# Supplementary material for: Canonical and phosphoribosyl ubiquitination coordinate to stabilize a proteinaceous structure surrounding the Legionella-containing vacuole
Source: eLife. 2026 Jul 8;14:RP108254. doi: 10.7554/eLife.108254 (PMC13345631; doi:10.7554/eLife.108254)
Supplement: Figure 1—source data 1. [file elife-108254-fig1-data1.csv]

ImageNumber	LegiNumber	LegiArea	MarkerNumber	MarkerArea	code	Filename	experiment	strain	ratio
1	1	90	1	143	LP02	20220615_ERB134_LP02_Rab5A_1HR_001-2.tif_crop0.tif_lp.tif	ERB134	WT	1.58888888888889
2	1	94	1	191	LP02	20220615_ERB134_LP02_Rab5A_1HR_001-2.tif_crop1.tif_lp.tif	ERB134	WT	2.03191489361702
3	1	340	1	454	LP02	20220615_ERB134_LP02_Rab5A_1HR_004-1.tif_crop0.tif_lp.tif	ERB134	WT	1.33529411764706
4	1	85	1	62	LP02	20220615_ERB134_LP02_Rab5A_1HR_004-2.tif_crop0.tif_lp.tif	ERB134	WT	0.729411764705882
5	1	78	1	244	LP02	20220615_ERB134_LP02_Rab5A_1HR_004-3.tif_crop0.tif_lp.tif	ERB134	WT	3.12820512820513
6	1	67	1	99	LP02	20220615_ERB134_LP02_Rab5A_1HR_005-3.tif_crop0.tif_lp.tif	ERB134	WT	1.47761194029851
7	1	76	1	129	LP02	20220615_ERB134_LP02_Rab5A_1HR_005-5.tif_crop0.tif_lp.tif	ERB134	WT	1.69736842105263
8	1	158	1	156	LP02	20220615_ERB134_LP02_Rab5A_1HR_007-1.tif_crop0.tif_lp.tif	ERB134	WT	0.987341772151899
9	1	70	1	106	LP02	20220615_ERB134_LP02_Rab5A_1HR_008-1.tif_crop0.tif_lp.tif	ERB134	WT	1.51428571428571
10	1	73	1	222	LP02	20220615_ERB134_LP02_Rab5A_1HR_008-4.tif_crop0.tif_lp.tif	ERB134	WT	3.04109589041096
11	1	196	1	199	LP02	20220615_ERB134_LP02_Rab5A_1HR_009-1.tif_crop0.tif_lp.tif	ERB134	WT	1.01530612244898
12	1	74	1	116	LP02	20220615_ERB134_LP02_Rab5A_1HR_010-1.tif_crop0.tif_lp.tif	ERB134	WT	1.56756756756757
13	1	196	1	426	LP02	20220615_ERB134_LP02_Rab5A_1HR_010-2.tif_crop0.tif_lp.tif	ERB134	WT	2.1734693877551
34	1	60	1	199	LP02	20220805_ERB141_LP02_1HR_Rab5A_001-1.tif_ZP.tif_crop0.tif_lp.tif	ERB141	WT	3.31666666666667
35	1	245	1	481	LP02	20220805_ERB141_LP02_1HR_Rab5A_008-1.tif_ZP.tif_crop0.tif_lp.tif	ERB141	WT	1.96326530612245
36	1	88	1	212	LP02	20220805_ERB141_LP02_1HR_Rab5A_008-1.tif_ZP.tif_crop1.tif_lp.tif	ERB141	WT	2.40909090909091
37	1	113	1	96	LP02	20220805_ERB141_LP02_1HR_Rab5A_009-2.tif_ZP.tif_crop0.tif_lp.tif	ERB141	WT	0.849557522123894
38	1	100	1	246	LP02	20220805_ERB141_LP02_1HR_Rab5A_009-2.tif_ZP.tif_crop1.tif_lp.tif	ERB141	WT	2.46
39	1	70	1	150	LP02	20220805_ERB141_LP02_1HR_Rab5A_009-2.tif_ZP.tif_crop2.tif_lp.tif	ERB141	WT	2.14285714285714
40	1	65	1	150	LP02	20220805_ERB141_LP02_1HR_Rab5A_010-1.tif_ZP.tif_crop0.tif_lp.tif	ERB141	WT	2.30769230769231
41	1	159	1	164	LP02	20220805_ERB141_LP02_1HR_Rab5A_011-1.tif_ZP.tif_crop0.tif_lp.tif	ERB141	WT	1.0314465408805
42	1	110	1	189	LP02	20220805_ERB141_LP02_1HR_Rab5A_011-1.tif_ZP.tif_crop1.tif_lp.tif	ERB141	WT	1.71818181818182
43	1	141	1	127	LP02	20220805_ERB141_LP02_1HR_Rab5A_012-1.tif_ZP.tif_crop0.tif_lp.tif	ERB141	WT	0.900709219858156
45	1	78	1	123	LP02	20220805_ERB141_LP02_1HR_Rab5A_015-1.tif_ZP.tif_crop0.tif_lp.tif	ERB141	WT	1.57692307692308
46	1	147	1	200	LP02	20221006_ERB141_Rab5A_LP021HR_005-2.tif_ZP.tif_crop0.tif_lp.tif	ERB141	WT	1.36054421768707
47	1	79	1	251	LP02	20221006_ERB141_Rab5A_LP021HR_007-1.tif_ZP.tif_crop0.tif_lp.tif	ERB141	WT	3.17721518987342
48	1	108	1	163	LP02	20221006_ERB141_Rab5A_LP021HR_009-2.tif_ZP.tif_crop0.tif_lp.tif	ERB141	WT	1.50925925925926
65	1	97	1	187	BIAN	20230328_ERB180_BIANCADELRIO001-2.tif_ZP.tif_crop0.tif_lp.tif	ERB180	WT	1.92783505154639
66	1	90	1	159	BIAN	20230328_ERB180_BIANCADELRIO001-3.tif_ZP.tif_crop0.tif_lp.tif	ERB180	WT	1.76666666666667
67	1	107	1	538	BIAN	20230328_ERB180_BIANCADELRIO002-1.tif_ZP.tif_crop0.tif_lp.tif	ERB180	WT	5.02803738317757
68	1	95	1	452	BIAN	20230328_ERB180_BIANCADELRIO003-1.tif_ZP.tif_crop0.tif_lp.tif	ERB180	WT	4.7578947368421
69	1	149	1	329	BIAN	20230328_ERB180_BIANCADELRIO004-1.tif_ZP.tif_crop0.tif_lp.tif	ERB180	WT	2.20805369127517
70	1	93	1	242	BIAN	20230328_ERB180_BIANCADELRIO004-3.tif_ZP.tif_crop0.tif_lp.tif	ERB180	WT	2.60215053763441
71	1	106	1	127	BIAN	20230328_ERB180_BIANCADELRIO004-4.tif_ZP.tif_crop0.tif_lp.tif	ERB180	WT	1.19811320754717
72	1	78	1	174	BIAN	20230328_ERB180_BIANCADELRIO004-5.tif_ZP.tif_crop0.tif_lp.tif	ERB180	WT	2.23076923076923
73	1	74	1	215	BIAN	20230328_ERB180_BIANCADELRIO005-1.tif_ZP.tif_crop0.tif_lp.tif	ERB180	WT	2.9054054054054
74	1	141	1	293	BIAN	20230328_ERB180_BIANCADELRIO005-1.tif_ZP.tif_crop1.tif_lp.tif	ERB180	WT	2.07801418439716
75	1	118	1	555	BIAN	20230328_ERB180_BIANCADELRIO005-2.tif_ZP.tif_crop0.tif_lp.tif	ERB180	WT	4.70338983050847
76	1	93	1	493	BIAN	20230328_ERB180_BIANCADELRIO006-3.tif_ZP.tif_crop0.tif_lp.tif	ERB180	WT	5.3010752688172
77	1	84	1	190	BIAN	20230328_ERB180_BIANCADELRIO006-3.tif_ZP.tif_crop1.tif_lp.tif	ERB180	WT	2.26190476190476
78	1	111	1	165	BIAN	20230328_ERB180_BIANCADELRIO007-2.tif_ZP.tif_crop0.tif_lp.tif	ERB180	WT	1.48648648648649
79	1	76	1	117	BIAN	20230328_ERB180_BIANCADELRIO007-2.tif_ZP.tif_crop1.tif_lp.tif	ERB180	WT	1.53947368421053
80	1	180	1	294	BIAN	20230328_ERB180_BIANCADELRIO009-1.tif_ZP.tif_crop0.tif_lp.tif	ERB180	WT	1.63333333333333
81	1	112	1	595	BIAN	20230328_ERB180_BIANCADELRIO010-1.tif_ZP.tif_crop0.tif_lp.tif	ERB180	WT	5.3125
82	1	93	1	251	BIAN	20230328_ERB180_BIANCADELRIO011-1.tif_ZP.tif_crop0.tif_lp.tif	ERB180	WT	2.6989247311828
83	1	150	1	326	BIAN	20230328_ERB180_BIANCADELRIO011-1.tif_ZP.tif_crop1.tif_lp.tif	ERB180	WT	2.17333333333333
84	1	80	1	121	BIAN	20230328_ERB180_BIANCADELRIO011-1.tif_ZP.tif_crop2.tif_lp.tif	ERB180	WT	1.5125
85	1	128	1	108	BIAN	20230328_ERB180_BIANCADELRIO011-1.tif_ZP.tif_crop3.tif_lp.tif	ERB180	WT	0.84375
86	1	80	1	124	BIAN	20230328_ERB180_BIANCADELRIO011-1.tif_ZP.tif_crop4.tif_lp.tif	ERB180	WT	1.55
87	1	123	1	215	BIAN	20230328_ERB180_BIANCADELRIO012-1.tif_ZP.tif_crop0.tif_lp.tif	ERB180	WT	1.7479674796748
88	1	86	1	314	BIAN	20230328_ERB180_BIANCADELRIO012-1.tif_ZP.tif_crop1.tif_lp.tif	ERB180	WT	3.65116279069767
89	1	68	1	152	BIAN	20230328_ERB180_BIANCADELRIO012-1.tif_ZP.tif_crop2.tif_lp.tif	ERB180	WT	2.23529411764706
90	1	126	1	242	BIAN	20230328_ERB180_BIANCADELRIO012-2.tif_ZP.tif_crop0.tif_lp.tif	ERB180	WT	1.92063492063492
91	1	91	1	49	BIAN	20230328_ERB180_BIANCADELRIO012-3.tif_ZP.tif_crop0.tif_lp.tif	ERB180	WT	0.538461538461538
92	1	70	1	122	BIAN	20230328_ERB180_BIANCADELRIO012-3.tif_ZP.tif_crop1.tif_lp.tif	ERB180	WT	1.74285714285714
93	1	78	1	126	BIAN	20230328_ERB180_BIANCADELRIO013-1.tif_ZP.tif_crop0.tif_lp.tif	ERB180	WT	1.61538461538462
94	1	81	1	95	BIAN	20230328_ERB180_BIANCADELRIO013-2.tif_ZP.tif_crop0.tif_lp.tif	ERB180	WT	1.17283950617284
95	1	71	1	117	BIAN	20230328_ERB180_BIANCADELRIO013-2.tif_ZP.tif_crop1.tif_lp.tif	ERB180	WT	1.64788732394366
96	1	86	1	129	BIAN	20230328_ERB180_BIANCADELRIO013-5.tif_ZP.tif_crop0.tif_lp.tif	ERB180	WT	1.5
97	1	88	1	217	ANET	20230331_ERB185_ANETRA002-1.tif_ZP.tif_crop0.tif_lp.tif	ERB185	WT	2.46590909090909
98	1	85	1	333	ANET	20230331_ERB185_ANETRA003-2.tif_ZP.tif_crop0.tif_lp.tif	ERB185	WT	3.91764705882353
99	1	79	1	193	ANET	20230331_ERB185_ANETRA003-3.tif_ZP.tif_crop0.tif_lp.tif	ERB185	WT	2.44303797468354
100	1	90	1	112	ANET	20230331_ERB185_ANETRA005-2.tif_ZP.tif_crop0.tif_lp.tif	ERB185	WT	1.24444444444444
101	1	88	1	189	ANET	20230331_ERB185_ANETRA006-1.tif_ZP.tif_crop0.tif_lp.tif	ERB185	WT	2.14772727272727
102	1	96	1	110	ANET	20230331_ERB185_ANETRA006-3.tif_ZP.tif_crop1.tif_lp.tif	ERB185	WT	1.14583333333333
103	1	122	1	198	ANET	20230331_ERB185_ANETRA007-3.tif_ZP.tif_crop0.tif_lp.tif	ERB185	WT	1.62295081967213
104	1	78	1	165	ANET	20230331_ERB185_ANETRA008-1.tif_ZP.tif_crop0.tif_lp.tif	ERB185	WT	2.11538461538462
105	1	85	1	199	ANET	20230331_ERB185_ANETRA008-2.tif_ZP.tif_crop0.tif_lp.tif	ERB185	WT	2.34117647058824
106	1	97	1	295	ANET	20230331_ERB185_ANETRA010-1.tif_ZP.tif_crop0.tif_lp.tif	ERB185	WT	3.04123711340206
107	1	84	1	159	ANET	20230331_ERB185_ANETRA010-1.tif_ZP.tif_crop1.tif_lp.tif	ERB185	WT	1.89285714285714
108	1	81	1	131	ANET	20230331_ERB185_ANETRA011-1.tif_ZP.tif_crop0.tif_lp.tif	ERB185	WT	1.61728395061728
109	1	101	1	152	ANET	20230331_ERB185_ANETRA012-2.tif_ZP.tif_crop0.tif_lp.tif	ERB185	WT	1.5049504950495
110	1	163	1	525	ANET	20230331_ERB185_ANETRA013-1.tif_ZP.tif_crop0.tif_lp.tif	ERB185	WT	3.22085889570552
1001	1	72	1	73	BERG	20240627_MET049_BERGAMOT001.nd2_ZP-1-1.tif_lp.tif	MET049	WT	1.01388888888889
1002	1	138	1	305	BERG	20240627_MET049_BERGAMOT003.nd2_ZP-1-1.tif_lp.tif	MET049	WT	2.21014492753623
1003	1	126	1	135	BERG	20240627_MET049_BERGAMOT003.nd2_ZP-2-1.tif_lp.tif	MET049	WT	1.07142857142857
1004	1	79	1	138	BERG	20240627_MET049_BERGAMOT004.nd2_ZP-1-1.tif_lp.tif	MET049	WT	1.74683544303797
1005	1	72	1	185	BERG	20240627_MET049_BERGAMOT005.nd2_ZP-1-1.tif_lp.tif	MET049	WT	2.56944444444444
1006	1	118	1	119	BERG	20240627_MET049_BERGAMOT006.nd2_ZP-1-1.tif_lp.tif	MET049	WT	1.00847457627119
1007	1	80	1	241	BERG	20240627_MET049_BERGAMOT007.nd2_ZP-1-1.tif_lp.tif	MET049	WT	3.0125
1008	1	73	1	72	BERG	20240627_MET049_BERGAMOT007.nd2_ZP-1-2.tif_lp.tif	MET049	WT	0.986301369863014
1009	1	154	1	213	BERG	20240627_MET049_BERGAMOT008.nd2_ZP-1-1.tif_lp.tif	MET049	WT	1.38311688311688
1010	1	135	1	245	BERG	20240627_MET049_BERGAMOT008.nd2_ZP-2-1.tif_lp.tif	MET049	WT	1.81481481481481
1011	1	166	1	290	BERG	20240627_MET049_BERGAMOT008.nd2_ZP-2-2.tif_lp.tif	MET049	WT	1.74698795180723
1012	1	131	1	245	BERG	20240627_MET049_BERGAMOT008.nd2_ZP-2-3.tif_lp.tif	MET049	WT	1.87022900763359
1013	1	79	1	59	BERG	20240627_MET049_BERGAMOT009.nd2_ZP-2-1.tif_lp.tif	MET049	WT	0.746835443037975
1014	1	74	1	99	BERG	20240627_MET049_BERGAMOT009.nd2_ZP-2-2.tif_lp.tif	MET049	WT	1.33783783783784
1015	1	71	1	120	BERG	20240627_MET049_BERGAMOT009.nd2_ZP-3-1.tif_lp.tif	MET049	WT	1.69014084507042
1016	1	78	1	82	BERG	20240627_MET049_BERGAMOT009.nd2_ZP-3-2.tif_lp.tif	MET049	WT	1.05128205128205
1017	1	94	1	82	BERG	20240627_MET049_BERGAMOT010.nd2_ZP-1-1.tif_lp.tif	MET049	WT	0.872340425531915
1017	1	94	2	684	BERG	20240627_MET049_BERGAMOT010.nd2_ZP-1-1.tif_lp.tif	MET049	WT	7.27659574468085
1017	2	80	1	82	BERG	20240627_MET049_BERGAMOT010.nd2_ZP-1-1.tif_lp.tif	MET049	WT	1.025
1018	1	205	1	282	BERG	20240627_MET049_BERGAMOT010.nd2_ZP-2-1.tif_lp.tif	MET049	WT	1.37560975609756
1019	1	106	1	147	BERG	20240627_MET049_BERGAMOT010.nd2_ZP-2-2.tif_lp.tif	MET049	WT	1.38679245283019
1020	1	118	1	235	BERG	20240627_MET049_BERGAMOT010.nd2_ZP-2-3.tif_lp.tif	MET049	WT	1.99152542372881
1021	1	111	1	200	BERG	20240627_MET049_BERGAMOT011.nd2_ZP-1-1.tif_lp.tif	MET049	WT	1.8018018018018
1022	1	100	1	125	BERG	20240627_MET049_BERGAMOT011.nd2_ZP-1-2.tif_lp.tif	MET049	WT	1.25
1023	1	233	1	351	BERG	20240627_MET049_BERGAMOT011.nd2_ZP-2-1.tif_lp.tif	MET049	WT	1.50643776824034
14	1	90	1	93	LP03	20220615_ERB134_LP03_Rab5A_1HR_001-1.tif_crop0.tif_lp.tif	ERB134	ddotA	1.03333333333333
15	1	197	1	220	LP03	20220615_ERB134_LP03_Rab5A_1HR_001-3.tif_crop0.tif_lp.tif	ERB134	ddotA	1.11675126903553
16	1	118	1	106	LP03	20220615_ERB134_LP03_Rab5A_1HR_002-2.tif_crop0.tif_lp.tif	ERB134	ddotA	0.898305084745763
17	1	115	1	131	LP03	20220615_ERB134_LP03_Rab5A_1HR_003-1.tif_crop0.tif_lp.tif	ERB134	ddotA	1.13913043478261
18	1	128	1	89	LP03	20220615_ERB134_LP03_Rab5A_1HR_003-2.tif_crop0.tif_lp.tif	ERB134	ddotA	0.6953125
19	1	96	1	306	LP03	20220615_ERB134_LP03_Rab5A_1HR_004-1.tif_crop0.tif_lp.tif	ERB134	ddotA	3.1875
20	1	76	1	60	LP03	20220615_ERB134_LP03_Rab5A_1HR_004-3.tif_crop0.tif_lp.tif	ERB134	ddotA	0.789473684210526
21	1	75	1	56	LP03	20220615_ERB134_LP03_Rab5A_1HR_005-1.tif_crop0.tif_lp.tif	ERB134	ddotA	0.746666666666667
22	1	126	1	108	LP03	20220615_ERB134_LP03_Rab5A_1HR_005-2.tif_crop0.tif_lp.tif	ERB134	ddotA	0.857142857142857
23	1	87	1	70	LP03	20220615_ERB134_LP03_Rab5A_1HR_005-3.tif_crop0.tif_lp.tif	ERB134	ddotA	0.804597701149425
24	1	93	1	104	LP03	20220615_ERB134_LP03_Rab5A_1HR_006-1.tif_crop0.tif_lp.tif	ERB134	ddotA	1.11827956989247
25	1	102	1	292	LP03	20220615_ERB134_LP03_Rab5A_1HR_006-1.tif_crop1.tif_lp.tif	ERB134	ddotA	2.86274509803922
26	1	114	1	400	LP03	20220615_ERB134_LP03_Rab5A_1HR_008-2.tif_crop0.tif_lp.tif	ERB134	ddotA	3.50877192982456
27	1	130	1	138	LP03	20220615_ERB134_LP03_Rab5A_1HR_009-1.tif_crop0.tif_lp.tif	ERB134	ddotA	1.06153846153846
28	1	140	1	141	LP03	20220615_ERB134_LP03_Rab5A_1HR_009-1.tif_crop1.tif_lp.tif	ERB134	ddotA	1.00714285714286
28	1	140	2	58	LP03	20220615_ERB134_LP03_Rab5A_1HR_009-1.tif_crop1.tif_lp.tif	ERB134	ddotA	0.414285714285714
28	2	71	1	141	LP03	20220615_ERB134_LP03_Rab5A_1HR_009-1.tif_crop1.tif_lp.tif	ERB134	ddotA	1.98591549295775
28	2	71	2	58	LP03	20220615_ERB134_LP03_Rab5A_1HR_009-1.tif_crop1.tif_lp.tif	ERB134	ddotA	0.816901408450704
29	1	112	1	123	LP03	20220615_ERB134_LP03_Rab5A_1HR_009-5.tif_crop0.tif_lp.tif	ERB134	ddotA	1.09821428571429
30	1	79	1	79	LP03	20220805_ERB141_ LP03_1HR_Rab5A_008-3.tif_ZP.tif_crop0.tif_lp.tif	ERB141	ddotA	1
31	1	111	1	98	LP03	20220805_ERB141_ LP03_1HR_Rab5A_011-1.tif_ZP.tif_crop0.tif_lp.tif	ERB141	ddotA	0.882882882882883
32	1	88	1	109	LP03	20220805_ERB141_ LP03_1HR_Rab5A_011-1.tif_ZP.tif_crop1.tif_lp.tif	ERB141	ddotA	1.23863636363636
33	1	108	1	100	LP03	20220805_ERB141_ LP03_1HR_Rab5A_015-3.tif_ZP.tif_crop0.tif_lp.tif	ERB141	ddotA	0.925925925925926
49	1	90	1	70	LP03	20221006_ERB141_Rab5A_LP031HR_001-1.tif_ZP.tif_crop0.tif_lp.tif	ERB141	ddotA	0.777777777777778
50	1	94	1	127	LP03	20221006_ERB141_Rab5A_LP031HR_002-1.tif_ZP.tif_crop0.tif_lp.tif	ERB141	ddotA	1.35106382978723
51	1	80	1	81	LP03	20221006_ERB141_Rab5A_LP031HR_004-1.tif_ZP.tif_crop0.tif_lp.tif	ERB141	ddotA	1.0125
52	1	221	1	349	LP03	20221006_ERB141_Rab5A_LP031HR_010-2.tif_ZP.tif_crop0.tif_lp.tif	ERB141	ddotA	1.57918552036199
53	1	74	1	63	KATY	20230324_ERB180_KATYA002-1.tif_ZP.tif_crop0.tif_lp.tif	ERB180	ddotA	0.851351351351351
54	1	73	1	62	KATY	20230324_ERB180_KATYA002-2.tif_ZP.tif_crop0.tif_lp.tif	ERB180	ddotA	0.849315068493151
55	1	96	1	65	KATY	20230324_ERB180_KATYA003-2.tif_ZP.tif_crop0.tif_lp.tif	ERB180	ddotA	0.677083333333333
56	1	124	1	119	KATY	20230324_ERB180_KATYA003-3.tif_ZP.tif_crop0.tif_lp.tif	ERB180	ddotA	0.959677419354839
57	1	103	1	121	KATY	20230324_ERB180_KATYA004-3.tif_ZP.tif_crop0.tif_lp.tif	ERB180	ddotA	1.1747572815534
58	1	111	1	106	KATY	20230324_ERB180_KATYA005-1.tif_ZP.tif_crop0.tif_lp.tif	ERB180	ddotA	0.954954954954955
59	1	88	1	104	KATY	20230324_ERB180_KATYA007-2.tif_ZP.tif_crop0.tif_lp.tif	ERB180	ddotA	1.18181818181818
60	1	98	1	100	KATY	20230324_ERB180_KATYA009-1.tif_ZP.tif_crop0.tif_lp.tif	ERB180	ddotA	1.02040816326531
61	1	70	1	53	KATY	20230324_ERB180_KATYA009-4.tif_ZP.tif_crop0.tif_lp.tif	ERB180	ddotA	0.757142857142857
62	1	131	1	296	KATY	20230324_ERB180_KATYA009-4.tif_ZP.tif_crop1.tif_lp.tif	ERB180	ddotA	2.25954198473282
63	1	85	1	76	KATY	20230324_ERB180_KATYA009-4.tif_ZP.tif_crop2.tif_lp.tif	ERB180	ddotA	0.894117647058824
64	1	95	1	171	KATY	20230324_ERB180_KATYA010-3.tif_ZP.tif_crop0.tif_lp.tif	ERB180	ddotA	1.8
111	1	91	1	76	BOSC	20230331_ERB185_BOSCO001-3.tif_ZP.tif_crop0.tif_lp.tif	ERB185	ddotA	0.835164835164835
112	1	92	1	102	BOSC	20230331_ERB185_BOSCO002-1.tif_ZP.tif_crop0.tif_lp.tif	ERB185	ddotA	1.10869565217391
113	1	82	1	74	BOSC	20230331_ERB185_BOSCO002-4.tif_ZP.tif_crop0.tif_lp.tif	ERB185	ddotA	0.902439024390244
114	1	341	1	253	BOSC	20230331_ERB185_BOSCO003-1.tif_ZP.tif_crop0.tif_lp.tif	ERB185	ddotA	0.741935483870968
115	1	103	1	73	BOSC	20230331_ERB185_BOSCO003-3.tif_ZP.tif_crop0.tif_lp.tif	ERB185	ddotA	0.70873786407767
116	1	58	1	51	BOSC	20230331_ERB185_BOSCO005-4.tif_ZP.tif_crop0.tif_lp.tif	ERB185	ddotA	0.879310344827586
116	1	58	2	84	BOSC	20230331_ERB185_BOSCO005-4.tif_ZP.tif_crop0.tif_lp.tif	ERB185	ddotA	1.44827586206897
116	2	111	1	51	BOSC	20230331_ERB185_BOSCO005-4.tif_ZP.tif_crop0.tif_lp.tif	ERB185	ddotA	0.45945945945946
116	2	111	2	84	BOSC	20230331_ERB185_BOSCO005-4.tif_ZP.tif_crop0.tif_lp.tif	ERB185	ddotA	0.756756756756757
117	1	100	1	84	BOSC	20230331_ERB185_BOSCO005-4.tif_ZP.tif_crop1.tif_lp.tif	ERB185	ddotA	0.84
118	1	80	1	133	BOSC	20230331_ERB185_BOSCO007-2.tif_ZP.tif_crop0.tif_lp.tif	ERB185	ddotA	1.6625
119	1	105	1	127	BOSC	20230331_ERB185_BOSCO008-2.tif_ZP.tif_crop0.tif_lp.tif	ERB185	ddotA	1.20952380952381
120	1	165	1	179	BOSC	20230331_ERB185_BOSCO011-1.tif_ZP.tif_crop0.tif_lp.tif	ERB185	ddotA	1.08484848484848
121	1	127	1	270	BOSC	20230331_ERB185_BOSCO011-1.tif_ZP.tif_crop1.tif_lp.tif	ERB185	ddotA	2.1259842519685
1024	1	73	1	48	TANG	20240627_MET049_TANGERINE001.nd2_ZP-1.tif_lp.tif	MET049	ddotA	0.657534246575342
1025	1	78	1	52	TANG	20240627_MET049_TANGERINE001.nd2_ZP-2.tif_lp.tif	MET049	ddotA	0.666666666666667
1026	1	93	1	111	TANG	20240627_MET049_TANGERINE001.nd2_ZP-3.tif_lp.tif	MET049	ddotA	1.19354838709677
1027	1	99	1	95	TANG	20240627_MET049_TANGERINE002.nd2_ZP-1.tif_lp.tif	MET049	ddotA	0.95959595959596
1028	1	86	1	73	TANG	20240627_MET049_TANGERINE003.nd2_ZP-1.tif_lp.tif	MET049	ddotA	0.848837209302326
1029	1	68	1	57	TANG	20240627_MET049_TANGERINE003.nd2_ZP-2.tif_lp.tif	MET049	ddotA	0.838235294117647
1030	1	90	1	141	TANG	20240627_MET049_TANGERINE006.nd2_ZP-1.tif_lp.tif	MET049	ddotA	1.56666666666667
1031	1	93	1	82	TANG	20240627_MET049_TANGERINE008.nd2_ZP-1.tif_lp.tif	MET049	ddotA	0.881720430107527
1032	1	94	1	72	TANG	20240627_MET049_TANGERINE009.nd2_ZP-1.tif_lp.tif	MET049	ddotA	0.765957446808511
1033	1	120	1	129	TANG	20240627_MET049_TANGERINE009.nd2_ZP-2.tif_lp.tif	MET049	ddotA	1.075
1034	1	89	1	66	TANG	20240627_MET049_TANGERINE009.nd2_ZP-3.tif_lp.tif	MET049	ddotA	0.741573033707865
1034	1	89	2	64	TANG	20240627_MET049_TANGERINE009.nd2_ZP-3.tif_lp.tif	MET049	ddotA	0.719101123595506
1034	2	82	1	66	TANG	20240627_MET049_TANGERINE009.nd2_ZP-3.tif_lp.tif	MET049	ddotA	0.804878048780488
1034	2	82	2	64	TANG	20240627_MET049_TANGERINE009.nd2_ZP-3.tif_lp.tif	MET049	ddotA	0.780487804878049
1035	1	70	1	77	TANG	20240627_MET049_TANGERINE009.nd2_ZP-4.tif_lp.tif	MET049	ddotA	1.1
1035	1	70	2	108	TANG	20240627_MET049_TANGERINE009.nd2_ZP-4.tif_lp.tif	MET049	ddotA	1.54285714285714
1035	2	75	1	77	TANG	20240627_MET049_TANGERINE009.nd2_ZP-4.tif_lp.tif	MET049	ddotA	1.02666666666667
1035	2	75	2	108	TANG	20240627_MET049_TANGERINE009.nd2_ZP-4.tif_lp.tif	MET049	ddotA	1.44
1036	1	86	1	90	TANG	20240627_MET049_TANGERINE010.nd2_ZP-1.tif_lp.tif	MET049	ddotA	1.04651162790698
1036	1	86	2	69	TANG	20240627_MET049_TANGERINE010.nd2_ZP-1.tif_lp.tif	MET049	ddotA	0.802325581395349
1036	2	71	1	90	TANG	20240627_MET049_TANGERINE010.nd2_ZP-1.tif_lp.tif	MET049	ddotA	1.26760563380282
1036	2	71	2	69	TANG	20240627_MET049_TANGERINE010.nd2_ZP-1.tif_lp.tif	MET049	ddotA	0.971830985915493
1037	1	93	1	72	TANG	20240627_MET049_TANGERINE010.nd2_ZP-2.tif_lp.tif	MET049	ddotA	0.774193548387097
1038	1	100	1	75	TANG	20240627_MET049_TANGERINE010.nd2_ZP-3.tif_lp.tif	MET049	ddotA	0.75
1040	1	72	1	68	TANG	20240627_MET049_TANGERINE011.nd2_ZP-2.tif_lp.tif	MET049	ddotA	0.944444444444444
1042	1	125	1	115	TANG	20240627_MET049_TANGERINE0E_EC.nd2_ZP-2.tif_lp.tif	MET049	ddotA	0.92
