# Supplementary material for: Canonical and phosphoribosyl ubiquitination coordinate to stabilize a proteinaceous structure surrounding the Legionella-containing vacuole
Source: eLife. 2026 Jul 8;14:RP108254. doi: 10.7554/eLife.108254 (PMC13345631; doi:10.7554/eLife.108254)
Supplement: Figure 1—source data 2. [file elife-108254-fig1-data2.csv]

ImageNumber	code	filename	experiment	marker	Rab5Number	Rab5Area	Rab5Area_um
1	DDO	20220516_ERB128_ddotALP01_EGFP_Rab5A_1hr_004.tif_ZP-1.tif_EGFP.tif	rep1	EGFP	1	8	0.285855007642541
1	DDO	20220516_ERB128_ddotALP01_EGFP_Rab5A_1hr_004.tif_ZP-1.tif_EGFP.tif	rep1	EGFP	287	39	1.39354316225739
1	DDO	20220516_ERB128_ddotALP01_EGFP_Rab5A_1hr_004.tif_ZP-1.tif_EGFP.tif	rep1	EGFP	288	19	0.678905643151035
1	DDO	20220516_ERB128_ddotALP01_EGFP_Rab5A_1hr_004.tif_ZP-1.tif_EGFP.tif	rep1	EGFP	5	4	0.14292750382127
1	DDO	20220516_ERB128_ddotALP01_EGFP_Rab5A_1hr_004.tif_ZP-1.tif_EGFP.tif	rep1	EGFP	2	6	0.214391255731906
1	DDO	20220516_ERB128_ddotALP01_EGFP_Rab5A_1hr_004.tif_ZP-1.tif_EGFP.tif	rep1	EGFP	3	10	0.357318759553176
1	DDO	20220516_ERB128_ddotALP01_EGFP_Rab5A_1hr_004.tif_ZP-1.tif_EGFP.tif	rep1	EGFP	4	4	0.14292750382127
1	DDO	20220516_ERB128_ddotALP01_EGFP_Rab5A_1hr_004.tif_ZP-1.tif_EGFP.tif	rep1	EGFP	292	5	0.178659379776588
1	DDO	20220516_ERB128_ddotALP01_EGFP_Rab5A_1hr_004.tif_ZP-1.tif_EGFP.tif	rep1	EGFP	289	20	0.714637519106352
1	DDO	20220516_ERB128_ddotALP01_EGFP_Rab5A_1hr_004.tif_ZP-1.tif_EGFP.tif	rep1	EGFP	290	23	0.821833146972305
1	DDO	20220516_ERB128_ddotALP01_EGFP_Rab5A_1hr_004.tif_ZP-1.tif_EGFP.tif	rep1	EGFP	291	12	0.428782511463811
1	DDO	20220516_ERB128_ddotALP01_EGFP_Rab5A_1hr_004.tif_ZP-1.tif_EGFP.tif	rep1	EGFP	296	8	0.285855007642541
1	DDO	20220516_ERB128_ddotALP01_EGFP_Rab5A_1hr_004.tif_ZP-1.tif_EGFP.tif	rep1	EGFP	297	10	0.357318759553176
1	DDO	20220516_ERB128_ddotALP01_EGFP_Rab5A_1hr_004.tif_ZP-1.tif_EGFP.tif	rep1	EGFP	298	17	0.6074418912404
1	DDO	20220516_ERB128_ddotALP01_EGFP_Rab5A_1hr_004.tif_ZP-1.tif_EGFP.tif	rep1	EGFP	299	23	0.821833146972305
1	DDO	20220516_ERB128_ddotALP01_EGFP_Rab5A_1hr_004.tif_ZP-1.tif_EGFP.tif	rep1	EGFP	300	14	0.500246263374447
1	DDO	20220516_ERB128_ddotALP01_EGFP_Rab5A_1hr_004.tif_ZP-1.tif_EGFP.tif	rep1	EGFP	301	4	0.14292750382127
1	DDO	20220516_ERB128_ddotALP01_EGFP_Rab5A_1hr_004.tif_ZP-1.tif_EGFP.tif	rep1	EGFP	302	6	0.214391255731906
1	DDO	20220516_ERB128_ddotALP01_EGFP_Rab5A_1hr_004.tif_ZP-1.tif_EGFP.tif	rep1	EGFP	303	6	0.214391255731906
1	DDO	20220516_ERB128_ddotALP01_EGFP_Rab5A_1hr_004.tif_ZP-1.tif_EGFP.tif	rep1	EGFP	304	18	0.643173767195717
1	DDO	20220516_ERB128_ddotALP01_EGFP_Rab5A_1hr_004.tif_ZP-1.tif_EGFP.tif	rep1	EGFP	305	39	1.39354316225739
1	DDO	20220516_ERB128_ddotALP01_EGFP_Rab5A_1hr_004.tif_ZP-1.tif_EGFP.tif	rep1	EGFP	293	11	0.393050635508494
1	DDO	20220516_ERB128_ddotALP01_EGFP_Rab5A_1hr_004.tif_ZP-1.tif_EGFP.tif	rep1	EGFP	294	5	0.178659379776588
1	DDO	20220516_ERB128_ddotALP01_EGFP_Rab5A_1hr_004.tif_ZP-1.tif_EGFP.tif	rep1	EGFP	295	16	0.571710015285082
1	DDO	20220516_ERB128_ddotALP01_EGFP_Rab5A_1hr_004.tif_ZP-1.tif_EGFP.tif	rep1	EGFP	281	9	0.321586883597859
1	DDO	20220516_ERB128_ddotALP01_EGFP_Rab5A_1hr_004.tif_ZP-1.tif_EGFP.tif	rep1	EGFP	282	5	0.178659379776588
1	DDO	20220516_ERB128_ddotALP01_EGFP_Rab5A_1hr_004.tif_ZP-1.tif_EGFP.tif	rep1	EGFP	283	10	0.357318759553176
1	DDO	20220516_ERB128_ddotALP01_EGFP_Rab5A_1hr_004.tif_ZP-1.tif_EGFP.tif	rep1	EGFP	284	20	0.714637519106352
1	DDO	20220516_ERB128_ddotALP01_EGFP_Rab5A_1hr_004.tif_ZP-1.tif_EGFP.tif	rep1	EGFP	285	15	0.535978139329764
1	DDO	20220516_ERB128_ddotALP01_EGFP_Rab5A_1hr_004.tif_ZP-1.tif_EGFP.tif	rep1	EGFP	286	29	1.03622440270421
1	DDO	20220516_ERB128_ddotALP01_EGFP_Rab5A_1hr_004.tif_ZP-1.tif_EGFP.tif	rep1	EGFP	45	29	1.03622440270421
1	DDO	20220516_ERB128_ddotALP01_EGFP_Rab5A_1hr_004.tif_ZP-1.tif_EGFP.tif	rep1	EGFP	46	19	0.678905643151035
1	DDO	20220516_ERB128_ddotALP01_EGFP_Rab5A_1hr_004.tif_ZP-1.tif_EGFP.tif	rep1	EGFP	47	10	0.357318759553176
1	DDO	20220516_ERB128_ddotALP01_EGFP_Rab5A_1hr_004.tif_ZP-1.tif_EGFP.tif	rep1	EGFP	48	24	0.857565022927623
1	DDO	20220516_ERB128_ddotALP01_EGFP_Rab5A_1hr_004.tif_ZP-1.tif_EGFP.tif	rep1	EGFP	49	9	0.321586883597859
1	DDO	20220516_ERB128_ddotALP01_EGFP_Rab5A_1hr_004.tif_ZP-1.tif_EGFP.tif	rep1	EGFP	50	16	0.571710015285082
1	DDO	20220516_ERB128_ddotALP01_EGFP_Rab5A_1hr_004.tif_ZP-1.tif_EGFP.tif	rep1	EGFP	51	11	0.393050635508494
1	DDO	20220516_ERB128_ddotALP01_EGFP_Rab5A_1hr_004.tif_ZP-1.tif_EGFP.tif	rep1	EGFP	52	15	0.535978139329764
1	DDO	20220516_ERB128_ddotALP01_EGFP_Rab5A_1hr_004.tif_ZP-1.tif_EGFP.tif	rep1	EGFP	53	12	0.428782511463811
1	DDO	20220516_ERB128_ddotALP01_EGFP_Rab5A_1hr_004.tif_ZP-1.tif_EGFP.tif	rep1	EGFP	54	6	0.214391255731906
1	DDO	20220516_ERB128_ddotALP01_EGFP_Rab5A_1hr_004.tif_ZP-1.tif_EGFP.tif	rep1	EGFP	55	11	0.393050635508494
1	DDO	20220516_ERB128_ddotALP01_EGFP_Rab5A_1hr_004.tif_ZP-1.tif_EGFP.tif	rep1	EGFP	56	29	1.03622440270421
1	DDO	20220516_ERB128_ddotALP01_EGFP_Rab5A_1hr_004.tif_ZP-1.tif_EGFP.tif	rep1	EGFP	57	10	0.357318759553176
1	DDO	20220516_ERB128_ddotALP01_EGFP_Rab5A_1hr_004.tif_ZP-1.tif_EGFP.tif	rep1	EGFP	58	28	1.00049252674889
1	DDO	20220516_ERB128_ddotALP01_EGFP_Rab5A_1hr_004.tif_ZP-1.tif_EGFP.tif	rep1	EGFP	59	17	0.6074418912404
1	DDO	20220516_ERB128_ddotALP01_EGFP_Rab5A_1hr_004.tif_ZP-1.tif_EGFP.tif	rep1	EGFP	60	56	2.00098505349779
1	DDO	20220516_ERB128_ddotALP01_EGFP_Rab5A_1hr_004.tif_ZP-1.tif_EGFP.tif	rep1	EGFP	61	15	0.535978139329764
1	DDO	20220516_ERB128_ddotALP01_EGFP_Rab5A_1hr_004.tif_ZP-1.tif_EGFP.tif	rep1	EGFP	62	23	0.821833146972305
1	DDO	20220516_ERB128_ddotALP01_EGFP_Rab5A_1hr_004.tif_ZP-1.tif_EGFP.tif	rep1	EGFP	63	11	0.393050635508494
1	DDO	20220516_ERB128_ddotALP01_EGFP_Rab5A_1hr_004.tif_ZP-1.tif_EGFP.tif	rep1	EGFP	64	19	0.678905643151035
1	DDO	20220516_ERB128_ddotALP01_EGFP_Rab5A_1hr_004.tif_ZP-1.tif_EGFP.tif	rep1	EGFP	65	4	0.14292750382127
1	DDO	20220516_ERB128_ddotALP01_EGFP_Rab5A_1hr_004.tif_ZP-1.tif_EGFP.tif	rep1	EGFP	66	11	0.393050635508494
1	DDO	20220516_ERB128_ddotALP01_EGFP_Rab5A_1hr_004.tif_ZP-1.tif_EGFP.tif	rep1	EGFP	67	13	0.464514387419129
1	DDO	20220516_ERB128_ddotALP01_EGFP_Rab5A_1hr_004.tif_ZP-1.tif_EGFP.tif	rep1	EGFP	68	9	0.321586883597859
1	DDO	20220516_ERB128_ddotALP01_EGFP_Rab5A_1hr_004.tif_ZP-1.tif_EGFP.tif	rep1	EGFP	69	9	0.321586883597859
1	DDO	20220516_ERB128_ddotALP01_EGFP_Rab5A_1hr_004.tif_ZP-1.tif_EGFP.tif	rep1	EGFP	70	22	0.786101271016988
1	DDO	20220516_ERB128_ddotALP01_EGFP_Rab5A_1hr_004.tif_ZP-1.tif_EGFP.tif	rep1	EGFP	71	7	0.250123131687223
1	DDO	20220516_ERB128_ddotALP01_EGFP_Rab5A_1hr_004.tif_ZP-1.tif_EGFP.tif	rep1	EGFP	72	35	1.25061565843612
1	DDO	20220516_ERB128_ddotALP01_EGFP_Rab5A_1hr_004.tif_ZP-1.tif_EGFP.tif	rep1	EGFP	73	17	0.6074418912404
1	DDO	20220516_ERB128_ddotALP01_EGFP_Rab5A_1hr_004.tif_ZP-1.tif_EGFP.tif	rep1	EGFP	74	21	0.75036939506167
1	DDO	20220516_ERB128_ddotALP01_EGFP_Rab5A_1hr_004.tif_ZP-1.tif_EGFP.tif	rep1	EGFP	75	8	0.285855007642541
1	DDO	20220516_ERB128_ddotALP01_EGFP_Rab5A_1hr_004.tif_ZP-1.tif_EGFP.tif	rep1	EGFP	76	26	0.929028774838258
1	DDO	20220516_ERB128_ddotALP01_EGFP_Rab5A_1hr_004.tif_ZP-1.tif_EGFP.tif	rep1	EGFP	77	6	0.214391255731906
1	DDO	20220516_ERB128_ddotALP01_EGFP_Rab5A_1hr_004.tif_ZP-1.tif_EGFP.tif	rep1	EGFP	78	15	0.535978139329764
1	DDO	20220516_ERB128_ddotALP01_EGFP_Rab5A_1hr_004.tif_ZP-1.tif_EGFP.tif	rep1	EGFP	79	26	0.929028774838258
1	DDO	20220516_ERB128_ddotALP01_EGFP_Rab5A_1hr_004.tif_ZP-1.tif_EGFP.tif	rep1	EGFP	80	19	0.678905643151035
1	DDO	20220516_ERB128_ddotALP01_EGFP_Rab5A_1hr_004.tif_ZP-1.tif_EGFP.tif	rep1	EGFP	81	20	0.714637519106352
1	DDO	20220516_ERB128_ddotALP01_EGFP_Rab5A_1hr_004.tif_ZP-1.tif_EGFP.tif	rep1	EGFP	82	20	0.714637519106352
1	DDO	20220516_ERB128_ddotALP01_EGFP_Rab5A_1hr_004.tif_ZP-1.tif_EGFP.tif	rep1	EGFP	83	9	0.321586883597859
1	DDO	20220516_ERB128_ddotALP01_EGFP_Rab5A_1hr_004.tif_ZP-1.tif_EGFP.tif	rep1	EGFP	84	5	0.178659379776588
1	DDO	20220516_ERB128_ddotALP01_EGFP_Rab5A_1hr_004.tif_ZP-1.tif_EGFP.tif	rep1	EGFP	85	10	0.357318759553176
1	DDO	20220516_ERB128_ddotALP01_EGFP_Rab5A_1hr_004.tif_ZP-1.tif_EGFP.tif	rep1	EGFP	86	5	0.178659379776588
1	DDO	20220516_ERB128_ddotALP01_EGFP_Rab5A_1hr_004.tif_ZP-1.tif_EGFP.tif	rep1	EGFP	87	4	0.14292750382127
1	DDO	20220516_ERB128_ddotALP01_EGFP_Rab5A_1hr_004.tif_ZP-1.tif_EGFP.tif	rep1	EGFP	88	6	0.214391255731906
1	DDO	20220516_ERB128_ddotALP01_EGFP_Rab5A_1hr_004.tif_ZP-1.tif_EGFP.tif	rep1	EGFP	89	19	0.678905643151035
1	DDO	20220516_ERB128_ddotALP01_EGFP_Rab5A_1hr_004.tif_ZP-1.tif_EGFP.tif	rep1	EGFP	90	11	0.393050635508494
1	DDO	20220516_ERB128_ddotALP01_EGFP_Rab5A_1hr_004.tif_ZP-1.tif_EGFP.tif	rep1	EGFP	91	42	1.50073879012334
1	DDO	20220516_ERB128_ddotALP01_EGFP_Rab5A_1hr_004.tif_ZP-1.tif_EGFP.tif	rep1	EGFP	92	22	0.786101271016988
1	DDO	20220516_ERB128_ddotALP01_EGFP_Rab5A_1hr_004.tif_ZP-1.tif_EGFP.tif	rep1	EGFP	93	6	0.214391255731906
1	DDO	20220516_ERB128_ddotALP01_EGFP_Rab5A_1hr_004.tif_ZP-1.tif_EGFP.tif	rep1	EGFP	94	12	0.428782511463811
1	DDO	20220516_ERB128_ddotALP01_EGFP_Rab5A_1hr_004.tif_ZP-1.tif_EGFP.tif	rep1	EGFP	95	15	0.535978139329764
1	DDO	20220516_ERB128_ddotALP01_EGFP_Rab5A_1hr_004.tif_ZP-1.tif_EGFP.tif	rep1	EGFP	96	5	0.178659379776588
1	DDO	20220516_ERB128_ddotALP01_EGFP_Rab5A_1hr_004.tif_ZP-1.tif_EGFP.tif	rep1	EGFP	97	5	0.178659379776588
1	DDO	20220516_ERB128_ddotALP01_EGFP_Rab5A_1hr_004.tif_ZP-1.tif_EGFP.tif	rep1	EGFP	98	10	0.357318759553176
1	DDO	20220516_ERB128_ddotALP01_EGFP_Rab5A_1hr_004.tif_ZP-1.tif_EGFP.tif	rep1	EGFP	99	13	0.464514387419129
1	DDO	20220516_ERB128_ddotALP01_EGFP_Rab5A_1hr_004.tif_ZP-1.tif_EGFP.tif	rep1	EGFP	100	4	0.14292750382127
1	DDO	20220516_ERB128_ddotALP01_EGFP_Rab5A_1hr_004.tif_ZP-1.tif_EGFP.tif	rep1	EGFP	101	12	0.428782511463811
1	DDO	20220516_ERB128_ddotALP01_EGFP_Rab5A_1hr_004.tif_ZP-1.tif_EGFP.tif	rep1	EGFP	102	5	0.178659379776588
1	DDO	20220516_ERB128_ddotALP01_EGFP_Rab5A_1hr_004.tif_ZP-1.tif_EGFP.tif	rep1	EGFP	103	25	0.89329689888294
1	DDO	20220516_ERB128_ddotALP01_EGFP_Rab5A_1hr_004.tif_ZP-1.tif_EGFP.tif	rep1	EGFP	104	10	0.357318759553176
1	DDO	20220516_ERB128_ddotALP01_EGFP_Rab5A_1hr_004.tif_ZP-1.tif_EGFP.tif	rep1	EGFP	105	8	0.285855007642541
1	DDO	20220516_ERB128_ddotALP01_EGFP_Rab5A_1hr_004.tif_ZP-1.tif_EGFP.tif	rep1	EGFP	106	24	0.857565022927623
1	DDO	20220516_ERB128_ddotALP01_EGFP_Rab5A_1hr_004.tif_ZP-1.tif_EGFP.tif	rep1	EGFP	107	6	0.214391255731906
1	DDO	20220516_ERB128_ddotALP01_EGFP_Rab5A_1hr_004.tif_ZP-1.tif_EGFP.tif	rep1	EGFP	108	22	0.786101271016988
1	DDO	20220516_ERB128_ddotALP01_EGFP_Rab5A_1hr_004.tif_ZP-1.tif_EGFP.tif	rep1	EGFP	109	10	0.357318759553176
1	DDO	20220516_ERB128_ddotALP01_EGFP_Rab5A_1hr_004.tif_ZP-1.tif_EGFP.tif	rep1	EGFP	110	25	0.89329689888294
1	DDO	20220516_ERB128_ddotALP01_EGFP_Rab5A_1hr_004.tif_ZP-1.tif_EGFP.tif	rep1	EGFP	111	8	0.285855007642541
1	DDO	20220516_ERB128_ddotALP01_EGFP_Rab5A_1hr_004.tif_ZP-1.tif_EGFP.tif	rep1	EGFP	112	6	0.214391255731906
1	DDO	20220516_ERB128_ddotALP01_EGFP_Rab5A_1hr_004.tif_ZP-1.tif_EGFP.tif	rep1	EGFP	113	20	0.714637519106352
1	DDO	20220516_ERB128_ddotALP01_EGFP_Rab5A_1hr_004.tif_ZP-1.tif_EGFP.tif	rep1	EGFP	114	13	0.464514387419129
1	DDO	20220516_ERB128_ddotALP01_EGFP_Rab5A_1hr_004.tif_ZP-1.tif_EGFP.tif	rep1	EGFP	115	46	1.64366629394461
1	DDO	20220516_ERB128_ddotALP01_EGFP_Rab5A_1hr_004.tif_ZP-1.tif_EGFP.tif	rep1	EGFP	116	31	1.10768815461485
1	DDO	20220516_ERB128_ddotALP01_EGFP_Rab5A_1hr_004.tif_ZP-1.tif_EGFP.tif	rep1	EGFP	117	12	0.428782511463811
1	DDO	20220516_ERB128_ddotALP01_EGFP_Rab5A_1hr_004.tif_ZP-1.tif_EGFP.tif	rep1	EGFP	118	8	0.285855007642541
1	DDO	20220516_ERB128_ddotALP01_EGFP_Rab5A_1hr_004.tif_ZP-1.tif_EGFP.tif	rep1	EGFP	119	4	0.14292750382127
1	DDO	20220516_ERB128_ddotALP01_EGFP_Rab5A_1hr_004.tif_ZP-1.tif_EGFP.tif	rep1	EGFP	120	8	0.285855007642541
1	DDO	20220516_ERB128_ddotALP01_EGFP_Rab5A_1hr_004.tif_ZP-1.tif_EGFP.tif	rep1	EGFP	121	7	0.250123131687223
1	DDO	20220516_ERB128_ddotALP01_EGFP_Rab5A_1hr_004.tif_ZP-1.tif_EGFP.tif	rep1	EGFP	122	4	0.14292750382127
1	DDO	20220516_ERB128_ddotALP01_EGFP_Rab5A_1hr_004.tif_ZP-1.tif_EGFP.tif	rep1	EGFP	123	25	0.89329689888294
1	DDO	20220516_ERB128_ddotALP01_EGFP_Rab5A_1hr_004.tif_ZP-1.tif_EGFP.tif	rep1	EGFP	124	24	0.857565022927623
1	DDO	20220516_ERB128_ddotALP01_EGFP_Rab5A_1hr_004.tif_ZP-1.tif_EGFP.tif	rep1	EGFP	125	4	0.14292750382127
1	DDO	20220516_ERB128_ddotALP01_EGFP_Rab5A_1hr_004.tif_ZP-1.tif_EGFP.tif	rep1	EGFP	126	35	1.25061565843612
1	DDO	20220516_ERB128_ddotALP01_EGFP_Rab5A_1hr_004.tif_ZP-1.tif_EGFP.tif	rep1	EGFP	6	5	0.178659379776588
1	DDO	20220516_ERB128_ddotALP01_EGFP_Rab5A_1hr_004.tif_ZP-1.tif_EGFP.tif	rep1	EGFP	7	9	0.321586883597859
1	DDO	20220516_ERB128_ddotALP01_EGFP_Rab5A_1hr_004.tif_ZP-1.tif_EGFP.tif	rep1	EGFP	8	13	0.464514387419129
1	DDO	20220516_ERB128_ddotALP01_EGFP_Rab5A_1hr_004.tif_ZP-1.tif_EGFP.tif	rep1	EGFP	9	11	0.393050635508494
1	DDO	20220516_ERB128_ddotALP01_EGFP_Rab5A_1hr_004.tif_ZP-1.tif_EGFP.tif	rep1	EGFP	10	9	0.321586883597859
1	DDO	20220516_ERB128_ddotALP01_EGFP_Rab5A_1hr_004.tif_ZP-1.tif_EGFP.tif	rep1	EGFP	11	10	0.357318759553176
1	DDO	20220516_ERB128_ddotALP01_EGFP_Rab5A_1hr_004.tif_ZP-1.tif_EGFP.tif	rep1	EGFP	12	11	0.393050635508494
1	DDO	20220516_ERB128_ddotALP01_EGFP_Rab5A_1hr_004.tif_ZP-1.tif_EGFP.tif	rep1	EGFP	13	10	0.357318759553176
1	DDO	20220516_ERB128_ddotALP01_EGFP_Rab5A_1hr_004.tif_ZP-1.tif_EGFP.tif	rep1	EGFP	14	7	0.250123131687223
1	DDO	20220516_ERB128_ddotALP01_EGFP_Rab5A_1hr_004.tif_ZP-1.tif_EGFP.tif	rep1	EGFP	15	10	0.357318759553176
1	DDO	20220516_ERB128_ddotALP01_EGFP_Rab5A_1hr_004.tif_ZP-1.tif_EGFP.tif	rep1	EGFP	16	5	0.178659379776588
1	DDO	20220516_ERB128_ddotALP01_EGFP_Rab5A_1hr_004.tif_ZP-1.tif_EGFP.tif	rep1	EGFP	17	24	0.857565022927623
1	DDO	20220516_ERB128_ddotALP01_EGFP_Rab5A_1hr_004.tif_ZP-1.tif_EGFP.tif	rep1	EGFP	18	11	0.393050635508494
1	DDO	20220516_ERB128_ddotALP01_EGFP_Rab5A_1hr_004.tif_ZP-1.tif_EGFP.tif	rep1	EGFP	19	12	0.428782511463811
1	DDO	20220516_ERB128_ddotALP01_EGFP_Rab5A_1hr_004.tif_ZP-1.tif_EGFP.tif	rep1	EGFP	20	7	0.250123131687223
1	DDO	20220516_ERB128_ddotALP01_EGFP_Rab5A_1hr_004.tif_ZP-1.tif_EGFP.tif	rep1	EGFP	21	9	0.321586883597859
1	DDO	20220516_ERB128_ddotALP01_EGFP_Rab5A_1hr_004.tif_ZP-1.tif_EGFP.tif	rep1	EGFP	22	8	0.285855007642541
1	DDO	20220516_ERB128_ddotALP01_EGFP_Rab5A_1hr_004.tif_ZP-1.tif_EGFP.tif	rep1	EGFP	23	12	0.428782511463811
1	DDO	20220516_ERB128_ddotALP01_EGFP_Rab5A_1hr_004.tif_ZP-1.tif_EGFP.tif	rep1	EGFP	24	16	0.571710015285082
1	DDO	20220516_ERB128_ddotALP01_EGFP_Rab5A_1hr_004.tif_ZP-1.tif_EGFP.tif	rep1	EGFP	25	18	0.643173767195717
1	DDO	20220516_ERB128_ddotALP01_EGFP_Rab5A_1hr_004.tif_ZP-1.tif_EGFP.tif	rep1	EGFP	26	6	0.214391255731906
1	DDO	20220516_ERB128_ddotALP01_EGFP_Rab5A_1hr_004.tif_ZP-1.tif_EGFP.tif	rep1	EGFP	27	9	0.321586883597859
1	DDO	20220516_ERB128_ddotALP01_EGFP_Rab5A_1hr_004.tif_ZP-1.tif_EGFP.tif	rep1	EGFP	28	24	0.857565022927623
1	DDO	20220516_ERB128_ddotALP01_EGFP_Rab5A_1hr_004.tif_ZP-1.tif_EGFP.tif	rep1	EGFP	29	5	0.178659379776588
1	DDO	20220516_ERB128_ddotALP01_EGFP_Rab5A_1hr_004.tif_ZP-1.tif_EGFP.tif	rep1	EGFP	30	4	0.14292750382127
1	DDO	20220516_ERB128_ddotALP01_EGFP_Rab5A_1hr_004.tif_ZP-1.tif_EGFP.tif	rep1	EGFP	31	15	0.535978139329764
1	DDO	20220516_ERB128_ddotALP01_EGFP_Rab5A_1hr_004.tif_ZP-1.tif_EGFP.tif	rep1	EGFP	32	20	0.714637519106352
1	DDO	20220516_ERB128_ddotALP01_EGFP_Rab5A_1hr_004.tif_ZP-1.tif_EGFP.tif	rep1	EGFP	33	11	0.393050635508494
1	DDO	20220516_ERB128_ddotALP01_EGFP_Rab5A_1hr_004.tif_ZP-1.tif_EGFP.tif	rep1	EGFP	34	39	1.39354316225739
1	DDO	20220516_ERB128_ddotALP01_EGFP_Rab5A_1hr_004.tif_ZP-1.tif_EGFP.tif	rep1	EGFP	35	5	0.178659379776588
1	DDO	20220516_ERB128_ddotALP01_EGFP_Rab5A_1hr_004.tif_ZP-1.tif_EGFP.tif	rep1	EGFP	36	6	0.214391255731906
1	DDO	20220516_ERB128_ddotALP01_EGFP_Rab5A_1hr_004.tif_ZP-1.tif_EGFP.tif	rep1	EGFP	37	10	0.357318759553176
1	DDO	20220516_ERB128_ddotALP01_EGFP_Rab5A_1hr_004.tif_ZP-1.tif_EGFP.tif	rep1	EGFP	38	23	0.821833146972305
1	DDO	20220516_ERB128_ddotALP01_EGFP_Rab5A_1hr_004.tif_ZP-1.tif_EGFP.tif	rep1	EGFP	39	15	0.535978139329764
1	DDO	20220516_ERB128_ddotALP01_EGFP_Rab5A_1hr_004.tif_ZP-1.tif_EGFP.tif	rep1	EGFP	40	38	1.35781128630207
1	DDO	20220516_ERB128_ddotALP01_EGFP_Rab5A_1hr_004.tif_ZP-1.tif_EGFP.tif	rep1	EGFP	41	8	0.285855007642541
1	DDO	20220516_ERB128_ddotALP01_EGFP_Rab5A_1hr_004.tif_ZP-1.tif_EGFP.tif	rep1	EGFP	42	22	0.786101271016988
1	DDO	20220516_ERB128_ddotALP01_EGFP_Rab5A_1hr_004.tif_ZP-1.tif_EGFP.tif	rep1	EGFP	43	23	0.821833146972305
1	DDO	20220516_ERB128_ddotALP01_EGFP_Rab5A_1hr_004.tif_ZP-1.tif_EGFP.tif	rep1	EGFP	44	9	0.321586883597859
1	DDO	20220516_ERB128_ddotALP01_EGFP_Rab5A_1hr_004.tif_ZP-1.tif_EGFP.tif	rep1	EGFP	164	12	0.428782511463811
1	DDO	20220516_ERB128_ddotALP01_EGFP_Rab5A_1hr_004.tif_ZP-1.tif_EGFP.tif	rep1	EGFP	165	14	0.500246263374447
1	DDO	20220516_ERB128_ddotALP01_EGFP_Rab5A_1hr_004.tif_ZP-1.tif_EGFP.tif	rep1	EGFP	166	8	0.285855007642541
1	DDO	20220516_ERB128_ddotALP01_EGFP_Rab5A_1hr_004.tif_ZP-1.tif_EGFP.tif	rep1	EGFP	167	5	0.178659379776588
1	DDO	20220516_ERB128_ddotALP01_EGFP_Rab5A_1hr_004.tif_ZP-1.tif_EGFP.tif	rep1	EGFP	168	9	0.321586883597859
1	DDO	20220516_ERB128_ddotALP01_EGFP_Rab5A_1hr_004.tif_ZP-1.tif_EGFP.tif	rep1	EGFP	169	31	1.10768815461485
1	DDO	20220516_ERB128_ddotALP01_EGFP_Rab5A_1hr_004.tif_ZP-1.tif_EGFP.tif	rep1	EGFP	170	4	0.14292750382127
1	DDO	20220516_ERB128_ddotALP01_EGFP_Rab5A_1hr_004.tif_ZP-1.tif_EGFP.tif	rep1	EGFP	171	9	0.321586883597859
1	DDO	20220516_ERB128_ddotALP01_EGFP_Rab5A_1hr_004.tif_ZP-1.tif_EGFP.tif	rep1	EGFP	172	4	0.14292750382127
1	DDO	20220516_ERB128_ddotALP01_EGFP_Rab5A_1hr_004.tif_ZP-1.tif_EGFP.tif	rep1	EGFP	173	23	0.821833146972305
1	DDO	20220516_ERB128_ddotALP01_EGFP_Rab5A_1hr_004.tif_ZP-1.tif_EGFP.tif	rep1	EGFP	174	22	0.786101271016988
1	DDO	20220516_ERB128_ddotALP01_EGFP_Rab5A_1hr_004.tif_ZP-1.tif_EGFP.tif	rep1	EGFP	175	34	1.2148837824808
1	DDO	20220516_ERB128_ddotALP01_EGFP_Rab5A_1hr_004.tif_ZP-1.tif_EGFP.tif	rep1	EGFP	176	6	0.214391255731906
1	DDO	20220516_ERB128_ddotALP01_EGFP_Rab5A_1hr_004.tif_ZP-1.tif_EGFP.tif	rep1	EGFP	177	16	0.571710015285082
1	DDO	20220516_ERB128_ddotALP01_EGFP_Rab5A_1hr_004.tif_ZP-1.tif_EGFP.tif	rep1	EGFP	178	7	0.250123131687223
1	DDO	20220516_ERB128_ddotALP01_EGFP_Rab5A_1hr_004.tif_ZP-1.tif_EGFP.tif	rep1	EGFP	179	6	0.214391255731906
1	DDO	20220516_ERB128_ddotALP01_EGFP_Rab5A_1hr_004.tif_ZP-1.tif_EGFP.tif	rep1	EGFP	180	23	0.821833146972305
1	DDO	20220516_ERB128_ddotALP01_EGFP_Rab5A_1hr_004.tif_ZP-1.tif_EGFP.tif	rep1	EGFP	181	25	0.89329689888294
1	DDO	20220516_ERB128_ddotALP01_EGFP_Rab5A_1hr_004.tif_ZP-1.tif_EGFP.tif	rep1	EGFP	182	22	0.786101271016988
1	DDO	20220516_ERB128_ddotALP01_EGFP_Rab5A_1hr_004.tif_ZP-1.tif_EGFP.tif	rep1	EGFP	183	4	0.14292750382127
1	DDO	20220516_ERB128_ddotALP01_EGFP_Rab5A_1hr_004.tif_ZP-1.tif_EGFP.tif	rep1	EGFP	184	10	0.357318759553176
1	DDO	20220516_ERB128_ddotALP01_EGFP_Rab5A_1hr_004.tif_ZP-1.tif_EGFP.tif	rep1	EGFP	185	8	0.285855007642541
1	DDO	20220516_ERB128_ddotALP01_EGFP_Rab5A_1hr_004.tif_ZP-1.tif_EGFP.tif	rep1	EGFP	186	5	0.178659379776588
1	DDO	20220516_ERB128_ddotALP01_EGFP_Rab5A_1hr_004.tif_ZP-1.tif_EGFP.tif	rep1	EGFP	187	21	0.75036939506167
1	DDO	20220516_ERB128_ddotALP01_EGFP_Rab5A_1hr_004.tif_ZP-1.tif_EGFP.tif	rep1	EGFP	188	26	0.929028774838258
1	DDO	20220516_ERB128_ddotALP01_EGFP_Rab5A_1hr_004.tif_ZP-1.tif_EGFP.tif	rep1	EGFP	189	1	0.0357318759553176
1	DDO	20220516_ERB128_ddotALP01_EGFP_Rab5A_1hr_004.tif_ZP-1.tif_EGFP.tif	rep1	EGFP	190	6	0.214391255731906
1	DDO	20220516_ERB128_ddotALP01_EGFP_Rab5A_1hr_004.tif_ZP-1.tif_EGFP.tif	rep1	EGFP	191	5	0.178659379776588
1	DDO	20220516_ERB128_ddotALP01_EGFP_Rab5A_1hr_004.tif_ZP-1.tif_EGFP.tif	rep1	EGFP	192	17	0.6074418912404
1	DDO	20220516_ERB128_ddotALP01_EGFP_Rab5A_1hr_004.tif_ZP-1.tif_EGFP.tif	rep1	EGFP	193	6	0.214391255731906
1	DDO	20220516_ERB128_ddotALP01_EGFP_Rab5A_1hr_004.tif_ZP-1.tif_EGFP.tif	rep1	EGFP	194	24	0.857565022927623
1	DDO	20220516_ERB128_ddotALP01_EGFP_Rab5A_1hr_004.tif_ZP-1.tif_EGFP.tif	rep1	EGFP	195	25	0.89329689888294
1	DDO	20220516_ERB128_ddotALP01_EGFP_Rab5A_1hr_004.tif_ZP-1.tif_EGFP.tif	rep1	EGFP	196	23	0.821833146972305
1	DDO	20220516_ERB128_ddotALP01_EGFP_Rab5A_1hr_004.tif_ZP-1.tif_EGFP.tif	rep1	EGFP	197	21	0.75036939506167
1	DDO	20220516_ERB128_ddotALP01_EGFP_Rab5A_1hr_004.tif_ZP-1.tif_EGFP.tif	rep1	EGFP	198	27	0.964760650793576
1	DDO	20220516_ERB128_ddotALP01_EGFP_Rab5A_1hr_004.tif_ZP-1.tif_EGFP.tif	rep1	EGFP	199	25	0.89329689888294
1	DDO	20220516_ERB128_ddotALP01_EGFP_Rab5A_1hr_004.tif_ZP-1.tif_EGFP.tif	rep1	EGFP	200	5	0.178659379776588
1	DDO	20220516_ERB128_ddotALP01_EGFP_Rab5A_1hr_004.tif_ZP-1.tif_EGFP.tif	rep1	EGFP	201	5	0.178659379776588
1	DDO	20220516_ERB128_ddotALP01_EGFP_Rab5A_1hr_004.tif_ZP-1.tif_EGFP.tif	rep1	EGFP	202	12	0.428782511463811
1	DDO	20220516_ERB128_ddotALP01_EGFP_Rab5A_1hr_004.tif_ZP-1.tif_EGFP.tif	rep1	EGFP	203	13	0.464514387419129
1	DDO	20220516_ERB128_ddotALP01_EGFP_Rab5A_1hr_004.tif_ZP-1.tif_EGFP.tif	rep1	EGFP	204	4	0.14292750382127
1	DDO	20220516_ERB128_ddotALP01_EGFP_Rab5A_1hr_004.tif_ZP-1.tif_EGFP.tif	rep1	EGFP	205	18	0.643173767195717
1	DDO	20220516_ERB128_ddotALP01_EGFP_Rab5A_1hr_004.tif_ZP-1.tif_EGFP.tif	rep1	EGFP	206	7	0.250123131687223
1	DDO	20220516_ERB128_ddotALP01_EGFP_Rab5A_1hr_004.tif_ZP-1.tif_EGFP.tif	rep1	EGFP	207	19	0.678905643151035
1	DDO	20220516_ERB128_ddotALP01_EGFP_Rab5A_1hr_004.tif_ZP-1.tif_EGFP.tif	rep1	EGFP	208	8	0.285855007642541
1	DDO	20220516_ERB128_ddotALP01_EGFP_Rab5A_1hr_004.tif_ZP-1.tif_EGFP.tif	rep1	EGFP	209	41	1.46500691416802
1	DDO	20220516_ERB128_ddotALP01_EGFP_Rab5A_1hr_004.tif_ZP-1.tif_EGFP.tif	rep1	EGFP	210	13	0.464514387419129
1	DDO	20220516_ERB128_ddotALP01_EGFP_Rab5A_1hr_004.tif_ZP-1.tif_EGFP.tif	rep1	EGFP	211	14	0.500246263374447
1	DDO	20220516_ERB128_ddotALP01_EGFP_Rab5A_1hr_004.tif_ZP-1.tif_EGFP.tif	rep1	EGFP	212	16	0.571710015285082
1	DDO	20220516_ERB128_ddotALP01_EGFP_Rab5A_1hr_004.tif_ZP-1.tif_EGFP.tif	rep1	EGFP	213	7	0.250123131687223
1	DDO	20220516_ERB128_ddotALP01_EGFP_Rab5A_1hr_004.tif_ZP-1.tif_EGFP.tif	rep1	EGFP	214	5	0.178659379776588
1	DDO	20220516_ERB128_ddotALP01_EGFP_Rab5A_1hr_004.tif_ZP-1.tif_EGFP.tif	rep1	EGFP	215	8	0.285855007642541
1	DDO	20220516_ERB128_ddotALP01_EGFP_Rab5A_1hr_004.tif_ZP-1.tif_EGFP.tif	rep1	EGFP	216	5	0.178659379776588
1	DDO	20220516_ERB128_ddotALP01_EGFP_Rab5A_1hr_004.tif_ZP-1.tif_EGFP.tif	rep1	EGFP	217	9	0.321586883597859
1	DDO	20220516_ERB128_ddotALP01_EGFP_Rab5A_1hr_004.tif_ZP-1.tif_EGFP.tif	rep1	EGFP	218	9	0.321586883597859
1	DDO	20220516_ERB128_ddotALP01_EGFP_Rab5A_1hr_004.tif_ZP-1.tif_EGFP.tif	rep1	EGFP	219	5	0.178659379776588
1	DDO	20220516_ERB128_ddotALP01_EGFP_Rab5A_1hr_004.tif_ZP-1.tif_EGFP.tif	rep1	EGFP	220	12	0.428782511463811
1	DDO	20220516_ERB128_ddotALP01_EGFP_Rab5A_1hr_004.tif_ZP-1.tif_EGFP.tif	rep1	EGFP	221	14	0.500246263374447
1	DDO	20220516_ERB128_ddotALP01_EGFP_Rab5A_1hr_004.tif_ZP-1.tif_EGFP.tif	rep1	EGFP	222	14	0.500246263374447
1	DDO	20220516_ERB128_ddotALP01_EGFP_Rab5A_1hr_004.tif_ZP-1.tif_EGFP.tif	rep1	EGFP	223	14	0.500246263374447
1	DDO	20220516_ERB128_ddotALP01_EGFP_Rab5A_1hr_004.tif_ZP-1.tif_EGFP.tif	rep1	EGFP	224	44	1.57220254203398
1	DDO	20220516_ERB128_ddotALP01_EGFP_Rab5A_1hr_004.tif_ZP-1.tif_EGFP.tif	rep1	EGFP	225	8	0.285855007642541
1	DDO	20220516_ERB128_ddotALP01_EGFP_Rab5A_1hr_004.tif_ZP-1.tif_EGFP.tif	rep1	EGFP	226	11	0.393050635508494
1	DDO	20220516_ERB128_ddotALP01_EGFP_Rab5A_1hr_004.tif_ZP-1.tif_EGFP.tif	rep1	EGFP	227	23	0.821833146972305
1	DDO	20220516_ERB128_ddotALP01_EGFP_Rab5A_1hr_004.tif_ZP-1.tif_EGFP.tif	rep1	EGFP	228	6	0.214391255731906
1	DDO	20220516_ERB128_ddotALP01_EGFP_Rab5A_1hr_004.tif_ZP-1.tif_EGFP.tif	rep1	EGFP	229	9	0.321586883597859
1	DDO	20220516_ERB128_ddotALP01_EGFP_Rab5A_1hr_004.tif_ZP-1.tif_EGFP.tif	rep1	EGFP	230	21	0.75036939506167
1	DDO	20220516_ERB128_ddotALP01_EGFP_Rab5A_1hr_004.tif_ZP-1.tif_EGFP.tif	rep1	EGFP	231	20	0.714637519106352
1	DDO	20220516_ERB128_ddotALP01_EGFP_Rab5A_1hr_004.tif_ZP-1.tif_EGFP.tif	rep1	EGFP	232	10	0.357318759553176
1	DDO	20220516_ERB128_ddotALP01_EGFP_Rab5A_1hr_004.tif_ZP-1.tif_EGFP.tif	rep1	EGFP	233	30	1.07195627865953
1	DDO	20220516_ERB128_ddotALP01_EGFP_Rab5A_1hr_004.tif_ZP-1.tif_EGFP.tif	rep1	EGFP	234	6	0.214391255731906
1	DDO	20220516_ERB128_ddotALP01_EGFP_Rab5A_1hr_004.tif_ZP-1.tif_EGFP.tif	rep1	EGFP	235	20	0.714637519106352
1	DDO	20220516_ERB128_ddotALP01_EGFP_Rab5A_1hr_004.tif_ZP-1.tif_EGFP.tif	rep1	EGFP	236	10	0.357318759553176
1	DDO	20220516_ERB128_ddotALP01_EGFP_Rab5A_1hr_004.tif_ZP-1.tif_EGFP.tif	rep1	EGFP	237	12	0.428782511463811
1	DDO	20220516_ERB128_ddotALP01_EGFP_Rab5A_1hr_004.tif_ZP-1.tif_EGFP.tif	rep1	EGFP	238	29	1.03622440270421
1	DDO	20220516_ERB128_ddotALP01_EGFP_Rab5A_1hr_004.tif_ZP-1.tif_EGFP.tif	rep1	EGFP	239	4	0.14292750382127
1	DDO	20220516_ERB128_ddotALP01_EGFP_Rab5A_1hr_004.tif_ZP-1.tif_EGFP.tif	rep1	EGFP	240	22	0.786101271016988
1	DDO	20220516_ERB128_ddotALP01_EGFP_Rab5A_1hr_004.tif_ZP-1.tif_EGFP.tif	rep1	EGFP	241	20	0.714637519106352
1	DDO	20220516_ERB128_ddotALP01_EGFP_Rab5A_1hr_004.tif_ZP-1.tif_EGFP.tif	rep1	EGFP	242	9	0.321586883597859
1	DDO	20220516_ERB128_ddotALP01_EGFP_Rab5A_1hr_004.tif_ZP-1.tif_EGFP.tif	rep1	EGFP	243	3	0.107195627865953
1	DDO	20220516_ERB128_ddotALP01_EGFP_Rab5A_1hr_004.tif_ZP-1.tif_EGFP.tif	rep1	EGFP	244	4	0.14292750382127
1	DDO	20220516_ERB128_ddotALP01_EGFP_Rab5A_1hr_004.tif_ZP-1.tif_EGFP.tif	rep1	EGFP	245	4	0.14292750382127
1	DDO	20220516_ERB128_ddotALP01_EGFP_Rab5A_1hr_004.tif_ZP-1.tif_EGFP.tif	rep1	EGFP	246	48	1.71513004585525
1	DDO	20220516_ERB128_ddotALP01_EGFP_Rab5A_1hr_004.tif_ZP-1.tif_EGFP.tif	rep1	EGFP	247	13	0.464514387419129
1	DDO	20220516_ERB128_ddotALP01_EGFP_Rab5A_1hr_004.tif_ZP-1.tif_EGFP.tif	rep1	EGFP	248	8	0.285855007642541
1	DDO	20220516_ERB128_ddotALP01_EGFP_Rab5A_1hr_004.tif_ZP-1.tif_EGFP.tif	rep1	EGFP	249	41	1.46500691416802
1	DDO	20220516_ERB128_ddotALP01_EGFP_Rab5A_1hr_004.tif_ZP-1.tif_EGFP.tif	rep1	EGFP	250	4	0.14292750382127
1	DDO	20220516_ERB128_ddotALP01_EGFP_Rab5A_1hr_004.tif_ZP-1.tif_EGFP.tif	rep1	EGFP	251	5	0.178659379776588
1	DDO	20220516_ERB128_ddotALP01_EGFP_Rab5A_1hr_004.tif_ZP-1.tif_EGFP.tif	rep1	EGFP	252	26	0.929028774838258
1	DDO	20220516_ERB128_ddotALP01_EGFP_Rab5A_1hr_004.tif_ZP-1.tif_EGFP.tif	rep1	EGFP	253	27	0.964760650793576
1	DDO	20220516_ERB128_ddotALP01_EGFP_Rab5A_1hr_004.tif_ZP-1.tif_EGFP.tif	rep1	EGFP	254	13	0.464514387419129
1	DDO	20220516_ERB128_ddotALP01_EGFP_Rab5A_1hr_004.tif_ZP-1.tif_EGFP.tif	rep1	EGFP	255	4	0.14292750382127
1	DDO	20220516_ERB128_ddotALP01_EGFP_Rab5A_1hr_004.tif_ZP-1.tif_EGFP.tif	rep1	EGFP	256	6	0.214391255731906
1	DDO	20220516_ERB128_ddotALP01_EGFP_Rab5A_1hr_004.tif_ZP-1.tif_EGFP.tif	rep1	EGFP	257	17	0.6074418912404
1	DDO	20220516_ERB128_ddotALP01_EGFP_Rab5A_1hr_004.tif_ZP-1.tif_EGFP.tif	rep1	EGFP	258	11	0.393050635508494
1	DDO	20220516_ERB128_ddotALP01_EGFP_Rab5A_1hr_004.tif_ZP-1.tif_EGFP.tif	rep1	EGFP	259	17	0.6074418912404
1	DDO	20220516_ERB128_ddotALP01_EGFP_Rab5A_1hr_004.tif_ZP-1.tif_EGFP.tif	rep1	EGFP	260	7	0.250123131687223
1	DDO	20220516_ERB128_ddotALP01_EGFP_Rab5A_1hr_004.tif_ZP-1.tif_EGFP.tif	rep1	EGFP	261	12	0.428782511463811
1	DDO	20220516_ERB128_ddotALP01_EGFP_Rab5A_1hr_004.tif_ZP-1.tif_EGFP.tif	rep1	EGFP	262	43	1.53647066607866
1	DDO	20220516_ERB128_ddotALP01_EGFP_Rab5A_1hr_004.tif_ZP-1.tif_EGFP.tif	rep1	EGFP	263	50	1.78659379776588
1	DDO	20220516_ERB128_ddotALP01_EGFP_Rab5A_1hr_004.tif_ZP-1.tif_EGFP.tif	rep1	EGFP	264	13	0.464514387419129
1	DDO	20220516_ERB128_ddotALP01_EGFP_Rab5A_1hr_004.tif_ZP-1.tif_EGFP.tif	rep1	EGFP	265	7	0.250123131687223
1	DDO	20220516_ERB128_ddotALP01_EGFP_Rab5A_1hr_004.tif_ZP-1.tif_EGFP.tif	rep1	EGFP	266	12	0.428782511463811
1	DDO	20220516_ERB128_ddotALP01_EGFP_Rab5A_1hr_004.tif_ZP-1.tif_EGFP.tif	rep1	EGFP	267	6	0.214391255731906
1	DDO	20220516_ERB128_ddotALP01_EGFP_Rab5A_1hr_004.tif_ZP-1.tif_EGFP.tif	rep1	EGFP	268	11	0.393050635508494
1	DDO	20220516_ERB128_ddotALP01_EGFP_Rab5A_1hr_004.tif_ZP-1.tif_EGFP.tif	rep1	EGFP	269	9	0.321586883597859
1	DDO	20220516_ERB128_ddotALP01_EGFP_Rab5A_1hr_004.tif_ZP-1.tif_EGFP.tif	rep1	EGFP	270	6	0.214391255731906
1	DDO	20220516_ERB128_ddotALP01_EGFP_Rab5A_1hr_004.tif_ZP-1.tif_EGFP.tif	rep1	EGFP	271	8	0.285855007642541
1	DDO	20220516_ERB128_ddotALP01_EGFP_Rab5A_1hr_004.tif_ZP-1.tif_EGFP.tif	rep1	EGFP	272	30	1.07195627865953
1	DDO	20220516_ERB128_ddotALP01_EGFP_Rab5A_1hr_004.tif_ZP-1.tif_EGFP.tif	rep1	EGFP	273	10	0.357318759553176
1	DDO	20220516_ERB128_ddotALP01_EGFP_Rab5A_1hr_004.tif_ZP-1.tif_EGFP.tif	rep1	EGFP	274	19	0.678905643151035
1	DDO	20220516_ERB128_ddotALP01_EGFP_Rab5A_1hr_004.tif_ZP-1.tif_EGFP.tif	rep1	EGFP	275	30	1.07195627865953
1	DDO	20220516_ERB128_ddotALP01_EGFP_Rab5A_1hr_004.tif_ZP-1.tif_EGFP.tif	rep1	EGFP	276	8	0.285855007642541
1	DDO	20220516_ERB128_ddotALP01_EGFP_Rab5A_1hr_004.tif_ZP-1.tif_EGFP.tif	rep1	EGFP	277	38	1.35781128630207
1	DDO	20220516_ERB128_ddotALP01_EGFP_Rab5A_1hr_004.tif_ZP-1.tif_EGFP.tif	rep1	EGFP	278	21	0.75036939506167
1	DDO	20220516_ERB128_ddotALP01_EGFP_Rab5A_1hr_004.tif_ZP-1.tif_EGFP.tif	rep1	EGFP	279	23	0.821833146972305
1	DDO	20220516_ERB128_ddotALP01_EGFP_Rab5A_1hr_004.tif_ZP-1.tif_EGFP.tif	rep1	EGFP	280	13	0.464514387419129
1	DDO	20220516_ERB128_ddotALP01_EGFP_Rab5A_1hr_004.tif_ZP-1.tif_EGFP.tif	rep1	EGFP	159	5	0.178659379776588
1	DDO	20220516_ERB128_ddotALP01_EGFP_Rab5A_1hr_004.tif_ZP-1.tif_EGFP.tif	rep1	EGFP	160	13	0.464514387419129
1	DDO	20220516_ERB128_ddotALP01_EGFP_Rab5A_1hr_004.tif_ZP-1.tif_EGFP.tif	rep1	EGFP	161	10	0.357318759553176
1	DDO	20220516_ERB128_ddotALP01_EGFP_Rab5A_1hr_004.tif_ZP-1.tif_EGFP.tif	rep1	EGFP	162	14	0.500246263374447
1	DDO	20220516_ERB128_ddotALP01_EGFP_Rab5A_1hr_004.tif_ZP-1.tif_EGFP.tif	rep1	EGFP	163	5	0.178659379776588
1	DDO	20220516_ERB128_ddotALP01_EGFP_Rab5A_1hr_004.tif_ZP-1.tif_EGFP.tif	rep1	EGFP	327	10	0.357318759553176
1	DDO	20220516_ERB128_ddotALP01_EGFP_Rab5A_1hr_004.tif_ZP-1.tif_EGFP.tif	rep1	EGFP	328	9	0.321586883597859
1	DDO	20220516_ERB128_ddotALP01_EGFP_Rab5A_1hr_004.tif_ZP-1.tif_EGFP.tif	rep1	EGFP	329	17	0.6074418912404
1	DDO	20220516_ERB128_ddotALP01_EGFP_Rab5A_1hr_004.tif_ZP-1.tif_EGFP.tif	rep1	EGFP	330	7	0.250123131687223
1	DDO	20220516_ERB128_ddotALP01_EGFP_Rab5A_1hr_004.tif_ZP-1.tif_EGFP.tif	rep1	EGFP	331	4	0.14292750382127
1	DDO	20220516_ERB128_ddotALP01_EGFP_Rab5A_1hr_004.tif_ZP-1.tif_EGFP.tif	rep1	EGFP	332	7	0.250123131687223
1	DDO	20220516_ERB128_ddotALP01_EGFP_Rab5A_1hr_004.tif_ZP-1.tif_EGFP.tif	rep1	EGFP	333	22	0.786101271016988
1	DDO	20220516_ERB128_ddotALP01_EGFP_Rab5A_1hr_004.tif_ZP-1.tif_EGFP.tif	rep1	EGFP	334	5	0.178659379776588
1	DDO	20220516_ERB128_ddotALP01_EGFP_Rab5A_1hr_004.tif_ZP-1.tif_EGFP.tif	rep1	EGFP	335	2	0.0714637519106352
1	DDO	20220516_ERB128_ddotALP01_EGFP_Rab5A_1hr_004.tif_ZP-1.tif_EGFP.tif	rep1	EGFP	336	4	0.14292750382127
1	DDO	20220516_ERB128_ddotALP01_EGFP_Rab5A_1hr_004.tif_ZP-1.tif_EGFP.tif	rep1	EGFP	337	9	0.321586883597859
1	DDO	20220516_ERB128_ddotALP01_EGFP_Rab5A_1hr_004.tif_ZP-1.tif_EGFP.tif	rep1	EGFP	338	20	0.714637519106352
1	DDO	20220516_ERB128_ddotALP01_EGFP_Rab5A_1hr_004.tif_ZP-1.tif_EGFP.tif	rep1	EGFP	339	5	0.178659379776588
1	DDO	20220516_ERB128_ddotALP01_EGFP_Rab5A_1hr_004.tif_ZP-1.tif_EGFP.tif	rep1	EGFP	340	8	0.285855007642541
1	DDO	20220516_ERB128_ddotALP01_EGFP_Rab5A_1hr_004.tif_ZP-1.tif_EGFP.tif	rep1	EGFP	137	12	0.428782511463811
1	DDO	20220516_ERB128_ddotALP01_EGFP_Rab5A_1hr_004.tif_ZP-1.tif_EGFP.tif	rep1	EGFP	138	10	0.357318759553176
1	DDO	20220516_ERB128_ddotALP01_EGFP_Rab5A_1hr_004.tif_ZP-1.tif_EGFP.tif	rep1	EGFP	139	27	0.964760650793576
1	DDO	20220516_ERB128_ddotALP01_EGFP_Rab5A_1hr_004.tif_ZP-1.tif_EGFP.tif	rep1	EGFP	140	5	0.178659379776588
1	DDO	20220516_ERB128_ddotALP01_EGFP_Rab5A_1hr_004.tif_ZP-1.tif_EGFP.tif	rep1	EGFP	141	9	0.321586883597859
1	DDO	20220516_ERB128_ddotALP01_EGFP_Rab5A_1hr_004.tif_ZP-1.tif_EGFP.tif	rep1	EGFP	306	7	0.250123131687223
1	DDO	20220516_ERB128_ddotALP01_EGFP_Rab5A_1hr_004.tif_ZP-1.tif_EGFP.tif	rep1	EGFP	307	4	0.14292750382127
1	DDO	20220516_ERB128_ddotALP01_EGFP_Rab5A_1hr_004.tif_ZP-1.tif_EGFP.tif	rep1	EGFP	308	4	0.14292750382127
1	DDO	20220516_ERB128_ddotALP01_EGFP_Rab5A_1hr_004.tif_ZP-1.tif_EGFP.tif	rep1	EGFP	309	27	0.964760650793576
1	DDO	20220516_ERB128_ddotALP01_EGFP_Rab5A_1hr_004.tif_ZP-1.tif_EGFP.tif	rep1	EGFP	310	11	0.393050635508494
1	DDO	20220516_ERB128_ddotALP01_EGFP_Rab5A_1hr_004.tif_ZP-1.tif_EGFP.tif	rep1	EGFP	311	7	0.250123131687223
1	DDO	20220516_ERB128_ddotALP01_EGFP_Rab5A_1hr_004.tif_ZP-1.tif_EGFP.tif	rep1	EGFP	312	10	0.357318759553176
1	DDO	20220516_ERB128_ddotALP01_EGFP_Rab5A_1hr_004.tif_ZP-1.tif_EGFP.tif	rep1	EGFP	313	11	0.393050635508494
1	DDO	20220516_ERB128_ddotALP01_EGFP_Rab5A_1hr_004.tif_ZP-1.tif_EGFP.tif	rep1	EGFP	314	10	0.357318759553176
1	DDO	20220516_ERB128_ddotALP01_EGFP_Rab5A_1hr_004.tif_ZP-1.tif_EGFP.tif	rep1	EGFP	315	15	0.535978139329764
1	DDO	20220516_ERB128_ddotALP01_EGFP_Rab5A_1hr_004.tif_ZP-1.tif_EGFP.tif	rep1	EGFP	316	6	0.214391255731906
1	DDO	20220516_ERB128_ddotALP01_EGFP_Rab5A_1hr_004.tif_ZP-1.tif_EGFP.tif	rep1	EGFP	317	6	0.214391255731906
1	DDO	20220516_ERB128_ddotALP01_EGFP_Rab5A_1hr_004.tif_ZP-1.tif_EGFP.tif	rep1	EGFP	318	5	0.178659379776588
1	DDO	20220516_ERB128_ddotALP01_EGFP_Rab5A_1hr_004.tif_ZP-1.tif_EGFP.tif	rep1	EGFP	319	7	0.250123131687223
1	DDO	20220516_ERB128_ddotALP01_EGFP_Rab5A_1hr_004.tif_ZP-1.tif_EGFP.tif	rep1	EGFP	320	11	0.393050635508494
1	DDO	20220516_ERB128_ddotALP01_EGFP_Rab5A_1hr_004.tif_ZP-1.tif_EGFP.tif	rep1	EGFP	321	25	0.89329689888294
1	DDO	20220516_ERB128_ddotALP01_EGFP_Rab5A_1hr_004.tif_ZP-1.tif_EGFP.tif	rep1	EGFP	322	14	0.500246263374447
1	DDO	20220516_ERB128_ddotALP01_EGFP_Rab5A_1hr_004.tif_ZP-1.tif_EGFP.tif	rep1	EGFP	323	7	0.250123131687223
1	DDO	20220516_ERB128_ddotALP01_EGFP_Rab5A_1hr_004.tif_ZP-1.tif_EGFP.tif	rep1	EGFP	324	22	0.786101271016988
1	DDO	20220516_ERB128_ddotALP01_EGFP_Rab5A_1hr_004.tif_ZP-1.tif_EGFP.tif	rep1	EGFP	325	39	1.39354316225739
1	DDO	20220516_ERB128_ddotALP01_EGFP_Rab5A_1hr_004.tif_ZP-1.tif_EGFP.tif	rep1	EGFP	326	6	0.214391255731906
1	DDO	20220516_ERB128_ddotALP01_EGFP_Rab5A_1hr_004.tif_ZP-1.tif_EGFP.tif	rep1	EGFP	136	8	0.285855007642541
1	DDO	20220516_ERB128_ddotALP01_EGFP_Rab5A_1hr_004.tif_ZP-1.tif_EGFP.tif	rep1	EGFP	150	33	1.17915190652548
1	DDO	20220516_ERB128_ddotALP01_EGFP_Rab5A_1hr_004.tif_ZP-1.tif_EGFP.tif	rep1	EGFP	151	4	0.14292750382127
1	DDO	20220516_ERB128_ddotALP01_EGFP_Rab5A_1hr_004.tif_ZP-1.tif_EGFP.tif	rep1	EGFP	152	29	1.03622440270421
1	DDO	20220516_ERB128_ddotALP01_EGFP_Rab5A_1hr_004.tif_ZP-1.tif_EGFP.tif	rep1	EGFP	127	21	0.75036939506167
1	DDO	20220516_ERB128_ddotALP01_EGFP_Rab5A_1hr_004.tif_ZP-1.tif_EGFP.tif	rep1	EGFP	128	9	0.321586883597859
1	DDO	20220516_ERB128_ddotALP01_EGFP_Rab5A_1hr_004.tif_ZP-1.tif_EGFP.tif	rep1	EGFP	129	5	0.178659379776588
1	DDO	20220516_ERB128_ddotALP01_EGFP_Rab5A_1hr_004.tif_ZP-1.tif_EGFP.tif	rep1	EGFP	130	26	0.929028774838258
1	DDO	20220516_ERB128_ddotALP01_EGFP_Rab5A_1hr_004.tif_ZP-1.tif_EGFP.tif	rep1	EGFP	131	25	0.89329689888294
1	DDO	20220516_ERB128_ddotALP01_EGFP_Rab5A_1hr_004.tif_ZP-1.tif_EGFP.tif	rep1	EGFP	132	15	0.535978139329764
1	DDO	20220516_ERB128_ddotALP01_EGFP_Rab5A_1hr_004.tif_ZP-1.tif_EGFP.tif	rep1	EGFP	133	12	0.428782511463811
1	DDO	20220516_ERB128_ddotALP01_EGFP_Rab5A_1hr_004.tif_ZP-1.tif_EGFP.tif	rep1	EGFP	134	32	1.14342003057016
1	DDO	20220516_ERB128_ddotALP01_EGFP_Rab5A_1hr_004.tif_ZP-1.tif_EGFP.tif	rep1	EGFP	135	11	0.393050635508494
1	DDO	20220516_ERB128_ddotALP01_EGFP_Rab5A_1hr_004.tif_ZP-1.tif_EGFP.tif	rep1	EGFP	149	5	0.178659379776588
1	DDO	20220516_ERB128_ddotALP01_EGFP_Rab5A_1hr_004.tif_ZP-1.tif_EGFP.tif	rep1	EGFP	154	9	0.321586883597859
1	DDO	20220516_ERB128_ddotALP01_EGFP_Rab5A_1hr_004.tif_ZP-1.tif_EGFP.tif	rep1	EGFP	142	10	0.357318759553176
1	DDO	20220516_ERB128_ddotALP01_EGFP_Rab5A_1hr_004.tif_ZP-1.tif_EGFP.tif	rep1	EGFP	143	26	0.929028774838258
1	DDO	20220516_ERB128_ddotALP01_EGFP_Rab5A_1hr_004.tif_ZP-1.tif_EGFP.tif	rep1	EGFP	153	23	0.821833146972305
1	DDO	20220516_ERB128_ddotALP01_EGFP_Rab5A_1hr_004.tif_ZP-1.tif_EGFP.tif	rep1	EGFP	145	21	0.75036939506167
1	DDO	20220516_ERB128_ddotALP01_EGFP_Rab5A_1hr_004.tif_ZP-1.tif_EGFP.tif	rep1	EGFP	146	13	0.464514387419129
1	DDO	20220516_ERB128_ddotALP01_EGFP_Rab5A_1hr_004.tif_ZP-1.tif_EGFP.tif	rep1	EGFP	147	5	0.178659379776588
1	DDO	20220516_ERB128_ddotALP01_EGFP_Rab5A_1hr_004.tif_ZP-1.tif_EGFP.tif	rep1	EGFP	144	6	0.214391255731906
1	DDO	20220516_ERB128_ddotALP01_EGFP_Rab5A_1hr_004.tif_ZP-1.tif_EGFP.tif	rep1	EGFP	157	13	0.464514387419129
1	DDO	20220516_ERB128_ddotALP01_EGFP_Rab5A_1hr_004.tif_ZP-1.tif_EGFP.tif	rep1	EGFP	158	5	0.178659379776588
1	DDO	20220516_ERB128_ddotALP01_EGFP_Rab5A_1hr_004.tif_ZP-1.tif_EGFP.tif	rep1	EGFP	155	13	0.464514387419129
1	DDO	20220516_ERB128_ddotALP01_EGFP_Rab5A_1hr_004.tif_ZP-1.tif_EGFP.tif	rep1	EGFP	148	8	0.285855007642541
1	DDO	20220516_ERB128_ddotALP01_EGFP_Rab5A_1hr_004.tif_ZP-1.tif_EGFP.tif	rep1	EGFP	156	9	0.321586883597859
2	DDO	20220516_ERB128_ddotALP01_EGFP_Rab5A_1hr_004.tif_ZP-2.tif_EGFP.tif	rep1	EGFP	69	10	0.357318759553176
2	DDO	20220516_ERB128_ddotALP01_EGFP_Rab5A_1hr_004.tif_ZP-2.tif_EGFP.tif	rep1	EGFP	70	13	0.464514387419129
2	DDO	20220516_ERB128_ddotALP01_EGFP_Rab5A_1hr_004.tif_ZP-2.tif_EGFP.tif	rep1	EGFP	71	10	0.357318759553176
2	DDO	20220516_ERB128_ddotALP01_EGFP_Rab5A_1hr_004.tif_ZP-2.tif_EGFP.tif	rep1	EGFP	68	9	0.321586883597859
2	DDO	20220516_ERB128_ddotALP01_EGFP_Rab5A_1hr_004.tif_ZP-2.tif_EGFP.tif	rep1	EGFP	82	26	0.929028774838258
2	DDO	20220516_ERB128_ddotALP01_EGFP_Rab5A_1hr_004.tif_ZP-2.tif_EGFP.tif	rep1	EGFP	83	7	0.250123131687223
2	DDO	20220516_ERB128_ddotALP01_EGFP_Rab5A_1hr_004.tif_ZP-2.tif_EGFP.tif	rep1	EGFP	84	16	0.571710015285082
2	DDO	20220516_ERB128_ddotALP01_EGFP_Rab5A_1hr_004.tif_ZP-2.tif_EGFP.tif	rep1	EGFP	85	8	0.285855007642541
2	DDO	20220516_ERB128_ddotALP01_EGFP_Rab5A_1hr_004.tif_ZP-2.tif_EGFP.tif	rep1	EGFP	86	20	0.714637519106352
2	DDO	20220516_ERB128_ddotALP01_EGFP_Rab5A_1hr_004.tif_ZP-2.tif_EGFP.tif	rep1	EGFP	23	31	1.10768815461485
2	DDO	20220516_ERB128_ddotALP01_EGFP_Rab5A_1hr_004.tif_ZP-2.tif_EGFP.tif	rep1	EGFP	24	14	0.500246263374447
2	DDO	20220516_ERB128_ddotALP01_EGFP_Rab5A_1hr_004.tif_ZP-2.tif_EGFP.tif	rep1	EGFP	25	6	0.214391255731906
2	DDO	20220516_ERB128_ddotALP01_EGFP_Rab5A_1hr_004.tif_ZP-2.tif_EGFP.tif	rep1	EGFP	26	6	0.214391255731906
2	DDO	20220516_ERB128_ddotALP01_EGFP_Rab5A_1hr_004.tif_ZP-2.tif_EGFP.tif	rep1	EGFP	27	42	1.50073879012334
2	DDO	20220516_ERB128_ddotALP01_EGFP_Rab5A_1hr_004.tif_ZP-2.tif_EGFP.tif	rep1	EGFP	28	3	0.107195627865953
2	DDO	20220516_ERB128_ddotALP01_EGFP_Rab5A_1hr_004.tif_ZP-2.tif_EGFP.tif	rep1	EGFP	29	7	0.250123131687223
2	DDO	20220516_ERB128_ddotALP01_EGFP_Rab5A_1hr_004.tif_ZP-2.tif_EGFP.tif	rep1	EGFP	30	4	0.14292750382127
2	DDO	20220516_ERB128_ddotALP01_EGFP_Rab5A_1hr_004.tif_ZP-2.tif_EGFP.tif	rep1	EGFP	72	18	0.643173767195717
2	DDO	20220516_ERB128_ddotALP01_EGFP_Rab5A_1hr_004.tif_ZP-2.tif_EGFP.tif	rep1	EGFP	73	4	0.14292750382127
2	DDO	20220516_ERB128_ddotALP01_EGFP_Rab5A_1hr_004.tif_ZP-2.tif_EGFP.tif	rep1	EGFP	74	18	0.643173767195717
2	DDO	20220516_ERB128_ddotALP01_EGFP_Rab5A_1hr_004.tif_ZP-2.tif_EGFP.tif	rep1	EGFP	75	3	0.107195627865953
2	DDO	20220516_ERB128_ddotALP01_EGFP_Rab5A_1hr_004.tif_ZP-2.tif_EGFP.tif	rep1	EGFP	76	11	0.393050635508494
2	DDO	20220516_ERB128_ddotALP01_EGFP_Rab5A_1hr_004.tif_ZP-2.tif_EGFP.tif	rep1	EGFP	77	25	0.89329689888294
2	DDO	20220516_ERB128_ddotALP01_EGFP_Rab5A_1hr_004.tif_ZP-2.tif_EGFP.tif	rep1	EGFP	78	8	0.285855007642541
2	DDO	20220516_ERB128_ddotALP01_EGFP_Rab5A_1hr_004.tif_ZP-2.tif_EGFP.tif	rep1	EGFP	79	2	0.0714637519106352
2	DDO	20220516_ERB128_ddotALP01_EGFP_Rab5A_1hr_004.tif_ZP-2.tif_EGFP.tif	rep1	EGFP	80	5	0.178659379776588
2	DDO	20220516_ERB128_ddotALP01_EGFP_Rab5A_1hr_004.tif_ZP-2.tif_EGFP.tif	rep1	EGFP	81	36	1.28634753439143
2	DDO	20220516_ERB128_ddotALP01_EGFP_Rab5A_1hr_004.tif_ZP-2.tif_EGFP.tif	rep1	EGFP	1	4	0.14292750382127
2	DDO	20220516_ERB128_ddotALP01_EGFP_Rab5A_1hr_004.tif_ZP-2.tif_EGFP.tif	rep1	EGFP	2	8	0.285855007642541
2	DDO	20220516_ERB128_ddotALP01_EGFP_Rab5A_1hr_004.tif_ZP-2.tif_EGFP.tif	rep1	EGFP	3	5	0.178659379776588
2	DDO	20220516_ERB128_ddotALP01_EGFP_Rab5A_1hr_004.tif_ZP-2.tif_EGFP.tif	rep1	EGFP	4	4	0.14292750382127
2	DDO	20220516_ERB128_ddotALP01_EGFP_Rab5A_1hr_004.tif_ZP-2.tif_EGFP.tif	rep1	EGFP	5	30	1.07195627865953
2	DDO	20220516_ERB128_ddotALP01_EGFP_Rab5A_1hr_004.tif_ZP-2.tif_EGFP.tif	rep1	EGFP	6	12	0.428782511463811
2	DDO	20220516_ERB128_ddotALP01_EGFP_Rab5A_1hr_004.tif_ZP-2.tif_EGFP.tif	rep1	EGFP	7	17	0.6074418912404
2	DDO	20220516_ERB128_ddotALP01_EGFP_Rab5A_1hr_004.tif_ZP-2.tif_EGFP.tif	rep1	EGFP	8	9	0.321586883597859
2	DDO	20220516_ERB128_ddotALP01_EGFP_Rab5A_1hr_004.tif_ZP-2.tif_EGFP.tif	rep1	EGFP	9	15	0.535978139329764
2	DDO	20220516_ERB128_ddotALP01_EGFP_Rab5A_1hr_004.tif_ZP-2.tif_EGFP.tif	rep1	EGFP	10	13	0.464514387419129
2	DDO	20220516_ERB128_ddotALP01_EGFP_Rab5A_1hr_004.tif_ZP-2.tif_EGFP.tif	rep1	EGFP	11	16	0.571710015285082
2	DDO	20220516_ERB128_ddotALP01_EGFP_Rab5A_1hr_004.tif_ZP-2.tif_EGFP.tif	rep1	EGFP	12	4	0.14292750382127
2	DDO	20220516_ERB128_ddotALP01_EGFP_Rab5A_1hr_004.tif_ZP-2.tif_EGFP.tif	rep1	EGFP	13	8	0.285855007642541
2	DDO	20220516_ERB128_ddotALP01_EGFP_Rab5A_1hr_004.tif_ZP-2.tif_EGFP.tif	rep1	EGFP	14	8	0.285855007642541
2	DDO	20220516_ERB128_ddotALP01_EGFP_Rab5A_1hr_004.tif_ZP-2.tif_EGFP.tif	rep1	EGFP	15	15	0.535978139329764
2	DDO	20220516_ERB128_ddotALP01_EGFP_Rab5A_1hr_004.tif_ZP-2.tif_EGFP.tif	rep1	EGFP	16	14	0.500246263374447
2	DDO	20220516_ERB128_ddotALP01_EGFP_Rab5A_1hr_004.tif_ZP-2.tif_EGFP.tif	rep1	EGFP	17	12	0.428782511463811
2	DDO	20220516_ERB128_ddotALP01_EGFP_Rab5A_1hr_004.tif_ZP-2.tif_EGFP.tif	rep1	EGFP	18	4	0.14292750382127
2	DDO	20220516_ERB128_ddotALP01_EGFP_Rab5A_1hr_004.tif_ZP-2.tif_EGFP.tif	rep1	EGFP	19	21	0.75036939506167
2	DDO	20220516_ERB128_ddotALP01_EGFP_Rab5A_1hr_004.tif_ZP-2.tif_EGFP.tif	rep1	EGFP	20	32	1.14342003057016
2	DDO	20220516_ERB128_ddotALP01_EGFP_Rab5A_1hr_004.tif_ZP-2.tif_EGFP.tif	rep1	EGFP	21	18	0.643173767195717
2	DDO	20220516_ERB128_ddotALP01_EGFP_Rab5A_1hr_004.tif_ZP-2.tif_EGFP.tif	rep1	EGFP	22	7	0.250123131687223
2	DDO	20220516_ERB128_ddotALP01_EGFP_Rab5A_1hr_004.tif_ZP-2.tif_EGFP.tif	rep1	EGFP	63	30	1.07195627865953
2	DDO	20220516_ERB128_ddotALP01_EGFP_Rab5A_1hr_004.tif_ZP-2.tif_EGFP.tif	rep1	EGFP	64	6	0.214391255731906
2	DDO	20220516_ERB128_ddotALP01_EGFP_Rab5A_1hr_004.tif_ZP-2.tif_EGFP.tif	rep1	EGFP	65	29	1.03622440270421
2	DDO	20220516_ERB128_ddotALP01_EGFP_Rab5A_1hr_004.tif_ZP-2.tif_EGFP.tif	rep1	EGFP	66	16	0.571710015285082
2	DDO	20220516_ERB128_ddotALP01_EGFP_Rab5A_1hr_004.tif_ZP-2.tif_EGFP.tif	rep1	EGFP	67	7	0.250123131687223
2	DDO	20220516_ERB128_ddotALP01_EGFP_Rab5A_1hr_004.tif_ZP-2.tif_EGFP.tif	rep1	EGFP	190	22	0.786101271016988
2	DDO	20220516_ERB128_ddotALP01_EGFP_Rab5A_1hr_004.tif_ZP-2.tif_EGFP.tif	rep1	EGFP	191	12	0.428782511463811
2	DDO	20220516_ERB128_ddotALP01_EGFP_Rab5A_1hr_004.tif_ZP-2.tif_EGFP.tif	rep1	EGFP	192	27	0.964760650793576
2	DDO	20220516_ERB128_ddotALP01_EGFP_Rab5A_1hr_004.tif_ZP-2.tif_EGFP.tif	rep1	EGFP	193	5	0.178659379776588
2	DDO	20220516_ERB128_ddotALP01_EGFP_Rab5A_1hr_004.tif_ZP-2.tif_EGFP.tif	rep1	EGFP	194	20	0.714637519106352
2	DDO	20220516_ERB128_ddotALP01_EGFP_Rab5A_1hr_004.tif_ZP-2.tif_EGFP.tif	rep1	EGFP	195	9	0.321586883597859
2	DDO	20220516_ERB128_ddotALP01_EGFP_Rab5A_1hr_004.tif_ZP-2.tif_EGFP.tif	rep1	EGFP	196	8	0.285855007642541
2	DDO	20220516_ERB128_ddotALP01_EGFP_Rab5A_1hr_004.tif_ZP-2.tif_EGFP.tif	rep1	EGFP	197	6	0.214391255731906
2	DDO	20220516_ERB128_ddotALP01_EGFP_Rab5A_1hr_004.tif_ZP-2.tif_EGFP.tif	rep1	EGFP	198	10	0.357318759553176
2	DDO	20220516_ERB128_ddotALP01_EGFP_Rab5A_1hr_004.tif_ZP-2.tif_EGFP.tif	rep1	EGFP	199	18	0.643173767195717
2	DDO	20220516_ERB128_ddotALP01_EGFP_Rab5A_1hr_004.tif_ZP-2.tif_EGFP.tif	rep1	EGFP	200	7	0.250123131687223
2	DDO	20220516_ERB128_ddotALP01_EGFP_Rab5A_1hr_004.tif_ZP-2.tif_EGFP.tif	rep1	EGFP	201	4	0.14292750382127
2	DDO	20220516_ERB128_ddotALP01_EGFP_Rab5A_1hr_004.tif_ZP-2.tif_EGFP.tif	rep1	EGFP	202	30	1.07195627865953
2	DDO	20220516_ERB128_ddotALP01_EGFP_Rab5A_1hr_004.tif_ZP-2.tif_EGFP.tif	rep1	EGFP	203	15	0.535978139329764
2	DDO	20220516_ERB128_ddotALP01_EGFP_Rab5A_1hr_004.tif_ZP-2.tif_EGFP.tif	rep1	EGFP	204	28	1.00049252674889
2	DDO	20220516_ERB128_ddotALP01_EGFP_Rab5A_1hr_004.tif_ZP-2.tif_EGFP.tif	rep1	EGFP	205	33	1.17915190652548
2	DDO	20220516_ERB128_ddotALP01_EGFP_Rab5A_1hr_004.tif_ZP-2.tif_EGFP.tif	rep1	EGFP	206	51	1.8223256737212
2	DDO	20220516_ERB128_ddotALP01_EGFP_Rab5A_1hr_004.tif_ZP-2.tif_EGFP.tif	rep1	EGFP	207	5	0.178659379776588
2	DDO	20220516_ERB128_ddotALP01_EGFP_Rab5A_1hr_004.tif_ZP-2.tif_EGFP.tif	rep1	EGFP	208	26	0.929028774838258
2	DDO	20220516_ERB128_ddotALP01_EGFP_Rab5A_1hr_004.tif_ZP-2.tif_EGFP.tif	rep1	EGFP	87	8	0.285855007642541
2	DDO	20220516_ERB128_ddotALP01_EGFP_Rab5A_1hr_004.tif_ZP-2.tif_EGFP.tif	rep1	EGFP	88	12	0.428782511463811
2	DDO	20220516_ERB128_ddotALP01_EGFP_Rab5A_1hr_004.tif_ZP-2.tif_EGFP.tif	rep1	EGFP	89	6	0.214391255731906
2	DDO	20220516_ERB128_ddotALP01_EGFP_Rab5A_1hr_004.tif_ZP-2.tif_EGFP.tif	rep1	EGFP	90	26	0.929028774838258
2	DDO	20220516_ERB128_ddotALP01_EGFP_Rab5A_1hr_004.tif_ZP-2.tif_EGFP.tif	rep1	EGFP	91	11	0.393050635508494
2	DDO	20220516_ERB128_ddotALP01_EGFP_Rab5A_1hr_004.tif_ZP-2.tif_EGFP.tif	rep1	EGFP	92	4	0.14292750382127
2	DDO	20220516_ERB128_ddotALP01_EGFP_Rab5A_1hr_004.tif_ZP-2.tif_EGFP.tif	rep1	EGFP	93	15	0.535978139329764
2	DDO	20220516_ERB128_ddotALP01_EGFP_Rab5A_1hr_004.tif_ZP-2.tif_EGFP.tif	rep1	EGFP	94	19	0.678905643151035
2	DDO	20220516_ERB128_ddotALP01_EGFP_Rab5A_1hr_004.tif_ZP-2.tif_EGFP.tif	rep1	EGFP	95	29	1.03622440270421
2	DDO	20220516_ERB128_ddotALP01_EGFP_Rab5A_1hr_004.tif_ZP-2.tif_EGFP.tif	rep1	EGFP	96	6	0.214391255731906
2	DDO	20220516_ERB128_ddotALP01_EGFP_Rab5A_1hr_004.tif_ZP-2.tif_EGFP.tif	rep1	EGFP	97	58	2.07244880540842
2	DDO	20220516_ERB128_ddotALP01_EGFP_Rab5A_1hr_004.tif_ZP-2.tif_EGFP.tif	rep1	EGFP	98	21	0.75036939506167
2	DDO	20220516_ERB128_ddotALP01_EGFP_Rab5A_1hr_004.tif_ZP-2.tif_EGFP.tif	rep1	EGFP	99	9	0.321586883597859
2	DDO	20220516_ERB128_ddotALP01_EGFP_Rab5A_1hr_004.tif_ZP-2.tif_EGFP.tif	rep1	EGFP	100	10	0.357318759553176
2	DDO	20220516_ERB128_ddotALP01_EGFP_Rab5A_1hr_004.tif_ZP-2.tif_EGFP.tif	rep1	EGFP	101	4	0.14292750382127
2	DDO	20220516_ERB128_ddotALP01_EGFP_Rab5A_1hr_004.tif_ZP-2.tif_EGFP.tif	rep1	EGFP	102	28	1.00049252674889
2	DDO	20220516_ERB128_ddotALP01_EGFP_Rab5A_1hr_004.tif_ZP-2.tif_EGFP.tif	rep1	EGFP	103	28	1.00049252674889
2	DDO	20220516_ERB128_ddotALP01_EGFP_Rab5A_1hr_004.tif_ZP-2.tif_EGFP.tif	rep1	EGFP	104	7	0.250123131687223
2	DDO	20220516_ERB128_ddotALP01_EGFP_Rab5A_1hr_004.tif_ZP-2.tif_EGFP.tif	rep1	EGFP	105	35	1.25061565843612
2	DDO	20220516_ERB128_ddotALP01_EGFP_Rab5A_1hr_004.tif_ZP-2.tif_EGFP.tif	rep1	EGFP	106	22	0.786101271016988
2	DDO	20220516_ERB128_ddotALP01_EGFP_Rab5A_1hr_004.tif_ZP-2.tif_EGFP.tif	rep1	EGFP	107	6	0.214391255731906
2	DDO	20220516_ERB128_ddotALP01_EGFP_Rab5A_1hr_004.tif_ZP-2.tif_EGFP.tif	rep1	EGFP	108	11	0.393050635508494
2	DDO	20220516_ERB128_ddotALP01_EGFP_Rab5A_1hr_004.tif_ZP-2.tif_EGFP.tif	rep1	EGFP	109	18	0.643173767195717
2	DDO	20220516_ERB128_ddotALP01_EGFP_Rab5A_1hr_004.tif_ZP-2.tif_EGFP.tif	rep1	EGFP	110	7	0.250123131687223
2	DDO	20220516_ERB128_ddotALP01_EGFP_Rab5A_1hr_004.tif_ZP-2.tif_EGFP.tif	rep1	EGFP	111	16	0.571710015285082
2	DDO	20220516_ERB128_ddotALP01_EGFP_Rab5A_1hr_004.tif_ZP-2.tif_EGFP.tif	rep1	EGFP	112	5	0.178659379776588
2	DDO	20220516_ERB128_ddotALP01_EGFP_Rab5A_1hr_004.tif_ZP-2.tif_EGFP.tif	rep1	EGFP	113	21	0.75036939506167
2	DDO	20220516_ERB128_ddotALP01_EGFP_Rab5A_1hr_004.tif_ZP-2.tif_EGFP.tif	rep1	EGFP	114	23	0.821833146972305
2	DDO	20220516_ERB128_ddotALP01_EGFP_Rab5A_1hr_004.tif_ZP-2.tif_EGFP.tif	rep1	EGFP	115	38	1.35781128630207
2	DDO	20220516_ERB128_ddotALP01_EGFP_Rab5A_1hr_004.tif_ZP-2.tif_EGFP.tif	rep1	EGFP	116	14	0.500246263374447
2	DDO	20220516_ERB128_ddotALP01_EGFP_Rab5A_1hr_004.tif_ZP-2.tif_EGFP.tif	rep1	EGFP	117	24	0.857565022927623
2	DDO	20220516_ERB128_ddotALP01_EGFP_Rab5A_1hr_004.tif_ZP-2.tif_EGFP.tif	rep1	EGFP	118	8	0.285855007642541
2	DDO	20220516_ERB128_ddotALP01_EGFP_Rab5A_1hr_004.tif_ZP-2.tif_EGFP.tif	rep1	EGFP	119	11	0.393050635508494
2	DDO	20220516_ERB128_ddotALP01_EGFP_Rab5A_1hr_004.tif_ZP-2.tif_EGFP.tif	rep1	EGFP	120	5	0.178659379776588
2	DDO	20220516_ERB128_ddotALP01_EGFP_Rab5A_1hr_004.tif_ZP-2.tif_EGFP.tif	rep1	EGFP	121	7	0.250123131687223
2	DDO	20220516_ERB128_ddotALP01_EGFP_Rab5A_1hr_004.tif_ZP-2.tif_EGFP.tif	rep1	EGFP	122	6	0.214391255731906
2	DDO	20220516_ERB128_ddotALP01_EGFP_Rab5A_1hr_004.tif_ZP-2.tif_EGFP.tif	rep1	EGFP	123	22	0.786101271016988
2	DDO	20220516_ERB128_ddotALP01_EGFP_Rab5A_1hr_004.tif_ZP-2.tif_EGFP.tif	rep1	EGFP	124	4	0.14292750382127
2	DDO	20220516_ERB128_ddotALP01_EGFP_Rab5A_1hr_004.tif_ZP-2.tif_EGFP.tif	rep1	EGFP	125	10	0.357318759553176
2	DDO	20220516_ERB128_ddotALP01_EGFP_Rab5A_1hr_004.tif_ZP-2.tif_EGFP.tif	rep1	EGFP	126	17	0.6074418912404
2	DDO	20220516_ERB128_ddotALP01_EGFP_Rab5A_1hr_004.tif_ZP-2.tif_EGFP.tif	rep1	EGFP	127	17	0.6074418912404
2	DDO	20220516_ERB128_ddotALP01_EGFP_Rab5A_1hr_004.tif_ZP-2.tif_EGFP.tif	rep1	EGFP	128	11	0.393050635508494
2	DDO	20220516_ERB128_ddotALP01_EGFP_Rab5A_1hr_004.tif_ZP-2.tif_EGFP.tif	rep1	EGFP	129	13	0.464514387419129
2	DDO	20220516_ERB128_ddotALP01_EGFP_Rab5A_1hr_004.tif_ZP-2.tif_EGFP.tif	rep1	EGFP	130	1	0.0357318759553176
2	DDO	20220516_ERB128_ddotALP01_EGFP_Rab5A_1hr_004.tif_ZP-2.tif_EGFP.tif	rep1	EGFP	131	7	0.250123131687223
2	DDO	20220516_ERB128_ddotALP01_EGFP_Rab5A_1hr_004.tif_ZP-2.tif_EGFP.tif	rep1	EGFP	132	10	0.357318759553176
2	DDO	20220516_ERB128_ddotALP01_EGFP_Rab5A_1hr_004.tif_ZP-2.tif_EGFP.tif	rep1	EGFP	133	4	0.14292750382127
2	DDO	20220516_ERB128_ddotALP01_EGFP_Rab5A_1hr_004.tif_ZP-2.tif_EGFP.tif	rep1	EGFP	134	23	0.821833146972305
2	DDO	20220516_ERB128_ddotALP01_EGFP_Rab5A_1hr_004.tif_ZP-2.tif_EGFP.tif	rep1	EGFP	135	41	1.46500691416802
2	DDO	20220516_ERB128_ddotALP01_EGFP_Rab5A_1hr_004.tif_ZP-2.tif_EGFP.tif	rep1	EGFP	136	13	0.464514387419129
2	DDO	20220516_ERB128_ddotALP01_EGFP_Rab5A_1hr_004.tif_ZP-2.tif_EGFP.tif	rep1	EGFP	137	14	0.500246263374447
2	DDO	20220516_ERB128_ddotALP01_EGFP_Rab5A_1hr_004.tif_ZP-2.tif_EGFP.tif	rep1	EGFP	138	26	0.929028774838258
2	DDO	20220516_ERB128_ddotALP01_EGFP_Rab5A_1hr_004.tif_ZP-2.tif_EGFP.tif	rep1	EGFP	139	21	0.75036939506167
2	DDO	20220516_ERB128_ddotALP01_EGFP_Rab5A_1hr_004.tif_ZP-2.tif_EGFP.tif	rep1	EGFP	140	15	0.535978139329764
2	DDO	20220516_ERB128_ddotALP01_EGFP_Rab5A_1hr_004.tif_ZP-2.tif_EGFP.tif	rep1	EGFP	141	23	0.821833146972305
2	DDO	20220516_ERB128_ddotALP01_EGFP_Rab5A_1hr_004.tif_ZP-2.tif_EGFP.tif	rep1	EGFP	142	10	0.357318759553176
2	DDO	20220516_ERB128_ddotALP01_EGFP_Rab5A_1hr_004.tif_ZP-2.tif_EGFP.tif	rep1	EGFP	143	13	0.464514387419129
2	DDO	20220516_ERB128_ddotALP01_EGFP_Rab5A_1hr_004.tif_ZP-2.tif_EGFP.tif	rep1	EGFP	144	14	0.500246263374447
2	DDO	20220516_ERB128_ddotALP01_EGFP_Rab5A_1hr_004.tif_ZP-2.tif_EGFP.tif	rep1	EGFP	145	11	0.393050635508494
2	DDO	20220516_ERB128_ddotALP01_EGFP_Rab5A_1hr_004.tif_ZP-2.tif_EGFP.tif	rep1	EGFP	146	30	1.07195627865953
2	DDO	20220516_ERB128_ddotALP01_EGFP_Rab5A_1hr_004.tif_ZP-2.tif_EGFP.tif	rep1	EGFP	147	5	0.178659379776588
2	DDO	20220516_ERB128_ddotALP01_EGFP_Rab5A_1hr_004.tif_ZP-2.tif_EGFP.tif	rep1	EGFP	148	10	0.357318759553176
2	DDO	20220516_ERB128_ddotALP01_EGFP_Rab5A_1hr_004.tif_ZP-2.tif_EGFP.tif	rep1	EGFP	149	7	0.250123131687223
2	DDO	20220516_ERB128_ddotALP01_EGFP_Rab5A_1hr_004.tif_ZP-2.tif_EGFP.tif	rep1	EGFP	150	82	2.93001382833604
2	DDO	20220516_ERB128_ddotALP01_EGFP_Rab5A_1hr_004.tif_ZP-2.tif_EGFP.tif	rep1	EGFP	151	20	0.714637519106352
2	DDO	20220516_ERB128_ddotALP01_EGFP_Rab5A_1hr_004.tif_ZP-2.tif_EGFP.tif	rep1	EGFP	31	24	0.857565022927623
2	DDO	20220516_ERB128_ddotALP01_EGFP_Rab5A_1hr_004.tif_ZP-2.tif_EGFP.tif	rep1	EGFP	32	6	0.214391255731906
2	DDO	20220516_ERB128_ddotALP01_EGFP_Rab5A_1hr_004.tif_ZP-2.tif_EGFP.tif	rep1	EGFP	33	6	0.214391255731906
2	DDO	20220516_ERB128_ddotALP01_EGFP_Rab5A_1hr_004.tif_ZP-2.tif_EGFP.tif	rep1	EGFP	34	53	1.89378942563183
2	DDO	20220516_ERB128_ddotALP01_EGFP_Rab5A_1hr_004.tif_ZP-2.tif_EGFP.tif	rep1	EGFP	35	5	0.178659379776588
2	DDO	20220516_ERB128_ddotALP01_EGFP_Rab5A_1hr_004.tif_ZP-2.tif_EGFP.tif	rep1	EGFP	36	1	0.0357318759553176
2	DDO	20220516_ERB128_ddotALP01_EGFP_Rab5A_1hr_004.tif_ZP-2.tif_EGFP.tif	rep1	EGFP	37	16	0.571710015285082
2	DDO	20220516_ERB128_ddotALP01_EGFP_Rab5A_1hr_004.tif_ZP-2.tif_EGFP.tif	rep1	EGFP	38	6	0.214391255731906
2	DDO	20220516_ERB128_ddotALP01_EGFP_Rab5A_1hr_004.tif_ZP-2.tif_EGFP.tif	rep1	EGFP	39	10	0.357318759553176
2	DDO	20220516_ERB128_ddotALP01_EGFP_Rab5A_1hr_004.tif_ZP-2.tif_EGFP.tif	rep1	EGFP	40	9	0.321586883597859
2	DDO	20220516_ERB128_ddotALP01_EGFP_Rab5A_1hr_004.tif_ZP-2.tif_EGFP.tif	rep1	EGFP	41	29	1.03622440270421
2	DDO	20220516_ERB128_ddotALP01_EGFP_Rab5A_1hr_004.tif_ZP-2.tif_EGFP.tif	rep1	EGFP	42	17	0.6074418912404
2	DDO	20220516_ERB128_ddotALP01_EGFP_Rab5A_1hr_004.tif_ZP-2.tif_EGFP.tif	rep1	EGFP	43	43	1.53647066607866
2	DDO	20220516_ERB128_ddotALP01_EGFP_Rab5A_1hr_004.tif_ZP-2.tif_EGFP.tif	rep1	EGFP	44	11	0.393050635508494
2	DDO	20220516_ERB128_ddotALP01_EGFP_Rab5A_1hr_004.tif_ZP-2.tif_EGFP.tif	rep1	EGFP	45	58	2.07244880540842
2	DDO	20220516_ERB128_ddotALP01_EGFP_Rab5A_1hr_004.tif_ZP-2.tif_EGFP.tif	rep1	EGFP	46	20	0.714637519106352
2	DDO	20220516_ERB128_ddotALP01_EGFP_Rab5A_1hr_004.tif_ZP-2.tif_EGFP.tif	rep1	EGFP	47	40	1.4292750382127
2	DDO	20220516_ERB128_ddotALP01_EGFP_Rab5A_1hr_004.tif_ZP-2.tif_EGFP.tif	rep1	EGFP	48	8	0.285855007642541
2	DDO	20220516_ERB128_ddotALP01_EGFP_Rab5A_1hr_004.tif_ZP-2.tif_EGFP.tif	rep1	EGFP	49	5	0.178659379776588
2	DDO	20220516_ERB128_ddotALP01_EGFP_Rab5A_1hr_004.tif_ZP-2.tif_EGFP.tif	rep1	EGFP	50	38	1.35781128630207
2	DDO	20220516_ERB128_ddotALP01_EGFP_Rab5A_1hr_004.tif_ZP-2.tif_EGFP.tif	rep1	EGFP	51	18	0.643173767195717
2	DDO	20220516_ERB128_ddotALP01_EGFP_Rab5A_1hr_004.tif_ZP-2.tif_EGFP.tif	rep1	EGFP	52	10	0.357318759553176
2	DDO	20220516_ERB128_ddotALP01_EGFP_Rab5A_1hr_004.tif_ZP-2.tif_EGFP.tif	rep1	EGFP	53	4	0.14292750382127
2	DDO	20220516_ERB128_ddotALP01_EGFP_Rab5A_1hr_004.tif_ZP-2.tif_EGFP.tif	rep1	EGFP	54	5	0.178659379776588
2	DDO	20220516_ERB128_ddotALP01_EGFP_Rab5A_1hr_004.tif_ZP-2.tif_EGFP.tif	rep1	EGFP	55	4	0.14292750382127
2	DDO	20220516_ERB128_ddotALP01_EGFP_Rab5A_1hr_004.tif_ZP-2.tif_EGFP.tif	rep1	EGFP	56	24	0.857565022927623
2	DDO	20220516_ERB128_ddotALP01_EGFP_Rab5A_1hr_004.tif_ZP-2.tif_EGFP.tif	rep1	EGFP	57	9	0.321586883597859
2	DDO	20220516_ERB128_ddotALP01_EGFP_Rab5A_1hr_004.tif_ZP-2.tif_EGFP.tif	rep1	EGFP	58	5	0.178659379776588
2	DDO	20220516_ERB128_ddotALP01_EGFP_Rab5A_1hr_004.tif_ZP-2.tif_EGFP.tif	rep1	EGFP	59	27	0.964760650793576
2	DDO	20220516_ERB128_ddotALP01_EGFP_Rab5A_1hr_004.tif_ZP-2.tif_EGFP.tif	rep1	EGFP	60	44	1.57220254203398
2	DDO	20220516_ERB128_ddotALP01_EGFP_Rab5A_1hr_004.tif_ZP-2.tif_EGFP.tif	rep1	EGFP	61	9	0.321586883597859
2	DDO	20220516_ERB128_ddotALP01_EGFP_Rab5A_1hr_004.tif_ZP-2.tif_EGFP.tif	rep1	EGFP	62	37	1.32207941034675
2	DDO	20220516_ERB128_ddotALP01_EGFP_Rab5A_1hr_004.tif_ZP-2.tif_EGFP.tif	rep1	EGFP	183	14	0.500246263374447
2	DDO	20220516_ERB128_ddotALP01_EGFP_Rab5A_1hr_004.tif_ZP-2.tif_EGFP.tif	rep1	EGFP	184	6	0.214391255731906
2	DDO	20220516_ERB128_ddotALP01_EGFP_Rab5A_1hr_004.tif_ZP-2.tif_EGFP.tif	rep1	EGFP	185	4	0.14292750382127
2	DDO	20220516_ERB128_ddotALP01_EGFP_Rab5A_1hr_004.tif_ZP-2.tif_EGFP.tif	rep1	EGFP	186	40	1.4292750382127
2	DDO	20220516_ERB128_ddotALP01_EGFP_Rab5A_1hr_004.tif_ZP-2.tif_EGFP.tif	rep1	EGFP	187	15	0.535978139329764
2	DDO	20220516_ERB128_ddotALP01_EGFP_Rab5A_1hr_004.tif_ZP-2.tif_EGFP.tif	rep1	EGFP	188	6	0.214391255731906
2	DDO	20220516_ERB128_ddotALP01_EGFP_Rab5A_1hr_004.tif_ZP-2.tif_EGFP.tif	rep1	EGFP	189	10	0.357318759553176
2	DDO	20220516_ERB128_ddotALP01_EGFP_Rab5A_1hr_004.tif_ZP-2.tif_EGFP.tif	rep1	EGFP	232	48	1.71513004585525
2	DDO	20220516_ERB128_ddotALP01_EGFP_Rab5A_1hr_004.tif_ZP-2.tif_EGFP.tif	rep1	EGFP	233	12	0.428782511463811
2	DDO	20220516_ERB128_ddotALP01_EGFP_Rab5A_1hr_004.tif_ZP-2.tif_EGFP.tif	rep1	EGFP	234	49	1.75086192181056
2	DDO	20220516_ERB128_ddotALP01_EGFP_Rab5A_1hr_004.tif_ZP-2.tif_EGFP.tif	rep1	EGFP	235	4	0.14292750382127
2	DDO	20220516_ERB128_ddotALP01_EGFP_Rab5A_1hr_004.tif_ZP-2.tif_EGFP.tif	rep1	EGFP	236	12	0.428782511463811
2	DDO	20220516_ERB128_ddotALP01_EGFP_Rab5A_1hr_004.tif_ZP-2.tif_EGFP.tif	rep1	EGFP	237	15	0.535978139329764
2	DDO	20220516_ERB128_ddotALP01_EGFP_Rab5A_1hr_004.tif_ZP-2.tif_EGFP.tif	rep1	EGFP	238	21	0.75036939506167
2	DDO	20220516_ERB128_ddotALP01_EGFP_Rab5A_1hr_004.tif_ZP-2.tif_EGFP.tif	rep1	EGFP	239	55	1.96525317754247
2	DDO	20220516_ERB128_ddotALP01_EGFP_Rab5A_1hr_004.tif_ZP-2.tif_EGFP.tif	rep1	EGFP	240	38	1.35781128630207
2	DDO	20220516_ERB128_ddotALP01_EGFP_Rab5A_1hr_004.tif_ZP-2.tif_EGFP.tif	rep1	EGFP	241	4	0.14292750382127
2	DDO	20220516_ERB128_ddotALP01_EGFP_Rab5A_1hr_004.tif_ZP-2.tif_EGFP.tif	rep1	EGFP	242	13	0.464514387419129
2	DDO	20220516_ERB128_ddotALP01_EGFP_Rab5A_1hr_004.tif_ZP-2.tif_EGFP.tif	rep1	EGFP	243	13	0.464514387419129
2	DDO	20220516_ERB128_ddotALP01_EGFP_Rab5A_1hr_004.tif_ZP-2.tif_EGFP.tif	rep1	EGFP	244	11	0.393050635508494
2	DDO	20220516_ERB128_ddotALP01_EGFP_Rab5A_1hr_004.tif_ZP-2.tif_EGFP.tif	rep1	EGFP	245	43	1.53647066607866
2	DDO	20220516_ERB128_ddotALP01_EGFP_Rab5A_1hr_004.tif_ZP-2.tif_EGFP.tif	rep1	EGFP	246	2	0.0714637519106352
2	DDO	20220516_ERB128_ddotALP01_EGFP_Rab5A_1hr_004.tif_ZP-2.tif_EGFP.tif	rep1	EGFP	247	26	0.929028774838258
2	DDO	20220516_ERB128_ddotALP01_EGFP_Rab5A_1hr_004.tif_ZP-2.tif_EGFP.tif	rep1	EGFP	248	7	0.250123131687223
2	DDO	20220516_ERB128_ddotALP01_EGFP_Rab5A_1hr_004.tif_ZP-2.tif_EGFP.tif	rep1	EGFP	209	18	0.643173767195717
2	DDO	20220516_ERB128_ddotALP01_EGFP_Rab5A_1hr_004.tif_ZP-2.tif_EGFP.tif	rep1	EGFP	210	32	1.14342003057016
2	DDO	20220516_ERB128_ddotALP01_EGFP_Rab5A_1hr_004.tif_ZP-2.tif_EGFP.tif	rep1	EGFP	211	18	0.643173767195717
2	DDO	20220516_ERB128_ddotALP01_EGFP_Rab5A_1hr_004.tif_ZP-2.tif_EGFP.tif	rep1	EGFP	212	3	0.107195627865953
2	DDO	20220516_ERB128_ddotALP01_EGFP_Rab5A_1hr_004.tif_ZP-2.tif_EGFP.tif	rep1	EGFP	213	20	0.714637519106352
2	DDO	20220516_ERB128_ddotALP01_EGFP_Rab5A_1hr_004.tif_ZP-2.tif_EGFP.tif	rep1	EGFP	214	59	2.10818068136374
2	DDO	20220516_ERB128_ddotALP01_EGFP_Rab5A_1hr_004.tif_ZP-2.tif_EGFP.tif	rep1	EGFP	215	13	0.464514387419129
2	DDO	20220516_ERB128_ddotALP01_EGFP_Rab5A_1hr_004.tif_ZP-2.tif_EGFP.tif	rep1	EGFP	216	37	1.32207941034675
2	DDO	20220516_ERB128_ddotALP01_EGFP_Rab5A_1hr_004.tif_ZP-2.tif_EGFP.tif	rep1	EGFP	217	4	0.14292750382127
2	DDO	20220516_ERB128_ddotALP01_EGFP_Rab5A_1hr_004.tif_ZP-2.tif_EGFP.tif	rep1	EGFP	218	4	0.14292750382127
2	DDO	20220516_ERB128_ddotALP01_EGFP_Rab5A_1hr_004.tif_ZP-2.tif_EGFP.tif	rep1	EGFP	219	26	0.929028774838258
2	DDO	20220516_ERB128_ddotALP01_EGFP_Rab5A_1hr_004.tif_ZP-2.tif_EGFP.tif	rep1	EGFP	220	17	0.6074418912404
2	DDO	20220516_ERB128_ddotALP01_EGFP_Rab5A_1hr_004.tif_ZP-2.tif_EGFP.tif	rep1	EGFP	221	6	0.214391255731906
2	DDO	20220516_ERB128_ddotALP01_EGFP_Rab5A_1hr_004.tif_ZP-2.tif_EGFP.tif	rep1	EGFP	222	4	0.14292750382127
2	DDO	20220516_ERB128_ddotALP01_EGFP_Rab5A_1hr_004.tif_ZP-2.tif_EGFP.tif	rep1	EGFP	223	11	0.393050635508494
2	DDO	20220516_ERB128_ddotALP01_EGFP_Rab5A_1hr_004.tif_ZP-2.tif_EGFP.tif	rep1	EGFP	224	55	1.96525317754247
2	DDO	20220516_ERB128_ddotALP01_EGFP_Rab5A_1hr_004.tif_ZP-2.tif_EGFP.tif	rep1	EGFP	225	17	0.6074418912404
2	DDO	20220516_ERB128_ddotALP01_EGFP_Rab5A_1hr_004.tif_ZP-2.tif_EGFP.tif	rep1	EGFP	226	45	1.60793441798929
2	DDO	20220516_ERB128_ddotALP01_EGFP_Rab5A_1hr_004.tif_ZP-2.tif_EGFP.tif	rep1	EGFP	227	29	1.03622440270421
2	DDO	20220516_ERB128_ddotALP01_EGFP_Rab5A_1hr_004.tif_ZP-2.tif_EGFP.tif	rep1	EGFP	228	62	2.21537630922969
2	DDO	20220516_ERB128_ddotALP01_EGFP_Rab5A_1hr_004.tif_ZP-2.tif_EGFP.tif	rep1	EGFP	229	21	0.75036939506167
2	DDO	20220516_ERB128_ddotALP01_EGFP_Rab5A_1hr_004.tif_ZP-2.tif_EGFP.tif	rep1	EGFP	230	10	0.357318759553176
2	DDO	20220516_ERB128_ddotALP01_EGFP_Rab5A_1hr_004.tif_ZP-2.tif_EGFP.tif	rep1	EGFP	231	26	0.929028774838258
2	DDO	20220516_ERB128_ddotALP01_EGFP_Rab5A_1hr_004.tif_ZP-2.tif_EGFP.tif	rep1	EGFP	272	7	0.250123131687223
2	DDO	20220516_ERB128_ddotALP01_EGFP_Rab5A_1hr_004.tif_ZP-2.tif_EGFP.tif	rep1	EGFP	273	55	1.96525317754247
2	DDO	20220516_ERB128_ddotALP01_EGFP_Rab5A_1hr_004.tif_ZP-2.tif_EGFP.tif	rep1	EGFP	274	5	0.178659379776588
2	DDO	20220516_ERB128_ddotALP01_EGFP_Rab5A_1hr_004.tif_ZP-2.tif_EGFP.tif	rep1	EGFP	275	54	1.92952130158715
2	DDO	20220516_ERB128_ddotALP01_EGFP_Rab5A_1hr_004.tif_ZP-2.tif_EGFP.tif	rep1	EGFP	276	28	1.00049252674889
2	DDO	20220516_ERB128_ddotALP01_EGFP_Rab5A_1hr_004.tif_ZP-2.tif_EGFP.tif	rep1	EGFP	277	4	0.14292750382127
2	DDO	20220516_ERB128_ddotALP01_EGFP_Rab5A_1hr_004.tif_ZP-2.tif_EGFP.tif	rep1	EGFP	278	20	0.714637519106352
2	DDO	20220516_ERB128_ddotALP01_EGFP_Rab5A_1hr_004.tif_ZP-2.tif_EGFP.tif	rep1	EGFP	279	3	0.107195627865953
2	DDO	20220516_ERB128_ddotALP01_EGFP_Rab5A_1hr_004.tif_ZP-2.tif_EGFP.tif	rep1	EGFP	280	4	0.14292750382127
2	DDO	20220516_ERB128_ddotALP01_EGFP_Rab5A_1hr_004.tif_ZP-2.tif_EGFP.tif	rep1	EGFP	281	32	1.14342003057016
2	DDO	20220516_ERB128_ddotALP01_EGFP_Rab5A_1hr_004.tif_ZP-2.tif_EGFP.tif	rep1	EGFP	282	8	0.285855007642541
2	DDO	20220516_ERB128_ddotALP01_EGFP_Rab5A_1hr_004.tif_ZP-2.tif_EGFP.tif	rep1	EGFP	283	5	0.178659379776588
2	DDO	20220516_ERB128_ddotALP01_EGFP_Rab5A_1hr_004.tif_ZP-2.tif_EGFP.tif	rep1	EGFP	284	4	0.14292750382127
2	DDO	20220516_ERB128_ddotALP01_EGFP_Rab5A_1hr_004.tif_ZP-2.tif_EGFP.tif	rep1	EGFP	285	11	0.393050635508494
2	DDO	20220516_ERB128_ddotALP01_EGFP_Rab5A_1hr_004.tif_ZP-2.tif_EGFP.tif	rep1	EGFP	286	14	0.500246263374447
2	DDO	20220516_ERB128_ddotALP01_EGFP_Rab5A_1hr_004.tif_ZP-2.tif_EGFP.tif	rep1	EGFP	287	32	1.14342003057016
2	DDO	20220516_ERB128_ddotALP01_EGFP_Rab5A_1hr_004.tif_ZP-2.tif_EGFP.tif	rep1	EGFP	288	4	0.14292750382127
2	DDO	20220516_ERB128_ddotALP01_EGFP_Rab5A_1hr_004.tif_ZP-2.tif_EGFP.tif	rep1	EGFP	249	44	1.57220254203398
2	DDO	20220516_ERB128_ddotALP01_EGFP_Rab5A_1hr_004.tif_ZP-2.tif_EGFP.tif	rep1	EGFP	250	19	0.678905643151035
2	DDO	20220516_ERB128_ddotALP01_EGFP_Rab5A_1hr_004.tif_ZP-2.tif_EGFP.tif	rep1	EGFP	251	38	1.35781128630207
2	DDO	20220516_ERB128_ddotALP01_EGFP_Rab5A_1hr_004.tif_ZP-2.tif_EGFP.tif	rep1	EGFP	252	33	1.17915190652548
2	DDO	20220516_ERB128_ddotALP01_EGFP_Rab5A_1hr_004.tif_ZP-2.tif_EGFP.tif	rep1	EGFP	253	8	0.285855007642541
2	DDO	20220516_ERB128_ddotALP01_EGFP_Rab5A_1hr_004.tif_ZP-2.tif_EGFP.tif	rep1	EGFP	254	4	0.14292750382127
2	DDO	20220516_ERB128_ddotALP01_EGFP_Rab5A_1hr_004.tif_ZP-2.tif_EGFP.tif	rep1	EGFP	255	12	0.428782511463811
2	DDO	20220516_ERB128_ddotALP01_EGFP_Rab5A_1hr_004.tif_ZP-2.tif_EGFP.tif	rep1	EGFP	256	10	0.357318759553176
2	DDO	20220516_ERB128_ddotALP01_EGFP_Rab5A_1hr_004.tif_ZP-2.tif_EGFP.tif	rep1	EGFP	257	26	0.929028774838258
2	DDO	20220516_ERB128_ddotALP01_EGFP_Rab5A_1hr_004.tif_ZP-2.tif_EGFP.tif	rep1	EGFP	258	9	0.321586883597859
2	DDO	20220516_ERB128_ddotALP01_EGFP_Rab5A_1hr_004.tif_ZP-2.tif_EGFP.tif	rep1	EGFP	259	5	0.178659379776588
2	DDO	20220516_ERB128_ddotALP01_EGFP_Rab5A_1hr_004.tif_ZP-2.tif_EGFP.tif	rep1	EGFP	260	6	0.214391255731906
2	DDO	20220516_ERB128_ddotALP01_EGFP_Rab5A_1hr_004.tif_ZP-2.tif_EGFP.tif	rep1	EGFP	261	21	0.75036939506167
2	DDO	20220516_ERB128_ddotALP01_EGFP_Rab5A_1hr_004.tif_ZP-2.tif_EGFP.tif	rep1	EGFP	262	35	1.25061565843612
2	DDO	20220516_ERB128_ddotALP01_EGFP_Rab5A_1hr_004.tif_ZP-2.tif_EGFP.tif	rep1	EGFP	263	12	0.428782511463811
2	DDO	20220516_ERB128_ddotALP01_EGFP_Rab5A_1hr_004.tif_ZP-2.tif_EGFP.tif	rep1	EGFP	264	32	1.14342003057016
2	DDO	20220516_ERB128_ddotALP01_EGFP_Rab5A_1hr_004.tif_ZP-2.tif_EGFP.tif	rep1	EGFP	265	7	0.250123131687223
2	DDO	20220516_ERB128_ddotALP01_EGFP_Rab5A_1hr_004.tif_ZP-2.tif_EGFP.tif	rep1	EGFP	266	36	1.28634753439143
2	DDO	20220516_ERB128_ddotALP01_EGFP_Rab5A_1hr_004.tif_ZP-2.tif_EGFP.tif	rep1	EGFP	267	5	0.178659379776588
2	DDO	20220516_ERB128_ddotALP01_EGFP_Rab5A_1hr_004.tif_ZP-2.tif_EGFP.tif	rep1	EGFP	268	4	0.14292750382127
2	DDO	20220516_ERB128_ddotALP01_EGFP_Rab5A_1hr_004.tif_ZP-2.tif_EGFP.tif	rep1	EGFP	269	20	0.714637519106352
2	DDO	20220516_ERB128_ddotALP01_EGFP_Rab5A_1hr_004.tif_ZP-2.tif_EGFP.tif	rep1	EGFP	270	32	1.14342003057016
2	DDO	20220516_ERB128_ddotALP01_EGFP_Rab5A_1hr_004.tif_ZP-2.tif_EGFP.tif	rep1	EGFP	271	30	1.07195627865953
2	DDO	20220516_ERB128_ddotALP01_EGFP_Rab5A_1hr_004.tif_ZP-2.tif_EGFP.tif	rep1	EGFP	161	18	0.643173767195717
2	DDO	20220516_ERB128_ddotALP01_EGFP_Rab5A_1hr_004.tif_ZP-2.tif_EGFP.tif	rep1	EGFP	162	26	0.929028774838258
2	DDO	20220516_ERB128_ddotALP01_EGFP_Rab5A_1hr_004.tif_ZP-2.tif_EGFP.tif	rep1	EGFP	163	5	0.178659379776588
2	DDO	20220516_ERB128_ddotALP01_EGFP_Rab5A_1hr_004.tif_ZP-2.tif_EGFP.tif	rep1	EGFP	164	36	1.28634753439143
2	DDO	20220516_ERB128_ddotALP01_EGFP_Rab5A_1hr_004.tif_ZP-2.tif_EGFP.tif	rep1	EGFP	152	27	0.964760650793576
2	DDO	20220516_ERB128_ddotALP01_EGFP_Rab5A_1hr_004.tif_ZP-2.tif_EGFP.tif	rep1	EGFP	153	19	0.678905643151035
2	DDO	20220516_ERB128_ddotALP01_EGFP_Rab5A_1hr_004.tif_ZP-2.tif_EGFP.tif	rep1	EGFP	154	8	0.285855007642541
2	DDO	20220516_ERB128_ddotALP01_EGFP_Rab5A_1hr_004.tif_ZP-2.tif_EGFP.tif	rep1	EGFP	155	28	1.00049252674889
2	DDO	20220516_ERB128_ddotALP01_EGFP_Rab5A_1hr_004.tif_ZP-2.tif_EGFP.tif	rep1	EGFP	156	25	0.89329689888294
2	DDO	20220516_ERB128_ddotALP01_EGFP_Rab5A_1hr_004.tif_ZP-2.tif_EGFP.tif	rep1	EGFP	157	43	1.53647066607866
2	DDO	20220516_ERB128_ddotALP01_EGFP_Rab5A_1hr_004.tif_ZP-2.tif_EGFP.tif	rep1	EGFP	158	21	0.75036939506167
2	DDO	20220516_ERB128_ddotALP01_EGFP_Rab5A_1hr_004.tif_ZP-2.tif_EGFP.tif	rep1	EGFP	159	16	0.571710015285082
2	DDO	20220516_ERB128_ddotALP01_EGFP_Rab5A_1hr_004.tif_ZP-2.tif_EGFP.tif	rep1	EGFP	160	33	1.17915190652548
2	DDO	20220516_ERB128_ddotALP01_EGFP_Rab5A_1hr_004.tif_ZP-2.tif_EGFP.tif	rep1	EGFP	175	9	0.321586883597859
2	DDO	20220516_ERB128_ddotALP01_EGFP_Rab5A_1hr_004.tif_ZP-2.tif_EGFP.tif	rep1	EGFP	176	19	0.678905643151035
2	DDO	20220516_ERB128_ddotALP01_EGFP_Rab5A_1hr_004.tif_ZP-2.tif_EGFP.tif	rep1	EGFP	177	6	0.214391255731906
2	DDO	20220516_ERB128_ddotALP01_EGFP_Rab5A_1hr_004.tif_ZP-2.tif_EGFP.tif	rep1	EGFP	178	43	1.53647066607866
2	DDO	20220516_ERB128_ddotALP01_EGFP_Rab5A_1hr_004.tif_ZP-2.tif_EGFP.tif	rep1	EGFP	289	4	0.14292750382127
2	DDO	20220516_ERB128_ddotALP01_EGFP_Rab5A_1hr_004.tif_ZP-2.tif_EGFP.tif	rep1	EGFP	167	29	1.03622440270421
2	DDO	20220516_ERB128_ddotALP01_EGFP_Rab5A_1hr_004.tif_ZP-2.tif_EGFP.tif	rep1	EGFP	168	10	0.357318759553176
2	DDO	20220516_ERB128_ddotALP01_EGFP_Rab5A_1hr_004.tif_ZP-2.tif_EGFP.tif	rep1	EGFP	169	6	0.214391255731906
2	DDO	20220516_ERB128_ddotALP01_EGFP_Rab5A_1hr_004.tif_ZP-2.tif_EGFP.tif	rep1	EGFP	170	27	0.964760650793576
2	DDO	20220516_ERB128_ddotALP01_EGFP_Rab5A_1hr_004.tif_ZP-2.tif_EGFP.tif	rep1	EGFP	171	5	0.178659379776588
2	DDO	20220516_ERB128_ddotALP01_EGFP_Rab5A_1hr_004.tif_ZP-2.tif_EGFP.tif	rep1	EGFP	172	28	1.00049252674889
2	DDO	20220516_ERB128_ddotALP01_EGFP_Rab5A_1hr_004.tif_ZP-2.tif_EGFP.tif	rep1	EGFP	173	24	0.857565022927623
2	DDO	20220516_ERB128_ddotALP01_EGFP_Rab5A_1hr_004.tif_ZP-2.tif_EGFP.tif	rep1	EGFP	174	55	1.96525317754247
2	DDO	20220516_ERB128_ddotALP01_EGFP_Rab5A_1hr_004.tif_ZP-2.tif_EGFP.tif	rep1	EGFP	179	5	0.178659379776588
2	DDO	20220516_ERB128_ddotALP01_EGFP_Rab5A_1hr_004.tif_ZP-2.tif_EGFP.tif	rep1	EGFP	180	17	0.6074418912404
2	DDO	20220516_ERB128_ddotALP01_EGFP_Rab5A_1hr_004.tif_ZP-2.tif_EGFP.tif	rep1	EGFP	181	30	1.07195627865953
2	DDO	20220516_ERB128_ddotALP01_EGFP_Rab5A_1hr_004.tif_ZP-2.tif_EGFP.tif	rep1	EGFP	182	15	0.535978139329764
2	DDO	20220516_ERB128_ddotALP01_EGFP_Rab5A_1hr_004.tif_ZP-2.tif_EGFP.tif	rep1	EGFP	165	12	0.428782511463811
2	DDO	20220516_ERB128_ddotALP01_EGFP_Rab5A_1hr_004.tif_ZP-2.tif_EGFP.tif	rep1	EGFP	166	49	1.75086192181056
3	DDO	20220516_ERB128_ddotALP01_EGFP_Rab5A_1hr_006.tif_ZP-1.tif_EGFP.tif	rep1	EGFP	25	4	0.14292750382127
3	DDO	20220516_ERB128_ddotALP01_EGFP_Rab5A_1hr_006.tif_ZP-1.tif_EGFP.tif	rep1	EGFP	26	12	0.428782511463811
3	DDO	20220516_ERB128_ddotALP01_EGFP_Rab5A_1hr_006.tif_ZP-1.tif_EGFP.tif	rep1	EGFP	18	13	0.464514387419129
3	DDO	20220516_ERB128_ddotALP01_EGFP_Rab5A_1hr_006.tif_ZP-1.tif_EGFP.tif	rep1	EGFP	19	43	1.53647066607866
3	DDO	20220516_ERB128_ddotALP01_EGFP_Rab5A_1hr_006.tif_ZP-1.tif_EGFP.tif	rep1	EGFP	27	5	0.178659379776588
3	DDO	20220516_ERB128_ddotALP01_EGFP_Rab5A_1hr_006.tif_ZP-1.tif_EGFP.tif	rep1	EGFP	28	33	1.17915190652548
3	DDO	20220516_ERB128_ddotALP01_EGFP_Rab5A_1hr_006.tif_ZP-1.tif_EGFP.tif	rep1	EGFP	22	42	1.50073879012334
3	DDO	20220516_ERB128_ddotALP01_EGFP_Rab5A_1hr_006.tif_ZP-1.tif_EGFP.tif	rep1	EGFP	23	12	0.428782511463811
3	DDO	20220516_ERB128_ddotALP01_EGFP_Rab5A_1hr_006.tif_ZP-1.tif_EGFP.tif	rep1	EGFP	20	35	1.25061565843612
3	DDO	20220516_ERB128_ddotALP01_EGFP_Rab5A_1hr_006.tif_ZP-1.tif_EGFP.tif	rep1	EGFP	21	19	0.678905643151035
3	DDO	20220516_ERB128_ddotALP01_EGFP_Rab5A_1hr_006.tif_ZP-1.tif_EGFP.tif	rep1	EGFP	145	5	0.178659379776588
3	DDO	20220516_ERB128_ddotALP01_EGFP_Rab5A_1hr_006.tif_ZP-1.tif_EGFP.tif	rep1	EGFP	146	11	0.393050635508494
3	DDO	20220516_ERB128_ddotALP01_EGFP_Rab5A_1hr_006.tif_ZP-1.tif_EGFP.tif	rep1	EGFP	24	9	0.321586883597859
3	DDO	20220516_ERB128_ddotALP01_EGFP_Rab5A_1hr_006.tif_ZP-1.tif_EGFP.tif	rep1	EGFP	144	11	0.393050635508494
3	DDO	20220516_ERB128_ddotALP01_EGFP_Rab5A_1hr_006.tif_ZP-1.tif_EGFP.tif	rep1	EGFP	31	12	0.428782511463811
3	DDO	20220516_ERB128_ddotALP01_EGFP_Rab5A_1hr_006.tif_ZP-1.tif_EGFP.tif	rep1	EGFP	32	8	0.285855007642541
3	DDO	20220516_ERB128_ddotALP01_EGFP_Rab5A_1hr_006.tif_ZP-1.tif_EGFP.tif	rep1	EGFP	33	21	0.75036939506167
3	DDO	20220516_ERB128_ddotALP01_EGFP_Rab5A_1hr_006.tif_ZP-1.tif_EGFP.tif	rep1	EGFP	34	4	0.14292750382127
3	DDO	20220516_ERB128_ddotALP01_EGFP_Rab5A_1hr_006.tif_ZP-1.tif_EGFP.tif	rep1	EGFP	35	19	0.678905643151035
3	DDO	20220516_ERB128_ddotALP01_EGFP_Rab5A_1hr_006.tif_ZP-1.tif_EGFP.tif	rep1	EGFP	36	25	0.89329689888294
3	DDO	20220516_ERB128_ddotALP01_EGFP_Rab5A_1hr_006.tif_ZP-1.tif_EGFP.tif	rep1	EGFP	37	31	1.10768815461485
3	DDO	20220516_ERB128_ddotALP01_EGFP_Rab5A_1hr_006.tif_ZP-1.tif_EGFP.tif	rep1	EGFP	38	17	0.6074418912404
3	DDO	20220516_ERB128_ddotALP01_EGFP_Rab5A_1hr_006.tif_ZP-1.tif_EGFP.tif	rep1	EGFP	39	6	0.214391255731906
3	DDO	20220516_ERB128_ddotALP01_EGFP_Rab5A_1hr_006.tif_ZP-1.tif_EGFP.tif	rep1	EGFP	40	22	0.786101271016988
3	DDO	20220516_ERB128_ddotALP01_EGFP_Rab5A_1hr_006.tif_ZP-1.tif_EGFP.tif	rep1	EGFP	41	5	0.178659379776588
3	DDO	20220516_ERB128_ddotALP01_EGFP_Rab5A_1hr_006.tif_ZP-1.tif_EGFP.tif	rep1	EGFP	29	8	0.285855007642541
3	DDO	20220516_ERB128_ddotALP01_EGFP_Rab5A_1hr_006.tif_ZP-1.tif_EGFP.tif	rep1	EGFP	30	5	0.178659379776588
3	DDO	20220516_ERB128_ddotALP01_EGFP_Rab5A_1hr_006.tif_ZP-1.tif_EGFP.tif	rep1	EGFP	162	12	0.428782511463811
3	DDO	20220516_ERB128_ddotALP01_EGFP_Rab5A_1hr_006.tif_ZP-1.tif_EGFP.tif	rep1	EGFP	42	6	0.214391255731906
3	DDO	20220516_ERB128_ddotALP01_EGFP_Rab5A_1hr_006.tif_ZP-1.tif_EGFP.tif	rep1	EGFP	43	44	1.57220254203398
3	DDO	20220516_ERB128_ddotALP01_EGFP_Rab5A_1hr_006.tif_ZP-1.tif_EGFP.tif	rep1	EGFP	44	41	1.46500691416802
3	DDO	20220516_ERB128_ddotALP01_EGFP_Rab5A_1hr_006.tif_ZP-1.tif_EGFP.tif	rep1	EGFP	45	19	0.678905643151035
3	DDO	20220516_ERB128_ddotALP01_EGFP_Rab5A_1hr_006.tif_ZP-1.tif_EGFP.tif	rep1	EGFP	46	6	0.214391255731906
3	DDO	20220516_ERB128_ddotALP01_EGFP_Rab5A_1hr_006.tif_ZP-1.tif_EGFP.tif	rep1	EGFP	47	8	0.285855007642541
3	DDO	20220516_ERB128_ddotALP01_EGFP_Rab5A_1hr_006.tif_ZP-1.tif_EGFP.tif	rep1	EGFP	48	6	0.214391255731906
3	DDO	20220516_ERB128_ddotALP01_EGFP_Rab5A_1hr_006.tif_ZP-1.tif_EGFP.tif	rep1	EGFP	49	33	1.17915190652548
3	DDO	20220516_ERB128_ddotALP01_EGFP_Rab5A_1hr_006.tif_ZP-1.tif_EGFP.tif	rep1	EGFP	50	33	1.17915190652548
3	DDO	20220516_ERB128_ddotALP01_EGFP_Rab5A_1hr_006.tif_ZP-1.tif_EGFP.tif	rep1	EGFP	51	16	0.571710015285082
3	DDO	20220516_ERB128_ddotALP01_EGFP_Rab5A_1hr_006.tif_ZP-1.tif_EGFP.tif	rep1	EGFP	52	12	0.428782511463811
3	DDO	20220516_ERB128_ddotALP01_EGFP_Rab5A_1hr_006.tif_ZP-1.tif_EGFP.tif	rep1	EGFP	53	9	0.321586883597859
3	DDO	20220516_ERB128_ddotALP01_EGFP_Rab5A_1hr_006.tif_ZP-1.tif_EGFP.tif	rep1	EGFP	54	20	0.714637519106352
3	DDO	20220516_ERB128_ddotALP01_EGFP_Rab5A_1hr_006.tif_ZP-1.tif_EGFP.tif	rep1	EGFP	55	51	1.8223256737212
3	DDO	20220516_ERB128_ddotALP01_EGFP_Rab5A_1hr_006.tif_ZP-1.tif_EGFP.tif	rep1	EGFP	56	9	0.321586883597859
3	DDO	20220516_ERB128_ddotALP01_EGFP_Rab5A_1hr_006.tif_ZP-1.tif_EGFP.tif	rep1	EGFP	57	32	1.14342003057016
3	DDO	20220516_ERB128_ddotALP01_EGFP_Rab5A_1hr_006.tif_ZP-1.tif_EGFP.tif	rep1	EGFP	58	43	1.53647066607866
3	DDO	20220516_ERB128_ddotALP01_EGFP_Rab5A_1hr_006.tif_ZP-1.tif_EGFP.tif	rep1	EGFP	59	6	0.214391255731906
3	DDO	20220516_ERB128_ddotALP01_EGFP_Rab5A_1hr_006.tif_ZP-1.tif_EGFP.tif	rep1	EGFP	60	10	0.357318759553176
3	DDO	20220516_ERB128_ddotALP01_EGFP_Rab5A_1hr_006.tif_ZP-1.tif_EGFP.tif	rep1	EGFP	61	4	0.14292750382127
3	DDO	20220516_ERB128_ddotALP01_EGFP_Rab5A_1hr_006.tif_ZP-1.tif_EGFP.tif	rep1	EGFP	62	12	0.428782511463811
3	DDO	20220516_ERB128_ddotALP01_EGFP_Rab5A_1hr_006.tif_ZP-1.tif_EGFP.tif	rep1	EGFP	63	20	0.714637519106352
3	DDO	20220516_ERB128_ddotALP01_EGFP_Rab5A_1hr_006.tif_ZP-1.tif_EGFP.tif	rep1	EGFP	64	7	0.250123131687223
3	DDO	20220516_ERB128_ddotALP01_EGFP_Rab5A_1hr_006.tif_ZP-1.tif_EGFP.tif	rep1	EGFP	65	26	0.929028774838258
3	DDO	20220516_ERB128_ddotALP01_EGFP_Rab5A_1hr_006.tif_ZP-1.tif_EGFP.tif	rep1	EGFP	147	6	0.214391255731906
3	DDO	20220516_ERB128_ddotALP01_EGFP_Rab5A_1hr_006.tif_ZP-1.tif_EGFP.tif	rep1	EGFP	148	37	1.32207941034675
3	DDO	20220516_ERB128_ddotALP01_EGFP_Rab5A_1hr_006.tif_ZP-1.tif_EGFP.tif	rep1	EGFP	149	9	0.321586883597859
3	DDO	20220516_ERB128_ddotALP01_EGFP_Rab5A_1hr_006.tif_ZP-1.tif_EGFP.tif	rep1	EGFP	150	44	1.57220254203398
3	DDO	20220516_ERB128_ddotALP01_EGFP_Rab5A_1hr_006.tif_ZP-1.tif_EGFP.tif	rep1	EGFP	151	7	0.250123131687223
3	DDO	20220516_ERB128_ddotALP01_EGFP_Rab5A_1hr_006.tif_ZP-1.tif_EGFP.tif	rep1	EGFP	152	8	0.285855007642541
3	DDO	20220516_ERB128_ddotALP01_EGFP_Rab5A_1hr_006.tif_ZP-1.tif_EGFP.tif	rep1	EGFP	153	17	0.6074418912404
3	DDO	20220516_ERB128_ddotALP01_EGFP_Rab5A_1hr_006.tif_ZP-1.tif_EGFP.tif	rep1	EGFP	154	20	0.714637519106352
3	DDO	20220516_ERB128_ddotALP01_EGFP_Rab5A_1hr_006.tif_ZP-1.tif_EGFP.tif	rep1	EGFP	155	9	0.321586883597859
3	DDO	20220516_ERB128_ddotALP01_EGFP_Rab5A_1hr_006.tif_ZP-1.tif_EGFP.tif	rep1	EGFP	156	42	1.50073879012334
3	DDO	20220516_ERB128_ddotALP01_EGFP_Rab5A_1hr_006.tif_ZP-1.tif_EGFP.tif	rep1	EGFP	157	11	0.393050635508494
3	DDO	20220516_ERB128_ddotALP01_EGFP_Rab5A_1hr_006.tif_ZP-1.tif_EGFP.tif	rep1	EGFP	158	16	0.571710015285082
3	DDO	20220516_ERB128_ddotALP01_EGFP_Rab5A_1hr_006.tif_ZP-1.tif_EGFP.tif	rep1	EGFP	159	6	0.214391255731906
3	DDO	20220516_ERB128_ddotALP01_EGFP_Rab5A_1hr_006.tif_ZP-1.tif_EGFP.tif	rep1	EGFP	160	8	0.285855007642541
3	DDO	20220516_ERB128_ddotALP01_EGFP_Rab5A_1hr_006.tif_ZP-1.tif_EGFP.tif	rep1	EGFP	161	13	0.464514387419129
3	DDO	20220516_ERB128_ddotALP01_EGFP_Rab5A_1hr_006.tif_ZP-1.tif_EGFP.tif	rep1	EGFP	81	14	0.500246263374447
3	DDO	20220516_ERB128_ddotALP01_EGFP_Rab5A_1hr_006.tif_ZP-1.tif_EGFP.tif	rep1	EGFP	82	29	1.03622440270421
3	DDO	20220516_ERB128_ddotALP01_EGFP_Rab5A_1hr_006.tif_ZP-1.tif_EGFP.tif	rep1	EGFP	83	19	0.678905643151035
3	DDO	20220516_ERB128_ddotALP01_EGFP_Rab5A_1hr_006.tif_ZP-1.tif_EGFP.tif	rep1	EGFP	84	9	0.321586883597859
3	DDO	20220516_ERB128_ddotALP01_EGFP_Rab5A_1hr_006.tif_ZP-1.tif_EGFP.tif	rep1	EGFP	85	6	0.214391255731906
3	DDO	20220516_ERB128_ddotALP01_EGFP_Rab5A_1hr_006.tif_ZP-1.tif_EGFP.tif	rep1	EGFP	86	12	0.428782511463811
3	DDO	20220516_ERB128_ddotALP01_EGFP_Rab5A_1hr_006.tif_ZP-1.tif_EGFP.tif	rep1	EGFP	87	7	0.250123131687223
3	DDO	20220516_ERB128_ddotALP01_EGFP_Rab5A_1hr_006.tif_ZP-1.tif_EGFP.tif	rep1	EGFP	88	6	0.214391255731906
3	DDO	20220516_ERB128_ddotALP01_EGFP_Rab5A_1hr_006.tif_ZP-1.tif_EGFP.tif	rep1	EGFP	89	15	0.535978139329764
3	DDO	20220516_ERB128_ddotALP01_EGFP_Rab5A_1hr_006.tif_ZP-1.tif_EGFP.tif	rep1	EGFP	90	17	0.6074418912404
3	DDO	20220516_ERB128_ddotALP01_EGFP_Rab5A_1hr_006.tif_ZP-1.tif_EGFP.tif	rep1	EGFP	91	29	1.03622440270421
3	DDO	20220516_ERB128_ddotALP01_EGFP_Rab5A_1hr_006.tif_ZP-1.tif_EGFP.tif	rep1	EGFP	92	51	1.8223256737212
3	DDO	20220516_ERB128_ddotALP01_EGFP_Rab5A_1hr_006.tif_ZP-1.tif_EGFP.tif	rep1	EGFP	93	30	1.07195627865953
3	DDO	20220516_ERB128_ddotALP01_EGFP_Rab5A_1hr_006.tif_ZP-1.tif_EGFP.tif	rep1	EGFP	94	10	0.357318759553176
3	DDO	20220516_ERB128_ddotALP01_EGFP_Rab5A_1hr_006.tif_ZP-1.tif_EGFP.tif	rep1	EGFP	95	16	0.571710015285082
3	DDO	20220516_ERB128_ddotALP01_EGFP_Rab5A_1hr_006.tif_ZP-1.tif_EGFP.tif	rep1	EGFP	96	18	0.643173767195717
3	DDO	20220516_ERB128_ddotALP01_EGFP_Rab5A_1hr_006.tif_ZP-1.tif_EGFP.tif	rep1	EGFP	97	6	0.214391255731906
3	DDO	20220516_ERB128_ddotALP01_EGFP_Rab5A_1hr_006.tif_ZP-1.tif_EGFP.tif	rep1	EGFP	98	19	0.678905643151035
3	DDO	20220516_ERB128_ddotALP01_EGFP_Rab5A_1hr_006.tif_ZP-1.tif_EGFP.tif	rep1	EGFP	99	6	0.214391255731906
3	DDO	20220516_ERB128_ddotALP01_EGFP_Rab5A_1hr_006.tif_ZP-1.tif_EGFP.tif	rep1	EGFP	100	7	0.250123131687223
3	DDO	20220516_ERB128_ddotALP01_EGFP_Rab5A_1hr_006.tif_ZP-1.tif_EGFP.tif	rep1	EGFP	101	12	0.428782511463811
3	DDO	20220516_ERB128_ddotALP01_EGFP_Rab5A_1hr_006.tif_ZP-1.tif_EGFP.tif	rep1	EGFP	102	6	0.214391255731906
3	DDO	20220516_ERB128_ddotALP01_EGFP_Rab5A_1hr_006.tif_ZP-1.tif_EGFP.tif	rep1	EGFP	103	14	0.500246263374447
3	DDO	20220516_ERB128_ddotALP01_EGFP_Rab5A_1hr_006.tif_ZP-1.tif_EGFP.tif	rep1	EGFP	104	4	0.14292750382127
3	DDO	20220516_ERB128_ddotALP01_EGFP_Rab5A_1hr_006.tif_ZP-1.tif_EGFP.tif	rep1	EGFP	105	9	0.321586883597859
3	DDO	20220516_ERB128_ddotALP01_EGFP_Rab5A_1hr_006.tif_ZP-1.tif_EGFP.tif	rep1	EGFP	66	13	0.464514387419129
3	DDO	20220516_ERB128_ddotALP01_EGFP_Rab5A_1hr_006.tif_ZP-1.tif_EGFP.tif	rep1	EGFP	67	7	0.250123131687223
3	DDO	20220516_ERB128_ddotALP01_EGFP_Rab5A_1hr_006.tif_ZP-1.tif_EGFP.tif	rep1	EGFP	68	39	1.39354316225739
3	DDO	20220516_ERB128_ddotALP01_EGFP_Rab5A_1hr_006.tif_ZP-1.tif_EGFP.tif	rep1	EGFP	69	13	0.464514387419129
3	DDO	20220516_ERB128_ddotALP01_EGFP_Rab5A_1hr_006.tif_ZP-1.tif_EGFP.tif	rep1	EGFP	70	14	0.500246263374447
3	DDO	20220516_ERB128_ddotALP01_EGFP_Rab5A_1hr_006.tif_ZP-1.tif_EGFP.tif	rep1	EGFP	71	10	0.357318759553176
3	DDO	20220516_ERB128_ddotALP01_EGFP_Rab5A_1hr_006.tif_ZP-1.tif_EGFP.tif	rep1	EGFP	72	23	0.821833146972305
3	DDO	20220516_ERB128_ddotALP01_EGFP_Rab5A_1hr_006.tif_ZP-1.tif_EGFP.tif	rep1	EGFP	73	14	0.500246263374447
3	DDO	20220516_ERB128_ddotALP01_EGFP_Rab5A_1hr_006.tif_ZP-1.tif_EGFP.tif	rep1	EGFP	74	12	0.428782511463811
3	DDO	20220516_ERB128_ddotALP01_EGFP_Rab5A_1hr_006.tif_ZP-1.tif_EGFP.tif	rep1	EGFP	75	16	0.571710015285082
3	DDO	20220516_ERB128_ddotALP01_EGFP_Rab5A_1hr_006.tif_ZP-1.tif_EGFP.tif	rep1	EGFP	76	35	1.25061565843612
3	DDO	20220516_ERB128_ddotALP01_EGFP_Rab5A_1hr_006.tif_ZP-1.tif_EGFP.tif	rep1	EGFP	77	11	0.393050635508494
3	DDO	20220516_ERB128_ddotALP01_EGFP_Rab5A_1hr_006.tif_ZP-1.tif_EGFP.tif	rep1	EGFP	78	5	0.178659379776588
3	DDO	20220516_ERB128_ddotALP01_EGFP_Rab5A_1hr_006.tif_ZP-1.tif_EGFP.tif	rep1	EGFP	79	8	0.285855007642541
3	DDO	20220516_ERB128_ddotALP01_EGFP_Rab5A_1hr_006.tif_ZP-1.tif_EGFP.tif	rep1	EGFP	80	14	0.500246263374447
3	DDO	20220516_ERB128_ddotALP01_EGFP_Rab5A_1hr_006.tif_ZP-1.tif_EGFP.tif	rep1	EGFP	1	17	0.6074418912404
3	DDO	20220516_ERB128_ddotALP01_EGFP_Rab5A_1hr_006.tif_ZP-1.tif_EGFP.tif	rep1	EGFP	2	5	0.178659379776588
3	DDO	20220516_ERB128_ddotALP01_EGFP_Rab5A_1hr_006.tif_ZP-1.tif_EGFP.tif	rep1	EGFP	3	14	0.500246263374447
3	DDO	20220516_ERB128_ddotALP01_EGFP_Rab5A_1hr_006.tif_ZP-1.tif_EGFP.tif	rep1	EGFP	4	5	0.178659379776588
3	DDO	20220516_ERB128_ddotALP01_EGFP_Rab5A_1hr_006.tif_ZP-1.tif_EGFP.tif	rep1	EGFP	5	4	0.14292750382127
3	DDO	20220516_ERB128_ddotALP01_EGFP_Rab5A_1hr_006.tif_ZP-1.tif_EGFP.tif	rep1	EGFP	6	18	0.643173767195717
3	DDO	20220516_ERB128_ddotALP01_EGFP_Rab5A_1hr_006.tif_ZP-1.tif_EGFP.tif	rep1	EGFP	7	25	0.89329689888294
3	DDO	20220516_ERB128_ddotALP01_EGFP_Rab5A_1hr_006.tif_ZP-1.tif_EGFP.tif	rep1	EGFP	8	18	0.643173767195717
3	DDO	20220516_ERB128_ddotALP01_EGFP_Rab5A_1hr_006.tif_ZP-1.tif_EGFP.tif	rep1	EGFP	9	6	0.214391255731906
3	DDO	20220516_ERB128_ddotALP01_EGFP_Rab5A_1hr_006.tif_ZP-1.tif_EGFP.tif	rep1	EGFP	10	19	0.678905643151035
3	DDO	20220516_ERB128_ddotALP01_EGFP_Rab5A_1hr_006.tif_ZP-1.tif_EGFP.tif	rep1	EGFP	11	32	1.14342003057016
3	DDO	20220516_ERB128_ddotALP01_EGFP_Rab5A_1hr_006.tif_ZP-1.tif_EGFP.tif	rep1	EGFP	12	28	1.00049252674889
3	DDO	20220516_ERB128_ddotALP01_EGFP_Rab5A_1hr_006.tif_ZP-1.tif_EGFP.tif	rep1	EGFP	13	11	0.393050635508494
3	DDO	20220516_ERB128_ddotALP01_EGFP_Rab5A_1hr_006.tif_ZP-1.tif_EGFP.tif	rep1	EGFP	14	18	0.643173767195717
3	DDO	20220516_ERB128_ddotALP01_EGFP_Rab5A_1hr_006.tif_ZP-1.tif_EGFP.tif	rep1	EGFP	15	6	0.214391255731906
3	DDO	20220516_ERB128_ddotALP01_EGFP_Rab5A_1hr_006.tif_ZP-1.tif_EGFP.tif	rep1	EGFP	16	26	0.929028774838258
3	DDO	20220516_ERB128_ddotALP01_EGFP_Rab5A_1hr_006.tif_ZP-1.tif_EGFP.tif	rep1	EGFP	17	18	0.643173767195717
3	DDO	20220516_ERB128_ddotALP01_EGFP_Rab5A_1hr_006.tif_ZP-1.tif_EGFP.tif	rep1	EGFP	138	34	1.2148837824808
3	DDO	20220516_ERB128_ddotALP01_EGFP_Rab5A_1hr_006.tif_ZP-1.tif_EGFP.tif	rep1	EGFP	139	11	0.393050635508494
3	DDO	20220516_ERB128_ddotALP01_EGFP_Rab5A_1hr_006.tif_ZP-1.tif_EGFP.tif	rep1	EGFP	140	6	0.214391255731906
3	DDO	20220516_ERB128_ddotALP01_EGFP_Rab5A_1hr_006.tif_ZP-1.tif_EGFP.tif	rep1	EGFP	141	16	0.571710015285082
3	DDO	20220516_ERB128_ddotALP01_EGFP_Rab5A_1hr_006.tif_ZP-1.tif_EGFP.tif	rep1	EGFP	142	5	0.178659379776588
3	DDO	20220516_ERB128_ddotALP01_EGFP_Rab5A_1hr_006.tif_ZP-1.tif_EGFP.tif	rep1	EGFP	143	9	0.321586883597859
3	DDO	20220516_ERB128_ddotALP01_EGFP_Rab5A_1hr_006.tif_ZP-1.tif_EGFP.tif	rep1	EGFP	265	38	1.35781128630207
3	DDO	20220516_ERB128_ddotALP01_EGFP_Rab5A_1hr_006.tif_ZP-1.tif_EGFP.tif	rep1	EGFP	266	18	0.643173767195717
3	DDO	20220516_ERB128_ddotALP01_EGFP_Rab5A_1hr_006.tif_ZP-1.tif_EGFP.tif	rep1	EGFP	267	24	0.857565022927623
3	DDO	20220516_ERB128_ddotALP01_EGFP_Rab5A_1hr_006.tif_ZP-1.tif_EGFP.tif	rep1	EGFP	268	9	0.321586883597859
3	DDO	20220516_ERB128_ddotALP01_EGFP_Rab5A_1hr_006.tif_ZP-1.tif_EGFP.tif	rep1	EGFP	269	6	0.214391255731906
3	DDO	20220516_ERB128_ddotALP01_EGFP_Rab5A_1hr_006.tif_ZP-1.tif_EGFP.tif	rep1	EGFP	270	39	1.39354316225739
3	DDO	20220516_ERB128_ddotALP01_EGFP_Rab5A_1hr_006.tif_ZP-1.tif_EGFP.tif	rep1	EGFP	271	10	0.357318759553176
3	DDO	20220516_ERB128_ddotALP01_EGFP_Rab5A_1hr_006.tif_ZP-1.tif_EGFP.tif	rep1	EGFP	272	61	2.17964443327437
3	DDO	20220516_ERB128_ddotALP01_EGFP_Rab5A_1hr_006.tif_ZP-1.tif_EGFP.tif	rep1	EGFP	273	24	0.857565022927623
3	DDO	20220516_ERB128_ddotALP01_EGFP_Rab5A_1hr_006.tif_ZP-1.tif_EGFP.tif	rep1	EGFP	274	13	0.464514387419129
3	DDO	20220516_ERB128_ddotALP01_EGFP_Rab5A_1hr_006.tif_ZP-1.tif_EGFP.tif	rep1	EGFP	275	18	0.643173767195717
3	DDO	20220516_ERB128_ddotALP01_EGFP_Rab5A_1hr_006.tif_ZP-1.tif_EGFP.tif	rep1	EGFP	276	7	0.250123131687223
3	DDO	20220516_ERB128_ddotALP01_EGFP_Rab5A_1hr_006.tif_ZP-1.tif_EGFP.tif	rep1	EGFP	277	18	0.643173767195717
3	DDO	20220516_ERB128_ddotALP01_EGFP_Rab5A_1hr_006.tif_ZP-1.tif_EGFP.tif	rep1	EGFP	278	24	0.857565022927623
3	DDO	20220516_ERB128_ddotALP01_EGFP_Rab5A_1hr_006.tif_ZP-1.tif_EGFP.tif	rep1	EGFP	279	24	0.857565022927623
3	DDO	20220516_ERB128_ddotALP01_EGFP_Rab5A_1hr_006.tif_ZP-1.tif_EGFP.tif	rep1	EGFP	280	7	0.250123131687223
3	DDO	20220516_ERB128_ddotALP01_EGFP_Rab5A_1hr_006.tif_ZP-1.tif_EGFP.tif	rep1	EGFP	281	21	0.75036939506167
3	DDO	20220516_ERB128_ddotALP01_EGFP_Rab5A_1hr_006.tif_ZP-1.tif_EGFP.tif	rep1	EGFP	282	5	0.178659379776588
3	DDO	20220516_ERB128_ddotALP01_EGFP_Rab5A_1hr_006.tif_ZP-1.tif_EGFP.tif	rep1	EGFP	283	7	0.250123131687223
3	DDO	20220516_ERB128_ddotALP01_EGFP_Rab5A_1hr_006.tif_ZP-1.tif_EGFP.tif	rep1	EGFP	163	19	0.678905643151035
3	DDO	20220516_ERB128_ddotALP01_EGFP_Rab5A_1hr_006.tif_ZP-1.tif_EGFP.tif	rep1	EGFP	164	18	0.643173767195717
3	DDO	20220516_ERB128_ddotALP01_EGFP_Rab5A_1hr_006.tif_ZP-1.tif_EGFP.tif	rep1	EGFP	165	16	0.571710015285082
3	DDO	20220516_ERB128_ddotALP01_EGFP_Rab5A_1hr_006.tif_ZP-1.tif_EGFP.tif	rep1	EGFP	166	8	0.285855007642541
3	DDO	20220516_ERB128_ddotALP01_EGFP_Rab5A_1hr_006.tif_ZP-1.tif_EGFP.tif	rep1	EGFP	167	37	1.32207941034675
3	DDO	20220516_ERB128_ddotALP01_EGFP_Rab5A_1hr_006.tif_ZP-1.tif_EGFP.tif	rep1	EGFP	168	11	0.393050635508494
3	DDO	20220516_ERB128_ddotALP01_EGFP_Rab5A_1hr_006.tif_ZP-1.tif_EGFP.tif	rep1	EGFP	169	25	0.89329689888294
3	DDO	20220516_ERB128_ddotALP01_EGFP_Rab5A_1hr_006.tif_ZP-1.tif_EGFP.tif	rep1	EGFP	170	12	0.428782511463811
3	DDO	20220516_ERB128_ddotALP01_EGFP_Rab5A_1hr_006.tif_ZP-1.tif_EGFP.tif	rep1	EGFP	171	5	0.178659379776588
3	DDO	20220516_ERB128_ddotALP01_EGFP_Rab5A_1hr_006.tif_ZP-1.tif_EGFP.tif	rep1	EGFP	172	25	0.89329689888294
3	DDO	20220516_ERB128_ddotALP01_EGFP_Rab5A_1hr_006.tif_ZP-1.tif_EGFP.tif	rep1	EGFP	173	16	0.571710015285082
3	DDO	20220516_ERB128_ddotALP01_EGFP_Rab5A_1hr_006.tif_ZP-1.tif_EGFP.tif	rep1	EGFP	174	9	0.321586883597859
3	DDO	20220516_ERB128_ddotALP01_EGFP_Rab5A_1hr_006.tif_ZP-1.tif_EGFP.tif	rep1	EGFP	175	19	0.678905643151035
3	DDO	20220516_ERB128_ddotALP01_EGFP_Rab5A_1hr_006.tif_ZP-1.tif_EGFP.tif	rep1	EGFP	176	13	0.464514387419129
3	DDO	20220516_ERB128_ddotALP01_EGFP_Rab5A_1hr_006.tif_ZP-1.tif_EGFP.tif	rep1	EGFP	177	14	0.500246263374447
3	DDO	20220516_ERB128_ddotALP01_EGFP_Rab5A_1hr_006.tif_ZP-1.tif_EGFP.tif	rep1	EGFP	178	7	0.250123131687223
3	DDO	20220516_ERB128_ddotALP01_EGFP_Rab5A_1hr_006.tif_ZP-1.tif_EGFP.tif	rep1	EGFP	179	20	0.714637519106352
3	DDO	20220516_ERB128_ddotALP01_EGFP_Rab5A_1hr_006.tif_ZP-1.tif_EGFP.tif	rep1	EGFP	180	13	0.464514387419129
3	DDO	20220516_ERB128_ddotALP01_EGFP_Rab5A_1hr_006.tif_ZP-1.tif_EGFP.tif	rep1	EGFP	181	21	0.75036939506167
3	DDO	20220516_ERB128_ddotALP01_EGFP_Rab5A_1hr_006.tif_ZP-1.tif_EGFP.tif	rep1	EGFP	182	8	0.285855007642541
3	DDO	20220516_ERB128_ddotALP01_EGFP_Rab5A_1hr_006.tif_ZP-1.tif_EGFP.tif	rep1	EGFP	183	13	0.464514387419129
3	DDO	20220516_ERB128_ddotALP01_EGFP_Rab5A_1hr_006.tif_ZP-1.tif_EGFP.tif	rep1	EGFP	184	8	0.285855007642541
3	DDO	20220516_ERB128_ddotALP01_EGFP_Rab5A_1hr_006.tif_ZP-1.tif_EGFP.tif	rep1	EGFP	185	40	1.4292750382127
3	DDO	20220516_ERB128_ddotALP01_EGFP_Rab5A_1hr_006.tif_ZP-1.tif_EGFP.tif	rep1	EGFP	186	16	0.571710015285082
3	DDO	20220516_ERB128_ddotALP01_EGFP_Rab5A_1hr_006.tif_ZP-1.tif_EGFP.tif	rep1	EGFP	187	4	0.14292750382127
3	DDO	20220516_ERB128_ddotALP01_EGFP_Rab5A_1hr_006.tif_ZP-1.tif_EGFP.tif	rep1	EGFP	188	27	0.964760650793576
3	DDO	20220516_ERB128_ddotALP01_EGFP_Rab5A_1hr_006.tif_ZP-1.tif_EGFP.tif	rep1	EGFP	189	31	1.10768815461485
3	DDO	20220516_ERB128_ddotALP01_EGFP_Rab5A_1hr_006.tif_ZP-1.tif_EGFP.tif	rep1	EGFP	190	17	0.6074418912404
3	DDO	20220516_ERB128_ddotALP01_EGFP_Rab5A_1hr_006.tif_ZP-1.tif_EGFP.tif	rep1	EGFP	191	29	1.03622440270421
3	DDO	20220516_ERB128_ddotALP01_EGFP_Rab5A_1hr_006.tif_ZP-1.tif_EGFP.tif	rep1	EGFP	192	7	0.250123131687223
3	DDO	20220516_ERB128_ddotALP01_EGFP_Rab5A_1hr_006.tif_ZP-1.tif_EGFP.tif	rep1	EGFP	193	17	0.6074418912404
3	DDO	20220516_ERB128_ddotALP01_EGFP_Rab5A_1hr_006.tif_ZP-1.tif_EGFP.tif	rep1	EGFP	194	14	0.500246263374447
3	DDO	20220516_ERB128_ddotALP01_EGFP_Rab5A_1hr_006.tif_ZP-1.tif_EGFP.tif	rep1	EGFP	195	9	0.321586883597859
3	DDO	20220516_ERB128_ddotALP01_EGFP_Rab5A_1hr_006.tif_ZP-1.tif_EGFP.tif	rep1	EGFP	196	12	0.428782511463811
3	DDO	20220516_ERB128_ddotALP01_EGFP_Rab5A_1hr_006.tif_ZP-1.tif_EGFP.tif	rep1	EGFP	197	7	0.250123131687223
3	DDO	20220516_ERB128_ddotALP01_EGFP_Rab5A_1hr_006.tif_ZP-1.tif_EGFP.tif	rep1	EGFP	198	5	0.178659379776588
3	DDO	20220516_ERB128_ddotALP01_EGFP_Rab5A_1hr_006.tif_ZP-1.tif_EGFP.tif	rep1	EGFP	199	4	0.14292750382127
3	DDO	20220516_ERB128_ddotALP01_EGFP_Rab5A_1hr_006.tif_ZP-1.tif_EGFP.tif	rep1	EGFP	200	11	0.393050635508494
3	DDO	20220516_ERB128_ddotALP01_EGFP_Rab5A_1hr_006.tif_ZP-1.tif_EGFP.tif	rep1	EGFP	201	11	0.393050635508494
3	DDO	20220516_ERB128_ddotALP01_EGFP_Rab5A_1hr_006.tif_ZP-1.tif_EGFP.tif	rep1	EGFP	202	13	0.464514387419129
3	DDO	20220516_ERB128_ddotALP01_EGFP_Rab5A_1hr_006.tif_ZP-1.tif_EGFP.tif	rep1	EGFP	203	17	0.6074418912404
3	DDO	20220516_ERB128_ddotALP01_EGFP_Rab5A_1hr_006.tif_ZP-1.tif_EGFP.tif	rep1	EGFP	204	15	0.535978139329764
3	DDO	20220516_ERB128_ddotALP01_EGFP_Rab5A_1hr_006.tif_ZP-1.tif_EGFP.tif	rep1	EGFP	205	11	0.393050635508494
3	DDO	20220516_ERB128_ddotALP01_EGFP_Rab5A_1hr_006.tif_ZP-1.tif_EGFP.tif	rep1	EGFP	206	46	1.64366629394461
3	DDO	20220516_ERB128_ddotALP01_EGFP_Rab5A_1hr_006.tif_ZP-1.tif_EGFP.tif	rep1	EGFP	207	25	0.89329689888294
3	DDO	20220516_ERB128_ddotALP01_EGFP_Rab5A_1hr_006.tif_ZP-1.tif_EGFP.tif	rep1	EGFP	208	14	0.500246263374447
3	DDO	20220516_ERB128_ddotALP01_EGFP_Rab5A_1hr_006.tif_ZP-1.tif_EGFP.tif	rep1	EGFP	209	8	0.285855007642541
3	DDO	20220516_ERB128_ddotALP01_EGFP_Rab5A_1hr_006.tif_ZP-1.tif_EGFP.tif	rep1	EGFP	210	5	0.178659379776588
3	DDO	20220516_ERB128_ddotALP01_EGFP_Rab5A_1hr_006.tif_ZP-1.tif_EGFP.tif	rep1	EGFP	211	20	0.714637519106352
3	DDO	20220516_ERB128_ddotALP01_EGFP_Rab5A_1hr_006.tif_ZP-1.tif_EGFP.tif	rep1	EGFP	212	13	0.464514387419129
3	DDO	20220516_ERB128_ddotALP01_EGFP_Rab5A_1hr_006.tif_ZP-1.tif_EGFP.tif	rep1	EGFP	213	5	0.178659379776588
3	DDO	20220516_ERB128_ddotALP01_EGFP_Rab5A_1hr_006.tif_ZP-1.tif_EGFP.tif	rep1	EGFP	214	4	0.14292750382127
3	DDO	20220516_ERB128_ddotALP01_EGFP_Rab5A_1hr_006.tif_ZP-1.tif_EGFP.tif	rep1	EGFP	215	10	0.357318759553176
3	DDO	20220516_ERB128_ddotALP01_EGFP_Rab5A_1hr_006.tif_ZP-1.tif_EGFP.tif	rep1	EGFP	216	28	1.00049252674889
3	DDO	20220516_ERB128_ddotALP01_EGFP_Rab5A_1hr_006.tif_ZP-1.tif_EGFP.tif	rep1	EGFP	217	17	0.6074418912404
3	DDO	20220516_ERB128_ddotALP01_EGFP_Rab5A_1hr_006.tif_ZP-1.tif_EGFP.tif	rep1	EGFP	218	17	0.6074418912404
3	DDO	20220516_ERB128_ddotALP01_EGFP_Rab5A_1hr_006.tif_ZP-1.tif_EGFP.tif	rep1	EGFP	219	14	0.500246263374447
3	DDO	20220516_ERB128_ddotALP01_EGFP_Rab5A_1hr_006.tif_ZP-1.tif_EGFP.tif	rep1	EGFP	220	4	0.14292750382127
3	DDO	20220516_ERB128_ddotALP01_EGFP_Rab5A_1hr_006.tif_ZP-1.tif_EGFP.tif	rep1	EGFP	221	5	0.178659379776588
3	DDO	20220516_ERB128_ddotALP01_EGFP_Rab5A_1hr_006.tif_ZP-1.tif_EGFP.tif	rep1	EGFP	222	19	0.678905643151035
3	DDO	20220516_ERB128_ddotALP01_EGFP_Rab5A_1hr_006.tif_ZP-1.tif_EGFP.tif	rep1	EGFP	223	10	0.357318759553176
3	DDO	20220516_ERB128_ddotALP01_EGFP_Rab5A_1hr_006.tif_ZP-1.tif_EGFP.tif	rep1	EGFP	224	5	0.178659379776588
3	DDO	20220516_ERB128_ddotALP01_EGFP_Rab5A_1hr_006.tif_ZP-1.tif_EGFP.tif	rep1	EGFP	225	39	1.39354316225739
3	DDO	20220516_ERB128_ddotALP01_EGFP_Rab5A_1hr_006.tif_ZP-1.tif_EGFP.tif	rep1	EGFP	226	7	0.250123131687223
3	DDO	20220516_ERB128_ddotALP01_EGFP_Rab5A_1hr_006.tif_ZP-1.tif_EGFP.tif	rep1	EGFP	106	17	0.6074418912404
3	DDO	20220516_ERB128_ddotALP01_EGFP_Rab5A_1hr_006.tif_ZP-1.tif_EGFP.tif	rep1	EGFP	107	20	0.714637519106352
3	DDO	20220516_ERB128_ddotALP01_EGFP_Rab5A_1hr_006.tif_ZP-1.tif_EGFP.tif	rep1	EGFP	108	20	0.714637519106352
3	DDO	20220516_ERB128_ddotALP01_EGFP_Rab5A_1hr_006.tif_ZP-1.tif_EGFP.tif	rep1	EGFP	109	17	0.6074418912404
3	DDO	20220516_ERB128_ddotALP01_EGFP_Rab5A_1hr_006.tif_ZP-1.tif_EGFP.tif	rep1	EGFP	110	13	0.464514387419129
3	DDO	20220516_ERB128_ddotALP01_EGFP_Rab5A_1hr_006.tif_ZP-1.tif_EGFP.tif	rep1	EGFP	111	14	0.500246263374447
3	DDO	20220516_ERB128_ddotALP01_EGFP_Rab5A_1hr_006.tif_ZP-1.tif_EGFP.tif	rep1	EGFP	112	8	0.285855007642541
3	DDO	20220516_ERB128_ddotALP01_EGFP_Rab5A_1hr_006.tif_ZP-1.tif_EGFP.tif	rep1	EGFP	113	20	0.714637519106352
3	DDO	20220516_ERB128_ddotALP01_EGFP_Rab5A_1hr_006.tif_ZP-1.tif_EGFP.tif	rep1	EGFP	114	11	0.393050635508494
3	DDO	20220516_ERB128_ddotALP01_EGFP_Rab5A_1hr_006.tif_ZP-1.tif_EGFP.tif	rep1	EGFP	115	13	0.464514387419129
3	DDO	20220516_ERB128_ddotALP01_EGFP_Rab5A_1hr_006.tif_ZP-1.tif_EGFP.tif	rep1	EGFP	116	6	0.214391255731906
3	DDO	20220516_ERB128_ddotALP01_EGFP_Rab5A_1hr_006.tif_ZP-1.tif_EGFP.tif	rep1	EGFP	117	8	0.285855007642541
3	DDO	20220516_ERB128_ddotALP01_EGFP_Rab5A_1hr_006.tif_ZP-1.tif_EGFP.tif	rep1	EGFP	118	4	0.14292750382127
3	DDO	20220516_ERB128_ddotALP01_EGFP_Rab5A_1hr_006.tif_ZP-1.tif_EGFP.tif	rep1	EGFP	119	23	0.821833146972305
3	DDO	20220516_ERB128_ddotALP01_EGFP_Rab5A_1hr_006.tif_ZP-1.tif_EGFP.tif	rep1	EGFP	120	42	1.50073879012334
3	DDO	20220516_ERB128_ddotALP01_EGFP_Rab5A_1hr_006.tif_ZP-1.tif_EGFP.tif	rep1	EGFP	121	4	0.14292750382127
3	DDO	20220516_ERB128_ddotALP01_EGFP_Rab5A_1hr_006.tif_ZP-1.tif_EGFP.tif	rep1	EGFP	122	16	0.571710015285082
3	DDO	20220516_ERB128_ddotALP01_EGFP_Rab5A_1hr_006.tif_ZP-1.tif_EGFP.tif	rep1	EGFP	123	16	0.571710015285082
3	DDO	20220516_ERB128_ddotALP01_EGFP_Rab5A_1hr_006.tif_ZP-1.tif_EGFP.tif	rep1	EGFP	124	26	0.929028774838258
3	DDO	20220516_ERB128_ddotALP01_EGFP_Rab5A_1hr_006.tif_ZP-1.tif_EGFP.tif	rep1	EGFP	125	13	0.464514387419129
3	DDO	20220516_ERB128_ddotALP01_EGFP_Rab5A_1hr_006.tif_ZP-1.tif_EGFP.tif	rep1	EGFP	126	25	0.89329689888294
3	DDO	20220516_ERB128_ddotALP01_EGFP_Rab5A_1hr_006.tif_ZP-1.tif_EGFP.tif	rep1	EGFP	127	39	1.39354316225739
3	DDO	20220516_ERB128_ddotALP01_EGFP_Rab5A_1hr_006.tif_ZP-1.tif_EGFP.tif	rep1	EGFP	128	7	0.250123131687223
3	DDO	20220516_ERB128_ddotALP01_EGFP_Rab5A_1hr_006.tif_ZP-1.tif_EGFP.tif	rep1	EGFP	129	19	0.678905643151035
3	DDO	20220516_ERB128_ddotALP01_EGFP_Rab5A_1hr_006.tif_ZP-1.tif_EGFP.tif	rep1	EGFP	130	35	1.25061565843612
3	DDO	20220516_ERB128_ddotALP01_EGFP_Rab5A_1hr_006.tif_ZP-1.tif_EGFP.tif	rep1	EGFP	131	4	0.14292750382127
3	DDO	20220516_ERB128_ddotALP01_EGFP_Rab5A_1hr_006.tif_ZP-1.tif_EGFP.tif	rep1	EGFP	132	19	0.678905643151035
3	DDO	20220516_ERB128_ddotALP01_EGFP_Rab5A_1hr_006.tif_ZP-1.tif_EGFP.tif	rep1	EGFP	133	5	0.178659379776588
3	DDO	20220516_ERB128_ddotALP01_EGFP_Rab5A_1hr_006.tif_ZP-1.tif_EGFP.tif	rep1	EGFP	134	7	0.250123131687223
3	DDO	20220516_ERB128_ddotALP01_EGFP_Rab5A_1hr_006.tif_ZP-1.tif_EGFP.tif	rep1	EGFP	135	30	1.07195627865953
3	DDO	20220516_ERB128_ddotALP01_EGFP_Rab5A_1hr_006.tif_ZP-1.tif_EGFP.tif	rep1	EGFP	136	17	0.6074418912404
3	DDO	20220516_ERB128_ddotALP01_EGFP_Rab5A_1hr_006.tif_ZP-1.tif_EGFP.tif	rep1	EGFP	137	5	0.178659379776588
3	DDO	20220516_ERB128_ddotALP01_EGFP_Rab5A_1hr_006.tif_ZP-1.tif_EGFP.tif	rep1	EGFP	258	9	0.321586883597859
3	DDO	20220516_ERB128_ddotALP01_EGFP_Rab5A_1hr_006.tif_ZP-1.tif_EGFP.tif	rep1	EGFP	259	15	0.535978139329764
3	DDO	20220516_ERB128_ddotALP01_EGFP_Rab5A_1hr_006.tif_ZP-1.tif_EGFP.tif	rep1	EGFP	260	6	0.214391255731906
3	DDO	20220516_ERB128_ddotALP01_EGFP_Rab5A_1hr_006.tif_ZP-1.tif_EGFP.tif	rep1	EGFP	261	34	1.2148837824808
3	DDO	20220516_ERB128_ddotALP01_EGFP_Rab5A_1hr_006.tif_ZP-1.tif_EGFP.tif	rep1	EGFP	262	32	1.14342003057016
3	DDO	20220516_ERB128_ddotALP01_EGFP_Rab5A_1hr_006.tif_ZP-1.tif_EGFP.tif	rep1	EGFP	263	3	0.107195627865953
3	DDO	20220516_ERB128_ddotALP01_EGFP_Rab5A_1hr_006.tif_ZP-1.tif_EGFP.tif	rep1	EGFP	264	5	0.178659379776588
3	DDO	20220516_ERB128_ddotALP01_EGFP_Rab5A_1hr_006.tif_ZP-1.tif_EGFP.tif	rep1	EGFP	306	1	0.0357318759553176
3	DDO	20220516_ERB128_ddotALP01_EGFP_Rab5A_1hr_006.tif_ZP-1.tif_EGFP.tif	rep1	EGFP	307	10	0.357318759553176
3	DDO	20220516_ERB128_ddotALP01_EGFP_Rab5A_1hr_006.tif_ZP-1.tif_EGFP.tif	rep1	EGFP	308	17	0.6074418912404
3	DDO	20220516_ERB128_ddotALP01_EGFP_Rab5A_1hr_006.tif_ZP-1.tif_EGFP.tif	rep1	EGFP	309	14	0.500246263374447
3	DDO	20220516_ERB128_ddotALP01_EGFP_Rab5A_1hr_006.tif_ZP-1.tif_EGFP.tif	rep1	EGFP	310	5	0.178659379776588
3	DDO	20220516_ERB128_ddotALP01_EGFP_Rab5A_1hr_006.tif_ZP-1.tif_EGFP.tif	rep1	EGFP	311	12	0.428782511463811
3	DDO	20220516_ERB128_ddotALP01_EGFP_Rab5A_1hr_006.tif_ZP-1.tif_EGFP.tif	rep1	EGFP	312	13	0.464514387419129
3	DDO	20220516_ERB128_ddotALP01_EGFP_Rab5A_1hr_006.tif_ZP-1.tif_EGFP.tif	rep1	EGFP	313	1	0.0357318759553176
3	DDO	20220516_ERB128_ddotALP01_EGFP_Rab5A_1hr_006.tif_ZP-1.tif_EGFP.tif	rep1	EGFP	314	5	0.178659379776588
3	DDO	20220516_ERB128_ddotALP01_EGFP_Rab5A_1hr_006.tif_ZP-1.tif_EGFP.tif	rep1	EGFP	315	9	0.321586883597859
3	DDO	20220516_ERB128_ddotALP01_EGFP_Rab5A_1hr_006.tif_ZP-1.tif_EGFP.tif	rep1	EGFP	316	7	0.250123131687223
3	DDO	20220516_ERB128_ddotALP01_EGFP_Rab5A_1hr_006.tif_ZP-1.tif_EGFP.tif	rep1	EGFP	317	5	0.178659379776588
3	DDO	20220516_ERB128_ddotALP01_EGFP_Rab5A_1hr_006.tif_ZP-1.tif_EGFP.tif	rep1	EGFP	318	4	0.14292750382127
3	DDO	20220516_ERB128_ddotALP01_EGFP_Rab5A_1hr_006.tif_ZP-1.tif_EGFP.tif	rep1	EGFP	319	6	0.214391255731906
3	DDO	20220516_ERB128_ddotALP01_EGFP_Rab5A_1hr_006.tif_ZP-1.tif_EGFP.tif	rep1	EGFP	320	11	0.393050635508494
3	DDO	20220516_ERB128_ddotALP01_EGFP_Rab5A_1hr_006.tif_ZP-1.tif_EGFP.tif	rep1	EGFP	321	10	0.357318759553176
3	DDO	20220516_ERB128_ddotALP01_EGFP_Rab5A_1hr_006.tif_ZP-1.tif_EGFP.tif	rep1	EGFP	322	26	0.929028774838258
3	DDO	20220516_ERB128_ddotALP01_EGFP_Rab5A_1hr_006.tif_ZP-1.tif_EGFP.tif	rep1	EGFP	323	13	0.464514387419129
3	DDO	20220516_ERB128_ddotALP01_EGFP_Rab5A_1hr_006.tif_ZP-1.tif_EGFP.tif	rep1	EGFP	284	6	0.214391255731906
3	DDO	20220516_ERB128_ddotALP01_EGFP_Rab5A_1hr_006.tif_ZP-1.tif_EGFP.tif	rep1	EGFP	285	11	0.393050635508494
3	DDO	20220516_ERB128_ddotALP01_EGFP_Rab5A_1hr_006.tif_ZP-1.tif_EGFP.tif	rep1	EGFP	286	11	0.393050635508494
3	DDO	20220516_ERB128_ddotALP01_EGFP_Rab5A_1hr_006.tif_ZP-1.tif_EGFP.tif	rep1	EGFP	287	11	0.393050635508494
3	DDO	20220516_ERB128_ddotALP01_EGFP_Rab5A_1hr_006.tif_ZP-1.tif_EGFP.tif	rep1	EGFP	288	9	0.321586883597859
3	DDO	20220516_ERB128_ddotALP01_EGFP_Rab5A_1hr_006.tif_ZP-1.tif_EGFP.tif	rep1	EGFP	289	7	0.250123131687223
3	DDO	20220516_ERB128_ddotALP01_EGFP_Rab5A_1hr_006.tif_ZP-1.tif_EGFP.tif	rep1	EGFP	290	4	0.14292750382127
3	DDO	20220516_ERB128_ddotALP01_EGFP_Rab5A_1hr_006.tif_ZP-1.tif_EGFP.tif	rep1	EGFP	291	20	0.714637519106352
3	DDO	20220516_ERB128_ddotALP01_EGFP_Rab5A_1hr_006.tif_ZP-1.tif_EGFP.tif	rep1	EGFP	292	26	0.929028774838258
3	DDO	20220516_ERB128_ddotALP01_EGFP_Rab5A_1hr_006.tif_ZP-1.tif_EGFP.tif	rep1	EGFP	293	6	0.214391255731906
3	DDO	20220516_ERB128_ddotALP01_EGFP_Rab5A_1hr_006.tif_ZP-1.tif_EGFP.tif	rep1	EGFP	294	7	0.250123131687223
3	DDO	20220516_ERB128_ddotALP01_EGFP_Rab5A_1hr_006.tif_ZP-1.tif_EGFP.tif	rep1	EGFP	295	9	0.321586883597859
3	DDO	20220516_ERB128_ddotALP01_EGFP_Rab5A_1hr_006.tif_ZP-1.tif_EGFP.tif	rep1	EGFP	296	8	0.285855007642541
3	DDO	20220516_ERB128_ddotALP01_EGFP_Rab5A_1hr_006.tif_ZP-1.tif_EGFP.tif	rep1	EGFP	297	10	0.357318759553176
3	DDO	20220516_ERB128_ddotALP01_EGFP_Rab5A_1hr_006.tif_ZP-1.tif_EGFP.tif	rep1	EGFP	298	18	0.643173767195717
3	DDO	20220516_ERB128_ddotALP01_EGFP_Rab5A_1hr_006.tif_ZP-1.tif_EGFP.tif	rep1	EGFP	299	8	0.285855007642541
3	DDO	20220516_ERB128_ddotALP01_EGFP_Rab5A_1hr_006.tif_ZP-1.tif_EGFP.tif	rep1	EGFP	300	5	0.178659379776588
3	DDO	20220516_ERB128_ddotALP01_EGFP_Rab5A_1hr_006.tif_ZP-1.tif_EGFP.tif	rep1	EGFP	301	8	0.285855007642541
3	DDO	20220516_ERB128_ddotALP01_EGFP_Rab5A_1hr_006.tif_ZP-1.tif_EGFP.tif	rep1	EGFP	302	4	0.14292750382127
3	DDO	20220516_ERB128_ddotALP01_EGFP_Rab5A_1hr_006.tif_ZP-1.tif_EGFP.tif	rep1	EGFP	303	30	1.07195627865953
3	DDO	20220516_ERB128_ddotALP01_EGFP_Rab5A_1hr_006.tif_ZP-1.tif_EGFP.tif	rep1	EGFP	304	18	0.643173767195717
3	DDO	20220516_ERB128_ddotALP01_EGFP_Rab5A_1hr_006.tif_ZP-1.tif_EGFP.tif	rep1	EGFP	305	25	0.89329689888294
3	DDO	20220516_ERB128_ddotALP01_EGFP_Rab5A_1hr_006.tif_ZP-1.tif_EGFP.tif	rep1	EGFP	346	21	0.75036939506167
3	DDO	20220516_ERB128_ddotALP01_EGFP_Rab5A_1hr_006.tif_ZP-1.tif_EGFP.tif	rep1	EGFP	347	8	0.285855007642541
3	DDO	20220516_ERB128_ddotALP01_EGFP_Rab5A_1hr_006.tif_ZP-1.tif_EGFP.tif	rep1	EGFP	348	11	0.393050635508494
3	DDO	20220516_ERB128_ddotALP01_EGFP_Rab5A_1hr_006.tif_ZP-1.tif_EGFP.tif	rep1	EGFP	349	4	0.14292750382127
3	DDO	20220516_ERB128_ddotALP01_EGFP_Rab5A_1hr_006.tif_ZP-1.tif_EGFP.tif	rep1	EGFP	350	4	0.14292750382127
3	DDO	20220516_ERB128_ddotALP01_EGFP_Rab5A_1hr_006.tif_ZP-1.tif_EGFP.tif	rep1	EGFP	351	10	0.357318759553176
3	DDO	20220516_ERB128_ddotALP01_EGFP_Rab5A_1hr_006.tif_ZP-1.tif_EGFP.tif	rep1	EGFP	352	24	0.857565022927623
3	DDO	20220516_ERB128_ddotALP01_EGFP_Rab5A_1hr_006.tif_ZP-1.tif_EGFP.tif	rep1	EGFP	353	9	0.321586883597859
3	DDO	20220516_ERB128_ddotALP01_EGFP_Rab5A_1hr_006.tif_ZP-1.tif_EGFP.tif	rep1	EGFP	354	3	0.107195627865953
3	DDO	20220516_ERB128_ddotALP01_EGFP_Rab5A_1hr_006.tif_ZP-1.tif_EGFP.tif	rep1	EGFP	233	21	0.75036939506167
3	DDO	20220516_ERB128_ddotALP01_EGFP_Rab5A_1hr_006.tif_ZP-1.tif_EGFP.tif	rep1	EGFP	234	4	0.14292750382127
3	DDO	20220516_ERB128_ddotALP01_EGFP_Rab5A_1hr_006.tif_ZP-1.tif_EGFP.tif	rep1	EGFP	235	9	0.321586883597859
3	DDO	20220516_ERB128_ddotALP01_EGFP_Rab5A_1hr_006.tif_ZP-1.tif_EGFP.tif	rep1	EGFP	236	10	0.357318759553176
3	DDO	20220516_ERB128_ddotALP01_EGFP_Rab5A_1hr_006.tif_ZP-1.tif_EGFP.tif	rep1	EGFP	237	28	1.00049252674889
3	DDO	20220516_ERB128_ddotALP01_EGFP_Rab5A_1hr_006.tif_ZP-1.tif_EGFP.tif	rep1	EGFP	238	1	0.0357318759553176
3	DDO	20220516_ERB128_ddotALP01_EGFP_Rab5A_1hr_006.tif_ZP-1.tif_EGFP.tif	rep1	EGFP	239	7	0.250123131687223
3	DDO	20220516_ERB128_ddotALP01_EGFP_Rab5A_1hr_006.tif_ZP-1.tif_EGFP.tif	rep1	EGFP	240	22	0.786101271016988
3	DDO	20220516_ERB128_ddotALP01_EGFP_Rab5A_1hr_006.tif_ZP-1.tif_EGFP.tif	rep1	EGFP	241	49	1.75086192181056
3	DDO	20220516_ERB128_ddotALP01_EGFP_Rab5A_1hr_006.tif_ZP-1.tif_EGFP.tif	rep1	EGFP	324	8	0.285855007642541
3	DDO	20220516_ERB128_ddotALP01_EGFP_Rab5A_1hr_006.tif_ZP-1.tif_EGFP.tif	rep1	EGFP	325	5	0.178659379776588
3	DDO	20220516_ERB128_ddotALP01_EGFP_Rab5A_1hr_006.tif_ZP-1.tif_EGFP.tif	rep1	EGFP	326	31	1.10768815461485
3	DDO	20220516_ERB128_ddotALP01_EGFP_Rab5A_1hr_006.tif_ZP-1.tif_EGFP.tif	rep1	EGFP	327	16	0.571710015285082
3	DDO	20220516_ERB128_ddotALP01_EGFP_Rab5A_1hr_006.tif_ZP-1.tif_EGFP.tif	rep1	EGFP	328	8	0.285855007642541
3	DDO	20220516_ERB128_ddotALP01_EGFP_Rab5A_1hr_006.tif_ZP-1.tif_EGFP.tif	rep1	EGFP	329	6	0.214391255731906
3	DDO	20220516_ERB128_ddotALP01_EGFP_Rab5A_1hr_006.tif_ZP-1.tif_EGFP.tif	rep1	EGFP	330	13	0.464514387419129
3	DDO	20220516_ERB128_ddotALP01_EGFP_Rab5A_1hr_006.tif_ZP-1.tif_EGFP.tif	rep1	EGFP	331	18	0.643173767195717
3	DDO	20220516_ERB128_ddotALP01_EGFP_Rab5A_1hr_006.tif_ZP-1.tif_EGFP.tif	rep1	EGFP	332	12	0.428782511463811
3	DDO	20220516_ERB128_ddotALP01_EGFP_Rab5A_1hr_006.tif_ZP-1.tif_EGFP.tif	rep1	EGFP	333	15	0.535978139329764
3	DDO	20220516_ERB128_ddotALP01_EGFP_Rab5A_1hr_006.tif_ZP-1.tif_EGFP.tif	rep1	EGFP	334	5	0.178659379776588
3	DDO	20220516_ERB128_ddotALP01_EGFP_Rab5A_1hr_006.tif_ZP-1.tif_EGFP.tif	rep1	EGFP	335	8	0.285855007642541
3	DDO	20220516_ERB128_ddotALP01_EGFP_Rab5A_1hr_006.tif_ZP-1.tif_EGFP.tif	rep1	EGFP	336	7	0.250123131687223
3	DDO	20220516_ERB128_ddotALP01_EGFP_Rab5A_1hr_006.tif_ZP-1.tif_EGFP.tif	rep1	EGFP	337	20	0.714637519106352
3	DDO	20220516_ERB128_ddotALP01_EGFP_Rab5A_1hr_006.tif_ZP-1.tif_EGFP.tif	rep1	EGFP	338	8	0.285855007642541
3	DDO	20220516_ERB128_ddotALP01_EGFP_Rab5A_1hr_006.tif_ZP-1.tif_EGFP.tif	rep1	EGFP	339	21	0.75036939506167
3	DDO	20220516_ERB128_ddotALP01_EGFP_Rab5A_1hr_006.tif_ZP-1.tif_EGFP.tif	rep1	EGFP	340	9	0.321586883597859
3	DDO	20220516_ERB128_ddotALP01_EGFP_Rab5A_1hr_006.tif_ZP-1.tif_EGFP.tif	rep1	EGFP	341	10	0.357318759553176
3	DDO	20220516_ERB128_ddotALP01_EGFP_Rab5A_1hr_006.tif_ZP-1.tif_EGFP.tif	rep1	EGFP	342	5	0.178659379776588
3	DDO	20220516_ERB128_ddotALP01_EGFP_Rab5A_1hr_006.tif_ZP-1.tif_EGFP.tif	rep1	EGFP	343	4	0.14292750382127
3	DDO	20220516_ERB128_ddotALP01_EGFP_Rab5A_1hr_006.tif_ZP-1.tif_EGFP.tif	rep1	EGFP	344	14	0.500246263374447
3	DDO	20220516_ERB128_ddotALP01_EGFP_Rab5A_1hr_006.tif_ZP-1.tif_EGFP.tif	rep1	EGFP	345	21	0.75036939506167
3	DDO	20220516_ERB128_ddotALP01_EGFP_Rab5A_1hr_006.tif_ZP-1.tif_EGFP.tif	rep1	EGFP	250	1	0.0357318759553176
3	DDO	20220516_ERB128_ddotALP01_EGFP_Rab5A_1hr_006.tif_ZP-1.tif_EGFP.tif	rep1	EGFP	251	8	0.285855007642541
3	DDO	20220516_ERB128_ddotALP01_EGFP_Rab5A_1hr_006.tif_ZP-1.tif_EGFP.tif	rep1	EGFP	252	30	1.07195627865953
3	DDO	20220516_ERB128_ddotALP01_EGFP_Rab5A_1hr_006.tif_ZP-1.tif_EGFP.tif	rep1	EGFP	253	16	0.571710015285082
3	DDO	20220516_ERB128_ddotALP01_EGFP_Rab5A_1hr_006.tif_ZP-1.tif_EGFP.tif	rep1	EGFP	227	15	0.535978139329764
3	DDO	20220516_ERB128_ddotALP01_EGFP_Rab5A_1hr_006.tif_ZP-1.tif_EGFP.tif	rep1	EGFP	228	5	0.178659379776588
3	DDO	20220516_ERB128_ddotALP01_EGFP_Rab5A_1hr_006.tif_ZP-1.tif_EGFP.tif	rep1	EGFP	229	5	0.178659379776588
3	DDO	20220516_ERB128_ddotALP01_EGFP_Rab5A_1hr_006.tif_ZP-1.tif_EGFP.tif	rep1	EGFP	230	27	0.964760650793576
3	DDO	20220516_ERB128_ddotALP01_EGFP_Rab5A_1hr_006.tif_ZP-1.tif_EGFP.tif	rep1	EGFP	231	4	0.14292750382127
3	DDO	20220516_ERB128_ddotALP01_EGFP_Rab5A_1hr_006.tif_ZP-1.tif_EGFP.tif	rep1	EGFP	232	15	0.535978139329764
3	DDO	20220516_ERB128_ddotALP01_EGFP_Rab5A_1hr_006.tif_ZP-1.tif_EGFP.tif	rep1	EGFP	247	4	0.14292750382127
3	DDO	20220516_ERB128_ddotALP01_EGFP_Rab5A_1hr_006.tif_ZP-1.tif_EGFP.tif	rep1	EGFP	248	4	0.14292750382127
3	DDO	20220516_ERB128_ddotALP01_EGFP_Rab5A_1hr_006.tif_ZP-1.tif_EGFP.tif	rep1	EGFP	249	10	0.357318759553176
3	DDO	20220516_ERB128_ddotALP01_EGFP_Rab5A_1hr_006.tif_ZP-1.tif_EGFP.tif	rep1	EGFP	254	28	1.00049252674889
3	DDO	20220516_ERB128_ddotALP01_EGFP_Rab5A_1hr_006.tif_ZP-1.tif_EGFP.tif	rep1	EGFP	242	5	0.178659379776588
3	DDO	20220516_ERB128_ddotALP01_EGFP_Rab5A_1hr_006.tif_ZP-1.tif_EGFP.tif	rep1	EGFP	243	30	1.07195627865953
3	DDO	20220516_ERB128_ddotALP01_EGFP_Rab5A_1hr_006.tif_ZP-1.tif_EGFP.tif	rep1	EGFP	244	20	0.714637519106352
3	DDO	20220516_ERB128_ddotALP01_EGFP_Rab5A_1hr_006.tif_ZP-1.tif_EGFP.tif	rep1	EGFP	245	4	0.14292750382127
3	DDO	20220516_ERB128_ddotALP01_EGFP_Rab5A_1hr_006.tif_ZP-1.tif_EGFP.tif	rep1	EGFP	246	21	0.75036939506167
3	DDO	20220516_ERB128_ddotALP01_EGFP_Rab5A_1hr_006.tif_ZP-1.tif_EGFP.tif	rep1	EGFP	255	17	0.6074418912404
3	DDO	20220516_ERB128_ddotALP01_EGFP_Rab5A_1hr_006.tif_ZP-1.tif_EGFP.tif	rep1	EGFP	256	10	0.357318759553176
3	DDO	20220516_ERB128_ddotALP01_EGFP_Rab5A_1hr_006.tif_ZP-1.tif_EGFP.tif	rep1	EGFP	257	28	1.00049252674889
4	DDO	20220516_ERB128_ddotALP01_EGFP_Rab5A_1hr_007.tif_ZP-1.tif_EGFP.tif	rep1	EGFP	35	4	0.14292750382127
4	DDO	20220516_ERB128_ddotALP01_EGFP_Rab5A_1hr_007.tif_ZP-1.tif_EGFP.tif	rep1	EGFP	36	5	0.178659379776588
4	DDO	20220516_ERB128_ddotALP01_EGFP_Rab5A_1hr_007.tif_ZP-1.tif_EGFP.tif	rep1	EGFP	37	23	0.821833146972305
4	DDO	20220516_ERB128_ddotALP01_EGFP_Rab5A_1hr_007.tif_ZP-1.tif_EGFP.tif	rep1	EGFP	34	19	0.678905643151035
4	DDO	20220516_ERB128_ddotALP01_EGFP_Rab5A_1hr_007.tif_ZP-1.tif_EGFP.tif	rep1	EGFP	47	6	0.214391255731906
4	DDO	20220516_ERB128_ddotALP01_EGFP_Rab5A_1hr_007.tif_ZP-1.tif_EGFP.tif	rep1	EGFP	44	11	0.393050635508494
4	DDO	20220516_ERB128_ddotALP01_EGFP_Rab5A_1hr_007.tif_ZP-1.tif_EGFP.tif	rep1	EGFP	45	14	0.500246263374447
4	DDO	20220516_ERB128_ddotALP01_EGFP_Rab5A_1hr_007.tif_ZP-1.tif_EGFP.tif	rep1	EGFP	46	41	1.46500691416802
4	DDO	20220516_ERB128_ddotALP01_EGFP_Rab5A_1hr_007.tif_ZP-1.tif_EGFP.tif	rep1	EGFP	51	6	0.214391255731906
4	DDO	20220516_ERB128_ddotALP01_EGFP_Rab5A_1hr_007.tif_ZP-1.tif_EGFP.tif	rep1	EGFP	48	9	0.321586883597859
4	DDO	20220516_ERB128_ddotALP01_EGFP_Rab5A_1hr_007.tif_ZP-1.tif_EGFP.tif	rep1	EGFP	49	20	0.714637519106352
4	DDO	20220516_ERB128_ddotALP01_EGFP_Rab5A_1hr_007.tif_ZP-1.tif_EGFP.tif	rep1	EGFP	50	10	0.357318759553176
4	DDO	20220516_ERB128_ddotALP01_EGFP_Rab5A_1hr_007.tif_ZP-1.tif_EGFP.tif	rep1	EGFP	27	4	0.14292750382127
4	DDO	20220516_ERB128_ddotALP01_EGFP_Rab5A_1hr_007.tif_ZP-1.tif_EGFP.tif	rep1	EGFP	28	4	0.14292750382127
4	DDO	20220516_ERB128_ddotALP01_EGFP_Rab5A_1hr_007.tif_ZP-1.tif_EGFP.tif	rep1	EGFP	29	23	0.821833146972305
4	DDO	20220516_ERB128_ddotALP01_EGFP_Rab5A_1hr_007.tif_ZP-1.tif_EGFP.tif	rep1	EGFP	30	16	0.571710015285082
4	DDO	20220516_ERB128_ddotALP01_EGFP_Rab5A_1hr_007.tif_ZP-1.tif_EGFP.tif	rep1	EGFP	31	4	0.14292750382127
4	DDO	20220516_ERB128_ddotALP01_EGFP_Rab5A_1hr_007.tif_ZP-1.tif_EGFP.tif	rep1	EGFP	32	4	0.14292750382127
4	DDO	20220516_ERB128_ddotALP01_EGFP_Rab5A_1hr_007.tif_ZP-1.tif_EGFP.tif	rep1	EGFP	33	5	0.178659379776588
4	DDO	20220516_ERB128_ddotALP01_EGFP_Rab5A_1hr_007.tif_ZP-1.tif_EGFP.tif	rep1	EGFP	397	5	0.178659379776588
4	DDO	20220516_ERB128_ddotALP01_EGFP_Rab5A_1hr_007.tif_ZP-1.tif_EGFP.tif	rep1	EGFP	398	5	0.178659379776588
4	DDO	20220516_ERB128_ddotALP01_EGFP_Rab5A_1hr_007.tif_ZP-1.tif_EGFP.tif	rep1	EGFP	399	7	0.250123131687223
4	DDO	20220516_ERB128_ddotALP01_EGFP_Rab5A_1hr_007.tif_ZP-1.tif_EGFP.tif	rep1	EGFP	38	4	0.14292750382127
4	DDO	20220516_ERB128_ddotALP01_EGFP_Rab5A_1hr_007.tif_ZP-1.tif_EGFP.tif	rep1	EGFP	39	31	1.10768815461485
4	DDO	20220516_ERB128_ddotALP01_EGFP_Rab5A_1hr_007.tif_ZP-1.tif_EGFP.tif	rep1	EGFP	40	11	0.393050635508494
4	DDO	20220516_ERB128_ddotALP01_EGFP_Rab5A_1hr_007.tif_ZP-1.tif_EGFP.tif	rep1	EGFP	41	36	1.28634753439143
4	DDO	20220516_ERB128_ddotALP01_EGFP_Rab5A_1hr_007.tif_ZP-1.tif_EGFP.tif	rep1	EGFP	42	13	0.464514387419129
4	DDO	20220516_ERB128_ddotALP01_EGFP_Rab5A_1hr_007.tif_ZP-1.tif_EGFP.tif	rep1	EGFP	43	18	0.643173767195717
4	DDO	20220516_ERB128_ddotALP01_EGFP_Rab5A_1hr_007.tif_ZP-1.tif_EGFP.tif	rep1	EGFP	406	19	0.678905643151035
4	DDO	20220516_ERB128_ddotALP01_EGFP_Rab5A_1hr_007.tif_ZP-1.tif_EGFP.tif	rep1	EGFP	407	11	0.393050635508494
4	DDO	20220516_ERB128_ddotALP01_EGFP_Rab5A_1hr_007.tif_ZP-1.tif_EGFP.tif	rep1	EGFP	408	7	0.250123131687223
4	DDO	20220516_ERB128_ddotALP01_EGFP_Rab5A_1hr_007.tif_ZP-1.tif_EGFP.tif	rep1	EGFP	409	4	0.14292750382127
4	DDO	20220516_ERB128_ddotALP01_EGFP_Rab5A_1hr_007.tif_ZP-1.tif_EGFP.tif	rep1	EGFP	410	6	0.214391255731906
4	DDO	20220516_ERB128_ddotALP01_EGFP_Rab5A_1hr_007.tif_ZP-1.tif_EGFP.tif	rep1	EGFP	411	5	0.178659379776588
4	DDO	20220516_ERB128_ddotALP01_EGFP_Rab5A_1hr_007.tif_ZP-1.tif_EGFP.tif	rep1	EGFP	412	16	0.571710015285082
4	DDO	20220516_ERB128_ddotALP01_EGFP_Rab5A_1hr_007.tif_ZP-1.tif_EGFP.tif	rep1	EGFP	413	6	0.214391255731906
4	DDO	20220516_ERB128_ddotALP01_EGFP_Rab5A_1hr_007.tif_ZP-1.tif_EGFP.tif	rep1	EGFP	414	11	0.393050635508494
4	DDO	20220516_ERB128_ddotALP01_EGFP_Rab5A_1hr_007.tif_ZP-1.tif_EGFP.tif	rep1	EGFP	415	12	0.428782511463811
4	DDO	20220516_ERB128_ddotALP01_EGFP_Rab5A_1hr_007.tif_ZP-1.tif_EGFP.tif	rep1	EGFP	52	8	0.285855007642541
4	DDO	20220516_ERB128_ddotALP01_EGFP_Rab5A_1hr_007.tif_ZP-1.tif_EGFP.tif	rep1	EGFP	53	4	0.14292750382127
4	DDO	20220516_ERB128_ddotALP01_EGFP_Rab5A_1hr_007.tif_ZP-1.tif_EGFP.tif	rep1	EGFP	54	17	0.6074418912404
4	DDO	20220516_ERB128_ddotALP01_EGFP_Rab5A_1hr_007.tif_ZP-1.tif_EGFP.tif	rep1	EGFP	55	30	1.07195627865953
4	DDO	20220516_ERB128_ddotALP01_EGFP_Rab5A_1hr_007.tif_ZP-1.tif_EGFP.tif	rep1	EGFP	56	8	0.285855007642541
4	DDO	20220516_ERB128_ddotALP01_EGFP_Rab5A_1hr_007.tif_ZP-1.tif_EGFP.tif	rep1	EGFP	57	22	0.786101271016988
4	DDO	20220516_ERB128_ddotALP01_EGFP_Rab5A_1hr_007.tif_ZP-1.tif_EGFP.tif	rep1	EGFP	58	7	0.250123131687223
4	DDO	20220516_ERB128_ddotALP01_EGFP_Rab5A_1hr_007.tif_ZP-1.tif_EGFP.tif	rep1	EGFP	59	4	0.14292750382127
4	DDO	20220516_ERB128_ddotALP01_EGFP_Rab5A_1hr_007.tif_ZP-1.tif_EGFP.tif	rep1	EGFP	60	20	0.714637519106352
4	DDO	20220516_ERB128_ddotALP01_EGFP_Rab5A_1hr_007.tif_ZP-1.tif_EGFP.tif	rep1	EGFP	61	10	0.357318759553176
4	DDO	20220516_ERB128_ddotALP01_EGFP_Rab5A_1hr_007.tif_ZP-1.tif_EGFP.tif	rep1	EGFP	62	15	0.535978139329764
4	DDO	20220516_ERB128_ddotALP01_EGFP_Rab5A_1hr_007.tif_ZP-1.tif_EGFP.tif	rep1	EGFP	63	39	1.39354316225739
4	DDO	20220516_ERB128_ddotALP01_EGFP_Rab5A_1hr_007.tif_ZP-1.tif_EGFP.tif	rep1	EGFP	64	25	0.89329689888294
4	DDO	20220516_ERB128_ddotALP01_EGFP_Rab5A_1hr_007.tif_ZP-1.tif_EGFP.tif	rep1	EGFP	65	8	0.285855007642541
4	DDO	20220516_ERB128_ddotALP01_EGFP_Rab5A_1hr_007.tif_ZP-1.tif_EGFP.tif	rep1	EGFP	66	37	1.32207941034675
4	DDO	20220516_ERB128_ddotALP01_EGFP_Rab5A_1hr_007.tif_ZP-1.tif_EGFP.tif	rep1	EGFP	67	27	0.964760650793576
4	DDO	20220516_ERB128_ddotALP01_EGFP_Rab5A_1hr_007.tif_ZP-1.tif_EGFP.tif	rep1	EGFP	68	4	0.14292750382127
4	DDO	20220516_ERB128_ddotALP01_EGFP_Rab5A_1hr_007.tif_ZP-1.tif_EGFP.tif	rep1	EGFP	69	6	0.214391255731906
4	DDO	20220516_ERB128_ddotALP01_EGFP_Rab5A_1hr_007.tif_ZP-1.tif_EGFP.tif	rep1	EGFP	70	4	0.14292750382127
4	DDO	20220516_ERB128_ddotALP01_EGFP_Rab5A_1hr_007.tif_ZP-1.tif_EGFP.tif	rep1	EGFP	71	31	1.10768815461485
4	DDO	20220516_ERB128_ddotALP01_EGFP_Rab5A_1hr_007.tif_ZP-1.tif_EGFP.tif	rep1	EGFP	72	24	0.857565022927623
4	DDO	20220516_ERB128_ddotALP01_EGFP_Rab5A_1hr_007.tif_ZP-1.tif_EGFP.tif	rep1	EGFP	73	15	0.535978139329764
4	DDO	20220516_ERB128_ddotALP01_EGFP_Rab5A_1hr_007.tif_ZP-1.tif_EGFP.tif	rep1	EGFP	74	14	0.500246263374447
4	DDO	20220516_ERB128_ddotALP01_EGFP_Rab5A_1hr_007.tif_ZP-1.tif_EGFP.tif	rep1	EGFP	75	11	0.393050635508494
4	DDO	20220516_ERB128_ddotALP01_EGFP_Rab5A_1hr_007.tif_ZP-1.tif_EGFP.tif	rep1	EGFP	400	5	0.178659379776588
4	DDO	20220516_ERB128_ddotALP01_EGFP_Rab5A_1hr_007.tif_ZP-1.tif_EGFP.tif	rep1	EGFP	401	20	0.714637519106352
4	DDO	20220516_ERB128_ddotALP01_EGFP_Rab5A_1hr_007.tif_ZP-1.tif_EGFP.tif	rep1	EGFP	402	18	0.643173767195717
4	DDO	20220516_ERB128_ddotALP01_EGFP_Rab5A_1hr_007.tif_ZP-1.tif_EGFP.tif	rep1	EGFP	403	6	0.214391255731906
4	DDO	20220516_ERB128_ddotALP01_EGFP_Rab5A_1hr_007.tif_ZP-1.tif_EGFP.tif	rep1	EGFP	404	22	0.786101271016988
4	DDO	20220516_ERB128_ddotALP01_EGFP_Rab5A_1hr_007.tif_ZP-1.tif_EGFP.tif	rep1	EGFP	405	5	0.178659379776588
4	DDO	20220516_ERB128_ddotALP01_EGFP_Rab5A_1hr_007.tif_ZP-1.tif_EGFP.tif	rep1	EGFP	82	4	0.14292750382127
4	DDO	20220516_ERB128_ddotALP01_EGFP_Rab5A_1hr_007.tif_ZP-1.tif_EGFP.tif	rep1	EGFP	83	7	0.250123131687223
4	DDO	20220516_ERB128_ddotALP01_EGFP_Rab5A_1hr_007.tif_ZP-1.tif_EGFP.tif	rep1	EGFP	84	12	0.428782511463811
4	DDO	20220516_ERB128_ddotALP01_EGFP_Rab5A_1hr_007.tif_ZP-1.tif_EGFP.tif	rep1	EGFP	85	9	0.321586883597859
4	DDO	20220516_ERB128_ddotALP01_EGFP_Rab5A_1hr_007.tif_ZP-1.tif_EGFP.tif	rep1	EGFP	86	4	0.14292750382127
4	DDO	20220516_ERB128_ddotALP01_EGFP_Rab5A_1hr_007.tif_ZP-1.tif_EGFP.tif	rep1	EGFP	87	24	0.857565022927623
4	DDO	20220516_ERB128_ddotALP01_EGFP_Rab5A_1hr_007.tif_ZP-1.tif_EGFP.tif	rep1	EGFP	88	8	0.285855007642541
4	DDO	20220516_ERB128_ddotALP01_EGFP_Rab5A_1hr_007.tif_ZP-1.tif_EGFP.tif	rep1	EGFP	89	10	0.357318759553176
4	DDO	20220516_ERB128_ddotALP01_EGFP_Rab5A_1hr_007.tif_ZP-1.tif_EGFP.tif	rep1	EGFP	90	30	1.07195627865953
4	DDO	20220516_ERB128_ddotALP01_EGFP_Rab5A_1hr_007.tif_ZP-1.tif_EGFP.tif	rep1	EGFP	91	10	0.357318759553176
4	DDO	20220516_ERB128_ddotALP01_EGFP_Rab5A_1hr_007.tif_ZP-1.tif_EGFP.tif	rep1	EGFP	92	24	0.857565022927623
4	DDO	20220516_ERB128_ddotALP01_EGFP_Rab5A_1hr_007.tif_ZP-1.tif_EGFP.tif	rep1	EGFP	93	30	1.07195627865953
4	DDO	20220516_ERB128_ddotALP01_EGFP_Rab5A_1hr_007.tif_ZP-1.tif_EGFP.tif	rep1	EGFP	94	20	0.714637519106352
4	DDO	20220516_ERB128_ddotALP01_EGFP_Rab5A_1hr_007.tif_ZP-1.tif_EGFP.tif	rep1	EGFP	95	13	0.464514387419129
4	DDO	20220516_ERB128_ddotALP01_EGFP_Rab5A_1hr_007.tif_ZP-1.tif_EGFP.tif	rep1	EGFP	96	33	1.17915190652548
4	DDO	20220516_ERB128_ddotALP01_EGFP_Rab5A_1hr_007.tif_ZP-1.tif_EGFP.tif	rep1	EGFP	97	15	0.535978139329764
4	DDO	20220516_ERB128_ddotALP01_EGFP_Rab5A_1hr_007.tif_ZP-1.tif_EGFP.tif	rep1	EGFP	98	9	0.321586883597859
4	DDO	20220516_ERB128_ddotALP01_EGFP_Rab5A_1hr_007.tif_ZP-1.tif_EGFP.tif	rep1	EGFP	99	5	0.178659379776588
4	DDO	20220516_ERB128_ddotALP01_EGFP_Rab5A_1hr_007.tif_ZP-1.tif_EGFP.tif	rep1	EGFP	100	4	0.14292750382127
4	DDO	20220516_ERB128_ddotALP01_EGFP_Rab5A_1hr_007.tif_ZP-1.tif_EGFP.tif	rep1	EGFP	101	10	0.357318759553176
4	DDO	20220516_ERB128_ddotALP01_EGFP_Rab5A_1hr_007.tif_ZP-1.tif_EGFP.tif	rep1	EGFP	102	5	0.178659379776588
4	DDO	20220516_ERB128_ddotALP01_EGFP_Rab5A_1hr_007.tif_ZP-1.tif_EGFP.tif	rep1	EGFP	103	6	0.214391255731906
4	DDO	20220516_ERB128_ddotALP01_EGFP_Rab5A_1hr_007.tif_ZP-1.tif_EGFP.tif	rep1	EGFP	104	11	0.393050635508494
4	DDO	20220516_ERB128_ddotALP01_EGFP_Rab5A_1hr_007.tif_ZP-1.tif_EGFP.tif	rep1	EGFP	105	6	0.214391255731906
4	DDO	20220516_ERB128_ddotALP01_EGFP_Rab5A_1hr_007.tif_ZP-1.tif_EGFP.tif	rep1	EGFP	106	18	0.643173767195717
4	DDO	20220516_ERB128_ddotALP01_EGFP_Rab5A_1hr_007.tif_ZP-1.tif_EGFP.tif	rep1	EGFP	107	26	0.929028774838258
4	DDO	20220516_ERB128_ddotALP01_EGFP_Rab5A_1hr_007.tif_ZP-1.tif_EGFP.tif	rep1	EGFP	108	19	0.678905643151035
4	DDO	20220516_ERB128_ddotALP01_EGFP_Rab5A_1hr_007.tif_ZP-1.tif_EGFP.tif	rep1	EGFP	109	25	0.89329689888294
4	DDO	20220516_ERB128_ddotALP01_EGFP_Rab5A_1hr_007.tif_ZP-1.tif_EGFP.tif	rep1	EGFP	110	4	0.14292750382127
4	DDO	20220516_ERB128_ddotALP01_EGFP_Rab5A_1hr_007.tif_ZP-1.tif_EGFP.tif	rep1	EGFP	111	6	0.214391255731906
4	DDO	20220516_ERB128_ddotALP01_EGFP_Rab5A_1hr_007.tif_ZP-1.tif_EGFP.tif	rep1	EGFP	112	5	0.178659379776588
4	DDO	20220516_ERB128_ddotALP01_EGFP_Rab5A_1hr_007.tif_ZP-1.tif_EGFP.tif	rep1	EGFP	113	35	1.25061565843612
4	DDO	20220516_ERB128_ddotALP01_EGFP_Rab5A_1hr_007.tif_ZP-1.tif_EGFP.tif	rep1	EGFP	114	12	0.428782511463811
4	DDO	20220516_ERB128_ddotALP01_EGFP_Rab5A_1hr_007.tif_ZP-1.tif_EGFP.tif	rep1	EGFP	115	19	0.678905643151035
4	DDO	20220516_ERB128_ddotALP01_EGFP_Rab5A_1hr_007.tif_ZP-1.tif_EGFP.tif	rep1	EGFP	76	34	1.2148837824808
4	DDO	20220516_ERB128_ddotALP01_EGFP_Rab5A_1hr_007.tif_ZP-1.tif_EGFP.tif	rep1	EGFP	77	32	1.14342003057016
4	DDO	20220516_ERB128_ddotALP01_EGFP_Rab5A_1hr_007.tif_ZP-1.tif_EGFP.tif	rep1	EGFP	78	10	0.357318759553176
4	DDO	20220516_ERB128_ddotALP01_EGFP_Rab5A_1hr_007.tif_ZP-1.tif_EGFP.tif	rep1	EGFP	79	18	0.643173767195717
4	DDO	20220516_ERB128_ddotALP01_EGFP_Rab5A_1hr_007.tif_ZP-1.tif_EGFP.tif	rep1	EGFP	80	10	0.357318759553176
4	DDO	20220516_ERB128_ddotALP01_EGFP_Rab5A_1hr_007.tif_ZP-1.tif_EGFP.tif	rep1	EGFP	81	7	0.250123131687223
4	DDO	20220516_ERB128_ddotALP01_EGFP_Rab5A_1hr_007.tif_ZP-1.tif_EGFP.tif	rep1	EGFP	1	8	0.285855007642541
4	DDO	20220516_ERB128_ddotALP01_EGFP_Rab5A_1hr_007.tif_ZP-1.tif_EGFP.tif	rep1	EGFP	2	21	0.75036939506167
4	DDO	20220516_ERB128_ddotALP01_EGFP_Rab5A_1hr_007.tif_ZP-1.tif_EGFP.tif	rep1	EGFP	3	23	0.821833146972305
4	DDO	20220516_ERB128_ddotALP01_EGFP_Rab5A_1hr_007.tif_ZP-1.tif_EGFP.tif	rep1	EGFP	4	25	0.89329689888294
4	DDO	20220516_ERB128_ddotALP01_EGFP_Rab5A_1hr_007.tif_ZP-1.tif_EGFP.tif	rep1	EGFP	5	4	0.14292750382127
4	DDO	20220516_ERB128_ddotALP01_EGFP_Rab5A_1hr_007.tif_ZP-1.tif_EGFP.tif	rep1	EGFP	6	24	0.857565022927623
4	DDO	20220516_ERB128_ddotALP01_EGFP_Rab5A_1hr_007.tif_ZP-1.tif_EGFP.tif	rep1	EGFP	7	20	0.714637519106352
4	DDO	20220516_ERB128_ddotALP01_EGFP_Rab5A_1hr_007.tif_ZP-1.tif_EGFP.tif	rep1	EGFP	8	10	0.357318759553176
4	DDO	20220516_ERB128_ddotALP01_EGFP_Rab5A_1hr_007.tif_ZP-1.tif_EGFP.tif	rep1	EGFP	9	23	0.821833146972305
4	DDO	20220516_ERB128_ddotALP01_EGFP_Rab5A_1hr_007.tif_ZP-1.tif_EGFP.tif	rep1	EGFP	10	14	0.500246263374447
4	DDO	20220516_ERB128_ddotALP01_EGFP_Rab5A_1hr_007.tif_ZP-1.tif_EGFP.tif	rep1	EGFP	11	18	0.643173767195717
4	DDO	20220516_ERB128_ddotALP01_EGFP_Rab5A_1hr_007.tif_ZP-1.tif_EGFP.tif	rep1	EGFP	12	5	0.178659379776588
4	DDO	20220516_ERB128_ddotALP01_EGFP_Rab5A_1hr_007.tif_ZP-1.tif_EGFP.tif	rep1	EGFP	13	21	0.75036939506167
4	DDO	20220516_ERB128_ddotALP01_EGFP_Rab5A_1hr_007.tif_ZP-1.tif_EGFP.tif	rep1	EGFP	14	16	0.571710015285082
4	DDO	20220516_ERB128_ddotALP01_EGFP_Rab5A_1hr_007.tif_ZP-1.tif_EGFP.tif	rep1	EGFP	15	19	0.678905643151035
4	DDO	20220516_ERB128_ddotALP01_EGFP_Rab5A_1hr_007.tif_ZP-1.tif_EGFP.tif	rep1	EGFP	16	6	0.214391255731906
4	DDO	20220516_ERB128_ddotALP01_EGFP_Rab5A_1hr_007.tif_ZP-1.tif_EGFP.tif	rep1	EGFP	17	35	1.25061565843612
4	DDO	20220516_ERB128_ddotALP01_EGFP_Rab5A_1hr_007.tif_ZP-1.tif_EGFP.tif	rep1	EGFP	18	7	0.250123131687223
4	DDO	20220516_ERB128_ddotALP01_EGFP_Rab5A_1hr_007.tif_ZP-1.tif_EGFP.tif	rep1	EGFP	19	23	0.821833146972305
4	DDO	20220516_ERB128_ddotALP01_EGFP_Rab5A_1hr_007.tif_ZP-1.tif_EGFP.tif	rep1	EGFP	20	4	0.14292750382127
4	DDO	20220516_ERB128_ddotALP01_EGFP_Rab5A_1hr_007.tif_ZP-1.tif_EGFP.tif	rep1	EGFP	21	9	0.321586883597859
4	DDO	20220516_ERB128_ddotALP01_EGFP_Rab5A_1hr_007.tif_ZP-1.tif_EGFP.tif	rep1	EGFP	22	48	1.71513004585525
4	DDO	20220516_ERB128_ddotALP01_EGFP_Rab5A_1hr_007.tif_ZP-1.tif_EGFP.tif	rep1	EGFP	23	6	0.214391255731906
4	DDO	20220516_ERB128_ddotALP01_EGFP_Rab5A_1hr_007.tif_ZP-1.tif_EGFP.tif	rep1	EGFP	24	34	1.2148837824808
4	DDO	20220516_ERB128_ddotALP01_EGFP_Rab5A_1hr_007.tif_ZP-1.tif_EGFP.tif	rep1	EGFP	25	15	0.535978139329764
4	DDO	20220516_ERB128_ddotALP01_EGFP_Rab5A_1hr_007.tif_ZP-1.tif_EGFP.tif	rep1	EGFP	26	5	0.178659379776588
4	DDO	20220516_ERB128_ddotALP01_EGFP_Rab5A_1hr_007.tif_ZP-1.tif_EGFP.tif	rep1	EGFP	391	7	0.250123131687223
4	DDO	20220516_ERB128_ddotALP01_EGFP_Rab5A_1hr_007.tif_ZP-1.tif_EGFP.tif	rep1	EGFP	392	27	0.964760650793576
4	DDO	20220516_ERB128_ddotALP01_EGFP_Rab5A_1hr_007.tif_ZP-1.tif_EGFP.tif	rep1	EGFP	393	18	0.643173767195717
4	DDO	20220516_ERB128_ddotALP01_EGFP_Rab5A_1hr_007.tif_ZP-1.tif_EGFP.tif	rep1	EGFP	394	14	0.500246263374447
4	DDO	20220516_ERB128_ddotALP01_EGFP_Rab5A_1hr_007.tif_ZP-1.tif_EGFP.tif	rep1	EGFP	395	29	1.03622440270421
4	DDO	20220516_ERB128_ddotALP01_EGFP_Rab5A_1hr_007.tif_ZP-1.tif_EGFP.tif	rep1	EGFP	396	24	0.857565022927623
4	DDO	20220516_ERB128_ddotALP01_EGFP_Rab5A_1hr_007.tif_ZP-1.tif_EGFP.tif	rep1	EGFP	154	15	0.535978139329764
4	DDO	20220516_ERB128_ddotALP01_EGFP_Rab5A_1hr_007.tif_ZP-1.tif_EGFP.tif	rep1	EGFP	155	37	1.32207941034675
4	DDO	20220516_ERB128_ddotALP01_EGFP_Rab5A_1hr_007.tif_ZP-1.tif_EGFP.tif	rep1	EGFP	156	25	0.89329689888294
4	DDO	20220516_ERB128_ddotALP01_EGFP_Rab5A_1hr_007.tif_ZP-1.tif_EGFP.tif	rep1	EGFP	157	39	1.39354316225739
4	DDO	20220516_ERB128_ddotALP01_EGFP_Rab5A_1hr_007.tif_ZP-1.tif_EGFP.tif	rep1	EGFP	158	23	0.821833146972305
4	DDO	20220516_ERB128_ddotALP01_EGFP_Rab5A_1hr_007.tif_ZP-1.tif_EGFP.tif	rep1	EGFP	159	27	0.964760650793576
4	DDO	20220516_ERB128_ddotALP01_EGFP_Rab5A_1hr_007.tif_ZP-1.tif_EGFP.tif	rep1	EGFP	160	27	0.964760650793576
4	DDO	20220516_ERB128_ddotALP01_EGFP_Rab5A_1hr_007.tif_ZP-1.tif_EGFP.tif	rep1	EGFP	161	12	0.428782511463811
4	DDO	20220516_ERB128_ddotALP01_EGFP_Rab5A_1hr_007.tif_ZP-1.tif_EGFP.tif	rep1	EGFP	162	9	0.321586883597859
4	DDO	20220516_ERB128_ddotALP01_EGFP_Rab5A_1hr_007.tif_ZP-1.tif_EGFP.tif	rep1	EGFP	163	26	0.929028774838258
4	DDO	20220516_ERB128_ddotALP01_EGFP_Rab5A_1hr_007.tif_ZP-1.tif_EGFP.tif	rep1	EGFP	164	18	0.643173767195717
4	DDO	20220516_ERB128_ddotALP01_EGFP_Rab5A_1hr_007.tif_ZP-1.tif_EGFP.tif	rep1	EGFP	165	11	0.393050635508494
4	DDO	20220516_ERB128_ddotALP01_EGFP_Rab5A_1hr_007.tif_ZP-1.tif_EGFP.tif	rep1	EGFP	166	20	0.714637519106352
4	DDO	20220516_ERB128_ddotALP01_EGFP_Rab5A_1hr_007.tif_ZP-1.tif_EGFP.tif	rep1	EGFP	167	13	0.464514387419129
4	DDO	20220516_ERB128_ddotALP01_EGFP_Rab5A_1hr_007.tif_ZP-1.tif_EGFP.tif	rep1	EGFP	168	12	0.428782511463811
4	DDO	20220516_ERB128_ddotALP01_EGFP_Rab5A_1hr_007.tif_ZP-1.tif_EGFP.tif	rep1	EGFP	169	24	0.857565022927623
4	DDO	20220516_ERB128_ddotALP01_EGFP_Rab5A_1hr_007.tif_ZP-1.tif_EGFP.tif	rep1	EGFP	170	15	0.535978139329764
4	DDO	20220516_ERB128_ddotALP01_EGFP_Rab5A_1hr_007.tif_ZP-1.tif_EGFP.tif	rep1	EGFP	171	18	0.643173767195717
4	DDO	20220516_ERB128_ddotALP01_EGFP_Rab5A_1hr_007.tif_ZP-1.tif_EGFP.tif	rep1	EGFP	172	6	0.214391255731906
4	DDO	20220516_ERB128_ddotALP01_EGFP_Rab5A_1hr_007.tif_ZP-1.tif_EGFP.tif	rep1	EGFP	173	12	0.428782511463811
4	DDO	20220516_ERB128_ddotALP01_EGFP_Rab5A_1hr_007.tif_ZP-1.tif_EGFP.tif	rep1	EGFP	174	9	0.321586883597859
4	DDO	20220516_ERB128_ddotALP01_EGFP_Rab5A_1hr_007.tif_ZP-1.tif_EGFP.tif	rep1	EGFP	175	30	1.07195627865953
4	DDO	20220516_ERB128_ddotALP01_EGFP_Rab5A_1hr_007.tif_ZP-1.tif_EGFP.tif	rep1	EGFP	176	8	0.285855007642541
4	DDO	20220516_ERB128_ddotALP01_EGFP_Rab5A_1hr_007.tif_ZP-1.tif_EGFP.tif	rep1	EGFP	177	9	0.321586883597859
4	DDO	20220516_ERB128_ddotALP01_EGFP_Rab5A_1hr_007.tif_ZP-1.tif_EGFP.tif	rep1	EGFP	178	10	0.357318759553176
4	DDO	20220516_ERB128_ddotALP01_EGFP_Rab5A_1hr_007.tif_ZP-1.tif_EGFP.tif	rep1	EGFP	179	7	0.250123131687223
4	DDO	20220516_ERB128_ddotALP01_EGFP_Rab5A_1hr_007.tif_ZP-1.tif_EGFP.tif	rep1	EGFP	180	8	0.285855007642541
4	DDO	20220516_ERB128_ddotALP01_EGFP_Rab5A_1hr_007.tif_ZP-1.tif_EGFP.tif	rep1	EGFP	181	23	0.821833146972305
4	DDO	20220516_ERB128_ddotALP01_EGFP_Rab5A_1hr_007.tif_ZP-1.tif_EGFP.tif	rep1	EGFP	182	17	0.6074418912404
4	DDO	20220516_ERB128_ddotALP01_EGFP_Rab5A_1hr_007.tif_ZP-1.tif_EGFP.tif	rep1	EGFP	183	19	0.678905643151035
4	DDO	20220516_ERB128_ddotALP01_EGFP_Rab5A_1hr_007.tif_ZP-1.tif_EGFP.tif	rep1	EGFP	184	7	0.250123131687223
4	DDO	20220516_ERB128_ddotALP01_EGFP_Rab5A_1hr_007.tif_ZP-1.tif_EGFP.tif	rep1	EGFP	185	9	0.321586883597859
4	DDO	20220516_ERB128_ddotALP01_EGFP_Rab5A_1hr_007.tif_ZP-1.tif_EGFP.tif	rep1	EGFP	186	11	0.393050635508494
4	DDO	20220516_ERB128_ddotALP01_EGFP_Rab5A_1hr_007.tif_ZP-1.tif_EGFP.tif	rep1	EGFP	187	12	0.428782511463811
4	DDO	20220516_ERB128_ddotALP01_EGFP_Rab5A_1hr_007.tif_ZP-1.tif_EGFP.tif	rep1	EGFP	188	33	1.17915190652548
4	DDO	20220516_ERB128_ddotALP01_EGFP_Rab5A_1hr_007.tif_ZP-1.tif_EGFP.tif	rep1	EGFP	189	6	0.214391255731906
4	DDO	20220516_ERB128_ddotALP01_EGFP_Rab5A_1hr_007.tif_ZP-1.tif_EGFP.tif	rep1	EGFP	190	4	0.14292750382127
4	DDO	20220516_ERB128_ddotALP01_EGFP_Rab5A_1hr_007.tif_ZP-1.tif_EGFP.tif	rep1	EGFP	191	29	1.03622440270421
4	DDO	20220516_ERB128_ddotALP01_EGFP_Rab5A_1hr_007.tif_ZP-1.tif_EGFP.tif	rep1	EGFP	192	7	0.250123131687223
4	DDO	20220516_ERB128_ddotALP01_EGFP_Rab5A_1hr_007.tif_ZP-1.tif_EGFP.tif	rep1	EGFP	193	26	0.929028774838258
4	DDO	20220516_ERB128_ddotALP01_EGFP_Rab5A_1hr_007.tif_ZP-1.tif_EGFP.tif	rep1	EGFP	194	5	0.178659379776588
4	DDO	20220516_ERB128_ddotALP01_EGFP_Rab5A_1hr_007.tif_ZP-1.tif_EGFP.tif	rep1	EGFP	195	17	0.6074418912404
4	DDO	20220516_ERB128_ddotALP01_EGFP_Rab5A_1hr_007.tif_ZP-1.tif_EGFP.tif	rep1	EGFP	196	13	0.464514387419129
4	DDO	20220516_ERB128_ddotALP01_EGFP_Rab5A_1hr_007.tif_ZP-1.tif_EGFP.tif	rep1	EGFP	197	43	1.53647066607866
4	DDO	20220516_ERB128_ddotALP01_EGFP_Rab5A_1hr_007.tif_ZP-1.tif_EGFP.tif	rep1	EGFP	198	36	1.28634753439143
4	DDO	20220516_ERB128_ddotALP01_EGFP_Rab5A_1hr_007.tif_ZP-1.tif_EGFP.tif	rep1	EGFP	199	9	0.321586883597859
4	DDO	20220516_ERB128_ddotALP01_EGFP_Rab5A_1hr_007.tif_ZP-1.tif_EGFP.tif	rep1	EGFP	200	15	0.535978139329764
4	DDO	20220516_ERB128_ddotALP01_EGFP_Rab5A_1hr_007.tif_ZP-1.tif_EGFP.tif	rep1	EGFP	201	15	0.535978139329764
4	DDO	20220516_ERB128_ddotALP01_EGFP_Rab5A_1hr_007.tif_ZP-1.tif_EGFP.tif	rep1	EGFP	202	16	0.571710015285082
4	DDO	20220516_ERB128_ddotALP01_EGFP_Rab5A_1hr_007.tif_ZP-1.tif_EGFP.tif	rep1	EGFP	203	38	1.35781128630207
4	DDO	20220516_ERB128_ddotALP01_EGFP_Rab5A_1hr_007.tif_ZP-1.tif_EGFP.tif	rep1	EGFP	204	8	0.285855007642541
4	DDO	20220516_ERB128_ddotALP01_EGFP_Rab5A_1hr_007.tif_ZP-1.tif_EGFP.tif	rep1	EGFP	205	12	0.428782511463811
4	DDO	20220516_ERB128_ddotALP01_EGFP_Rab5A_1hr_007.tif_ZP-1.tif_EGFP.tif	rep1	EGFP	206	18	0.643173767195717
4	DDO	20220516_ERB128_ddotALP01_EGFP_Rab5A_1hr_007.tif_ZP-1.tif_EGFP.tif	rep1	EGFP	207	6	0.214391255731906
4	DDO	20220516_ERB128_ddotALP01_EGFP_Rab5A_1hr_007.tif_ZP-1.tif_EGFP.tif	rep1	EGFP	208	18	0.643173767195717
4	DDO	20220516_ERB128_ddotALP01_EGFP_Rab5A_1hr_007.tif_ZP-1.tif_EGFP.tif	rep1	EGFP	209	22	0.786101271016988
4	DDO	20220516_ERB128_ddotALP01_EGFP_Rab5A_1hr_007.tif_ZP-1.tif_EGFP.tif	rep1	EGFP	210	20	0.714637519106352
4	DDO	20220516_ERB128_ddotALP01_EGFP_Rab5A_1hr_007.tif_ZP-1.tif_EGFP.tif	rep1	EGFP	211	40	1.4292750382127
4	DDO	20220516_ERB128_ddotALP01_EGFP_Rab5A_1hr_007.tif_ZP-1.tif_EGFP.tif	rep1	EGFP	212	7	0.250123131687223
4	DDO	20220516_ERB128_ddotALP01_EGFP_Rab5A_1hr_007.tif_ZP-1.tif_EGFP.tif	rep1	EGFP	213	21	0.75036939506167
4	DDO	20220516_ERB128_ddotALP01_EGFP_Rab5A_1hr_007.tif_ZP-1.tif_EGFP.tif	rep1	EGFP	214	21	0.75036939506167
4	DDO	20220516_ERB128_ddotALP01_EGFP_Rab5A_1hr_007.tif_ZP-1.tif_EGFP.tif	rep1	EGFP	215	18	0.643173767195717
4	DDO	20220516_ERB128_ddotALP01_EGFP_Rab5A_1hr_007.tif_ZP-1.tif_EGFP.tif	rep1	EGFP	216	20	0.714637519106352
4	DDO	20220516_ERB128_ddotALP01_EGFP_Rab5A_1hr_007.tif_ZP-1.tif_EGFP.tif	rep1	EGFP	217	10	0.357318759553176
4	DDO	20220516_ERB128_ddotALP01_EGFP_Rab5A_1hr_007.tif_ZP-1.tif_EGFP.tif	rep1	EGFP	218	17	0.6074418912404
4	DDO	20220516_ERB128_ddotALP01_EGFP_Rab5A_1hr_007.tif_ZP-1.tif_EGFP.tif	rep1	EGFP	219	21	0.75036939506167
4	DDO	20220516_ERB128_ddotALP01_EGFP_Rab5A_1hr_007.tif_ZP-1.tif_EGFP.tif	rep1	EGFP	220	8	0.285855007642541
4	DDO	20220516_ERB128_ddotALP01_EGFP_Rab5A_1hr_007.tif_ZP-1.tif_EGFP.tif	rep1	EGFP	221	9	0.321586883597859
4	DDO	20220516_ERB128_ddotALP01_EGFP_Rab5A_1hr_007.tif_ZP-1.tif_EGFP.tif	rep1	EGFP	222	17	0.6074418912404
4	DDO	20220516_ERB128_ddotALP01_EGFP_Rab5A_1hr_007.tif_ZP-1.tif_EGFP.tif	rep1	EGFP	223	44	1.57220254203398
4	DDO	20220516_ERB128_ddotALP01_EGFP_Rab5A_1hr_007.tif_ZP-1.tif_EGFP.tif	rep1	EGFP	224	16	0.571710015285082
4	DDO	20220516_ERB128_ddotALP01_EGFP_Rab5A_1hr_007.tif_ZP-1.tif_EGFP.tif	rep1	EGFP	225	8	0.285855007642541
4	DDO	20220516_ERB128_ddotALP01_EGFP_Rab5A_1hr_007.tif_ZP-1.tif_EGFP.tif	rep1	EGFP	226	10	0.357318759553176
4	DDO	20220516_ERB128_ddotALP01_EGFP_Rab5A_1hr_007.tif_ZP-1.tif_EGFP.tif	rep1	EGFP	227	16	0.571710015285082
4	DDO	20220516_ERB128_ddotALP01_EGFP_Rab5A_1hr_007.tif_ZP-1.tif_EGFP.tif	rep1	EGFP	228	15	0.535978139329764
4	DDO	20220516_ERB128_ddotALP01_EGFP_Rab5A_1hr_007.tif_ZP-1.tif_EGFP.tif	rep1	EGFP	229	42	1.50073879012334
4	DDO	20220516_ERB128_ddotALP01_EGFP_Rab5A_1hr_007.tif_ZP-1.tif_EGFP.tif	rep1	EGFP	230	16	0.571710015285082
4	DDO	20220516_ERB128_ddotALP01_EGFP_Rab5A_1hr_007.tif_ZP-1.tif_EGFP.tif	rep1	EGFP	231	23	0.821833146972305
4	DDO	20220516_ERB128_ddotALP01_EGFP_Rab5A_1hr_007.tif_ZP-1.tif_EGFP.tif	rep1	EGFP	232	23	0.821833146972305
4	DDO	20220516_ERB128_ddotALP01_EGFP_Rab5A_1hr_007.tif_ZP-1.tif_EGFP.tif	rep1	EGFP	233	28	1.00049252674889
4	DDO	20220516_ERB128_ddotALP01_EGFP_Rab5A_1hr_007.tif_ZP-1.tif_EGFP.tif	rep1	EGFP	234	25	0.89329689888294
4	DDO	20220516_ERB128_ddotALP01_EGFP_Rab5A_1hr_007.tif_ZP-1.tif_EGFP.tif	rep1	EGFP	235	11	0.393050635508494
4	DDO	20220516_ERB128_ddotALP01_EGFP_Rab5A_1hr_007.tif_ZP-1.tif_EGFP.tif	rep1	EGFP	236	4	0.14292750382127
4	DDO	20220516_ERB128_ddotALP01_EGFP_Rab5A_1hr_007.tif_ZP-1.tif_EGFP.tif	rep1	EGFP	116	31	1.10768815461485
4	DDO	20220516_ERB128_ddotALP01_EGFP_Rab5A_1hr_007.tif_ZP-1.tif_EGFP.tif	rep1	EGFP	117	21	0.75036939506167
4	DDO	20220516_ERB128_ddotALP01_EGFP_Rab5A_1hr_007.tif_ZP-1.tif_EGFP.tif	rep1	EGFP	118	4	0.14292750382127
4	DDO	20220516_ERB128_ddotALP01_EGFP_Rab5A_1hr_007.tif_ZP-1.tif_EGFP.tif	rep1	EGFP	119	33	1.17915190652548
4	DDO	20220516_ERB128_ddotALP01_EGFP_Rab5A_1hr_007.tif_ZP-1.tif_EGFP.tif	rep1	EGFP	120	9	0.321586883597859
4	DDO	20220516_ERB128_ddotALP01_EGFP_Rab5A_1hr_007.tif_ZP-1.tif_EGFP.tif	rep1	EGFP	121	11	0.393050635508494
4	DDO	20220516_ERB128_ddotALP01_EGFP_Rab5A_1hr_007.tif_ZP-1.tif_EGFP.tif	rep1	EGFP	122	28	1.00049252674889
4	DDO	20220516_ERB128_ddotALP01_EGFP_Rab5A_1hr_007.tif_ZP-1.tif_EGFP.tif	rep1	EGFP	123	35	1.25061565843612
4	DDO	20220516_ERB128_ddotALP01_EGFP_Rab5A_1hr_007.tif_ZP-1.tif_EGFP.tif	rep1	EGFP	124	24	0.857565022927623
4	DDO	20220516_ERB128_ddotALP01_EGFP_Rab5A_1hr_007.tif_ZP-1.tif_EGFP.tif	rep1	EGFP	125	32	1.14342003057016
4	DDO	20220516_ERB128_ddotALP01_EGFP_Rab5A_1hr_007.tif_ZP-1.tif_EGFP.tif	rep1	EGFP	126	31	1.10768815461485
4	DDO	20220516_ERB128_ddotALP01_EGFP_Rab5A_1hr_007.tif_ZP-1.tif_EGFP.tif	rep1	EGFP	127	13	0.464514387419129
4	DDO	20220516_ERB128_ddotALP01_EGFP_Rab5A_1hr_007.tif_ZP-1.tif_EGFP.tif	rep1	EGFP	128	5	0.178659379776588
4	DDO	20220516_ERB128_ddotALP01_EGFP_Rab5A_1hr_007.tif_ZP-1.tif_EGFP.tif	rep1	EGFP	129	8	0.285855007642541
4	DDO	20220516_ERB128_ddotALP01_EGFP_Rab5A_1hr_007.tif_ZP-1.tif_EGFP.tif	rep1	EGFP	130	33	1.17915190652548
4	DDO	20220516_ERB128_ddotALP01_EGFP_Rab5A_1hr_007.tif_ZP-1.tif_EGFP.tif	rep1	EGFP	131	38	1.35781128630207
4	DDO	20220516_ERB128_ddotALP01_EGFP_Rab5A_1hr_007.tif_ZP-1.tif_EGFP.tif	rep1	EGFP	132	10	0.357318759553176
4	DDO	20220516_ERB128_ddotALP01_EGFP_Rab5A_1hr_007.tif_ZP-1.tif_EGFP.tif	rep1	EGFP	133	35	1.25061565843612
4	DDO	20220516_ERB128_ddotALP01_EGFP_Rab5A_1hr_007.tif_ZP-1.tif_EGFP.tif	rep1	EGFP	134	20	0.714637519106352
4	DDO	20220516_ERB128_ddotALP01_EGFP_Rab5A_1hr_007.tif_ZP-1.tif_EGFP.tif	rep1	EGFP	135	6	0.214391255731906
4	DDO	20220516_ERB128_ddotALP01_EGFP_Rab5A_1hr_007.tif_ZP-1.tif_EGFP.tif	rep1	EGFP	136	10	0.357318759553176
4	DDO	20220516_ERB128_ddotALP01_EGFP_Rab5A_1hr_007.tif_ZP-1.tif_EGFP.tif	rep1	EGFP	137	24	0.857565022927623
4	DDO	20220516_ERB128_ddotALP01_EGFP_Rab5A_1hr_007.tif_ZP-1.tif_EGFP.tif	rep1	EGFP	138	7	0.250123131687223
4	DDO	20220516_ERB128_ddotALP01_EGFP_Rab5A_1hr_007.tif_ZP-1.tif_EGFP.tif	rep1	EGFP	139	30	1.07195627865953
4	DDO	20220516_ERB128_ddotALP01_EGFP_Rab5A_1hr_007.tif_ZP-1.tif_EGFP.tif	rep1	EGFP	140	8	0.285855007642541
4	DDO	20220516_ERB128_ddotALP01_EGFP_Rab5A_1hr_007.tif_ZP-1.tif_EGFP.tif	rep1	EGFP	141	10	0.357318759553176
4	DDO	20220516_ERB128_ddotALP01_EGFP_Rab5A_1hr_007.tif_ZP-1.tif_EGFP.tif	rep1	EGFP	142	15	0.535978139329764
4	DDO	20220516_ERB128_ddotALP01_EGFP_Rab5A_1hr_007.tif_ZP-1.tif_EGFP.tif	rep1	EGFP	143	8	0.285855007642541
4	DDO	20220516_ERB128_ddotALP01_EGFP_Rab5A_1hr_007.tif_ZP-1.tif_EGFP.tif	rep1	EGFP	144	9	0.321586883597859
4	DDO	20220516_ERB128_ddotALP01_EGFP_Rab5A_1hr_007.tif_ZP-1.tif_EGFP.tif	rep1	EGFP	145	6	0.214391255731906
4	DDO	20220516_ERB128_ddotALP01_EGFP_Rab5A_1hr_007.tif_ZP-1.tif_EGFP.tif	rep1	EGFP	146	6	0.214391255731906
4	DDO	20220516_ERB128_ddotALP01_EGFP_Rab5A_1hr_007.tif_ZP-1.tif_EGFP.tif	rep1	EGFP	147	14	0.500246263374447
4	DDO	20220516_ERB128_ddotALP01_EGFP_Rab5A_1hr_007.tif_ZP-1.tif_EGFP.tif	rep1	EGFP	148	17	0.6074418912404
4	DDO	20220516_ERB128_ddotALP01_EGFP_Rab5A_1hr_007.tif_ZP-1.tif_EGFP.tif	rep1	EGFP	149	27	0.964760650793576
4	DDO	20220516_ERB128_ddotALP01_EGFP_Rab5A_1hr_007.tif_ZP-1.tif_EGFP.tif	rep1	EGFP	150	4	0.14292750382127
4	DDO	20220516_ERB128_ddotALP01_EGFP_Rab5A_1hr_007.tif_ZP-1.tif_EGFP.tif	rep1	EGFP	151	8	0.285855007642541
4	DDO	20220516_ERB128_ddotALP01_EGFP_Rab5A_1hr_007.tif_ZP-1.tif_EGFP.tif	rep1	EGFP	152	6	0.214391255731906
4	DDO	20220516_ERB128_ddotALP01_EGFP_Rab5A_1hr_007.tif_ZP-1.tif_EGFP.tif	rep1	EGFP	153	6	0.214391255731906
4	DDO	20220516_ERB128_ddotALP01_EGFP_Rab5A_1hr_007.tif_ZP-1.tif_EGFP.tif	rep1	EGFP	274	48	1.71513004585525
4	DDO	20220516_ERB128_ddotALP01_EGFP_Rab5A_1hr_007.tif_ZP-1.tif_EGFP.tif	rep1	EGFP	275	15	0.535978139329764
4	DDO	20220516_ERB128_ddotALP01_EGFP_Rab5A_1hr_007.tif_ZP-1.tif_EGFP.tif	rep1	EGFP	276	27	0.964760650793576
4	DDO	20220516_ERB128_ddotALP01_EGFP_Rab5A_1hr_007.tif_ZP-1.tif_EGFP.tif	rep1	EGFP	277	12	0.428782511463811
4	DDO	20220516_ERB128_ddotALP01_EGFP_Rab5A_1hr_007.tif_ZP-1.tif_EGFP.tif	rep1	EGFP	278	30	1.07195627865953
4	DDO	20220516_ERB128_ddotALP01_EGFP_Rab5A_1hr_007.tif_ZP-1.tif_EGFP.tif	rep1	EGFP	279	6	0.214391255731906
4	DDO	20220516_ERB128_ddotALP01_EGFP_Rab5A_1hr_007.tif_ZP-1.tif_EGFP.tif	rep1	EGFP	280	16	0.571710015285082
4	DDO	20220516_ERB128_ddotALP01_EGFP_Rab5A_1hr_007.tif_ZP-1.tif_EGFP.tif	rep1	EGFP	281	10	0.357318759553176
4	DDO	20220516_ERB128_ddotALP01_EGFP_Rab5A_1hr_007.tif_ZP-1.tif_EGFP.tif	rep1	EGFP	282	14	0.500246263374447
4	DDO	20220516_ERB128_ddotALP01_EGFP_Rab5A_1hr_007.tif_ZP-1.tif_EGFP.tif	rep1	EGFP	283	10	0.357318759553176
4	DDO	20220516_ERB128_ddotALP01_EGFP_Rab5A_1hr_007.tif_ZP-1.tif_EGFP.tif	rep1	EGFP	284	20	0.714637519106352
4	DDO	20220516_ERB128_ddotALP01_EGFP_Rab5A_1hr_007.tif_ZP-1.tif_EGFP.tif	rep1	EGFP	285	5	0.178659379776588
4	DDO	20220516_ERB128_ddotALP01_EGFP_Rab5A_1hr_007.tif_ZP-1.tif_EGFP.tif	rep1	EGFP	286	36	1.28634753439143
4	DDO	20220516_ERB128_ddotALP01_EGFP_Rab5A_1hr_007.tif_ZP-1.tif_EGFP.tif	rep1	EGFP	287	12	0.428782511463811
4	DDO	20220516_ERB128_ddotALP01_EGFP_Rab5A_1hr_007.tif_ZP-1.tif_EGFP.tif	rep1	EGFP	288	19	0.678905643151035
4	DDO	20220516_ERB128_ddotALP01_EGFP_Rab5A_1hr_007.tif_ZP-1.tif_EGFP.tif	rep1	EGFP	289	11	0.393050635508494
4	DDO	20220516_ERB128_ddotALP01_EGFP_Rab5A_1hr_007.tif_ZP-1.tif_EGFP.tif	rep1	EGFP	290	5	0.178659379776588
4	DDO	20220516_ERB128_ddotALP01_EGFP_Rab5A_1hr_007.tif_ZP-1.tif_EGFP.tif	rep1	EGFP	291	9	0.321586883597859
4	DDO	20220516_ERB128_ddotALP01_EGFP_Rab5A_1hr_007.tif_ZP-1.tif_EGFP.tif	rep1	EGFP	292	23	0.821833146972305
4	DDO	20220516_ERB128_ddotALP01_EGFP_Rab5A_1hr_007.tif_ZP-1.tif_EGFP.tif	rep1	EGFP	293	12	0.428782511463811
4	DDO	20220516_ERB128_ddotALP01_EGFP_Rab5A_1hr_007.tif_ZP-1.tif_EGFP.tif	rep1	EGFP	294	8	0.285855007642541
4	DDO	20220516_ERB128_ddotALP01_EGFP_Rab5A_1hr_007.tif_ZP-1.tif_EGFP.tif	rep1	EGFP	295	25	0.89329689888294
4	DDO	20220516_ERB128_ddotALP01_EGFP_Rab5A_1hr_007.tif_ZP-1.tif_EGFP.tif	rep1	EGFP	296	20	0.714637519106352
4	DDO	20220516_ERB128_ddotALP01_EGFP_Rab5A_1hr_007.tif_ZP-1.tif_EGFP.tif	rep1	EGFP	297	13	0.464514387419129
4	DDO	20220516_ERB128_ddotALP01_EGFP_Rab5A_1hr_007.tif_ZP-1.tif_EGFP.tif	rep1	EGFP	298	5	0.178659379776588
4	DDO	20220516_ERB128_ddotALP01_EGFP_Rab5A_1hr_007.tif_ZP-1.tif_EGFP.tif	rep1	EGFP	299	8	0.285855007642541
4	DDO	20220516_ERB128_ddotALP01_EGFP_Rab5A_1hr_007.tif_ZP-1.tif_EGFP.tif	rep1	EGFP	300	33	1.17915190652548
4	DDO	20220516_ERB128_ddotALP01_EGFP_Rab5A_1hr_007.tif_ZP-1.tif_EGFP.tif	rep1	EGFP	301	7	0.250123131687223
4	DDO	20220516_ERB128_ddotALP01_EGFP_Rab5A_1hr_007.tif_ZP-1.tif_EGFP.tif	rep1	EGFP	302	5	0.178659379776588
4	DDO	20220516_ERB128_ddotALP01_EGFP_Rab5A_1hr_007.tif_ZP-1.tif_EGFP.tif	rep1	EGFP	303	8	0.285855007642541
4	DDO	20220516_ERB128_ddotALP01_EGFP_Rab5A_1hr_007.tif_ZP-1.tif_EGFP.tif	rep1	EGFP	304	7	0.250123131687223
4	DDO	20220516_ERB128_ddotALP01_EGFP_Rab5A_1hr_007.tif_ZP-1.tif_EGFP.tif	rep1	EGFP	305	10	0.357318759553176
4	DDO	20220516_ERB128_ddotALP01_EGFP_Rab5A_1hr_007.tif_ZP-1.tif_EGFP.tif	rep1	EGFP	306	10	0.357318759553176
4	DDO	20220516_ERB128_ddotALP01_EGFP_Rab5A_1hr_007.tif_ZP-1.tif_EGFP.tif	rep1	EGFP	307	9	0.321586883597859
4	DDO	20220516_ERB128_ddotALP01_EGFP_Rab5A_1hr_007.tif_ZP-1.tif_EGFP.tif	rep1	EGFP	308	25	0.89329689888294
4	DDO	20220516_ERB128_ddotALP01_EGFP_Rab5A_1hr_007.tif_ZP-1.tif_EGFP.tif	rep1	EGFP	309	8	0.285855007642541
4	DDO	20220516_ERB128_ddotALP01_EGFP_Rab5A_1hr_007.tif_ZP-1.tif_EGFP.tif	rep1	EGFP	310	5	0.178659379776588
4	DDO	20220516_ERB128_ddotALP01_EGFP_Rab5A_1hr_007.tif_ZP-1.tif_EGFP.tif	rep1	EGFP	311	9	0.321586883597859
4	DDO	20220516_ERB128_ddotALP01_EGFP_Rab5A_1hr_007.tif_ZP-1.tif_EGFP.tif	rep1	EGFP	312	32	1.14342003057016
4	DDO	20220516_ERB128_ddotALP01_EGFP_Rab5A_1hr_007.tif_ZP-1.tif_EGFP.tif	rep1	EGFP	313	11	0.393050635508494
4	DDO	20220516_ERB128_ddotALP01_EGFP_Rab5A_1hr_007.tif_ZP-1.tif_EGFP.tif	rep1	EGFP	314	11	0.393050635508494
4	DDO	20220516_ERB128_ddotALP01_EGFP_Rab5A_1hr_007.tif_ZP-1.tif_EGFP.tif	rep1	EGFP	315	21	0.75036939506167
4	DDO	20220516_ERB128_ddotALP01_EGFP_Rab5A_1hr_007.tif_ZP-1.tif_EGFP.tif	rep1	EGFP	316	53	1.89378942563183
4	DDO	20220516_ERB128_ddotALP01_EGFP_Rab5A_1hr_007.tif_ZP-1.tif_EGFP.tif	rep1	EGFP	317	31	1.10768815461485
4	DDO	20220516_ERB128_ddotALP01_EGFP_Rab5A_1hr_007.tif_ZP-1.tif_EGFP.tif	rep1	EGFP	318	7	0.250123131687223
4	DDO	20220516_ERB128_ddotALP01_EGFP_Rab5A_1hr_007.tif_ZP-1.tif_EGFP.tif	rep1	EGFP	319	9	0.321586883597859
4	DDO	20220516_ERB128_ddotALP01_EGFP_Rab5A_1hr_007.tif_ZP-1.tif_EGFP.tif	rep1	EGFP	320	7	0.250123131687223
4	DDO	20220516_ERB128_ddotALP01_EGFP_Rab5A_1hr_007.tif_ZP-1.tif_EGFP.tif	rep1	EGFP	321	10	0.357318759553176
4	DDO	20220516_ERB128_ddotALP01_EGFP_Rab5A_1hr_007.tif_ZP-1.tif_EGFP.tif	rep1	EGFP	322	25	0.89329689888294
4	DDO	20220516_ERB128_ddotALP01_EGFP_Rab5A_1hr_007.tif_ZP-1.tif_EGFP.tif	rep1	EGFP	323	21	0.75036939506167
4	DDO	20220516_ERB128_ddotALP01_EGFP_Rab5A_1hr_007.tif_ZP-1.tif_EGFP.tif	rep1	EGFP	324	28	1.00049252674889
4	DDO	20220516_ERB128_ddotALP01_EGFP_Rab5A_1hr_007.tif_ZP-1.tif_EGFP.tif	rep1	EGFP	325	9	0.321586883597859
4	DDO	20220516_ERB128_ddotALP01_EGFP_Rab5A_1hr_007.tif_ZP-1.tif_EGFP.tif	rep1	EGFP	326	15	0.535978139329764
4	DDO	20220516_ERB128_ddotALP01_EGFP_Rab5A_1hr_007.tif_ZP-1.tif_EGFP.tif	rep1	EGFP	327	21	0.75036939506167
4	DDO	20220516_ERB128_ddotALP01_EGFP_Rab5A_1hr_007.tif_ZP-1.tif_EGFP.tif	rep1	EGFP	328	9	0.321586883597859
4	DDO	20220516_ERB128_ddotALP01_EGFP_Rab5A_1hr_007.tif_ZP-1.tif_EGFP.tif	rep1	EGFP	329	17	0.6074418912404
4	DDO	20220516_ERB128_ddotALP01_EGFP_Rab5A_1hr_007.tif_ZP-1.tif_EGFP.tif	rep1	EGFP	330	4	0.14292750382127
4	DDO	20220516_ERB128_ddotALP01_EGFP_Rab5A_1hr_007.tif_ZP-1.tif_EGFP.tif	rep1	EGFP	331	6	0.214391255731906
4	DDO	20220516_ERB128_ddotALP01_EGFP_Rab5A_1hr_007.tif_ZP-1.tif_EGFP.tif	rep1	EGFP	332	5	0.178659379776588
4	DDO	20220516_ERB128_ddotALP01_EGFP_Rab5A_1hr_007.tif_ZP-1.tif_EGFP.tif	rep1	EGFP	333	9	0.321586883597859
4	DDO	20220516_ERB128_ddotALP01_EGFP_Rab5A_1hr_007.tif_ZP-1.tif_EGFP.tif	rep1	EGFP	334	17	0.6074418912404
4	DDO	20220516_ERB128_ddotALP01_EGFP_Rab5A_1hr_007.tif_ZP-1.tif_EGFP.tif	rep1	EGFP	335	31	1.10768815461485
4	DDO	20220516_ERB128_ddotALP01_EGFP_Rab5A_1hr_007.tif_ZP-1.tif_EGFP.tif	rep1	EGFP	336	7	0.250123131687223
4	DDO	20220516_ERB128_ddotALP01_EGFP_Rab5A_1hr_007.tif_ZP-1.tif_EGFP.tif	rep1	EGFP	337	28	1.00049252674889
4	DDO	20220516_ERB128_ddotALP01_EGFP_Rab5A_1hr_007.tif_ZP-1.tif_EGFP.tif	rep1	EGFP	338	21	0.75036939506167
4	DDO	20220516_ERB128_ddotALP01_EGFP_Rab5A_1hr_007.tif_ZP-1.tif_EGFP.tif	rep1	EGFP	339	11	0.393050635508494
4	DDO	20220516_ERB128_ddotALP01_EGFP_Rab5A_1hr_007.tif_ZP-1.tif_EGFP.tif	rep1	EGFP	340	6	0.214391255731906
4	DDO	20220516_ERB128_ddotALP01_EGFP_Rab5A_1hr_007.tif_ZP-1.tif_EGFP.tif	rep1	EGFP	341	17	0.6074418912404
4	DDO	20220516_ERB128_ddotALP01_EGFP_Rab5A_1hr_007.tif_ZP-1.tif_EGFP.tif	rep1	EGFP	342	28	1.00049252674889
4	DDO	20220516_ERB128_ddotALP01_EGFP_Rab5A_1hr_007.tif_ZP-1.tif_EGFP.tif	rep1	EGFP	343	31	1.10768815461485
4	DDO	20220516_ERB128_ddotALP01_EGFP_Rab5A_1hr_007.tif_ZP-1.tif_EGFP.tif	rep1	EGFP	344	23	0.821833146972305
4	DDO	20220516_ERB128_ddotALP01_EGFP_Rab5A_1hr_007.tif_ZP-1.tif_EGFP.tif	rep1	EGFP	345	14	0.500246263374447
4	DDO	20220516_ERB128_ddotALP01_EGFP_Rab5A_1hr_007.tif_ZP-1.tif_EGFP.tif	rep1	EGFP	346	37	1.32207941034675
4	DDO	20220516_ERB128_ddotALP01_EGFP_Rab5A_1hr_007.tif_ZP-1.tif_EGFP.tif	rep1	EGFP	347	5	0.178659379776588
4	DDO	20220516_ERB128_ddotALP01_EGFP_Rab5A_1hr_007.tif_ZP-1.tif_EGFP.tif	rep1	EGFP	348	14	0.500246263374447
4	DDO	20220516_ERB128_ddotALP01_EGFP_Rab5A_1hr_007.tif_ZP-1.tif_EGFP.tif	rep1	EGFP	349	4	0.14292750382127
4	DDO	20220516_ERB128_ddotALP01_EGFP_Rab5A_1hr_007.tif_ZP-1.tif_EGFP.tif	rep1	EGFP	350	20	0.714637519106352
4	DDO	20220516_ERB128_ddotALP01_EGFP_Rab5A_1hr_007.tif_ZP-1.tif_EGFP.tif	rep1	EGFP	351	19	0.678905643151035
4	DDO	20220516_ERB128_ddotALP01_EGFP_Rab5A_1hr_007.tif_ZP-1.tif_EGFP.tif	rep1	EGFP	352	11	0.393050635508494
4	DDO	20220516_ERB128_ddotALP01_EGFP_Rab5A_1hr_007.tif_ZP-1.tif_EGFP.tif	rep1	EGFP	353	21	0.75036939506167
4	DDO	20220516_ERB128_ddotALP01_EGFP_Rab5A_1hr_007.tif_ZP-1.tif_EGFP.tif	rep1	EGFP	354	13	0.464514387419129
4	DDO	20220516_ERB128_ddotALP01_EGFP_Rab5A_1hr_007.tif_ZP-1.tif_EGFP.tif	rep1	EGFP	355	24	0.857565022927623
4	DDO	20220516_ERB128_ddotALP01_EGFP_Rab5A_1hr_007.tif_ZP-1.tif_EGFP.tif	rep1	EGFP	356	9	0.321586883597859
4	DDO	20220516_ERB128_ddotALP01_EGFP_Rab5A_1hr_007.tif_ZP-1.tif_EGFP.tif	rep1	EGFP	357	23	0.821833146972305
4	DDO	20220516_ERB128_ddotALP01_EGFP_Rab5A_1hr_007.tif_ZP-1.tif_EGFP.tif	rep1	EGFP	358	31	1.10768815461485
4	DDO	20220516_ERB128_ddotALP01_EGFP_Rab5A_1hr_007.tif_ZP-1.tif_EGFP.tif	rep1	EGFP	359	5	0.178659379776588
4	DDO	20220516_ERB128_ddotALP01_EGFP_Rab5A_1hr_007.tif_ZP-1.tif_EGFP.tif	rep1	EGFP	360	8	0.285855007642541
4	DDO	20220516_ERB128_ddotALP01_EGFP_Rab5A_1hr_007.tif_ZP-1.tif_EGFP.tif	rep1	EGFP	361	9	0.321586883597859
4	DDO	20220516_ERB128_ddotALP01_EGFP_Rab5A_1hr_007.tif_ZP-1.tif_EGFP.tif	rep1	EGFP	362	10	0.357318759553176
4	DDO	20220516_ERB128_ddotALP01_EGFP_Rab5A_1hr_007.tif_ZP-1.tif_EGFP.tif	rep1	EGFP	363	13	0.464514387419129
4	DDO	20220516_ERB128_ddotALP01_EGFP_Rab5A_1hr_007.tif_ZP-1.tif_EGFP.tif	rep1	EGFP	364	12	0.428782511463811
4	DDO	20220516_ERB128_ddotALP01_EGFP_Rab5A_1hr_007.tif_ZP-1.tif_EGFP.tif	rep1	EGFP	365	39	1.39354316225739
4	DDO	20220516_ERB128_ddotALP01_EGFP_Rab5A_1hr_007.tif_ZP-1.tif_EGFP.tif	rep1	EGFP	366	11	0.393050635508494
4	DDO	20220516_ERB128_ddotALP01_EGFP_Rab5A_1hr_007.tif_ZP-1.tif_EGFP.tif	rep1	EGFP	367	5	0.178659379776588
4	DDO	20220516_ERB128_ddotALP01_EGFP_Rab5A_1hr_007.tif_ZP-1.tif_EGFP.tif	rep1	EGFP	368	7	0.250123131687223
4	DDO	20220516_ERB128_ddotALP01_EGFP_Rab5A_1hr_007.tif_ZP-1.tif_EGFP.tif	rep1	EGFP	369	13	0.464514387419129
4	DDO	20220516_ERB128_ddotALP01_EGFP_Rab5A_1hr_007.tif_ZP-1.tif_EGFP.tif	rep1	EGFP	370	8	0.285855007642541
4	DDO	20220516_ERB128_ddotALP01_EGFP_Rab5A_1hr_007.tif_ZP-1.tif_EGFP.tif	rep1	EGFP	371	33	1.17915190652548
4	DDO	20220516_ERB128_ddotALP01_EGFP_Rab5A_1hr_007.tif_ZP-1.tif_EGFP.tif	rep1	EGFP	372	20	0.714637519106352
4	DDO	20220516_ERB128_ddotALP01_EGFP_Rab5A_1hr_007.tif_ZP-1.tif_EGFP.tif	rep1	EGFP	373	8	0.285855007642541
4	DDO	20220516_ERB128_ddotALP01_EGFP_Rab5A_1hr_007.tif_ZP-1.tif_EGFP.tif	rep1	EGFP	374	5	0.178659379776588
4	DDO	20220516_ERB128_ddotALP01_EGFP_Rab5A_1hr_007.tif_ZP-1.tif_EGFP.tif	rep1	EGFP	375	4	0.14292750382127
4	DDO	20220516_ERB128_ddotALP01_EGFP_Rab5A_1hr_007.tif_ZP-1.tif_EGFP.tif	rep1	EGFP	376	6	0.214391255731906
4	DDO	20220516_ERB128_ddotALP01_EGFP_Rab5A_1hr_007.tif_ZP-1.tif_EGFP.tif	rep1	EGFP	377	18	0.643173767195717
4	DDO	20220516_ERB128_ddotALP01_EGFP_Rab5A_1hr_007.tif_ZP-1.tif_EGFP.tif	rep1	EGFP	378	39	1.39354316225739
4	DDO	20220516_ERB128_ddotALP01_EGFP_Rab5A_1hr_007.tif_ZP-1.tif_EGFP.tif	rep1	EGFP	379	17	0.6074418912404
4	DDO	20220516_ERB128_ddotALP01_EGFP_Rab5A_1hr_007.tif_ZP-1.tif_EGFP.tif	rep1	EGFP	380	15	0.535978139329764
4	DDO	20220516_ERB128_ddotALP01_EGFP_Rab5A_1hr_007.tif_ZP-1.tif_EGFP.tif	rep1	EGFP	381	5	0.178659379776588
4	DDO	20220516_ERB128_ddotALP01_EGFP_Rab5A_1hr_007.tif_ZP-1.tif_EGFP.tif	rep1	EGFP	382	47	1.67939816989993
4	DDO	20220516_ERB128_ddotALP01_EGFP_Rab5A_1hr_007.tif_ZP-1.tif_EGFP.tif	rep1	EGFP	383	36	1.28634753439143
4	DDO	20220516_ERB128_ddotALP01_EGFP_Rab5A_1hr_007.tif_ZP-1.tif_EGFP.tif	rep1	EGFP	384	20	0.714637519106352
4	DDO	20220516_ERB128_ddotALP01_EGFP_Rab5A_1hr_007.tif_ZP-1.tif_EGFP.tif	rep1	EGFP	385	28	1.00049252674889
4	DDO	20220516_ERB128_ddotALP01_EGFP_Rab5A_1hr_007.tif_ZP-1.tif_EGFP.tif	rep1	EGFP	386	6	0.214391255731906
4	DDO	20220516_ERB128_ddotALP01_EGFP_Rab5A_1hr_007.tif_ZP-1.tif_EGFP.tif	rep1	EGFP	387	4	0.14292750382127
4	DDO	20220516_ERB128_ddotALP01_EGFP_Rab5A_1hr_007.tif_ZP-1.tif_EGFP.tif	rep1	EGFP	388	27	0.964760650793576
4	DDO	20220516_ERB128_ddotALP01_EGFP_Rab5A_1hr_007.tif_ZP-1.tif_EGFP.tif	rep1	EGFP	389	9	0.321586883597859
4	DDO	20220516_ERB128_ddotALP01_EGFP_Rab5A_1hr_007.tif_ZP-1.tif_EGFP.tif	rep1	EGFP	390	30	1.07195627865953
4	DDO	20220516_ERB128_ddotALP01_EGFP_Rab5A_1hr_007.tif_ZP-1.tif_EGFP.tif	rep1	EGFP	513	8	0.285855007642541
4	DDO	20220516_ERB128_ddotALP01_EGFP_Rab5A_1hr_007.tif_ZP-1.tif_EGFP.tif	rep1	EGFP	514	4	0.14292750382127
4	DDO	20220516_ERB128_ddotALP01_EGFP_Rab5A_1hr_007.tif_ZP-1.tif_EGFP.tif	rep1	EGFP	515	4	0.14292750382127
4	DDO	20220516_ERB128_ddotALP01_EGFP_Rab5A_1hr_007.tif_ZP-1.tif_EGFP.tif	rep1	EGFP	516	37	1.32207941034675
4	DDO	20220516_ERB128_ddotALP01_EGFP_Rab5A_1hr_007.tif_ZP-1.tif_EGFP.tif	rep1	EGFP	517	8	0.285855007642541
4	DDO	20220516_ERB128_ddotALP01_EGFP_Rab5A_1hr_007.tif_ZP-1.tif_EGFP.tif	rep1	EGFP	518	37	1.32207941034675
4	DDO	20220516_ERB128_ddotALP01_EGFP_Rab5A_1hr_007.tif_ZP-1.tif_EGFP.tif	rep1	EGFP	519	19	0.678905643151035
4	DDO	20220516_ERB128_ddotALP01_EGFP_Rab5A_1hr_007.tif_ZP-1.tif_EGFP.tif	rep1	EGFP	520	20	0.714637519106352
4	DDO	20220516_ERB128_ddotALP01_EGFP_Rab5A_1hr_007.tif_ZP-1.tif_EGFP.tif	rep1	EGFP	521	11	0.393050635508494
4	DDO	20220516_ERB128_ddotALP01_EGFP_Rab5A_1hr_007.tif_ZP-1.tif_EGFP.tif	rep1	EGFP	522	15	0.535978139329764
4	DDO	20220516_ERB128_ddotALP01_EGFP_Rab5A_1hr_007.tif_ZP-1.tif_EGFP.tif	rep1	EGFP	523	6	0.214391255731906
4	DDO	20220516_ERB128_ddotALP01_EGFP_Rab5A_1hr_007.tif_ZP-1.tif_EGFP.tif	rep1	EGFP	524	37	1.32207941034675
4	DDO	20220516_ERB128_ddotALP01_EGFP_Rab5A_1hr_007.tif_ZP-1.tif_EGFP.tif	rep1	EGFP	525	10	0.357318759553176
4	DDO	20220516_ERB128_ddotALP01_EGFP_Rab5A_1hr_007.tif_ZP-1.tif_EGFP.tif	rep1	EGFP	526	7	0.250123131687223
4	DDO	20220516_ERB128_ddotALP01_EGFP_Rab5A_1hr_007.tif_ZP-1.tif_EGFP.tif	rep1	EGFP	527	57	2.0367169294531
4	DDO	20220516_ERB128_ddotALP01_EGFP_Rab5A_1hr_007.tif_ZP-1.tif_EGFP.tif	rep1	EGFP	528	6	0.214391255731906
4	DDO	20220516_ERB128_ddotALP01_EGFP_Rab5A_1hr_007.tif_ZP-1.tif_EGFP.tif	rep1	EGFP	529	23	0.821833146972305
4	DDO	20220516_ERB128_ddotALP01_EGFP_Rab5A_1hr_007.tif_ZP-1.tif_EGFP.tif	rep1	EGFP	530	13	0.464514387419129
4	DDO	20220516_ERB128_ddotALP01_EGFP_Rab5A_1hr_007.tif_ZP-1.tif_EGFP.tif	rep1	EGFP	531	15	0.535978139329764
4	DDO	20220516_ERB128_ddotALP01_EGFP_Rab5A_1hr_007.tif_ZP-1.tif_EGFP.tif	rep1	EGFP	532	39	1.39354316225739
4	DDO	20220516_ERB128_ddotALP01_EGFP_Rab5A_1hr_007.tif_ZP-1.tif_EGFP.tif	rep1	EGFP	533	9	0.321586883597859
4	DDO	20220516_ERB128_ddotALP01_EGFP_Rab5A_1hr_007.tif_ZP-1.tif_EGFP.tif	rep1	EGFP	534	10	0.357318759553176
4	DDO	20220516_ERB128_ddotALP01_EGFP_Rab5A_1hr_007.tif_ZP-1.tif_EGFP.tif	rep1	EGFP	535	20	0.714637519106352
4	DDO	20220516_ERB128_ddotALP01_EGFP_Rab5A_1hr_007.tif_ZP-1.tif_EGFP.tif	rep1	EGFP	536	11	0.393050635508494
4	DDO	20220516_ERB128_ddotALP01_EGFP_Rab5A_1hr_007.tif_ZP-1.tif_EGFP.tif	rep1	EGFP	416	12	0.428782511463811
4	DDO	20220516_ERB128_ddotALP01_EGFP_Rab5A_1hr_007.tif_ZP-1.tif_EGFP.tif	rep1	EGFP	417	13	0.464514387419129
4	DDO	20220516_ERB128_ddotALP01_EGFP_Rab5A_1hr_007.tif_ZP-1.tif_EGFP.tif	rep1	EGFP	418	13	0.464514387419129
4	DDO	20220516_ERB128_ddotALP01_EGFP_Rab5A_1hr_007.tif_ZP-1.tif_EGFP.tif	rep1	EGFP	419	20	0.714637519106352
4	DDO	20220516_ERB128_ddotALP01_EGFP_Rab5A_1hr_007.tif_ZP-1.tif_EGFP.tif	rep1	EGFP	420	6	0.214391255731906
4	DDO	20220516_ERB128_ddotALP01_EGFP_Rab5A_1hr_007.tif_ZP-1.tif_EGFP.tif	rep1	EGFP	421	44	1.57220254203398
4	DDO	20220516_ERB128_ddotALP01_EGFP_Rab5A_1hr_007.tif_ZP-1.tif_EGFP.tif	rep1	EGFP	422	4	0.14292750382127
4	DDO	20220516_ERB128_ddotALP01_EGFP_Rab5A_1hr_007.tif_ZP-1.tif_EGFP.tif	rep1	EGFP	423	4	0.14292750382127
4	DDO	20220516_ERB128_ddotALP01_EGFP_Rab5A_1hr_007.tif_ZP-1.tif_EGFP.tif	rep1	EGFP	424	10	0.357318759553176
4	DDO	20220516_ERB128_ddotALP01_EGFP_Rab5A_1hr_007.tif_ZP-1.tif_EGFP.tif	rep1	EGFP	425	35	1.25061565843612
4	DDO	20220516_ERB128_ddotALP01_EGFP_Rab5A_1hr_007.tif_ZP-1.tif_EGFP.tif	rep1	EGFP	426	9	0.321586883597859
4	DDO	20220516_ERB128_ddotALP01_EGFP_Rab5A_1hr_007.tif_ZP-1.tif_EGFP.tif	rep1	EGFP	427	22	0.786101271016988
4	DDO	20220516_ERB128_ddotALP01_EGFP_Rab5A_1hr_007.tif_ZP-1.tif_EGFP.tif	rep1	EGFP	428	4	0.14292750382127
4	DDO	20220516_ERB128_ddotALP01_EGFP_Rab5A_1hr_007.tif_ZP-1.tif_EGFP.tif	rep1	EGFP	429	17	0.6074418912404
4	DDO	20220516_ERB128_ddotALP01_EGFP_Rab5A_1hr_007.tif_ZP-1.tif_EGFP.tif	rep1	EGFP	430	7	0.250123131687223
4	DDO	20220516_ERB128_ddotALP01_EGFP_Rab5A_1hr_007.tif_ZP-1.tif_EGFP.tif	rep1	EGFP	431	18	0.643173767195717
4	DDO	20220516_ERB128_ddotALP01_EGFP_Rab5A_1hr_007.tif_ZP-1.tif_EGFP.tif	rep1	EGFP	432	11	0.393050635508494
4	DDO	20220516_ERB128_ddotALP01_EGFP_Rab5A_1hr_007.tif_ZP-1.tif_EGFP.tif	rep1	EGFP	433	8	0.285855007642541
4	DDO	20220516_ERB128_ddotALP01_EGFP_Rab5A_1hr_007.tif_ZP-1.tif_EGFP.tif	rep1	EGFP	434	35	1.25061565843612
4	DDO	20220516_ERB128_ddotALP01_EGFP_Rab5A_1hr_007.tif_ZP-1.tif_EGFP.tif	rep1	EGFP	435	4	0.14292750382127
4	DDO	20220516_ERB128_ddotALP01_EGFP_Rab5A_1hr_007.tif_ZP-1.tif_EGFP.tif	rep1	EGFP	436	20	0.714637519106352
4	DDO	20220516_ERB128_ddotALP01_EGFP_Rab5A_1hr_007.tif_ZP-1.tif_EGFP.tif	rep1	EGFP	437	14	0.500246263374447
4	DDO	20220516_ERB128_ddotALP01_EGFP_Rab5A_1hr_007.tif_ZP-1.tif_EGFP.tif	rep1	EGFP	438	8	0.285855007642541
4	DDO	20220516_ERB128_ddotALP01_EGFP_Rab5A_1hr_007.tif_ZP-1.tif_EGFP.tif	rep1	EGFP	439	28	1.00049252674889
4	DDO	20220516_ERB128_ddotALP01_EGFP_Rab5A_1hr_007.tif_ZP-1.tif_EGFP.tif	rep1	EGFP	440	9	0.321586883597859
4	DDO	20220516_ERB128_ddotALP01_EGFP_Rab5A_1hr_007.tif_ZP-1.tif_EGFP.tif	rep1	EGFP	441	37	1.32207941034675
4	DDO	20220516_ERB128_ddotALP01_EGFP_Rab5A_1hr_007.tif_ZP-1.tif_EGFP.tif	rep1	EGFP	442	33	1.17915190652548
4	DDO	20220516_ERB128_ddotALP01_EGFP_Rab5A_1hr_007.tif_ZP-1.tif_EGFP.tif	rep1	EGFP	443	6	0.214391255731906
4	DDO	20220516_ERB128_ddotALP01_EGFP_Rab5A_1hr_007.tif_ZP-1.tif_EGFP.tif	rep1	EGFP	444	10	0.357318759553176
4	DDO	20220516_ERB128_ddotALP01_EGFP_Rab5A_1hr_007.tif_ZP-1.tif_EGFP.tif	rep1	EGFP	445	28	1.00049252674889
4	DDO	20220516_ERB128_ddotALP01_EGFP_Rab5A_1hr_007.tif_ZP-1.tif_EGFP.tif	rep1	EGFP	446	10	0.357318759553176
4	DDO	20220516_ERB128_ddotALP01_EGFP_Rab5A_1hr_007.tif_ZP-1.tif_EGFP.tif	rep1	EGFP	447	7	0.250123131687223
4	DDO	20220516_ERB128_ddotALP01_EGFP_Rab5A_1hr_007.tif_ZP-1.tif_EGFP.tif	rep1	EGFP	448	13	0.464514387419129
4	DDO	20220516_ERB128_ddotALP01_EGFP_Rab5A_1hr_007.tif_ZP-1.tif_EGFP.tif	rep1	EGFP	449	41	1.46500691416802
4	DDO	20220516_ERB128_ddotALP01_EGFP_Rab5A_1hr_007.tif_ZP-1.tif_EGFP.tif	rep1	EGFP	450	16	0.571710015285082
4	DDO	20220516_ERB128_ddotALP01_EGFP_Rab5A_1hr_007.tif_ZP-1.tif_EGFP.tif	rep1	EGFP	451	5	0.178659379776588
4	DDO	20220516_ERB128_ddotALP01_EGFP_Rab5A_1hr_007.tif_ZP-1.tif_EGFP.tif	rep1	EGFP	452	5	0.178659379776588
4	DDO	20220516_ERB128_ddotALP01_EGFP_Rab5A_1hr_007.tif_ZP-1.tif_EGFP.tif	rep1	EGFP	453	8	0.285855007642541
4	DDO	20220516_ERB128_ddotALP01_EGFP_Rab5A_1hr_007.tif_ZP-1.tif_EGFP.tif	rep1	EGFP	454	30	1.07195627865953
4	DDO	20220516_ERB128_ddotALP01_EGFP_Rab5A_1hr_007.tif_ZP-1.tif_EGFP.tif	rep1	EGFP	455	11	0.393050635508494
4	DDO	20220516_ERB128_ddotALP01_EGFP_Rab5A_1hr_007.tif_ZP-1.tif_EGFP.tif	rep1	EGFP	456	13	0.464514387419129
4	DDO	20220516_ERB128_ddotALP01_EGFP_Rab5A_1hr_007.tif_ZP-1.tif_EGFP.tif	rep1	EGFP	457	8	0.285855007642541
4	DDO	20220516_ERB128_ddotALP01_EGFP_Rab5A_1hr_007.tif_ZP-1.tif_EGFP.tif	rep1	EGFP	458	7	0.250123131687223
4	DDO	20220516_ERB128_ddotALP01_EGFP_Rab5A_1hr_007.tif_ZP-1.tif_EGFP.tif	rep1	EGFP	459	7	0.250123131687223
4	DDO	20220516_ERB128_ddotALP01_EGFP_Rab5A_1hr_007.tif_ZP-1.tif_EGFP.tif	rep1	EGFP	460	8	0.285855007642541
4	DDO	20220516_ERB128_ddotALP01_EGFP_Rab5A_1hr_007.tif_ZP-1.tif_EGFP.tif	rep1	EGFP	461	40	1.4292750382127
4	DDO	20220516_ERB128_ddotALP01_EGFP_Rab5A_1hr_007.tif_ZP-1.tif_EGFP.tif	rep1	EGFP	462	26	0.929028774838258
4	DDO	20220516_ERB128_ddotALP01_EGFP_Rab5A_1hr_007.tif_ZP-1.tif_EGFP.tif	rep1	EGFP	463	12	0.428782511463811
4	DDO	20220516_ERB128_ddotALP01_EGFP_Rab5A_1hr_007.tif_ZP-1.tif_EGFP.tif	rep1	EGFP	464	13	0.464514387419129
4	DDO	20220516_ERB128_ddotALP01_EGFP_Rab5A_1hr_007.tif_ZP-1.tif_EGFP.tif	rep1	EGFP	465	6	0.214391255731906
4	DDO	20220516_ERB128_ddotALP01_EGFP_Rab5A_1hr_007.tif_ZP-1.tif_EGFP.tif	rep1	EGFP	466	14	0.500246263374447
4	DDO	20220516_ERB128_ddotALP01_EGFP_Rab5A_1hr_007.tif_ZP-1.tif_EGFP.tif	rep1	EGFP	467	14	0.500246263374447
4	DDO	20220516_ERB128_ddotALP01_EGFP_Rab5A_1hr_007.tif_ZP-1.tif_EGFP.tif	rep1	EGFP	468	9	0.321586883597859
4	DDO	20220516_ERB128_ddotALP01_EGFP_Rab5A_1hr_007.tif_ZP-1.tif_EGFP.tif	rep1	EGFP	469	6	0.214391255731906
4	DDO	20220516_ERB128_ddotALP01_EGFP_Rab5A_1hr_007.tif_ZP-1.tif_EGFP.tif	rep1	EGFP	470	14	0.500246263374447
4	DDO	20220516_ERB128_ddotALP01_EGFP_Rab5A_1hr_007.tif_ZP-1.tif_EGFP.tif	rep1	EGFP	471	5	0.178659379776588
4	DDO	20220516_ERB128_ddotALP01_EGFP_Rab5A_1hr_007.tif_ZP-1.tif_EGFP.tif	rep1	EGFP	472	5	0.178659379776588
4	DDO	20220516_ERB128_ddotALP01_EGFP_Rab5A_1hr_007.tif_ZP-1.tif_EGFP.tif	rep1	EGFP	473	14	0.500246263374447
4	DDO	20220516_ERB128_ddotALP01_EGFP_Rab5A_1hr_007.tif_ZP-1.tif_EGFP.tif	rep1	EGFP	474	15	0.535978139329764
4	DDO	20220516_ERB128_ddotALP01_EGFP_Rab5A_1hr_007.tif_ZP-1.tif_EGFP.tif	rep1	EGFP	475	45	1.60793441798929
4	DDO	20220516_ERB128_ddotALP01_EGFP_Rab5A_1hr_007.tif_ZP-1.tif_EGFP.tif	rep1	EGFP	476	4	0.14292750382127
4	DDO	20220516_ERB128_ddotALP01_EGFP_Rab5A_1hr_007.tif_ZP-1.tif_EGFP.tif	rep1	EGFP	477	10	0.357318759553176
4	DDO	20220516_ERB128_ddotALP01_EGFP_Rab5A_1hr_007.tif_ZP-1.tif_EGFP.tif	rep1	EGFP	478	7	0.250123131687223
4	DDO	20220516_ERB128_ddotALP01_EGFP_Rab5A_1hr_007.tif_ZP-1.tif_EGFP.tif	rep1	EGFP	479	7	0.250123131687223
4	DDO	20220516_ERB128_ddotALP01_EGFP_Rab5A_1hr_007.tif_ZP-1.tif_EGFP.tif	rep1	EGFP	480	8	0.285855007642541
4	DDO	20220516_ERB128_ddotALP01_EGFP_Rab5A_1hr_007.tif_ZP-1.tif_EGFP.tif	rep1	EGFP	481	8	0.285855007642541
4	DDO	20220516_ERB128_ddotALP01_EGFP_Rab5A_1hr_007.tif_ZP-1.tif_EGFP.tif	rep1	EGFP	482	32	1.14342003057016
4	DDO	20220516_ERB128_ddotALP01_EGFP_Rab5A_1hr_007.tif_ZP-1.tif_EGFP.tif	rep1	EGFP	483	5	0.178659379776588
4	DDO	20220516_ERB128_ddotALP01_EGFP_Rab5A_1hr_007.tif_ZP-1.tif_EGFP.tif	rep1	EGFP	484	5	0.178659379776588
4	DDO	20220516_ERB128_ddotALP01_EGFP_Rab5A_1hr_007.tif_ZP-1.tif_EGFP.tif	rep1	EGFP	485	20	0.714637519106352
4	DDO	20220516_ERB128_ddotALP01_EGFP_Rab5A_1hr_007.tif_ZP-1.tif_EGFP.tif	rep1	EGFP	486	32	1.14342003057016
4	DDO	20220516_ERB128_ddotALP01_EGFP_Rab5A_1hr_007.tif_ZP-1.tif_EGFP.tif	rep1	EGFP	487	8	0.285855007642541
4	DDO	20220516_ERB128_ddotALP01_EGFP_Rab5A_1hr_007.tif_ZP-1.tif_EGFP.tif	rep1	EGFP	488	15	0.535978139329764
4	DDO	20220516_ERB128_ddotALP01_EGFP_Rab5A_1hr_007.tif_ZP-1.tif_EGFP.tif	rep1	EGFP	489	29	1.03622440270421
4	DDO	20220516_ERB128_ddotALP01_EGFP_Rab5A_1hr_007.tif_ZP-1.tif_EGFP.tif	rep1	EGFP	490	4	0.14292750382127
4	DDO	20220516_ERB128_ddotALP01_EGFP_Rab5A_1hr_007.tif_ZP-1.tif_EGFP.tif	rep1	EGFP	491	13	0.464514387419129
4	DDO	20220516_ERB128_ddotALP01_EGFP_Rab5A_1hr_007.tif_ZP-1.tif_EGFP.tif	rep1	EGFP	492	10	0.357318759553176
4	DDO	20220516_ERB128_ddotALP01_EGFP_Rab5A_1hr_007.tif_ZP-1.tif_EGFP.tif	rep1	EGFP	493	22	0.786101271016988
4	DDO	20220516_ERB128_ddotALP01_EGFP_Rab5A_1hr_007.tif_ZP-1.tif_EGFP.tif	rep1	EGFP	494	24	0.857565022927623
4	DDO	20220516_ERB128_ddotALP01_EGFP_Rab5A_1hr_007.tif_ZP-1.tif_EGFP.tif	rep1	EGFP	495	4	0.14292750382127
4	DDO	20220516_ERB128_ddotALP01_EGFP_Rab5A_1hr_007.tif_ZP-1.tif_EGFP.tif	rep1	EGFP	496	25	0.89329689888294
4	DDO	20220516_ERB128_ddotALP01_EGFP_Rab5A_1hr_007.tif_ZP-1.tif_EGFP.tif	rep1	EGFP	497	6	0.214391255731906
4	DDO	20220516_ERB128_ddotALP01_EGFP_Rab5A_1hr_007.tif_ZP-1.tif_EGFP.tif	rep1	EGFP	498	36	1.28634753439143
4	DDO	20220516_ERB128_ddotALP01_EGFP_Rab5A_1hr_007.tif_ZP-1.tif_EGFP.tif	rep1	EGFP	499	20	0.714637519106352
4	DDO	20220516_ERB128_ddotALP01_EGFP_Rab5A_1hr_007.tif_ZP-1.tif_EGFP.tif	rep1	EGFP	500	6	0.214391255731906
4	DDO	20220516_ERB128_ddotALP01_EGFP_Rab5A_1hr_007.tif_ZP-1.tif_EGFP.tif	rep1	EGFP	501	11	0.393050635508494
4	DDO	20220516_ERB128_ddotALP01_EGFP_Rab5A_1hr_007.tif_ZP-1.tif_EGFP.tif	rep1	EGFP	502	10	0.357318759553176
4	DDO	20220516_ERB128_ddotALP01_EGFP_Rab5A_1hr_007.tif_ZP-1.tif_EGFP.tif	rep1	EGFP	503	12	0.428782511463811
4	DDO	20220516_ERB128_ddotALP01_EGFP_Rab5A_1hr_007.tif_ZP-1.tif_EGFP.tif	rep1	EGFP	504	50	1.78659379776588
4	DDO	20220516_ERB128_ddotALP01_EGFP_Rab5A_1hr_007.tif_ZP-1.tif_EGFP.tif	rep1	EGFP	505	25	0.89329689888294
4	DDO	20220516_ERB128_ddotALP01_EGFP_Rab5A_1hr_007.tif_ZP-1.tif_EGFP.tif	rep1	EGFP	506	35	1.25061565843612
4	DDO	20220516_ERB128_ddotALP01_EGFP_Rab5A_1hr_007.tif_ZP-1.tif_EGFP.tif	rep1	EGFP	507	39	1.39354316225739
4	DDO	20220516_ERB128_ddotALP01_EGFP_Rab5A_1hr_007.tif_ZP-1.tif_EGFP.tif	rep1	EGFP	508	16	0.571710015285082
4	DDO	20220516_ERB128_ddotALP01_EGFP_Rab5A_1hr_007.tif_ZP-1.tif_EGFP.tif	rep1	EGFP	509	28	1.00049252674889
4	DDO	20220516_ERB128_ddotALP01_EGFP_Rab5A_1hr_007.tif_ZP-1.tif_EGFP.tif	rep1	EGFP	510	7	0.250123131687223
4	DDO	20220516_ERB128_ddotALP01_EGFP_Rab5A_1hr_007.tif_ZP-1.tif_EGFP.tif	rep1	EGFP	511	12	0.428782511463811
4	DDO	20220516_ERB128_ddotALP01_EGFP_Rab5A_1hr_007.tif_ZP-1.tif_EGFP.tif	rep1	EGFP	512	4	0.14292750382127
4	DDO	20220516_ERB128_ddotALP01_EGFP_Rab5A_1hr_007.tif_ZP-1.tif_EGFP.tif	rep1	EGFP	269	10	0.357318759553176
4	DDO	20220516_ERB128_ddotALP01_EGFP_Rab5A_1hr_007.tif_ZP-1.tif_EGFP.tif	rep1	EGFP	270	10	0.357318759553176
4	DDO	20220516_ERB128_ddotALP01_EGFP_Rab5A_1hr_007.tif_ZP-1.tif_EGFP.tif	rep1	EGFP	271	29	1.03622440270421
4	DDO	20220516_ERB128_ddotALP01_EGFP_Rab5A_1hr_007.tif_ZP-1.tif_EGFP.tif	rep1	EGFP	272	6	0.214391255731906
4	DDO	20220516_ERB128_ddotALP01_EGFP_Rab5A_1hr_007.tif_ZP-1.tif_EGFP.tif	rep1	EGFP	273	33	1.17915190652548
4	DDO	20220516_ERB128_ddotALP01_EGFP_Rab5A_1hr_007.tif_ZP-1.tif_EGFP.tif	rep1	EGFP	558	16	0.571710015285082
4	DDO	20220516_ERB128_ddotALP01_EGFP_Rab5A_1hr_007.tif_ZP-1.tif_EGFP.tif	rep1	EGFP	559	12	0.428782511463811
4	DDO	20220516_ERB128_ddotALP01_EGFP_Rab5A_1hr_007.tif_ZP-1.tif_EGFP.tif	rep1	EGFP	560	22	0.786101271016988
4	DDO	20220516_ERB128_ddotALP01_EGFP_Rab5A_1hr_007.tif_ZP-1.tif_EGFP.tif	rep1	EGFP	561	10	0.357318759553176
4	DDO	20220516_ERB128_ddotALP01_EGFP_Rab5A_1hr_007.tif_ZP-1.tif_EGFP.tif	rep1	EGFP	562	6	0.214391255731906
4	DDO	20220516_ERB128_ddotALP01_EGFP_Rab5A_1hr_007.tif_ZP-1.tif_EGFP.tif	rep1	EGFP	563	39	1.39354316225739
4	DDO	20220516_ERB128_ddotALP01_EGFP_Rab5A_1hr_007.tif_ZP-1.tif_EGFP.tif	rep1	EGFP	564	7	0.250123131687223
4	DDO	20220516_ERB128_ddotALP01_EGFP_Rab5A_1hr_007.tif_ZP-1.tif_EGFP.tif	rep1	EGFP	565	14	0.500246263374447
4	DDO	20220516_ERB128_ddotALP01_EGFP_Rab5A_1hr_007.tif_ZP-1.tif_EGFP.tif	rep1	EGFP	566	6	0.214391255731906
4	DDO	20220516_ERB128_ddotALP01_EGFP_Rab5A_1hr_007.tif_ZP-1.tif_EGFP.tif	rep1	EGFP	567	8	0.285855007642541
4	DDO	20220516_ERB128_ddotALP01_EGFP_Rab5A_1hr_007.tif_ZP-1.tif_EGFP.tif	rep1	EGFP	568	21	0.75036939506167
4	DDO	20220516_ERB128_ddotALP01_EGFP_Rab5A_1hr_007.tif_ZP-1.tif_EGFP.tif	rep1	EGFP	569	4	0.14292750382127
4	DDO	20220516_ERB128_ddotALP01_EGFP_Rab5A_1hr_007.tif_ZP-1.tif_EGFP.tif	rep1	EGFP	570	17	0.6074418912404
4	DDO	20220516_ERB128_ddotALP01_EGFP_Rab5A_1hr_007.tif_ZP-1.tif_EGFP.tif	rep1	EGFP	571	10	0.357318759553176
4	DDO	20220516_ERB128_ddotALP01_EGFP_Rab5A_1hr_007.tif_ZP-1.tif_EGFP.tif	rep1	EGFP	572	10	0.357318759553176
4	DDO	20220516_ERB128_ddotALP01_EGFP_Rab5A_1hr_007.tif_ZP-1.tif_EGFP.tif	rep1	EGFP	573	28	1.00049252674889
4	DDO	20220516_ERB128_ddotALP01_EGFP_Rab5A_1hr_007.tif_ZP-1.tif_EGFP.tif	rep1	EGFP	574	10	0.357318759553176
4	DDO	20220516_ERB128_ddotALP01_EGFP_Rab5A_1hr_007.tif_ZP-1.tif_EGFP.tif	rep1	EGFP	575	27	0.964760650793576
4	DDO	20220516_ERB128_ddotALP01_EGFP_Rab5A_1hr_007.tif_ZP-1.tif_EGFP.tif	rep1	EGFP	576	15	0.535978139329764
4	DDO	20220516_ERB128_ddotALP01_EGFP_Rab5A_1hr_007.tif_ZP-1.tif_EGFP.tif	rep1	EGFP	537	6	0.214391255731906
4	DDO	20220516_ERB128_ddotALP01_EGFP_Rab5A_1hr_007.tif_ZP-1.tif_EGFP.tif	rep1	EGFP	538	18	0.643173767195717
4	DDO	20220516_ERB128_ddotALP01_EGFP_Rab5A_1hr_007.tif_ZP-1.tif_EGFP.tif	rep1	EGFP	539	16	0.571710015285082
4	DDO	20220516_ERB128_ddotALP01_EGFP_Rab5A_1hr_007.tif_ZP-1.tif_EGFP.tif	rep1	EGFP	540	23	0.821833146972305
4	DDO	20220516_ERB128_ddotALP01_EGFP_Rab5A_1hr_007.tif_ZP-1.tif_EGFP.tif	rep1	EGFP	541	4	0.14292750382127
4	DDO	20220516_ERB128_ddotALP01_EGFP_Rab5A_1hr_007.tif_ZP-1.tif_EGFP.tif	rep1	EGFP	542	6	0.214391255731906
4	DDO	20220516_ERB128_ddotALP01_EGFP_Rab5A_1hr_007.tif_ZP-1.tif_EGFP.tif	rep1	EGFP	543	55	1.96525317754247
4	DDO	20220516_ERB128_ddotALP01_EGFP_Rab5A_1hr_007.tif_ZP-1.tif_EGFP.tif	rep1	EGFP	544	19	0.678905643151035
4	DDO	20220516_ERB128_ddotALP01_EGFP_Rab5A_1hr_007.tif_ZP-1.tif_EGFP.tif	rep1	EGFP	545	8	0.285855007642541
4	DDO	20220516_ERB128_ddotALP01_EGFP_Rab5A_1hr_007.tif_ZP-1.tif_EGFP.tif	rep1	EGFP	546	21	0.75036939506167
4	DDO	20220516_ERB128_ddotALP01_EGFP_Rab5A_1hr_007.tif_ZP-1.tif_EGFP.tif	rep1	EGFP	547	25	0.89329689888294
4	DDO	20220516_ERB128_ddotALP01_EGFP_Rab5A_1hr_007.tif_ZP-1.tif_EGFP.tif	rep1	EGFP	548	7	0.250123131687223
4	DDO	20220516_ERB128_ddotALP01_EGFP_Rab5A_1hr_007.tif_ZP-1.tif_EGFP.tif	rep1	EGFP	549	13	0.464514387419129
4	DDO	20220516_ERB128_ddotALP01_EGFP_Rab5A_1hr_007.tif_ZP-1.tif_EGFP.tif	rep1	EGFP	550	28	1.00049252674889
4	DDO	20220516_ERB128_ddotALP01_EGFP_Rab5A_1hr_007.tif_ZP-1.tif_EGFP.tif	rep1	EGFP	551	9	0.321586883597859
4	DDO	20220516_ERB128_ddotALP01_EGFP_Rab5A_1hr_007.tif_ZP-1.tif_EGFP.tif	rep1	EGFP	552	12	0.428782511463811
4	DDO	20220516_ERB128_ddotALP01_EGFP_Rab5A_1hr_007.tif_ZP-1.tif_EGFP.tif	rep1	EGFP	553	11	0.393050635508494
4	DDO	20220516_ERB128_ddotALP01_EGFP_Rab5A_1hr_007.tif_ZP-1.tif_EGFP.tif	rep1	EGFP	554	18	0.643173767195717
4	DDO	20220516_ERB128_ddotALP01_EGFP_Rab5A_1hr_007.tif_ZP-1.tif_EGFP.tif	rep1	EGFP	555	19	0.678905643151035
4	DDO	20220516_ERB128_ddotALP01_EGFP_Rab5A_1hr_007.tif_ZP-1.tif_EGFP.tif	rep1	EGFP	556	9	0.321586883597859
4	DDO	20220516_ERB128_ddotALP01_EGFP_Rab5A_1hr_007.tif_ZP-1.tif_EGFP.tif	rep1	EGFP	557	13	0.464514387419129
4	DDO	20220516_ERB128_ddotALP01_EGFP_Rab5A_1hr_007.tif_ZP-1.tif_EGFP.tif	rep1	EGFP	246	16	0.571710015285082
4	DDO	20220516_ERB128_ddotALP01_EGFP_Rab5A_1hr_007.tif_ZP-1.tif_EGFP.tif	rep1	EGFP	247	12	0.428782511463811
4	DDO	20220516_ERB128_ddotALP01_EGFP_Rab5A_1hr_007.tif_ZP-1.tif_EGFP.tif	rep1	EGFP	248	8	0.285855007642541
4	DDO	20220516_ERB128_ddotALP01_EGFP_Rab5A_1hr_007.tif_ZP-1.tif_EGFP.tif	rep1	EGFP	249	26	0.929028774838258
4	DDO	20220516_ERB128_ddotALP01_EGFP_Rab5A_1hr_007.tif_ZP-1.tif_EGFP.tif	rep1	EGFP	237	13	0.464514387419129
4	DDO	20220516_ERB128_ddotALP01_EGFP_Rab5A_1hr_007.tif_ZP-1.tif_EGFP.tif	rep1	EGFP	238	13	0.464514387419129
4	DDO	20220516_ERB128_ddotALP01_EGFP_Rab5A_1hr_007.tif_ZP-1.tif_EGFP.tif	rep1	EGFP	239	12	0.428782511463811
4	DDO	20220516_ERB128_ddotALP01_EGFP_Rab5A_1hr_007.tif_ZP-1.tif_EGFP.tif	rep1	EGFP	240	28	1.00049252674889
4	DDO	20220516_ERB128_ddotALP01_EGFP_Rab5A_1hr_007.tif_ZP-1.tif_EGFP.tif	rep1	EGFP	241	11	0.393050635508494
4	DDO	20220516_ERB128_ddotALP01_EGFP_Rab5A_1hr_007.tif_ZP-1.tif_EGFP.tif	rep1	EGFP	242	7	0.250123131687223
4	DDO	20220516_ERB128_ddotALP01_EGFP_Rab5A_1hr_007.tif_ZP-1.tif_EGFP.tif	rep1	EGFP	243	66	2.35830381305096
4	DDO	20220516_ERB128_ddotALP01_EGFP_Rab5A_1hr_007.tif_ZP-1.tif_EGFP.tif	rep1	EGFP	244	4	0.14292750382127
4	DDO	20220516_ERB128_ddotALP01_EGFP_Rab5A_1hr_007.tif_ZP-1.tif_EGFP.tif	rep1	EGFP	245	45	1.60793441798929
4	DDO	20220516_ERB128_ddotALP01_EGFP_Rab5A_1hr_007.tif_ZP-1.tif_EGFP.tif	rep1	EGFP	584	7	0.250123131687223
4	DDO	20220516_ERB128_ddotALP01_EGFP_Rab5A_1hr_007.tif_ZP-1.tif_EGFP.tif	rep1	EGFP	585	42	1.50073879012334
4	DDO	20220516_ERB128_ddotALP01_EGFP_Rab5A_1hr_007.tif_ZP-1.tif_EGFP.tif	rep1	EGFP	586	13	0.464514387419129
4	DDO	20220516_ERB128_ddotALP01_EGFP_Rab5A_1hr_007.tif_ZP-1.tif_EGFP.tif	rep1	EGFP	587	21	0.75036939506167
4	DDO	20220516_ERB128_ddotALP01_EGFP_Rab5A_1hr_007.tif_ZP-1.tif_EGFP.tif	rep1	EGFP	250	8	0.285855007642541
4	DDO	20220516_ERB128_ddotALP01_EGFP_Rab5A_1hr_007.tif_ZP-1.tif_EGFP.tif	rep1	EGFP	251	13	0.464514387419129
4	DDO	20220516_ERB128_ddotALP01_EGFP_Rab5A_1hr_007.tif_ZP-1.tif_EGFP.tif	rep1	EGFP	577	4	0.14292750382127
4	DDO	20220516_ERB128_ddotALP01_EGFP_Rab5A_1hr_007.tif_ZP-1.tif_EGFP.tif	rep1	EGFP	578	11	0.393050635508494
4	DDO	20220516_ERB128_ddotALP01_EGFP_Rab5A_1hr_007.tif_ZP-1.tif_EGFP.tif	rep1	EGFP	579	26	0.929028774838258
4	DDO	20220516_ERB128_ddotALP01_EGFP_Rab5A_1hr_007.tif_ZP-1.tif_EGFP.tif	rep1	EGFP	580	4	0.14292750382127
4	DDO	20220516_ERB128_ddotALP01_EGFP_Rab5A_1hr_007.tif_ZP-1.tif_EGFP.tif	rep1	EGFP	581	6	0.214391255731906
4	DDO	20220516_ERB128_ddotALP01_EGFP_Rab5A_1hr_007.tif_ZP-1.tif_EGFP.tif	rep1	EGFP	582	19	0.678905643151035
4	DDO	20220516_ERB128_ddotALP01_EGFP_Rab5A_1hr_007.tif_ZP-1.tif_EGFP.tif	rep1	EGFP	583	6	0.214391255731906
4	DDO	20220516_ERB128_ddotALP01_EGFP_Rab5A_1hr_007.tif_ZP-1.tif_EGFP.tif	rep1	EGFP	258	16	0.571710015285082
4	DDO	20220516_ERB128_ddotALP01_EGFP_Rab5A_1hr_007.tif_ZP-1.tif_EGFP.tif	rep1	EGFP	259	6	0.214391255731906
4	DDO	20220516_ERB128_ddotALP01_EGFP_Rab5A_1hr_007.tif_ZP-1.tif_EGFP.tif	rep1	EGFP	260	10	0.357318759553176
4	DDO	20220516_ERB128_ddotALP01_EGFP_Rab5A_1hr_007.tif_ZP-1.tif_EGFP.tif	rep1	EGFP	261	25	0.89329689888294
4	DDO	20220516_ERB128_ddotALP01_EGFP_Rab5A_1hr_007.tif_ZP-1.tif_EGFP.tif	rep1	EGFP	263	5	0.178659379776588
4	DDO	20220516_ERB128_ddotALP01_EGFP_Rab5A_1hr_007.tif_ZP-1.tif_EGFP.tif	rep1	EGFP	264	7	0.250123131687223
4	DDO	20220516_ERB128_ddotALP01_EGFP_Rab5A_1hr_007.tif_ZP-1.tif_EGFP.tif	rep1	EGFP	265	4	0.14292750382127
4	DDO	20220516_ERB128_ddotALP01_EGFP_Rab5A_1hr_007.tif_ZP-1.tif_EGFP.tif	rep1	EGFP	266	25	0.89329689888294
4	DDO	20220516_ERB128_ddotALP01_EGFP_Rab5A_1hr_007.tif_ZP-1.tif_EGFP.tif	rep1	EGFP	267	20	0.714637519106352
4	DDO	20220516_ERB128_ddotALP01_EGFP_Rab5A_1hr_007.tif_ZP-1.tif_EGFP.tif	rep1	EGFP	268	4	0.14292750382127
4	DDO	20220516_ERB128_ddotALP01_EGFP_Rab5A_1hr_007.tif_ZP-1.tif_EGFP.tif	rep1	EGFP	255	24	0.857565022927623
4	DDO	20220516_ERB128_ddotALP01_EGFP_Rab5A_1hr_007.tif_ZP-1.tif_EGFP.tif	rep1	EGFP	256	10	0.357318759553176
4	DDO	20220516_ERB128_ddotALP01_EGFP_Rab5A_1hr_007.tif_ZP-1.tif_EGFP.tif	rep1	EGFP	257	21	0.75036939506167
4	DDO	20220516_ERB128_ddotALP01_EGFP_Rab5A_1hr_007.tif_ZP-1.tif_EGFP.tif	rep1	EGFP	262	38	1.35781128630207
4	DDO	20220516_ERB128_ddotALP01_EGFP_Rab5A_1hr_007.tif_ZP-1.tif_EGFP.tif	rep1	EGFP	254	13	0.464514387419129
4	DDO	20220516_ERB128_ddotALP01_EGFP_Rab5A_1hr_007.tif_ZP-1.tif_EGFP.tif	rep1	EGFP	252	12	0.428782511463811
4	DDO	20220516_ERB128_ddotALP01_EGFP_Rab5A_1hr_007.tif_ZP-1.tif_EGFP.tif	rep1	EGFP	253	18	0.643173767195717
5	DDO	20220516_ERB128_ddotALP01_EGFP_Rab5A_1hr_007.tif_ZP-2.tif_EGFP.tif	rep1	EGFP	177	4	0.14292750382127
5	DDO	20220516_ERB128_ddotALP01_EGFP_Rab5A_1hr_007.tif_ZP-2.tif_EGFP.tif	rep1	EGFP	176	11	0.393050635508494
5	DDO	20220516_ERB128_ddotALP01_EGFP_Rab5A_1hr_007.tif_ZP-2.tif_EGFP.tif	rep1	EGFP	180	25	0.89329689888294
5	DDO	20220516_ERB128_ddotALP01_EGFP_Rab5A_1hr_007.tif_ZP-2.tif_EGFP.tif	rep1	EGFP	178	24	0.857565022927623
5	DDO	20220516_ERB128_ddotALP01_EGFP_Rab5A_1hr_007.tif_ZP-2.tif_EGFP.tif	rep1	EGFP	175	29	1.03622440270421
5	DDO	20220516_ERB128_ddotALP01_EGFP_Rab5A_1hr_007.tif_ZP-2.tif_EGFP.tif	rep1	EGFP	179	21	0.75036939506167
5	DDO	20220516_ERB128_ddotALP01_EGFP_Rab5A_1hr_007.tif_ZP-2.tif_EGFP.tif	rep1	EGFP	7	11	0.393050635508494
5	DDO	20220516_ERB128_ddotALP01_EGFP_Rab5A_1hr_007.tif_ZP-2.tif_EGFP.tif	rep1	EGFP	8	22	0.786101271016988
5	DDO	20220516_ERB128_ddotALP01_EGFP_Rab5A_1hr_007.tif_ZP-2.tif_EGFP.tif	rep1	EGFP	9	14	0.500246263374447
5	DDO	20220516_ERB128_ddotALP01_EGFP_Rab5A_1hr_007.tif_ZP-2.tif_EGFP.tif	rep1	EGFP	10	10	0.357318759553176
5	DDO	20220516_ERB128_ddotALP01_EGFP_Rab5A_1hr_007.tif_ZP-2.tif_EGFP.tif	rep1	EGFP	11	31	1.10768815461485
5	DDO	20220516_ERB128_ddotALP01_EGFP_Rab5A_1hr_007.tif_ZP-2.tif_EGFP.tif	rep1	EGFP	12	3	0.107195627865953
5	DDO	20220516_ERB128_ddotALP01_EGFP_Rab5A_1hr_007.tif_ZP-2.tif_EGFP.tif	rep1	EGFP	13	20	0.714637519106352
5	DDO	20220516_ERB128_ddotALP01_EGFP_Rab5A_1hr_007.tif_ZP-2.tif_EGFP.tif	rep1	EGFP	14	14	0.500246263374447
5	DDO	20220516_ERB128_ddotALP01_EGFP_Rab5A_1hr_007.tif_ZP-2.tif_EGFP.tif	rep1	EGFP	192	57	2.0367169294531
5	DDO	20220516_ERB128_ddotALP01_EGFP_Rab5A_1hr_007.tif_ZP-2.tif_EGFP.tif	rep1	EGFP	193	16	0.571710015285082
5	DDO	20220516_ERB128_ddotALP01_EGFP_Rab5A_1hr_007.tif_ZP-2.tif_EGFP.tif	rep1	EGFP	181	6	0.214391255731906
5	DDO	20220516_ERB128_ddotALP01_EGFP_Rab5A_1hr_007.tif_ZP-2.tif_EGFP.tif	rep1	EGFP	182	9	0.321586883597859
5	DDO	20220516_ERB128_ddotALP01_EGFP_Rab5A_1hr_007.tif_ZP-2.tif_EGFP.tif	rep1	EGFP	183	13	0.464514387419129
5	DDO	20220516_ERB128_ddotALP01_EGFP_Rab5A_1hr_007.tif_ZP-2.tif_EGFP.tif	rep1	EGFP	184	21	0.75036939506167
5	DDO	20220516_ERB128_ddotALP01_EGFP_Rab5A_1hr_007.tif_ZP-2.tif_EGFP.tif	rep1	EGFP	185	34	1.2148837824808
5	DDO	20220516_ERB128_ddotALP01_EGFP_Rab5A_1hr_007.tif_ZP-2.tif_EGFP.tif	rep1	EGFP	186	8	0.285855007642541
5	DDO	20220516_ERB128_ddotALP01_EGFP_Rab5A_1hr_007.tif_ZP-2.tif_EGFP.tif	rep1	EGFP	187	5	0.178659379776588
5	DDO	20220516_ERB128_ddotALP01_EGFP_Rab5A_1hr_007.tif_ZP-2.tif_EGFP.tif	rep1	EGFP	188	5	0.178659379776588
5	DDO	20220516_ERB128_ddotALP01_EGFP_Rab5A_1hr_007.tif_ZP-2.tif_EGFP.tif	rep1	EGFP	189	34	1.2148837824808
5	DDO	20220516_ERB128_ddotALP01_EGFP_Rab5A_1hr_007.tif_ZP-2.tif_EGFP.tif	rep1	EGFP	190	8	0.285855007642541
5	DDO	20220516_ERB128_ddotALP01_EGFP_Rab5A_1hr_007.tif_ZP-2.tif_EGFP.tif	rep1	EGFP	191	15	0.535978139329764
5	DDO	20220516_ERB128_ddotALP01_EGFP_Rab5A_1hr_007.tif_ZP-2.tif_EGFP.tif	rep1	EGFP	1	18	0.643173767195717
5	DDO	20220516_ERB128_ddotALP01_EGFP_Rab5A_1hr_007.tif_ZP-2.tif_EGFP.tif	rep1	EGFP	2	9	0.321586883597859
5	DDO	20220516_ERB128_ddotALP01_EGFP_Rab5A_1hr_007.tif_ZP-2.tif_EGFP.tif	rep1	EGFP	3	9	0.321586883597859
5	DDO	20220516_ERB128_ddotALP01_EGFP_Rab5A_1hr_007.tif_ZP-2.tif_EGFP.tif	rep1	EGFP	4	11	0.393050635508494
5	DDO	20220516_ERB128_ddotALP01_EGFP_Rab5A_1hr_007.tif_ZP-2.tif_EGFP.tif	rep1	EGFP	5	6	0.214391255731906
5	DDO	20220516_ERB128_ddotALP01_EGFP_Rab5A_1hr_007.tif_ZP-2.tif_EGFP.tif	rep1	EGFP	6	5	0.178659379776588
5	DDO	20220516_ERB128_ddotALP01_EGFP_Rab5A_1hr_007.tif_ZP-2.tif_EGFP.tif	rep1	EGFP	170	38	1.35781128630207
5	DDO	20220516_ERB128_ddotALP01_EGFP_Rab5A_1hr_007.tif_ZP-2.tif_EGFP.tif	rep1	EGFP	171	19	0.678905643151035
5	DDO	20220516_ERB128_ddotALP01_EGFP_Rab5A_1hr_007.tif_ZP-2.tif_EGFP.tif	rep1	EGFP	172	36	1.28634753439143
5	DDO	20220516_ERB128_ddotALP01_EGFP_Rab5A_1hr_007.tif_ZP-2.tif_EGFP.tif	rep1	EGFP	173	19	0.678905643151035
5	DDO	20220516_ERB128_ddotALP01_EGFP_Rab5A_1hr_007.tif_ZP-2.tif_EGFP.tif	rep1	EGFP	174	7	0.250123131687223
5	DDO	20220516_ERB128_ddotALP01_EGFP_Rab5A_1hr_007.tif_ZP-2.tif_EGFP.tif	rep1	EGFP	53	21	0.75036939506167
5	DDO	20220516_ERB128_ddotALP01_EGFP_Rab5A_1hr_007.tif_ZP-2.tif_EGFP.tif	rep1	EGFP	54	1	0.0357318759553176
5	DDO	20220516_ERB128_ddotALP01_EGFP_Rab5A_1hr_007.tif_ZP-2.tif_EGFP.tif	rep1	EGFP	55	10	0.357318759553176
5	DDO	20220516_ERB128_ddotALP01_EGFP_Rab5A_1hr_007.tif_ZP-2.tif_EGFP.tif	rep1	EGFP	56	10	0.357318759553176
5	DDO	20220516_ERB128_ddotALP01_EGFP_Rab5A_1hr_007.tif_ZP-2.tif_EGFP.tif	rep1	EGFP	57	21	0.75036939506167
5	DDO	20220516_ERB128_ddotALP01_EGFP_Rab5A_1hr_007.tif_ZP-2.tif_EGFP.tif	rep1	EGFP	58	32	1.14342003057016
5	DDO	20220516_ERB128_ddotALP01_EGFP_Rab5A_1hr_007.tif_ZP-2.tif_EGFP.tif	rep1	EGFP	59	22	0.786101271016988
5	DDO	20220516_ERB128_ddotALP01_EGFP_Rab5A_1hr_007.tif_ZP-2.tif_EGFP.tif	rep1	EGFP	60	23	0.821833146972305
5	DDO	20220516_ERB128_ddotALP01_EGFP_Rab5A_1hr_007.tif_ZP-2.tif_EGFP.tif	rep1	EGFP	61	4	0.14292750382127
5	DDO	20220516_ERB128_ddotALP01_EGFP_Rab5A_1hr_007.tif_ZP-2.tif_EGFP.tif	rep1	EGFP	62	41	1.46500691416802
5	DDO	20220516_ERB128_ddotALP01_EGFP_Rab5A_1hr_007.tif_ZP-2.tif_EGFP.tif	rep1	EGFP	63	5	0.178659379776588
5	DDO	20220516_ERB128_ddotALP01_EGFP_Rab5A_1hr_007.tif_ZP-2.tif_EGFP.tif	rep1	EGFP	64	5	0.178659379776588
5	DDO	20220516_ERB128_ddotALP01_EGFP_Rab5A_1hr_007.tif_ZP-2.tif_EGFP.tif	rep1	EGFP	65	29	1.03622440270421
5	DDO	20220516_ERB128_ddotALP01_EGFP_Rab5A_1hr_007.tif_ZP-2.tif_EGFP.tif	rep1	EGFP	66	9	0.321586883597859
5	DDO	20220516_ERB128_ddotALP01_EGFP_Rab5A_1hr_007.tif_ZP-2.tif_EGFP.tif	rep1	EGFP	67	10	0.357318759553176
5	DDO	20220516_ERB128_ddotALP01_EGFP_Rab5A_1hr_007.tif_ZP-2.tif_EGFP.tif	rep1	EGFP	68	4	0.14292750382127
5	DDO	20220516_ERB128_ddotALP01_EGFP_Rab5A_1hr_007.tif_ZP-2.tif_EGFP.tif	rep1	EGFP	69	7	0.250123131687223
5	DDO	20220516_ERB128_ddotALP01_EGFP_Rab5A_1hr_007.tif_ZP-2.tif_EGFP.tif	rep1	EGFP	70	17	0.6074418912404
5	DDO	20220516_ERB128_ddotALP01_EGFP_Rab5A_1hr_007.tif_ZP-2.tif_EGFP.tif	rep1	EGFP	71	14	0.500246263374447
5	DDO	20220516_ERB128_ddotALP01_EGFP_Rab5A_1hr_007.tif_ZP-2.tif_EGFP.tif	rep1	EGFP	72	18	0.643173767195717
5	DDO	20220516_ERB128_ddotALP01_EGFP_Rab5A_1hr_007.tif_ZP-2.tif_EGFP.tif	rep1	EGFP	73	20	0.714637519106352
5	DDO	20220516_ERB128_ddotALP01_EGFP_Rab5A_1hr_007.tif_ZP-2.tif_EGFP.tif	rep1	EGFP	74	11	0.393050635508494
5	DDO	20220516_ERB128_ddotALP01_EGFP_Rab5A_1hr_007.tif_ZP-2.tif_EGFP.tif	rep1	EGFP	75	4	0.14292750382127
5	DDO	20220516_ERB128_ddotALP01_EGFP_Rab5A_1hr_007.tif_ZP-2.tif_EGFP.tif	rep1	EGFP	76	35	1.25061565843612
5	DDO	20220516_ERB128_ddotALP01_EGFP_Rab5A_1hr_007.tif_ZP-2.tif_EGFP.tif	rep1	EGFP	77	20	0.714637519106352
5	DDO	20220516_ERB128_ddotALP01_EGFP_Rab5A_1hr_007.tif_ZP-2.tif_EGFP.tif	rep1	EGFP	78	11	0.393050635508494
5	DDO	20220516_ERB128_ddotALP01_EGFP_Rab5A_1hr_007.tif_ZP-2.tif_EGFP.tif	rep1	EGFP	79	21	0.75036939506167
5	DDO	20220516_ERB128_ddotALP01_EGFP_Rab5A_1hr_007.tif_ZP-2.tif_EGFP.tif	rep1	EGFP	80	7	0.250123131687223
5	DDO	20220516_ERB128_ddotALP01_EGFP_Rab5A_1hr_007.tif_ZP-2.tif_EGFP.tif	rep1	EGFP	81	22	0.786101271016988
5	DDO	20220516_ERB128_ddotALP01_EGFP_Rab5A_1hr_007.tif_ZP-2.tif_EGFP.tif	rep1	EGFP	82	23	0.821833146972305
5	DDO	20220516_ERB128_ddotALP01_EGFP_Rab5A_1hr_007.tif_ZP-2.tif_EGFP.tif	rep1	EGFP	83	6	0.214391255731906
5	DDO	20220516_ERB128_ddotALP01_EGFP_Rab5A_1hr_007.tif_ZP-2.tif_EGFP.tif	rep1	EGFP	84	65	2.32257193709565
5	DDO	20220516_ERB128_ddotALP01_EGFP_Rab5A_1hr_007.tif_ZP-2.tif_EGFP.tif	rep1	EGFP	85	4	0.14292750382127
5	DDO	20220516_ERB128_ddotALP01_EGFP_Rab5A_1hr_007.tif_ZP-2.tif_EGFP.tif	rep1	EGFP	86	39	1.39354316225739
5	DDO	20220516_ERB128_ddotALP01_EGFP_Rab5A_1hr_007.tif_ZP-2.tif_EGFP.tif	rep1	EGFP	87	18	0.643173767195717
5	DDO	20220516_ERB128_ddotALP01_EGFP_Rab5A_1hr_007.tif_ZP-2.tif_EGFP.tif	rep1	EGFP	88	9	0.321586883597859
5	DDO	20220516_ERB128_ddotALP01_EGFP_Rab5A_1hr_007.tif_ZP-2.tif_EGFP.tif	rep1	EGFP	89	16	0.571710015285082
5	DDO	20220516_ERB128_ddotALP01_EGFP_Rab5A_1hr_007.tif_ZP-2.tif_EGFP.tif	rep1	EGFP	90	24	0.857565022927623
5	DDO	20220516_ERB128_ddotALP01_EGFP_Rab5A_1hr_007.tif_ZP-2.tif_EGFP.tif	rep1	EGFP	91	14	0.500246263374447
5	DDO	20220516_ERB128_ddotALP01_EGFP_Rab5A_1hr_007.tif_ZP-2.tif_EGFP.tif	rep1	EGFP	92	14	0.500246263374447
5	DDO	20220516_ERB128_ddotALP01_EGFP_Rab5A_1hr_007.tif_ZP-2.tif_EGFP.tif	rep1	EGFP	93	10	0.357318759553176
5	DDO	20220516_ERB128_ddotALP01_EGFP_Rab5A_1hr_007.tif_ZP-2.tif_EGFP.tif	rep1	EGFP	94	19	0.678905643151035
5	DDO	20220516_ERB128_ddotALP01_EGFP_Rab5A_1hr_007.tif_ZP-2.tif_EGFP.tif	rep1	EGFP	95	9	0.321586883597859
5	DDO	20220516_ERB128_ddotALP01_EGFP_Rab5A_1hr_007.tif_ZP-2.tif_EGFP.tif	rep1	EGFP	96	4	0.14292750382127
5	DDO	20220516_ERB128_ddotALP01_EGFP_Rab5A_1hr_007.tif_ZP-2.tif_EGFP.tif	rep1	EGFP	97	23	0.821833146972305
5	DDO	20220516_ERB128_ddotALP01_EGFP_Rab5A_1hr_007.tif_ZP-2.tif_EGFP.tif	rep1	EGFP	98	17	0.6074418912404
5	DDO	20220516_ERB128_ddotALP01_EGFP_Rab5A_1hr_007.tif_ZP-2.tif_EGFP.tif	rep1	EGFP	99	31	1.10768815461485
5	DDO	20220516_ERB128_ddotALP01_EGFP_Rab5A_1hr_007.tif_ZP-2.tif_EGFP.tif	rep1	EGFP	100	7	0.250123131687223
5	DDO	20220516_ERB128_ddotALP01_EGFP_Rab5A_1hr_007.tif_ZP-2.tif_EGFP.tif	rep1	EGFP	101	6	0.214391255731906
5	DDO	20220516_ERB128_ddotALP01_EGFP_Rab5A_1hr_007.tif_ZP-2.tif_EGFP.tif	rep1	EGFP	102	40	1.4292750382127
5	DDO	20220516_ERB128_ddotALP01_EGFP_Rab5A_1hr_007.tif_ZP-2.tif_EGFP.tif	rep1	EGFP	103	6	0.214391255731906
5	DDO	20220516_ERB128_ddotALP01_EGFP_Rab5A_1hr_007.tif_ZP-2.tif_EGFP.tif	rep1	EGFP	104	12	0.428782511463811
5	DDO	20220516_ERB128_ddotALP01_EGFP_Rab5A_1hr_007.tif_ZP-2.tif_EGFP.tif	rep1	EGFP	105	52	1.85805754967652
5	DDO	20220516_ERB128_ddotALP01_EGFP_Rab5A_1hr_007.tif_ZP-2.tif_EGFP.tif	rep1	EGFP	106	17	0.6074418912404
5	DDO	20220516_ERB128_ddotALP01_EGFP_Rab5A_1hr_007.tif_ZP-2.tif_EGFP.tif	rep1	EGFP	107	44	1.57220254203398
5	DDO	20220516_ERB128_ddotALP01_EGFP_Rab5A_1hr_007.tif_ZP-2.tif_EGFP.tif	rep1	EGFP	108	8	0.285855007642541
5	DDO	20220516_ERB128_ddotALP01_EGFP_Rab5A_1hr_007.tif_ZP-2.tif_EGFP.tif	rep1	EGFP	109	7	0.250123131687223
5	DDO	20220516_ERB128_ddotALP01_EGFP_Rab5A_1hr_007.tif_ZP-2.tif_EGFP.tif	rep1	EGFP	110	11	0.393050635508494
5	DDO	20220516_ERB128_ddotALP01_EGFP_Rab5A_1hr_007.tif_ZP-2.tif_EGFP.tif	rep1	EGFP	111	10	0.357318759553176
5	DDO	20220516_ERB128_ddotALP01_EGFP_Rab5A_1hr_007.tif_ZP-2.tif_EGFP.tif	rep1	EGFP	112	20	0.714637519106352
5	DDO	20220516_ERB128_ddotALP01_EGFP_Rab5A_1hr_007.tif_ZP-2.tif_EGFP.tif	rep1	EGFP	113	8	0.285855007642541
5	DDO	20220516_ERB128_ddotALP01_EGFP_Rab5A_1hr_007.tif_ZP-2.tif_EGFP.tif	rep1	EGFP	114	32	1.14342003057016
5	DDO	20220516_ERB128_ddotALP01_EGFP_Rab5A_1hr_007.tif_ZP-2.tif_EGFP.tif	rep1	EGFP	115	10	0.357318759553176
5	DDO	20220516_ERB128_ddotALP01_EGFP_Rab5A_1hr_007.tif_ZP-2.tif_EGFP.tif	rep1	EGFP	116	28	1.00049252674889
5	DDO	20220516_ERB128_ddotALP01_EGFP_Rab5A_1hr_007.tif_ZP-2.tif_EGFP.tif	rep1	EGFP	117	16	0.571710015285082
5	DDO	20220516_ERB128_ddotALP01_EGFP_Rab5A_1hr_007.tif_ZP-2.tif_EGFP.tif	rep1	EGFP	118	12	0.428782511463811
5	DDO	20220516_ERB128_ddotALP01_EGFP_Rab5A_1hr_007.tif_ZP-2.tif_EGFP.tif	rep1	EGFP	119	35	1.25061565843612
5	DDO	20220516_ERB128_ddotALP01_EGFP_Rab5A_1hr_007.tif_ZP-2.tif_EGFP.tif	rep1	EGFP	120	12	0.428782511463811
5	DDO	20220516_ERB128_ddotALP01_EGFP_Rab5A_1hr_007.tif_ZP-2.tif_EGFP.tif	rep1	EGFP	121	11	0.393050635508494
5	DDO	20220516_ERB128_ddotALP01_EGFP_Rab5A_1hr_007.tif_ZP-2.tif_EGFP.tif	rep1	EGFP	122	46	1.64366629394461
5	DDO	20220516_ERB128_ddotALP01_EGFP_Rab5A_1hr_007.tif_ZP-2.tif_EGFP.tif	rep1	EGFP	123	5	0.178659379776588
5	DDO	20220516_ERB128_ddotALP01_EGFP_Rab5A_1hr_007.tif_ZP-2.tif_EGFP.tif	rep1	EGFP	124	4	0.14292750382127
5	DDO	20220516_ERB128_ddotALP01_EGFP_Rab5A_1hr_007.tif_ZP-2.tif_EGFP.tif	rep1	EGFP	125	33	1.17915190652548
5	DDO	20220516_ERB128_ddotALP01_EGFP_Rab5A_1hr_007.tif_ZP-2.tif_EGFP.tif	rep1	EGFP	126	46	1.64366629394461
5	DDO	20220516_ERB128_ddotALP01_EGFP_Rab5A_1hr_007.tif_ZP-2.tif_EGFP.tif	rep1	EGFP	127	33	1.17915190652548
5	DDO	20220516_ERB128_ddotALP01_EGFP_Rab5A_1hr_007.tif_ZP-2.tif_EGFP.tif	rep1	EGFP	128	6	0.214391255731906
5	DDO	20220516_ERB128_ddotALP01_EGFP_Rab5A_1hr_007.tif_ZP-2.tif_EGFP.tif	rep1	EGFP	129	41	1.46500691416802
5	DDO	20220516_ERB128_ddotALP01_EGFP_Rab5A_1hr_007.tif_ZP-2.tif_EGFP.tif	rep1	EGFP	130	19	0.678905643151035
5	DDO	20220516_ERB128_ddotALP01_EGFP_Rab5A_1hr_007.tif_ZP-2.tif_EGFP.tif	rep1	EGFP	131	12	0.428782511463811
5	DDO	20220516_ERB128_ddotALP01_EGFP_Rab5A_1hr_007.tif_ZP-2.tif_EGFP.tif	rep1	EGFP	132	14	0.500246263374447
5	DDO	20220516_ERB128_ddotALP01_EGFP_Rab5A_1hr_007.tif_ZP-2.tif_EGFP.tif	rep1	EGFP	133	31	1.10768815461485
5	DDO	20220516_ERB128_ddotALP01_EGFP_Rab5A_1hr_007.tif_ZP-2.tif_EGFP.tif	rep1	EGFP	134	12	0.428782511463811
5	DDO	20220516_ERB128_ddotALP01_EGFP_Rab5A_1hr_007.tif_ZP-2.tif_EGFP.tif	rep1	EGFP	135	9	0.321586883597859
5	DDO	20220516_ERB128_ddotALP01_EGFP_Rab5A_1hr_007.tif_ZP-2.tif_EGFP.tif	rep1	EGFP	136	9	0.321586883597859
5	DDO	20220516_ERB128_ddotALP01_EGFP_Rab5A_1hr_007.tif_ZP-2.tif_EGFP.tif	rep1	EGFP	137	9	0.321586883597859
5	DDO	20220516_ERB128_ddotALP01_EGFP_Rab5A_1hr_007.tif_ZP-2.tif_EGFP.tif	rep1	EGFP	138	6	0.214391255731906
5	DDO	20220516_ERB128_ddotALP01_EGFP_Rab5A_1hr_007.tif_ZP-2.tif_EGFP.tif	rep1	EGFP	139	35	1.25061565843612
5	DDO	20220516_ERB128_ddotALP01_EGFP_Rab5A_1hr_007.tif_ZP-2.tif_EGFP.tif	rep1	EGFP	140	13	0.464514387419129
5	DDO	20220516_ERB128_ddotALP01_EGFP_Rab5A_1hr_007.tif_ZP-2.tif_EGFP.tif	rep1	EGFP	141	40	1.4292750382127
5	DDO	20220516_ERB128_ddotALP01_EGFP_Rab5A_1hr_007.tif_ZP-2.tif_EGFP.tif	rep1	EGFP	142	13	0.464514387419129
5	DDO	20220516_ERB128_ddotALP01_EGFP_Rab5A_1hr_007.tif_ZP-2.tif_EGFP.tif	rep1	EGFP	143	38	1.35781128630207
5	DDO	20220516_ERB128_ddotALP01_EGFP_Rab5A_1hr_007.tif_ZP-2.tif_EGFP.tif	rep1	EGFP	144	4	0.14292750382127
5	DDO	20220516_ERB128_ddotALP01_EGFP_Rab5A_1hr_007.tif_ZP-2.tif_EGFP.tif	rep1	EGFP	145	32	1.14342003057016
5	DDO	20220516_ERB128_ddotALP01_EGFP_Rab5A_1hr_007.tif_ZP-2.tif_EGFP.tif	rep1	EGFP	146	35	1.25061565843612
5	DDO	20220516_ERB128_ddotALP01_EGFP_Rab5A_1hr_007.tif_ZP-2.tif_EGFP.tif	rep1	EGFP	147	23	0.821833146972305
5	DDO	20220516_ERB128_ddotALP01_EGFP_Rab5A_1hr_007.tif_ZP-2.tif_EGFP.tif	rep1	EGFP	148	30	1.07195627865953
5	DDO	20220516_ERB128_ddotALP01_EGFP_Rab5A_1hr_007.tif_ZP-2.tif_EGFP.tif	rep1	EGFP	149	4	0.14292750382127
5	DDO	20220516_ERB128_ddotALP01_EGFP_Rab5A_1hr_007.tif_ZP-2.tif_EGFP.tif	rep1	EGFP	150	7	0.250123131687223
5	DDO	20220516_ERB128_ddotALP01_EGFP_Rab5A_1hr_007.tif_ZP-2.tif_EGFP.tif	rep1	EGFP	151	13	0.464514387419129
5	DDO	20220516_ERB128_ddotALP01_EGFP_Rab5A_1hr_007.tif_ZP-2.tif_EGFP.tif	rep1	EGFP	152	43	1.53647066607866
5	DDO	20220516_ERB128_ddotALP01_EGFP_Rab5A_1hr_007.tif_ZP-2.tif_EGFP.tif	rep1	EGFP	153	14	0.500246263374447
5	DDO	20220516_ERB128_ddotALP01_EGFP_Rab5A_1hr_007.tif_ZP-2.tif_EGFP.tif	rep1	EGFP	154	36	1.28634753439143
5	DDO	20220516_ERB128_ddotALP01_EGFP_Rab5A_1hr_007.tif_ZP-2.tif_EGFP.tif	rep1	EGFP	155	31	1.10768815461485
5	DDO	20220516_ERB128_ddotALP01_EGFP_Rab5A_1hr_007.tif_ZP-2.tif_EGFP.tif	rep1	EGFP	156	49	1.75086192181056
5	DDO	20220516_ERB128_ddotALP01_EGFP_Rab5A_1hr_007.tif_ZP-2.tif_EGFP.tif	rep1	EGFP	157	22	0.786101271016988
5	DDO	20220516_ERB128_ddotALP01_EGFP_Rab5A_1hr_007.tif_ZP-2.tif_EGFP.tif	rep1	EGFP	158	14	0.500246263374447
5	DDO	20220516_ERB128_ddotALP01_EGFP_Rab5A_1hr_007.tif_ZP-2.tif_EGFP.tif	rep1	EGFP	159	8	0.285855007642541
5	DDO	20220516_ERB128_ddotALP01_EGFP_Rab5A_1hr_007.tif_ZP-2.tif_EGFP.tif	rep1	EGFP	160	31	1.10768815461485
5	DDO	20220516_ERB128_ddotALP01_EGFP_Rab5A_1hr_007.tif_ZP-2.tif_EGFP.tif	rep1	EGFP	161	8	0.285855007642541
5	DDO	20220516_ERB128_ddotALP01_EGFP_Rab5A_1hr_007.tif_ZP-2.tif_EGFP.tif	rep1	EGFP	162	35	1.25061565843612
5	DDO	20220516_ERB128_ddotALP01_EGFP_Rab5A_1hr_007.tif_ZP-2.tif_EGFP.tif	rep1	EGFP	163	52	1.85805754967652
5	DDO	20220516_ERB128_ddotALP01_EGFP_Rab5A_1hr_007.tif_ZP-2.tif_EGFP.tif	rep1	EGFP	164	9	0.321586883597859
5	DDO	20220516_ERB128_ddotALP01_EGFP_Rab5A_1hr_007.tif_ZP-2.tif_EGFP.tif	rep1	EGFP	165	35	1.25061565843612
5	DDO	20220516_ERB128_ddotALP01_EGFP_Rab5A_1hr_007.tif_ZP-2.tif_EGFP.tif	rep1	EGFP	166	4	0.14292750382127
5	DDO	20220516_ERB128_ddotALP01_EGFP_Rab5A_1hr_007.tif_ZP-2.tif_EGFP.tif	rep1	EGFP	167	7	0.250123131687223
5	DDO	20220516_ERB128_ddotALP01_EGFP_Rab5A_1hr_007.tif_ZP-2.tif_EGFP.tif	rep1	EGFP	168	17	0.6074418912404
5	DDO	20220516_ERB128_ddotALP01_EGFP_Rab5A_1hr_007.tif_ZP-2.tif_EGFP.tif	rep1	EGFP	169	41	1.46500691416802
5	DDO	20220516_ERB128_ddotALP01_EGFP_Rab5A_1hr_007.tif_ZP-2.tif_EGFP.tif	rep1	EGFP	289	8	0.285855007642541
5	DDO	20220516_ERB128_ddotALP01_EGFP_Rab5A_1hr_007.tif_ZP-2.tif_EGFP.tif	rep1	EGFP	290	9	0.321586883597859
5	DDO	20220516_ERB128_ddotALP01_EGFP_Rab5A_1hr_007.tif_ZP-2.tif_EGFP.tif	rep1	EGFP	291	4	0.14292750382127
5	DDO	20220516_ERB128_ddotALP01_EGFP_Rab5A_1hr_007.tif_ZP-2.tif_EGFP.tif	rep1	EGFP	292	9	0.321586883597859
5	DDO	20220516_ERB128_ddotALP01_EGFP_Rab5A_1hr_007.tif_ZP-2.tif_EGFP.tif	rep1	EGFP	293	10	0.357318759553176
5	DDO	20220516_ERB128_ddotALP01_EGFP_Rab5A_1hr_007.tif_ZP-2.tif_EGFP.tif	rep1	EGFP	294	24	0.857565022927623
5	DDO	20220516_ERB128_ddotALP01_EGFP_Rab5A_1hr_007.tif_ZP-2.tif_EGFP.tif	rep1	EGFP	295	25	0.89329689888294
5	DDO	20220516_ERB128_ddotALP01_EGFP_Rab5A_1hr_007.tif_ZP-2.tif_EGFP.tif	rep1	EGFP	296	12	0.428782511463811
5	DDO	20220516_ERB128_ddotALP01_EGFP_Rab5A_1hr_007.tif_ZP-2.tif_EGFP.tif	rep1	EGFP	297	6	0.214391255731906
5	DDO	20220516_ERB128_ddotALP01_EGFP_Rab5A_1hr_007.tif_ZP-2.tif_EGFP.tif	rep1	EGFP	298	16	0.571710015285082
5	DDO	20220516_ERB128_ddotALP01_EGFP_Rab5A_1hr_007.tif_ZP-2.tif_EGFP.tif	rep1	EGFP	299	16	0.571710015285082
5	DDO	20220516_ERB128_ddotALP01_EGFP_Rab5A_1hr_007.tif_ZP-2.tif_EGFP.tif	rep1	EGFP	300	14	0.500246263374447
5	DDO	20220516_ERB128_ddotALP01_EGFP_Rab5A_1hr_007.tif_ZP-2.tif_EGFP.tif	rep1	EGFP	301	11	0.393050635508494
5	DDO	20220516_ERB128_ddotALP01_EGFP_Rab5A_1hr_007.tif_ZP-2.tif_EGFP.tif	rep1	EGFP	302	9	0.321586883597859
5	DDO	20220516_ERB128_ddotALP01_EGFP_Rab5A_1hr_007.tif_ZP-2.tif_EGFP.tif	rep1	EGFP	303	23	0.821833146972305
5	DDO	20220516_ERB128_ddotALP01_EGFP_Rab5A_1hr_007.tif_ZP-2.tif_EGFP.tif	rep1	EGFP	304	3	0.107195627865953
5	DDO	20220516_ERB128_ddotALP01_EGFP_Rab5A_1hr_007.tif_ZP-2.tif_EGFP.tif	rep1	EGFP	305	8	0.285855007642541
5	DDO	20220516_ERB128_ddotALP01_EGFP_Rab5A_1hr_007.tif_ZP-2.tif_EGFP.tif	rep1	EGFP	306	37	1.32207941034675
5	DDO	20220516_ERB128_ddotALP01_EGFP_Rab5A_1hr_007.tif_ZP-2.tif_EGFP.tif	rep1	EGFP	307	6	0.214391255731906
5	DDO	20220516_ERB128_ddotALP01_EGFP_Rab5A_1hr_007.tif_ZP-2.tif_EGFP.tif	rep1	EGFP	308	33	1.17915190652548
5	DDO	20220516_ERB128_ddotALP01_EGFP_Rab5A_1hr_007.tif_ZP-2.tif_EGFP.tif	rep1	EGFP	309	4	0.14292750382127
5	DDO	20220516_ERB128_ddotALP01_EGFP_Rab5A_1hr_007.tif_ZP-2.tif_EGFP.tif	rep1	EGFP	310	13	0.464514387419129
5	DDO	20220516_ERB128_ddotALP01_EGFP_Rab5A_1hr_007.tif_ZP-2.tif_EGFP.tif	rep1	EGFP	311	8	0.285855007642541
5	DDO	20220516_ERB128_ddotALP01_EGFP_Rab5A_1hr_007.tif_ZP-2.tif_EGFP.tif	rep1	EGFP	312	8	0.285855007642541
5	DDO	20220516_ERB128_ddotALP01_EGFP_Rab5A_1hr_007.tif_ZP-2.tif_EGFP.tif	rep1	EGFP	313	15	0.535978139329764
5	DDO	20220516_ERB128_ddotALP01_EGFP_Rab5A_1hr_007.tif_ZP-2.tif_EGFP.tif	rep1	EGFP	314	5	0.178659379776588
5	DDO	20220516_ERB128_ddotALP01_EGFP_Rab5A_1hr_007.tif_ZP-2.tif_EGFP.tif	rep1	EGFP	194	23	0.821833146972305
5	DDO	20220516_ERB128_ddotALP01_EGFP_Rab5A_1hr_007.tif_ZP-2.tif_EGFP.tif	rep1	EGFP	195	8	0.285855007642541
5	DDO	20220516_ERB128_ddotALP01_EGFP_Rab5A_1hr_007.tif_ZP-2.tif_EGFP.tif	rep1	EGFP	196	51	1.8223256737212
5	DDO	20220516_ERB128_ddotALP01_EGFP_Rab5A_1hr_007.tif_ZP-2.tif_EGFP.tif	rep1	EGFP	197	14	0.500246263374447
5	DDO	20220516_ERB128_ddotALP01_EGFP_Rab5A_1hr_007.tif_ZP-2.tif_EGFP.tif	rep1	EGFP	198	8	0.285855007642541
5	DDO	20220516_ERB128_ddotALP01_EGFP_Rab5A_1hr_007.tif_ZP-2.tif_EGFP.tif	rep1	EGFP	199	34	1.2148837824808
5	DDO	20220516_ERB128_ddotALP01_EGFP_Rab5A_1hr_007.tif_ZP-2.tif_EGFP.tif	rep1	EGFP	200	53	1.89378942563183
5	DDO	20220516_ERB128_ddotALP01_EGFP_Rab5A_1hr_007.tif_ZP-2.tif_EGFP.tif	rep1	EGFP	201	54	1.92952130158715
5	DDO	20220516_ERB128_ddotALP01_EGFP_Rab5A_1hr_007.tif_ZP-2.tif_EGFP.tif	rep1	EGFP	202	18	0.643173767195717
5	DDO	20220516_ERB128_ddotALP01_EGFP_Rab5A_1hr_007.tif_ZP-2.tif_EGFP.tif	rep1	EGFP	203	6	0.214391255731906
5	DDO	20220516_ERB128_ddotALP01_EGFP_Rab5A_1hr_007.tif_ZP-2.tif_EGFP.tif	rep1	EGFP	204	26	0.929028774838258
5	DDO	20220516_ERB128_ddotALP01_EGFP_Rab5A_1hr_007.tif_ZP-2.tif_EGFP.tif	rep1	EGFP	205	22	0.786101271016988
5	DDO	20220516_ERB128_ddotALP01_EGFP_Rab5A_1hr_007.tif_ZP-2.tif_EGFP.tif	rep1	EGFP	206	34	1.2148837824808
5	DDO	20220516_ERB128_ddotALP01_EGFP_Rab5A_1hr_007.tif_ZP-2.tif_EGFP.tif	rep1	EGFP	207	9	0.321586883597859
5	DDO	20220516_ERB128_ddotALP01_EGFP_Rab5A_1hr_007.tif_ZP-2.tif_EGFP.tif	rep1	EGFP	208	23	0.821833146972305
5	DDO	20220516_ERB128_ddotALP01_EGFP_Rab5A_1hr_007.tif_ZP-2.tif_EGFP.tif	rep1	EGFP	209	6	0.214391255731906
5	DDO	20220516_ERB128_ddotALP01_EGFP_Rab5A_1hr_007.tif_ZP-2.tif_EGFP.tif	rep1	EGFP	210	51	1.8223256737212
5	DDO	20220516_ERB128_ddotALP01_EGFP_Rab5A_1hr_007.tif_ZP-2.tif_EGFP.tif	rep1	EGFP	211	53	1.89378942563183
5	DDO	20220516_ERB128_ddotALP01_EGFP_Rab5A_1hr_007.tif_ZP-2.tif_EGFP.tif	rep1	EGFP	212	5	0.178659379776588
5	DDO	20220516_ERB128_ddotALP01_EGFP_Rab5A_1hr_007.tif_ZP-2.tif_EGFP.tif	rep1	EGFP	213	10	0.357318759553176
5	DDO	20220516_ERB128_ddotALP01_EGFP_Rab5A_1hr_007.tif_ZP-2.tif_EGFP.tif	rep1	EGFP	214	42	1.50073879012334
5	DDO	20220516_ERB128_ddotALP01_EGFP_Rab5A_1hr_007.tif_ZP-2.tif_EGFP.tif	rep1	EGFP	215	18	0.643173767195717
5	DDO	20220516_ERB128_ddotALP01_EGFP_Rab5A_1hr_007.tif_ZP-2.tif_EGFP.tif	rep1	EGFP	216	9	0.321586883597859
5	DDO	20220516_ERB128_ddotALP01_EGFP_Rab5A_1hr_007.tif_ZP-2.tif_EGFP.tif	rep1	EGFP	217	12	0.428782511463811
5	DDO	20220516_ERB128_ddotALP01_EGFP_Rab5A_1hr_007.tif_ZP-2.tif_EGFP.tif	rep1	EGFP	218	10	0.357318759553176
5	DDO	20220516_ERB128_ddotALP01_EGFP_Rab5A_1hr_007.tif_ZP-2.tif_EGFP.tif	rep1	EGFP	219	4	0.14292750382127
5	DDO	20220516_ERB128_ddotALP01_EGFP_Rab5A_1hr_007.tif_ZP-2.tif_EGFP.tif	rep1	EGFP	220	13	0.464514387419129
5	DDO	20220516_ERB128_ddotALP01_EGFP_Rab5A_1hr_007.tif_ZP-2.tif_EGFP.tif	rep1	EGFP	221	12	0.428782511463811
5	DDO	20220516_ERB128_ddotALP01_EGFP_Rab5A_1hr_007.tif_ZP-2.tif_EGFP.tif	rep1	EGFP	222	9	0.321586883597859
5	DDO	20220516_ERB128_ddotALP01_EGFP_Rab5A_1hr_007.tif_ZP-2.tif_EGFP.tif	rep1	EGFP	223	8	0.285855007642541
5	DDO	20220516_ERB128_ddotALP01_EGFP_Rab5A_1hr_007.tif_ZP-2.tif_EGFP.tif	rep1	EGFP	224	8	0.285855007642541
5	DDO	20220516_ERB128_ddotALP01_EGFP_Rab5A_1hr_007.tif_ZP-2.tif_EGFP.tif	rep1	EGFP	225	7	0.250123131687223
5	DDO	20220516_ERB128_ddotALP01_EGFP_Rab5A_1hr_007.tif_ZP-2.tif_EGFP.tif	rep1	EGFP	226	16	0.571710015285082
5	DDO	20220516_ERB128_ddotALP01_EGFP_Rab5A_1hr_007.tif_ZP-2.tif_EGFP.tif	rep1	EGFP	227	16	0.571710015285082
5	DDO	20220516_ERB128_ddotALP01_EGFP_Rab5A_1hr_007.tif_ZP-2.tif_EGFP.tif	rep1	EGFP	228	12	0.428782511463811
5	DDO	20220516_ERB128_ddotALP01_EGFP_Rab5A_1hr_007.tif_ZP-2.tif_EGFP.tif	rep1	EGFP	229	18	0.643173767195717
5	DDO	20220516_ERB128_ddotALP01_EGFP_Rab5A_1hr_007.tif_ZP-2.tif_EGFP.tif	rep1	EGFP	230	5	0.178659379776588
5	DDO	20220516_ERB128_ddotALP01_EGFP_Rab5A_1hr_007.tif_ZP-2.tif_EGFP.tif	rep1	EGFP	231	20	0.714637519106352
5	DDO	20220516_ERB128_ddotALP01_EGFP_Rab5A_1hr_007.tif_ZP-2.tif_EGFP.tif	rep1	EGFP	232	8	0.285855007642541
5	DDO	20220516_ERB128_ddotALP01_EGFP_Rab5A_1hr_007.tif_ZP-2.tif_EGFP.tif	rep1	EGFP	233	11	0.393050635508494
5	DDO	20220516_ERB128_ddotALP01_EGFP_Rab5A_1hr_007.tif_ZP-2.tif_EGFP.tif	rep1	EGFP	234	19	0.678905643151035
5	DDO	20220516_ERB128_ddotALP01_EGFP_Rab5A_1hr_007.tif_ZP-2.tif_EGFP.tif	rep1	EGFP	235	23	0.821833146972305
5	DDO	20220516_ERB128_ddotALP01_EGFP_Rab5A_1hr_007.tif_ZP-2.tif_EGFP.tif	rep1	EGFP	236	17	0.6074418912404
5	DDO	20220516_ERB128_ddotALP01_EGFP_Rab5A_1hr_007.tif_ZP-2.tif_EGFP.tif	rep1	EGFP	237	14	0.500246263374447
5	DDO	20220516_ERB128_ddotALP01_EGFP_Rab5A_1hr_007.tif_ZP-2.tif_EGFP.tif	rep1	EGFP	238	9	0.321586883597859
5	DDO	20220516_ERB128_ddotALP01_EGFP_Rab5A_1hr_007.tif_ZP-2.tif_EGFP.tif	rep1	EGFP	239	6	0.214391255731906
5	DDO	20220516_ERB128_ddotALP01_EGFP_Rab5A_1hr_007.tif_ZP-2.tif_EGFP.tif	rep1	EGFP	240	6	0.214391255731906
5	DDO	20220516_ERB128_ddotALP01_EGFP_Rab5A_1hr_007.tif_ZP-2.tif_EGFP.tif	rep1	EGFP	241	7	0.250123131687223
5	DDO	20220516_ERB128_ddotALP01_EGFP_Rab5A_1hr_007.tif_ZP-2.tif_EGFP.tif	rep1	EGFP	242	38	1.35781128630207
5	DDO	20220516_ERB128_ddotALP01_EGFP_Rab5A_1hr_007.tif_ZP-2.tif_EGFP.tif	rep1	EGFP	243	8	0.285855007642541
5	DDO	20220516_ERB128_ddotALP01_EGFP_Rab5A_1hr_007.tif_ZP-2.tif_EGFP.tif	rep1	EGFP	244	9	0.321586883597859
5	DDO	20220516_ERB128_ddotALP01_EGFP_Rab5A_1hr_007.tif_ZP-2.tif_EGFP.tif	rep1	EGFP	245	20	0.714637519106352
5	DDO	20220516_ERB128_ddotALP01_EGFP_Rab5A_1hr_007.tif_ZP-2.tif_EGFP.tif	rep1	EGFP	246	24	0.857565022927623
5	DDO	20220516_ERB128_ddotALP01_EGFP_Rab5A_1hr_007.tif_ZP-2.tif_EGFP.tif	rep1	EGFP	247	24	0.857565022927623
5	DDO	20220516_ERB128_ddotALP01_EGFP_Rab5A_1hr_007.tif_ZP-2.tif_EGFP.tif	rep1	EGFP	248	30	1.07195627865953
5	DDO	20220516_ERB128_ddotALP01_EGFP_Rab5A_1hr_007.tif_ZP-2.tif_EGFP.tif	rep1	EGFP	249	5	0.178659379776588
5	DDO	20220516_ERB128_ddotALP01_EGFP_Rab5A_1hr_007.tif_ZP-2.tif_EGFP.tif	rep1	EGFP	250	15	0.535978139329764
5	DDO	20220516_ERB128_ddotALP01_EGFP_Rab5A_1hr_007.tif_ZP-2.tif_EGFP.tif	rep1	EGFP	251	6	0.214391255731906
5	DDO	20220516_ERB128_ddotALP01_EGFP_Rab5A_1hr_007.tif_ZP-2.tif_EGFP.tif	rep1	EGFP	252	22	0.786101271016988
5	DDO	20220516_ERB128_ddotALP01_EGFP_Rab5A_1hr_007.tif_ZP-2.tif_EGFP.tif	rep1	EGFP	253	6	0.214391255731906
5	DDO	20220516_ERB128_ddotALP01_EGFP_Rab5A_1hr_007.tif_ZP-2.tif_EGFP.tif	rep1	EGFP	254	17	0.6074418912404
5	DDO	20220516_ERB128_ddotALP01_EGFP_Rab5A_1hr_007.tif_ZP-2.tif_EGFP.tif	rep1	EGFP	255	4	0.14292750382127
5	DDO	20220516_ERB128_ddotALP01_EGFP_Rab5A_1hr_007.tif_ZP-2.tif_EGFP.tif	rep1	EGFP	256	15	0.535978139329764
5	DDO	20220516_ERB128_ddotALP01_EGFP_Rab5A_1hr_007.tif_ZP-2.tif_EGFP.tif	rep1	EGFP	257	7	0.250123131687223
5	DDO	20220516_ERB128_ddotALP01_EGFP_Rab5A_1hr_007.tif_ZP-2.tif_EGFP.tif	rep1	EGFP	258	5	0.178659379776588
5	DDO	20220516_ERB128_ddotALP01_EGFP_Rab5A_1hr_007.tif_ZP-2.tif_EGFP.tif	rep1	EGFP	259	10	0.357318759553176
5	DDO	20220516_ERB128_ddotALP01_EGFP_Rab5A_1hr_007.tif_ZP-2.tif_EGFP.tif	rep1	EGFP	260	27	0.964760650793576
5	DDO	20220516_ERB128_ddotALP01_EGFP_Rab5A_1hr_007.tif_ZP-2.tif_EGFP.tif	rep1	EGFP	261	18	0.643173767195717
5	DDO	20220516_ERB128_ddotALP01_EGFP_Rab5A_1hr_007.tif_ZP-2.tif_EGFP.tif	rep1	EGFP	262	6	0.214391255731906
5	DDO	20220516_ERB128_ddotALP01_EGFP_Rab5A_1hr_007.tif_ZP-2.tif_EGFP.tif	rep1	EGFP	263	39	1.39354316225739
5	DDO	20220516_ERB128_ddotALP01_EGFP_Rab5A_1hr_007.tif_ZP-2.tif_EGFP.tif	rep1	EGFP	264	4	0.14292750382127
5	DDO	20220516_ERB128_ddotALP01_EGFP_Rab5A_1hr_007.tif_ZP-2.tif_EGFP.tif	rep1	EGFP	265	8	0.285855007642541
5	DDO	20220516_ERB128_ddotALP01_EGFP_Rab5A_1hr_007.tif_ZP-2.tif_EGFP.tif	rep1	EGFP	266	8	0.285855007642541
5	DDO	20220516_ERB128_ddotALP01_EGFP_Rab5A_1hr_007.tif_ZP-2.tif_EGFP.tif	rep1	EGFP	267	23	0.821833146972305
5	DDO	20220516_ERB128_ddotALP01_EGFP_Rab5A_1hr_007.tif_ZP-2.tif_EGFP.tif	rep1	EGFP	268	12	0.428782511463811
5	DDO	20220516_ERB128_ddotALP01_EGFP_Rab5A_1hr_007.tif_ZP-2.tif_EGFP.tif	rep1	EGFP	269	8	0.285855007642541
5	DDO	20220516_ERB128_ddotALP01_EGFP_Rab5A_1hr_007.tif_ZP-2.tif_EGFP.tif	rep1	EGFP	270	5	0.178659379776588
5	DDO	20220516_ERB128_ddotALP01_EGFP_Rab5A_1hr_007.tif_ZP-2.tif_EGFP.tif	rep1	EGFP	271	23	0.821833146972305
5	DDO	20220516_ERB128_ddotALP01_EGFP_Rab5A_1hr_007.tif_ZP-2.tif_EGFP.tif	rep1	EGFP	272	4	0.14292750382127
5	DDO	20220516_ERB128_ddotALP01_EGFP_Rab5A_1hr_007.tif_ZP-2.tif_EGFP.tif	rep1	EGFP	273	9	0.321586883597859
5	DDO	20220516_ERB128_ddotALP01_EGFP_Rab5A_1hr_007.tif_ZP-2.tif_EGFP.tif	rep1	EGFP	274	5	0.178659379776588
5	DDO	20220516_ERB128_ddotALP01_EGFP_Rab5A_1hr_007.tif_ZP-2.tif_EGFP.tif	rep1	EGFP	275	29	1.03622440270421
5	DDO	20220516_ERB128_ddotALP01_EGFP_Rab5A_1hr_007.tif_ZP-2.tif_EGFP.tif	rep1	EGFP	276	15	0.535978139329764
5	DDO	20220516_ERB128_ddotALP01_EGFP_Rab5A_1hr_007.tif_ZP-2.tif_EGFP.tif	rep1	EGFP	277	4	0.14292750382127
5	DDO	20220516_ERB128_ddotALP01_EGFP_Rab5A_1hr_007.tif_ZP-2.tif_EGFP.tif	rep1	EGFP	278	39	1.39354316225739
5	DDO	20220516_ERB128_ddotALP01_EGFP_Rab5A_1hr_007.tif_ZP-2.tif_EGFP.tif	rep1	EGFP	279	19	0.678905643151035
5	DDO	20220516_ERB128_ddotALP01_EGFP_Rab5A_1hr_007.tif_ZP-2.tif_EGFP.tif	rep1	EGFP	280	4	0.14292750382127
5	DDO	20220516_ERB128_ddotALP01_EGFP_Rab5A_1hr_007.tif_ZP-2.tif_EGFP.tif	rep1	EGFP	281	10	0.357318759553176
5	DDO	20220516_ERB128_ddotALP01_EGFP_Rab5A_1hr_007.tif_ZP-2.tif_EGFP.tif	rep1	EGFP	282	6	0.214391255731906
5	DDO	20220516_ERB128_ddotALP01_EGFP_Rab5A_1hr_007.tif_ZP-2.tif_EGFP.tif	rep1	EGFP	283	14	0.500246263374447
5	DDO	20220516_ERB128_ddotALP01_EGFP_Rab5A_1hr_007.tif_ZP-2.tif_EGFP.tif	rep1	EGFP	284	21	0.75036939506167
5	DDO	20220516_ERB128_ddotALP01_EGFP_Rab5A_1hr_007.tif_ZP-2.tif_EGFP.tif	rep1	EGFP	285	10	0.357318759553176
5	DDO	20220516_ERB128_ddotALP01_EGFP_Rab5A_1hr_007.tif_ZP-2.tif_EGFP.tif	rep1	EGFP	286	8	0.285855007642541
5	DDO	20220516_ERB128_ddotALP01_EGFP_Rab5A_1hr_007.tif_ZP-2.tif_EGFP.tif	rep1	EGFP	287	17	0.6074418912404
5	DDO	20220516_ERB128_ddotALP01_EGFP_Rab5A_1hr_007.tif_ZP-2.tif_EGFP.tif	rep1	EGFP	288	16	0.571710015285082
5	DDO	20220516_ERB128_ddotALP01_EGFP_Rab5A_1hr_007.tif_ZP-2.tif_EGFP.tif	rep1	EGFP	47	9	0.321586883597859
5	DDO	20220516_ERB128_ddotALP01_EGFP_Rab5A_1hr_007.tif_ZP-2.tif_EGFP.tif	rep1	EGFP	48	10	0.357318759553176
5	DDO	20220516_ERB128_ddotALP01_EGFP_Rab5A_1hr_007.tif_ZP-2.tif_EGFP.tif	rep1	EGFP	49	20	0.714637519106352
5	DDO	20220516_ERB128_ddotALP01_EGFP_Rab5A_1hr_007.tif_ZP-2.tif_EGFP.tif	rep1	EGFP	50	8	0.285855007642541
5	DDO	20220516_ERB128_ddotALP01_EGFP_Rab5A_1hr_007.tif_ZP-2.tif_EGFP.tif	rep1	EGFP	51	24	0.857565022927623
5	DDO	20220516_ERB128_ddotALP01_EGFP_Rab5A_1hr_007.tif_ZP-2.tif_EGFP.tif	rep1	EGFP	52	9	0.321586883597859
5	DDO	20220516_ERB128_ddotALP01_EGFP_Rab5A_1hr_007.tif_ZP-2.tif_EGFP.tif	rep1	EGFP	25	17	0.6074418912404
5	DDO	20220516_ERB128_ddotALP01_EGFP_Rab5A_1hr_007.tif_ZP-2.tif_EGFP.tif	rep1	EGFP	26	15	0.535978139329764
5	DDO	20220516_ERB128_ddotALP01_EGFP_Rab5A_1hr_007.tif_ZP-2.tif_EGFP.tif	rep1	EGFP	27	13	0.464514387419129
5	DDO	20220516_ERB128_ddotALP01_EGFP_Rab5A_1hr_007.tif_ZP-2.tif_EGFP.tif	rep1	EGFP	15	9	0.321586883597859
5	DDO	20220516_ERB128_ddotALP01_EGFP_Rab5A_1hr_007.tif_ZP-2.tif_EGFP.tif	rep1	EGFP	16	27	0.964760650793576
5	DDO	20220516_ERB128_ddotALP01_EGFP_Rab5A_1hr_007.tif_ZP-2.tif_EGFP.tif	rep1	EGFP	17	4	0.14292750382127
5	DDO	20220516_ERB128_ddotALP01_EGFP_Rab5A_1hr_007.tif_ZP-2.tif_EGFP.tif	rep1	EGFP	18	8	0.285855007642541
5	DDO	20220516_ERB128_ddotALP01_EGFP_Rab5A_1hr_007.tif_ZP-2.tif_EGFP.tif	rep1	EGFP	19	11	0.393050635508494
5	DDO	20220516_ERB128_ddotALP01_EGFP_Rab5A_1hr_007.tif_ZP-2.tif_EGFP.tif	rep1	EGFP	20	5	0.178659379776588
5	DDO	20220516_ERB128_ddotALP01_EGFP_Rab5A_1hr_007.tif_ZP-2.tif_EGFP.tif	rep1	EGFP	21	20	0.714637519106352
5	DDO	20220516_ERB128_ddotALP01_EGFP_Rab5A_1hr_007.tif_ZP-2.tif_EGFP.tif	rep1	EGFP	22	30	1.07195627865953
5	DDO	20220516_ERB128_ddotALP01_EGFP_Rab5A_1hr_007.tif_ZP-2.tif_EGFP.tif	rep1	EGFP	23	46	1.64366629394461
5	DDO	20220516_ERB128_ddotALP01_EGFP_Rab5A_1hr_007.tif_ZP-2.tif_EGFP.tif	rep1	EGFP	24	4	0.14292750382127
5	DDO	20220516_ERB128_ddotALP01_EGFP_Rab5A_1hr_007.tif_ZP-2.tif_EGFP.tif	rep1	EGFP	38	11	0.393050635508494
5	DDO	20220516_ERB128_ddotALP01_EGFP_Rab5A_1hr_007.tif_ZP-2.tif_EGFP.tif	rep1	EGFP	39	38	1.35781128630207
5	DDO	20220516_ERB128_ddotALP01_EGFP_Rab5A_1hr_007.tif_ZP-2.tif_EGFP.tif	rep1	EGFP	40	16	0.571710015285082
5	DDO	20220516_ERB128_ddotALP01_EGFP_Rab5A_1hr_007.tif_ZP-2.tif_EGFP.tif	rep1	EGFP	28	9	0.321586883597859
5	DDO	20220516_ERB128_ddotALP01_EGFP_Rab5A_1hr_007.tif_ZP-2.tif_EGFP.tif	rep1	EGFP	29	28	1.00049252674889
5	DDO	20220516_ERB128_ddotALP01_EGFP_Rab5A_1hr_007.tif_ZP-2.tif_EGFP.tif	rep1	EGFP	30	15	0.535978139329764
5	DDO	20220516_ERB128_ddotALP01_EGFP_Rab5A_1hr_007.tif_ZP-2.tif_EGFP.tif	rep1	EGFP	31	11	0.393050635508494
5	DDO	20220516_ERB128_ddotALP01_EGFP_Rab5A_1hr_007.tif_ZP-2.tif_EGFP.tif	rep1	EGFP	315	16	0.571710015285082
5	DDO	20220516_ERB128_ddotALP01_EGFP_Rab5A_1hr_007.tif_ZP-2.tif_EGFP.tif	rep1	EGFP	316	6	0.214391255731906
5	DDO	20220516_ERB128_ddotALP01_EGFP_Rab5A_1hr_007.tif_ZP-2.tif_EGFP.tif	rep1	EGFP	317	9	0.321586883597859
5	DDO	20220516_ERB128_ddotALP01_EGFP_Rab5A_1hr_007.tif_ZP-2.tif_EGFP.tif	rep1	EGFP	318	4	0.14292750382127
5	DDO	20220516_ERB128_ddotALP01_EGFP_Rab5A_1hr_007.tif_ZP-2.tif_EGFP.tif	rep1	EGFP	319	14	0.500246263374447
5	DDO	20220516_ERB128_ddotALP01_EGFP_Rab5A_1hr_007.tif_ZP-2.tif_EGFP.tif	rep1	EGFP	37	4	0.14292750382127
5	DDO	20220516_ERB128_ddotALP01_EGFP_Rab5A_1hr_007.tif_ZP-2.tif_EGFP.tif	rep1	EGFP	42	7	0.250123131687223
5	DDO	20220516_ERB128_ddotALP01_EGFP_Rab5A_1hr_007.tif_ZP-2.tif_EGFP.tif	rep1	EGFP	43	7	0.250123131687223
5	DDO	20220516_ERB128_ddotALP01_EGFP_Rab5A_1hr_007.tif_ZP-2.tif_EGFP.tif	rep1	EGFP	44	8	0.285855007642541
5	DDO	20220516_ERB128_ddotALP01_EGFP_Rab5A_1hr_007.tif_ZP-2.tif_EGFP.tif	rep1	EGFP	41	15	0.535978139329764
5	DDO	20220516_ERB128_ddotALP01_EGFP_Rab5A_1hr_007.tif_ZP-2.tif_EGFP.tif	rep1	EGFP	46	23	0.821833146972305
5	DDO	20220516_ERB128_ddotALP01_EGFP_Rab5A_1hr_007.tif_ZP-2.tif_EGFP.tif	rep1	EGFP	33	14	0.500246263374447
5	DDO	20220516_ERB128_ddotALP01_EGFP_Rab5A_1hr_007.tif_ZP-2.tif_EGFP.tif	rep1	EGFP	34	11	0.393050635508494
5	DDO	20220516_ERB128_ddotALP01_EGFP_Rab5A_1hr_007.tif_ZP-2.tif_EGFP.tif	rep1	EGFP	45	18	0.643173767195717
5	DDO	20220516_ERB128_ddotALP01_EGFP_Rab5A_1hr_007.tif_ZP-2.tif_EGFP.tif	rep1	EGFP	36	24	0.857565022927623
5	DDO	20220516_ERB128_ddotALP01_EGFP_Rab5A_1hr_007.tif_ZP-2.tif_EGFP.tif	rep1	EGFP	32	27	0.964760650793576
5	DDO	20220516_ERB128_ddotALP01_EGFP_Rab5A_1hr_007.tif_ZP-2.tif_EGFP.tif	rep1	EGFP	35	10	0.357318759553176
6	DDO	20220516_ERB128_ddotALP01_EGFP_Rab5A_1hr_008.tif_ZP-1.tif_EGFP.tif	rep1	EGFP	221	50	1.78659379776588
6	DDO	20220516_ERB128_ddotALP01_EGFP_Rab5A_1hr_008.tif_ZP-1.tif_EGFP.tif	rep1	EGFP	219	30	1.07195627865953
6	DDO	20220516_ERB128_ddotALP01_EGFP_Rab5A_1hr_008.tif_ZP-1.tif_EGFP.tif	rep1	EGFP	220	23	0.821833146972305
6	DDO	20220516_ERB128_ddotALP01_EGFP_Rab5A_1hr_008.tif_ZP-1.tif_EGFP.tif	rep1	EGFP	16	52	1.85805754967652
6	DDO	20220516_ERB128_ddotALP01_EGFP_Rab5A_1hr_008.tif_ZP-1.tif_EGFP.tif	rep1	EGFP	17	4	0.14292750382127
6	DDO	20220516_ERB128_ddotALP01_EGFP_Rab5A_1hr_008.tif_ZP-1.tif_EGFP.tif	rep1	EGFP	18	4	0.14292750382127
6	DDO	20220516_ERB128_ddotALP01_EGFP_Rab5A_1hr_008.tif_ZP-1.tif_EGFP.tif	rep1	EGFP	15	4	0.14292750382127
6	DDO	20220516_ERB128_ddotALP01_EGFP_Rab5A_1hr_008.tif_ZP-1.tif_EGFP.tif	rep1	EGFP	223	11	0.393050635508494
6	DDO	20220516_ERB128_ddotALP01_EGFP_Rab5A_1hr_008.tif_ZP-1.tif_EGFP.tif	rep1	EGFP	224	7	0.250123131687223
6	DDO	20220516_ERB128_ddotALP01_EGFP_Rab5A_1hr_008.tif_ZP-1.tif_EGFP.tif	rep1	EGFP	225	32	1.14342003057016
6	DDO	20220516_ERB128_ddotALP01_EGFP_Rab5A_1hr_008.tif_ZP-1.tif_EGFP.tif	rep1	EGFP	222	4	0.14292750382127
6	DDO	20220516_ERB128_ddotALP01_EGFP_Rab5A_1hr_008.tif_ZP-1.tif_EGFP.tif	rep1	EGFP	11	36	1.28634753439143
6	DDO	20220516_ERB128_ddotALP01_EGFP_Rab5A_1hr_008.tif_ZP-1.tif_EGFP.tif	rep1	EGFP	12	44	1.57220254203398
6	DDO	20220516_ERB128_ddotALP01_EGFP_Rab5A_1hr_008.tif_ZP-1.tif_EGFP.tif	rep1	EGFP	13	34	1.2148837824808
6	DDO	20220516_ERB128_ddotALP01_EGFP_Rab5A_1hr_008.tif_ZP-1.tif_EGFP.tif	rep1	EGFP	14	25	0.89329689888294
6	DDO	20220516_ERB128_ddotALP01_EGFP_Rab5A_1hr_008.tif_ZP-1.tif_EGFP.tif	rep1	EGFP	231	24	0.857565022927623
6	DDO	20220516_ERB128_ddotALP01_EGFP_Rab5A_1hr_008.tif_ZP-1.tif_EGFP.tif	rep1	EGFP	232	38	1.35781128630207
6	DDO	20220516_ERB128_ddotALP01_EGFP_Rab5A_1hr_008.tif_ZP-1.tif_EGFP.tif	rep1	EGFP	233	5	0.178659379776588
6	DDO	20220516_ERB128_ddotALP01_EGFP_Rab5A_1hr_008.tif_ZP-1.tif_EGFP.tif	rep1	EGFP	234	40	1.4292750382127
6	DDO	20220516_ERB128_ddotALP01_EGFP_Rab5A_1hr_008.tif_ZP-1.tif_EGFP.tif	rep1	EGFP	235	6	0.214391255731906
6	DDO	20220516_ERB128_ddotALP01_EGFP_Rab5A_1hr_008.tif_ZP-1.tif_EGFP.tif	rep1	EGFP	236	6	0.214391255731906
6	DDO	20220516_ERB128_ddotALP01_EGFP_Rab5A_1hr_008.tif_ZP-1.tif_EGFP.tif	rep1	EGFP	237	9	0.321586883597859
6	DDO	20220516_ERB128_ddotALP01_EGFP_Rab5A_1hr_008.tif_ZP-1.tif_EGFP.tif	rep1	EGFP	238	4	0.14292750382127
6	DDO	20220516_ERB128_ddotALP01_EGFP_Rab5A_1hr_008.tif_ZP-1.tif_EGFP.tif	rep1	EGFP	226	12	0.428782511463811
6	DDO	20220516_ERB128_ddotALP01_EGFP_Rab5A_1hr_008.tif_ZP-1.tif_EGFP.tif	rep1	EGFP	227	21	0.75036939506167
6	DDO	20220516_ERB128_ddotALP01_EGFP_Rab5A_1hr_008.tif_ZP-1.tif_EGFP.tif	rep1	EGFP	228	51	1.8223256737212
6	DDO	20220516_ERB128_ddotALP01_EGFP_Rab5A_1hr_008.tif_ZP-1.tif_EGFP.tif	rep1	EGFP	229	8	0.285855007642541
6	DDO	20220516_ERB128_ddotALP01_EGFP_Rab5A_1hr_008.tif_ZP-1.tif_EGFP.tif	rep1	EGFP	230	8	0.285855007642541
6	DDO	20220516_ERB128_ddotALP01_EGFP_Rab5A_1hr_008.tif_ZP-1.tif_EGFP.tif	rep1	EGFP	1	17	0.6074418912404
6	DDO	20220516_ERB128_ddotALP01_EGFP_Rab5A_1hr_008.tif_ZP-1.tif_EGFP.tif	rep1	EGFP	2	13	0.464514387419129
6	DDO	20220516_ERB128_ddotALP01_EGFP_Rab5A_1hr_008.tif_ZP-1.tif_EGFP.tif	rep1	EGFP	3	23	0.821833146972305
6	DDO	20220516_ERB128_ddotALP01_EGFP_Rab5A_1hr_008.tif_ZP-1.tif_EGFP.tif	rep1	EGFP	4	4	0.14292750382127
6	DDO	20220516_ERB128_ddotALP01_EGFP_Rab5A_1hr_008.tif_ZP-1.tif_EGFP.tif	rep1	EGFP	5	12	0.428782511463811
6	DDO	20220516_ERB128_ddotALP01_EGFP_Rab5A_1hr_008.tif_ZP-1.tif_EGFP.tif	rep1	EGFP	6	15	0.535978139329764
6	DDO	20220516_ERB128_ddotALP01_EGFP_Rab5A_1hr_008.tif_ZP-1.tif_EGFP.tif	rep1	EGFP	7	26	0.929028774838258
6	DDO	20220516_ERB128_ddotALP01_EGFP_Rab5A_1hr_008.tif_ZP-1.tif_EGFP.tif	rep1	EGFP	8	37	1.32207941034675
6	DDO	20220516_ERB128_ddotALP01_EGFP_Rab5A_1hr_008.tif_ZP-1.tif_EGFP.tif	rep1	EGFP	9	30	1.07195627865953
6	DDO	20220516_ERB128_ddotALP01_EGFP_Rab5A_1hr_008.tif_ZP-1.tif_EGFP.tif	rep1	EGFP	10	15	0.535978139329764
6	DDO	20220516_ERB128_ddotALP01_EGFP_Rab5A_1hr_008.tif_ZP-1.tif_EGFP.tif	rep1	EGFP	51	57	2.0367169294531
6	DDO	20220516_ERB128_ddotALP01_EGFP_Rab5A_1hr_008.tif_ZP-1.tif_EGFP.tif	rep1	EGFP	52	9	0.321586883597859
6	DDO	20220516_ERB128_ddotALP01_EGFP_Rab5A_1hr_008.tif_ZP-1.tif_EGFP.tif	rep1	EGFP	53	11	0.393050635508494
6	DDO	20220516_ERB128_ddotALP01_EGFP_Rab5A_1hr_008.tif_ZP-1.tif_EGFP.tif	rep1	EGFP	54	37	1.32207941034675
6	DDO	20220516_ERB128_ddotALP01_EGFP_Rab5A_1hr_008.tif_ZP-1.tif_EGFP.tif	rep1	EGFP	55	73	2.60842694473819
6	DDO	20220516_ERB128_ddotALP01_EGFP_Rab5A_1hr_008.tif_ZP-1.tif_EGFP.tif	rep1	EGFP	56	6	0.214391255731906
6	DDO	20220516_ERB128_ddotALP01_EGFP_Rab5A_1hr_008.tif_ZP-1.tif_EGFP.tif	rep1	EGFP	57	4	0.14292750382127
6	DDO	20220516_ERB128_ddotALP01_EGFP_Rab5A_1hr_008.tif_ZP-1.tif_EGFP.tif	rep1	EGFP	58	4	0.14292750382127
6	DDO	20220516_ERB128_ddotALP01_EGFP_Rab5A_1hr_008.tif_ZP-1.tif_EGFP.tif	rep1	EGFP	19	46	1.64366629394461
6	DDO	20220516_ERB128_ddotALP01_EGFP_Rab5A_1hr_008.tif_ZP-1.tif_EGFP.tif	rep1	EGFP	20	33	1.17915190652548
6	DDO	20220516_ERB128_ddotALP01_EGFP_Rab5A_1hr_008.tif_ZP-1.tif_EGFP.tif	rep1	EGFP	21	20	0.714637519106352
6	DDO	20220516_ERB128_ddotALP01_EGFP_Rab5A_1hr_008.tif_ZP-1.tif_EGFP.tif	rep1	EGFP	22	23	0.821833146972305
6	DDO	20220516_ERB128_ddotALP01_EGFP_Rab5A_1hr_008.tif_ZP-1.tif_EGFP.tif	rep1	EGFP	23	50	1.78659379776588
6	DDO	20220516_ERB128_ddotALP01_EGFP_Rab5A_1hr_008.tif_ZP-1.tif_EGFP.tif	rep1	EGFP	24	26	0.929028774838258
6	DDO	20220516_ERB128_ddotALP01_EGFP_Rab5A_1hr_008.tif_ZP-1.tif_EGFP.tif	rep1	EGFP	25	14	0.500246263374447
6	DDO	20220516_ERB128_ddotALP01_EGFP_Rab5A_1hr_008.tif_ZP-1.tif_EGFP.tif	rep1	EGFP	26	51	1.8223256737212
6	DDO	20220516_ERB128_ddotALP01_EGFP_Rab5A_1hr_008.tif_ZP-1.tif_EGFP.tif	rep1	EGFP	27	33	1.17915190652548
6	DDO	20220516_ERB128_ddotALP01_EGFP_Rab5A_1hr_008.tif_ZP-1.tif_EGFP.tif	rep1	EGFP	28	5	0.178659379776588
6	DDO	20220516_ERB128_ddotALP01_EGFP_Rab5A_1hr_008.tif_ZP-1.tif_EGFP.tif	rep1	EGFP	29	43	1.53647066607866
6	DDO	20220516_ERB128_ddotALP01_EGFP_Rab5A_1hr_008.tif_ZP-1.tif_EGFP.tif	rep1	EGFP	30	13	0.464514387419129
6	DDO	20220516_ERB128_ddotALP01_EGFP_Rab5A_1hr_008.tif_ZP-1.tif_EGFP.tif	rep1	EGFP	31	10	0.357318759553176
6	DDO	20220516_ERB128_ddotALP01_EGFP_Rab5A_1hr_008.tif_ZP-1.tif_EGFP.tif	rep1	EGFP	32	4	0.14292750382127
6	DDO	20220516_ERB128_ddotALP01_EGFP_Rab5A_1hr_008.tif_ZP-1.tif_EGFP.tif	rep1	EGFP	33	4	0.14292750382127
6	DDO	20220516_ERB128_ddotALP01_EGFP_Rab5A_1hr_008.tif_ZP-1.tif_EGFP.tif	rep1	EGFP	34	9	0.321586883597859
6	DDO	20220516_ERB128_ddotALP01_EGFP_Rab5A_1hr_008.tif_ZP-1.tif_EGFP.tif	rep1	EGFP	35	9	0.321586883597859
6	DDO	20220516_ERB128_ddotALP01_EGFP_Rab5A_1hr_008.tif_ZP-1.tif_EGFP.tif	rep1	EGFP	36	22	0.786101271016988
6	DDO	20220516_ERB128_ddotALP01_EGFP_Rab5A_1hr_008.tif_ZP-1.tif_EGFP.tif	rep1	EGFP	37	7	0.250123131687223
6	DDO	20220516_ERB128_ddotALP01_EGFP_Rab5A_1hr_008.tif_ZP-1.tif_EGFP.tif	rep1	EGFP	38	18	0.643173767195717
6	DDO	20220516_ERB128_ddotALP01_EGFP_Rab5A_1hr_008.tif_ZP-1.tif_EGFP.tif	rep1	EGFP	39	12	0.428782511463811
6	DDO	20220516_ERB128_ddotALP01_EGFP_Rab5A_1hr_008.tif_ZP-1.tif_EGFP.tif	rep1	EGFP	40	16	0.571710015285082
6	DDO	20220516_ERB128_ddotALP01_EGFP_Rab5A_1hr_008.tif_ZP-1.tif_EGFP.tif	rep1	EGFP	41	7	0.250123131687223
6	DDO	20220516_ERB128_ddotALP01_EGFP_Rab5A_1hr_008.tif_ZP-1.tif_EGFP.tif	rep1	EGFP	42	14	0.500246263374447
6	DDO	20220516_ERB128_ddotALP01_EGFP_Rab5A_1hr_008.tif_ZP-1.tif_EGFP.tif	rep1	EGFP	43	11	0.393050635508494
6	DDO	20220516_ERB128_ddotALP01_EGFP_Rab5A_1hr_008.tif_ZP-1.tif_EGFP.tif	rep1	EGFP	44	7	0.250123131687223
6	DDO	20220516_ERB128_ddotALP01_EGFP_Rab5A_1hr_008.tif_ZP-1.tif_EGFP.tif	rep1	EGFP	45	18	0.643173767195717
6	DDO	20220516_ERB128_ddotALP01_EGFP_Rab5A_1hr_008.tif_ZP-1.tif_EGFP.tif	rep1	EGFP	46	26	0.929028774838258
6	DDO	20220516_ERB128_ddotALP01_EGFP_Rab5A_1hr_008.tif_ZP-1.tif_EGFP.tif	rep1	EGFP	47	17	0.6074418912404
6	DDO	20220516_ERB128_ddotALP01_EGFP_Rab5A_1hr_008.tif_ZP-1.tif_EGFP.tif	rep1	EGFP	48	6	0.214391255731906
6	DDO	20220516_ERB128_ddotALP01_EGFP_Rab5A_1hr_008.tif_ZP-1.tif_EGFP.tif	rep1	EGFP	49	19	0.678905643151035
6	DDO	20220516_ERB128_ddotALP01_EGFP_Rab5A_1hr_008.tif_ZP-1.tif_EGFP.tif	rep1	EGFP	50	32	1.14342003057016
6	DDO	20220516_ERB128_ddotALP01_EGFP_Rab5A_1hr_008.tif_ZP-1.tif_EGFP.tif	rep1	EGFP	213	10	0.357318759553176
6	DDO	20220516_ERB128_ddotALP01_EGFP_Rab5A_1hr_008.tif_ZP-1.tif_EGFP.tif	rep1	EGFP	214	10	0.357318759553176
6	DDO	20220516_ERB128_ddotALP01_EGFP_Rab5A_1hr_008.tif_ZP-1.tif_EGFP.tif	rep1	EGFP	215	32	1.14342003057016
6	DDO	20220516_ERB128_ddotALP01_EGFP_Rab5A_1hr_008.tif_ZP-1.tif_EGFP.tif	rep1	EGFP	216	4	0.14292750382127
6	DDO	20220516_ERB128_ddotALP01_EGFP_Rab5A_1hr_008.tif_ZP-1.tif_EGFP.tif	rep1	EGFP	217	38	1.35781128630207
6	DDO	20220516_ERB128_ddotALP01_EGFP_Rab5A_1hr_008.tif_ZP-1.tif_EGFP.tif	rep1	EGFP	218	24	0.857565022927623
6	DDO	20220516_ERB128_ddotALP01_EGFP_Rab5A_1hr_008.tif_ZP-1.tif_EGFP.tif	rep1	EGFP	97	12	0.428782511463811
6	DDO	20220516_ERB128_ddotALP01_EGFP_Rab5A_1hr_008.tif_ZP-1.tif_EGFP.tif	rep1	EGFP	98	32	1.14342003057016
6	DDO	20220516_ERB128_ddotALP01_EGFP_Rab5A_1hr_008.tif_ZP-1.tif_EGFP.tif	rep1	EGFP	99	10	0.357318759553176
6	DDO	20220516_ERB128_ddotALP01_EGFP_Rab5A_1hr_008.tif_ZP-1.tif_EGFP.tif	rep1	EGFP	100	35	1.25061565843612
6	DDO	20220516_ERB128_ddotALP01_EGFP_Rab5A_1hr_008.tif_ZP-1.tif_EGFP.tif	rep1	EGFP	101	13	0.464514387419129
6	DDO	20220516_ERB128_ddotALP01_EGFP_Rab5A_1hr_008.tif_ZP-1.tif_EGFP.tif	rep1	EGFP	102	6	0.214391255731906
6	DDO	20220516_ERB128_ddotALP01_EGFP_Rab5A_1hr_008.tif_ZP-1.tif_EGFP.tif	rep1	EGFP	103	9	0.321586883597859
6	DDO	20220516_ERB128_ddotALP01_EGFP_Rab5A_1hr_008.tif_ZP-1.tif_EGFP.tif	rep1	EGFP	104	4	0.14292750382127
6	DDO	20220516_ERB128_ddotALP01_EGFP_Rab5A_1hr_008.tif_ZP-1.tif_EGFP.tif	rep1	EGFP	105	6	0.214391255731906
6	DDO	20220516_ERB128_ddotALP01_EGFP_Rab5A_1hr_008.tif_ZP-1.tif_EGFP.tif	rep1	EGFP	106	45	1.60793441798929
6	DDO	20220516_ERB128_ddotALP01_EGFP_Rab5A_1hr_008.tif_ZP-1.tif_EGFP.tif	rep1	EGFP	107	31	1.10768815461485
6	DDO	20220516_ERB128_ddotALP01_EGFP_Rab5A_1hr_008.tif_ZP-1.tif_EGFP.tif	rep1	EGFP	108	24	0.857565022927623
6	DDO	20220516_ERB128_ddotALP01_EGFP_Rab5A_1hr_008.tif_ZP-1.tif_EGFP.tif	rep1	EGFP	109	13	0.464514387419129
6	DDO	20220516_ERB128_ddotALP01_EGFP_Rab5A_1hr_008.tif_ZP-1.tif_EGFP.tif	rep1	EGFP	110	18	0.643173767195717
6	DDO	20220516_ERB128_ddotALP01_EGFP_Rab5A_1hr_008.tif_ZP-1.tif_EGFP.tif	rep1	EGFP	111	6	0.214391255731906
6	DDO	20220516_ERB128_ddotALP01_EGFP_Rab5A_1hr_008.tif_ZP-1.tif_EGFP.tif	rep1	EGFP	112	8	0.285855007642541
6	DDO	20220516_ERB128_ddotALP01_EGFP_Rab5A_1hr_008.tif_ZP-1.tif_EGFP.tif	rep1	EGFP	113	6	0.214391255731906
6	DDO	20220516_ERB128_ddotALP01_EGFP_Rab5A_1hr_008.tif_ZP-1.tif_EGFP.tif	rep1	EGFP	114	19	0.678905643151035
6	DDO	20220516_ERB128_ddotALP01_EGFP_Rab5A_1hr_008.tif_ZP-1.tif_EGFP.tif	rep1	EGFP	115	5	0.178659379776588
6	DDO	20220516_ERB128_ddotALP01_EGFP_Rab5A_1hr_008.tif_ZP-1.tif_EGFP.tif	rep1	EGFP	116	4	0.14292750382127
6	DDO	20220516_ERB128_ddotALP01_EGFP_Rab5A_1hr_008.tif_ZP-1.tif_EGFP.tif	rep1	EGFP	117	4	0.14292750382127
6	DDO	20220516_ERB128_ddotALP01_EGFP_Rab5A_1hr_008.tif_ZP-1.tif_EGFP.tif	rep1	EGFP	118	32	1.14342003057016
6	DDO	20220516_ERB128_ddotALP01_EGFP_Rab5A_1hr_008.tif_ZP-1.tif_EGFP.tif	rep1	EGFP	119	26	0.929028774838258
6	DDO	20220516_ERB128_ddotALP01_EGFP_Rab5A_1hr_008.tif_ZP-1.tif_EGFP.tif	rep1	EGFP	120	9	0.321586883597859
6	DDO	20220516_ERB128_ddotALP01_EGFP_Rab5A_1hr_008.tif_ZP-1.tif_EGFP.tif	rep1	EGFP	121	4	0.14292750382127
6	DDO	20220516_ERB128_ddotALP01_EGFP_Rab5A_1hr_008.tif_ZP-1.tif_EGFP.tif	rep1	EGFP	122	9	0.321586883597859
[truncated: 88,191 more rows]
