# Supplementary material for: Canonical and phosphoribosyl ubiquitination coordinate to stabilize a proteinaceous structure surrounding the Legionella-containing vacuole
Source: eLife. 2026 Jul 8;14:RP108254. doi: 10.7554/eLife.108254 (PMC13345631; doi:10.7554/eLife.108254)
Supplement: Figure 1—source data 3. [file elife-108254-fig1-data3.csv]

Strain	Condition	Marker	N_LCVs	N_pos	Experiment
WT	Rabex5	Rabex5	121	24	ERB187
ddotA	Rabex5	Rabex5	130	16	ERB187
WT	Rabaptin5	Rabaptin5	125	15	ERB187
ddotA	Rabaptin5	Rabaptin5	129	2	ERB187
WT	Rabex5	Rabex5	121	27	ERB186
ddotA	Rabex5	Rabex5	126	12	ERB186
WT	Rabaptin5	Rabaptin5	115	8	ERB186
ddotA	Rabaptin5	Rabaptin5	138	5	ERB186
WT	Rabex5	Rabex5	106	30	ERB188
ddotA	Rabex5	Rabex5	124	7	ERB188
WT	Rabaptin5	Rabaptin5	86	3	ERB188
ddotA	Rabaptin5	Rabaptin5	120	4	ERB188
WT	Rabex5	Rab5A	121	29	ERB187
ddotA	Rabex5	Rab5A	130	37	ERB187
WT	Rabaptin5	Rab5A	125	36	ERB187
ddotA	Rabaptin5	Rab5A	129	19	ERB187
WT	Rabex5	Rab5A	121	38	ERB186
ddotA	Rabex5	Rab5A	126	31	ERB186
WT	Rabaptin5	Rab5A	115	22	ERB186
ddotA	Rabaptin5	Rab5A	138	14	ERB186
WT	Rabex5	Rab5A	106	33	ERB188
ddotA	Rabex5	Rab5A	124	34	ERB188
WT	Rabaptin5	Rab5A	86	23	ERB188
ddotA	Rabaptin5	Rab5A	120	15	ERB188
ddotA	EGFP	EGFP	53	0	ERB128
ddotA	EGFP	Rab5A	53	9	ERB128
WT	EGFP	EGFP	73	1	MET029
WT	EGFP	Rab5A	73	19	MET029
ddotA	EGFP	EGFP	118	0	MET029
ddotA	EGFP	Rab5A	118	11	MET029
WT	EGFP	Rab5A	69	27	MET040
WT	EGFP	EGFP	69	7	MET040
ddotA	EGFP	Rab5A	128	14	MET051
WT	EGFP	Rab5A	120	41	MET051
ddotA	EGFP	EGFP	128	0	MET051
WT	EGFP	EGFP	120	0	MET051
