# Supplementary material for: Canonical and phosphoribosyl ubiquitination coordinate to stabilize a proteinaceous structure surrounding the Legionella-containing vacuole
Source: eLife. 2026 Jul 8;14:RP108254. doi: 10.7554/eLife.108254 (PMC13345631; doi:10.7554/eLife.108254)
Supplement: Figure 1—source data 4. [file elife-108254-fig1-data4.csv]

ImageNumber	LegiNumber	LegiArea	MarkerNumber	MarkerArea	code	Filename	replicate	experiment	construct	strain	ratio	condition
86	1	94	1	178	ROM	20240213_MET029_ROME_L_003-1.tif_ZP-1.tif_lp.tif	Rep 1	MET029	egfp	WT	1.8936170212766	egfp WT
87	1	98	1	328	ROM	20240213_MET029_ROME_L_005-2.tif_ZP-1.tif_lp.tif	Rep 1	MET029	egfp	WT	3.3469387755102	egfp WT
88	1	79	1	229	ROM	20240213_MET029_ROME_L_005-3.tif_ZP-1.tif_lp.tif	Rep 1	MET029	egfp	WT	2.89873417721519	egfp WT
89	1	85	1	246	ROM	20240213_MET029_ROME_L_006-2.tif_ZP-1.tif_lp.tif	Rep 1	MET029	egfp	WT	2.89411764705882	egfp WT
90	1	111	1	283	ROM	20240213_MET029_ROME_L_007-1.tif_ZP-1.tif_lp.tif	Rep 1	MET029	egfp	WT	2.54954954954955	egfp WT
91	1	80	1	310	ROM	20240213_MET029_ROME_L_009-2.tif_ZP-1.tif_lp.tif	Rep 1	MET029	egfp	WT	3.875	egfp WT
93	1	97	1	331	ROM	20240213_MET029_ROME_L_015-2.tif_ZP-1.tif_lp.tif	Rep 1	MET029	egfp	WT	3.41237113402062	egfp WT
94	1	85	1	150	ROM	20240213_MET029_ROME_L_016-1.tif_ZP-1.tif_lp.tif	Rep 1	MET029	egfp	WT	1.76470588235294	egfp WT
95	1	93	1	169	ROM	20240213_MET029_ROME_L_018-3.tif_ZP-1.tif_lp.tif	Rep 1	MET029	egfp	WT	1.81720430107527	egfp WT
96	1	71	1	107	ROM	20240213_MET029_ROME_L_018-3.tif_ZP-2.tif_lp.tif	Rep 1	MET029	egfp	WT	1.50704225352113	egfp WT
17	1	153	1	421	RACH	20241101_MET073_RACHMANINOV001.nd2_ZP-1.tif_lp.tif	Rep 1	MET073	egfp	WT	2.7516339869281	egfp WT
18	1	87	1	102	RACH	20241101_MET073_RACHMANINOV002.nd2_ZP-1.tif_lp.tif	Rep 1	MET073	egfp	WT	1.17241379310345	egfp WT
19	1	84	1	73	RACH	20241101_MET073_RACHMANINOV003.nd2_ZP-1.tif_lp.tif	Rep 1	MET073	egfp	WT	0.869047619047619	egfp WT
20	1	67	1	103	RACH	20241101_MET073_RACHMANINOV003.nd2_ZP-2.tif_lp.tif	Rep 1	MET073	egfp	WT	1.53731343283582	egfp WT
21	1	74	1	90	RACH	20241101_MET073_RACHMANINOV003.nd2_ZP-3.tif_lp.tif	Rep 1	MET073	egfp	WT	1.21621621621622	egfp WT
22	1	100	1	167	RACH	20241101_MET073_RACHMANINOV003.nd2_ZP-4.tif_lp.tif	Rep 1	MET073	egfp	WT	1.67	egfp WT
22	1	100	2	67	RACH	20241101_MET073_RACHMANINOV003.nd2_ZP-4.tif_lp.tif	Rep 1	MET073	egfp	WT	0.67	egfp WT
22	1	100	3	95	RACH	20241101_MET073_RACHMANINOV003.nd2_ZP-4.tif_lp.tif	Rep 1	MET073	egfp	WT	0.95	egfp WT
22	2	74	1	167	RACH	20241101_MET073_RACHMANINOV003.nd2_ZP-4.tif_lp.tif	Rep 1	MET073	egfp	WT	2.25675675675676	egfp WT
22	2	74	2	67	RACH	20241101_MET073_RACHMANINOV003.nd2_ZP-4.tif_lp.tif	Rep 1	MET073	egfp	WT	0.905405405405405	egfp WT
22	2	74	3	95	RACH	20241101_MET073_RACHMANINOV003.nd2_ZP-4.tif_lp.tif	Rep 1	MET073	egfp	WT	1.28378378378378	egfp WT
22	3	105	1	167	RACH	20241101_MET073_RACHMANINOV003.nd2_ZP-4.tif_lp.tif	Rep 1	MET073	egfp	WT	1.59047619047619	egfp WT
22	3	105	2	67	RACH	20241101_MET073_RACHMANINOV003.nd2_ZP-4.tif_lp.tif	Rep 1	MET073	egfp	WT	0.638095238095238	egfp WT
22	3	105	3	95	RACH	20241101_MET073_RACHMANINOV003.nd2_ZP-4.tif_lp.tif	Rep 1	MET073	egfp	WT	0.904761904761905	egfp WT
23	1	69	1	325	RACH	20241101_MET073_RACHMANINOV003.nd2_ZP-5.tif_lp.tif	Rep 1	MET073	egfp	WT	4.71014492753623	egfp WT
24	1	87	1	405	RACH	20241101_MET073_RACHMANINOV003.nd2_ZP-6.tif_lp.tif	Rep 1	MET073	egfp	WT	4.6551724137931	egfp WT
25	1	137	1	189	RACH	20241101_MET073_RACHMANINOV003.nd2_ZP-7.tif_lp.tif	Rep 1	MET073	egfp	WT	1.37956204379562	egfp WT
26	1	72	1	151	RACH	20241101_MET073_RACHMANINOV004.nd2_ZP-1.tif_lp.tif	Rep 1	MET073	egfp	WT	2.09722222222222	egfp WT
27	1	79	1	148	RACH	20241101_MET073_RACHMANINOV004.nd2_ZP-2.tif_lp.tif	Rep 1	MET073	egfp	WT	1.87341772151899	egfp WT
28	1	123	1	180	RACH	20241101_MET073_RACHMANINOV004.nd2_ZP-3.tif_lp.tif	Rep 1	MET073	egfp	WT	1.46341463414634	egfp WT
29	1	94	1	128	RACH	20241101_MET073_RACHMANINOV004.nd2_ZP-4.tif_lp.tif	Rep 1	MET073	egfp	WT	1.36170212765957	egfp WT
30	1	156	1	210	RACH	20241101_MET073_RACHMANINOV004.nd2_ZP-5.tif_lp.tif	Rep 1	MET073	egfp	WT	1.34615384615385	egfp WT
31	1	83	1	208	RACH	20241101_MET073_RACHMANINOV005.nd2_ZP-1.tif_lp.tif	Rep 1	MET073	egfp	WT	2.50602409638554	egfp WT
32	1	70	1	134	RACH	20241101_MET073_RACHMANINOV005.nd2_ZP-2.tif_lp.tif	Rep 1	MET073	egfp	WT	1.91428571428571	egfp WT
33	1	66	1	176	RACH	20241101_MET073_RACHMANINOV006.nd2_ZP-1.tif_lp.tif	Rep 1	MET073	egfp	WT	2.66666666666667	egfp WT
34	1	124	1	257	RACH	20241101_MET073_RACHMANINOV006.nd2_ZP-2.tif_lp.tif	Rep 1	MET073	egfp	WT	2.07258064516129	egfp WT
35	1	67	1	83	RACH	20241101_MET073_RACHMANINOV006.nd2_ZP-3.tif_lp.tif	Rep 1	MET073	egfp	WT	1.23880597014925	egfp WT
36	1	71	1	58	RACH	20241101_MET073_RACHMANINOV007.nd2_ZP-1.tif_lp.tif	Rep 1	MET073	egfp	WT	0.816901408450704	egfp WT
37	1	124	1	184	RACH	20241101_MET073_RACHMANINOV007.nd2_ZP-2.tif_lp.tif	Rep 1	MET073	egfp	WT	1.48387096774194	egfp WT
38	1	108	1	244	RACH	20241101_MET073_RACHMANINOV007.nd2_ZP-3.tif_lp.tif	Rep 1	MET073	egfp	WT	2.25925925925926	egfp WT
39	1	144	1	250	RACH	20241101_MET073_RACHMANINOV007.nd2_ZP-4.tif_lp.tif	Rep 1	MET073	egfp	WT	1.73611111111111	egfp WT
40	1	95	1	147	RACH	20241101_MET073_RACHMANINOV008.nd2_ZP-1.tif_lp.tif	Rep 1	MET073	egfp	WT	1.54736842105263	egfp WT
41	1	97	1	187	RACH	20241101_MET073_RACHMANINOV009.nd2_ZP-1.tif_lp.tif	Rep 1	MET073	egfp	WT	1.92783505154639	egfp WT
42	1	66	1	258	RACH	20241101_MET073_RACHMANINOV009.nd2_ZP-2.tif_lp.tif	Rep 1	MET073	egfp	WT	3.90909090909091	egfp WT
43	1	135	1	164	RACH	20241101_MET073_RACHMANINOV009.nd2_ZP-3.tif_lp.tif	Rep 1	MET073	egfp	WT	1.21481481481481	egfp WT
44	1	67	1	54	RACH	20241101_MET073_RACHMANINOV010.nd2_ZP-1.tif_lp.tif	Rep 1	MET073	egfp	WT	0.805970149253731	egfp WT
97	1	85	1	337	FLA	20240322_MET040_FLATWHITE005.nd2_ZP-2-1.tif_lp.tif	Rep 2	MET040	egfp	WT	3.96470588235294	egfp WT
98	1	110	1	336	FLA	20240322_MET040_FLATWHITE006.nd2_ZP-2-1.tif_lp.tif	Rep 2	MET040	egfp	WT	3.05454545454545	egfp WT
99	1	73	1	367	FLA	20240322_MET040_FLATWHITE011.nd2_ZP-1-1.tif_lp.tif	Rep 2	MET040	egfp	WT	5.02739726027397	egfp WT
100	1	80	1	341	FLA	20240322_MET040_FLATWHITE013.nd2_ZP-1-1.tif_lp.tif	Rep 2	MET040	egfp	WT	4.2625	egfp WT
101	1	80	1	220	FLA	20240322_MET040_FLATWHITE013.nd2_ZP-4-1.tif_lp.tif	Rep 2	MET040	egfp	WT	2.75	egfp WT
102	1	70	1	167	FLA	20240322_MET040_FLATWHITE015.nd2_ZP-1-1.tif_lp.tif	Rep 2	MET040	egfp	WT	2.38571428571429	egfp WT
103	1	81	1	164	FLA	20240322_MET040_FLATWHITE020.nd2_ZP-2-1.tif_lp.tif	Rep 2	MET040	egfp	WT	2.02469135802469	egfp WT
104	1	78	1	78	FLA	20240402_MET040_FLATWHITE002.nd2_ZP-1-1.tif_lp.tif	Rep 2	MET040	egfp	WT	1	egfp WT
105	1	84	1	149	FLA	20240402_MET040_FLATWHITE003.nd2_ZP-1-1.tif_lp.tif	Rep 2	MET040	egfp	WT	1.77380952380952	egfp WT
106	1	68	1	171	FLA	20240402_MET040_FLATWHITE003.nd2_ZP-1-2.tif_lp.tif	Rep 2	MET040	egfp	WT	2.51470588235294	egfp WT
107	1	101	1	299	FLA	20240402_MET040_FLATWHITE004.nd2_ZP-2-1.tif_lp.tif	Rep 2	MET040	egfp	WT	2.96039603960396	egfp WT
108	1	91	1	104	FLA	20240402_MET040_FLATWHITE006.nd2_ZP-1-1.tif_lp.tif	Rep 2	MET040	egfp	WT	1.14285714285714	egfp WT
109	1	83	1	392	FLA	20240402_MET040_FLATWHITE007.nd2_ZP-1-1.tif_lp.tif	Rep 2	MET040	egfp	WT	4.72289156626506	egfp WT
110	1	93	1	324	FLA	20240402_MET040_FLATWHITE010.nd2_ZP-1-1.tif_lp.tif	Rep 2	MET040	egfp	WT	3.48387096774194	egfp WT
111	1	81	1	411	FLA	20240402_MET040_FLATWHITE010.nd2_ZP-2-1.tif_lp.tif	Rep 2	MET040	egfp	WT	5.07407407407407	egfp WT
112	1	92	1	150	FLA	20240402_MET040_FLATWHITE011.nd2_ZP-1-1.tif_lp.tif	Rep 2	MET040	egfp	WT	1.6304347826087	egfp WT
113	1	69	1	197	FLA	20240402_MET040_FLATWHITE012.nd2_ZP-1-1.tif_lp.tif	Rep 2	MET040	egfp	WT	2.85507246376812	egfp WT
112	1	98	1	254	MAP	20240705_MET051_MAPLE002.nd2_ZP-2-1.tif_lp.tif	Rep 3	MET051	egfp	WT	2.59183673469388	egfp WT
113	1	88	1	85	MAP	20240705_MET051_MAPLE002.nd2_ZP-3-1.tif_lp.tif	Rep 3	MET051	egfp	WT	0.965909090909091	egfp WT
114	1	101	1	115	MAP	20240705_MET051_MAPLE002.nd2_ZP-4-1.tif_lp.tif	Rep 3	MET051	egfp	WT	1.13861386138614	egfp WT
115	1	77	1	154	MAP	20240705_MET051_MAPLE003.nd2_ZP-2-1.tif_lp.tif	Rep 3	MET051	egfp	WT	2	egfp WT
116	1	128	1	198	MAP	20240705_MET051_MAPLE003.nd2_ZP-2-2.tif_lp.tif	Rep 3	MET051	egfp	WT	1.546875	egfp WT
117	1	67	1	107	MAP	20240705_MET051_MAPLE003.nd2_ZP-2-3.tif_lp.tif	Rep 3	MET051	egfp	WT	1.59701492537313	egfp WT
118	1	139	1	112	MAP	20240705_MET051_MAPLE003.nd2_ZP-2-4.tif_lp.tif	Rep 3	MET051	egfp	WT	0.805755395683453	egfp WT
119	1	85	1	70	MAP	20240705_MET051_MAPLE003.nd2_ZP-2-5.tif_lp.tif	Rep 3	MET051	egfp	WT	0.823529411764706	egfp WT
120	1	73	1	84	MAP	20240705_MET051_MAPLE003.nd2_ZP-3-1.tif_lp.tif	Rep 3	MET051	egfp	WT	1.15068493150685	egfp WT
121	1	84	1	123	MAP	20240705_MET051_MAPLE003.nd2_ZP-3-2.tif_lp.tif	Rep 3	MET051	egfp	WT	1.46428571428571	egfp WT
122	1	119	1	160	MAP	20240705_MET051_MAPLE003.nd2_ZP-3-3.tif_lp.tif	Rep 3	MET051	egfp	WT	1.34453781512605	egfp WT
123	1	170	1	165	MAP	20240705_MET051_MAPLE003.nd2_ZP-3-4.tif_lp.tif	Rep 3	MET051	egfp	WT	0.970588235294118	egfp WT
124	1	77	1	87	MAP	20240705_MET051_MAPLE003.nd2_ZP-4-1.tif_lp.tif	Rep 3	MET051	egfp	WT	1.12987012987013	egfp WT
125	1	123	1	162	MAP	20240705_MET051_MAPLE004.nd2_ZP-2-1.tif_lp.tif	Rep 3	MET051	egfp	WT	1.31707317073171	egfp WT
126	1	121	1	178	MAP	20240705_MET051_MAPLE004.nd2_ZP-2-2.tif_lp.tif	Rep 3	MET051	egfp	WT	1.47107438016529	egfp WT
127	1	133	1	175	MAP	20240705_MET051_MAPLE004.nd2_ZP-2-3.tif_lp.tif	Rep 3	MET051	egfp	WT	1.31578947368421	egfp WT
128	1	205	1	222	MAP	20240705_MET051_MAPLE005.nd2_ZP-3-1.tif_lp.tif	Rep 3	MET051	egfp	WT	1.08292682926829	egfp WT
128	1	205	2	18	MAP	20240705_MET051_MAPLE005.nd2_ZP-3-1.tif_lp.tif	Rep 3	MET051	egfp	WT	0.0878048780487805	egfp WT
128	2	44	1	222	MAP	20240705_MET051_MAPLE005.nd2_ZP-3-1.tif_lp.tif	Rep 3	MET051	egfp	WT	5.04545454545455	egfp WT
128	2	44	2	18	MAP	20240705_MET051_MAPLE005.nd2_ZP-3-1.tif_lp.tif	Rep 3	MET051	egfp	WT	0.409090909090909	egfp WT
129	1	128	1	166	MAP	20240705_MET051_MAPLE005.nd2_ZP-3-2.tif_lp.tif	Rep 3	MET051	egfp	WT	1.296875	egfp WT
130	1	74	1	144	MAP	20240705_MET051_MAPLE006.nd2_ZP-1-1.tif_lp.tif	Rep 3	MET051	egfp	WT	1.94594594594595	egfp WT
131	1	101	1	138	MAP	20240705_MET051_MAPLE006.nd2_ZP-2-1.tif_lp.tif	Rep 3	MET051	egfp	WT	1.36633663366337	egfp WT
132	1	78	1	121	MAP	20240705_MET051_MAPLE007.nd2_ZP-1-1.tif_lp.tif	Rep 3	MET051	egfp	WT	1.55128205128205	egfp WT
133	1	109	1	248	MAP	20240705_MET051_MAPLE007.nd2_ZP-2-1.tif_lp.tif	Rep 3	MET051	egfp	WT	2.27522935779817	egfp WT
134	1	112	1	143	MAP	20240705_MET051_MAPLE008.nd2_ZP-2-1.tif_lp.tif	Rep 3	MET051	egfp	WT	1.27678571428571	egfp WT
135	1	191	1	282	MAP	20240705_MET051_MAPLE008.nd2_ZP-4-1.tif_lp.tif	Rep 3	MET051	egfp	WT	1.47643979057592	egfp WT
136	1	83	1	119	MAP	20240705_MET051_MAPLE008.nd2_ZP-4-2.tif_lp.tif	Rep 3	MET051	egfp	WT	1.43373493975904	egfp WT
137	1	119	1	217	MAP	20240705_MET051_MAPLE008.nd2_ZP-4-3.tif_lp.tif	Rep 3	MET051	egfp	WT	1.82352941176471	egfp WT
138	1	111	1	78	MAP	20240705_MET051_MAPLE008.nd2_ZP-4-4.tif_lp.tif	Rep 3	MET051	egfp	WT	0.702702702702703	egfp WT
139	1	145	1	210	MAP	20240705_MET051_MAPLE010.nd2_ZP-1-1.tif_lp.tif	Rep 3	MET051	egfp	WT	1.44827586206897	egfp WT
140	1	73	1	132	MAP	20240705_MET051_MAPLE010.nd2_ZP-1-2.tif_lp.tif	Rep 3	MET051	egfp	WT	1.80821917808219	egfp WT
141	1	108	1	199	MAP	20240705_MET051_MAPLE010.nd2_ZP-3-1.tif_lp.tif	Rep 3	MET051	egfp	WT	1.84259259259259	egfp WT
142	1	87	1	67	MAP	20240705_MET051_MAPLE010.nd2_ZP-3-2.tif_lp.tif	Rep 3	MET051	egfp	WT	0.770114942528736	egfp WT
143	1	71	1	163	MAP	20240705_MET051_MAPLE010.nd2_ZP-4-1.tif_lp.tif	Rep 3	MET051	egfp	WT	2.29577464788732	egfp WT
144	1	72	1	369	MAP	20240705_MET051_MAPLE010.nd2_ZP-5-1.tif_lp.tif	Rep 3	MET051	egfp	WT	5.125	egfp WT
145	1	88	1	152	MAP	20240705_MET051_MAPLE011.nd2_ZP-1-1.tif_lp.tif	Rep 3	MET051	egfp	WT	1.72727272727273	egfp WT
146	1	69	1	65	MAP	20240705_MET051_MAPLE011.nd2_ZP-2-1.tif_lp.tif	Rep 3	MET051	egfp	WT	0.942028985507246	egfp WT
68	1	74	1	186	TWI	20230623_ERB186_TWINKIES001-2.tif_ZP-1.tif_lp.tif	Rep 1	ERB186	rabaptin5	WT	2.51351351351351	rabaptin5 WT
69	1	71	1	141	TWI	20230623_ERB186_TWINKIES001-2.tif_ZP-2.tif_lp.tif	Rep 1	ERB186	rabaptin5	WT	1.98591549295775	rabaptin5 WT
70	1	82	1	125	TWI	20230623_ERB186_TWINKIES001-4.tif_ZP-1.tif_lp.tif	Rep 1	ERB186	rabaptin5	WT	1.52439024390244	rabaptin5 WT
71	1	94	1	291	TWI	20230623_ERB186_TWINKIES001-4.tif_ZP-2.tif_lp.tif	Rep 1	ERB186	rabaptin5	WT	3.09574468085106	rabaptin5 WT
72	1	202	1	429	TWI	20230623_ERB186_TWINKIES001-4.tif_ZP-3.tif_lp.tif	Rep 1	ERB186	rabaptin5	WT	2.12376237623762	rabaptin5 WT
73	1	86	1	228	TWI	20230623_ERB186_TWINKIES004-1.tif_ZP-1.tif_lp.tif	Rep 1	ERB186	rabaptin5	WT	2.65116279069767	rabaptin5 WT
74	1	78	1	161	TWI	20230630_ERB186_TWINKIES001-1.tif_ZP-1.tif_lp.tif	Rep 1	ERB186	rabaptin5	WT	2.06410256410256	rabaptin5 WT
75	1	72	1	293	TWI	20230630_ERB186_TWINKIES001-4.tif_ZP-1.tif_lp.tif	Rep 1	ERB186	rabaptin5	WT	4.06944444444444	rabaptin5 WT
76	1	106	1	312	TWI	20230630_ERB186_TWINKIES001-5.tif_ZP-1.tif_lp.tif	Rep 1	ERB186	rabaptin5	WT	2.94339622641509	rabaptin5 WT
77	1	67	1	79	TWI	20230630_ERB186_TWINKIES001-5.tif_ZP-2.tif_lp.tif	Rep 1	ERB186	rabaptin5	WT	1.17910447761194	rabaptin5 WT
78	1	97	1	111	TWI	20230630_ERB186_TWINKIES002-1.tif_ZP-1.tif_lp.tif	Rep 1	ERB186	rabaptin5	WT	1.14432989690722	rabaptin5 WT
79	1	103	1	70	TWI	20230630_ERB186_TWINKIES002-1.tif_ZP-2.tif_lp.tif	Rep 1	ERB186	rabaptin5	WT	0.679611650485437	rabaptin5 WT
80	1	79	1	95	TWI	20230630_ERB186_TWINKIES002-1.tif_ZP-3.tif_lp.tif	Rep 1	ERB186	rabaptin5	WT	1.20253164556962	rabaptin5 WT
81	1	135	1	280	TWI	20230630_ERB186_TWINKIES003-1.tif_ZP-1.tif_lp.tif	Rep 1	ERB186	rabaptin5	WT	2.07407407407407	rabaptin5 WT
82	1	81	1	112	TWI	20230630_ERB186_TWINKIES003-1.tif_ZP-2.tif_lp.tif	Rep 1	ERB186	rabaptin5	WT	1.38271604938272	rabaptin5 WT
83	1	85	1	80	TWI	20230630_ERB186_TWINKIES004-2.tif_ZP-1.tif_lp.tif	Rep 1	ERB186	rabaptin5	WT	0.941176470588235	rabaptin5 WT
84	1	70	1	99	TWI	20230630_ERB186_TWINKIES005-1.tif_ZP-1.tif_lp.tif	Rep 1	ERB186	rabaptin5	WT	1.41428571428571	rabaptin5 WT
85	1	182	1	377	TWI	20230630_ERB186_TWINKIES005-2.tif_ZP-1.tif_lp.tif	Rep 1	ERB186	rabaptin5	WT	2.07142857142857	rabaptin5 WT
58	1	102	1	148	SNA	20230725_ERB187_SNAPPINGTURTLE001-1.tif_ZP-1.tif_lp.tif	Rep 2	ERB187	rabaptin5	WT	1.45098039215686	rabaptin5 WT
59	1	124	1	537	SNA	20230725_ERB187_SNAPPINGTURTLE001-2.tif_ZP-1.tif_lp.tif	Rep 2	ERB187	rabaptin5	WT	4.33064516129032	rabaptin5 WT
60	1	85	1	207	SNA	20230725_ERB187_SNAPPINGTURTLE002-1.tif_ZP-1.tif_lp.tif	Rep 2	ERB187	rabaptin5	WT	2.43529411764706	rabaptin5 WT
61	1	69	1	160	SNA	20230725_ERB187_SNAPPINGTURTLE004-1.tif_ZP-1.tif_lp.tif	Rep 2	ERB187	rabaptin5	WT	2.31884057971015	rabaptin5 WT
62	1	124	1	181	SNA	20230725_ERB187_SNAPPINGTURTLE004-1.tif_ZP-2.tif_lp.tif	Rep 2	ERB187	rabaptin5	WT	1.45967741935484	rabaptin5 WT
63	1	77	1	164	SNA	20230725_ERB187_SNAPPINGTURTLE004-2.tif_ZP-1.tif_lp.tif	Rep 2	ERB187	rabaptin5	WT	2.12987012987013	rabaptin5 WT
64	1	79	1	133	SNA	20230725_ERB187_SNAPPINGTURTLE004-2.tif_ZP-2.tif_lp.tif	Rep 2	ERB187	rabaptin5	WT	1.68354430379747	rabaptin5 WT
65	1	89	1	176	SNA	20230725_ERB187_SNAPPINGTURTLE004-2.tif_ZP-3.tif_lp.tif	Rep 2	ERB187	rabaptin5	WT	1.97752808988764	rabaptin5 WT
66	1	179	1	263	SNA	20230725_ERB187_SNAPPINGTURTLE006-1.tif_ZP-1.tif_lp.tif	Rep 2	ERB187	rabaptin5	WT	1.46927374301676	rabaptin5 WT
67	1	86	1	377	SNA	20230725_ERB187_SNAPPINGTURTLE006-1.tif_ZP-2.tif_lp.tif	Rep 2	ERB187	rabaptin5	WT	4.38372093023256	rabaptin5 WT
68	1	75	1	143	SNA	20230725_ERB187_SNAPPINGTURTLE006-1.tif_ZP-3.tif_lp.tif	Rep 2	ERB187	rabaptin5	WT	1.90666666666667	rabaptin5 WT
69	1	88	1	85	SNA	20230725_ERB187_SNAPPINGTURTLE007-1.tif_ZP-1.tif_lp.tif	Rep 2	ERB187	rabaptin5	WT	0.965909090909091	rabaptin5 WT
70	1	90	1	240	SNA	20230725_ERB187_SNAPPINGTURTLE007-2.tif_ZP-1.tif_lp.tif	Rep 2	ERB187	rabaptin5	WT	2.66666666666667	rabaptin5 WT
71	1	83	1	99	SNA	20230725_ERB187_SNAPPINGTURTLE007-2.tif_ZP-2.tif_lp.tif	Rep 2	ERB187	rabaptin5	WT	1.19277108433735	rabaptin5 WT
72	1	78	1	86	SNA	20230725_ERB187_SNAPPINGTURTLE007-2.tif_ZP-3.tif_lp.tif	Rep 2	ERB187	rabaptin5	WT	1.1025641025641	rabaptin5 WT
74	1	226	1	344	SNA	20230725_ERB187_SNAPPINGTURTLE007-2.tif_ZP-5.tif_lp.tif	Rep 2	ERB187	rabaptin5	WT	1.52212389380531	rabaptin5 WT
75	1	88	1	177	SNA	20230725_ERB187_SNAPPINGTURTLE008-1.tif_ZP-1.tif_lp.tif	Rep 2	ERB187	rabaptin5	WT	2.01136363636364	rabaptin5 WT
76	1	84	1	204	SNA	20230725_ERB187_SNAPPINGTURTLE008-1.tif_ZP-2.tif_lp.tif	Rep 2	ERB187	rabaptin5	WT	2.42857142857143	rabaptin5 WT
77	1	72	1	74	SNA	20230725_ERB187_SNAPPINGTURTLE009-1.tif_ZP-1.tif_lp.tif	Rep 2	ERB187	rabaptin5	WT	1.02777777777778	rabaptin5 WT
78	1	91	1	276	SNA	20230725_ERB187_SNAPPINGTURTLE009-1.tif_ZP-2.tif_lp.tif	Rep 2	ERB187	rabaptin5	WT	3.03296703296703	rabaptin5 WT
79	1	84	1	126	SNA	20230725_ERB187_SNAPPINGTURTLE010-1.tif_ZP-1.tif_lp.tif	Rep 2	ERB187	rabaptin5	WT	1.5	rabaptin5 WT
80	1	86	1	76	SNA	20230725_ERB187_SNAPPINGTURTLE010-1.tif_ZP-2.tif_lp.tif	Rep 2	ERB187	rabaptin5	WT	0.883720930232558	rabaptin5 WT
81	1	86	1	241	SNA	20230725_ERB187_SNAPPINGTURTLE012-1.tif_ZP-1.tif_lp.tif	Rep 2	ERB187	rabaptin5	WT	2.80232558139535	rabaptin5 WT
82	1	91	1	508	SNA	20230725_ERB187_SNAPPINGTURTLE012-2.tif_ZP-1.tif_lp.tif	Rep 2	ERB187	rabaptin5	WT	5.58241758241758	rabaptin5 WT
83	1	92	1	214	SNA	20230725_ERB187_SNAPPINGTURTLE012-2.tif_ZP-2.tif_lp.tif	Rep 2	ERB187	rabaptin5	WT	2.32608695652174	rabaptin5 WT
84	1	110	1	192	SNA	20230725_ERB187_SNAPPINGTURTLE012-3.tif_ZP-1.tif_lp.tif	Rep 2	ERB187	rabaptin5	WT	1.74545454545455	rabaptin5 WT
84	1	110	2	168	SNA	20230725_ERB187_SNAPPINGTURTLE012-3.tif_ZP-1.tif_lp.tif	Rep 2	ERB187	rabaptin5	WT	1.52727272727273	rabaptin5 WT
84	2	66	1	192	SNA	20230725_ERB187_SNAPPINGTURTLE012-3.tif_ZP-1.tif_lp.tif	Rep 2	ERB187	rabaptin5	WT	2.90909090909091	rabaptin5 WT
84	2	66	2	168	SNA	20230725_ERB187_SNAPPINGTURTLE012-3.tif_ZP-1.tif_lp.tif	Rep 2	ERB187	rabaptin5	WT	2.54545454545455	rabaptin5 WT
12	1	84	1	325	GER	20230725_ERB188_GERBIL001-1.tif_ZP-1.tif_lp.tif	Rep 3	ERB188	rabaptin5	WT	3.86904761904762	rabaptin5 WT
13	1	77	1	116	GER	20230725_ERB188_GERBIL001-1.tif_ZP-2.tif_lp.tif	Rep 3	ERB188	rabaptin5	WT	1.50649350649351	rabaptin5 WT
14	1	102	1	225	GER	20230725_ERB188_GERBIL002-1.tif_ZP-1.tif_lp.tif	Rep 3	ERB188	rabaptin5	WT	2.20588235294118	rabaptin5 WT
15	1	79	1	155	GER	20230725_ERB188_GERBIL003-1.tif_ZP-1.tif_lp.tif	Rep 3	ERB188	rabaptin5	WT	1.9620253164557	rabaptin5 WT
16	1	81	1	236	GER	20230725_ERB188_GERBIL003-1.tif_ZP-2.tif_lp.tif	Rep 3	ERB188	rabaptin5	WT	2.91358024691358	rabaptin5 WT
17	1	83	1	133	GER	20230725_ERB188_GERBIL003-1.tif_ZP-3.tif_lp.tif	Rep 3	ERB188	rabaptin5	WT	1.60240963855422	rabaptin5 WT
18	1	112	1	193	GER	20230725_ERB188_GERBIL004-3.tif_ZP-1.tif_lp.tif	Rep 3	ERB188	rabaptin5	WT	1.72321428571429	rabaptin5 WT
19	1	71	1	68	GER	20230725_ERB188_GERBIL005-1.tif_ZP-1.tif_lp.tif	Rep 3	ERB188	rabaptin5	WT	0.957746478873239	rabaptin5 WT
20	1	85	1	332	GER	20230725_ERB188_GERBIL005-2.tif_ZP-1.tif_lp.tif	Rep 3	ERB188	rabaptin5	WT	3.90588235294118	rabaptin5 WT
21	1	102	1	335	GER	20230725_ERB188_GERBIL005-2.tif_ZP-2.tif_lp.tif	Rep 3	ERB188	rabaptin5	WT	3.2843137254902	rabaptin5 WT
22	1	97	1	272	GER	20230725_ERB188_GERBIL005-2.tif_ZP-3.tif_lp.tif	Rep 3	ERB188	rabaptin5	WT	2.80412371134021	rabaptin5 WT
23	1	124	1	233	GER	20230725_ERB188_GERBIL005-3.tif_ZP-1.tif_lp.tif	Rep 3	ERB188	rabaptin5	WT	1.87903225806452	rabaptin5 WT
24	1	99	1	352	GER	20230725_ERB188_GERBIL005-3.tif_ZP-2.tif_lp.tif	Rep 3	ERB188	rabaptin5	WT	3.55555555555556	rabaptin5 WT
25	1	96	1	142	GER	20230725_ERB188_GERBIL005-3.tif_ZP-3.tif_lp.tif	Rep 3	ERB188	rabaptin5	WT	1.47916666666667	rabaptin5 WT
26	1	106	1	286	GER	20230725_ERB188_GERBIL005-3.tif_ZP-4.tif_lp.tif	Rep 3	ERB188	rabaptin5	WT	2.69811320754717	rabaptin5 WT
27	1	70	1	189	GER	20230725_ERB188_GERBIL005-4.tif_ZP-1.tif_lp.tif	Rep 3	ERB188	rabaptin5	WT	2.7	rabaptin5 WT
28	1	87	1	146	GER	20230725_ERB188_GERBIL005-4.tif_ZP-2.tif_lp.tif	Rep 3	ERB188	rabaptin5	WT	1.67816091954023	rabaptin5 WT
29	1	73	1	68	GER	20230725_ERB188_GERBIL010-1.tif_ZP-1.tif_lp.tif	Rep 3	ERB188	rabaptin5	WT	0.931506849315068	rabaptin5 WT
30	1	92	1	140	GER	20230725_ERB188_GERBIL012-2.tif_ZP-1.tif_lp.tif	Rep 3	ERB188	rabaptin5	WT	1.52173913043478	rabaptin5 WT
31	1	78	1	299	GER	20230725_ERB188_GERBIL014-1.tif_ZP-1.tif_lp.tif	Rep 3	ERB188	rabaptin5	WT	3.83333333333333	rabaptin5 WT
32	1	90	1	117	GER	20230725_ERB188_GERBIL014-1.tif_ZP-2.tif_lp.tif	Rep 3	ERB188	rabaptin5	WT	1.3	rabaptin5 WT
33	1	82	1	198	GER	20230725_ERB188_GERBIL014-2.tif_ZP-1.tif_lp.tif	Rep 3	ERB188	rabaptin5	WT	2.41463414634146	rabaptin5 WT
34	1	75	1	309	GER	20230725_ERB188_GERBIL015-1.tif_ZP-1.tif_lp.tif	Rep 3	ERB188	rabaptin5	WT	4.12	rabaptin5 WT
20	1	102	1	281	FRI	20230623_ERB186_FRITOS001-1.tif_ZP-1.tif_lp.tif	Rep 1	ERB186	rabex5	WT	2.75490196078431	rabex5 WT
21	1	113	1	173	FRI	20230623_ERB186_FRITOS001-1.tif_ZP-2.tif_lp.tif	Rep 1	ERB186	rabex5	WT	1.53097345132743	rabex5 WT
22	1	80	1	209	FRI	20230623_ERB186_FRITOS001-1.tif_ZP-3.tif_lp.tif	Rep 1	ERB186	rabex5	WT	2.6125	rabex5 WT
23	1	80	1	100	FRI	20230623_ERB186_FRITOS001-1.tif_ZP-4.tif_lp.tif	Rep 1	ERB186	rabex5	WT	1.25	rabex5 WT
24	1	132	1	336	FRI	20230623_ERB186_FRITOS002-1.tif_ZP-1.tif_lp.tif	Rep 1	ERB186	rabex5	WT	2.54545454545455	rabex5 WT
25	1	165	1	373	FRI	20230623_ERB186_FRITOS002-2.tif_ZP-1.tif_lp.tif	Rep 1	ERB186	rabex5	WT	2.26060606060606	rabex5 WT
26	1	81	1	327	FRI	20230623_ERB186_FRITOS003-1.tif_ZP-1.tif_lp.tif	Rep 1	ERB186	rabex5	WT	4.03703703703704	rabex5 WT
27	1	149	1	391	FRI	20230623_ERB186_FRITOS003-1.tif_ZP-2.tif_lp.tif	Rep 1	ERB186	rabex5	WT	2.6241610738255	rabex5 WT
28	1	72	1	103	FRI	20230623_ERB186_FRITOS003-2.tif_ZP-1.tif_lp.tif	Rep 1	ERB186	rabex5	WT	1.43055555555556	rabex5 WT
29	1	325	1	300	FRI	20230623_ERB186_FRITOS003-3.tif_ZP-1.tif_lp.tif	Rep 1	ERB186	rabex5	WT	0.923076923076923	rabex5 WT
30	1	284	1	272	FRI	20230623_ERB186_FRITOS003-3.tif_ZP-2.tif_lp.tif	Rep 1	ERB186	rabex5	WT	0.957746478873239	rabex5 WT
31	1	78	1	160	FRI	20230623_ERB186_FRITOS004-1.tif_ZP-1.tif_lp.tif	Rep 1	ERB186	rabex5	WT	2.05128205128205	rabex5 WT
32	1	75	1	264	FRI	20230623_ERB186_FRITOS004-1.tif_ZP-2.tif_lp.tif	Rep 1	ERB186	rabex5	WT	3.52	rabex5 WT
33	1	83	1	151	FRI	20230623_ERB186_FRITOS004-2.tif_ZP-1.tif_lp.tif	Rep 1	ERB186	rabex5	WT	1.81927710843373	rabex5 WT
34	1	71	1	177	FRI	20230623_ERB186_FRITOS004-2.tif_ZP-2.tif_lp.tif	Rep 1	ERB186	rabex5	WT	2.49295774647887	rabex5 WT
35	1	88	1	132	FRI	20230623_ERB186_FRITOS004-2.tif_ZP-3.tif_lp.tif	Rep 1	ERB186	rabex5	WT	1.5	rabex5 WT
36	1	106	1	570	FRI	20230623_ERB186_FRITOS005-1.tif_ZP-1.tif_lp.tif	Rep 1	ERB186	rabex5	WT	5.37735849056604	rabex5 WT
37	1	82	1	162	FRI	20230623_ERB186_FRITOS005-2.tif_ZP-1.tif_lp.tif	Rep 1	ERB186	rabex5	WT	1.97560975609756	rabex5 WT
38	1	82	1	183	FRI	20230623_ERB186_FRITOS007-1.tif_ZP-1.tif_lp.tif	Rep 1	ERB186	rabex5	WT	2.23170731707317	rabex5 WT
39	1	95	1	238	FRI	20230623_ERB186_FRITOS007-1.tif_ZP-2.tif_lp.tif	Rep 1	ERB186	rabex5	WT	2.50526315789474	rabex5 WT
40	1	76	1	333	FRI	20230623_ERB186_FRITOS007-1.tif_ZP-3.tif_lp.tif	Rep 1	ERB186	rabex5	WT	4.38157894736842	rabex5 WT
41	1	105	1	97	FRI	20230623_ERB186_FRITOS008-2.tif_ZP-1.tif_lp.tif	Rep 1	ERB186	rabex5	WT	0.923809523809524	rabex5 WT
42	1	92	1	195	FRI	20230623_ERB186_FRITOS008-2.tif_ZP-2.tif_lp.tif	Rep 1	ERB186	rabex5	WT	2.1195652173913	rabex5 WT
43	1	102	1	169	FRI	20230623_ERB186_FRITOS008-3.tif_ZP-1.tif_lp.tif	Rep 1	ERB186	rabex5	WT	1.65686274509804	rabex5 WT
14	1	92	1	210	SKI	20230630_ERB187_SKINK001-2.tif_ZP-1.tif_lp.tif	Rep 2	ERB187	rabex5	WT	2.28260869565217	rabex5 WT
15	1	74	1	109	SKI	20230630_ERB187_SKINK002-1.tif_ZP-1.tif_lp.tif	Rep 2	ERB187	rabex5	WT	1.47297297297297	rabex5 WT
16	1	89	1	321	SKI	20230630_ERB187_SKINK002-2.tif_ZP-1.tif_lp.tif	Rep 2	ERB187	rabex5	WT	3.60674157303371	rabex5 WT
17	1	144	1	512	SKI	20230630_ERB187_SKINK003-3.tif_ZP-1.tif_lp.tif	Rep 2	ERB187	rabex5	WT	3.55555555555556	rabex5 WT
18	1	87	1	95	SKI	20230630_ERB187_SKINK003-3.tif_ZP-2.tif_lp.tif	Rep 2	ERB187	rabex5	WT	1.09195402298851	rabex5 WT
19	1	129	1	212	SKI	20230630_ERB187_SKINK004-1.tif_ZP-1.tif_lp.tif	Rep 2	ERB187	rabex5	WT	1.64341085271318	rabex5 WT
20	1	101	1	123	SKI	20230630_ERB187_SKINK004-1.tif_ZP-2.tif_lp.tif	Rep 2	ERB187	rabex5	WT	1.21782178217822	rabex5 WT
21	1	101	1	477	SKI	20230630_ERB187_SKINK004-1.tif_ZP-3.tif_lp.tif	Rep 2	ERB187	rabex5	WT	4.72277227722772	rabex5 WT
22	1	81	1	308	SKI	20230630_ERB187_SKINK006-2.tif_ZP-1.tif_lp.tif	Rep 2	ERB187	rabex5	WT	3.80246913580247	rabex5 WT
23	1	82	1	125	SKI	20230630_ERB187_SKINK006-2.tif_ZP-2.tif_lp.tif	Rep 2	ERB187	rabex5	WT	1.52439024390244	rabex5 WT
24	1	102	1	155	SKI	20230630_ERB187_SKINK006-2.tif_ZP-3.tif_lp.tif	Rep 2	ERB187	rabex5	WT	1.51960784313725	rabex5 WT
25	1	210	1	435	SKI	20230630_ERB187_SKINK007-1.tif_ZP-1.tif_lp.tif	Rep 2	ERB187	rabex5	WT	2.07142857142857	rabex5 WT
26	1	88	1	141	SKI	20230630_ERB187_SKINK007-2.tif_ZP-1.tif_lp.tif	Rep 2	ERB187	rabex5	WT	1.60227272727273	rabex5 WT
27	1	128	1	468	SKI	20230630_ERB187_SKINK009-1.tif_ZP-1.tif_lp.tif	Rep 2	ERB187	rabex5	WT	3.65625	rabex5 WT
28	1	104	1	330	SKI	20230630_ERB187_SKINK009-2.tif_ZP-1.tif_lp.tif	Rep 2	ERB187	rabex5	WT	3.17307692307692	rabex5 WT
29	1	143	1	259	SKI	20230630_ERB187_SKINK009-2.tif_ZP-2.tif_lp.tif	Rep 2	ERB187	rabex5	WT	1.81118881118881	rabex5 WT
30	1	95	1	176	SKI	20230630_ERB187_SKINK010-2.tif_ZP-1.tif_lp.tif	Rep 2	ERB187	rabex5	WT	1.85263157894737	rabex5 WT
31	1	97	1	100	SKI	20230630_ERB187_SKINK012-2.tif_ZP-1.tif_lp.tif	Rep 2	ERB187	rabex5	WT	1.03092783505155	rabex5 WT
66	1	107	1	260	POM	20230725_ERB188_POMERANIAN001-1.tif_ZP-1.tif_lp.tif	Rep 3	ERB188	rabex5	WT	2.42990654205607	rabex5 WT
67	1	80	1	313	POM	20230725_ERB188_POMERANIAN002-1.tif_ZP-1.tif_lp.tif	Rep 3	ERB188	rabex5	WT	3.9125	rabex5 WT
68	1	78	1	79	POM	20230725_ERB188_POMERANIAN002-2.tif_ZP-1.tif_lp.tif	Rep 3	ERB188	rabex5	WT	1.01282051282051	rabex5 WT
69	1	77	1	113	POM	20230725_ERB188_POMERANIAN003-1.tif_ZP-1.tif_lp.tif	Rep 3	ERB188	rabex5	WT	1.46753246753247	rabex5 WT
70	1	81	1	271	POM	20230725_ERB188_POMERANIAN004-2.tif_ZP-1.tif_lp.tif	Rep 3	ERB188	rabex5	WT	3.34567901234568	rabex5 WT
71	1	91	1	84	POM	20230725_ERB188_POMERANIAN005-1.tif_ZP-1.tif_lp.tif	Rep 3	ERB188	rabex5	WT	0.923076923076923	rabex5 WT
72	1	78	1	237	POM	20230725_ERB188_POMERANIAN005-2.tif_ZP-1.tif_lp.tif	Rep 3	ERB188	rabex5	WT	3.03846153846154	rabex5 WT
73	1	134	1	298	POM	20230725_ERB188_POMERANIAN005-2.tif_ZP-2.tif_lp.tif	Rep 3	ERB188	rabex5	WT	2.22388059701493	rabex5 WT
74	1	168	1	330	POM	20230725_ERB188_POMERANIAN006-2.tif_ZP-1.tif_lp.tif	Rep 3	ERB188	rabex5	WT	1.96428571428571	rabex5 WT
75	1	88	1	91	POM	20230725_ERB188_POMERANIAN007-1.tif_ZP-1.tif_lp.tif	Rep 3	ERB188	rabex5	WT	1.03409090909091	rabex5 WT
76	1	94	1	513	POM	20230725_ERB188_POMERANIAN007-3.tif_ZP-1.tif_lp.tif	Rep 3	ERB188	rabex5	WT	5.45744680851064	rabex5 WT
77	1	90	1	329	POM	20230725_ERB188_POMERANIAN007-3.tif_ZP-2.tif_lp.tif	Rep 3	ERB188	rabex5	WT	3.65555555555556	rabex5 WT
78	1	97	1	151	POM	20230725_ERB188_POMERANIAN008-1.tif_ZP-1.tif_lp.tif	Rep 3	ERB188	rabex5	WT	1.55670103092784	rabex5 WT
79	1	143	1	279	POM	20230725_ERB188_POMERANIAN008-1.tif_ZP-2.tif_lp.tif	Rep 3	ERB188	rabex5	WT	1.95104895104895	rabex5 WT
80	1	78	1	113	POM	20230725_ERB188_POMERANIAN009-1.tif_ZP-1.tif_lp.tif	Rep 3	ERB188	rabex5	WT	1.44871794871795	rabex5 WT
81	1	85	1	156	POM	20230725_ERB188_POMERANIAN009-1.tif_ZP-2.tif_lp.tif	Rep 3	ERB188	rabex5	WT	1.83529411764706	rabex5 WT
82	1	92	1	273	POM	20230725_ERB188_POMERANIAN009-1.tif_ZP-3.tif_lp.tif	Rep 3	ERB188	rabex5	WT	2.96739130434783	rabex5 WT
83	1	86	1	129	POM	20230725_ERB188_POMERANIAN009-2.tif_ZP-1.tif_lp.tif	Rep 3	ERB188	rabex5	WT	1.5	rabex5 WT
84	1	149	1	299	POM	20230725_ERB188_POMERANIAN010-1.tif_ZP-1.tif_lp.tif	Rep 3	ERB188	rabex5	WT	2.00671140939597	rabex5 WT
85	1	102	1	64	POM	20230725_ERB188_POMERANIAN010-1.tif_ZP-2.tif_lp.tif	Rep 3	ERB188	rabex5	WT	0.627450980392157	rabex5 WT
86	1	106	1	273	POM	20230725_ERB188_POMERANIAN011-1.tif_ZP-1.tif_lp.tif	Rep 3	ERB188	rabex5	WT	2.57547169811321	rabex5 WT
87	1	162	1	95	POM	20230725_ERB188_POMERANIAN011-2.tif_ZP-1.tif_lp.tif	Rep 3	ERB188	rabex5	WT	0.58641975308642	rabex5 WT
89	1	109	1	145	POM	20230725_ERB188_POMERANIAN011-3.tif_ZP-2.tif_lp.tif	Rep 3	ERB188	rabex5	WT	1.3302752293578	rabex5 WT
90	1	71	1	194	POM	20230725_ERB188_POMERANIAN014-4.tif_ZP-1.tif_lp.tif	Rep 3	ERB188	rabex5	WT	2.73239436619718	rabex5 WT
91	1	77	1	349	POM	20230725_ERB188_POMERANIAN014-4.tif_ZP-2.tif_lp.tif	Rep 3	ERB188	rabex5	WT	4.53246753246753	rabex5 WT
92	1	86	1	62	POM	20230725_ERB188_POMERANIAN015-2.tif_ZP-1.tif_lp.tif	Rep 3	ERB188	rabex5	WT	0.720930232558139	rabex5 WT
1	1	112	1	105	DDO	20220516_ERB128_ddotALP01_EGFP_Rab5A_1hr_001-1.tif_ZP-1.tif_lp.tif	Rep 1	ERB128	egfp	ddotA	0.9375	egfp ddotA
2	1	149	1	160	DDO	20220516_ERB128_ddotALP01_EGFP_Rab5A_1hr_001-1.tif_ZP-2.tif_lp.tif	Rep 1	ERB128	egfp	ddotA	1.0738255033557	egfp ddotA
3	1	118	1	87	DDO	20220516_ERB128_ddotALP01_EGFP_Rab5A_1hr_002-1.tif_ZP-1.tif_lp.tif	Rep 1	ERB128	egfp	ddotA	0.73728813559322	egfp ddotA
4	1	92	1	114	DDO	20220516_ERB128_ddotALP01_EGFP_Rab5A_1hr_002-1.tif_ZP-2.tif_lp.tif	Rep 1	ERB128	egfp	ddotA	1.23913043478261	egfp ddotA
5	1	125	1	96	DDO	20220516_ERB128_ddotALP01_EGFP_Rab5A_1hr_002-1.tif_ZP-3.tif_lp.tif	Rep 1	ERB128	egfp	ddotA	0.768	egfp ddotA
6	1	89	1	99	DDO	20220516_ERB128_ddotALP01_EGFP_Rab5A_1hr_005-1.tif_ZP-1.tif_lp.tif	Rep 1	ERB128	egfp	ddotA	1.1123595505618	egfp ddotA
7	1	98	1	80	DDO	20220516_ERB128_ddotALP01_EGFP_Rab5A_1hr_006-1.tif_ZP-1.tif_lp.tif	Rep 1	ERB128	egfp	ddotA	0.816326530612245	egfp ddotA
8	1	132	1	111	DDO	20220516_ERB128_ddotALP01_EGFP_Rab5A_1hr_007-1.tif_ZP-1.tif_lp.tif	Rep 1	ERB128	egfp	ddotA	0.840909090909091	egfp ddotA
9	1	119	1	70	DDO	20220516_ERB128_ddotALP01_EGFP_Rab5A_1hr_008-1.tif_ZP-1.tif_lp.tif	Rep 1	ERB128	egfp	ddotA	0.588235294117647	egfp ddotA
1	1	85	1	85	CHOP	20241016_MET073_CHOPIN002.nd2_ZP-1.tif_lp.tif	Rep 1	MET073	egfp	ddotA	1	egfp ddotA
2	1	79	1	93	CHOP	20241016_MET073_CHOPIN002.nd2_ZP-2.tif_lp.tif	Rep 1	MET073	egfp	ddotA	1.17721518987342	egfp ddotA
3	1	71	1	65	CHOP	20241016_MET073_CHOPIN003.nd2_ZP-1.tif_lp.tif	Rep 1	MET073	egfp	ddotA	0.915492957746479	egfp ddotA
5	1	76	1	76	CHOP	20241016_MET073_CHOPIN005.nd2_ZP-1.tif_lp.tif	Rep 1	MET073	egfp	ddotA	1	egfp ddotA
6	1	147	1	143	CHOP	20241016_MET073_CHOPIN005.nd2_ZP-2.tif_lp.tif	Rep 1	MET073	egfp	ddotA	0.972789115646258	egfp ddotA
6	1	147	2	80	CHOP	20241016_MET073_CHOPIN005.nd2_ZP-2.tif_lp.tif	Rep 1	MET073	egfp	ddotA	0.54421768707483	egfp ddotA
6	2	40	1	143	CHOP	20241016_MET073_CHOPIN005.nd2_ZP-2.tif_lp.tif	Rep 1	MET073	egfp	ddotA	3.575	egfp ddotA
6	2	40	2	80	CHOP	20241016_MET073_CHOPIN005.nd2_ZP-2.tif_lp.tif	Rep 1	MET073	egfp	ddotA	2	egfp ddotA
7	1	80	1	79	CHOP	20241016_MET073_CHOPIN006.nd2_ZP-1.tif_lp.tif	Rep 1	MET073	egfp	ddotA	0.9875	egfp ddotA
8	1	61	1	57	CHOP	20241016_MET073_CHOPIN006.nd2_ZP-2.tif_lp.tif	Rep 1	MET073	egfp	ddotA	0.934426229508197	egfp ddotA
9	1	129	1	139	CHOP	20241016_MET073_CHOPIN008.nd2_ZP-1.tif_lp.tif	Rep 1	MET073	egfp	ddotA	1.07751937984496	egfp ddotA
10	1	182	1	147	CHOP	20241016_MET073_CHOPIN010.nd2_ZP-1.tif_lp.tif	Rep 1	MET073	egfp	ddotA	0.807692307692308	egfp ddotA
11	1	83	1	75	CHOP	20241016_MET073_CHOPIN010.nd2_ZP-2.tif_lp.tif	Rep 1	MET073	egfp	ddotA	0.903614457831325	egfp ddotA
12	1	72	1	68	CHOP	20241016_MET073_CHOPIN010.nd2_ZP-3.tif_lp.tif	Rep 1	MET073	egfp	ddotA	0.944444444444444	egfp ddotA
13	1	87	1	193	CHOP	20241016_MET073_CHOPIN011.nd2_ZP-1.tif_lp.tif	Rep 1	MET073	egfp	ddotA	2.2183908045977	egfp ddotA
14	1	145	1	133	CHOP	20241016_MET073_CHOPIN012.nd2_ZP-1.tif_lp.tif	Rep 1	MET073	egfp	ddotA	0.917241379310345	egfp ddotA
85	1	79	1	92	VEN	20240129_MET029_VENICE_L_005-3.tif_ZP-1.tif_lp.tif	Rep 2	MET029	egfp	ddotA	1.16455696202532	egfp ddotA
86	1	88	1	103	VEN	20240129_MET029_VENICE_L_006-4.tif_ZP-1.tif_lp.tif	Rep 2	MET029	egfp	ddotA	1.17045454545455	egfp ddotA
87	1	84	1	60	VEN	20240129_MET029_VENICE_L_009-2.tif_ZP-1.tif_lp.tif	Rep 2	MET029	egfp	ddotA	0.714285714285714	egfp ddotA
88	1	81	1	101	VEN	20240129_MET029_VENICE_L_009-4.tif_ZP-1.tif_lp.tif	Rep 2	MET029	egfp	ddotA	1.24691358024691	egfp ddotA
89	1	119	1	87	VEN	20240129_MET029_VENICE_L_010-1.tif_ZP-1.tif_lp.tif	Rep 2	MET029	egfp	ddotA	0.73109243697479	egfp ddotA
90	1	83	1	82	VEN	20240129_MET029_VENICE_L_011-1.tif_ZP-1.tif_lp.tif	Rep 2	MET029	egfp	ddotA	0.987951807228916	egfp ddotA
91	1	72	1	58	VEN	20240129_MET029_VENICE_L_011-2.tif_ZP-1.tif_lp.tif	Rep 2	MET029	egfp	ddotA	0.805555555555556	egfp ddotA
92	1	74	1	92	VEN	20240129_MET029_VENICE_L_011-2.tif_ZP-2.tif_lp.tif	Rep 2	MET029	egfp	ddotA	1.24324324324324	egfp ddotA
93	1	81	1	76	VEN	20240129_MET029_VENICE_L_012-6.tif_ZP-1.tif_lp.tif	Rep 2	MET029	egfp	ddotA	0.938271604938272	egfp ddotA
94	1	100	1	107	VEN	20240129_MET029_VENICE_L_014-1.tif_ZP-1.tif_lp.tif	Rep 2	MET029	egfp	ddotA	1.07	egfp ddotA
95	1	91	1	152	VEN	20240129_MET029_VENICE_L_015-2.tif_ZP-1.tif_lp.tif	Rep 2	MET029	egfp	ddotA	1.67032967032967	egfp ddotA
96	1	94	1	159	VEN	20240129_MET029_VENICE_L_017-1.tif_ZP-1.tif_lp.tif	Rep 2	MET029	egfp	ddotA	1.69148936170213	egfp ddotA
93	1	76	1	388	ASP	20240705_MET051_ASPEN001.nd2_ZP-2-1.tif_lp.tif	Rep 3	MET051	egfp	ddotA	5.10526315789474	egfp ddotA
94	1	127	1	101	ASP	20240705_MET051_ASPEN001.nd2_ZP-3-1.tif_lp.tif	Rep 3	MET051	egfp	ddotA	0.795275590551181	egfp ddotA
95	1	102	1	88	ASP	20240705_MET051_ASPEN002.nd2_ZP-1-1.tif_lp.tif	Rep 3	MET051	egfp	ddotA	0.862745098039216	egfp ddotA
96	1	87	1	114	ASP	20240705_MET051_ASPEN003.nd2_ZP-1-1.tif_lp.tif	Rep 3	MET051	egfp	ddotA	1.31034482758621	egfp ddotA
97	1	123	1	130	ASP	20240705_MET051_ASPEN004.nd2_ZP-3-2.tif_lp.tif	Rep 3	MET051	egfp	ddotA	1.05691056910569	egfp ddotA
98	1	65	1	49	ASP	20240705_MET051_ASPEN007.nd2_ZP-1-1.tif_lp.tif	Rep 3	MET051	egfp	ddotA	0.753846153846154	egfp ddotA
99	1	98	1	111	ASP	20240705_MET051_ASPEN007.nd2_ZP-2-1.tif_lp.tif	Rep 3	MET051	egfp	ddotA	1.13265306122449	egfp ddotA
100	1	79	1	71	ASP	20240705_MET051_ASPEN007.nd2_ZP-2-2.tif_lp.tif	Rep 3	MET051	egfp	ddotA	0.89873417721519	egfp ddotA
101	1	85	1	60	ASP	20240705_MET051_ASPEN007.nd2_ZP-2-3.tif_lp.tif	Rep 3	MET051	egfp	ddotA	0.705882352941177	egfp ddotA
102	1	79	1	71	ASP	20240705_MET051_ASPEN008.nd2_ZP-2-1.tif_lp.tif	Rep 3	MET051	egfp	ddotA	0.89873417721519	egfp ddotA
103	1	69	1	54	ASP	20240705_MET051_ASPEN009.nd2_ZP-2-1.tif_lp.tif	Rep 3	MET051	egfp	ddotA	0.782608695652174	egfp ddotA
104	1	153	1	156	ASP	20240705_MET051_ASPEN010.nd2_ZP-1-1.tif_lp.tif	Rep 3	MET051	egfp	ddotA	1.01960784313725	egfp ddotA
105	1	97	1	81	ASP	20240705_MET051_ASPEN010.nd2_ZP-1-2.tif_lp.tif	Rep 3	MET051	egfp	ddotA	0.835051546391753	egfp ddotA
106	1	66	1	47	ASP	20240705_MET051_ASPEN010.nd2_ZP-1-3.tif_lp.tif	Rep 3	MET051	egfp	ddotA	0.712121212121212	egfp ddotA
107	1	72	1	84	ASP	20240705_MET051_ASPEN011.nd2_ZP-1-1.tif_lp.tif	Rep 3	MET051	egfp	ddotA	1.16666666666667	egfp ddotA
108	1	76	1	78	ASP	20240705_MET051_ASPEN011.nd2_ZP-1-2.tif_lp.tif	Rep 3	MET051	egfp	ddotA	1.02631578947368	egfp ddotA
109	1	93	1	61	ASP	20240705_MET051_ASPEN012.nd2_ZP-1-1.tif_lp.tif	Rep 3	MET051	egfp	ddotA	0.655913978494624	egfp ddotA
110	1	85	1	57	ASP	20240705_MET051_ASPEN012.nd2_ZP-2-1.tif_lp.tif	Rep 3	MET051	egfp	ddotA	0.670588235294118	egfp ddotA
111	1	103	1	89	ASP	20240705_MET051_ASPEN013.nd2_ZP-1-1.tif_lp.tif	Rep 3	MET051	egfp	ddotA	0.864077669902913	egfp ddotA
10	1	116	1	80	CHE	20230623_ERB186_CHEETOS003-1.tif_ZP-1.tif_lp.tif	Rep 1	ERB186	rabaptin5	ddotA	0.689655172413793	rabaptin5 ddotA
11	1	131	1	117	CHE	20230623_ERB186_CHEETOS003-2.tif_ZP-1.tif_lp.tif	Rep 1	ERB186	rabaptin5	ddotA	0.893129770992366	rabaptin5 ddotA
12	1	92	1	70	CHE	20230623_ERB186_CHEETOS003-3.tif_ZP-1.tif_lp.tif	Rep 1	ERB186	rabaptin5	ddotA	0.760869565217391	rabaptin5 ddotA
13	1	206	1	157	CHE	20230623_ERB186_CHEETOS005-2.tif_ZP-1.tif_lp.tif	Rep 1	ERB186	rabaptin5	ddotA	0.762135922330097	rabaptin5 ddotA
14	1	85	1	61	CHE	20230623_ERB186_CHEETOS006-2.tif_ZP-1.tif_lp.tif	Rep 1	ERB186	rabaptin5	ddotA	0.717647058823529	rabaptin5 ddotA
15	1	85	1	67	CHE	20230623_ERB186_CHEETOS006-2.tif_ZP-2.tif_lp.tif	Rep 1	ERB186	rabaptin5	ddotA	0.788235294117647	rabaptin5 ddotA
16	1	463	1	396	CHE	20230623_ERB186_CHEETOS007-1.tif_ZP-1.tif_lp.tif	Rep 1	ERB186	rabaptin5	ddotA	0.855291576673866	rabaptin5 ddotA
17	1	66	1	39	CHE	20230623_ERB186_CHEETOS008-1.tif_ZP-1.tif_lp.tif	Rep 1	ERB186	rabaptin5	ddotA	0.590909090909091	rabaptin5 ddotA
18	1	109	1	87	CHE	20230623_ERB186_CHEETOS009-2.tif_ZP-1.tif_lp.tif	Rep 1	ERB186	rabaptin5	ddotA	0.798165137614679	rabaptin5 ddotA
19	1	94	1	85	CHE	20230623_ERB186_CHEETOS010-1.tif_ZP-1.tif_lp.tif	Rep 1	ERB186	rabaptin5	ddotA	0.904255319148936	rabaptin5 ddotA
1	1	100	1	74	BOX	20230630_ERB187_BOXTURTLE001-1.tif_ZP-1.tif_lp.tif	Rep 2	ERB187	rabaptin5	ddotA	0.74	rabaptin5 ddotA
2	1	99	1	71	BOX	20230630_ERB187_BOXTURTLE002-1.tif_ZP-1.tif_lp.tif	Rep 2	ERB187	rabaptin5	ddotA	0.717171717171717	rabaptin5 ddotA
3	1	78	1	53	BOX	20230630_ERB187_BOXTURTLE002-2.tif_ZP-1.tif_lp.tif	Rep 2	ERB187	rabaptin5	ddotA	0.67948717948718	rabaptin5 ddotA
4	1	90	1	71	BOX	20230630_ERB187_BOXTURTLE003-1.tif_ZP-1.tif_lp.tif	Rep 2	ERB187	rabaptin5	ddotA	0.788888888888889	rabaptin5 ddotA
5	1	89	1	71	BOX	20230630_ERB187_BOXTURTLE003-1.tif_ZP-2.tif_lp.tif	Rep 2	ERB187	rabaptin5	ddotA	0.797752808988764	rabaptin5 ddotA
6	1	126	1	102	BOX	20230630_ERB187_BOXTURTLE003-2.tif_ZP-1.tif_lp.tif	Rep 2	ERB187	rabaptin5	ddotA	0.80952380952381	rabaptin5 ddotA
7	1	130	1	102	BOX	20230630_ERB187_BOXTURTLE006-1.tif_ZP-1.tif_lp.tif	Rep 2	ERB187	rabaptin5	ddotA	0.784615384615385	rabaptin5 ddotA
8	1	81	1	65	BOX	20230630_ERB187_BOXTURTLE007-2.tif_ZP-1.tif_lp.tif	Rep 2	ERB187	rabaptin5	ddotA	0.802469135802469	rabaptin5 ddotA
9	1	82	1	65	BOX	20230630_ERB187_BOXTURTLE007-2.tif_ZP-2.tif_lp.tif	Rep 2	ERB187	rabaptin5	ddotA	0.792682926829268	rabaptin5 ddotA
10	1	110	1	90	BOX	20230630_ERB187_BOXTURTLE007-3.tif_ZP-1.tif_lp.tif	Rep 2	ERB187	rabaptin5	ddotA	0.818181818181818	rabaptin5 ddotA
11	1	127	1	90	BOX	20230630_ERB187_BOXTURTLE007-3.tif_ZP-2.tif_lp.tif	Rep 2	ERB187	rabaptin5	ddotA	0.708661417322835	rabaptin5 ddotA
12	1	74	1	46	BOX	20230630_ERB187_BOXTURTLE007-3.tif_ZP-3.tif_lp.tif	Rep 2	ERB187	rabaptin5	ddotA	0.621621621621622	rabaptin5 ddotA
13	1	152	1	120	BOX	20230630_ERB187_BOXTURTLE009-1.tif_ZP-1.tif_lp.tif	Rep 2	ERB187	rabaptin5	ddotA	0.789473684210526	rabaptin5 ddotA
1	1	124	1	94	COC	20230725_ERB188_COCKATIEL001-1.tif_ZP-1.tif_lp.tif	Rep 3	ERB188	rabaptin5	ddotA	0.758064516129032	rabaptin5 ddotA
2	1	86	1	55	COC	20230725_ERB188_COCKATIEL002-1.tif_ZP-1.tif_lp.tif	Rep 3	ERB188	rabaptin5	ddotA	0.63953488372093	rabaptin5 ddotA
3	1	83	1	76	COC	20230725_ERB188_COCKATIEL003-1.tif_ZP-1.tif_lp.tif	Rep 3	ERB188	rabaptin5	ddotA	0.91566265060241	rabaptin5 ddotA
4	1	92	1	79	COC	20230725_ERB188_COCKATIEL007-1.tif_ZP-1.tif_lp.tif	Rep 3	ERB188	rabaptin5	ddotA	0.858695652173913	rabaptin5 ddotA
5	1	106	1	73	COC	20230725_ERB188_COCKATIEL008-1.tif_ZP-1.tif_lp.tif	Rep 3	ERB188	rabaptin5	ddotA	0.688679245283019	rabaptin5 ddotA
6	1	101	1	221	COC	20230725_ERB188_COCKATIEL008-2.tif_ZP-1.tif_lp.tif	Rep 3	ERB188	rabaptin5	ddotA	2.18811881188119	rabaptin5 ddotA
7	1	88	1	146	COC	20230725_ERB188_COCKATIEL010-1.tif_ZP-1.tif_lp.tif	Rep 3	ERB188	rabaptin5	ddotA	1.65909090909091	rabaptin5 ddotA
8	1	158	1	101	COC	20230725_ERB188_COCKATIEL010-1.tif_ZP-2.tif_lp.tif	Rep 3	ERB188	rabaptin5	ddotA	0.639240506329114	rabaptin5 ddotA
9	1	114	1	86	COC	20230725_ERB188_COCKATIEL010-2.tif_ZP-1.tif_lp.tif	Rep 3	ERB188	rabaptin5	ddotA	0.754385964912281	rabaptin5 ddotA
10	1	150	1	135	COC	20230725_ERB188_COCKATIEL010-2.tif_ZP-2.tif_lp.tif	Rep 3	ERB188	rabaptin5	ddotA	0.9	rabaptin5 ddotA
11	1	91	1	71	COC	20230725_ERB188_COCKATIEL011-1.tif_ZP-1.tif_lp.tif	Rep 3	ERB188	rabaptin5	ddotA	0.78021978021978	rabaptin5 ddotA
44	1	84	1	134	FUN	20230623_ERB186_FUNYUNS001-1.tif_ZP-1.tif_lp.tif	Rep 1	ERB186	rabex5	ddotA	1.5952380952381	rabex5 ddotA
45	1	72	1	56	FUN	20230623_ERB186_FUNYUNS001-2.tif_ZP-1.tif_lp.tif	Rep 1	ERB186	rabex5	ddotA	0.777777777777778	rabex5 ddotA
46	1	70	1	53	FUN	20230623_ERB186_FUNYUNS001-3.tif_ZP-1.tif_lp.tif	Rep 1	ERB186	rabex5	ddotA	0.757142857142857	rabex5 ddotA
47	1	127	1	111	FUN	20230623_ERB186_FUNYUNS002-1.tif_ZP-1.tif_lp.tif	Rep 1	ERB186	rabex5	ddotA	0.874015748031496	rabex5 ddotA
48	1	96	1	81	FUN	20230623_ERB186_FUNYUNS002-1.tif_ZP-2.tif_lp.tif	Rep 1	ERB186	rabex5	ddotA	0.84375	rabex5 ddotA
49	1	87	1	174	FUN	20230623_ERB186_FUNYUNS002-2.tif_ZP-1.tif_lp.tif	Rep 1	ERB186	rabex5	ddotA	2	rabex5 ddotA
50	1	77	1	99	FUN	20230623_ERB186_FUNYUNS002-3.tif_ZP-1.tif_lp.tif	Rep 1	ERB186	rabex5	ddotA	1.28571428571429	rabex5 ddotA
51	1	75	1	108	FUN	20230623_ERB186_FUNYUNS002-3.tif_ZP-2.tif_lp.tif	Rep 1	ERB186	rabex5	ddotA	1.44	rabex5 ddotA
52	1	77	1	144	FUN	20230623_ERB186_FUNYUNS002-4.tif_ZP-1.tif_lp.tif	Rep 1	ERB186	rabex5	ddotA	1.87012987012987	rabex5 ddotA
53	1	77	1	56	FUN	20230623_ERB186_FUNYUNS004-1.tif_ZP-1.tif_lp.tif	Rep 1	ERB186	rabex5	ddotA	0.727272727272727	rabex5 ddotA
54	1	95	1	82	FUN	20230623_ERB186_FUNYUNS004-1.tif_ZP-2.tif_lp.tif	Rep 1	ERB186	rabex5	ddotA	0.863157894736842	rabex5 ddotA
55	1	76	1	64	FUN	20230623_ERB186_FUNYUNS004-1.tif_ZP-3.tif_lp.tif	Rep 1	ERB186	rabex5	ddotA	0.842105263157895	rabex5 ddotA
56	1	100	1	110	FUN	20230623_ERB186_FUNYUNS004-2.tif_ZP-1.tif_lp.tif	Rep 1	ERB186	rabex5	ddotA	1.1	rabex5 ddotA
57	1	94	1	92	FUN	20230623_ERB186_FUNYUNS004-2.tif_ZP-2.tif_lp.tif	Rep 1	ERB186	rabex5	ddotA	0.978723404255319	rabex5 ddotA
58	1	115	1	113	FUN	20230623_ERB186_FUNYUNS004-2.tif_ZP-3.tif_lp.tif	Rep 1	ERB186	rabex5	ddotA	0.982608695652174	rabex5 ddotA
59	1	109	1	91	FUN	20230623_ERB186_FUNYUNS005-2.tif_ZP-1.tif_lp.tif	Rep 1	ERB186	rabex5	ddotA	0.834862385321101	rabex5 ddotA
60	1	95	1	95	FUN	20230623_ERB186_FUNYUNS005-2.tif_ZP-2.tif_lp.tif	Rep 1	ERB186	rabex5	ddotA	1	rabex5 ddotA
61	1	97	1	68	FUN	20230623_ERB186_FUNYUNS006-1.tif_ZP-1.tif_lp.tif	Rep 1	ERB186	rabex5	ddotA	0.701030927835051	rabex5 ddotA
62	1	222	1	264	FUN	20230623_ERB186_FUNYUNS006-1.tif_ZP-2.tif_lp.tif	Rep 1	ERB186	rabex5	ddotA	1.18918918918919	rabex5 ddotA
63	1	92	1	156	FUN	20230623_ERB186_FUNYUNS007-1.tif_ZP-1.tif_lp.tif	Rep 1	ERB186	rabex5	ddotA	1.69565217391304	rabex5 ddotA
64	1	85	1	58	FUN	20230623_ERB186_FUNYUNS007-1.tif_ZP-2.tif_lp.tif	Rep 1	ERB186	rabex5	ddotA	0.682352941176471	rabex5 ddotA
65	1	77	1	43	FUN	20230623_ERB186_FUNYUNS007-1.tif_ZP-3.tif_lp.tif	Rep 1	ERB186	rabex5	ddotA	0.558441558441558	rabex5 ddotA
66	1	99	1	89	FUN	20230623_ERB186_FUNYUNS008-2.tif_ZP-1.tif_lp.tif	Rep 1	ERB186	rabex5	ddotA	0.898989898989899	rabex5 ddotA
67	1	87	1	51	FUN	20230623_ERB186_FUNYUNS008-2.tif_ZP-2.tif_lp.tif	Rep 1	ERB186	rabex5	ddotA	0.586206896551724	rabex5 ddotA
32	1	97	1	74	BUR	20230725_ERB187_BURMESEPYTHON002-1.tif_ZP-1.tif_lp.tif	Rep 2	ERB187	rabex5	ddotA	0.762886597938144	rabex5 ddotA
33	1	78	1	68	BUR	20230725_ERB187_BURMESEPYTHON002-2.tif_ZP-1.tif_lp.tif	Rep 2	ERB187	rabex5	ddotA	0.871794871794872	rabex5 ddotA
34	1	99	1	67	BUR	20230725_ERB187_BURMESEPYTHON003-1.tif_ZP-1.tif_lp.tif	Rep 2	ERB187	rabex5	ddotA	0.676767676767677	rabex5 ddotA
35	1	143	1	136	BUR	20230725_ERB187_BURMESEPYTHON003-2.tif_ZP-1.tif_lp.tif	Rep 2	ERB187	rabex5	ddotA	0.951048951048951	rabex5 ddotA
36	1	216	1	205	BUR	20230725_ERB187_BURMESEPYTHON003-2.tif_ZP-2.tif_lp.tif	Rep 2	ERB187	rabex5	ddotA	0.949074074074074	rabex5 ddotA
37	1	101	1	68	BUR	20230725_ERB187_BURMESEPYTHON004-1.tif_ZP-1.tif_lp.tif	Rep 2	ERB187	rabex5	ddotA	0.673267326732673	rabex5 ddotA
38	1	85	1	68	BUR	20230725_ERB187_BURMESEPYTHON005-1.tif_ZP-1.tif_lp.tif	Rep 2	ERB187	rabex5	ddotA	0.8	rabex5 ddotA
39	1	106	1	101	BUR	20230725_ERB187_BURMESEPYTHON005-2.tif_ZP-1.tif_lp.tif	Rep 2	ERB187	rabex5	ddotA	0.952830188679245	rabex5 ddotA
40	1	94	1	61	BUR	20230725_ERB187_BURMESEPYTHON006-1.tif_ZP-1.tif_lp.tif	Rep 2	ERB187	rabex5	ddotA	0.648936170212766	rabex5 ddotA
41	1	81	1	63	BUR	20230725_ERB187_BURMESEPYTHON006-1.tif_ZP-2.tif_lp.tif	Rep 2	ERB187	rabex5	ddotA	0.777777777777778	rabex5 ddotA
42	1	80	1	77	BUR	20230725_ERB187_BURMESEPYTHON006-2.tif_ZP-1.tif_lp.tif	Rep 2	ERB187	rabex5	ddotA	0.9625	rabex5 ddotA
43	1	94	1	86	BUR	20230725_ERB187_BURMESEPYTHON007-1.tif_ZP-1.tif_lp.tif	Rep 2	ERB187	rabex5	ddotA	0.914893617021277	rabex5 ddotA
44	1	83	1	55	BUR	20230725_ERB187_BURMESEPYTHON007-1.tif_ZP-2.tif_lp.tif	Rep 2	ERB187	rabex5	ddotA	0.662650602409639	rabex5 ddotA
45	1	115	1	97	BUR	20230725_ERB187_BURMESEPYTHON007-2.tif_ZP-1.tif_lp.tif	Rep 2	ERB187	rabex5	ddotA	0.843478260869565	rabex5 ddotA
46	1	73	1	60	BUR	20230725_ERB187_BURMESEPYTHON007-2.tif_ZP-2.tif_lp.tif	Rep 2	ERB187	rabex5	ddotA	0.821917808219178	rabex5 ddotA
47	1	62	1	154	BUR	20230725_ERB187_BURMESEPYTHON008-1.tif_ZP-1.tif_lp.tif	Rep 2	ERB187	rabex5	ddotA	2.48387096774194	rabex5 ddotA
48	1	87	1	209	BUR	20230725_ERB187_BURMESEPYTHON009-1.tif_ZP-1.tif_lp.tif	Rep 2	ERB187	rabex5	ddotA	2.40229885057471	rabex5 ddotA
49	1	107	1	112	BUR	20230725_ERB187_BURMESEPYTHON009-1.tif_ZP-2.tif_lp.tif	Rep 2	ERB187	rabex5	ddotA	1.04672897196262	rabex5 ddotA
50	1	87	1	60	BUR	20230725_ERB187_BURMESEPYTHON010-1.tif_ZP-1.tif_lp.tif	Rep 2	ERB187	rabex5	ddotA	0.689655172413793	rabex5 ddotA
51	1	95	1	68	BUR	20230725_ERB187_BURMESEPYTHON010-2.tif_ZP-1.tif_lp.tif	Rep 2	ERB187	rabex5	ddotA	0.715789473684211	rabex5 ddotA
52	1	76	1	47	BUR	20230725_ERB187_BURMESEPYTHON010-2.tif_ZP-2.tif_lp.tif	Rep 2	ERB187	rabex5	ddotA	0.618421052631579	rabex5 ddotA
53	1	121	1	100	BUR	20230725_ERB187_BURMESEPYTHON011-1.tif_ZP-1.tif_lp.tif	Rep 2	ERB187	rabex5	ddotA	0.826446280991736	rabex5 ddotA
54	1	81	1	56	BUR	20230725_ERB187_BURMESEPYTHON011-1.tif_ZP-2.tif_lp.tif	Rep 2	ERB187	rabex5	ddotA	0.691358024691358	rabex5 ddotA
55	1	98	1	81	BUR	20230725_ERB187_BURMESEPYTHON012-1.tif_ZP-1.tif_lp.tif	Rep 2	ERB187	rabex5	ddotA	0.826530612244898	rabex5 ddotA
56	1	290	1	238	BUR	20230725_ERB187_BURMESEPYTHON013-1.tif_ZP-1.tif_lp.tif	Rep 2	ERB187	rabex5	ddotA	0.820689655172414	rabex5 ddotA
57	1	82	1	69	BUR	20230725_ERB187_BURMESEPYTHON013-1.tif_ZP-2.tif_lp.tif	Rep 2	ERB187	rabex5	ddotA	0.841463414634146	rabex5 ddotA
35	1	108	1	73	GUI	20230725_ERB188_GUINEAPIG001-1.tif_ZP-1.tif_lp.tif	Rep 3	ERB188	rabex5	ddotA	0.675925925925926	rabex5 ddotA
36	1	130	1	98	GUI	20230725_ERB188_GUINEAPIG001-1.tif_ZP-2.tif_lp.tif	Rep 3	ERB188	rabex5	ddotA	0.753846153846154	rabex5 ddotA
37	1	92	1	81	GUI	20230725_ERB188_GUINEAPIG002-1.tif_ZP-1.tif_lp.tif	Rep 3	ERB188	rabex5	ddotA	0.880434782608696	rabex5 ddotA
38	1	131	1	102	GUI	20230725_ERB188_GUINEAPIG002-2.tif_ZP-1.tif_lp.tif	Rep 3	ERB188	rabex5	ddotA	0.778625954198473	rabex5 ddotA
39	1	104	1	64	GUI	20230725_ERB188_GUINEAPIG002-2.tif_ZP-2.tif_lp.tif	Rep 3	ERB188	rabex5	ddotA	0.615384615384615	rabex5 ddotA
40	1	84	1	65	GUI	20230725_ERB188_GUINEAPIG002-3.tif_ZP-1.tif_lp.tif	Rep 3	ERB188	rabex5	ddotA	0.773809523809524	rabex5 ddotA
41	1	115	1	93	GUI	20230725_ERB188_GUINEAPIG003-1.tif_ZP-1.tif_lp.tif	Rep 3	ERB188	rabex5	ddotA	0.808695652173913	rabex5 ddotA
42	1	79	1	93	GUI	20230725_ERB188_GUINEAPIG003-1.tif_ZP-2.tif_lp.tif	Rep 3	ERB188	rabex5	ddotA	1.17721518987342	rabex5 ddotA
43	1	124	1	134	GUI	20230725_ERB188_GUINEAPIG004-1.tif_ZP-1.tif_lp.tif	Rep 3	ERB188	rabex5	ddotA	1.08064516129032	rabex5 ddotA
44	1	82	1	81	GUI	20230725_ERB188_GUINEAPIG004-1.tif_ZP-2.tif_lp.tif	Rep 3	ERB188	rabex5	ddotA	0.98780487804878	rabex5 ddotA
45	1	123	1	102	GUI	20230725_ERB188_GUINEAPIG004-2.tif_ZP-1.tif_lp.tif	Rep 3	ERB188	rabex5	ddotA	0.829268292682927	rabex5 ddotA
46	1	94	1	97	GUI	20230725_ERB188_GUINEAPIG004-2.tif_ZP-2.tif_lp.tif	Rep 3	ERB188	rabex5	ddotA	1.03191489361702	rabex5 ddotA
47	1	91	1	61	GUI	20230725_ERB188_GUINEAPIG004-2.tif_ZP-3.tif_lp.tif	Rep 3	ERB188	rabex5	ddotA	0.67032967032967	rabex5 ddotA
48	1	76	1	139	GUI	20230725_ERB188_GUINEAPIG005-1.tif_ZP-1.tif_lp.tif	Rep 3	ERB188	rabex5	ddotA	1.82894736842105	rabex5 ddotA
49	1	78	1	50	GUI	20230725_ERB188_GUINEAPIG005-1.tif_ZP-2.tif_lp.tif	Rep 3	ERB188	rabex5	ddotA	0.641025641025641	rabex5 ddotA
50	1	102	1	76	GUI	20230725_ERB188_GUINEAPIG005-1.tif_ZP-3.tif_lp.tif	Rep 3	ERB188	rabex5	ddotA	0.745098039215686	rabex5 ddotA
51	1	114	1	100	GUI	20230725_ERB188_GUINEAPIG005-1.tif_ZP-4.tif_lp.tif	Rep 3	ERB188	rabex5	ddotA	0.87719298245614	rabex5 ddotA
52	1	75	1	50	GUI	20230725_ERB188_GUINEAPIG005-3.tif_ZP-1.tif_lp.tif	Rep 3	ERB188	rabex5	ddotA	0.666666666666667	rabex5 ddotA
53	1	117	1	106	GUI	20230725_ERB188_GUINEAPIG007-2.tif_ZP-1.tif_lp.tif	Rep 3	ERB188	rabex5	ddotA	0.905982905982906	rabex5 ddotA
54	1	84	1	63	GUI	20230725_ERB188_GUINEAPIG007-2.tif_ZP-2.tif_lp.tif	Rep 3	ERB188	rabex5	ddotA	0.75	rabex5 ddotA
55	1	77	1	76	GUI	20230725_ERB188_GUINEAPIG010-2.tif_ZP-1.tif_lp.tif	Rep 3	ERB188	rabex5	ddotA	0.987012987012987	rabex5 ddotA
56	1	86	1	66	GUI	20230725_ERB188_GUINEAPIG010-2.tif_ZP-2.tif_lp.tif	Rep 3	ERB188	rabex5	ddotA	0.767441860465116	rabex5 ddotA
57	1	97	1	110	GUI	20230725_ERB188_GUINEAPIG011-2.tif_ZP-1.tif_lp.tif	Rep 3	ERB188	rabex5	ddotA	1.1340206185567	rabex5 ddotA
58	1	138	1	104	GUI	20230725_ERB188_GUINEAPIG011-2.tif_ZP-2.tif_lp.tif	Rep 3	ERB188	rabex5	ddotA	0.753623188405797	rabex5 ddotA
59	1	90	1	52	GUI	20230725_ERB188_GUINEAPIG011-3.tif_ZP-1.tif_lp.tif	Rep 3	ERB188	rabex5	ddotA	0.577777777777778	rabex5 ddotA
60	1	114	1	139	GUI	20230725_ERB188_GUINEAPIG011-3.tif_ZP-2.tif_lp.tif	Rep 3	ERB188	rabex5	ddotA	1.21929824561404	rabex5 ddotA
61	1	204	1	146	GUI	20230725_ERB188_GUINEAPIG013-2.tif_ZP-1.tif_lp.tif	Rep 3	ERB188	rabex5	ddotA	0.715686274509804	rabex5 ddotA
62	1	168	1	225	GUI	20230725_ERB188_GUINEAPIG013-3.tif_ZP-1.tif_lp.tif	Rep 3	ERB188	rabex5	ddotA	1.33928571428571	rabex5 ddotA
63	1	84	1	66	GUI	20230725_ERB188_GUINEAPIG013-4.tif_ZP-1.tif_lp.tif	Rep 3	ERB188	rabex5	ddotA	0.785714285714286	rabex5 ddotA
64	1	89	1	63	GUI	20230725_ERB188_GUINEAPIG014-3.tif_ZP-1.tif_lp.tif	Rep 3	ERB188	rabex5	ddotA	0.707865168539326	rabex5 ddotA
65	1	75	1	66	GUI	20230725_ERB188_GUINEAPIG014-5.tif_ZP-1.tif_lp.tif	Rep 3	ERB188	rabex5	ddotA	0.88	rabex5 ddotA
