# Supplementary material for: Canonical and phosphoribosyl ubiquitination coordinate to stabilize a proteinaceous structure surrounding the Legionella-containing vacuole
Source: eLife. 2026 Jul 8;14:RP108254. doi: 10.7554/eLife.108254 (PMC13345631; doi:10.7554/eLife.108254)
Supplement: Figure 1—figure supplement 1—source data 1. [file elife-108254-fig1-figsupp1-data1.zip]

Archive with 2 entries (1 files):
- Figure 1, figure supplement 1 - source data 1/
- Figure 1, figure supplement 1 - source data 1/1s1C_1_gel1_flag_hsp70.tif
