# Supplementary material for: Canonical and phosphoribosyl ubiquitination coordinate to stabilize a proteinaceous structure surrounding the Legionella-containing vacuole
Source: eLife. 2026 Jul 8;14:RP108254. doi: 10.7554/eLife.108254 (PMC13345631; doi:10.7554/eLife.108254)
Supplement: Figure 2—source data 1. [file elife-108254-fig2-data1.csv]

ImageNumber	LegiNumber	LegiArea	MarkerNumber	MarkerArea	code	Filename	strain	experiment	replicate	ratio
91	1	208	1	595	LP02	20221112_ERB155_LP02_Rab5A_1HR_002.tif_ZP-1.tif_lp.tif	WT	ERB155	Rep 1	2.86057692307692
92	1	96	1	192	LP02	20221112_ERB155_LP02_Rab5A_1HR_003.tif_ZP-1.tif_lp.tif	WT	ERB155	Rep 1	2
93	1	111	1	163	LP02	20221112_ERB155_LP02_Rab5A_1HR_003.tif_ZP-2.tif_lp.tif	WT	ERB155	Rep 1	1.46846846846847
94	1	113	1	380	LP02	20221112_ERB155_LP02_Rab5A_1HR_004.tif_ZP-1.tif_lp.tif	WT	ERB155	Rep 1	3.36283185840708
95	1	223	1	253	LP02	20221112_ERB155_LP02_Rab5A_1HR_004.tif_ZP-2.tif_lp.tif	WT	ERB155	Rep 1	1.13452914798206
96	1	182	1	311	LP02	20221112_ERB155_LP02_Rab5A_1HR_004.tif_ZP-3.tif_lp.tif	WT	ERB155	Rep 1	1.70879120879121
97	1	137	1	198	LP02	20221112_ERB155_LP02_Rab5A_1HR_005.tif_ZP-1.tif_lp.tif	WT	ERB155	Rep 1	1.44525547445255
98	1	308	1	271	LP02	20221112_ERB155_LP02_Rab5A_1HR_006.tif_ZP-1.tif_lp.tif	WT	ERB155	Rep 1	0.87987012987013
99	1	180	1	423	LP02	20221112_ERB155_LP02_Rab5A_1HR_006.tif_ZP-2.tif_lp.tif	WT	ERB155	Rep 1	2.35
100	1	97	1	92	LP02	20221112_ERB155_LP02_Rab5A_1HR_007.tif_ZP-1.tif_lp.tif	WT	ERB155	Rep 1	0.948453608247423
101	1	120	1	265	LP02	20221112_ERB155_LP02_Rab5A_1HR_011.tif_ZP-1.tif_lp.tif	WT	ERB155	Rep 1	2.20833333333333
101	2	93	2	131	LP02	20221112_ERB155_LP02_Rab5A_1HR_011.tif_ZP-1.tif_lp.tif	WT	ERB155	Rep 1	1.40860215053763
250	1	100	1	172	IDE7	20240529_MET046_SLIDE7_001.nd2_ZP-1.tif_lp.tif	WT	MET046	Rep 2	1.72
251	1	76	1	179	IDE7	20240529_MET046_SLIDE7_002.nd2_ZP-1.tif_lp.tif	WT	MET046	Rep 2	2.35526315789474
252	1	112	1	184	IDE7	20240529_MET046_SLIDE7_003.nd2_ZP-1.tif_lp.tif	WT	MET046	Rep 2	1.64285714285714
253	1	106	1	175	IDE7	20240529_MET046_SLIDE7_004.nd2_ZP-1.tif_lp.tif	WT	MET046	Rep 2	1.65094339622642
254	1	67	1	249	IDE7	20240529_MET046_SLIDE7_006.nd2_ZP-1.tif_lp.tif	WT	MET046	Rep 2	3.71641791044776
255	1	98	1	174	IDE7	20240529_MET046_SLIDE7_008.nd2_ZP-1.tif_lp.tif	WT	MET046	Rep 2	1.77551020408163
256	1	85	1	439	IDE7	20240529_MET046_SLIDE7_011.nd2_ZP-1.tif_lp.tif	WT	MET046	Rep 2	5.16470588235294
257	1	75	1	136	IDE7	20240529_MET046_SLIDE7_012.nd2_ZP-1.tif_lp.tif	WT	MET046	Rep 2	1.81333333333333
258	1	81	1	152	IDE7	20240529_MET046_SLIDE7_012.nd2_ZP-2.tif_lp.tif	WT	MET046	Rep 2	1.87654320987654
259	1	69	1	91	IDE7	20240529_MET046_SLIDE7_013.nd2_ZP-1.tif_lp.tif	WT	MET046	Rep 2	1.31884057971015
261	1	97	1	241	IDE7	20240529_MET046_SLIDE7_014.nd2_ZP-2.tif_lp.tif	WT	MET046	Rep 2	2.48453608247423
312	1	71	1	142	NEON	20240825_MET062_NEON_LEFT_001.nd2_ZP-2-1.tif_lp.tif	WT	MET062	Rep 3	2
313	1	76	1	71	NEON	20240825_MET062_NEON_LEFT_001.nd2_ZP-3-1.tif_lp.tif	WT	MET062	Rep 3	0.93421052631579
313	2	83	2	103	NEON	20240825_MET062_NEON_LEFT_001.nd2_ZP-3-1.tif_lp.tif	WT	MET062	Rep 3	1.24096385542169
314	1	113	1	189	NEON	20240825_MET062_NEON_LEFT_001.nd2_ZP-4-1.tif_lp.tif	WT	MET062	Rep 3	1.67256637168142
314	2	82	2	132	NEON	20240825_MET062_NEON_LEFT_001.nd2_ZP-4-1.tif_lp.tif	WT	MET062	Rep 3	1.60975609756098
315	1	116	1	178	NEON	20240825_MET062_NEON_LEFT_001.nd2_ZP-4-2.tif_lp.tif	WT	MET062	Rep 3	1.53448275862069
316	1	76	1	74	NEON	20240825_MET062_NEON_LEFT_001.nd2_ZP-5-1.tif_lp.tif	WT	MET062	Rep 3	0.973684210526316
317	1	81	1	192	NEON	20240825_MET062_NEON_LEFT_001.nd2_ZP-6-1.tif_lp.tif	WT	MET062	Rep 3	2.37037037037037
318	1	151	1	199	NEON	20240825_MET062_NEON_LEFT_002.nd2_ZP-1-1.tif_lp.tif	WT	MET062	Rep 3	1.31788079470199
319	1	71	1	225	NEON	20240825_MET062_NEON_LEFT_002.nd2_ZP-10-1.tif_lp.tif	WT	MET062	Rep 3	3.16901408450704
320	1	78	1	80	NEON	20240825_MET062_NEON_LEFT_002.nd2_ZP-2-1.tif_lp.tif	WT	MET062	Rep 3	1.02564102564103
321	1	136	1	85	NEON	20240825_MET062_NEON_LEFT_002.nd2_ZP-3-1.tif_lp.tif	WT	MET062	Rep 3	0.625
323	1	83	1	165	NEON	20240825_MET062_NEON_LEFT_002.nd2_ZP-8-1.tif_lp.tif	WT	MET062	Rep 3	1.98795180722892
324	1	30	1	97	NEON	20240825_MET062_NEON_LEFT_002.nd2_ZP-9-1.tif_lp.tif	WT	MET062	Rep 3	3.23333333333333
324	2	67	2	115	NEON	20240825_MET062_NEON_LEFT_002.nd2_ZP-9-1.tif_lp.tif	WT	MET062	Rep 3	1.71641791044776
324	3	117	3	172	NEON	20240825_MET062_NEON_LEFT_002.nd2_ZP-9-1.tif_lp.tif	WT	MET062	Rep 3	1.47008547008547
325	1	78	1	137	NEON	20240825_MET062_NEON_LEFT_003.nd2_ZP-1-1.tif_lp.tif	WT	MET062	Rep 3	1.75641025641026
326	1	77	1	147	NEON	20240825_MET062_NEON_LEFT_003.nd2_ZP-2-1.tif_lp.tif	WT	MET062	Rep 3	1.90909090909091
327	1	90	1	99	NEON	20240825_MET062_NEON_LEFT_003.nd2_ZP-3-1.tif_lp.tif	WT	MET062	Rep 3	1.1
328	1	86	1	215	NEON	20240825_MET062_NEON_LEFT_003.nd2_ZP-6-1.tif_lp.tif	WT	MET062	Rep 3	2.5
329	1	122	1	143	NEON	20240825_MET062_NEON_LEFT_003.nd2_ZP-6-2.tif_lp.tif	WT	MET062	Rep 3	1.17213114754098
330	1	92	1	204	NEON	20240825_MET062_NEON_LEFT_003.nd2_ZP-7-1.tif_lp.tif	WT	MET062	Rep 3	2.21739130434783
331	1	87	1	95	NEON	20240825_MET062_NEON_LEFT_004.nd2_ZP-3-1.tif_lp.tif	WT	MET062	Rep 3	1.09195402298851
331	2	36	2	18	NEON	20240825_MET062_NEON_LEFT_004.nd2_ZP-3-1.tif_lp.tif	WT	MET062	Rep 3	0.5
332	1	204	1	210	NEON	20240825_MET062_NEON_LEFT_004.nd2_ZP-3-2.tif_lp.tif	WT	MET062	Rep 3	1.02941176470588
333	1	185	1	215	NEON	20240825_MET062_NEON_LEFT_004.nd2_ZP-4-1.tif_lp.tif	WT	MET062	Rep 3	1.16216216216216
334	1	106	1	145	NEON	20240825_MET062_NEON_LEFT_004.nd2_ZP-5-1.tif_lp.tif	WT	MET062	Rep 3	1.36792452830189
335	1	78	1	206	NEON	20240825_MET062_NEON_LEFT_004.nd2_ZP-6-1.tif_lp.tif	WT	MET062	Rep 3	2.64102564102564
337	1	97	1	246	NEON	20240825_MET062_NEON_LEFT_004.nd2_ZP-7-2.tif_lp.tif	WT	MET062	Rep 3	2.5360824742268
338	1	52	1	168	NEON	20240825_MET062_NEON_LEFT_005.nd2_ZP-1-1.tif_lp.tif	WT	MET062	Rep 3	3.23076923076923
338	2	102	2	62	NEON	20240825_MET062_NEON_LEFT_005.nd2_ZP-1-1.tif_lp.tif	WT	MET062	Rep 3	0.607843137254902
339	1	149	1	575	NEON	20240825_MET062_NEON_LEFT_005.nd2_ZP-2-1.tif_lp.tif	WT	MET062	Rep 3	3.85906040268456
340	1	67	1	79	NEON	20240825_MET062_NEON_LEFT_005.nd2_ZP-3-1.tif_lp.tif	WT	MET062	Rep 3	1.17910447761194
341	1	145	1	197	NEON	20240825_MET062_NEON_LEFT_005.nd2_ZP-4-1.tif_lp.tif	WT	MET062	Rep 3	1.35862068965517
342	1	77	1	163	NEON	20240825_MET062_NEON_LEFT_006.nd2_ZP-1-1.tif_lp.tif	WT	MET062	Rep 3	2.11688311688312
343	1	108	1	240	NEON	20240825_MET062_NEON_LEFT_006.nd2_ZP-2-1.tif_lp.tif	WT	MET062	Rep 3	2.22222222222222
344	1	82	1	183	NEON	20240825_MET062_NEON_LEFT_006.nd2_ZP-4-1.tif_lp.tif	WT	MET062	Rep 3	2.23170731707317
345	1	110	1	116	NEON	20240825_MET062_NEON_LEFT_007.nd2_ZP-1-1.tif_lp.tif	WT	MET062	Rep 3	1.05454545454545
346	1	72	1	111	NEON	20240825_MET062_NEON_LEFT_007.nd2_ZP-1-2.tif_lp.tif	WT	MET062	Rep 3	1.54166666666667
347	1	110	1	213	NEON	20240825_MET062_NEON_LEFT_007.nd2_ZP-2-1.tif_lp.tif	WT	MET062	Rep 3	1.93636363636364
348	1	106	1	293	NEON	20240825_MET062_NEON_LEFT_007.nd2_ZP-2-2.tif_lp.tif	WT	MET062	Rep 3	2.76415094339623
349	1	111	1	248	NEON	20240825_MET062_NEON_LEFT_007.nd2_ZP-4-1.tif_lp.tif	WT	MET062	Rep 3	2.23423423423423
350	1	137	1	166	NEON	20240825_MET062_NEON_LEFT_007.nd2_ZP-8-1.tif_lp.tif	WT	MET062	Rep 3	1.21167883211679
351	1	84	1	120	NEON	20240825_MET062_NEON_LEFT_008.nd2_ZP-1-1.tif_lp.tif	WT	MET062	Rep 3	1.42857142857143
352	1	110	1	226	NEON	20240825_MET062_NEON_LEFT_008.nd2_ZP-2-1.tif_lp.tif	WT	MET062	Rep 3	2.05454545454545
352	2	160	2	240	NEON	20240825_MET062_NEON_LEFT_008.nd2_ZP-2-1.tif_lp.tif	WT	MET062	Rep 3	1.5
353	1	101	1	115	NEON	20240825_MET062_NEON_LEFT_008.nd2_ZP-3-1.tif_lp.tif	WT	MET062	Rep 3	1.13861386138614
354	1	71	1	173	NEON	20240825_MET062_NEON_LEFT_009.nd2_ZP-2-1.tif_lp.tif	WT	MET062	Rep 3	2.43661971830986
355	1	110	1	108	NEON	20240825_MET062_NEON_LEFT_009.nd2_ZP-3-1.tif_lp.tif	WT	MET062	Rep 3	0.981818181818182
355	2	93	2	199	NEON	20240825_MET062_NEON_LEFT_009.nd2_ZP-3-1.tif_lp.tif	WT	MET062	Rep 3	2.13978494623656
356	1	76	1	60	NEON	20240825_MET062_NEON_LEFT_009.nd2_ZP-3-2.tif_lp.tif	WT	MET062	Rep 3	0.789473684210526
357	1	54	1	96	NEON	20240825_MET062_NEON_LEFT_009.nd2_ZP-4-1.tif_lp.tif	WT	MET062	Rep 3	1.77777777777778
357	2	84	2	165	NEON	20240825_MET062_NEON_LEFT_009.nd2_ZP-4-1.tif_lp.tif	WT	MET062	Rep 3	1.96428571428571
358	1	157	1	242	NEON	20240825_MET062_NEON_LEFT_010.nd2_ZP-2-1.tif_lp.tif	WT	MET062	Rep 3	1.54140127388535
359	1	79	1	141	NEON	20240825_MET062_NEON_LEFT_010.nd2_ZP-3-1.tif_lp.tif	WT	MET062	Rep 3	1.78481012658228
360	1	56	1	208	NEON	20240825_MET062_NEON_LEFT_010.nd2_ZP-3-2.tif_lp.tif	WT	MET062	Rep 3	3.71428571428571
361	1	95	1	54	NEON	20240825_MET062_NEON_LEFT_010.nd2_ZP-4-1.tif_lp.tif	WT	MET062	Rep 3	0.568421052631579
362	1	50	1	96	NEON	20240825_MET062_NEON_LEFT_010.nd2_ZP-7-1.tif_lp.tif	WT	MET062	Rep 3	1.92
362	2	70	2	99	NEON	20240825_MET062_NEON_LEFT_010.nd2_ZP-7-1.tif_lp.tif	WT	MET062	Rep 3	1.41428571428571
362	3	162	3	224	NEON	20240825_MET062_NEON_LEFT_010.nd2_ZP-7-1.tif_lp.tif	WT	MET062	Rep 3	1.38271604938272
11	1	76	1	89	151_	20220524_ERB130_LEG151_Rab5A_1HR_001-2.tif_ZP-1.tif_LP.tif	KO	ERB130	Rep 3	1.17105263157895
12	1	143	1	135	151_	20220524_ERB130_LEG151_Rab5A_1HR_002-1.tif_ZP-1.tif_LP.tif	KO	ERB130	Rep 3	0.944055944055944
13	1	74	1	65	151_	20220524_ERB130_LEG151_Rab5A_1HR_003-1.tif_ZP-1.tif_LP.tif	KO	ERB130	Rep 3	0.878378378378378
14	1	119	1	98	151_	20220524_ERB130_LEG151_Rab5A_1HR_005-2.tif_ZP-1.tif_LP.tif	KO	ERB130	Rep 3	0.823529411764706
15	1	105	1	78	151_	20220524_ERB130_LEG151_Rab5A_1HR_010-1.tif_ZP-1.tif_LP.tif	KO	ERB130	Rep 3	0.742857142857143
30	1	72	1	47	151_	20220615_ERB134_LEG151_Rab5A_1HR_004-1.tif_ZP-1.tif_LP.tif	KO	ERB134	Rep 2	0.652777777777778
31	1	84	1	78	151_	20220615_ERB134_LEG151_Rab5A_1HR_008-1.tif_ZP-1.tif_LP.tif	KO	ERB134	Rep 2	0.928571428571429
32	1	91	1	102	151_	20220615_ERB134_LEG151_Rab5A_1HR_010-1.tif_ZP-1.tif_LP.tif	KO	ERB134	Rep 2	1.12087912087912
43	1	89	1	63	151_	20220805_ERB141_ LEG151_1HR_Rab5A_001-1.tif_ZP-1.tif_LP.tif	KO	ERB141	Rep 2	0.707865168539326
44	1	89	1	73	151_	20220805_ERB141_ LEG151_1HR_Rab5A_003-1.tif_ZP-1.tif_LP.tif	KO	ERB141	Rep 2	0.820224719101124
45	1	96	1	151	151_	20220805_ERB141_ LEG151_1HR_Rab5A_006-2.tif_ZP-1.tif_LP.tif	KO	ERB141	Rep 2	1.57291666666667
232	1	108	1	96	TUND	20240329_MET041_TUNDRA001.nd2_ZP-1-1.tif_LP.tif	KO	MET041	Rep 1	0.888888888888889
233	1	94	1	62	TUND	20240329_MET041_TUNDRA001.nd2_ZP-1-2.tif_LP.tif	KO	MET041	Rep 1	0.659574468085106
234	1	76	1	81	TUND	20240329_MET041_TUNDRA001.nd2_ZP-1-3.tif_LP.tif	KO	MET041	Rep 1	1.06578947368421
235	1	113	1	86	TUND	20240329_MET041_TUNDRA002.nd2_ZP-4-1.tif_LP.tif	KO	MET041	Rep 1	0.761061946902655
236	1	87	1	89	TUND	20240329_MET041_TUNDRA002.nd2_ZP-4-2.tif_LP.tif	KO	MET041	Rep 1	1.02298850574713
237	1	71	1	72	TUND	20240329_MET041_TUNDRA004.nd2_ZP-1-1.tif_LP.tif	KO	MET041	Rep 1	1.01408450704225
238	1	95	1	92	TUND	20240329_MET041_TUNDRA005.nd2_ZP-2-1.tif_LP.tif	KO	MET041	Rep 1	0.968421052631579
239	1	152	1	115	TUND	20240329_MET041_TUNDRA006.nd2_ZP-2-1.tif_LP.tif	KO	MET041	Rep 1	0.756578947368421
240	1	68	1	62	TUND	20240329_MET041_TUNDRA008.nd2_ZP-1-1.tif_LP.tif	KO	MET041	Rep 1	0.911764705882353
241	1	153	1	95	TUND	20240329_MET041_TUNDRA008.nd2_ZP-3-1.tif_LP.tif	KO	MET041	Rep 1	0.620915032679739
242	1	117	1	95	TUND	20240329_MET041_TUNDRA009.nd2_ZP-3-1.tif_LP.tif	KO	MET041	Rep 1	0.811965811965812
243	1	89	1	122	TUND	20240329_MET041_TUNDRA010.nd2_ZP-4-1.tif_LP.tif	KO	MET041	Rep 1	1.37078651685393
244	1	86	1	67	TUND	20240329_MET041_TUNDRA011.nd2_ZP-3-1.tif_LP.tif	KO	MET041	Rep 1	0.77906976744186
245	1	117	1	142	TUND	20240329_MET041_TUNDRA012.nd2_ZP-3-1.tif_LP.tif	KO	MET041	Rep 1	1.21367521367521
246	1	123	1	180	TUND	20240329_MET041_TUNDRA012.nd2_ZP-7-1.tif_LP.tif	KO	MET041	Rep 1	1.46341463414634
247	1	131	1	112	TUND	20240329_MET041_TUNDRA013.nd2_ZP-3-1.tif_LP.tif	KO	MET041	Rep 1	0.854961832061069
248	1	103	1	109	TUND	20240329_MET041_TUNDRA015.nd2_ZP-7-1.tif_LP.tif	KO	MET041	Rep 1	1.05825242718447
249	1	83	1	122	TUND	20240329_MET041_TUNDRA016.nd2_ZP-1-1.tif_LP.tif	KO	MET041	Rep 1	1.46987951807229
1	1	76	1	72	151+	20220523_ERB130_151+B_Rab5A_1HR_001-1.tif_ZP-1.tif_LP.tif	pSdeB	ERB130	Rep 3	0.947368421052632
2	1	104	1	245	151+	20220523_ERB130_151+B_Rab5A_1HR_001-4.tif_ZP-1.tif_LP.tif	pSdeB	ERB130	Rep 3	2.35576923076923
3	1	71	1	120	151+	20220523_ERB130_151+B_Rab5A_1HR_002-2.tif_ZP-1.tif_LP.tif	pSdeB	ERB130	Rep 3	1.69014084507042
4	1	111	1	210	151+	20220523_ERB130_151+B_Rab5A_1HR_003-1.tif_ZP-1.tif_LP.tif	pSdeB	ERB130	Rep 3	1.89189189189189
5	1	65	1	94	151+	20220523_ERB130_151+B_Rab5A_1HR_004-2.tif_ZP-1.tif_LP.tif	pSdeB	ERB130	Rep 3	1.44615384615385
6	1	77	1	368	151+	20220523_ERB130_151+B_Rab5A_1HR_006-1.tif_ZP-1.tif_LP.tif	pSdeB	ERB130	Rep 3	4.77922077922078
7	1	237	1	328	151+	20220523_ERB130_151+B_Rab5A_1HR_006-2.tif_ZP-1.tif_LP.tif	pSdeB	ERB130	Rep 3	1.38396624472574
8	1	79	1	196	151+	20220523_ERB130_151+B_Rab5A_1HR_007-2.tif_ZP-1.tif_LP.tif	pSdeB	ERB130	Rep 3	2.48101265822785
9	1	141	1	201	151+	20220523_ERB130_151+B_Rab5A_1HR_007-5.tif_ZP-1.tif_LP.tif	pSdeB	ERB130	Rep 3	1.42553191489362
10	1	80	1	100	151+	20220523_ERB130_151+B_Rab5A_1HR_007-6.tif_ZP-1.tif_LP.tif	pSdeB	ERB130	Rep 3	1.25
16	1	91	1	85	151B	20220615_ERB134_LEG151B_Rab5A_1HR_001-4.tif_ZP-1.tif_LP.tif	pSdeB	ERB134	Rep 2	0.934065934065934
17	1	89	1	81	151B	20220615_ERB134_LEG151B_Rab5A_1HR_001-4.tif_ZP-2.tif_LP.tif	pSdeB	ERB134	Rep 2	0.910112359550562
18	1	83	1	83	151B	20220615_ERB134_LEG151B_Rab5A_1HR_002-1.tif_ZP-1.tif_LP.tif	pSdeB	ERB134	Rep 2	1
19	1	173	1	201	151B	20220615_ERB134_LEG151B_Rab5A_1HR_003-1.tif_ZP-1.tif_LP.tif	pSdeB	ERB134	Rep 2	1.16184971098266
20	1	76	1	115	151B	20220615_ERB134_LEG151B_Rab5A_1HR_005-1.tif_ZP-1.tif_LP.tif	pSdeB	ERB134	Rep 2	1.51315789473684
21	1	99	1	104	151B	20220615_ERB134_LEG151B_Rab5A_1HR_005-2.tif_ZP-1.tif_LP.tif	pSdeB	ERB134	Rep 2	1.05050505050505
22	1	84	1	186	151B	20220615_ERB134_LEG151B_Rab5A_1HR_006-1.tif_ZP-1.tif_LP.tif	pSdeB	ERB134	Rep 2	2.21428571428571
23	1	82	1	74	151B	20220615_ERB134_LEG151B_Rab5A_1HR_007-1.tif_ZP-1.tif_LP.tif	pSdeB	ERB134	Rep 2	0.902439024390244
24	1	155	1	221	151B	20220615_ERB134_LEG151B_Rab5A_1HR_007-2.tif_ZP-1.tif_LP.tif	pSdeB	ERB134	Rep 2	1.4258064516129
25	1	84	1	102	151B	20220615_ERB134_LEG151B_Rab5A_1HR_008-2.tif_ZP-1.tif_LP.tif	pSdeB	ERB134	Rep 2	1.21428571428571
26	1	85	1	77	151B	20220615_ERB134_LEG151B_Rab5A_1HR_008-3.tif_ZP-1.tif_LP.tif	pSdeB	ERB134	Rep 2	0.905882352941176
27	1	152	1	137	151B	20220615_ERB134_LEG151B_Rab5A_1HR_008-3.tif_ZP-2.tif_LP.tif	pSdeB	ERB134	Rep 2	0.901315789473684
28	1	69	1	123	151B	20220615_ERB134_LEG151B_Rab5A_1HR_009-2.tif_ZP-1.tif_LP.tif	pSdeB	ERB134	Rep 2	1.78260869565217
29	1	89	1	218	151B	20220615_ERB134_LEG151B_Rab5A_1HR_009-3.tif_ZP-1.tif_LP.tif	pSdeB	ERB134	Rep 2	2.44943820224719
29	2	101	2	109	151B	20220615_ERB134_LEG151B_Rab5A_1HR_009-3.tif_ZP-1.tif_LP.tif	pSdeB	ERB134	Rep 2	1.07920792079208
33	1	162	1	125	151B	20220805_ERB141_ LEG151B_1HR_Rab5A_001-1.tif_ZP-1.tif_LP.tif	pSdeB	ERB141	Rep 2	0.771604938271605
34	1	124	1	199	151B	20220805_ERB141_ LEG151B_1HR_Rab5A_003-1.tif_ZP-1.tif_LP.tif	pSdeB	ERB141	Rep 2	1.60483870967742
35	1	104	1	123	151B	20220805_ERB141_ LEG151B_1HR_Rab5A_003-2.tif_ZP-1.tif_LP.tif	pSdeB	ERB141	Rep 2	1.18269230769231
36	1	106	1	280	151B	20220805_ERB141_ LEG151B_1HR_Rab5A_005-1.tif_ZP-1.tif_LP.tif	pSdeB	ERB141	Rep 2	2.64150943396226
37	1	95	1	239	151B	20220805_ERB141_ LEG151B_1HR_Rab5A_010-1.tif_ZP-1.tif_LP.tif	pSdeB	ERB141	Rep 2	2.51578947368421
38	1	118	1	205	151B	20220805_ERB141_ LEG151B_1HR_Rab5A_011-1.tif_ZP-1.tif_LP.tif	pSdeB	ERB141	Rep 2	1.73728813559322
39	1	74	1	145	151B	20220805_ERB141_ LEG151B_1HR_Rab5A_011-2.tif_ZP-1.tif_LP.tif	pSdeB	ERB141	Rep 2	1.95945945945946
40	1	81	1	261	151B	20220805_ERB141_ LEG151B_1HR_Rab5A_011-2.tif_ZP-2.tif_LP.tif	pSdeB	ERB141	Rep 2	3.22222222222222
41	1	86	1	99	151B	20220805_ERB141_ LEG151B_1HR_Rab5A_013-1.tif_ZP-1.tif_LP.tif	pSdeB	ERB141	Rep 2	1.15116279069767
42	1	91	1	116	151B	20220805_ERB141_ LEG151B_1HR_Rab5A_013-2.tif_ZP-1.tif_LP.tif	pSdeB	ERB141	Rep 2	1.27472527472527
203	1	89	1	140	PLAI	20240329_MET041_PLAIN001.nd2_ZP-2-1.tif_LP.tif	pSdeB	MET041	Rep 1	1.57303370786517
204	1	142	1	221	PLAI	20240329_MET041_PLAIN001.nd2_ZP-2-2.tif_LP.tif	pSdeB	MET041	Rep 1	1.55633802816901
205	1	96	1	105	PLAI	20240329_MET041_PLAIN001.nd2_ZP-4-1.tif_LP.tif	pSdeB	MET041	Rep 1	1.09375
206	1	78	1	174	PLAI	20240329_MET041_PLAIN002.nd2_ZP-3-1.tif_LP.tif	pSdeB	MET041	Rep 1	2.23076923076923
207	1	151	1	198	PLAI	20240329_MET041_PLAIN003.nd2_ZP-1-1.tif_LP.tif	pSdeB	MET041	Rep 1	1.3112582781457
208	1	132	1	191	PLAI	20240329_MET041_PLAIN003.nd2_ZP-3-1.tif_LP.tif	pSdeB	MET041	Rep 1	1.4469696969697
209	1	75	1	88	PLAI	20240329_MET041_PLAIN004.nd2_ZP-3-1.tif_LP.tif	pSdeB	MET041	Rep 1	1.17333333333333
210	1	178	1	284	PLAI	20240329_MET041_PLAIN004.nd2_ZP-3-2.tif_LP.tif	pSdeB	MET041	Rep 1	1.59550561797753
211	1	89	1	137	PLAI	20240329_MET041_PLAIN004.nd2_ZP-3-3.tif_LP.tif	pSdeB	MET041	Rep 1	1.53932584269663
212	1	77	1	126	PLAI	20240329_MET041_PLAIN004.nd2_ZP-3-4.tif_LP.tif	pSdeB	MET041	Rep 1	1.63636363636364
213	1	93	1	186	PLAI	20240329_MET041_PLAIN005.nd2_ZP-1-1.tif_LP.tif	pSdeB	MET041	Rep 1	2
214	1	75	1	341	PLAI	20240329_MET041_PLAIN005.nd2_ZP-2-1.tif_LP.tif	pSdeB	MET041	Rep 1	4.54666666666667
215	1	117	1	148	PLAI	20240329_MET041_PLAIN006.nd2_ZP-1-1.tif_LP.tif	pSdeB	MET041	Rep 1	1.26495726495726
216	1	91	1	253	PLAI	20240329_MET041_PLAIN007.nd2_ZP-2-1.tif_LP.tif	pSdeB	MET041	Rep 1	2.78021978021978
217	1	120	1	151	PLAI	20240329_MET041_PLAIN007.nd2_ZP-3-1.tif_LP.tif	pSdeB	MET041	Rep 1	1.25833333333333
218	1	94	1	203	PLAI	20240329_MET041_PLAIN007.nd2_ZP-3-2.tif_LP.tif	pSdeB	MET041	Rep 1	2.15957446808511
219	1	158	1	280	PLAI	20240329_MET041_PLAIN008.nd2_ZP-3-1.tif_LP.tif	pSdeB	MET041	Rep 1	1.77215189873418
220	1	103	1	217	PLAI	20240329_MET041_PLAIN009.nd2_ZP-1-1.tif_LP.tif	pSdeB	MET041	Rep 1	2.10679611650485
221	1	90	1	138	PLAI	20240329_MET041_PLAIN011.nd2_ZP-1-1.tif_LP.tif	pSdeB	MET041	Rep 1	1.53333333333333
222	1	112	1	164	PLAI	20240329_MET041_PLAIN011.nd2_ZP-1-2.tif_LP.tif	pSdeB	MET041	Rep 1	1.46428571428571
223	1	241	1	231	PLAI	20240329_MET041_PLAIN011.nd2_ZP-1-3.tif_LP.tif	pSdeB	MET041	Rep 1	0.95850622406639
224	1	357	1	417	PLAI	20240329_MET041_PLAIN011.nd2_ZP-1-4.tif_LP.tif	pSdeB	MET041	Rep 1	1.16806722689076
225	1	160	1	163	PLAI	20240329_MET041_PLAIN013.nd2_ZP-1-1.tif_LP.tif	pSdeB	MET041	Rep 1	1.01875
226	1	251	1	313	PLAI	20240329_MET041_PLAIN014.nd2_ZP-1-1.tif_LP.tif	pSdeB	MET041	Rep 1	1.24701195219124
227	1	122	1	172	PLAI	20240329_MET041_PLAIN015.nd2_ZP-1-1.tif_LP.tif	pSdeB	MET041	Rep 1	1.40983606557377
228	1	178	1	320	PLAI	20240329_MET041_PLAIN016.nd2_ZP-1-1.tif_LP.tif	pSdeB	MET041	Rep 1	1.79775280898876
229	1	104	1	138	PLAI	20240329_MET041_PLAIN016.nd2_ZP-2-1.tif_LP.tif	pSdeB	MET041	Rep 1	1.32692307692308
230	1	157	1	243	PLAI	20240329_MET041_PLAIN016.nd2_ZP-2-2.tif_LP.tif	pSdeB	MET041	Rep 1	1.54777070063694
231	1	111	1	157	PLAI	20240329_MET041_PLAIN016.nd2_ZP-2-3.tif_LP.tif	pSdeB	MET041	Rep 1	1.41441441441441
192	1	92	1	107	DESE	20240329_MET041_DESERT006.nd2_ZP-2-1.tif_LP.tif	pSdeB EE/AA	MET041	Rep 1	1.16304347826087
193	1	88	1	88	DESE	20240329_MET041_DESERT007.nd2_ZP-1-1.tif_LP.tif	pSdeB EE/AA	MET041	Rep 1	1
194	1	165	1	175	DESE	20240329_MET041_DESERT008.nd2_ZP-1-1.tif_LP.tif	pSdeB EE/AA	MET041	Rep 1	1.06060606060606
195	1	58	1	86	DESE	20240329_MET041_DESERT008.nd2_ZP-1-2.tif_LP.tif	pSdeB EE/AA	MET041	Rep 1	1.48275862068966
196	1	107	1	86	DESE	20240329_MET041_DESERT009.nd2_ZP-1-1.tif_LP.tif	pSdeB EE/AA	MET041	Rep 1	0.803738317757009
197	1	108	1	144	DESE	20240329_MET041_DESERT009.nd2_ZP-2-1.tif_LP.tif	pSdeB EE/AA	MET041	Rep 1	1.33333333333333
198	1	222	1	315	DESE	20240329_MET041_DESERT010.nd2_ZP-1-1.tif_LP.tif	pSdeB EE/AA	MET041	Rep 1	1.41891891891892
199	1	89	1	72	DESE	20240329_MET041_DESERT010.nd2_ZP-4-1.tif_LP.tif	pSdeB EE/AA	MET041	Rep 1	0.808988764044944
200	1	121	1	162	DESE	20240329_MET041_DESERT013.nd2_ZP-2-1.tif_LP.tif	pSdeB EE/AA	MET041	Rep 1	1.33884297520661
201	1	99	1	134	DESE	20240329_MET041_DESERT015.nd2_ZP-2-1.tif_LP.tif	pSdeB EE/AA	MET041	Rep 1	1.35353535353535
202	1	70	1	96	DESE	20240329_MET041_DESERT016.nd2_ZP-1-1.tif_LP.tif	pSdeB EE/AA	MET041	Rep 1	1.37142857142857
262	1	80	1	45	IDE8	20240529_MET046_SLIDE8_003.nd2_ZP-1-1.tif_LP.tif	pSdeB EE/AA	MET046	Rep 2	0.5625
263	1	157	1	255	IDE8	20240529_MET046_SLIDE8_006.nd2_ZP-2-1.tif_LP.tif	pSdeB EE/AA	MET046	Rep 2	1.62420382165605
264	1	158	1	153	IDE8	20240529_MET046_SLIDE8_006.nd2_ZP-3-1.tif_LP.tif	pSdeB EE/AA	MET046	Rep 2	0.968354430379747
265	1	73	1	110	IDE8	20240529_MET046_SLIDE8_006.nd2_ZP-3-2.tif_LP.tif	pSdeB EE/AA	MET046	Rep 2	1.50684931506849
266	1	161	1	121	IDE8	20240529_MET046_SLIDE8_007.nd2_ZP-1-1.tif_LP.tif	pSdeB EE/AA	MET046	Rep 2	0.751552795031056
267	1	77	1	89	IDE8	20240529_MET046_SLIDE8_009.nd2_ZP-2-1.tif_LP.tif	pSdeB EE/AA	MET046	Rep 2	1.15584415584416
268	1	89	1	59	IDE8	20240529_MET046_SLIDE8_011.nd2_ZP-2-1.tif_LP.tif	pSdeB EE/AA	MET046	Rep 2	0.662921348314607
269	1	64	1	46	IDE8	20240529_MET046_SLIDE8_012.nd2_ZP-2-1.tif_LP.tif	pSdeB EE/AA	MET046	Rep 2	0.71875
270	1	90	1	123	IDE8	20240529_MET046_SLIDE8_012.nd2_ZP-4-1.tif_LP.tif	pSdeB EE/AA	MET046	Rep 2	1.36666666666667
271	1	90	1	68	IDE8	20240529_MET046_SLIDE8_013.nd2_ZP-2-1.tif_LP.tif	pSdeB EE/AA	MET046	Rep 2	0.755555555555556
272	1	180	1	157	IDE8	20240529_MET046_SLIDE8_013.nd2_ZP-3-1.tif_LP.tif	pSdeB EE/AA	MET046	Rep 2	0.872222222222222
273	1	113	1	87	HYDR	20240825_MET062_HYDROGEN_001.nd2_ZP-1.tif_LP.tif	pSdeB EE/AA	MET062	Rep 3	0.769911504424779
274	1	94	1	141	HYDR	20240825_MET062_HYDROGEN_001.nd2_ZP-2.tif_LP.tif	pSdeB EE/AA	MET062	Rep 3	1.5
275	1	171	1	163	HYDR	20240825_MET062_HYDROGEN_001.nd2_ZP-3.tif_LP.tif	pSdeB EE/AA	MET062	Rep 3	0.953216374269006
276	1	97	1	126	HYDR	20240825_MET062_HYDROGEN_001.nd2_ZP-4.tif_LP.tif	pSdeB EE/AA	MET062	Rep 3	1.29896907216495
277	1	138	1	281	HYDR	20240825_MET062_HYDROGEN_003.nd2_ZP-1.tif_LP.tif	pSdeB EE/AA	MET062	Rep 3	2.03623188405797
278	1	95	1	116	HYDR	20240825_MET062_HYDROGEN_003.nd2_ZP-2.tif_LP.tif	pSdeB EE/AA	MET062	Rep 3	1.22105263157895
279	1	88	1	48	HYDR	20240825_MET062_HYDROGEN_004.nd2_ZP-1.tif_LP.tif	pSdeB EE/AA	MET062	Rep 3	0.545454545454545
280	1	79	1	63	HYDR	20240825_MET062_HYDROGEN_006.nd2_ZP-1.tif_LP.tif	pSdeB EE/AA	MET062	Rep 3	0.79746835443038
281	1	130	1	157	HYDR	20240825_MET062_HYDROGEN_006.nd2_ZP-2.tif_LP.tif	pSdeB EE/AA	MET062	Rep 3	1.20769230769231
282	1	91	1	120	HYDR	20240825_MET062_HYDROGEN_007.nd2_ZP-1.tif_LP.tif	pSdeB EE/AA	MET062	Rep 3	1.31868131868132
283	1	101	1	91	HYDR	20240825_MET062_HYDROGEN_007.nd2_ZP-2.tif_LP.tif	pSdeB EE/AA	MET062	Rep 3	0.900990099009901
284	1	72	1	80	HYDR	20240825_MET062_HYDROGEN_007.nd2_ZP-3.tif_LP.tif	pSdeB EE/AA	MET062	Rep 3	1.11111111111111
285	1	80	1	62	HYDR	20240825_MET062_HYDROGEN_007.nd2_ZP-4.tif_LP.tif	pSdeB EE/AA	MET062	Rep 3	0.775
286	1	66	1	76	HYDR	20240825_MET062_HYDROGEN_007.nd2_ZP-5.tif_LP.tif	pSdeB EE/AA	MET062	Rep 3	1.15151515151515
287	1	93	1	82	HYDR	20240825_MET062_HYDROGEN_008.nd2_ZP-1.tif_LP.tif	pSdeB EE/AA	MET062	Rep 3	0.881720430107527
288	1	74	1	96	HYDR	20240825_MET062_HYDROGEN_008.nd2_ZP-2.tif_LP.tif	pSdeB EE/AA	MET062	Rep 3	1.2972972972973
289	1	72	1	96	HYDR	20240825_MET062_HYDROGEN_008.nd2_ZP-3.tif_LP.tif	pSdeB EE/AA	MET062	Rep 3	1.33333333333333
290	1	86	1	151	HYDR	20240825_MET062_HYDROGEN_008.nd2_ZP-4.tif_LP.tif	pSdeB EE/AA	MET062	Rep 3	1.75581395348837
291	1	77	1	138	HYDR	20240825_MET062_HYDROGEN_008.nd2_ZP-5.tif_LP.tif	pSdeB EE/AA	MET062	Rep 3	1.79220779220779
292	1	73	1	70	HYDR	20240825_MET062_HYDROGEN_008.nd2_ZP-6.tif_LP.tif	pSdeB EE/AA	MET062	Rep 3	0.958904109589041
293	1	80	1	117	HYDR	20240825_MET062_HYDROGEN_009.nd2_ZP-1.tif_LP.tif	pSdeB EE/AA	MET062	Rep 3	1.4625
294	1	86	1	83	HYDR	20240825_MET062_HYDROGEN_009.nd2_ZP-2.tif_LP.tif	pSdeB EE/AA	MET062	Rep 3	0.965116279069767
295	1	83	1	103	HYDR	20240825_MET062_HYDROGEN_009.nd2_ZP-3.tif_LP.tif	pSdeB EE/AA	MET062	Rep 3	1.24096385542169
296	1	75	1	87	HYDR	20240825_MET062_HYDROGEN_009.nd2_ZP-4.tif_LP.tif	pSdeB EE/AA	MET062	Rep 3	1.16
297	1	176	1	160	HYDR	20240825_MET062_HYDROGEN_010.nd2_ZP-1.tif_LP.tif	pSdeB EE/AA	MET062	Rep 3	0.909090909090909
298	1	95	1	75	HYDR	20240825_MET062_HYDROGEN_010.nd2_ZP-2.tif_LP.tif	pSdeB EE/AA	MET062	Rep 3	0.789473684210526
299	1	96	1	97	HYDR	20240825_MET062_HYDROGEN_011.nd2_ZP-1.tif_LP.tif	pSdeB EE/AA	MET062	Rep 3	1.01041666666667
300	1	69	1	59	HYDR	20240825_MET062_HYDROGEN_011.nd2_ZP-2.tif_LP.tif	pSdeB EE/AA	MET062	Rep 3	0.855072463768116
301	1	166	1	140	HYDR	20240825_MET062_HYDROGEN_012.nd2_ZP-1.tif_LP.tif	pSdeB EE/AA	MET062	Rep 3	0.843373493975904
302	1	92	1	79	HYDR	20240825_MET062_HYDROGEN_012.nd2_ZP-2.tif_LP.tif	pSdeB EE/AA	MET062	Rep 3	0.858695652173913
304	1	83	1	91	HYDR	20240825_MET062_HYDROGEN_013.nd2_ZP-2.tif_LP.tif	pSdeB EE/AA	MET062	Rep 3	1.09638554216867
305	1	95	1	258	HYDR	20240825_MET062_HYDROGEN_013.nd2_ZP-3.tif_LP.tif	pSdeB EE/AA	MET062	Rep 3	2.71578947368421
306	1	156	1	289	HYDR	20240825_MET062_HYDROGEN_014.nd2_ZP-1.tif_LP.tif	pSdeB EE/AA	MET062	Rep 3	1.8525641025641
308	1	93	1	100	HYDR	20240825_MET062_HYDROGEN_014.nd2_ZP-3.tif_LP.tif	pSdeB EE/AA	MET062	Rep 3	1.0752688172043
309	1	72	1	51	HYDR	20240825_MET062_HYDROGEN_014.nd2_ZP-4.tif_LP.tif	pSdeB EE/AA	MET062	Rep 3	0.708333333333333
310	1	106	1	107	HYDR	20240825_MET062_HYDROGEN_015.nd2_ZP-1.tif_LP.tif	pSdeB EE/AA	MET062	Rep 3	1.00943396226415
46	1	86	1	240	G173	20221014_ERB150_LEG173_1HR_Rab5A_005.tif_ZP-1.tif_lp.tif	LEG173	ERB150	Rep 3	2.7906976744186
47	1	73	1	148	G173	20221014_ERB150_LEG173_1HR_Rab5A_006.tif_ZP-1.tif_lp.tif	LEG173	ERB150	Rep 3	2.02739726027397
48	1	82	1	134	G173	20221014_ERB150_LEG173_1HR_Rab5A_006.tif_ZP-2.tif_lp.tif	LEG173	ERB150	Rep 3	1.63414634146341
49	1	184	1	208	G173	20221112_ERB155_LEG173_Rab5A_1HR_002.tif_ZP-1.tif_lp.tif	LEG173	ERB155	Rep 1	1.1304347826087
50	1	124	1	221	G173	20221112_ERB155_LEG173_Rab5A_1HR_003.tif_ZP-1.tif_lp.tif	LEG173	ERB155	Rep 1	1.78225806451613
51	1	110	1	252	G173	20221112_ERB155_LEG173_Rab5A_1HR_004.tif_ZP-1.tif_lp.tif	LEG173	ERB155	Rep 1	2.29090909090909
51	2	33	2	89	G173	20221112_ERB155_LEG173_Rab5A_1HR_004.tif_ZP-1.tif_lp.tif	LEG173	ERB155	Rep 1	2.6969696969697
52	1	91	1	102	G173	20221112_ERB155_LEG173_Rab5A_1HR_004.tif_ZP-2.tif_lp.tif	LEG173	ERB155	Rep 1	1.12087912087912
53	1	109	1	100	G173	20221112_ERB155_LEG173_Rab5A_1HR_005.tif_ZP-1.tif_lp.tif	LEG173	ERB155	Rep 1	0.91743119266055
54	1	211	1	229	G173	20221112_ERB155_LEG173_Rab5A_1HR_007.tif_ZP-1.tif_lp.tif	LEG173	ERB155	Rep 1	1.08530805687204
55	1	101	1	290	G173	20221112_ERB155_LEG173_Rab5A_1HR_007.tif_ZP-2.tif_lp.tif	LEG173	ERB155	Rep 1	2.87128712871287
56	1	86	1	148	G173	20221112_ERB155_LEG173_Rab5A_1HR_011.tif_ZP-1.tif_lp.tif	LEG173	ERB155	Rep 1	1.72093023255814
57	1	77	1	68	G173	20221112_ERB155_LEG173_Rab5A_1HR_012.tif_ZP-1.tif_lp.tif	LEG173	ERB155	Rep 1	0.883116883116883
58	1	85	1	214	G173	20221112_ERB155_LEG173_Rab5A_1HR_012.tif_ZP-2.tif_lp.tif	LEG173	ERB155	Rep 1	2.51764705882353
102	1	101	1	88	BDLC	20230324_ERB180_BDLC004.tif_ZP-1.tif_lp.tif	LEG173	ERB180	Rep 2	0.871287128712871
103	1	92	1	178	BDLC	20230324_ERB180_BDLC005.tif_ZP-1.tif_lp.tif	LEG173	ERB180	Rep 2	1.93478260869565
104	1	81	1	242	BDLC	20230324_ERB180_BDLC006.tif_ZP-1.tif_lp.tif	LEG173	ERB180	Rep 2	2.98765432098765
105	1	106	1	154	BDLC	20230324_ERB180_BDLC008.tif_ZP-1.tif_lp.tif	LEG173	ERB180	Rep 2	1.45283018867925
106	1	87	1	104	BDLC	20230324_ERB180_BDLC012.tif_ZP-1.tif_lp.tif	LEG173	ERB180	Rep 2	1.19540229885057
107	1	69	1	157	BDLC	20230324_ERB180_BDLC013.tif_ZP-1.tif_lp.tif	LEG173	ERB180	Rep 2	2.27536231884058
189	1	73	1	153	WILL	20230331_ERB185_WILLOWPILL006.tif_ZP-1.tif_lp.tif	LEG173	ERB185	Rep 3	2.0958904109589
190	1	82	1	249	WILL	20230331_ERB185_WILLOWPILL011.tif_ZP-1.tif_lp.tif	LEG173	ERB185	Rep 3	3.03658536585366
191	1	116	1	441	WILL	20230331_ERB185_WILLOWPILL011.tif_ZP-2.tif_lp.tif	LEG173	ERB185	Rep 3	3.80172413793103
69	1	96	1	132	G180	20221112_ERB155_LEG180_Rab5A_1HR_001.tif_ZP-1.tif_lp.tif	LEG180	ERB155	Rep 1	1.375
70	1	88	1	138	G180	20221112_ERB155_LEG180_Rab5A_1HR_002.tif_ZP-1.tif_lp.tif	LEG180	ERB155	Rep 1	1.56818181818182
71	1	67	1	106	G180	20221112_ERB155_LEG180_Rab5A_1HR_004.tif_ZP-1.tif_lp.tif	LEG180	ERB155	Rep 1	1.58208955223881
72	1	225	1	298	G180	20221112_ERB155_LEG180_Rab5A_1HR_004.tif_ZP-2.tif_lp.tif	LEG180	ERB155	Rep 1	1.32444444444444
73	1	166	1	226	G180	20221112_ERB155_LEG180_Rab5A_1HR_004.tif_ZP-3.tif_lp.tif	LEG180	ERB155	Rep 1	1.36144578313253
74	1	89	1	149	G180	20221112_ERB155_LEG180_Rab5A_1HR_006.tif_ZP-1.tif_lp.tif	LEG180	ERB155	Rep 1	1.67415730337079
75	1	142	1	285	G180	20221112_ERB155_LEG180_Rab5A_1HR_006.tif_ZP-2.tif_lp.tif	LEG180	ERB155	Rep 1	2.00704225352113
76	1	54	1	138	G180	20221112_ERB155_LEG180_Rab5A_1HR_007.tif_ZP-1.tif_lp.tif	LEG180	ERB155	Rep 1	2.55555555555556
76	2	107	2	295	G180	20221112_ERB155_LEG180_Rab5A_1HR_007.tif_ZP-1.tif_lp.tif	LEG180	ERB155	Rep 1	2.75700934579439
77	1	180	1	276	G180	20221112_ERB155_LEG180_Rab5A_1HR_008.tif_ZP-1.tif_lp.tif	LEG180	ERB155	Rep 1	1.53333333333333
78	1	185	1	338	G180	20221112_ERB155_LEG180_Rab5A_1HR_013.tif_ZP-1.tif_lp.tif	LEG180	ERB155	Rep 1	1.82702702702703
79	1	146	1	254	G180	20221112_ERB155_LEG180_Rab5A_1HR_013.tif_ZP-2.tif_lp.tif	LEG180	ERB155	Rep 1	1.73972602739726
108	1	271	1	328	SASH	20230324_ERB180_SASHAVELOUR001.tif_ZP-1.tif_lp.tif	LEG180	ERB180	Rep 2	1.21033210332103
109	1	112	1	258	SASH	20230324_ERB180_SASHAVELOUR001.tif_ZP-2.tif_lp.tif	LEG180	ERB180	Rep 2	2.30357142857143
110	1	80	1	237	SASH	20230324_ERB180_SASHAVELOUR002.tif_ZP-1.tif_lp.tif	LEG180	ERB180	Rep 2	2.9625
111	1	92	1	135	SASH	20230324_ERB180_SASHAVELOUR002.tif_ZP-2.tif_lp.tif	LEG180	ERB180	Rep 2	1.46739130434783
112	1	124	1	157	SASH	20230324_ERB180_SASHAVELOUR003.tif_ZP-1.tif_lp.tif	LEG180	ERB180	Rep 2	1.26612903225806
113	1	123	1	469	SASH	20230324_ERB180_SASHAVELOUR003.tif_ZP-2.tif_lp.tif	LEG180	ERB180	Rep 2	3.8130081300813
114	1	81	1	104	SASH	20230324_ERB180_SASHAVELOUR003.tif_ZP-3.tif_lp.tif	LEG180	ERB180	Rep 2	1.28395061728395
115	1	104	1	155	SASH	20230324_ERB180_SASHAVELOUR004.tif_ZP-1.tif_lp.tif	LEG180	ERB180	Rep 2	1.49038461538462
116	1	76	1	149	SASH	20230324_ERB180_SASHAVELOUR004.tif_ZP-2.tif_lp.tif	LEG180	ERB180	Rep 2	1.96052631578947
117	1	70	1	101	SASH	20230324_ERB180_SASHAVELOUR004.tif_ZP-3.tif_lp.tif	LEG180	ERB180	Rep 2	1.44285714285714
118	1	85	1	111	SASH	20230324_ERB180_SASHAVELOUR004.tif_ZP-4.tif_lp.tif	LEG180	ERB180	Rep 2	1.30588235294118
119	1	87	1	108	SASH	20230324_ERB180_SASHAVELOUR004.tif_ZP-5.tif_lp.tif	LEG180	ERB180	Rep 2	1.24137931034483
119	2	132	2	198	SASH	20230324_ERB180_SASHAVELOUR004.tif_ZP-5.tif_lp.tif	LEG180	ERB180	Rep 2	1.5
120	1	85	1	203	SASH	20230324_ERB180_SASHAVELOUR005.tif_ZP-1.tif_lp.tif	LEG180	ERB180	Rep 2	2.38823529411765
121	1	167	1	132	SASH	20230324_ERB180_SASHAVELOUR006.tif_ZP-1.tif_lp.tif	LEG180	ERB180	Rep 2	0.790419161676647
122	1	100	1	146	SASH	20230324_ERB180_SASHAVELOUR006.tif_ZP-2.tif_lp.tif	LEG180	ERB180	Rep 2	1.46
123	1	88	1	127	SASH	20230324_ERB180_SASHAVELOUR007.tif_ZP-1.tif_lp.tif	LEG180	ERB180	Rep 2	1.44318181818182
123	2	33	2	120	SASH	20230324_ERB180_SASHAVELOUR007.tif_ZP-1.tif_lp.tif	LEG180	ERB180	Rep 2	3.63636363636364
124	1	89	1	99	SASH	20230324_ERB180_SASHAVELOUR008.tif_ZP-1.tif_lp.tif	LEG180	ERB180	Rep 2	1.1123595505618
125	1	99	1	110	SASH	20230324_ERB180_SASHAVELOUR009.tif_ZP-1.tif_lp.tif	LEG180	ERB180	Rep 2	1.11111111111111
126	1	185	1	172	SASH	20230324_ERB180_SASHAVELOUR009.tif_ZP-2.tif_lp.tif	LEG180	ERB180	Rep 2	0.92972972972973
127	1	69	1	159	SASH	20230324_ERB180_SASHAVELOUR010.tif_ZP-1.tif_lp.tif	LEG180	ERB180	Rep 2	2.30434782608696
128	1	122	1	153	SASH	20230324_ERB180_SASHAVELOUR010.tif_ZP-2.tif_lp.tif	LEG180	ERB180	Rep 2	1.25409836065574
129	1	64	1	58	SASH	20230324_ERB180_SASHAVELOUR010.tif_ZP-3.tif_lp.tif	LEG180	ERB180	Rep 2	0.90625
130	1	126	1	213	SASH	20230324_ERB180_SASHAVELOUR010.tif_ZP-4.tif_lp.tif	LEG180	ERB180	Rep 2	1.69047619047619
131	1	85	1	135	SASH	20230324_ERB180_SASHAVELOUR011.tif_ZP-1.tif_lp.tif	LEG180	ERB180	Rep 2	1.58823529411765
132	1	88	1	114	SASH	20230324_ERB180_SASHAVELOUR011.tif_ZP-2.tif_lp.tif	LEG180	ERB180	Rep 2	1.29545454545455
133	1	103	1	81	SASH	20230324_ERB180_SASHAVELOUR011.tif_ZP-3.tif_lp.tif	LEG180	ERB180	Rep 2	0.786407766990291
134	1	84	1	225	SASH	20230324_ERB180_SASHAVELOUR012.tif_ZP-1.tif_lp.tif	LEG180	ERB180	Rep 2	2.67857142857143
170	1	85	1	133	ASIA	20230331_ERB185_ASIAOHARA002.tif_ZP-1.tif_lp.tif	LEG180	ERB185	Rep 3	1.56470588235294
171	1	113	1	273	ASIA	20230331_ERB185_ASIAOHARA003.tif_ZP-1.tif_lp.tif	LEG180	ERB185	Rep 3	2.41592920353982
172	1	99	1	156	ASIA	20230331_ERB185_ASIAOHARA003.tif_ZP-2.tif_lp.tif	LEG180	ERB185	Rep 3	1.57575757575758
172	2	126	2	102	ASIA	20230331_ERB185_ASIAOHARA003.tif_ZP-2.tif_lp.tif	LEG180	ERB185	Rep 3	0.80952380952381
173	1	147	1	265	ASIA	20230331_ERB185_ASIAOHARA003.tif_ZP-3.tif_lp.tif	LEG180	ERB185	Rep 3	1.80272108843537
174	1	87	1	310	ASIA	20230331_ERB185_ASIAOHARA006.tif_ZP-1.tif_lp.tif	LEG180	ERB185	Rep 3	3.5632183908046
175	1	149	1	203	ASIA	20230331_ERB185_ASIAOHARA007.tif_ZP-1.tif_lp.tif	LEG180	ERB185	Rep 3	1.36241610738255
176	1	116	1	199	ASIA	20230331_ERB185_ASIAOHARA008.tif_ZP-1.tif_lp.tif	LEG180	ERB185	Rep 3	1.71551724137931
177	1	90	1	223	ASIA	20230331_ERB185_ASIAOHARA009.tif_ZP-1.tif_lp.tif	LEG180	ERB185	Rep 3	2.47777777777778
178	1	78	1	172	ASIA	20230331_ERB185_ASIAOHARA009.tif_ZP-2.tif_lp.tif	LEG180	ERB185	Rep 3	2.20512820512821
179	1	77	1	325	ASIA	20230331_ERB185_ASIAOHARA009.tif_ZP-3.tif_lp.tif	LEG180	ERB185	Rep 3	4.22077922077922
180	1	90	1	150	ASIA	20230331_ERB185_ASIAOHARA011.tif_ZP-1.tif_lp.tif	LEG180	ERB185	Rep 3	1.66666666666667
181	1	123	1	154	ASIA	20230331_ERB185_ASIAOHARA012.tif_ZP-1.tif_lp.tif	LEG180	ERB185	Rep 3	1.2520325203252
182	1	103	1	247	ASIA	20230331_ERB185_ASIAOHARA012.tif_ZP-2.tif_lp.tif	LEG180	ERB185	Rep 3	2.39805825242718
183	1	149	1	154	ASIA	20230331_ERB185_ASIAOHARA012.tif_ZP-3.tif_lp.tif	LEG180	ERB185	Rep 3	1.03355704697987
184	1	96	1	378	ASIA	20230331_ERB185_ASIAOHARA013.tif_ZP-1.tif_lp.tif	LEG180	ERB185	Rep 3	3.9375
185	1	99	1	184	ASIA	20230331_ERB185_ASIAOHARA013.tif_ZP-2.tif_lp.tif	LEG180	ERB185	Rep 3	1.85858585858586
80	1	88	1	273	G181	20221112_ERB155_LEG181_Rab5A_1HR_001.tif_ZP-1.tif_lp.tif	LEG181	ERB155	Rep 1	3.10227272727273
81	1	112	1	199	G181	20221112_ERB155_LEG181_Rab5A_1HR_002.tif_ZP-1.tif_lp.tif	LEG181	ERB155	Rep 1	1.77678571428571
82	1	121	1	252	G181	20221112_ERB155_LEG181_Rab5A_1HR_004.tif_ZP-1.tif_lp.tif	LEG181	ERB155	Rep 1	2.08264462809917
83	1	73	1	156	G181	20221112_ERB155_LEG181_Rab5A_1HR_004.tif_ZP-2.tif_lp.tif	LEG181	ERB155	Rep 1	2.13698630136986
84	1	121	1	240	G181	20221112_ERB155_LEG181_Rab5A_1HR_004.tif_ZP-3.tif_lp.tif	LEG181	ERB155	Rep 1	1.98347107438017
85	1	112	1	443	G181	20221112_ERB155_LEG181_Rab5A_1HR_007.tif_ZP-1.tif_lp.tif	LEG181	ERB155	Rep 1	3.95535714285714
86	1	99	1	136	G181	20221112_ERB155_LEG181_Rab5A_1HR_008.tif_ZP-1.tif_lp.tif	LEG181	ERB155	Rep 1	1.37373737373737
87	1	227	1	237	G181	20221112_ERB155_LEG181_Rab5A_1HR_011.tif_ZP-1.tif_lp.tif	LEG181	ERB155	Rep 1	1.04405286343612
88	1	90	1	254	G181	20221112_ERB155_LEG181_Rab5A_1HR_012.tif_ZP-1.tif_lp.tif	LEG181	ERB155	Rep 1	2.82222222222222
89	1	89	1	107	G181	20221112_ERB155_LEG181_Rab5A_1HR_012.tif_ZP-2.tif_lp.tif	LEG181	ERB155	Rep 1	1.20224719101124
90	1	78	1	95	G181	20221112_ERB155_LEG181_Rab5A_1HR_012.tif_ZP-3.tif_lp.tif	LEG181	ERB155	Rep 1	1.21794871794872
135	1	89	1	221	ALAS	20230327_ERB180_ALASKA001.tif_ZP-1.tif_lp.tif	LEG181	ERB180	Rep 2	2.48314606741573
136	1	71	1	54	ALAS	20230327_ERB180_ALASKA001.tif_ZP-2.tif_lp.tif	LEG181	ERB180	Rep 2	0.76056338028169
137	1	68	1	150	ALAS	20230327_ERB180_ALASKA001.tif_ZP-3.tif_lp.tif	LEG181	ERB180	Rep 2	2.20588235294118
138	1	202	1	275	ALAS	20230327_ERB180_ALASKA002.tif_ZP-1.tif_lp.tif	LEG181	ERB180	Rep 2	1.36138613861386
139	1	155	1	240	ALAS	20230327_ERB180_ALASKA002.tif_ZP-2.tif_lp.tif	LEG181	ERB180	Rep 2	1.54838709677419
140	1	85	1	154	ALAS	20230327_ERB180_ALASKA002.tif_ZP-3.tif_lp.tif	LEG181	ERB180	Rep 2	1.81176470588235
141	1	66	1	156	ALAS	20230327_ERB180_ALASKA003.tif_ZP-1.tif_lp.tif	LEG181	ERB180	Rep 2	2.36363636363636
141	2	108	2	238	ALAS	20230327_ERB180_ALASKA003.tif_ZP-1.tif_lp.tif	LEG181	ERB180	Rep 2	2.2037037037037
142	1	273	1	356	ALAS	20230327_ERB180_ALASKA005.tif_ZP-1.tif_lp.tif	LEG181	ERB180	Rep 2	1.3040293040293
143	1	109	1	276	ALAS	20230327_ERB180_ALASKA005.tif_ZP-2.tif_lp.tif	LEG181	ERB180	Rep 2	2.53211009174312
144	1	88	1	341	ALAS	20230327_ERB180_ALASKA006.tif_ZP-1.tif_lp.tif	LEG181	ERB180	Rep 2	3.875
145	1	85	1	202	ALAS	20230327_ERB180_ALASKA007.tif_ZP-1.tif_lp.tif	LEG181	ERB180	Rep 2	2.37647058823529
146	1	82	1	178	ALAS	20230327_ERB180_ALASKA007.tif_ZP-2.tif_lp.tif	LEG181	ERB180	Rep 2	2.17073170731707
147	1	104	1	274	ALAS	20230327_ERB180_ALASKA007.tif_ZP-3.tif_lp.tif	LEG181	ERB180	Rep 2	2.63461538461538
148	1	100	1	246	ALAS	20230327_ERB180_ALASKA009.tif_ZP-1.tif_lp.tif	LEG181	ERB180	Rep 2	2.46
149	1	54	1	190	ALAS	20230327_ERB180_ALASKA010.tif_ZP-1.tif_lp.tif	LEG181	ERB180	Rep 2	3.51851851851852
149	2	87	2	226	ALAS	20230327_ERB180_ALASKA010.tif_ZP-1.tif_lp.tif	LEG181	ERB180	Rep 2	2.59770114942529
150	1	95	1	192	ALAS	20230327_ERB180_ALASKA012.tif_ZP-1.tif_lp.tif	LEG181	ERB180	Rep 2	2.02105263157895
151	1	78	1	147	ALAS	20230327_ERB180_ALASKA012.tif_ZP-2.tif_lp.tif	LEG181	ERB180	Rep 2	1.88461538461538
151	2	95	2	54	ALAS	20230327_ERB180_ALASKA012.tif_ZP-2.tif_lp.tif	LEG181	ERB180	Rep 2	0.568421052631579
152	1	86	1	160	ALAS	20230327_ERB180_ALASKA013.tif_ZP-1.tif_lp.tif	LEG181	ERB180	Rep 2	1.86046511627907
154	1	91	1	245	ALYS	20230331_ERB185_ALYSSAEDWARS001.tif_ZP-1.tif_lp.tif	LEG181	ERB185	Rep 3	2.69230769230769
155	1	111	1	233	ALYS	20230331_ERB185_ALYSSAEDWARS001.tif_ZP-2.tif_lp.tif	LEG181	ERB185	Rep 3	2.0990990990991
157	1	161	1	308	ALYS	20230331_ERB185_ALYSSAEDWARS004.tif_ZP-1.tif_lp.tif	LEG181	ERB185	Rep 3	1.91304347826087
158	1	105	1	162	ALYS	20230331_ERB185_ALYSSAEDWARS004.tif_ZP-2.tif_lp.tif	LEG181	ERB185	Rep 3	1.54285714285714
158	2	107	2	208	ALYS	20230331_ERB185_ALYSSAEDWARS004.tif_ZP-2.tif_lp.tif	LEG181	ERB185	Rep 3	1.94392523364486
159	1	94	1	183	ALYS	20230331_ERB185_ALYSSAEDWARS006.tif_ZP-1.tif_lp.tif	LEG181	ERB185	Rep 3	1.9468085106383
160	1	118	1	165	ALYS	20230331_ERB185_ALYSSAEDWARS006.tif_ZP-2.tif_lp.tif	LEG181	ERB185	Rep 3	1.39830508474576
161	1	71	1	63	ALYS	20230331_ERB185_ALYSSAEDWARS006.tif_ZP-3.tif_lp.tif	LEG181	ERB185	Rep 3	0.887323943661972
162	1	94	1	311	ALYS	20230331_ERB185_ALYSSAEDWARS007.tif_ZP-1.tif_lp.tif	LEG181	ERB185	Rep 3	3.30851063829787
163	1	88	1	155	ALYS	20230331_ERB185_ALYSSAEDWARS007.tif_ZP-2.tif_lp.tif	LEG181	ERB185	Rep 3	1.76136363636364
164	1	89	1	115	ALYS	20230331_ERB185_ALYSSAEDWARS007.tif_ZP-3.tif_lp.tif	LEG181	ERB185	Rep 3	1.29213483146067
165	1	94	1	221	ALYS	20230331_ERB185_ALYSSAEDWARS007.tif_ZP-4.tif_lp.tif	LEG181	ERB185	Rep 3	2.35106382978723
166	1	102	1	181	ALYS	20230331_ERB185_ALYSSAEDWARS008.tif_ZP-1.tif_lp.tif	LEG181	ERB185	Rep 3	1.77450980392157
167	1	98	1	182	ALYS	20230331_ERB185_ALYSSAEDWARS009.tif_ZP-1.tif_lp.tif	LEG181	ERB185	Rep 3	1.85714285714286
168	1	186	1	245	ALYS	20230331_ERB185_ALYSSAEDWARS013.tif_ZP-1.tif_lp.tif	LEG181	ERB185	Rep 3	1.31720430107527
168	2	249	2	365	ALYS	20230331_ERB185_ALYSSAEDWARS013.tif_ZP-1.tif_lp.tif	LEG181	ERB185	Rep 3	1.46586345381526
169	1	81	1	123	ALYS	20230331_ERB185_ALYSSAEDWARS013.tif_ZP-2.tif_lp.tif	LEG181	ERB185	Rep 3	1.51851851851852
