# Supplementary material for: Canonical and phosphoribosyl ubiquitination coordinate to stabilize a proteinaceous structure surrounding the Legionella-containing vacuole
Source: eLife. 2026 Jul 8;14:RP108254. doi: 10.7554/eLife.108254 (PMC13345631; doi:10.7554/eLife.108254)
Supplement: Figure 2—source data 2. [file elife-108254-fig2-data2.zip]

Archive with 15 entries (14 files):
- Figure 2 - source data 1/
- Figure 2 - source data 1/.DS_Store
- __MACOSX/Figure 2 - source data 1/._.DS_Store
- Figure 2 - source data 1/2c_1_20250317_MET093_HAHRP_300s_laddermerge.tif
- __MACOSX/Figure 2 - source data 1/._2c_1_20250317_MET093_HAHRP_300s_laddermerge.tif
- Figure 2 - source data 1/2c_2_20250324_MET093_Flag_ladder_merge.tif
- __MACOSX/Figure 2 - source data 1/._2c_2_20250324_MET093_Flag_ladder_merge.tif
- Figure 2 - source data 1/2d_3_20250331_MET099_Flag_InputIP_300s.tif
- __MACOSX/Figure 2 - source data 1/._2d_3_20250331_MET099_Flag_InputIP_300s.tif
- Figure 2 - source data 1/2c_3_20250318_MET093_Myc_300s_HC.tif
- __MACOSX/Figure 2 - source data 1/._2c_3_20250318_MET093_Myc_300s_HC.tif
- Figure 2 - source data 1/2d_2_20250330_MET099_IP_HAHRP_600s_Crescendo.tif
- __MACOSX/Figure 2 - source data 1/._2d_2_20250330_MET099_IP_HAHRP_600s_Crescendo.tif
- Figure 2 - source data 1/2d_1_20250330_MET099_Input_HAHRP_141s_Crescendo.tif
- __MACOSX/Figure 2 - source data 1/._2d_1_20250330_MET099_Input_HAHRP_141s_Crescendo.tif
