# Supplementary material for: Canonical and phosphoribosyl ubiquitination coordinate to stabilize a proteinaceous structure surrounding the Legionella-containing vacuole
Source: eLife. 2026 Jul 8;14:RP108254. doi: 10.7554/eLife.108254 (PMC13345631; doi:10.7554/eLife.108254)
Supplement: Figure 2—source data 3. [file elife-108254-fig2-data3.zip]

Archive with 5 entries (4 files):
- Figure 2 - source data 2/
- Figure 2 - source data 2/.DS_Store
- __MACOSX/Figure 2 - source data 2/._.DS_Store
- Figure 2 - source data 2/Figure 2 source data 2.pdf
- __MACOSX/Figure 2 - source data 2/._Figure 2 source data 2.pdf
