# Supplementary material for: Canonical and phosphoribosyl ubiquitination coordinate to stabilize a proteinaceous structure surrounding the Legionella-containing vacuole
Source: eLife. 2026 Jul 8;14:RP108254. doi: 10.7554/eLife.108254 (PMC13345631; doi:10.7554/eLife.108254)
Supplement: Figure 2—figure supplement 1—source data 1. [file elife-108254-fig2-figsupp1-data1.zip]

Archive with 5 entries (4 files):
- Figure 2, figure supplement 1 - source data 1/
- Figure 2, figure supplement 1 - source data 1/2s1_1_20240205_HAdGG_337s_HC.tif
- __MACOSX/Figure 2, figure supplement 1 - source data 1/._2s1_1_20240205_HAdGG_337s_HC.tif
- Figure 2, figure supplement 1 - source data 1/2s1_2_20240206_Hsp70_75s_HC.tif
- __MACOSX/Figure 2, figure supplement 1 - source data 1/._2s1_2_20240206_Hsp70_75s_HC.tif
