# Supplementary material for: Canonical and phosphoribosyl ubiquitination coordinate to stabilize a proteinaceous structure surrounding the Legionella-containing vacuole
Source: eLife. 2026 Jul 8;14:RP108254. doi: 10.7554/eLife.108254 (PMC13345631; doi:10.7554/eLife.108254)
Supplement: Figure 3—source data 1. [file elife-108254-fig3-data1.csv]

Label	avg_bg	X	Area	Mean	IntDen	RawIntDen	CTCF	perm	rep	ctcf_scaled
20230605_MET014_FIONA001.tif_ZP.tif:2	112.819	1	1462.19	141.15	206388.067	5775997	41425.25339	Saponin	Rep1	4.142525339
20230605_MET014_FIONA001.tif_ZP.tif:2	112.819	2	1951.362	135.679	264759.652	7409590	44608.942522	Saponin	Rep1	4.4608942522
20230605_MET014_FIONA001.tif_ZP.tif:2	112.819	3	2333.408	150.021	350059.105	9796789	86806.347848	Saponin	Rep1	8.6806347848
20230605_MET014_FIONA002.tif_ZP.tif:2	112.525666666667	4	1187.018	132.763	157592.021	4410386	24022.0292046667	Saponin	Rep1	2.40220292046667
20230605_MET014_FIONA002.tif_ZP.tif:2	112.525666666667	5	831.734	145.554	121061.922	3388051	27470.4991606667	Saponin	Rep1	2.74704991606667
20230605_MET014_FIONA003.tif_ZP.tif:2	113.273333333333	6	2656.283	146.366	388789.225	10880694	87903.1953133334	Saponin	Rep1	8.79031953133334
20230605_MET014_FIONA003.tif_ZP.tif:2	113.273333333333	7	3015.997	141.122	425624.154	11911560	83992.1204866667	Saponin	Rep1	8.39921204866667
20230605_MET014_FIONA003.tif_ZP.tif:2	113.273333333333	8	2722.351	144.426	393177.761	11003512	84807.9887266667	Saponin	Rep1	8.48079887266667
20230605_MET014_FIONA003.tif_ZP.tif:2	113.273333333333	9	1101.511	151.099	166437.019	4657923	41665.1963266667	Saponin	Rep1	4.16651963266667
20230605_MET014_FIONA003.tif_ZP.tif:2	113.273333333333	10	1301.003	159.124	207021.274	5793718	59652.3275133334	Saponin	Rep1	5.96523275133334
20230605_MET014_FIONA003.tif_ZP.tif:2	113.273333333333	11	4172.214	131.914	550371.62	15402755	77771.0328400001	Saponin	Rep1	7.77710328400001
20230605_MET014_FIONA004.tif_ZP.tif:2	113.376	12	1323.657	149.294	197613.818	5530440	47542.881968	Saponin	Rep1	4.7542881968
20230605_MET014_FIONA004.tif_ZP.tif:2	113.376	13	1691.411	137.832	233130.557	6524415	41365.143464	Saponin	Rep1	4.1365143464
20230605_MET014_FIONA004.tif_ZP.tif:2	113.376	14	2189.623	128.131	280559.138	7851756	32308.440752	Saponin	Rep1	3.2308440752
20230605_MET014_FIONA004.tif_ZP.tif:2	113.376	15	2180.118	128.268	279638.503	7825991	32465.444632	Saponin	Rep1	3.2465444632
20230605_MET014_FIONA005.tif_ZP.tif:2	112.684	16	1526.508	134.986	206056.509	5766718	34043.481528	Saponin	Rep1	3.4043481528
20230605_MET014_FIONA006.tif_ZP.tif:2	113.777333333333	17	1711.457	130.549	223429.455	6252919	28704.4414253333	Saponin	Rep1	2.87044414253333
20230605_MET014_FIONA006.tif_ZP.tif:2	113.777333333333	18	1223.322	132.275	161815.189	4528576	22628.874032	Saponin	Rep1	2.2628874032
20230605_MET014_FIONA006.tif_ZP.tif:2	113.777333333333	19	1885.972	148.185	279473.564	7821375	64892.6990986667	Saponin	Rep1	6.48926990986667
20230605_MET014_FIONA006.tif_ZP.tif:2	113.777333333333	20	2635.237	135.875	358063.972	10020814	58233.7334386667	Saponin	Rep1	5.82337334386667
20230605_MET014_FIONA006.tif_ZP.tif:2	113.777333333333	21	2361.065	132.266	312289.247	8739758	43653.5674733333	Saponin	Rep1	4.36535674733333
20230605_MET014_FIONA006.tif_ZP.tif:2	113.777333333333	22	2231.179	136.343	304204.734	8513504	50347.1371906667	Saponin	Rep1	5.03471371906667
20230605_MET014_FIONA007.tif_ZP.tif:2	112.046	23	2791.421	138.585	386849.798	10826417	74082.240634	Saponin	Rep1	7.4082240634
20230605_MET014_FIONA007.tif_ZP.tif:2	112.046	24	2968.76	138.601	411474.273	11515560	78836.59004	Saponin	Rep1	7.883659004
20230605_MET014_FIONA007.tif_ZP.tif:2	112.046	25	2127.52	126.689	269532.7	7543169	31152.59408	Saponin	Rep1	3.115259408
20230605_MET014_FIONA008.tif_ZP.tif:2	113.496333333333	26	3160.926	136.068	430102.163	12036882	71348.652062	Saponin	Rep1	7.1348652062
20230605_MET014_FIONA008.tif_ZP.tif:2	113.496333333333	27	2225.462	128.671	286353.086	8013906	33771.3090273334	Saponin	Rep1	3.37713090273334
20230605_MET014_FIONA008.tif_ZP.tif:2	113.496333333333	28	2313.041	132.184	305746.607	8556655	43224.9346503334	Saponin	Rep1	4.32249346503334
20230605_MET014_FIONA008.tif_ZP.tif:2	113.496333333333	29	1505.676	125.394	188802.765	5283853	17914.059812	Saponin	Rep1	1.7914059812
20230605_MET014_FIONA008.tif_ZP.tif:2	113.496333333333	30	2531.257	133.302	337422.046	9443127	50133.6577756667	Saponin	Rep1	5.01336577756667
20230605_MET014_FIONA008.tif_ZP.tif:2	113.496333333333	31	2209.24	145.466	321370.005	8993893	70629.3655466667	Saponin	Rep1	7.06293655466667
20230605_MET014_FIONA008.tif_ZP.tif:2	113.496333333333	32	1849.347	139.974	258860.866	7244506	48966.762439	Saponin	Rep1	4.8966762439
20230605_MET014_FIONA008.tif_ZP.tif:2	113.496333333333	33	1268.523	145.196	184184.115	5154595	40211.405751	Saponin	Rep1	4.0211405751
20230605_MET014_FIONA009.tif_ZP.tif:2	115.382	34	992.743	143.759	142716.064	3994066	28171.391174	Saponin	Rep1	2.8171391174
20230605_MET014_FIONA009.tif_ZP.tif:2	115.382	35	1432.89	144.68	207310.703	5801818	41980.98902	Saponin	Rep1	4.198098902
20230605_MET014_FIONA009.tif_ZP.tif:2	115.382	36	1371.288	150.881	206901.643	5790370	48679.690984	Saponin	Rep1	4.8679690984
20230605_MET014_FIONA009.tif_ZP.tif:2	115.382	37	875.47	161.629	141500.961	3960060	40487.48146	Saponin	Rep1	4.048748146
20230605_MET014_FIONA009.tif_ZP.tif:2	115.382	38	861.142	128.442	110606.767	3095452	11246.480756	Saponin	Rep1	1.1246480756
20230605_MET014_FIONA009.tif_ZP.tif:2	115.382	39	1345.668	131.534	177000.978	4953567	21735.112824	Saponin	Rep1	2.1735112824
20230605_MET014_FIONA009.tif_ZP.tif:2	115.382	40	1864.14	136.185	253868.352	7104785	38780.15052	Saponin	Rep1	3.878015052
20230605_MET014_FIONA010.tif_ZP.tif:2	111.463666666667	41	2749.436	121.141	333070.493	9321344	26608.2751746667	Saponin	Rep1	2.66082751746667
20230605_MET014_FIONA010.tif_ZP.tif:2	111.463666666667	42	3359.847	121.979	409829.742	11469536	35328.875941	Saponin	Rep1	3.5328875941
20230605_MET014_FIONA010.tif_ZP.tif:2	111.463666666667	43	2272.128	117.258	266425.693	7456216	13165.974984	Saponin	Rep1	1.3165974984
20230605_MET014_FIONA010.tif_ZP.tif:2	111.463666666667	44	2383.612	116.596	277920.757	7777918	12234.6235693333	Saponin	Rep1	1.22346235693333
20230605_MET014_FIONA010.tif_ZP.tif:2	111.463666666667	45	1968.334	122.656	241428.391	6756639	22030.6661353333	Saponin	Rep1	2.20306661353333
20230605_MET014_FIONA010.tif_ZP.tif:2	111.463666666667	46	1771.665	119.198	211179.267	5910084	13702.989995	Saponin	Rep1	1.3702989995
20230605_MET014_FIONA010.tif_ZP.tif:2	111.463666666667	47	2434.316	125.513	305538.932	8550843	34201.1448146667	Saponin	Rep1	3.42011448146667
20230605_MET014_FIONA011.tif_ZP.tif:2	112.075666666667	48	4046.116	129.299	523160.397	14641219	69689.2488893333	Saponin	Rep1	6.96892488893333
20230605_MET014_FIONA011.tif_ZP.tif:2	112.075666666667	49	1114.303	148.891	165909.186	4643151	41022.9344063333	Saponin	Rep1	4.10229344063333
20230605_MET014_FIONA011.tif_ZP.tif:2	112.075666666667	50	2839.052	129.402	367378.953	10281504	49190.3073986666	Saponin	Rep1	4.91903073986666
20230605_MET014_FIONA011.tif_ZP.tif:2	112.075666666667	51	1375.361	126.609	174132.875	4873300	19988.3740176666	Saponin	Rep1	1.99883740176666
20230605_MET014_FIONA011.tif_ZP.tif:2	112.075666666667	52	1077.463	141.961	152958.256	4280705	32200.8719663333	Saponin	Rep1	3.22008719663333
20230605_MET014_FIONA012.tif_ZP.tif:2	112.324666666667	53	2699.233	145.044	391507.289	10956762	88316.8420193333	Saponin	Rep1	8.83168420193333
20230605_MET014_FIONA012.tif_ZP.tif:2	112.324666666667	54	4226.991	129.283	546477.294	15293768	71681.9389219999	Saponin	Rep1	7.16819389219999
20230605_MET014_FIONA012.tif_ZP.tif:2	112.324666666667	55	3259.297	139.185	453646.602	12695799	87547.1529073333	Saponin	Rep1	8.75471529073333
20230605_MET014_FIONA012.tif_ZP.tif:2	112.324666666667	56	2823.652	142.893	403480.947	11291858	86315.1773173333	Saponin	Rep1	8.63151773173333
20230605_MET014_FIONA012.tif_ZP.tif:2	112.324666666667	57	2638.203	132.863	350519.87	9809684	54184.597426	Saponin	Rep1	5.4184597426
20230605_MET014_JULIEN001.tif_ZP.tif:2	111.452333333333	58	914.025	128.538	117487.04	3288004	15616.821025	SDS	Rep1	1.5616821025
20230605_MET014_JULIEN001.tif_ZP.tif:2	111.452333333333	59	1137.743	121.39	138110.564	3865176	11306.4519163334	SDS	Rep1	1.13064519163334
20230605_MET014_JULIEN001.tif_ZP.tif:2	111.452333333333	60	977.521	129.384	126475.145	3539546	17528.1486676667	SDS	Rep1	1.75281486676667
20230605_MET014_JULIEN001.tif_ZP.tif:2	111.452333333333	61	1282.351	124.548	159714.253	4469779	16793.2418976667	SDS	Rep1	1.67932418976667
20230605_MET014_JULIEN001.tif_ZP.tif:2	111.452333333333	62	1005.249	122.004	122644.171	3432332	10606.824369	SDS	Rep1	1.0606824369
20230605_MET014_JULIEN002.tif_ZP.tif:2	112.003333333333	63	765.844	126.164	96622.11	2704076	10845.0291866667	SDS	Rep1	1.08450291866667
20230605_MET014_JULIEN002.tif_ZP.tif:2	112.003333333333	64	1240.937	124.664	154700.014	4329450	15710.9335433333	SDS	Rep1	1.57109335433333
20230605_MET014_JULIEN002.tif_ZP.tif:2	112.003333333333	65	733.829	121.257	88982.21	2490265	6790.91590333334	SDS	Rep1	0.679091590333334
20230605_MET014_JULIEN002.tif_ZP.tif:2	112.003333333333	66	1533.654	119.523	183307.001	5130048	11532.64082	SDS	Rep1	1.153264082
20230605_MET014_JULIEN002.tif_ZP.tif:2	112.003333333333	67	989.92	125.074	123813.466	3465056	12939.1262666667	SDS	Rep1	1.29391262666667
20230605_MET014_JULIEN003.tif_ZP.tif:2	111.789666666667	68	1437.142	122.671	176296.128	4933841	15638.5028673333	SDS	Rep1	1.56385028673333
20230605_MET014_JULIEN003.tif_ZP.tif:2	111.789666666667	69	2432.458	118.901	289220.545	8094155	17296.8759993333	SDS	Rep1	1.72968759993333
20230605_MET014_JULIEN003.tif_ZP.tif:2	111.789666666667	70	1227.073	120.847	148288.188	4150008	11114.1063543333	SDS	Rep1	1.11141063543333
20230605_MET014_JULIEN003.tif_ZP.tif:2	111.789666666667	71	1084.896	116.249	126117.896	3529548	4837.733792	SDS	Rep1	0.4837733792
20230605_MET014_JULIEN003.tif_ZP.tif:2	111.789666666667	72	2068.348	117.786	243621.872	6818026	12401.9385293334	SDS	Rep1	1.24019385293334
20230605_MET014_JULIEN004.tif_ZP.tif:2	110.018	73	2837.623	115.684	328267.322	9186922	16077.714786	SDS	Rep1	1.6077714786
20230605_MET014_JULIEN004.tif_ZP.tif:2	110.018	74	2670.433	114.501	305766.08	8557200	11970.382206	SDS	Rep1	1.1970382206
20230605_MET014_JULIEN004.tif_ZP.tif:2	110.018	75	1826.835	117.894	215372.527	6027437	14387.79397	SDS	Rep1	1.438779397
20230605_MET014_JULIEN004.tif_ZP.tif:2	110.018	76	813.011	113.866	92573.957	2590784	3128.112802	SDS	Rep1	0.3128112802
20230605_MET014_JULIEN005.tif_ZP.tif:2	111.509	77	1382.401	120.719	166882.669	4670395	12732.515891	SDS	Rep1	1.2732515891
20230605_MET014_JULIEN005.tif_ZP.tif:2	111.509	78	1854.349	119.443	221489.635	6198631	14713.032359	SDS	Rep1	1.4713032359
20230605_MET014_JULIEN005.tif_ZP.tif:2	111.509	79	582.932	120.289	70120.346	1962395	5118.181612	SDS	Rep1	0.5118181612
20230605_MET014_JULIEN005.tif_ZP.tif:2	111.509	80	1202.133	118.52	142476.731	3987368	8428.082303	SDS	Rep1	0.8428082303
20230605_MET014_JULIEN006.tif_ZP.tif:2	111.780666666667	85	2678.544	118.883	318432.011	8911670	19022.576984	SDS	Rep1	1.9022576984
20230605_MET014_JULIEN006.tif_ZP.tif:2	111.780666666667	86	2328.835	118.094	275022.532	7696808	14703.8031433334	SDS	Rep1	1.47038031433334
20230605_MET014_JULIEN006.tif_ZP.tif:2	111.780666666667	87	1916.308	114.812	220015.546	6157377	5809.36022133334	SDS	Rep1	0.580936022133334
20230605_MET014_JULIEN007.tif_ZP.tif:2	112.156	84	1202.847	119.762	144055.694	4031557	9149.18586799997	SDS	Rep1	0.914918586799997
20230605_MET014_JULIEN007.tif_ZP.tif:2	112.156	81	2841.625	119.344	339132.002	9490982	20426.7084999999	SDS	Rep1	2.04267084999999
20230605_MET014_JULIEN007.tif_ZP.tif:2	112.156	82	2394.617	117.626	281668.332	7882798	13097.6677479999	SDS	Rep1	1.30976677479999
20230605_MET014_JULIEN007.tif_ZP.tif:2	112.156	83	2484.126	116.692	289876.871	8112523	11267.2353439999	SDS	Rep1	1.12672353439999
20230605_MET014_JULIEN008.tif_ZP.tif:2	111.848	88	1302.968	120.905	157535.243	4408797	11800.878136	SDS	Rep1	1.1800878136
20230605_MET014_JULIEN008.tif_ZP.tif:2	111.848	89	2239.576	116.125	260070.753	7278366	9578.656552	SDS	Rep1	0.9578656552
20230605_MET014_JULIEN008.tif_ZP.tif:2	111.848	90	2752.223	120.163	330716.038	9255452	22885.399896	SDS	Rep1	2.2885399896
20230605_MET014_JULIEN008.tif_ZP.tif:2	111.848	91	1926.957	122.8	236630.616	6622368	21104.329464	SDS	Rep1	2.1104329464
20230605_MET014_JULIEN009.tif_ZP.tif:2	111.492666666667	92	1536.906	121.974	187462.671	5246349	16108.922644	SDS	Rep1	1.6108922644
20230605_MET014_JULIEN009.tif_ZP.tif:2	111.492666666667	93	2041.371	121.473	247971.032	6939742	20373.135554	SDS	Rep1	2.0373135554
20230605_MET014_JULIEN009.tif_ZP.tif:2	111.492666666667	94	1283.101	120.722	154898.184	4334996	11841.8319073333	SDS	Rep1	1.18418319073333
20230605_MET014_JULIEN009.tif_ZP.tif:2	111.492666666667	95	2538.689	119.604	303637.166	8497620	20591.9595526667	SDS	Rep1	2.05919595526667
20230605_MET014_JULIEN009.tif_ZP.tif:2	111.492666666667	96	2284.313	117.907	269336.138	7537668	14651.9901286666	SDS	Rep1	1.46519901286666
20230605_MET014_JULIEN009.tif_ZP.tif:2	111.492666666667	97	3130.626	113.244	354523.643	9921734	5481.80192399997	SDS	Rep1	0.548180192399997
20230605_MET014_JULIEN010.tif_ZP.tif:2	110.627	98	2317.436	116.244	269387.128	7539095	13016.135628	SDS	Rep1	1.3016135628
20230605_MET014_JULIEN010.tif_ZP.tif:2	110.627	99	1979.876	117.326	232291.605	6500936	13263.862748	SDS	Rep1	1.3263862748
20230605_MET014_JULIEN010.tif_ZP.tif:2	110.627	100	1709.67	120.96	206801.915	5787579	17666.25191	SDS	Rep1	1.766625191
20230605_MET014_JULIEN010.tif_ZP.tif:2	110.627	101	1946.609	120.858	235263.902	6584119	19916.388157	SDS	Rep1	1.9916388157
20230605_MET014_JULIEN010.tif_ZP.tif:2	110.627	102	1830.873	117.937	215927.517	6042969	13383.529629	SDS	Rep1	1.3383529629
20230605_MET014_JULIEN010.tif_ZP.tif:2	110.627	103	1872.68	117.548	220130.46	6160593	12961.48964	SDS	Rep1	1.296148964
20230605_MET014_JULIEN010.tif_ZP.tif:2	110.627	104	1620.519	123.768	200568.606	5613133	21295.450587	SDS	Rep1	2.1295450587
20230605_MET014_JULIEN011.tif_ZP.tif:2	111.112333333333	105	3003.777	120.05	360603.054	10091873	26846.382717	SDS	Rep1	2.6846382717
20230605_MET014_JULIEN011.tif_ZP.tif:2	111.112333333333	106	1308.936	120.997	158377.875	4432379	12938.941856	SDS	Rep1	1.2938941856
20230605_MET014_JULIEN011.tif_ZP.tif:2	111.112333333333	107	1602.688	117.999	189115.456	5292604	11037.0527146666	SDS	Rep1	1.10370527146666
20230605_MET014_JULIEN011.tif_ZP.tif:2	111.112333333333	108	2639.453	120.205	317274.794	8879284	23999.0124463333	SDS	Rep1	2.39990124463333
20230605_MET014_JULIEN011.tif_ZP.tif:2	111.112333333333	109	2248.652	117.6	264440.708	7400664	14587.7374253333	SDS	Rep1	1.45877374253333
20230605_MET014_JULIEN011.tif_ZP.tif:2	111.112333333333	110	1606.405	115.889	186164.527	5210019	7673.11917166665	SDS	Rep1	0.767311917166665
20230324_ERB180_BDLC001.tif_ZP.tif:2	111.1732	1	1454.794	120.087	174701.55	4889215	12967.4456792	Saponin	Rep2	1.29674456792
20230324_ERB180_BDLC001.tif_ZP.tif:2	111.1732	2	2259.658	121.453	274442.637	7680579	23229.2262344	Saponin	Rep2	2.32292262344
20230324_ERB180_BDLC001.tif_ZP.tif:2	111.1732	3	1933.138	131.347	253912.052	7106008	38998.9144984	Saponin	Rep2	3.89989144984
20230324_ERB180_BDLC001.tif_ZP.tif:2	111.1732	4	2207.739	126.82	279984.567	7835676	34543.1576052	Saponin	Rep2	3.45431576052
20230324_ERB180_BDLC001.tif_ZP.tif:2	111.1732	5	1226.502	120.569	147877.841	4138524	11523.6888536	Saponin	Rep2	1.15236888536
20230324_ERB180_BDLC002.tif_ZP.tif:2	111.9836	6	1188.411	131.664	156470.5	4378999	23387.9579404	Saponin	Rep2	2.33879579404
20230324_ERB180_BDLC002.tif_ZP.tif:2	111.9836	7	1990.345	123.099	245009.097	6856849	22123.098658	Saponin	Rep2	2.2123098658
20230324_ERB180_BDLC002.tif_ZP.tif:2	111.9836	8	2637.095	129.503	341512.183	9557594	46200.7913580001	Saponin	Rep2	4.62007913580001
20230324_ERB180_BDLC002.tif_ZP.tif:2	111.9836	9	920.564	135.474	124712.341	3490212	21624.2702496	Saponin	Rep2	2.16242702496
20230324_ERB180_BDLC002.tif_ZP.tif:2	111.9836	10	1407.699	128.473	180850.71	5061306	23211.5082636	Saponin	Rep2	2.32115082636
20230324_ERB180_BDLC003.tif_ZP.tif:2	111.6374	11	1133.634	136.548	154795.704	4332128	28239.7516884	Saponin	Rep2	2.82397516884
20230324_ERB180_BDLC003.tif_ZP.tif:2	111.6374	12	3127.517	134.446	420480.922	11767621	71333.0556642	Saponin	Rep2	7.13330556642
20230324_ERB180_BDLC003.tif_ZP.tif:2	111.6374	13	979.022	144.346	141318.013	3954940	32022.5423772	Saponin	Rep2	3.20225423772
20230324_ERB180_BDLC003.tif_ZP.tif:2	111.6374	14	1822.976	128.398	234065.95	6550593	30553.6490976	Saponin	Rep2	3.05536490976
20230324_ERB180_BDLC003.tif_ZP.tif:2	111.6374	15	768.096	144.166	110733.33	3098994	24985.0896096	Saponin	Rep2	2.49850896096
20230324_ERB180_BDLC004.tif_ZP.tif:2	111.8904	16	1890.081	134.096	253452.717	7093153	41970.7978776	Saponin	Rep2	4.19707978776
20230324_ERB180_BDLC004.tif_ZP.tif:2	111.8904	17	1666.685	134.513	224190.011	6274204	37703.959676	Saponin	Rep2	3.7703959676
20230324_ERB180_BDLC004.tif_ZP.tif:2	111.8904	18	2054.556	139.525	286662.239	8022558	56777.1463376	Saponin	Rep2	5.67771463376
20230324_ERB180_BDLC004.tif_ZP.tif:2	111.8904	19	1060.133	132.449	140413.814	3929635	21795.1085768	Saponin	Rep2	2.17951085768
20230324_ERB180_BDLC004.tif_ZP.tif:2	111.8904	20	1444.753	129.508	187107.281	5236403	25453.2899288	Saponin	Rep2	2.54532899288
20230324_ERB180_BDLC005.tif_ZP.tif:2	111.4954	21	1316.225	136.394	179524.516	5024191	32771.483135	Saponin	Rep2	3.2771483135
20230324_ERB180_BDLC005.tif_ZP.tif:2	111.4954	22	2514.999	133.539	335849.587	9399120	55438.7674954	Saponin	Rep2	5.54387674954
20230324_ERB180_BDLC005.tif_ZP.tif:2	111.4954	23	3370.137	138.086	465367.599	13023824	89612.8261301999	Saponin	Rep2	8.96128261301999
20230324_ERB180_BDLC005.tif_ZP.tif:2	111.4954	24	1117.769	144.942	162011.608	4534073	37385.5062374	Saponin	Rep2	3.73855062374
20230324_ERB180_BDLC005.tif_ZP.tif:2	111.4954	25	2491.844	134.265	334568.379	9363264	56739.2354824	Saponin	Rep2	5.67392354824
20230324_ERB180_BDLC006.tif_ZP.tif:2	111.6706	26	2589.5	146.657	379767.318	10628206	90596.2993000001	Saponin	Rep2	9.05962993000001
20230324_ERB180_BDLC007.tif_ZP.tif:2	111.6398	27	2013.857	139.071	280068.716	7838031	55242.1232914	Saponin	Rep2	5.52421232914
20230324_ERB180_BDLC007.tif_ZP.tif:2	111.6398	28	2020.789	136.782	276407.291	7735562	50806.8111978	Saponin	Rep2	5.08068111978
20230324_ERB180_BDLC007.tif_ZP.tif:2	111.6398	29	2906.014	133.845	388954.95	10885332	64528.1282428	Saponin	Rep2	6.45281282428
20230324_ERB180_BDLC007.tif_ZP.tif:2	111.6398	30	993.386	134.666	133775.126	3743844	22873.7116372	Saponin	Rep2	2.28737116372
20230324_ERB180_BDLC007.tif_ZP.tif:2	111.6398	31	1999.564	136.944	273829.119	7663409	50598.1939528	Saponin	Rep2	5.05981939528
20230324_ERB180_BDLC007.tif_ZP.tif:2	111.6398	32	1550.627	140.548	217936.871	6099203	44825.1828454	Saponin	Rep2	4.48251828454
20230324_ERB180_BDLC008.tif_ZP.tif:2	111.5138	33	2643.169	137.903	364500.703	10200953	69750.8837678	Saponin	Rep2	6.97508837678
20230324_ERB180_BDLC009.tif_ZP.tif:2	111.1836	34	2618.336	122.463	320649.148	8973719	29533.1255104	Saponin	Rep2	2.95331255104
20230324_ERB180_BDLC009.tif_ZP.tif:2	111.1836	35	3234.677	128.531	415756.827	11635412	56113.7933028	Saponin	Rep2	5.61137933028
20230324_ERB180_BDLC009.tif_ZP.tif:2	111.1836	36	3611.507	129.349	467146.089	13073597	65605.7393148	Saponin	Rep2	6.56057393148
20230324_ERB180_BDLC009.tif_ZP.tif:2	111.1836	37	1459.332	141.446	206416.545	5776794	44162.7596448	Saponin	Rep2	4.41627596448
20230324_ERB180_BDLC009.tif_ZP.tif:2	111.1836	38	1940.856	139.473	270696.278	7575733	54904.9208384	Saponin	Rep2	5.49049208384
20230324_ERB180_BDLC009.tif_ZP.tif:2	111.1836	39	1774.738	135.962	241297.183	6752967	43975.4231032	Saponin	Rep2	4.39754231032
20230324_ERB180_BDLC010.tif_ZP.tif:2	111.4412	40	2735.072	131.118	358616.818	10036286	53817.1122336001	Saponin	Rep2	5.38171122336001
20230324_ERB180_BDLC010.tif_ZP.tif:2	111.4412	41	2364.996	137.311	324740.822	9088229	61182.8297648	Saponin	Rep2	6.11828297648
20230324_ERB180_BDLC010.tif_ZP.tif:2	111.4412	42	1617.482	138.76	224442.351	6281266	44188.2159416	Saponin	Rep2	4.41882159416
20230324_ERB180_BDLC010.tif_ZP.tif:2	111.4412	43	1712.886	134.483	230353.571	6446698	39467.4996968	Saponin	Rep2	3.94674996968
20230324_ERB180_BDLC010.tif_ZP.tif:2	111.4412	44	1860.888	119.793	222921.989	6238717	15542.3972144	Saponin	Rep2	1.55423972144
20230324_ERB180_BDLC010.tif_ZP.tif:2	111.4412	45	986.883	133.792	132036.977	3695200	22057.5512204	Saponin	Rep2	2.20575512204
20230324_ERB180_BDLC011.tif_ZP.tif:2	111.3666	46	1575.246	133.457	210227.151	5883438	34797.3598164	Saponin	Rep2	3.47973598164
20230324_ERB180_BDLC011.tif_ZP.tif:2	111.3666	47	1550.663	131.921	204565.126	5724980	31873.0599442	Saponin	Rep2	3.18730599442
20230324_ERB180_BDLC011.tif_ZP.tif:2	111.3666	48	2307.467	124.127	286418.297	8015731	29443.5425978	Saponin	Rep2	2.94435425978
20230324_ERB180_BDLC011.tif_ZP.tif:2	111.3666	49	1094.436	157.412	172277.919	4821387	50394.3027624	Saponin	Rep2	5.03943027624
20230324_ERB180_BDLC011.tif_ZP.tif:2	111.3666	50	1394.8	137.505	191792.607	5367527	36458.47332	Saponin	Rep2	3.645847332
20230630_MET017_APHRODITE001.tif_ZP.tif:2	111.2586	51	2367.604	121.396	287416.864	8043677	24000.5576056	SDS	Rep2	2.40005576056
20230630_MET017_APHRODITE001.tif_ZP.tif:2	111.2586	52	1571.637	122.096	191890.691	5370272	17032.5586718	SDS	Rep2	1.70325586718
20230630_MET017_APHRODITE001.tif_ZP.tif:2	111.2586	53	1108.943	125.546	139223.866	3896333	15844.4203402	SDS	Rep2	1.58444203402
20230630_MET017_APHRODITE001.tif_ZP.tif:2	111.2586	54	2063.381	119.787	247165.596	6917201	17596.7146734	SDS	Rep2	1.75967146734
20230630_MET017_APHRODITE001.tif_ZP.tif:2	111.2586	55	1515.145	119.386	180886.907	5062319	12313.995503	SDS	Rep2	1.2313995503
20230630_MET017_APHRODITE002.tif_ZP.tif:2	111.3912	56	701.455	126.991	89078.794	2492968	10942.879804	SDS	Rep2	1.0942879804
20230630_MET017_APHRODITE002.tif_ZP.tif:2	111.3912	57	1243.617	128.204	159436.83	4462015	20908.8400296	SDS	Rep2	2.09088400296
20230630_MET017_APHRODITE002.tif_ZP.tif:2	111.3912	58	2274.165	118.308	269050.782	7529682	15728.813652	SDS	Rep2	1.5728813652
20230630_MET017_APHRODITE002.tif_ZP.tif:2	111.3912	59	1504.533	123.143	185272.62	5185058	17680.8836904	SDS	Rep2	1.76808836904
20230630_MET017_APHRODITE002.tif_ZP.tif:2	111.3912	60	1617.41	121.06	195804.205	5479796	15638.964208	SDS	Rep2	1.5638964208
20230630_MET017_APHRODITE003.tif_ZP.tif:2	111.0592	61	1691.84	118.88	201126.097	5628735	13231.700072	SDS	Rep2	1.3231700072
20230630_MET017_APHRODITE003.tif_ZP.tif:2	111.0592	62	2262.266	116.904	264468.114	7401431	13222.6618528	SDS	Rep2	1.32226618528
20230630_MET017_APHRODITE003.tif_ZP.tif:2	111.0592	63	2173.4	119.607	259953.266	7275078	18577.20072	SDS	Rep2	1.857720072
20230630_MET017_APHRODITE003.tif_ZP.tif:2	111.0592	64	2207.632	120.674	266403.111	7455584	21225.2671856	SDS	Rep2	2.12252671856
20230630_MET017_APHRODITE003.tif_ZP.tif:2	111.0592	65	1782.564	124.562	222039.122	6214009	24068.9902112	SDS	Rep2	2.40689902112
20230630_MET017_APHRODITE004.tif_ZP.tif:2	111.855	66	2136.918	119.164	254643.63	7126482	15618.66711	SDS	Rep2	1.561866711
20230630_MET017_APHRODITE004.tif_ZP.tif:2	111.855	67	1996.027	119.886	239295.153	6696938	16029.552915	SDS	Rep2	1.6029552915
20230630_MET017_APHRODITE004.tif_ZP.tif:2	111.855	68	1781.313	120.14	214006.777	5989215	14758.011385	SDS	Rep2	1.4758011385
20230630_MET017_APHRODITE004.tif_ZP.tif:2	111.855	69	2018.073	121.474	245143.163	6860601	19411.607585	SDS	Rep2	1.9411607585
20230630_MET017_APHRODITE004.tif_ZP.tif:2	111.855	70	1307.935	123.685	161772.132	4527371	15473.062575	SDS	Rep2	1.5473062575
20230630_MET017_APHRODITE005.tif_ZP.tif:2	111.452	71	2216.064	120.187	266341.437	7453858	19356.672072	SDS	Rep2	1.9356672072
20230630_MET017_APHRODITE005.tif_ZP.tif:2	111.452	72	3210.415	123.567	396702.761	11102163	38895.58842	SDS	Rep2	3.889558842
20230630_MET017_APHRODITE005.tif_ZP.tif:2	111.452	73	1692.483	124.556	210809.476	5899735	22178.860684	SDS	Rep2	2.2178860684
20230630_MET017_APHRODITE005.tif_ZP.tif:2	111.452	74	3244.361	125.054	405721.488	11354562	44130.965828	SDS	Rep2	4.4130965828
20230630_MET017_APHRODITE005.tif_ZP.tif:2	111.452	75	744.477	124.14	92419.381	2586458	9445.930396	SDS	Rep2	0.9445930396
20230630_MET017_APHRODITE006.tif_ZP.tif:2	111.4464	76	1748.832	123.396	215799.632	6039390	20898.6013952	SDS	Rep2	2.08986013952
20230630_MET017_APHRODITE006.tif_ZP.tif:2	111.4464	77	1969.942	118.772	233974.583	6548036	14431.6388912	SDS	Rep2	1.44316388912
20230630_MET017_APHRODITE006.tif_ZP.tif:2	111.4464	78	2742.004	121.525	333222.925	9325610	27636.4504144	SDS	Rep2	2.76364504144
20230630_MET017_APHRODITE006.tif_ZP.tif:2	111.4464	79	2105.116	120.633	253946.998	7106986	19339.3982176	SDS	Rep2	1.93393982176
20230630_MET017_APHRODITE006.tif_ZP.tif:2	111.4464	80	2065.132	118.187	244071.31	6830604	13919.7830752	SDS	Rep2	1.39197830752
20230630_MET017_APHRODITE007.tif_ZP.tif:2	111.8232	81	1967.119	127.586	250977.488	7023881	31007.9466392	SDS	Rep2	3.10079466392
20230630_MET017_APHRODITE007.tif_ZP.tif:2	111.8232	82	3096.037	120.452	372922.348	10436642	26713.5833416	SDS	Rep2	2.67135833416
20230630_MET017_APHRODITE007.tif_ZP.tif:2	111.8232	83	804.828	129.728	104408.833	2921996	14410.3905904	SDS	Rep2	1.44103905904
20230630_MET017_APHRODITE007.tif_ZP.tif:2	111.8232	84	2450.681	124.301	304621.691	8525173	30578.6994008	SDS	Rep2	3.05786994008
20230630_MET017_APHRODITE007.tif_ZP.tif:2	111.8232	85	1344.632	121.617	163530.612	4576584	13169.5589376	SDS	Rep2	1.31695589376
20230630_MET017_APHRODITE008.tif_ZP.tif:2	111.8426	86	2443.356	116.759	285284.377	7983997	12013.0892344	SDS	Rep2	1.20130892344
20230630_MET017_APHRODITE008.tif_ZP.tif:2	111.8426	87	2229.535	123.549	275457.32	7708976	26100.328809	SDS	Rep2	2.6100328809
20230630_MET017_APHRODITE008.tif_ZP.tif:2	111.8426	88	1219.32	119.911	146209.763	4091841	9837.843968	SDS	Rep2	0.9837843968
20230630_MET017_APHRODITE008.tif_ZP.tif:2	111.8426	89	1404.554	123.6	173603.077	4858473	16514.1057996	SDS	Rep2	1.65141057996
20230630_MET017_APHRODITE008.tif_ZP.tif:2	111.8426	90	1645.46	119.438	196530.709	5500128	12498.184404	SDS	Rep2	1.2498184404
20230630_MET017_APHRODITE009.tif_ZP.tif:2	111.9662	91	1662.611	129.063	214581.92	6005311	28425.6842518	SDS	Rep2	2.84256842518
20230630_MET017_APHRODITE009.tif_ZP.tif:2	111.9662	92	2882.324	123.151	354961.86	9933998	32238.9945512	SDS	Rep2	3.22389945512
20230630_MET017_APHRODITE009.tif_ZP.tif:2	111.9662	93	2122.339	125.709	266797.806	7466630	29167.5730582	SDS	Rep2	2.91675730582
20230630_MET017_APHRODITE009.tif_ZP.tif:2	111.9662	94	1800.465	123.42	222212.816	6218870	20621.591717	SDS	Rep2	2.0621591717
20230630_MET017_APHRODITE009.tif_ZP.tif:2	111.9662	95	1113.624	120.457	134143.809	3754162	9455.5614912	SDS	Rep2	0.94555614912
20230630_MET017_APHRODITE010.tif_ZP.tif:2	112.2892	96	2261.801	122.493	277055.256	7753696	23079.4311508	SDS	Rep2	2.30794311508
20230630_MET017_APHRODITE010.tif_ZP.tif:2	112.2892	97	1119.056	122.561	137152.159	3838354	11494.2560048	SDS	Rep2	1.14942560048
20230630_MET017_APHRODITE010.tif_ZP.tif:2	112.2892	98	1405.341	119.741	168276.647	4709407	10472.0303828	SDS	Rep2	1.04720303828
20230630_MET017_APHRODITE010.tif_ZP.tif:2	112.2892	99	1826.728	119.036	217445.699	6085457	12323.8732624	SDS	Rep2	1.23238732624
20230630_MET017_APHRODITE010.tif_ZP.tif:2	112.2892	100	1544.731	119.356	184373.102	5159884	10916.4937948	SDS	Rep2	1.09164937948
20230731_MET020_BLANC001.tif_ZP.tif:2	110.6734	1	1377.005	131.009	180400.308	5048701	28002.482833	Saponin	Rep3	2.8002482833
20230731_MET020_BLANC001.tif_ZP.tif:2	110.6734	2	2838.909	131.052	372045.913	10412114	57854.2016794	Saponin	Rep3	5.78542016794
20230731_MET020_BLANC001.tif_ZP.tif:2	110.6734	3	1870.071	136.024	254373.746	7118929	47406.6301886	Saponin	Rep3	4.74066301886
20230731_MET020_BLANC001.tif_ZP.tif:2	110.6734	4	1781.134	130.551	232529.544	6507595	35405.3883644	Saponin	Rep3	3.54053883644
20230731_MET020_BLANC001.tif_ZP.tif:2	110.6734	5	1483.629	118.719	176134.262	4929311	11935.9962314	Saponin	Rep3	1.19359962314
20230731_MET020_BLANC002.tif_ZP.tif:2	111.268	6	1881.863	133.778	251752.587	7045573	42361.454716	Saponin	Rep3	4.2361454716
20230731_MET020_BLANC002.tif_ZP.tif:2	111.268	7	3258.868	123.076	401089.903	11224942	38482.178376	Saponin	Rep3	3.8482178376
20230731_MET020_BLANC002.tif_ZP.tif:2	111.268	8	2391.902	130.498	312138.673	8735544	45996.521264	Saponin	Rep3	4.5996521264
20230731_MET020_BLANC002.tif_ZP.tif:2	111.268	9	1226.573	136.465	167384.382	4684436	30906.057436	Saponin	Rep3	3.0906057436
20230731_MET020_BLANC002.tif_ZP.tif:2	111.268	10	1216.854	127.119	154685.328	4329039	19288.417128	Saponin	Rep3	1.9288417128
20230731_MET020_BLANC003.tif_ZP.tif:2	111.3138	11	1837.662	138.616	254729.673	7128890	50172.5326644	Saponin	Rep3	5.01725326644
20230731_MET020_BLANC003.tif_ZP.tif:2	111.3138	12	2175.294	136.101	296059.44	8285549	53919.1987428	Saponin	Rep3	5.39191987428
20230731_MET020_BLANC003.tif_ZP.tif:2	111.3138	13	1536.048	140.027	215088.1	6019477	44104.7601376	Saponin	Rep3	4.41047601376
20230731_MET020_BLANC003.tif_ZP.tif:2	111.3138	14	1581.071	138.63	219183.99	6134105	43188.9689202	Saponin	Rep3	4.31889689202
20230731_MET020_BLANC003.tif_ZP.tif:2	111.3138	15	821.444	137.323	112803.429	3156928	21365.3758728	Saponin	Rep3	2.13653758728
20230731_MET020_BLANC004.tif_ZP.tif:2	110.4886	16	3458.896	125.159	432910.95	12115489	50742.3734144	Saponin	Rep3	5.07423734144
20230731_MET020_BLANC004.tif_ZP.tif:2	110.4886	17	1968.799	136.021	267798.267	7494629	50268.4218086	Saponin	Rep3	5.02684218086
20230731_MET020_BLANC004.tif_ZP.tif:2	110.4886	18	1276.419	142.156	181450.115	5078081	40420.3666766	Saponin	Rep3	4.04203666766
20230731_MET020_BLANC004.tif_ZP.tif:2	110.4886	19	1625.914	138.326	224906.653	6294260	45261.6914196	Saponin	Rep3	4.52616914196
20230731_MET020_BLANC004.tif_ZP.tif:2	110.4886	20	1131.133	141.989	160608.197	4494797	35630.8954162	Saponin	Rep3	3.56308954162
20230731_MET020_BLANC005.tif_ZP.tif:2	111.2492	21	2186.371	143.83	314465.221	8800655	71233.1963468	Saponin	Rep3	7.12331963468
20230731_MET020_BLANC005.tif_ZP.tif:2	111.2492	22	2317.651	143.31	332141.817	9295354	74304.9973708	Saponin	Rep3	7.43049973708
20230731_MET020_BLANC005.tif_ZP.tif:2	111.2492	23	2846.449	133.892	381117.881	10666003	64452.7069092	Saponin	Rep3	6.44527069092
20230731_MET020_BLANC005.tif_ZP.tif:2	111.2492	24	1521.148	132.269	201201.313	5630840	31974.8149184	Saponin	Rep3	3.19748149184
20230731_MET020_BLANC005.tif_ZP.tif:2	111.2492	25	1951.004	126.753	247296.339	6920860	30248.7048032	Saponin	Rep3	3.02487048032
20230731_MET020_BLANC006.tif_ZP.tif:2	111.2496	26	1490.74	140.01	208718.867	5841227	42874.638296	Saponin	Rep3	4.2874638296
20230731_MET020_BLANC006.tif_ZP.tif:2	111.2496	27	1244.725	148.653	185032.322	5178333	46557.16364	Saponin	Rep3	4.655716364
20230731_MET020_BLANC006.tif_ZP.tif:2	111.2496	28	1769.093	134.502	237946.769	6659202	41135.8803872	Saponin	Rep3	4.11358803872
20230731_MET020_BLANC007.tif_ZP.tif:2	110.5934	29	1942.214	130.431	253324.475	7089564	38528.4252124	Saponin	Rep3	3.85284252124
20230731_MET020_BLANC007.tif_ZP.tif:2	110.5934	30	2287.886	127.84	292483.129	8185462	39458.0374476	Saponin	Rep3	3.94580374476
20230731_MET020_BLANC007.tif_ZP.tif:2	110.5934	31	1274.275	127.943	163034.901	4562711	22108.496215	Saponin	Rep3	2.2108496215
20230731_MET020_BLANC007.tif_ZP.tif:2	110.5934	32	1525.4	126.273	192617.516	5390613	23918.34364	Saponin	Rep3	2.391834364
20230731_MET020_BLANC008.tif_ZP.tif:2	110.6038	33	2221.96	132.627	294691.333	8247261	48934.113552	Saponin	Rep3	4.8934113552
20230731_MET020_BLANC008.tif_ZP.tif:2	110.6038	34	2331.086	129.319	301453.797	8436516	43626.8272732001	Saponin	Rep3	4.36268272732001
20230731_MET020_BLANC008.tif_ZP.tif:2	110.6038	35	2307.288	127.207	293503.814	8214027	38308.9935056	Saponin	Rep3	3.83089935056
20230731_MET020_BLANC008.tif_ZP.tif:2	110.6038	36	2823.437	123.963	350001.791	9795185	37718.9297394	Saponin	Rep3	3.77189297394
20230731_MET020_BLANC008.tif_ZP.tif:2	110.6038	37	1858.708	135.232	251356.998	7034502	45776.8301096	Saponin	Rep3	4.57768301096
20230731_MET020_BLANC008.tif_ZP.tif:2	110.6038	38	1803.824	134.24	242145.247	6776701	42635.4580688	Saponin	Rep3	4.26354580688
20230731_MET020_BLANC008.tif_ZP.tif:2	110.6038	39	2316.186	124.593	288581.228	8076263	32402.2548932	Saponin	Rep3	3.24022548932
20230731_MET020_BLANC009.tif_ZP.tif:2	110.804	40	2701.019	135.796	366786.588	10264926	67502.878724	Saponin	Rep3	6.7502878724
20230731_MET020_BLANC009.tif_ZP.tif:2	110.804	41	1853.456	148.266	274805.21	7690726	69434.871376	Saponin	Rep3	6.9434871376
20230731_MET020_BLANC009.tif_ZP.tif:2	110.804	42	1884.543	127.628	240519.975	6731216	31705.072428	Saponin	Rep3	3.1705072428
20230731_MET020_BLANC009.tif_ZP.tif:2	110.804	43	2605.543	129.871	338384.202	9470054	49679.615428	Saponin	Rep3	4.9679615428
20230731_MET020_BLANC009.tif_ZP.tif:2	110.804	44	2017.609	135.146	272670.793	7630992	49111.645364	Saponin	Rep3	4.9111645364
20230731_MET020_BLANC009.tif_ZP.tif:2	110.804	45	2062.738	130.811	269828.311	7551442	41268.689648	Saponin	Rep3	4.1268689648
20230731_MET020_BLANC009.tif_ZP.tif:2	110.804	46	1088.648	146.519	159507.114	4463982	38880.561008	Saponin	Rep3	3.8880561008
20230731_MET020_BLANC010.tif_ZP.tif:2	111.249	47	2575.814	125.602	323528.434	9054299	36971.7023140001	Saponin	Rep3	3.69717023140001
20230731_MET020_BLANC010.tif_ZP.tif:2	111.249	48	2856.132	135.637	387398.392	10841770	69656.563132	Saponin	Rep3	6.9656563132
20230731_MET020_BLANC010.tif_ZP.tif:2	111.249	49	2259.515	138.372	312654.679	8749985	61285.894765	Saponin	Rep3	6.1285894765
20230731_MET020_BLANC010.tif_ZP.tif:2	111.249	50	1984.164	135.51	268874.123	7524738	48137.862164	Saponin	Rep3	4.8137862164
20230731_MET020_VERT001.tif_ZP.tif:2	110.948	51	1715.173	118.277	202866.318	5677437	12571.303996	SDS	Rep3	1.2571303996
20230731_MET020_VERT001.tif_ZP.tif:2	110.948	52	1968.299	119.169	234560.195	6564425	16181.357548	SDS	Rep3	1.6181357548
20230731_MET020_VERT001.tif_ZP.tif:2	110.948	53	2601.291	119.96	312050.486	8733076	23442.4521319999	SDS	Rep3	2.34424521319999
20230731_MET020_VERT001.tif_ZP.tif:2	110.948	54	1152.108	121.244	139685.703	3909258	11861.624616	SDS	Rep3	1.1861624616
20230731_MET020_VERT002.tif_ZP.tif:2	111.5296	55	3035.293	118.677	360218.22	10081103	21693.2058272	SDS	Rep3	2.16932058272
20230731_MET020_VERT002.tif_ZP.tif:2	111.5296	56	1598.293	129.539	207041.248	5794277	28784.2690272	SDS	Rep3	2.87842690272
20230731_MET020_VERT002.tif_ZP.tif:2	111.5296	57	906.2	137.114	124253.077	3477359	23184.95348	SDS	Rep3	2.318495348
20230731_MET020_VERT002.tif_ZP.tif:2	111.5296	58	949.15	131.392	124710.661	3490165	18852.34116	SDS	Rep3	1.885234116
20230731_MET020_VERT002.tif_ZP.tif:2	111.5296	59	1091.828	123.557	134903.257	3775416	13132.1168912	SDS	Rep3	1.31321168912
20230731_MET020_VERT002.tif_ZP.tif:2	111.5296	60	1114.267	120.641	134426.306	3762068	10152.5531968	SDS	Rep3	1.01525531968
20230731_MET020_VERT003.tif_ZP.tif:2	111.6726	61	2299.713	126.497	290906.346	8141334	34091.4160362	SDS	Rep3	3.40914160362
20230731_MET020_VERT003.tif_ZP.tif:2	111.6726	62	1613.372	125.175	201954.437	5651917	21784.9909928	SDS	Rep3	2.17849909928
20230731_MET020_VERT003.tif_ZP.tif:2	111.6726	63	2296.89	123.971	284748.682	7969005	28249.003786	SDS	Rep3	2.8249003786
20230731_MET020_VERT003.tif_ZP.tif:2	111.6726	64	1450.97	123.945	179840.566	5033036	17806.973578	SDS	Rep3	1.7806973578
20230731_MET020_VERT003.tif_ZP.tif:2	111.6726	65	1229.825	119.921	147481.287	4127426	10143.531705	SDS	Rep3	1.0143531705
20230731_MET020_VERT003.tif_ZP.tif:2	111.6726	66	1093.328	131.333	143589.712	4018516	21494.9315872	SDS	Rep3	2.14949315872
20230731_MET020_VERT004.tif_ZP.tif:2	111.3992	67	656.647	134.99	88641.112	2480719	15491.1615176	SDS	Rep3	1.54911615176
20230731_MET020_VERT004.tif_ZP.tif:2	111.3992	68	655.111	130.646	85587.668	2395265	12608.8266888	SDS	Rep3	1.26088266888
20230731_MET020_VERT004.tif_ZP.tif:2	111.3992	69	1969.621	125.64	247463.78	6925546	28049.5762968	SDS	Rep3	2.80495762968
20230731_MET020_VERT004.tif_ZP.tif:2	111.3992	70	1083.038	124.737	135094.888	3780779	14445.3212304	SDS	Rep3	1.44453212304
20230731_MET020_VERT005.tif_ZP.tif:2	111.4308	71	1202.275	136.414	164006.884	4589913	30036.41893	SDS	Rep3	3.003641893
20230731_MET020_VERT005.tif_ZP.tif:2	111.4308	72	767.524	136.233	104562.195	2926288	19036.3816608	SDS	Rep3	1.90363816608
20230731_MET020_VERT005.tif_ZP.tif:2	111.4308	73	975.127	135.697	132321.904	3703174	23662.7222884	SDS	Rep3	2.36627222884
20230731_MET020_VERT005.tif_ZP.tif:2	111.4308	74	978.736	132.659	129837.742	3633652	20776.4065312	SDS	Rep3	2.07764065312
20230731_MET020_VERT005.tif_ZP.tif:2	111.4308	75	1312.402	127.908	167867.193	4697948	21625.1882184	SDS	Rep3	2.16251882184
20230731_MET020_VERT005.tif_ZP.tif:2	111.4308	76	276.459	139.115	38459.557	1076333	7653.5094628	SDS	Rep3	0.76535094628
20230731_MET020_VERT006.tif_ZP.tif:2	111.5832	77	2194.089	127.765	280327.38	7845270	35503.9082952	SDS	Rep3	3.55039082952
20230731_MET020_VERT006.tif_ZP.tif:2	111.5832	78	1585.073	127.971	202843.664	5676803	25976.1464264	SDS	Rep3	2.59761464264
20230731_MET020_VERT006.tif_ZP.tif:2	111.5832	79	993.172	128.475	127597.916	3570968	16776.6060896	SDS	Rep3	1.67766060896
20230731_MET020_VERT006.tif_ZP.tif:2	111.5832	80	1122.2	124.846	140102.16	3920913	14883.49296	SDS	Rep3	1.488349296
20230731_MET020_VERT007.tif_ZP.tif:2	111.6756	81	1414.952	129.267	182906.338	5118835	24890.7244288	SDS	Rep3	2.48907244288
20230731_MET020_VERT007.tif_ZP.tif:2	111.6756	82	1406.019	155.181	218186.96	6106202	61168.9445636	SDS	Rep3	6.11689445636
20230731_MET020_VERT007.tif_ZP.tif:2	111.6756	83	901.197	127.31	114731.493	3210887	14089.7773068	SDS	Rep3	1.40897773068
20230731_MET020_VERT007.tif_ZP.tif:2	111.6756	84	505.965	136.821	69226.939	1937392	12722.994046	SDS	Rep3	1.2722994046
20230731_MET020_VERT007.tif_ZP.tif:2	111.6756	85	1212.959	124.807	151385.618	4236693	15927.6938996	SDS	Rep3	1.59276938996
20230731_MET020_VERT008.tif_ZP.tif:2	111.766	86	1551.77	128.823	199903.705	5594525	26468.57918	SDS	Rep3	2.646857918
20230731_MET020_VERT008.tif_ZP.tif:2	111.766	87	1422.492	124.761	177471.425	4966733	18485.184128	SDS	Rep3	1.8485184128
20230731_MET020_VERT008.tif_ZP.tif:2	111.766	88	2019.86	126.029	254560.517	7124156	28808.84424	SDS	Rep3	2.880884424
20230731_MET020_VERT008.tif_ZP.tif:2	111.766	89	1468.944	125.299	184056.659	5151028	19878.663896	SDS	Rep3	1.9878663896
20230731_MET020_VERT008.tif_ZP.tif:2	111.766	90	1441.859	124.259	179164.373	5014112	18013.560006	SDS	Rep3	1.8013560006
20230731_MET020_VERT009.tif_ZP.tif:2	111.2742	91	2037.369	121.492	247523.81	6927226	20817.2044202	SDS	Rep3	2.08172044202
20230731_MET020_VERT009.tif_ZP.tif:2	111.2742	92	860.248	121.802	104779.767	2932377	9056.3589984	SDS	Rep3	0.90563589984
20230731_MET020_VERT009.tif_ZP.tif:2	111.2742	93	1854.099	116.997	216924.297	6070865	10610.9140542	SDS	Rep3	1.06109140542
20230731_MET020_VERT009.tif_ZP.tif:2	111.2742	94	509.217	128.862	65618.754	1836413	8956.0396986	SDS	Rep3	0.89560396986
20230731_MET020_VERT009.tif_ZP.tif:2	111.2742	95	929.104	118.437	110040.271	3079598	6654.96668319998	SDS	Rep3	0.665496668319998
20230731_MET020_VERT010.tif_ZP.tif:2	110.75	96	3098.431	122.667	380074.756	10636810	36923.52275	SDS	Rep3	3.692352275
20230731_MET020_VERT010.tif_ZP.tif:2	110.75	97	2501.135	123.127	307957.418	8618527	30956.71675	SDS	Rep3	3.095671675
20230731_MET020_VERT010.tif_ZP.tif:2	110.75	98	1925.027	124.751	240149.47	6720847	26952.72975	SDS	Rep3	2.695272975
20230731_MET020_VERT010.tif_ZP.tif:2	110.75	99	1102.655	126.665	139667.587	3908751	17548.54575	SDS	Rep3	1.754854575
20230731_MET020_VERT010.tif_ZP.tif:2	110.75	100	1523.685	121.612	185297.882	5185765	16549.76825	SDS	Rep3	1.654976825
