# Supplementary material for: Canonical and phosphoribosyl ubiquitination coordinate to stabilize a proteinaceous structure surrounding the Legionella-containing vacuole
Source: eLife. 2026 Jul 8;14:RP108254. doi: 10.7554/eLife.108254 (PMC13345631; doi:10.7554/eLife.108254)
Supplement: Figure 3—source data 2. [file elife-108254-fig3-data2.csv]

ImageNumber	code	Filename	BG	experiment	perm	strain	LegiNumber	LegiArea	LegiInt	MeanLegiInt	condition	ctlf	log2fc	fc	log2
1	FAV	20240716_MET053_FAVA_LEFT001.nd2_ZP-1-1.tif_lp.tif	0.00239566643149063	MET053	saponin	WT	1	130	0.311802853364497	0.00239848348741921	WT_saponin	0.000366217270715397	0.00169546349386842	1.00117589656538	0.00169546349386842
1	FAV	20240716_MET053_FAVA_LEFT001.nd2_ZP-1-1.tif_lp.tif	0.00239566643149063	MET053	saponin	WT	2	108	0.27167162578553	0.00251547801653268	WT_saponin	0.0129396511845415	0.0704055378495989	1.05001179774744	0.0704055378495986
2	FAV	20240716_MET053_FAVA_LEFT001.nd2_ZP-10-1.tif_lp.tif	0.00179242943418255	MET053	saponin	WT	1	107	0.206424048170447	0.00192919671187334	WT_saponin	0.014634098712915	0.106083933426982	1.0763027403381	0.106083933426978
3	FAV	20240716_MET053_FAVA_LEFT001.nd2_ZP-2-1.tif_lp.tif	0.00254679736768361	MET053	saponin	WT	1	87	0.226764324354008	0.00260648648682768	WT_saponin	0.00519295336553399	0.0334222021919062	1.02343693295017	0.0334222021919068
3	FAV	20240716_MET053_FAVA_LEFT001.nd2_ZP-2-1.tif_lp.tif	0.00254679736768361	MET053	saponin	WT	2	38	0.100801098626107	0.00265266049016071	WT_saponin	0.0040227986541299	0.0587558609195927	1.04156715560507	0.0587558609195911
4	FAV	20240716_MET053_FAVA_LEFT001.nd2_ZP-4-1.tif_lp.tif	0.00212553509211136	MET053	saponin	WT	1	103	0.229022659594193	0.00222352096693391	WT_saponin	0.0100925451067229	0.0650199310563059	1.04609939171845	0.0650199310563047
5	FAV	20240716_MET053_FAVA_LEFT001.nd2_ZP-7-1.tif_lp.tif	0.00185833166188669	MET053	saponin	WT	1	85	0.160524910315871	0.00188852835665731	WT_saponin	0.00256671905550268	0.0232544396119846	1.01624935709267	0.0232544396119846
6	FAV	20240716_MET053_FAVA_LEFT001.nd2_ZP-8-1.tif_lp.tif	0.00230522543040629	MET053	saponin	WT	1	52	0.122880903305486	0.00236309429433627	WT_saponin	0.00300918092435878	0.0357693579784905	1.0251033426782	0.0357693579784924
6	FAV	20240716_MET053_FAVA_LEFT001.nd2_ZP-8-1.tif_lp.tif	0.00230522543040629	MET053	saponin	WT	2	128	0.259113450767472	0.00202432383412088	WT_saponin	-0.0359554043245327	-0.187467741626291	0.878145715130385	-0.187467741626289
6	FAV	20240716_MET053_FAVA_LEFT001.nd2_ZP-8-1.tif_lp.tif	0.00230522543040629	MET053	saponin	WT	3	43	0.115739681059495	0.00269162048975569	WT_saponin	0.0166149875520242	0.223567168495149	1.16761703833941	0.223567168495149
7	FAV	20240716_MET053_FAVA_LEFT001.nd2_ZP-9-1.tif_lp.tif	0.00236658429866677	MET053	saponin	WT	1	86	0.214801251189783	0.00249768896732306	WT_saponin	0.0112750015044407	0.0777875195759862	1.0553982669158	0.0777875195759877
8	FAV	20240716_MET053_FAVA_LEFT002.nd2_ZP-1-1.tif_lp.tif	0.00181606264360304	MET053	saponin	WT	1	102	0.193545433692634	0.00189750425188857	WT_saponin	0.00830704404512358	0.0632891503272269	1.04484515364732	0.0632891503272306
8	FAV	20240716_MET053_FAVA_LEFT002.nd2_ZP-1-1.tif_lp.tif	0.00181606264360304	MET053	saponin	WT	2	146	0.345906767295673	0.00236922443353201	WT_saponin	0.080761621329629	0.383600901587421	1.30459400278809	0.383600901587424
8	FAV	20240716_MET053_FAVA_LEFT002.nd2_ZP-1-1.tif_lp.tif	0.00181606264360304	MET053	saponin	WT	3	99	0.196108949370682	0.00198089847849174	WT_saponin	0.0163187476539808	0.125340975586686	1.09076550055656	0.12534097558669
9	FAV	20240716_MET053_FAVA_LEFT002.nd2_ZP-1-2.tif_lp.tif	0.00187818041069771	MET053	saponin	WT	1	136	0.292820630129427	0.00215309286859873	WT_saponin	0.0373880942745387	0.197074898789416	1.14637169908449	0.197074898789415
9	FAV	20240716_MET053_FAVA_LEFT002.nd2_ZP-1-2.tif_lp.tif	0.00187818041069771	MET053	saponin	WT	2	20	0.0406347753014416	0.00203173876507208	WT_saponin	0.00307116708748743	0.113379267280264	1.08175910764468	0.113379267280263
9	FAV	20240716_MET053_FAVA_LEFT002.nd2_ZP-1-2.tif_lp.tif	0.00187818041069771	MET053	saponin	WT	3	38	0.0806744487490505	0.00212301180918554	WT_saponin	0.00930359314253767	0.176776746894369	1.13035563415172	0.176776746894366
9	FAV	20240716_MET053_FAVA_LEFT002.nd2_ZP-1-2.tif_lp.tif	0.00187818041069771	MET053	saponin	WT	4	58	0.139269092818722	0.00240119125549521	WT_saponin	0.0303346289982552	0.35441466985602	1.27846677657724	0.354414669856018
10	FAV	20240716_MET053_FAVA_LEFT002.nd2_ZP-3-1.tif_lp.tif	0.00177354106251268	MET053	saponin	WT	1	105	0.198397802654654	0.00188950288242527	WT_saponin	0.0121759910908219	0.0913739862747273	1.06538434455433	0.0913739862747279
11	FAV	20240716_MET053_FAVA_LEFT002.nd2_ZP-4-1.tif_lp.tif	0.00205244748211938	MET053	saponin	WT	1	27	0.0537422751076519	0.00199045463361674	WT_saponin	-0.00167380690957122	-0.0442473169557837	0.969795646883678	-0.0442473169557852
11	FAV	20240716_MET053_FAVA_LEFT002.nd2_ZP-4-1.tif_lp.tif	0.00205244748211938	MET053	saponin	WT	2	120	0.251789120258763	0.00209824266882303	WT_saponin	0.00549542240443823	0.031836233202112	1.02231247673941	0.0318362332021108
11	FAV	20240716_MET053_FAVA_LEFT002.nd2_ZP-4-1.tif_lp.tif	0.00205244748211938	MET053	saponin	WT	3	35	0.0772869458887726	0.00220819845396493	WT_saponin	0.00545128401459442	0.105524528120011	1.07588548462381	0.105524528120007
11	FAV	20240716_MET053_FAVA_LEFT002.nd2_ZP-4-1.tif_lp.tif	0.00205244748211938	MET053	saponin	WT	4	76	0.260273136897013	0.00342464653811859	WT_saponin	0.10428712825594	0.738609786572341	1.668567194997	0.73860978657234
12	FAV	20240716_MET053_FAVA_LEFT002.nd2_ZP-7-1.tif_lp.tif	0.00214745596478161	MET053	saponin	WT	1	97	0.212878614431247	0.00219462489104378	WT_saponin	0.00457538584743095	0.0313458248753783	1.02196502607539	0.0313458248753752
12	FAV	20240716_MET053_FAVA_LEFT002.nd2_ZP-7-1.tif_lp.tif	0.00214745596478161	MET053	saponin	WT	2	78	0.170107576064765	0.00218086635980469	WT_saponin	0.00260601081179987	0.0222728184074045	1.01555812811579	0.0222728184074077
13	FAV	20240716_MET053_FAVA_LEFT003.nd2_ZP-1-1.tif_lp.tif	0.00185545030673577	MET053	saponin	WT	1	67	0.127016098238528	0.00189576266027653	WT_saponin	0.00270092768723143	0.0310089947187015	1.02172645281548	0.0310089947186956
14	FAV	20240716_MET053_FAVA_LEFT003.nd2_ZP-2-1.tif_lp.tif	0.00178351416835222	MET053	saponin	WT	1	95	0.208010986447334	0.00218958933102457	WT_saponin	0.0385771404538732	0.29593763345512	1.22768261103724	0.295937633455121
15	FAV	20240716_MET053_FAVA_LEFT003.nd2_ZP-4-1.tif_lp.tif	0.00186498322271471	MET053	saponin	WT	1	72	0.134630350163206	0.00186986597448898	WT_saponin	0.000351558127747426	0.00377221430477257	1.00261812101836	0.00377221430477289
16	FAV	20240716_MET053_FAVA_LEFT003.nd2_ZP-5-1.tif_lp.tif	0.00181999709155108	MET053	saponin	WT	1	208	0.421087968163192	0.00202446138539996	WT_saponin	0.0425285731205667	0.153601980369826	1.11234319812821	0.153601980369828
17	FAV	20240716_MET053_FAVA_LEFT003.nd2_ZP-6-1.tif_lp.tif	0.00204209808065102	MET053	saponin	WT	1	124	0.258960860548541	0.00208839403668178	WT_saponin	0.00574069854781423	0.0323417846613056	1.02267077985598	0.0323417846613056
18	FAV	20240716_MET053_FAVA_LEFT003.nd2_ZP-7-1.tif_lp.tif	0.00220806927671955	MET053	saponin	WT	1	75	0.163668268825859	0.00218224358434478	WT_saponin	-0.00193692692810765	-0.0169732906318881	0.988303948319439	-0.0169732906318889
18	FAV	20240716_MET053_FAVA_LEFT003.nd2_ZP-7-1.tif_lp.tif	0.00220806927671955	MET053	saponin	WT	2	79	0.192202639766037	0.00243294480716503	WT_saponin	0.0177651669051928	0.1399181557987	1.10184260648722	0.139918155798701
18	FAV	20240716_MET053_FAVA_LEFT003.nd2_ZP-7-1.tif_lp.tif	0.00220806927671955	MET053	saponin	WT	3	62	0.158220798010007	0.00255194835500011	WT_saponin	0.0213205028533943	0.208813696455325	1.15573744986455	0.20881369645533
19	FAV	20240716_MET053_FAVA_LEFT003.nd2_ZP-9-1.tif_lp.tif	0.00183392178265923	MET053	saponin	WT	1	73	0.136690318118781	0.00187247011121618	WT_saponin	0.00281402798465724	0.0300105814012315	1.02101961431586	0.0300105814012327
20	FAV	20240716_MET053_FAVA_LEFT004.nd2_ZP-10-1.tif_lp.tif	0.00215483392314148	MET053	saponin	WT	1	182	0.391424429602921	0.00215068367913693	WT_saponin	-0.000755344408828684	-0.00278133263009589	0.99807398428251	-0.0027813326300938
20	FAV	20240716_MET053_FAVA_LEFT004.nd2_ZP-10-1.tif_lp.tif	0.00215483392314148	MET053	saponin	WT	2	55	0.164156558690593	0.00298466470346532	WT_saponin	0.0456406929178111	0.469992186026875	1.38510196605502	0.469992186026876
20	FAV	20240716_MET053_FAVA_LEFT004.nd2_ZP-10-1.tif_lp.tif	0.00215483392314148	MET053	saponin	WT	3	226	0.485801480012015	0.00214956407084962	WT_saponin	-0.00119098661796035	-0.00353256997931068	0.997554404432163	-0.00353256997931068
21	FAV	20240716_MET053_FAVA_LEFT004.nd2_ZP-3-1.tif_lp.tif	0.00208324715446823	MET053	saponin	WT	1	167	0.357549401000142	0.00214101437724636	WT_saponin	0.00964712620394731	0.0394604741737789	1.02772941398443	0.0394604741737804
21	FAV	20240716_MET053_FAVA_LEFT004.nd2_ZP-3-1.tif_lp.tif	0.00208324715446823	MET053	saponin	WT	2	78	0.169466697145253	0.00217264996340068	WT_saponin	0.0069734190967313	0.0606217504979462	1.04291512350836	0.0606217504979443
22	FAV	20240716_MET053_FAVA_LEFT004.nd2_ZP-4-1.tif_lp.tif	0.00174348034762141	MET053	saponin	WT	1	73	0.13221942470409	0.00181122499594644	WT_saponin	0.00494535932772708	0.0549956711840625	1.03885598619878	0.0549956711840637
22	FAV	20240716_MET053_FAVA_LEFT004.nd2_ZP-4-1.tif_lp.tif	0.00174348034762141	MET053	saponin	WT	2	114	0.220691233640537	0.00193588801439067	WT_saponin	0.0219344740116963	0.151025396969212	1.11035838002519	0.151025396969207
23	FAV	20240716_MET053_FAVA_LEFT004.nd2_ZP-5-1.tif_lp.tif	0.00203951783963283	MET053	saponin	WT	1	116	0.248416876420379	0.0021415247967274	WT_saponin	0.0118328070229702	0.0704102558813527	1.05001523159657	0.0704102558813521
24	FAV	20240716_MET053_FAVA_LEFT004.nd2_ZP-6-1.tif_lp.tif	0.00177387920766614	MET053	saponin	WT	1	132	0.257785915862769	0.00195292360502098	WT_saponin	0.0236338604508378	0.138727741963503	1.1009338158884	0.13872774196351
24	FAV	20240716_MET053_FAVA_LEFT004.nd2_ZP-6-1.tif_lp.tif	0.00177387920766614	MET053	saponin	WT	2	54	0.10406652931124	0.00192715795020814	WT_saponin	0.00827705209726791	0.119567047380415	1.08640878244673	0.119567047380417
25	FAV	20240716_MET053_FAVA_LEFT004.nd2_ZP-6-2.tif_lp.tif	0.00178215507479052	MET053	saponin	WT	1	143	0.278507667593658	0.00194760606708852	WT_saponin	0.0236594918986133	0.128079021051026	1.09283759569433	0.12807902105103
25	FAV	20240716_MET053_FAVA_LEFT004.nd2_ZP-6-2.tif_lp.tif	0.00178215507479052	MET053	saponin	WT	2	44	0.0798657205887139	0.00181513001337986	WT_saponin	0.00145089729793089	0.0264500097944999	1.01850284470515	0.0264500097945012
26	FAV	20240716_MET053_FAVA_LEFT004.nd2_ZP-6-3.tif_lp.tif	0.00181410404482854	MET053	saponin	WT	1	131	0.307362477993593	0.00234627845796636	WT_saponin	0.0697148481210542	0.371117042041762	1.29335385401675	0.371117042041762
26	FAV	20240716_MET053_FAVA_LEFT004.nd2_ZP-6-3.tif_lp.tif	0.00181410404482854	MET053	saponin	WT	2	56	0.105256733018905	0.00187958451819473	WT_saponin	0.00366690650850683	0.0511565881357453	1.03609521380698	0.0511565881357425
27	FAV	20240716_MET053_FAVA_LEFT004.nd2_ZP-7-1.tif_lp.tif	0.00193091212694087	MET053	saponin	WT	1	83	0.185702296439558	0.00223737706553685	WT_saponin	0.0254365899034662	0.212525903740472	1.15871511412666	0.212525903740473
27	FAV	20240716_MET053_FAVA_LEFT004.nd2_ZP-7-1.tif_lp.tif	0.00193091212694087	MET053	saponin	WT	2	109	0.234988937154412	0.00215586180875608	WT_saponin	0.0245195153178576	0.158982193179006	1.11649918122975	0.158982193179007
28	FAV	20240716_MET053_FAVA_LEFT004.nd2_ZP-7-2.tif_lp.tif	0.00201308147689168	MET053	saponin	WT	1	123	0.276554512791336	0.00224841067310029	WT_saponin	0.0289454911336594	0.159500003774648	1.11689998587239	0.159500003774647
28	FAV	20240716_MET053_FAVA_LEFT004.nd2_ZP-7-2.tif_lp.tif	0.00201308147689168	MET053	saponin	WT	2	130	0.282856488833204	0.0021758191448708	WT_saponin	0.021155896837286	0.112153079396203	1.08084008016923	0.112153079396201
28	FAV	20240716_MET053_FAVA_LEFT004.nd2_ZP-7-2.tif_lp.tif	0.00201308147689168	MET053	saponin	WT	3	141	0.291645685443655	0.00206840911662166	WT_saponin	0.00780119720192823	0.0391160040290632	1.02748405385728	0.0391160040290576
29	FAV	20240716_MET053_FAVA_LEFT004.nd2_ZP-8-1.tif_lp.tif	0.00176476825979716	MET053	saponin	WT	1	81	0.163607232738286	0.00201984237948502	WT_saponin	0.0206610036947164	0.194763966437859	1.14453689217936	0.194763966437861
30	FAV	20240716_MET053_FAVA_LEFT004.nd2_ZP-9-1.tif_lp.tif	0.00187939042118079	MET053	saponin	WT	1	74	0.144579232437536	0.00195377341131806	WT_saponin	0.00550434127015781	0.0559983598290699	1.03957825329903	0.0559983598290714
31	FAV	20240716_MET053_FAVA_LEFT005.nd2_ZP-1-1.tif_lp.tif	0.00233594671604916	MET053	saponin	WT	1	100	0.222735942574218	0.00222735942574218	WT_saponin	-0.0108587290306977	-0.06867298359169	0.953514654439278	-0.0686729835916919
31	FAV	20240716_MET053_FAVA_LEFT005.nd2_ZP-1-1.tif_lp.tif	0.00233594671604916	MET053	saponin	WT	2	36	0.0907301441766322	0.00252028178268423	WT_saponin	0.00663606239886255	0.109577678640876	1.07891235933106	0.109577678640875
32	FAV	20240716_MET053_FAVA_LEFT005.nd2_ZP-2-1.tif_lp.tif	0.00262181391513828	MET053	saponin	WT	1	69	0.165911345044151	0.00240451224701668	WT_saponin	-0.0149938151003906	-0.124821018642201	0.917117814171743	-0.124821018642199
33	FAV	20240716_MET053_FAVA_LEFT005.nd2_ZP-2-2.tif_lp.tif	0.00212423592900074	MET053	saponin	WT	1	75	0.162813763599843	0.00217085018133124	WT_saponin	0.00349606892478713	0.0313161550229856	1.02194400899359	0.0313161550229891
34	FAV	20240716_MET053_FAVA_LEFT005.nd2_ZP-3-1.tif_lp.tif	0.00198696697911909	MET053	saponin	WT	1	80	0.182833600323647	0.00228542000404559	WT_saponin	0.0238762419941204	0.201891424533329	1.15020532704515	0.201891424533325
35	FAV	20240716_MET053_FAVA_LEFT005.nd2_ZP-4-1.tif_lp.tif	0.00225373200434484	MET053	saponin	WT	1	43	0.110841535031796	0.0025777101170185	WT_saponin	0.0139310588449675	0.193774058825774	1.14375183564376	0.193774058825772
35	FAV	20240716_MET053_FAVA_LEFT005.nd2_ZP-4-1.tif_lp.tif	0.00225373200434484	MET053	saponin	WT	2	91	0.20328068966046	0.00223385373253252	WT_saponin	-0.00180892273492037	-0.0127812473873055	0.99117984224655	-0.0127812473873108
36	FAV	20240716_MET053_FAVA_LEFT006.nd2_ZP-1-1.tif_lp.tif	0.00212327558735991	MET053	saponin	WT	1	91	0.24972915253602	0.00274427640149472	WT_saponin	0.0565110740862679	0.370134160180698	1.29247301567055	0.370134160180697
37	FAV	20240716_MET053_FAVA_LEFT006.nd2_ZP-2-1.tif_lp.tif	0.00232160540273856	MET053	saponin	WT	1	110	0.287083237897605	0.00260984761725095	WT_saponin	0.0317066435963634	0.168842791849546	1.12415641959326	0.168842791849543
37	FAV	20240716_MET053_FAVA_LEFT006.nd2_ZP-2-1.tif_lp.tif	0.00232160540273856	MET053	saponin	WT	2	97	0.227725642733276	0.00234768703848738	WT_saponin	0.00252991866763586	0.0161173190050957	1.01123431041212	0.0161173190050938
37	FAV	20240716_MET053_FAVA_LEFT006.nd2_ZP-2-1.tif_lp.tif	0.00232160540273856	MET053	saponin	WT	3	85	0.223636224865913	0.00263101441018722	WT_saponin	0.026299765633136	0.180496368334686	1.13327372820708	0.180496368334686
38	FAV	20240716_MET053_FAVA_LEFT006.nd2_ZP-4-1.tif_lp.tif	0.0023467437264347	MET053	saponin	WT	1	178	0.422781719593331	0.00237517819996253	WT_saponin	0.00506133628795474	0.0173754545078027	1.01211656526767	0.0173754545077995
39	FAV	20240716_MET053_FAVA_LEFT006.nd2_ZP-5-1.tif_lp.tif	0.00218733849873807	MET053	saponin	WT	1	107	0.233264667680487	0.00218004362318212	WT_saponin	-0.000780551684485931	-0.00481949611095095	0.99666495352221	-0.00481949611095529
40	FAV	20240716_MET053_FAVA_LEFT007.nd2_ZP-2-1.tif_lp.tif	0.00208054562530621	MET053	saponin	WT	1	66	0.16682688635774	0.00252768009632939	WT_saponin	0.0295108750875299	0.280851961013989	1.21491211996727	0.280851961013988
40	FAV	20240716_MET053_FAVA_LEFT007.nd2_ZP-2-1.tif_lp.tif	0.00208054562530621	MET053	saponin	WT	2	57	0.130983443930745	0.00229795515667974	WT_saponin	0.0123923432882913	0.143388718567986	1.10449640167902	0.143388718567985
40	FAV	20240716_MET053_FAVA_LEFT007.nd2_ZP-2-1.tif_lp.tif	0.00208054562530621	MET053	saponin	WT	3	95	0.183443961199373	0.00193098906525656	WT_saponin	-0.0142078732047167	-0.107621931633124	0.928116664094959	-0.107621931633124
41	FAV	20240716_MET053_FAVA_LEFT007.nd2_ZP-3-1.tif_lp.tif	0.00189921483939563	MET053	saponin	WT	1	78	0.181322957156226	0.00232465329687469	WT_saponin	0.0331841996833667	0.291612453493564	1.22400754704215	0.291612453493564
41	FAV	20240716_MET053_FAVA_LEFT007.nd2_ZP-3-1.tif_lp.tif	0.00189921483939563	MET053	saponin	WT	2	84	0.167193102883175	0.00199039408194256	WT_saponin	0.00765905637394187	0.0676509884653882	1.04800891434481	0.0676509884653903
41	FAV	20240716_MET053_FAVA_LEFT007.nd2_ZP-3-1.tif_lp.tif	0.00189921483939563	MET053	saponin	WT	3	52	0.0944228274747729	0.00181582360528409	WT_saponin	-0.00433634417379997	-0.0647790509620199	0.956091732024337	-0.0647790509620218
41	FAV	20240716_MET053_FAVA_LEFT007.nd2_ZP-3-1.tif_lp.tif	0.00189921483939563	MET053	saponin	WT	4	30	0.0674753948114812	0.00224917982704937	WT_saponin	0.0104989496296123	0.243995899937744	1.18426824622174	0.243995899937743
42	FAV	20240716_MET053_FAVA_LEFT007.nd2_ZP-3-2.tif_lp.tif	0.00191843261994428	MET053	saponin	WT	1	104	0.196902418509126	0.00189329248566467	WT_saponin	-0.00261457396507964	-0.0190307915566301	0.986895482271178	-0.0190307915566288
43	FAV	20240716_MET053_FAVA_LEFT007.nd2_ZP-4-1.tif_lp.tif	0.0018580540202833	MET053	saponin	WT	1	89	0.168047608109191	0.00188817537201338	WT_saponin	0.00268080030397722	0.0232003204868997	1.01621123573441	0.0232003204868991
44	FAV	20240716_MET053_FAVA_LEFT007.nd2_ZP-5-1.tif_lp.tif	0.00239272067612756	MET053	saponin	WT	1	68	0.153841458726674	0.00226237439303933	WT_saponin	-0.00886354724999991	-0.0808142918651057	0.945523819646518	-0.0808142918651033
44	FAV	20240716_MET053_FAVA_LEFT007.nd2_ZP-5-1.tif_lp.tif	0.00239272067612756	MET053	saponin	WT	2	75	0.166399633744732	0.00221866178326309	WT_saponin	-0.0130544169648356	-0.108962230591898	0.927254821425219	-0.108962230591895
44	FAV	20240716_MET053_FAVA_LEFT007.nd2_ZP-5-1.tif_lp.tif	0.00239272067612756	MET053	saponin	WT	3	88	0.214053559117019	0.00243242680814795	WT_saponin	0.00349413961779371	0.0237444069913849	1.01659455381338	0.023744406991389
45	FAV	20240716_MET053_FAVA_LEFT007.nd2_ZP-6-1.tif_lp.tif	0.00180857835246695	MET053	saponin	WT	1	93	0.21774624241516	0.0023413574453243	WT_saponin	0.0495484556357334	0.372489100760783	1.29458446858585	0.372489100760785
46	FAV	20240716_MET053_FAVA_LEFT008.nd2_ZP-1-1.tif_lp.tif	0.0020444142529264	MET053	saponin	WT	1	100	0.234134431928396	0.00234134431928396	WT_saponin	0.0296930066357565	0.195649559076192	1.14523967729756	0.195649559076189
47	FAV	20240716_MET053_FAVA_LEFT008.nd2_ZP-2-2.tif_lp.tif	0.00187646903991699	MET053	saponin	WT	1	79	0.145662622991949	0.00184383067078417	WT_saponin	-0.00257843116149306	-0.0253143160778363	0.982606497395628	-0.0253143160778335
48	FAV	20240716_MET053_FAVA_LEFT008.nd2_ZP-2-3.tif_lp.tif	0.00181979199843155	MET053	saponin	WT	1	134	0.268818188691512	0.00200610588575755	WT_saponin	0.0249660609016845	0.140624195588194	1.10238196864619	0.140624195588191
49	FAV	20240716_MET053_FAVA_LEFT008.nd2_ZP-2-6.tif_lp.tif	0.0018182357085124	MET053	saponin	WT	1	147	0.399008164182305	0.00271434125294085	WT_saponin	0.131727515030983	0.578062874308604	1.49284344171285	0.5780628743086
49	FAV	20240716_MET053_FAVA_LEFT008.nd2_ZP-2-6.tif_lp.tif	0.0018182357085124	MET053	saponin	WT	2	134	0.265857938444242	0.0019840144660018	WT_saponin	0.0222143535035806	0.125883308215976	1.09117561420298	0.12588330821597
50	FAV	20240716_MET053_FAVA_LEFT008.nd2_ZP-3-1.tif_lp.tif	0.00178707558755643	MET053	saponin	WT	1	74	0.150682841194794	0.00203625461074045	WT_saponin	0.0184392477156179	0.188317308448127	1.13943395842855	0.188317308448123
51	FAV	20240716_MET053_FAVA_LEFT008.nd2_ZP-4-1.tif_lp.tif	0.00177331610372558	MET053	saponin	WT	1	63	0.13624780648388	0.00216266359498222	WT_saponin	0.0245288919491679	0.286359541947461	1.21955898919468	0.286359541947467
51	FAV	20240716_MET053_FAVA_LEFT008.nd2_ZP-4-1.tif_lp.tif	0.00177331610372558	MET053	saponin	WT	2	75	0.138139925198629	0.00184186566931506	WT_saponin	0.00514121741921064	0.0547181190438187	1.03865614565021	0.0547181190438224
51	FAV	20240716_MET053_FAVA_LEFT008.nd2_ZP-4-1.tif_lp.tif	0.00177331610372558	MET053	saponin	WT	3	134	0.284824902657419	0.00212555897505537	WT_saponin	0.0472005447581911	0.261392560278542	1.19863512804613	0.261392560278547
52	FAV	20240716_MET053_FAVA_LEFT008.nd2_ZP-4-2.tif_lp.tif	0.00174883976671497	MET053	saponin	WT	1	94	0.175600823946297	0.00186809387176912	WT_saponin	0.0112098858750902	0.0951688405229165	1.06819041248025	0.0951688405229153
53	FAV	20240716_MET053_FAVA_LEFT008.nd2_ZP-5-1.tif_lp.tif	0.0023973300410252	MET053	saponin	WT	1	108	0.270527199143544	0.00250488147355133	WT_saponin	0.0116155547128223	0.0633138004760701	1.04486300621342	0.0633138004760685
54	FAV	20240716_MET053_FAVA_LEFT008.nd2_ZP-6-1.tif_lp.tif	0.00241910777806084	MET053	saponin	WT	1	69	0.172426947392523	0.00249894126655831	WT_saponin	0.00550851070632535	0.0468419468104864	1.0330012119433	0.0468419468104867
55	FAV	20240716_MET053_FAVA_LEFT008.nd2_ZP-7-1.tif_lp.tif	0.00186300812096431	MET053	saponin	WT	1	99	0.202075226930901	0.00204116390839294	WT_saponin	0.0176374229554344	0.131758074418241	1.09562802514055	0.131758074418241
56	FAV	20240716_MET053_FAVA_LEFT009.nd2_ZP-1-1.tif_lp.tif	0.00181846900593947	MET053	saponin	WT	1	121	0.253284504404292	0.00209326036697762	WT_saponin	0.0332497546856156	0.203027433513369	1.15111138003487	0.203027433513372
57	FAV	20240716_MET053_FAVA_LEFT009.nd2_ZP-2-1.tif_lp.tif	0.00183944204579229	MET053	saponin	WT	1	113	0.23463797965087	0.00207644229779531	WT_saponin	0.0267810284763413	0.174845558410831	1.12884355478617	0.174845558410831
58	FAV	20240716_MET053_FAVA_LEFT010.nd2_ZP-1-1.tif_lp.tif	0.00198968098437765	MET053	saponin	WT	1	73	0.160250247921795	0.00219520887564102	WT_saponin	0.0150035360622265	0.141821085008449	1.10329690682934	0.141821085008444
59	FAV	20240716_MET053_FAVA_LEFT010.nd2_ZP-2-1.tif_lp.tif	0.00208982512627346	MET053	saponin	WT	1	82	0.184893568279222	0.00225479961316124	WT_saponin	0.0135279079247983	0.109617000483206	1.07894176637734	0.109617000483203
61	FAV	20240716_MET053_FAVA_LEFT010.nd2_ZP-4-1.tif_lp.tif	0.00198592879358253	MET053	saponin	WT	1	105	0.233890287578106	0.00222752654836291	WT_saponin	0.0253677642519407	0.165628731063849	1.12165479223681	0.165628731063843
62	FAV	20240716_MET053_FAVA_LEFT010.nd2_ZP-4-2.tif_lp.tif	0.00181866628114536	MET053	saponin	WT	1	76	0.146227206801996	0.0019240421947631	WT_saponin	0.00800856943494857	0.0812596003272418	1.05794131375844	0.0812596003272382
63	FAV	20240716_MET053_FAVA_LEFT010.nd2_ZP-4-3.tif_lp.tif	0.00189720324517938	MET053	saponin	WT	1	62	0.126329442253336	0.00203757164924736	WT_saponin	0.00870284105221486	0.10297654994714	1.07398701453028	0.102976549947139
63	FAV	20240716_MET053_FAVA_LEFT010.nd2_ZP-4-3.tif_lp.tif	0.00189720324517938	MET053	saponin	WT	2	54	0.105195696931332	0.00194806846169134	WT_saponin	0.00274672169164593	0.0381701382051341	1.02681063119684	0.0381701382051331
64	FAV	20240716_MET053_FAVA_LEFT010.nd2_ZP-5-1.tif_lp.tif	0.00187535329820075	MET053	saponin	WT	1	111	0.20784313720651	0.00187246069555414	WT_saponin	-0.000321078893774029	-0.0022269751535804	0.998457569222085	-0.00222697515357832
65	FAV	20240716_MET053_FAVA_LEFT010.nd2_ZP-6-1.tif_lp.tif	0.00208212061374843	MET053	saponin	WT	1	88	0.174212252954021	0.00197968469265933	WT_saponin	-0.00901436105584066	-0.0727829755518663	0.950802119525302	-0.0727829755518674
66	FAV	20240716_MET053_FAVA_LEFT010.nd2_ZP-7-1.tif_lp.tif	0.0026439291656397	MET053	saponin	WT	1	76	0.204928664024919	0.00269642978980157	WT_saponin	0.00399004743630244	0.0283669434901581	1.01985704641568	0.0283669434901559
67	FAV	20240716_MET053_FAVA_LEFT010.nd2_ZP-8-1.tif_lp.tif	0.00183443887216745	MET053	saponin	WT	1	127	0.2525978484191	0.00198895943637087	WT_saponin	0.0196241116538343	0.11667502219187	1.08423314973742	0.116675022191871
68	FAV	20240716_MET053_FAVA_LEFT011.nd2_ZP-1-1.tif_lp.tif	0.00229537579832732	MET053	saponin	WT	1	103	0.249866483500227	0.0024258881893226	WT_saponin	0.0134427762725137	0.0797826866574672	1.05685883378678	0.0797826866574678
69	FAV	20240716_MET053_FAVA_LEFT011.nd2_ZP-10-1.tif_lp.tif	0.0017865601543176	MET053	saponin	WT	1	86	0.156252384185791	0.00181688818820687	WT_saponin	0.00260821091447738	0.0242851474996266	1.01697565783944	0.0242851474996253
69	FAV	20240716_MET053_FAVA_LEFT011.nd2_ZP-10-1.tif_lp.tif	0.0017865601543176	MET053	saponin	WT	2	103	0.194018463371322	0.00188367440166332	WT_saponin	0.0100027674766087	0.0763651217086124	1.05435822975847	0.0763651217086157
70	FAV	20240716_MET053_FAVA_LEFT011.nd2_ZP-10-2.tif_lp.tif	0.0019334850705991	MET053	saponin	WT	1	65	0.141176470555365	0.00217194570085177	WT_saponin	0.0154999409664238	0.167784411184178	1.12333202561465	0.167784411184175
70	FAV	20240716_MET053_FAVA_LEFT011.nd2_ZP-10-2.tif_lp.tif	0.0019334850705991	MET053	saponin	WT	2	193	0.470801861723885	0.00243938788457971	WT_saponin	0.0976392430982593	0.335315553144589	1.26165333349269	0.335315553144584
70	FAV	20240716_MET053_FAVA_LEFT011.nd2_ZP-10-2.tif_lp.tif	0.0019334850705991	MET053	saponin	WT	3	204	0.412359807640314	0.00202137160607997	WT_saponin	0.0179288532380985	0.064130944406332	1.04545498530984	0.0641309444063286
70	FAV	20240716_MET053_FAVA_LEFT011.nd2_ZP-10-2.tif_lp.tif	0.0019334850705991	MET053	saponin	WT	4	42	0.0938582436647266	0.0022347200872554	WT_saponin	0.0126518706995646	0.208890511401292	1.15579898766064	0.208890511401292
71	FAV	20240716_MET053_FAVA_LEFT011.nd2_ZP-11-1.tif_lp.tif	0.00183274403182951	MET053	saponin	WT	1	73	0.151644159574062	0.0020773172544392	WT_saponin	0.0178538452505073	0.180716258405518	1.13344647062664	0.180716258405519
72	FAV	20240716_MET053_FAVA_LEFT011.nd2_ZP-11-2.tif_lp.tif	0.00201188424452947	MET053	saponin	WT	1	163	0.39127183938399	0.00240044073241711	WT_saponin	0.0633347075256863	0.254752015028742	1.19313063807929	0.254752015028738
73	FAV	20240716_MET053_FAVA_LEFT011.nd2_ZP-2-1.tif_lp.tif	0.0023397656587454	MET053	saponin	WT	1	70	0.19522392610088	0.00278891323001257	WT_saponin	0.031440329988702	0.253339006580315	1.19196263078244	0.253339006580315
74	FAV	20240716_MET053_FAVA_LEFT011.nd2_ZP-3-1.tif_lp.tif	0.00213817569287793	MET053	saponin	WT	1	73	0.17163347825408	0.00235114353772712	WT_saponin	0.0155466526739908	0.136982214972753	1.09960259372444	0.136982214972754
75	FAV	20240716_MET053_FAVA_LEFT011.nd2_ZP-5-1.tif_lp.tif	0.00191459907304256	MET053	saponin	WT	1	70	0.16731517505832	0.00239021678654743	WT_saponin	0.0332932399453407	0.32009915692229	1.2484163500346	0.320099156922292
76	FAV	20240716_MET053_FAVA_LEFT011.nd2_ZP-7-1.tif_lp.tif	0.001824040085057	MET053	saponin	WT	1	63	0.131578545784578	0.00208854834578695	WT_saponin	0.0166640204259868	0.195363104960928	1.14501230696456	0.195363104960928
76	FAV	20240716_MET053_FAVA_LEFT011.nd2_ZP-7-1.tif_lp.tif	0.001824040085057	MET053	saponin	WT	2	93	0.189684901153669	0.0020396225930502	WT_saponin	0.0200491732433679	0.161164789527858	1.11818956708205	0.161164789527855
76	FAV	20240716_MET053_FAVA_LEFT011.nd2_ZP-7-1.tif_lp.tif	0.001824040085057	MET053	saponin	WT	3	58	0.116762035526335	0.0020131385435575	WT_saponin	0.0109677105930293	0.142309027012634	1.10367012219175	0.14230902701263
77	FAV	20240716_MET053_FAVA_LEFT011.nd2_ZP-7-2.tif_lp.tif	0.00197882985380806	MET053	saponin	WT	1	148	0.384100099559873	0.00259527094297212	WT_saponin	0.091233281196281	0.391237591833907	1.31151798522636	0.391237591833906
78	FAV	20240716_MET053_FAVA_LEFT011.nd2_ZP-7-3.tif_lp.tif	0.00209312566389682	MET053	saponin	WT	1	94	0.196902418509126	0.00209470657988432	WT_saponin	0.000148606102824578	0.00108924122591174	1.00075528957232	0.00108924122591494
79	FAV	20240716_MET053_FAVA_LEFT011.nd2_ZP-8-1.tif_lp.tif	0.0023732375103278	MET053	saponin	WT	1	101	0.233829251490533	0.00231514110386667	WT_saponin	-0.0058677370525746	-0.0357563647360499	0.975520188683894	-0.0357563647360468
79	FAV	20240716_MET053_FAVA_LEFT011.nd2_ZP-8-1.tif_lp.tif	0.0023732375103278	MET053	saponin	WT	2	90	0.190020599635318	0.00211133999594798	WT_saponin	-0.0235707762941842	-0.168697571413046	0.889645468167387	-0.168697571413043
80	FAV	20240716_MET053_FAVA_LEFT011.nd2_ZP-9-1.tif_lp.tif	0.00180975947987699	MET053	saponin	WT	1	93	0.206790264695883	0.00222355123328906	WT_saponin	0.0384826330673231	0.297067673081921	1.22864461162552	0.297067673081916
81	FAV	20240716_MET053_FAVA_LEFT012.nd2_ZP-1-1.tif_lp.tif	0.00195208092352218	MET053	saponin	WT	1	142	0.428900587838143	0.0030204266749165	WT_saponin	0.151705096697993	0.62973950249001	1.54728558561327	0.629739502490011
82	FAV	20240716_MET053_FAVA_LEFT012.nd2_ZP-2-1.tif_lp.tif	0.00212600428801575	MET053	saponin	WT	1	110	0.412649733945727	0.00375136121768843	WT_saponin	0.178789262263995	0.819269679757453	1.76451253595056	0.819269679757454
82	FAV	20240716_MET053_FAVA_LEFT012.nd2_ZP-2-1.tif_lp.tif	0.00212600428801575	MET053	saponin	WT	2	21	0.0537422751076519	0.00255915595750724	WT_saponin	0.00909618505932114	0.267523562629586	1.20373979108752	0.26752356262959
83	FAV	20240716_MET053_FAVA_LEFT012.nd2_ZP-2-2.tif_lp.tif	0.00184363138993908	MET053	saponin	WT	1	101	0.228961623506621	0.00226694676739228	WT_saponin	0.0427548531227739	0.298200277473135	1.22960955197622	0.29820027747313
84	FAV	20240716_MET053_FAVA_LEFT012.nd2_ZP-3-1.tif_lp.tif	0.00201435617917354	MET053	saponin	WT	1	31	0.0728770885616541	0.00235087382456949	WT_saponin	0.0104320470072742	0.222878305402314	1.16705965353854	0.222878305402319
84	FAV	20240716_MET053_FAVA_LEFT012.nd2_ZP-3-1.tif_lp.tif	0.00201435617917354	MET053	saponin	WT	2	125	0.253192950272933	0.00202554360218346	WT_saponin	0.00139842787623962	0.0079903372993789	1.00555384550438	0.00799033729938113
85	FAV	20240716_MET053_FAVA_LEFT012.nd2_ZP-3-2.tif_lp.tif	0.00181285835249455	MET053	saponin	WT	1	107	0.212954909540713	0.00199023279944591	WT_saponin	0.0189790658237958	0.134670989413204	1.09784241924213	0.134670989413202
85	FAV	20240716_MET053_FAVA_LEFT012.nd2_ZP-3-2.tif_lp.tif	0.00181285835249455	MET053	saponin	WT	2	93	0.173739223275334	0.00186816369113262	WT_saponin	0.00514339649334031	0.0433546669030914	1.03050725864046	0.0433546669030933
86	FAV	20240716_MET053_FAVA_LEFT012.nd2_ZP-4-1.tif_lp.tif	0.00208180197855321	MET053	saponin	WT	1	251	0.599267566809431	0.00238752018649176	WT_saponin	0.0767352701925741	0.197680085487148	1.14685268391906	0.197680085487153
87	FAV	20240716_MET053_FAVA_LEFT012.nd2_ZP-4-2.tif_lp.tif	0.00194791767556789	MET053	saponin	WT	1	120	0.304432745790109	0.00253693954825091	WT_saponin	0.0706826247219628	0.381156435996809	1.30238540369079	0.381156435996807
88	FAV	20240716_MET053_FAVA_LEFT012.nd2_ZP-5-1.tif_lp.tif	0.00181893414652602	MET053	saponin	WT	1	94	0.202243076171726	0.00215152208693326	WT_saponin	0.0312632663982804	0.24226433868897	1.18284770839145	0.242264338688971
83	PIN	20240813_MET059_PINOTNOIR_001.nd2_ZP-1-1.tif_lp.tif	0.00188757780797496	MET059	saponin	WT	1	69	0.198519874829799	0.00287709963521448	WT_saponin	0.0682770060795268	0.608079068005244	1.52422836455208	0.608079068005245
84	PIN	20240813_MET059_PINOTNOIR_001.nd2_ZP-1-2.tif_lp.tif	0.00199444486637308	MET059	saponin	WT	1	115	0.277714198920876	0.00241490607757283	WT_saponin	0.0483530392879714	0.275979837023241	1.210816161574	0.27597983702324
85	PIN	20240813_MET059_PINOTNOIR_001.nd2_ZP-2-1.tif_lp.tif	0.00191982808448691	MET059	saponin	WT	1	90	0.194369420874864	0.00215966023194293	WT_saponin	0.0215848932710418	0.169827231354444	1.12492376238996	0.169827231354445
86	PIN	20240813_MET059_PINOTNOIR_002.nd2_ZP-1-1.tif_lp.tif	0.00259562504072131	MET059	saponin	WT	1	63	0.22240024455823	0.0035301626120354	WT_saponin	0.0588758669927876	0.443652651485759	1.3600433639885	0.44365265148576
86	PIN	20240813_MET059_PINOTNOIR_002.nd2_ZP-1-1.tif_lp.tif	0.00259562504072131	MET059	saponin	WT	2	65	0.171511406078935	0.00263863701659899	WT_saponin	0.00279577843204964	0.0237109110695759	1.01657095119784	0.0237109110695724
87	PIN	20240813_MET059_PINOTNOIR_002.nd2_ZP-1-2.tif_lp.tif	0.00307900748087337	MET059	saponin	WT	1	75	0.251148241572082	0.00334864322096109	WT_saponin	0.0202226805065791	0.121111300603457	1.08757229131877	0.121111300603457
88	PIN	20240813_MET059_PINOTNOIR_002.nd2_ZP-2-1.tif_lp.tif	0.00282384709348186	MET059	saponin	WT	1	27	0.112581065157428	0.00416966907990475	WT_saponin	0.0363371936334182	0.562270919449534	1.47659166444578	0.562270919449531
88	PIN	20240813_MET059_PINOTNOIR_002.nd2_ZP-2-1.tif_lp.tif	0.00282384709348186	MET059	saponin	WT	2	138	0.705470372457057	0.00511210414823954	WT_saponin	0.315779473556561	0.856255257183723	1.81033320112819	0.856255257183721
88	PIN	20240813_MET059_PINOTNOIR_002.nd2_ZP-2-1.tif_lp.tif	0.00282384709348186	MET059	saponin	WT	3	43	0.176150152692571	0.00409651517889701	WT_saponin	0.0547247276728514	0.536735189239243	1.45068590588803	0.536735189239244
89	PIN	20240813_MET059_PINOTNOIR_002.nd2_ZP-2-2.tif_lp.tif	0.00258506269100317	MET059	saponin	WT	1	53	0.164126039948314	0.00309671773487386	WT_saponin	0.0271177173251465	0.260540619552908	1.1979275186058	0.26054061955291
89	PIN	20240813_MET059_PINOTNOIR_002.nd2_ZP-2-2.tif_lp.tif	0.00258506269100317	MET059	saponin	WT	2	267	0.905775545397773	0.00339241777302537	WT_saponin	0.215563806899927	0.392114579241767	1.31231547491364	0.392114579241767
89	PIN	20240813_MET059_PINOTNOIR_002.nd2_ZP-2-2.tif_lp.tif	0.00258506269100317	MET059	saponin	WT	3	93	0.243335622129962	0.00261651206591357	WT_saponin	0.00292479186666708	0.0174456437600112	1.01216580743665	0.0174456437600121
90	PIN	20240813_MET059_PINOTNOIR_002.nd2_ZP-3-1.tif_lp.tif	0.00269903640401849	MET059	saponin	WT	1	93	0.387594421394169	0.00416768195047494	WT_saponin	0.13658403582045	0.626800749316537	1.54413699062	0.626800749316537
90	PIN	20240813_MET059_PINOTNOIR_002.nd2_ZP-3-1.tif_lp.tif	0.00269903640401849	MET059	saponin	WT	2	184	0.711909673409536	0.00386907431200835	WT_saponin	0.215286975070135	0.519544002711151	1.43350208476175	0.51954400271115
91	PIN	20240813_MET059_PINOTNOIR_002.nd2_ZP-3-2.tif_lp.tif	0.00220121209459506	MET059	saponin	WT	1	82	0.259342336794361	0.00316271142432148	WT_saponin	0.0788429450375667	0.522863765141625	1.4368044915287	0.522863765141624
91	PIN	20240813_MET059_PINOTNOIR_002.nd2_ZP-3-2.tif_lp.tif	0.00220121209459506	MET059	saponin	WT	2	92	0.282932784408331	0.00307535635226447	WT_saponin	0.0804212717055856	0.482455429530394	1.39711950511985	0.482455429530395
92	PIN	20240813_MET059_PINOTNOIR_002.nd2_ZP-3-3.tif_lp.tif	0.00206882900563596	MET059	saponin	WT	1	142	0.296116578858346	0.0020853280201292	WT_saponin	0.00234286005803985	0.0114599286456082	1.00797504987038	0.0114599286456094
93	PIN	20240813_MET059_PINOTNOIR_002.nd2_ZP-4-1.tif_lp.tif	0.0020544757664912	MET059	saponin	WT	1	74	0.179674982791767	0.00242804030799684	WT_saponin	0.0276437760714176	0.241022058693221	1.18182961687771	0.24102205869322
93	PIN	20240813_MET059_PINOTNOIR_002.nd2_ZP-4-1.tif_lp.tif	0.0020544757664912	MET059	saponin	WT	2	42	0.110017548082396	0.00261946543053325	WT_saponin	0.0237295658897659	0.35050210933727	1.27500429708499	0.350502109337273
94	PIN	20240813_MET059_PINOTNOIR_002.nd2_ZP-5-1.tif_lp.tif	0.0020968492446927	MET059	saponin	WT	1	102	0.220782787771896	0.00216453713501858	WT_saponin	0.00690416481323972	0.0458354107856532	1.03228076147925	0.0458354107856532
95	PIN	20240813_MET059_PINOTNOIR_003.nd2_ZP-1-1.tif_lp.tif	0.0021491033505877	MET059	saponin	WT	1	122	0.305485618300736	0.00250398047787488	WT_saponin	0.0432950095290365	0.220488450656079	1.16512799497992	0.220488450656076
95	PIN	20240813_MET059_PINOTNOIR_003.nd2_ZP-1-1.tif_lp.tif	0.0021491033505877	MET059	saponin	WT	2	73	0.158007171703503	0.00216448180415757	WT_saponin	0.00112262711060043	0.010286808723466	1.0071557533823	0.0102868087234673
95	PIN	20240813_MET059_PINOTNOIR_003.nd2_ZP-1-1.tif_lp.tif	0.0021491033505877	MET059	saponin	WT	3	167	0.548165108077228	0.00328242579686963	WT_saponin	0.189264848529082	0.61102753387552	1.52734664713636	0.61102753387552
96	PIN	20240813_MET059_PINOTNOIR_003.nd2_ZP-1-2.tif_lp.tif	0.00197541935293205	MET059	saponin	WT	1	75	0.175494010793045	0.00233992014390727	WT_saponin	0.0273375593231416	0.244300345710845	1.18451818366273	0.244300345710844
97	PIN	20240813_MET059_PINOTNOIR_003.nd2_ZP-1-3.tif_lp.tif	0.00226007045269175	MET059	saponin	WT	1	103	0.284122987650335	0.00275847560825568	WT_saponin	0.0513357310230848	0.287503477371693	1.22052638003843	0.287503477371693
97	PIN	20240813_MET059_PINOTNOIR_003.nd2_ZP-1-3.tif_lp.tif	0.00226007045269175	MET059	saponin	WT	2	85	0.210482947994024	0.00247626997640028	WT_saponin	0.018376959515225	0.13180086741039	1.09566052396775	0.13180086741039
97	PIN	20240813_MET059_PINOTNOIR_003.nd2_ZP-1-3.tif_lp.tif	0.00226007045269175	MET059	saponin	WT	3	89	0.175448233727366	0.00197132846884681	WT_saponin	-0.0256980365621998	-0.197199563444139	0.872242042941163	-0.197199563444137
98	PIN	20240813_MET059_PINOTNOIR_003.nd2_ZP-2-1.tif_lp.tif	0.00211298931693409	MET059	saponin	WT	1	96	0.332082096952945	0.00345918850992651	WT_saponin	0.129235122527272	0.711148162956337	1.63710648331423	0.71114816295634
99	PIN	20240813_MET059_PINOTNOIR_003.nd2_ZP-3-1.tif_lp.tif	0.00220113650406941	MET059	saponin	WT	1	70	0.276661329437047	0.00395230470624353	WT_saponin	0.122581774152188	0.844445559870657	1.79557455838682	0.844445559870659
100	PIN	20240813_MET059_PINOTNOIR_003.nd2_ZP-3-2.tif_lp.tif	0.00219430544061644	MET059	saponin	WT	1	105	0.198336766567081	0.00188892158635315	WT_saponin	-0.0320653046976445	-0.216201545210893	0.860828921712239	-0.216201545210899
100	PIN	20240813_MET059_PINOTNOIR_003.nd2_ZP-3-2.tif_lp.tif	0.00219430544061644	MET059	saponin	WT	2	78	0.16731517505832	0.00214506634690154	WT_saponin	-0.0038406493097618	-0.0327420874909626	0.977560510581851	-0.032742087490966
101	PIN	20240813_MET059_PINOTNOIR_003.nd2_ZP-3-3.tif_lp.tif	0.00254046605826313	MET059	saponin	WT	1	61	0.218448157655075	0.00358111733860779	WT_saponin	0.0634797281010242	0.495316601436528	1.40963006648321	0.495316601436528
101	PIN	20240813_MET059_PINOTNOIR_003.nd2_ZP-3-3.tif_lp.tif	0.00254046605826313	MET059	saponin	WT	2	86	0.196566720027477	0.00228565953520322	WT_saponin	-0.0219133609831528	-0.15248266907682	0.899700874872496	-0.152482669076816
102	PIN	20240813_MET059_PINOTNOIR_003.nd2_ZP-4-1.tif_lp.tif	0.00217536853567902	MET059	saponin	WT	1	73	0.201724269427359	0.00276334615653917	WT_saponin	0.0429223663227908	0.345156462846967	1.27028874014518	0.345156462846968
103	PIN	20240813_MET059_PINOTNOIR_003.nd2_ZP-5-1.tif_lp.tif	0.00183474535112732	MET059	saponin	WT	1	186	0.327306019607931	0.00175970978283834	WT_saponin	-0.0139566157017494	-0.060242327288503	0.959103006723589	-0.0602423272885067
105	PIN	20240813_MET059_PINOTNOIR_004.nd2_ZP-1-1.tif_lp.tif	0.00252458281098051	MET059	saponin	WT	1	83	0.248523689573631	0.00299426132016423	WT_saponin	0.0389833162622487	0.246155134948986	1.18604202925762	0.246155134948986
105	PIN	20240813_MET059_PINOTNOIR_004.nd2_ZP-1-1.tif_lp.tif	0.00252458281098051	MET059	saponin	WT	2	99	0.310734722530469	0.00313873457101484	WT_saponin	0.0608010242433993	0.314138030472675	1.2432686134767	0.314138030472672
106	PIN	20240813_MET059_PINOTNOIR_004.nd2_ZP-1-2.tif_lp.tif	0.00186249918407864	MET059	saponin	WT	1	88	0.178942549740896	0.00203343806523745	WT_saponin	0.0150426215419753	0.126681256085734	1.09177930525826	0.126681256085734
107	PIN	20240813_MET059_PINOTNOIR_004.nd2_ZP-1-3.tif_lp.tif	0.00186796090206192	MET059	saponin	WT	1	81	0.202075226930901	0.00249475588803582	WT_saponin	0.0507703938638858	0.417434396115616	1.33555037757055	0.417434396115617
108	PIN	20240813_MET059_PINOTNOIR_004.nd2_ZP-1-4.tif_lp.tif	0.00205760923482604	MET059	saponin	WT	1	263	0.722011139150709	0.00274528950247418	WT_saponin	0.180859910391461	0.415989272789689	1.3342132490508	0.41598927278969
109	PIN	20240813_MET059_PINOTNOIR_004.nd2_ZP-1-5.tif_lp.tif	0.00235666285019768	MET059	saponin	WT	1	145	0.315510795684531	0.00217593652196228	WT_saponin	-0.0262053175941316	-0.115108908130499	0.923312607817346	-0.115108908130505
110	PIN	20240813_MET059_PINOTNOIR_004.nd2_ZP-2-1.tif_lp.tif	0.00218330636745741	MET059	saponin	WT	1	94	0.284061951562762	0.003021935654923	WT_saponin	0.0788311530217654	0.468958354595452	1.38410976121607	0.468958354595453
111	PIN	20240813_MET059_PINOTNOIR_004.nd2_ZP-2-2.tif_lp.tif	0.00258261136953753	MET059	saponin	WT	1	87	0.26443884940818	0.00303952700469172	WT_saponin	0.0397516602584145	0.23501627293269	1.17692001225721	0.23501627293269
112	PIN	20240813_MET059_PINOTNOIR_004.nd2_ZP-2-3.tif_lp.tif	0.00248001704966356	MET059	saponin	WT	1	71	0.203250171616673	0.00286267847347427	WT_saponin	0.0271689610905605	0.207015601816643	1.15429790043686	0.207015601816642
113	PIN	20240813_MET059_PINOTNOIR_004.nd2_ZP-3-1.tif_lp.tif	0.00239813276405992	MET059	saponin	WT	1	75	0.209567406913266	0.00279423209217687	WT_saponin	0.0297074496087714	0.220540327033202	1.1651698913643	0.220540327033201
114	PIN	20240813_MET059_PINOTNOIR_004.nd2_ZP-4-1.tif_lp.tif	0.00213816572388317	MET059	saponin	WT	1	88	0.216037231963128	0.00245496854503554	WT_saponin	0.0278786482614093	0.1993308626484	1.14816569997999	0.199330862648394
115	PIN	20240813_MET059_PINOTNOIR_004.nd2_ZP-5-1.tif_lp.tif	0.00201328729353978	MET059	saponin	WT	1	198	0.586694135330617	0.00296310169358898	WT_saponin	0.188063251209741	0.557555082713478	1.47177290747175	0.557555082713481
115	PIN	20240813_MET059_PINOTNOIR_004.nd2_ZP-5-1.tif_lp.tif	0.00201328729353978	MET059	saponin	WT	2	42	0.120500495890155	0.00286905942595608	WT_saponin	0.0359424295614846	0.511024792820632	1.42506210373566	0.511024792820633
116	PIN	20240813_MET059_PINOTNOIR_004.nd2_ZP-5-2.tif_lp.tif	0.0019237066986816	MET059	saponin	WT	1	78	0.14537270157598	0.00186375258430743	WT_saponin	-0.00467642092118487	-0.0456784998702754	0.968834066848517	-0.0456784998702792
117	PIN	20240813_MET059_PINOTNOIR_004.nd2_ZP-5-3.tif_lp.tif	0.00218215528524147	MET059	saponin	WT	1	94	0.253070878097787	0.00269224338401902	WT_saponin	0.0479482812850894	0.303055068746941	1.23375426223212	0.303055068746943
118	PIN	20240813_MET059_PINOTNOIR_004.nd2_ZP-5-4.tif_lp.tif	0.00274436932343703	MET059	saponin	WT	1	46	0.130586709361523	0.0028388415078592	WT_saponin	0.00434572048341997	0.0488276606129861	1.03442400540458	0.0488276606129842
118	PIN	20240813_MET059_PINOTNOIR_004.nd2_ZP-5-4.tif_lp.tif	0.00274436932343703	MET059	saponin	WT	2	359	1.09971770807169	0.00306328052387658	WT_saponin	0.1144891209578	0.158602844424296	1.1162056424826	0.158602844424294
119	PIN	20240813_MET059_PINOTNOIR_004.nd2_ZP-6-1.tif_lp.tif	0.00192612660839953	MET059	saponin	WT	1	104	0.210482947994024	0.00202387449994253	WT_saponin	0.0101657807204722	0.0714172938592796	1.05074842490454	0.0714172938592784
119	PIN	20240813_MET059_PINOTNOIR_004.nd2_ZP-6-1.tif_lp.tif	0.00192612660839953	MET059	saponin	WT	2	77	0.184847791213542	0.00240062066511094	WT_saponin	0.0365360423667782	0.317704915918764	1.2463462446561	0.317704915918767
120	PIN	20240813_MET059_PINOTNOIR_004.nd2_ZP-6-2.tif_lp.tif	0.00183001213913279	MET059	saponin	WT	1	117	0.215823605656624	0.00184464620219337	WT_saponin	0.00171218537808776	0.0114909196221091	1.00799670272543	0.0114909196221097
121	PIN	20240813_MET059_PINOTNOIR_005.nd2_ZP-1-1.tif_lp.tif	0.00190933096408844	MET059	saponin	WT	1	67	0.144884412875399	0.00216245392351342	WT_saponin	0.0169592382814735	0.179602191177516	1.13257154688518	0.179602191177518
122	PIN	20240813_MET059_PINOTNOIR_005.nd2_ZP-2-1.tif_lp.tif	0.00216717406657407	MET059	saponin	WT	1	70	0.190859845839441	0.00272656922627773	WT_saponin	0.039157661179256	0.331271750466238	1.25812193322707	0.33127175046624
123	PIN	20240813_MET059_PINOTNOIR_005.nd2_ZP-3-1.tif_lp.tif	0.00189942227563824	MET059	saponin	WT	1	77	0.17051956965588	0.00221453986566078	WT_saponin	0.0242640544317358	0.221446290408603	1.16590180817831	0.221446290408601
123	PIN	20240813_MET059_PINOTNOIR_005.nd2_ZP-3-1.tif_lp.tif	0.00189942227563824	MET059	saponin	WT	2	72	0.151033798698336	0.002097691648588	WT_saponin	0.0142753948523826	0.143241945570152	1.10438404113332	0.143241945570154
124	PIN	20240813_MET059_PINOTNOIR_005.nd2_ZP-3-2.tif_lp.tif	0.00224137810601128	MET059	saponin	WT	1	149	0.353139543673024	0.0023700640514968	WT_saponin	0.0191742058773421	0.0805400060832518	1.05741376037376	0.0805400060832533
124	PIN	20240813_MET059_PINOTNOIR_005.nd2_ZP-3-2.tif_lp.tif	0.00224137810601128	MET059	saponin	WT	2	129	0.326665140688419	0.00253228791231333	WT_saponin	0.0375273650129636	0.176055400777055	1.12979059870436	0.176055400777059
125	PIN	20240813_MET059_PINOTNOIR_005.nd2_ZP-3-3.tif_lp.tif	0.00216478154175264	MET059	saponin	WT	1	197	0.40491340495646	0.00205539799470284	WT_saponin	-0.0215485587688093	-0.0748036675768607	0.949471323115015	-0.0748036675768651
126	PIN	20240813_MET059_PINOTNOIR_005.nd2_ZP-4-1.tif_lp.tif	0.0023504587121912	MET059	saponin	WT	1	73	0.204135195817798	0.00279637254544929	WT_saponin	0.0325517098278411	0.250614237315077	1.18971353589206	0.250614237315072
126	PIN	20240813_MET059_PINOTNOIR_005.nd2_ZP-4-1.tif_lp.tif	0.0023504587121912	MET059	saponin	WT	2	274	0.611657892586663	0.00223232807513381	WT_saponin	-0.0323677945537241	-0.0743932694907317	0.949741454106521	-0.0743932694907334
126	PIN	20240813_MET059_PINOTNOIR_005.nd2_ZP-4-1.tif_lp.tif	0.0023504587121912	MET059	saponin	WT	3	46	0.122163729276508	0.00265573324514148	WT_saponin	0.0140426285157131	0.176167904016663	1.12987870468301	0.17616790401666
127	PIN	20240813_MET059_PINOTNOIR_005.nd2_ZP-5-1.tif_lp.tif	0.00190173796820149	MET059	saponin	WT	1	87	0.162249179789796	0.00186493310103214	WT_saponin	-0.00320202344373274	-0.0281945985396602	0.98064672011352	-0.0281945985396665
128	PIN	20240813_MET059_PINOTNOIR_005.nd2_ZP-5-2.tif_lp.tif	0.00209439001204587	MET059	saponin	WT	1	148	0.335439078276977	0.00226648025862822	WT_saponin	0.0254693564941879	0.11392347286388	1.08216723990879	0.11392347286388
128	PIN	20240813_MET059_PINOTNOIR_005.nd2_ZP-5-2.tif_lp.tif	0.00209439001204587	MET059	saponin	WT	2	44	0.0840924696531147	0.00191119249211624	WT_saponin	-0.00806069087690371	-0.132057030863037	0.912529414829153	-0.132057030863038
128	PIN	20240813_MET059_PINOTNOIR_005.nd2_ZP-5-2.tif_lp.tif	0.00209439001204587	MET059	saponin	WT	3	92	0.265323873376474	0.00288395514539645	WT_saponin	0.0726399922682535	0.461518603960868	1.37699049785828	0.461518603960867
129	PIN	20240813_MET059_PINOTNOIR_005.nd2_ZP-5-3.tif_lp.tif	0.00183895398193682	MET059	saponin	WT	1	139	0.289814602816477	0.00208499714256459	WT_saponin	0.0341999993272598	0.181160028355453	1.13379516999584	0.181160028355453
129	PIN	20240813_MET059_PINOTNOIR_005.nd2_ZP-5-3.tif_lp.tif	0.00183895398193682	MET059	saponin	WT	2	79	0.157579919090495	0.00199468252013284	WT_saponin	0.0123025545174859	0.117273762755427	1.08468321650551	0.117273762755423
130	PIN	20240813_MET059_PINOTNOIR_005.nd2_ZP-5-4.tif_lp.tif	0.00177402913570404	MET059	saponin	WT	1	75	0.169130998663604	0.00225507998218139	WT_saponin	0.0360788134858012	0.346148899375047	1.27116287821645	0.346148899375047
131	PIN	20240813_MET059_PINOTNOIR_005.nd2_ZP-5-5.tif_lp.tif	0.00172876186252381	MET059	saponin	WT	1	108	0.200823987135664	0.00185948136236726	WT_saponin	0.0141177059830924	0.105161136867624	1.07561452081816	0.105161136867626
131	PIN	20240813_MET059_PINOTNOIR_005.nd2_ZP-5-5.tif_lp.tif	0.00172876186252381	MET059	saponin	WT	2	62	0.121629663510248	0.00196176876629432	WT_saponin	0.014446428033772	0.182415850115494	1.13478253357021	0.182415850115489
132	PIN	20240813_MET059_PINOTNOIR_005.nd2_ZP-6-1.tif_lp.tif	0.00183305507752953	MET059	saponin	WT	1	73	0.161226825322956	0.00220858664825967	WT_saponin	0.0274138046632998	0.26887329897637	1.20486649601181	0.268873298976375
132	PIN	20240813_MET059_PINOTNOIR_005.nd2_ZP-6-1.tif_lp.tif	0.00183305507752953	MET059	saponin	WT	2	71	0.131349660456181	0.00184999521769268	WT_saponin	0.00120274995158359	0.0132714063559649	1.00924147908637	0.0132714063559658
133	PIN	20240813_MET059_PINOTNOIR_005.nd2_ZP-7-1.tif_lp.tif	0.00171803555837492	MET059	saponin	WT	1	68	0.126802471932024	0.00186474223429447	WT_saponin	0.00997605396252944	0.118216322274129	1.08539210681898	0.118216322274129
134	PIN	20240813_MET059_PINOTNOIR_005.nd2_ZP-7-2.tif_lp.tif	0.00180323066404614	MET059	saponin	WT	1	137	0.27939269086346	0.00203936270703256	WT_saponin	0.0323500898891396	0.17753443205012	1.13094943852418	0.177534432050119
135	PIN	20240813_MET059_PINOTNOIR_005.nd2_ZP-7-3.tif_lp.tif	0.00173441024880912	MET059	saponin	WT	1	95	0.174715800676495	0.00183911369133152	WT_saponin	0.00994682703962801	0.0845654809506979	1.06036832554137	0.0845654809506979
136	PIN	20240813_MET059_PINOTNOIR_006.nd2_ZP-1-1.tif_lp.tif	0.00191651085048046	MET059	saponin	WT	1	128	0.337376974523067	0.00263575761346146	WT_saponin	0.0920635856615687	0.459735538872638	1.37528969001177	0.459735538872635
137	PIN	20240813_MET059_PINOTNOIR_006.nd2_ZP-1-2.tif_lp.tif	0.00231354508433942	MET059	saponin	WT	1	203	0.629785614088178	0.00310239218762649	WT_saponin	0.160135961967275	0.423275862446072	1.34096897813958	0.423275862446073
138	PIN	20240813_MET059_PINOTNOIR_006.nd2_ZP-1-3.tif_lp.tif	0.00268368724441254	MET059	saponin	WT	1	71	0.205157549353316	0.00288954294863826	WT_saponin	0.0146157550000263	0.106624763163025	1.07670629454096	0.106624763163024
139	PIN	20240813_MET059_PINOTNOIR_006.nd2_ZP-1-4.tif_lp.tif	0.00185257049456035	MET059	saponin	WT	1	109	0.222674906486645	0.0020428890503362	WT_saponin	0.0207447225795676	0.141082411743214	1.10273215315405	0.141082411743214
140	PIN	20240813_MET059_PINOTNOIR_006.nd2_ZP-2-1.tif_lp.tif	0.00199719524139638	MET059	saponin	WT	1	89	0.236057069851086	0.00265232662754029	WT_saponin	0.0583066933668073	0.409283076401087	1.32802570953747	0.409283076401092
141	PIN	20240813_MET059_PINOTNOIR_006.nd2_ZP-2-2.tif_lp.tif	0.00196096964961204	MET059	saponin	WT	1	82	0.170733195962384	0.00208211214588274	WT_saponin	0.00993368469419748	0.0864805698144186	1.06177683387128	0.086480569814418
141	PIN	20240813_MET059_PINOTNOIR_006.nd2_ZP-2-2.tif_lp.tif	0.00196096964961204	MET059	saponin	WT	2	70	0.196856641443446	0.00281223773490638	WT_saponin	0.0595887659706038	0.520151352244029	1.43410569126491	0.520151352244027
142	PIN	20240813_MET059_PINOTNOIR_006.nd2_ZP-3-1.tif_lp.tif	0.00198661784447903	MET059	saponin	WT	1	50	0.151415274245664	0.00302830548491329	WT_saponin	0.0520843820217129	0.608196371311329	1.52435230224534	0.608196371311331
142	PIN	20240813_MET059_PINOTNOIR_006.nd2_ZP-3-1.tif_lp.tif	0.00198661784447903	MET059	saponin	WT	2	57	0.136125734308735	0.00238817077734622	WT_saponin	0.0228885171734297	0.265591631557469	1.20212892680046	0.26559163155747
142	PIN	20240813_MET059_PINOTNOIR_006.nd2_ZP-3-1.tif_lp.tif	0.00198661784447903	MET059	saponin	WT	3	184	0.433829251443967	0.00235776767089113	WT_saponin	0.0682915680598254	0.247107189999813	1.18682497363222	0.247107189999817
143	PIN	20240813_MET059_PINOTNOIR_006.nd2_ZP-4-1.tif_lp.tif	0.00180867351792231	MET059	saponin	WT	1	201	0.441474021412432	0.00219638816623101	WT_saponin	0.0779306443100478	0.280201031580127	1.21436408752978	0.28020103158013
144	PIN	20240813_MET059_PINOTNOIR_006.nd2_ZP-5-1.tif_lp.tif	0.00211358565360205	MET059	saponin	WT	1	115	0.269916838267818	0.00234710294145929	WT_saponin	0.0268544881035828	0.151188539190578	1.11048394819452	0.151188539190576
145	PIN	20240813_MET059_PINOTNOIR_006.nd2_ZP-5-2.tif_lp.tif	0.00278506303826968	MET059	saponin	WT	1	75	0.189242389518768	0.00252323186025023	WT_saponin	-0.0196373383514583	-0.142437200567457	0.905987342325249	-0.14243720056746
146	PIN	20240813_MET059_PINOTNOIR_006.nd2_ZP-6-1.tif_lp.tif	0.0022563339651207	MET059	saponin	WT	1	83	0.249881742987782	0.00301062340949135	WT_saponin	0.0626060238827639	0.416081636523706	1.3342986703346	0.416081636523706
146	PIN	20240813_MET059_PINOTNOIR_006.nd2_ZP-6-1.tif_lp.tif	0.0022563339651207	MET059	saponin	WT	2	69	0.281513697933406	0.00407990866570153	WT_saponin	0.125826654340078	0.854556235754996	1.80820247745696	0.854556235754994
147	PIN	20240813_MET059_PINOTNOIR_006.nd2_ZP-6-2.tif_lp.tif	0.00213219992507844	MET059	saponin	WT	1	111	0.329060808522627	0.00296451178849213	WT_saponin	0.0923866168389196	0.475451815368159	1.39035357502091	0.475451815368159
148	PIN	20240813_MET059_PINOTNOIR_006.nd2_ZP-6-3.tif_lp.tif	0.00229658845393059	MET059	saponin	WT	1	92	0.217486839042976	0.00236398738090192	WT_saponin	0.00620070128136233	0.0417299838009147	1.02934741174718	0.0417299838009147
149	PIN	20240813_MET059_PINOTNOIR_006.nd2_ZP-6-4.tif_lp.tif	0.00262334739568133	MET059	saponin	WT	1	69	0.191317616496235	0.00277271907965558	WT_saponin	0.0103066461942234	0.0798925873900385	1.0569393455934	0.0798925873900379
149	PIN	20240813_MET059_PINOTNOIR_006.nd2_ZP-6-4.tif_lp.tif	0.00262334739568133	MET059	saponin	WT	2	147	0.423804074991494	0.00288302091830949	WT_saponin	0.0381720078263389	0.136172436079536	1.09898556441882	0.136172436079539
150	PIN	20240813_MET059_PINOTNOIR_006.nd2_ZP-7-1.tif_lp.tif	0.00220577973490714	MET059	saponin	WT	1	79	0.210482947994024	0.0026643411138484	WT_saponin	0.0362263489363597	0.27249006827767	1.20789082957123	0.272490068277669
151	PIN	20240813_MET059_PINOTNOIR_006.nd2_ZP-7-2.tif_lp.tif	0.00183932312324519	MET059	saponin	WT	1	74	0.182696269126609	0.00246886850171093	WT_saponin	0.0465863580064649	0.424675049289143	1.34227013759008	0.424675049289142
152	PIN	20240813_MET059_PINOTNOIR_007.nd2_ZP-1-1.tif_lp.tif	0.0023736257822215	MET059	saponin	WT	1	74	0.225558861624449	0.00304809272465472	WT_saponin	0.0499105537400583	0.360814288566657	1.2841504956194	0.360814288566657
153	PIN	20240813_MET059_PINOTNOIR_007.nd2_ZP-2-1.tif_lp.tif	0.00206781666854332	MET059	saponin	WT	1	83	0.182742046192288	0.00220171139990709	WT_saponin	0.0111132627031927	0.0905170901888953	1.06475174197048	0.0905170901888974
154	PIN	20240813_MET059_PINOTNOIR_008.nd2_ZP-1-1.tif_lp.tif	0.00208898341275452	MET059	saponin	WT	1	69	0.163668268825859	0.00237200389602694	WT_saponin	0.019528413345797	0.183305342562303	1.13548239854104	0.183305342562303
155	PIN	20240813_MET059_PINOTNOIR_008.nd2_ZP-2-1.tif_lp.tif	0.00191706901162914	MET059	saponin	WT	1	127	0.246204318245873	0.00193861667910136	WT_saponin	0.00273655376897197	0.0161252960619855	1.01123990181966	0.0161252960619852
156	PIN	20240813_MET059_PINOTNOIR_008.nd2_ZP-2-2.tif_lp.tif	0.00194694165863628	MET059	saponin	WT	1	73	0.14425879297778	0.00197614784901069	WT_saponin	0.00213205189733157	0.0214812353344421	1.01500106089202	0.0214812353344456
156	PIN	20240813_MET059_PINOTNOIR_008.nd2_ZP-2-2.tif_lp.tif	0.00194694165863628	MET059	saponin	WT	2	82	0.165926604066044	0.00202349517153712	WT_saponin	0.00627738805786901	0.0556397530358274	1.03931988026516	0.0556397530358261
157	PIN	20240813_MET059_PINOTNOIR_008.nd2_ZP-2-3.tif_lp.tif	0.00218731925504066	MET059	saponin	WT	1	80	0.201586938463151	0.00251983673078939	WT_saponin	0.0266013980598984	0.204166451881158	1.15202054980426	0.204166451881159
157	PIN	20240813_MET059_PINOTNOIR_008.nd2_ZP-2-3.tif_lp.tif	0.00218731925504066	MET059	saponin	WT	2	77	0.260105289286003	0.00337799076994808	WT_saponin	0.0916817066478715	0.627001578597815	1.54435195601352	0.627001578597815
158	PIN	20240813_MET059_PINOTNOIR_008.nd2_ZP-2-4.tif_lp.tif	0.00324333910961228	MET059	saponin	WT	1	72	0.262333106948063	0.00364351537427865	WT_saponin	0.0288126910559788	0.167851204664493	1.12338403452182	0.167851204664492
158	PIN	20240813_MET059_PINOTNOIR_008.nd2_ZP-2-4.tif_lp.tif	0.00324333910961228	MET059	saponin	WT	2	82	0.318684676196426	0.00388639849020032	WT_saponin	0.0527308692082194	0.260953960944709	1.19827078170217	0.260953960944708
160	PIN	20240813_MET059_PINOTNOIR_008.nd2_ZP-4-1.tif_lp.tif	0.00188642766819312	MET059	saponin	WT	1	88	0.182787823257968	0.00207713435520418	WT_saponin	0.0167821884569733	0.138937753428428	1.10109408922831	0.138937753428428
161	PIN	20240813_MET059_PINOTNOIR_008.nd2_ZP-5-1.tif_lp.tif	0.00248509417147586	MET059	saponin	WT	1	75	0.219439993845299	0.00292586658460399	WT_saponin	0.0330579309846095	0.235563463039882	1.17736648300389	0.235563463039884
161	PIN	20240813_MET059_PINOTNOIR_008.nd2_ZP-5-1.tif_lp.tif	0.00248509417147586	MET059	saponin	WT	2	86	0.230167086236179	0.00267636146786255	WT_saponin	0.016448987489255	0.106972455638936	1.07696581424643	0.106972455638937
162	PIN	20240813_MET059_PINOTNOIR_009.nd2_ZP-1-1.tif_lp.tif	0.00209661869775681	MET059	saponin	WT	1	95	0.377065694890916	0.00396911257779912	WT_saponin	0.177886918604019	0.920751973667156	1.89310177479849	0.920751973667158
163	PIN	20240813_MET059_PINOTNOIR_009.nd2_ZP-1-2.tif_lp.tif	0.00237664054421818	MET059	saponin	WT	1	90	0.240070191444829	0.00266744657160921	WT_saponin	0.0261725424651933	0.166535655569465	1.12236012218949	0.166535655569461
163	PIN	20240813_MET059_PINOTNOIR_009.nd2_ZP-1-2.tif_lp.tif	0.00237664054421818	MET059	saponin	WT	2	59	0.153124284697697	0.00259532685928299	WT_saponin	0.0129024925888242	0.12699252626856	1.09201488866157	0.126992526268556
164	PIN	20240813_MET059_PINOTNOIR_009.nd2_ZP-2-1.tif_lp.tif	0.00270059329596948	MET059	saponin	WT	1	76	0.191958495415747	0.00252576967652299	WT_saponin	-0.013286595077933	-0.0965533025774983	0.9352647361943	-0.0965533025774997
164	PIN	20240813_MET059_PINOTNOIR_009.nd2_ZP-2-1.tif_lp.tif	0.00270059329596948	MET059	saponin	WT	2	94	0.316578927449882	0.00336786093031789	WT_saponin	0.0627231576287512	0.318556176996602	1.24708186728608	0.318556176996598
165	PIN	20240813_MET059_PINOTNOIR_009.nd2_ZP-3-1.tif_lp.tif	0.00282144758750848	MET059	saponin	WT	1	86	0.308110171463341	0.00358267641236442	WT_saponin	0.0654656789376116	0.344602195422114	1.26980080304386	0.34460219542211
166	PIN	20240813_MET059_PINOTNOIR_009.nd2_ZP-3-2.tif_lp.tif	0.00244804841877301	MET059	saponin	WT	1	89	0.234164949972183	0.00263106685362003	WT_saponin	0.0162886407013847	0.104015814185186	1.07476095384533	0.104015814185186
167	PIN	20240813_MET059_PINOTNOIR_010.nd2_ZP-1-1.tif_lp.tif	0.00192165731463193	MET059	saponin	WT	1	262	0.553475242108107	0.00211250092407674	WT_saponin	0.050001025674541	0.136600886396504	1.09931198866295	0.136600886396502
168	PIN	20240813_MET059_PINOTNOIR_010.nd2_ZP-1-2.tif_lp.tif	0.00198210117131344	MET059	saponin	WT	1	154	0.355718318372965	0.00230985921021406	WT_saponin	0.0504747379906955	0.220774316539923	1.16535888462415	0.220774316539923
169	PIN	20240813_MET059_PINOTNOIR_010.nd2_ZP-1-3.tif_lp.tif	0.00190602376870599	MET059	saponin	WT	1	73	0.137514305301011	0.00188375760686316	WT_saponin	-0.00162542981452671	-0.0169527725846056	0.988318004104457	-0.0169527725846044
170	PIN	20240813_MET059_PINOTNOIR_010.nd2_ZP-2-1.tif_lp.tif	0.00183329356936958	MET059	saponin	WT	1	103	0.250324254157022	0.00243033256463128	WT_saponin	0.061495016511955	0.406715918159209	1.32566469726232	0.40671591815921
171	PIN	20240813_MET059_PINOTNOIR_010.nd2_ZP-2-2.tif_lp.tif	0.00186858913762783	MET059	saponin	WT	1	63	0.125688563333824	0.00199505656085435	WT_saponin	0.00796744766327122	0.0944802616666242	1.06768070127341	0.0944802616666188
172	PIN	20240813_MET059_PINOTNOIR_010.nd2_ZP-3-1.tif_lp.tif	0.00193887928920964	MET059	saponin	WT	1	88	0.256778821581975	0.00291794115434062	WT_saponin	0.0861574441315261	0.589727802045358	1.50496277441288	0.589727802045359
173	PIN	20240813_MET059_PINOTNOIR_010.nd2_ZP-3-2.tif_lp.tif	0.00192024528918997	MET059	saponin	WT	1	83	0.199221789836884	0.00240026252815522	WT_saponin	0.0398414308341165	0.321901598527056	1.24997704286401	0.32190159852705
173	PIN	20240813_MET059_PINOTNOIR_010.nd2_ZP-3-2.tif_lp.tif	0.00192024528918997	MET059	saponin	WT	2	111	0.241992828203365	0.00218011556939969	WT_saponin	0.0288456011032791	0.183114004897504	1.13533181498877	0.183114004897502
174	PIN	20240813_MET059_PINOTNOIR_010.nd2_ZP-3-3.tif_lp.tif	0.00187891692819235	MET059	saponin	WT	1	82	0.172533760545775	0.00210407025055824	WT_saponin	0.0184625724340029	0.163281591175554	1.11983144064943	0.163281591175554
174	PIN	20240813_MET059_PINOTNOIR_010.nd2_ZP-3-3.tif_lp.tif	0.00187891692819235	MET059	saponin	WT	2	217	0.491691462462768	0.00226585927402197	WT_saponin	0.0839664890450289	0.270156979451476	1.20593903861513	0.270156979451472
175	PIN	20240813_MET059_PINOTNOIR_010.nd2_ZP-4-1.tif_lp.tif	0.0018549926021727	MET059	saponin	WT	1	145	0.27647821768187	0.00190674632884048	WT_saponin	0.00750429036682865	0.0396994887645374	1.02789969437461	0.0396994887645346
175	PIN	20240813_MET059_PINOTNOIR_010.nd2_ZP-4-1.tif_lp.tif	0.0018549926021727	MET059	saponin	WT	2	155	0.332692454336211	0.00214640293120136	WT_saponin	0.0451686009994429	0.210507496607295	1.15709514349941	0.210507496607292
176	PIN	20240813_MET059_PINOTNOIR_010.nd2_ZP-4-2.tif_lp.tif	0.00195147537585324	MET059	saponin	WT	1	132	0.325032425345853	0.0024623668586807	WT_saponin	0.0674376757332247	0.335480460839738	1.26179755540296	0.335480460839739
177	PIN	20240813_MET059_PINOTNOIR_010.nd2_ZP-4-3.tif_lp.tif	0.00235464718487408	MET059	saponin	WT	1	79	0.190005340613425	0.00240513089384082	WT_saponin	0.00398821300837221	0.0306045057676652	1.02144003113971	0.0306045057676671
177	PIN	20240813_MET059_PINOTNOIR_010.nd2_ZP-4-3.tif_lp.tif	0.00235464718487408	MET059	saponin	WT	2	77	0.232715343125165	0.00302227718344369	WT_saponin	0.0514075098898601	0.360125075300971	1.2835371697545	0.36012507530097
178	PIN	20240813_MET059_PINOTNOIR_010.nd2_ZP-4-4.tif_lp.tif	0.00192001288110427	MET059	saponin	WT	1	85	0.225711451843381	0.00265542884521625	WT_saponin	0.0625103569495184	0.467828881716996	1.38302657828473	0.467828881716994
179	PIN	20240813_MET059_PINOTNOIR_010.nd2_ZP-4-5.tif_lp.tif	0.00208520154356416	MET059	saponin	WT	1	45	0.120531013933942	0.00267846697630982	WT_saponin	0.0266969444735545	0.361220675713376	1.28451227392227	0.361220675713378
179	PIN	20240813_MET059_PINOTNOIR_010.nd2_ZP-4-5.tif_lp.tif	0.00208520154356416	MET059	saponin	WT	2	176	0.404333562124521	0.00229734978479841	WT_saponin	0.0373380904572282	0.139783699110239	1.10173992144262	0.139783699110238
180	PIN	20240813_MET059_PINOTNOIR_010.nd2_ZP-4-6.tif_lp.tif	0.00189392780829333	MET059	saponin	WT	1	62	0.144975967006758	0.00233832204849609	WT_saponin	0.0275524428925717	0.304092300643858	1.23464159418157	0.304092300643851
181	PIN	20240813_MET059_PINOTNOIR_010.nd2_ZP-5-1.tif_lp.tif	0.00189867812854852	MET059	saponin	WT	1	62	0.135408560279757	0.00218400903677027	WT_saponin	0.0176905163097488	0.201983470880212	1.15027871440215	0.201983470880209
181	PIN	20240813_MET059_PINOTNOIR_010.nd2_ZP-5-1.tif_lp.tif	0.00189867812854852	MET059	saponin	WT	2	140	0.395284962374717	0.00282346401696226	WT_saponin	0.129470024377925	0.572470890489115	1.48706827898245	0.57247089048911
182	PIN	20240813_MET059_PINOTNOIR_010.nd2_ZP-6-1.tif_lp.tif	0.00206957776419869	MET059	saponin	WT	1	77	0.194552529137582	0.00252665622256599	WT_saponin	0.0351950412942828	0.28789292548881	1.22085589934055	0.287892925488804
183	PIN	20240813_MET059_PINOTNOIR_010.nd2_ZP-7-1.tif_lp.tif	0.0023448502289078	MET059	saponin	WT	1	81	0.20027466234751	0.00247252669564828	WT_saponin	0.0103417938059788	0.0764903203548104	1.05444973208372	0.076490320354811
184	PIN	20240813_MET059_PINOTNOIR_011.nd2_ZP-1-1.tif_lp.tif	0.0022243500946464	MET059	saponin	WT	1	116	0.314274814911187	0.00270926564578609	WT_saponin	0.0562502039322041	0.284517983523824	1.21800325061545	0.284517983523823
185	PIN	20240813_MET059_PINOTNOIR_011.nd2_ZP-1-2.tif_lp.tif	0.00187946614216926	MET059	saponin	WT	1	120	0.280399786308408	0.0023366648859034	WT_saponin	0.0548638492480966	0.314127918001895	1.24325989890217	0.314127918001896
185	PIN	20240813_MET059_PINOTNOIR_011.nd2_ZP-1-2.tif_lp.tif	0.00187946614216926	MET059	saponin	WT	2	116	0.26570534822531	0.00229056334676992	WT_saponin	0.0476872757336763	0.285379535879396	1.2187308381763	0.285379535879397
186	PIN	20240813_MET059_PINOTNOIR_011.nd2_ZP-1-3.tif_lp.tif	0.00222694411523313	MET059	saponin	WT	1	137	0.322011139011011	0.00235044627015336	WT_saponin	0.0169197952240713	0.0778693473274403	1.05545812940497	0.0778693473274416
186	PIN	20240813_MET059_PINOTNOIR_011.nd2_ZP-1-3.tif_lp.tif	0.00222694411523313	MET059	saponin	WT	2	24	0.0646066986955702	0.00269194577898209	WT_saponin	0.011160039929975	0.273583997155616	1.20880706460848	0.273583997155616
187	PIN	20240813_MET059_PINOTNOIR_011.nd2_ZP-2-1.tif_lp.tif	0.00187288005940861	MET059	saponin	WT	1	82	0.243274587672204	0.00296676326429517	WT_saponin	0.0896984228006981	0.663631298876929	1.5840647399663	0.663631298876927
188	PIN	20240813_MET059_PINOTNOIR_011.nd2_ZP-2-2.tif_lp.tif	0.00204827514138044	MET059	saponin	WT	1	71	0.204257267061621	0.00287686291636086	WT_saponin	0.05882973202361	0.490086954562449	1.40452952742569	0.490086954562447
189	PIN	20240813_MET059_PINOTNOIR_011.nd2_ZP-3-1.tif_lp.tif	0.00209549902495458	MET059	saponin	WT	1	60	0.161272602388635	0.00268787670647725	WT_saponin	0.0355426608913602	0.359173112705054	1.28269050687605	0.359173112705055
190	PIN	20240813_MET059_PINOTNOIR_011.nd2_ZP-4-1.tif_lp.tif	0.00198842356704764	MET059	saponin	WT	1	118	0.27919432381168	0.00236605359162441	WT_saponin	0.0445603429000581	0.25085764390316	1.18991427723695	0.250857643903164
191	PIN	20240813_MET059_PINOTNOIR_011.nd2_ZP-5-1.tif_lp.tif	0.00185179462794057	MET059	saponin	WT	1	74	0.17483787285164	0.00236267395745459	WT_saponin	0.0378050703840375	0.351496448746875	1.27588336298512	0.351496448746876
191	PIN	20240813_MET059_PINOTNOIR_011.nd2_ZP-5-1.tif_lp.tif	0.00185179462794057	MET059	saponin	WT	2	89	0.227191576967016	0.002552714347944	WT_saponin	0.0623818550803047	0.463108000995505	1.37850834505495	0.46310800099551
192	PIN	20240813_MET059_PINOTNOIR_011.nd2_ZP-6-1.tif_lp.tif	0.00176794250767854	MET059	saponin	WT	1	101	0.214297703467309	0.00212175944027039	WT_saponin	0.0357355101917769	0.263189736399129	1.20012920728765	0.263189736399129
193	PIN	20240813_MET059_PINOTNOIR_012.nd2_ZP-1-1.tif_lp.tif	0.00180046766076893	MET059	saponin	WT	1	92	0.177935454295948	0.00193408102495596	WT_saponin	0.0122924295052068	0.10327654858797	1.07421036606121	0.10327654858797
193	PIN	20240813_MET059_PINOTNOIR_012.nd2_ZP-1-1.tif_lp.tif	0.00180046766076893	MET059	saponin	WT	2	134	0.264789806911722	0.0019760433351621	WT_saponin	0.0235271403686855	0.134242899271184	1.09751670536431	0.13424289927118
194	PIN	20240813_MET059_PINOTNOIR_012.nd2_ZP-2-1.tif_lp.tif	0.00280721540414575	MET059	saponin	WT	1	91	0.333043415099382	0.00365981774834486	WT_saponin	0.0775868133221191	0.382632037517537	1.30371817671703	0.382632037517537
194	PIN	20240813_MET059_PINOTNOIR_012.nd2_ZP-2-1.tif_lp.tif	0.00280721540414575	MET059	saponin	WT	2	130	0.437598231714219	0.00336614024395553	WT_saponin	0.0726602291752713	0.26195551568549	1.19910293986858	0.261955515685491
194	PIN	20240813_MET059_PINOTNOIR_012.nd2_ZP-2-1.tif_lp.tif	0.00280721540414575	MET059	saponin	WT	3	95	0.325291831046343	0.00342412453732992	WT_saponin	0.0586063676524965	0.286595404888265	1.21975838842759	0.286595404888264
195	PIN	20240813_MET059_PINOTNOIR_012.nd2_ZP-3-1.tif_lp.tif	0.00297682105413253	MET059	saponin	WT	1	81	0.297505153110251	0.00367290312481791	WT_saponin	0.056382647725516	0.303148345214625	1.23383403235443	0.303148345214623
1	NEO	20240825_MET062_NEON_LEFT_001.nd2_ZP-1-1.tif_lp.tif	0.00178314734333502	MET062	saponin	WT	1	78	0.140642404789105	0.00180310775370648	WT_saponin	0.00155691200897337	0.0160596954991188	1.01119392093203	0.0160596954991239
2	NEO	20240825_MET062_NEON_LEFT_001.nd2_ZP-2-1.tif_lp.tif	0.00179693537674765	MET062	saponin	WT	1	69	0.169436179101467	0.00245559679857199	WT_saponin	0.0454476381058795	0.450535167987021	1.36654708363329	0.450535167987021
3	NEO	20240825_MET062_NEON_LEFT_001.nd2_ZP-3-1.tif_lp.tif	0.00186900990819991	MET062	saponin	WT	1	58	0.141786831431091	0.00244460054191536	WT_saponin	0.0333842567554961	0.38732452467847	1.30796553361764	0.387324524678469
3	NEO	20240825_MET062_NEON_LEFT_001.nd2_ZP-3-1.tif_lp.tif	0.00186900990819991	MET062	saponin	WT	2	199	0.416159304091707	0.00209125278438044	WT_saponin	0.0442263323599251	0.162093243852531	1.11890941573155	0.162093243852532
3	NEO	20240825_MET062_NEON_LEFT_001.nd2_ZP-3-1.tif_lp.tif	0.00186900990819991	MET062	saponin	WT	3	26	0.0590371557045728	0.00227065983479126	WT_saponin	0.0104428980913752	0.280837376299359	1.21489983805286	0.280837376299357
4	NEO	20240825_MET062_NEON_LEFT_001.nd2_ZP-3-2.tif_lp.tif	0.00181623375562644	MET062	saponin	WT	1	78	0.196398870786652	0.00251793424085451	WT_saponin	0.0547326378477894	0.471290711213093	1.38634921471661	0.471290711213094
5	NEO	20240825_MET062_NEON_LEFT_001.nd2_ZP-3-3.tif_lp.tif	0.00262565626879739	MET062	saponin	WT	1	92	0.2735179674346	0.0029730213851587	WT_saponin	0.0319575907052405	0.179251778902363	1.13229649306701	0.179251778902363
6	NEO	20240825_MET062_NEON_LEFT_001.nd2_ZP-3-4.tif_lp.tif	0.00220698620496171	MET062	saponin	WT	1	119	0.299168383236974	0.00251402002720147	WT_saponin	0.0365370248465307	0.187918530706916	1.13911904911299	0.187918530706919
7	NEO	20240825_MET062_NEON_LEFT_001.nd2_ZP-4-1.tif_lp.tif	0.00182656135434419	MET062	saponin	WT	1	114	0.297138933325186	0.00260648187127356	WT_saponin	0.088910938929949	0.512973610910397	1.42698840368786	0.512973610910392
8	NEO	20240825_MET062_NEON_LEFT_001.nd2_ZP-4-2.tif_lp.tif	0.00174943524701842	MET062	saponin	WT	1	208	0.457297627115622	0.00219854628420972	WT_saponin	0.0934150957357909	0.329660638598873	1.25671772530977	0.329660638598871
9	NEO	20240825_MET062_NEON_LEFT_001.nd2_ZP-5-1.tif_lp.tif	0.0021466906907376	MET062	saponin	WT	1	67	0.157228961586952	0.00234670091920824	WT_saponin	0.0134006853075329	0.128519652714945	1.09317142396603	0.128519652714945
10	NEO	20240825_MET062_NEON_LEFT_001.nd2_ZP-5-2.tif_lp.tif	0.00174370031654392	MET062	saponin	WT	1	63	0.109224078711122	0.00173371553509718	WT_saponin	-0.000629041231144642	-0.00828490745980495	0.99427379730794	-0.00828490745980478
11	NEO	20240825_MET062_NEON_LEFT_001.nd2_ZP-6-1.tif_lp.tif	0.00199393190226509	MET062	saponin	WT	1	68	0.140642404789105	0.00206827065866331	WT_saponin	0.00505503543507924	0.0528088534509979	1.03728249511118	0.0528088534509951
12	NEO	20240825_MET062_NEON_LEFT_001.nd2_ZP-6-2.tif_lp.tif	0.00221378236003865	MET062	saponin	WT	1	76	0.21850919444114	0.00287512097948868	WT_saponin	0.0502617350782021	0.377109267355524	1.2987369632119	0.377109267355526
12	NEO	20240825_MET062_NEON_LEFT_001.nd2_ZP-6-2.tif_lp.tif	0.00221378236003865	MET062	saponin	WT	2	82	0.31898985686712	0.00389012020569658	WT_saponin	0.13745970334395	0.813301339766312	1.75722793528297	0.813301339766314
13	NEO	20240825_MET062_NEON_LEFT_001.nd2_ZP-6-3.tif_lp.tif	0.00264002258578936	MET062	saponin	WT	1	60	0.209643703652546	0.00349406172754243	WT_saponin	0.0512423485051841	0.40435482361918	1.32349690731821	0.404354823619182
14	NEO	20240825_MET062_NEON_LEFT_001.nd2_ZP-6-4.tif_lp.tif	0.00225140461484895	MET062	saponin	WT	1	80	0.238773174816743	0.00298466468520928	WT_saponin	0.0586608056288269	0.406743503362022	1.32569004501642	0.406743503362018
15	NEO	20240825_MET062_NEON_LEFT_002.nd2_ZP-1-1.tif_lp.tif	0.00213338912112042	MET062	saponin	WT	1	143	0.425864042248577	0.00297807022551452	WT_saponin	0.120789397928357	0.481230643207539	1.39593391380495	0.481230643207534
16	NEO	20240825_MET062_NEON_LEFT_002.nd2_ZP-10-1.tif_lp.tif	0.00185673689685088	MET062	saponin	WT	1	155	0.28104066522792	0.00181316558211561	WT_saponin	-0.00675355378396636	-0.0342587160648763	0.976533393175323	-0.0342587160648786
16	NEO	20240825_MET062_NEON_LEFT_002.nd2_ZP-10-1.tif_lp.tif	0.00185673689685088	MET062	saponin	WT	2	24	0.0585946440696716	0.00244144350290298	WT_saponin	0.0140329585452506	0.394964996035373	1.31491085626822	0.394964996035369
17	NEO	20240825_MET062_NEON_LEFT_002.nd2_ZP-2-1.tif_lp.tif	0.0022868745152813	MET062	saponin	WT	1	143	0.324620431754738	0.00227007294933383	WT_saponin	-0.00240262393048735	-0.0106385451661118	0.992653044215938	-0.0106385451661157
17	NEO	20240825_MET062_NEON_LEFT_002.nd2_ZP-2-1.tif_lp.tif	0.0022868745152813	MET062	saponin	WT	2	36	0.110048065893352	0.00305689071925978	WT_saponin	0.0277205833432253	0.418687773488168	1.33671117450175	0.418687773488167
18	NEO	20240825_MET062_NEON_LEFT_002.nd2_ZP-2-2.tif_lp.tif	0.00177439217714919	MET062	saponin	WT	1	73	0.148088807472959	0.00202861380099944	WT_saponin	0.0185581785410681	0.193169326849365	1.14327251163759	0.193169326849366
19	NEO	20240825_MET062_NEON_LEFT_002.nd2_ZP-3-1.tif_lp.tif	0.00176663386484651	MET062	saponin	WT	1	135	0.264469367451966	0.00195903235149604	WT_saponin	0.0259737956976867	0.149138150405427	1.10890682584433	0.149138150405427
20	NEO	20240825_MET062_NEON_LEFT_002.nd2_ZP-4-1.tif_lp.tif	0.00173558129204644	MET062	saponin	WT	1	78	0.144884412875399	0.00185749247276153	WT_saponin	0.00950907209577659	0.0979374240088871	1.07024227633345	0.0979374240088916
21	NEO	20240825_MET062_NEON_LEFT_002.nd2_ZP-4-2.tif_lp.tif	0.00203877425853825	MET062	saponin	WT	1	168	0.495536739006639	0.00294962344646809	WT_saponin	0.153022663572213	0.532828746453913	1.44676313923195	0.532828746453912
21	NEO	20240825_MET062_NEON_LEFT_002.nd2_ZP-4-2.tif_lp.tif	0.00203877425853825	MET062	saponin	WT	2	123	0.253223468316719	0.00205872738468877	WT_saponin	0.00245423451651472	0.0140507588243344	1.00978682464081	0.01405075882433
22	NEO	20240825_MET062_NEON_LEFT_002.nd2_ZP-4-3.tif_lp.tif	0.0020509470915766	MET062	saponin	WT	1	100	0.218188754050061	0.00218188754050061	WT_saponin	0.0130940448924015	0.089286468764578	1.06384389410229	0.0892864687645741
23	NEO	20240825_MET062_NEON_LEFT_002.nd2_ZP-5-1.tif_lp.tif	0.00185982809809154	MET062	saponin	WT	1	166	0.333485923474655	0.00200895134623286	WT_saponin	0.0247544591914595	0.111273343853229	1.08018119970031	0.111273343853227
24	NEO	20240825_MET062_NEON_LEFT_002.nd2_ZP-5-2.tif_lp.tif	0.00224700913553344	MET062	saponin	WT	1	74	0.183245593914762	0.00247629180965895	WT_saponin	0.0169669178852874	0.140175343742714	1.10203904848437	0.140175343742718
25	NEO	20240825_MET062_NEON_LEFT_002.nd2_ZP-6-1.tif_lp.tif	0.00173944912408035	MET062	saponin	WT	1	94	0.168474860722199	0.00179228575236382	WT_saponin	0.004966643058646	0.0431701880359558	1.03037549506451	0.0431701880359573
27	NEO	20240825_MET062_NEON_LEFT_002.nd2_ZP-8-1.tif_lp.tif	0.00181867134637105	MET062	saponin	WT	1	82	0.181445029331371	0.00221274426013867	WT_saponin	0.0323139789289449	0.282951864118627	1.21668176306508	0.282951864118627
28	NEO	20240825_MET062_NEON_LEFT_002.nd2_ZP-9-1.tif_lp.tif	0.00185467969666632	MET062	saponin	WT	1	78	0.199984741164371	0.00256390693800476	WT_saponin	0.0553197248243986	0.46717384267326	1.38239877355278	0.467173842673257
29	NEO	20240825_MET062_NEON_LEFT_002.nd2_ZP-9-2.tif_lp.tif	0.00190075036496092	MET062	saponin	WT	1	69	0.167910276912153	0.00243348227408917	WT_saponin	0.036758501729849	0.3564531977292	1.28027452681257	0.356453197729203
30	NEO	20240825_MET062_NEON_LEFT_002.nd2_ZP-9-3.tif_lp.tif	0.00186389684677124	MET062	saponin	WT	1	92	0.30057221557945	0.00326708929977663	WT_saponin	0.129093705676496	0.809683869235441	1.75282731200286	0.80968386923544
31	NEO	20240825_MET062_NEON_LEFT_003.nd2_ZP-1-1.tif_lp.tif	0.00188602466503279	MET062	saponin	WT	1	66	0.172320134239271	0.00261091112483744	WT_saponin	0.047842506347107	0.469204805888849	1.38434622475738	0.469204805888848
32	NEO	20240825_MET062_NEON_LEFT_003.nd2_ZP-2-1.tif_lp.tif	0.00211586202344587	MET062	saponin	WT	1	81	0.218966964399442	0.00270329585678324	WT_saponin	0.0475821405003268	0.353473861810091	1.2776333365919	0.353473861810092
34	NEO	20240825_MET062_NEON_LEFT_003.nd2_ZP-2-3.tif_lp.tif	0.00186035799654913	MET062	saponin	WT	1	168	0.402395666344091	0.00239521229966721	WT_saponin	0.0898555229238376	0.364573262967955	1.28750074131442	0.364573262967954
34	NEO	20240825_MET062_NEON_LEFT_003.nd2_ZP-2-3.tif_lp.tif	0.00186035799654913	MET062	saponin	WT	2	95	0.196551461005583	0.00206896274742719	WT_saponin	0.0198174513334161	0.153327397130126	1.11213150977662	0.153327397130123
35	NEO	20240825_MET062_NEON_LEFT_003.nd2_ZP-3-1.tif_lp.tif	0.00179078768891798	MET062	saponin	WT	1	194	0.37622644379735	0.00193931156596572	WT_saponin	0.0288136321472612	0.11495029727137	1.08293773626369	0.114950297271372
35	NEO	20240825_MET062_NEON_LEFT_003.nd2_ZP-3-1.tif_lp.tif	0.00179078768891798	MET062	saponin	WT	2	42	0.106584267923608	0.00253772066484782	WT_saponin	0.0313711849890531	0.502938970461778	1.41709744854296	0.502938970461781
36	NEO	20240825_MET062_NEON_LEFT_003.nd2_ZP-3-2.tif_lp.tif	0.00208399231598271	MET062	saponin	WT	1	101	0.20672922860831	0.00204682404562683	WT_saponin	-0.00375399530594317	-0.0259628711600738	0.982164871688429	-0.0259628711600787
37	NEO	20240825_MET062_NEON_LEFT_003.nd2_ZP-3-3.tif_lp.tif	0.00179387311466405	MET062	saponin	WT	1	73	0.137712672585621	0.00188647496692632	WT_saponin	0.00675993521514609	0.072615107781894	1.05162118296177	0.07261510778189
38	NEO	20240825_MET062_NEON_LEFT_003.nd2_ZP-4-1.tif_lp.tif	0.00177894180471247	MET062	saponin	WT	1	85	0.166079194284976	0.00195387287394089	WT_saponin	0.0148691408844157	0.135317287511092	1.09833434054168	0.135317287511092
39	NEO	20240825_MET062_NEON_LEFT_003.nd2_ZP-5-1.tif_lp.tif	0.00184993198848663	MET062	saponin	WT	1	203	0.387808041414246	0.00191038444046427	WT_saponin	0.0122718477514597	0.046390759426649	1.0326782024171	0.0463907594266537
39	NEO	20240825_MET062_NEON_LEFT_003.nd2_ZP-5-1.tif_lp.tif	0.00184993198848663	MET062	saponin	WT	2	131	0.263782711466774	0.00201360848447919	WT_saponin	0.0214416209750256	0.122310968522657	1.08847703429706	0.122310968522656
39	NEO	20240825_MET062_NEON_LEFT_003.nd2_ZP-5-1.tif_lp.tif	0.00184993198848663	MET062	saponin	WT	3	154	0.336964980466291	0.00218808428874215	WT_saponin	0.05207545423935	0.242196082279338	1.18279174713453	0.242196082279338
40	NEO	20240825_MET062_NEON_LEFT_003.nd2_ZP-6-1.tif_lp.tif	0.00187058633736776	MET062	saponin	WT	1	36	0.0758220797870308	0.00210616888297308	WT_saponin	0.00848097164179144	0.171130568014958	1.12594048234995	0.171130568014959
40	NEO	20240825_MET062_NEON_LEFT_003.nd2_ZP-6-1.tif_lp.tif	0.00187058633736776	MET062	saponin	WT	2	129	0.324422064470127	0.00251489972457463	WT_saponin	0.0831164269496861	0.427010321903885	1.34444461307973	0.427010321903886
41	NEO	20240825_MET062_NEON_LEFT_003.nd2_ZP-6-2.tif_lp.tif	0.00179219447732241	MET062	saponin	WT	1	79	0.265583276981488	0.00336181363267706	WT_saponin	0.123999913273018	0.907512550966318	1.87580849914218	0.907512550966316
42	NEO	20240825_MET062_NEON_LEFT_003.nd2_ZP-6-3.tif_lp.tif	0.00177302587315795	MET062	saponin	WT	1	122	0.232425421476364	0.00190512640554397	WT_saponin	0.0161162649510948	0.103673134874792	1.07450569920378	0.10367313487479
43	NEO	20240825_MET062_NEON_LEFT_003.nd2_ZP-6-4.tif_lp.tif	0.00177635864757985	MET062	saponin	WT	1	81	0.165072098840028	0.00203792714617319	WT_saponin	0.0211870483860601	0.198179585692255	1.14724982421185	0.19817958569226
44	NEO	20240825_MET062_NEON_LEFT_003.nd2_ZP-6-5.tif_lp.tif	0.0018521499249243	MET062	saponin	WT	1	282	0.540154115995392	0.00191544012764323	WT_saponin	0.0178478371667405	0.0484750467214575	1.03417120928886	0.0484750467214513
45	NEO	20240825_MET062_NEON_LEFT_003.nd2_ZP-7-1.tif_lp.tif	0.00173466175180422	MET062	saponin	WT	1	88	0.17911039898172	0.00203534544297409	WT_saponin	0.0264601648229488	0.23061929869866	1.17333851447242	0.230619298698658
46	NEO	20240825_MET062_NEON_LEFT_004.nd2_ZP-1-1.tif_lp.tif	0.001773049113571	MET062	saponin	WT	1	143	0.280537117505446	0.00196179802451361	WT_saponin	0.0269910942647927	0.145944018053029	1.1064544177022	0.145944018053032
47	NEO	20240825_MET062_NEON_LEFT_004.nd2_ZP-2-1.tif_lp.tif	0.00184321080952916	MET062	saponin	WT	1	81	0.148058289429173	0.00182788011640954	WT_saponin	-0.00124178614268938	-0.012049629909585	0.991682615444548	-0.0120496299095834
48	NEO	20240825_MET062_NEON_LEFT_004.nd2_ZP-3-1.tif_lp.tif	0.00173048804788028	MET062	saponin	WT	1	85	0.185641260351986	0.00218401482767042	WT_saponin	0.0385497762821615	0.33580367386347	1.26208027287197	0.335803673863474
48	NEO	20240825_MET062_NEON_LEFT_004.nd2_ZP-3-1.tif_lp.tif	0.00173048804788028	MET062	saponin	WT	2	39	0.0761425192467868	0.00195237228837915	WT_saponin	0.00865348537945572	0.174049202491542	1.12822061427738	0.174049202491546
49	NEO	20240825_MET062_NEON_LEFT_004.nd2_ZP-3-2.tif_lp.tif	0.00177379233888022	MET062	saponin	WT	1	209	0.537453270284459	0.00257154674777253	WT_saponin	0.166730671458494	0.53579925989855	1.44974509778068	0.535799259898547
49	NEO	20240825_MET062_NEON_LEFT_004.nd2_ZP-3-2.tif_lp.tif	0.00177379233888022	MET062	saponin	WT	2	47	0.0897840848192573	0.00191029967700547	WT_saponin	0.0064158448918871	0.106961857278115	1.07695790264345	0.10696185727811
50	NEO	20240825_MET062_NEON_LEFT_004.nd2_ZP-4-1.tif_lp.tif	0.00199504301014832	MET062	saponin	WT	1	147	0.35506218043156	0.00241538898252762	WT_saponin	0.0617908579397569	0.275835695195925	1.21069519315679	0.275835695195926
50	NEO	20240825_MET062_NEON_LEFT_004.nd2_ZP-4-1.tif_lp.tif	0.00199504301014832	MET062	saponin	WT	2	66	0.128206301946193	0.00194251972645747	WT_saponin	-0.00346653672359601	-0.0384905997322366	0.97367310708407	-0.0384905997322374
51	NEO	20240825_MET062_NEON_LEFT_004.nd2_ZP-5-1.tif_lp.tif	0.00176324417716578	MET062	saponin	WT	1	103	0.185458152089268	0.00180056458339095	WT_saponin	0.00384400184119219	0.030217072186869	1.02116576178641	0.0302170721868718
51	NEO	20240825_MET062_NEON_LEFT_004.nd2_ZP-5-1.tif_lp.tif	0.00176324417716578	MET062	saponin	WT	2	90	0.200778210069984	0.0022308690007776	WT_saponin	0.0420862341250636	0.339373523890103	1.2652070709591	0.339373523890105
52	NEO	20240825_MET062_NEON_LEFT_004.nd2_ZP-5-2.tif_lp.tif	0.00169469043091461	MET062	saponin	WT	1	216	0.41942473477684	0.00194178117952241	WT_saponin	0.0533716016992848	0.196358871414517	1.14580288181273	0.196358871414516
53	NEO	20240825_MET062_NEON_LEFT_004.nd2_ZP-5-3.tif_lp.tif	0.00174202048970807	MET062	saponin	WT	1	102	0.186755168950185	0.00183093302892338	WT_saponin	0.00906907899996207	0.0718174287570856	1.05103989289484	0.0718174287570819
54	NEO	20240825_MET062_NEON_LEFT_004.nd2_ZP-6-1.tif_lp.tif	0.0017841940732311	MET062	saponin	WT	1	81	0.166552223963663	0.00205620029584769	WT_saponin	0.0220325040319439	0.204708254324988	1.1524532710301	0.204708254324988
55	NEO	20240825_MET062_NEON_LEFT_004.nd2_ZP-6-2.tif_lp.tif	0.00203921247981355	MET062	saponin	WT	1	222	0.514671549433842	0.00231834031276506	WT_saponin	0.0619663789152338	0.185080249653369	1.13688021023539	0.185080249653373
56	NEO	20240825_MET062_NEON_LEFT_004.nd2_ZP-6-3.tif_lp.tif	0.00203042236163462	MET062	saponin	WT	1	103	0.22871747915633	0.00222055805006146	WT_saponin	0.0195839759079646	0.129142423682	1.09364341726111	0.129142423682
57	NEO	20240825_MET062_NEON_LEFT_004.nd2_ZP-6-4.tif_lp.tif	0.00195560619995759	MET062	saponin	WT	1	77	0.263675900176167	0.00342436233995023	WT_saponin	0.113094222779433	0.80821948050554	1.75104903023139	0.808219480505539
58	NEO	20240825_MET062_NEON_LEFT_004.nd2_ZP-7-1.tif_lp.tif	0.0018375551217813	MET062	saponin	WT	1	24	0.0561532005667686	0.00233971669028203	WT_saponin	0.0120518776440175	0.348546320872693	1.27327700951574	0.348546320872694
58	NEO	20240825_MET062_NEON_LEFT_004.nd2_ZP-7-1.tif_lp.tif	0.0018375551217813	MET062	saponin	WT	2	276	0.614953841315582	0.00222809362795501	WT_saponin	0.107788627703944	0.278022330614239	1.21253158696819	0.278022330614239
58	NEO	20240825_MET062_NEON_LEFT_004.nd2_ZP-7-1.tif_lp.tif	0.0018375551217813	MET062	saponin	WT	3	29	0.0595712214708328	0.00205418005071837	WT_saponin	0.00628212293917516	0.160775113084788	1.11788758136794	0.160775113084785
59	NEO	20240825_MET062_NEON_LEFT_004.nd2_ZP-7-2.tif_lp.tif	0.00183095267371575	MET062	saponin	WT	1	37	0.0773022049106658	0.00208924878136934	WT_saponin	0.00955695598318304	0.190389793379039	1.14107197382082	0.190389793379035
59	NEO	20240825_MET062_NEON_LEFT_004.nd2_ZP-7-2.tif_lp.tif	0.00183095267371575	MET062	saponin	WT	2	198	0.49251545034349	0.00248745176941156	WT_saponin	0.129986820947771	0.442074051731459	1.35855601573989	0.442074051731456
60	NEO	20240825_MET062_NEON_LEFT_004.nd2_ZP-7-3.tif_lp.tif	0.00178808718919754	MET062	saponin	WT	1	171	0.41243610274978	0.00241190703362444	WT_saponin	0.106673193397	0.43175721426321	1.34887551803716	0.431757214263208
61	NEO	20240825_MET062_NEON_LEFT_004.nd2_ZP-7-4.tif_lp.tif	0.00207338829303207	MET062	saponin	WT	1	70	0.299961857963353	0.00428516939947648	WT_saponin	0.154824677451108	1.04736191553185	2.06674717604871	1.04736191553185
61	NEO	20240825_MET062_NEON_LEFT_004.nd2_ZP-7-4.tif_lp.tif	0.00207338829303207	MET062	saponin	WT	2	112	0.286686503328383	0.00255970092257485	WT_saponin	0.0544670145087908	0.303984932539585	1.23454971322888	0.303984932539588
62	NEO	20240825_MET062_NEON_LEFT_004.nd2_ZP-8-1.tif_lp.tif	0.00192945103608925	MET062	saponin	WT	1	152	0.298893720842898	0.00196640605817696	WT_saponin	0.00561716335733203	0.0273708326403028	1.01915312770135	0.0273708326403025
63	NEO	20240825_MET062_NEON_LEFT_005.nd2_ZP-1-1.tif_lp.tif	0.00188963012590224	MET062	saponin	WT	1	82	0.250965134240687	0.00306055041756935	WT_saponin	0.0960154639167029	0.695687263826081	1.6196558128581	0.695687263826083
64	NEO	20240825_MET062_NEON_LEFT_005.nd2_ZP-1-2.tif_lp.tif	0.00179285221341727	MET062	saponin	WT	1	85	0.182955672498792	0.00215241967645638	WT_saponin	0.0305632343583241	0.26370283011022	1.2005561085003	0.263702830110223
65	NEO	20240825_MET062_NEON_LEFT_005.nd2_ZP-2-1.tif_lp.tif	0.0019610304265253	MET062	saponin	WT	1	146	0.363576714647934	0.00249025147019133	WT_saponin	0.0772662723752399	0.344679515703963	1.26986885899764	0.344679515703965
66	NEO	20240825_MET062_NEON_LEFT_005.nd2_ZP-2-2.tif_lp.tif	0.00218254222533102	MET062	saponin	WT	1	65	0.142610818613321	0.00219401259405109	WT_saponin	0.000745573966804275	0.00756224137128765	1.00525550827239	0.00756224137129051
67	NEO	20240825_MET062_NEON_LEFT_005.nd2_ZP-3-1.tif_lp.tif	0.00176319325496505	MET062	saponin	WT	1	79	0.154772259062156	0.00195914251977413	WT_saponin	0.015479991919917	0.152031741658704	1.11113317513965	0.152031741658708
68	NEO	20240825_MET062_NEON_LEFT_005.nd2_ZP-3-2.tif_lp.tif	0.0018256245068407	MET062	saponin	WT	1	84	0.170138094108552	0.00202545350129228	WT_saponin	0.0167856355339332	0.149854901853073	1.10945788342718	0.149854901853068
69	NEO	20240825_MET062_NEON_LEFT_005.nd2_ZP-3-3.tif_lp.tif	0.002051070218196	MET062	saponin	WT	1	66	0.175402457127348	0.00265761298677799	WT_saponin	0.0400318227264115	0.373754145158374	1.2957201382971	0.373754145158373
70	NEO	20240825_MET062_NEON_LEFT_005.nd2_ZP-4-1.tif_lp.tif	0.00187987454777607	MET062	saponin	WT	1	143	0.330922407796606	0.00231414271186438	WT_saponin	0.0621003474646278	0.299841449585484	1.2310091195192	0.299841449585486
71	NEO	20240825_MET062_NEON_LEFT_006.nd2_ZP-1-1.tif_lp.tif	0.00183337005951309	MET062	saponin	WT	1	74	0.193789578042924	0.00261877808166114	WT_saponin	0.0581201936389558	0.514395790831589	1.42839579389479	0.514395790831589
72	NEO	20240825_MET062_NEON_LEFT_006.nd2_ZP-1-2.tif_lp.tif	0.00176845036778458	MET062	saponin	WT	1	77	0.136400396702811	0.00177143372341313	WT_saponin	0.000229718383398581	0.0024317595032346	1.00168698861042	0.00243175950323204
73	NEO	20240825_MET062_NEON_LEFT_006.nd2_ZP-1-3.tif_lp.tif	0.00209259673311056	MET062	saponin	WT	1	160	0.337499046232551	0.00210936903895345	WT_saponin	0.00268356893486144	0.0115172051770827	1.00801506834905	0.0115172051770872
74	NEO	20240825_MET062_NEON_LEFT_006.nd2_ZP-2-1.tif_lp.tif	0.00237305795372944	MET062	saponin	WT	1	78	0.200625619851053	0.00257212333142375	WT_saponin	0.0155270994601562	0.116212486694952	1.08388559469501	0.116212486694952
74	NEO	20240825_MET062_NEON_LEFT_006.nd2_ZP-2-1.tif_lp.tif	0.00237305795372944	MET062	saponin	WT	2	107	0.377782866125926	0.00353068099183109	WT_saponin	0.123865665076876	0.573199141139996	1.48781911806341	0.573199141139999
75	NEO	20240825_MET062_NEON_LEFT_006.nd2_ZP-3-1.tif_lp.tif	0.00209941917440804	MET062	saponin	WT	1	127	0.252079041674733	0.00198487434389554	WT_saponin	-0.0145471934750885	-0.0809425690810663	0.945439752142495	-0.0809425690810612
76	NEO	20240825_MET062_NEON_LEFT_006.nd2_ZP-3-2.tif_lp.tif	0.00219488992779617	MET062	saponin	WT	1	97	0.208270389819518	0.00214711742081977	WT_saponin	-0.00463393317671038	-0.0317475004566719	0.978234668458128	-0.0317475004566746
77	NEO	20240825_MET062_NEON_LEFT_006.nd2_ZP-4-1.tif_lp.tif	0.00204058385380094	MET062	saponin	WT	1	34	0.0950331883504987	0.00279509377501467	WT_saponin	0.0256533373212666	0.453914689558019	1.3697519804483	0.453914689558024
77	NEO	20240825_MET062_NEON_LEFT_006.nd2_ZP-4-1.tif_lp.tif	0.00204058385380094	MET062	saponin	WT	2	88	0.298466470092535	0.00339166443286972	WT_saponin	0.118895090958052	0.733011441935074	1.66210490519768	0.733011441935079
78	NEO	20240825_MET062_NEON_LEFT_007.nd2_ZP-1-1.tif_lp.tif	0.00180786308857514	MET062	saponin	WT	1	25	0.0545510032679886	0.00218204013071954	WT_saponin	0.00935442605360996	0.271392210015964	1.20697200164605	0.271392210015965
78	NEO	20240825_MET062_NEON_LEFT_007.nd2_ZP-1-1.tif_lp.tif	0.00180786308857514	MET062	saponin	WT	2	112	0.232028686907142	0.00207168470452806	WT_saponin	0.0295480209867263	0.196519026914079	1.14593008597839	0.196519026914084
79	NEO	20240825_MET062_NEON_LEFT_007.nd2_ZP-1-2.tif_lp.tif	0.0017203119791806	MET062	saponin	WT	1	68	0.132494087098166	0.00194844245732598	WT_saponin	0.0155128725138854	0.179651103619376	1.13260994569952	0.179651103619381
80	NEO	20240825_MET062_NEON_LEFT_007.nd2_ZP-2-1.tif_lp.tif	0.00180910907108405	MET062	saponin	WT	1	121	0.223498893668875	0.00184709829478409	WT_saponin	0.00459669606770455	0.0299812519269898	1.02099885756323	0.029981251926992
80	NEO	20240825_MET062_NEON_LEFT_007.nd2_ZP-2-1.tif_lp.tif	0.00180910907108405	MET062	saponin	WT	2	63	0.12411688407883	0.00197010927109255	WT_saponin	0.0101430126005351	0.122996259651594	1.08899419199309	0.1229962596516
81	NEO	20240825_MET062_NEON_LEFT_007.nd2_ZP-2-2.tif_lp.tif	0.00190246520503875	MET062	saponin	WT	1	102	0.288776989793405	0.00283114695875887	WT_saponin	0.0947255388794527	0.573516570456083	1.48814651183132	0.57351657045608
82	NEO	20240825_MET062_NEON_LEFT_007.nd2_ZP-2-3.tif_lp.tif	0.00177902743401315	MET062	saponin	WT	1	177	0.327946898527443	0.00185280733631324	WT_saponin	0.0130590427071158	0.0586241126198957	1.04147204303289	0.0586241126198966
83	NEO	20240825_MET062_NEON_LEFT_007.nd2_ZP-2-4.tif_lp.tif	0.00192891571537389	MET062	saponin	WT	1	112	0.263157091569155	0.00234961688901032	WT_saponin	0.0471185314472797	0.284635435167264	1.2181024138501	0.284635435167267
84	NEO	20240825_MET062_NEON_LEFT_007.nd2_ZP-3-1.tif_lp.tif	0.00241687761980357	MET062	saponin	WT	1	75	0.183550774352625	0.002447343658035	WT_saponin	0.0022849528673575	0.0180722769459479	1.01260553616029	0.018072276945946
84	NEO	20240825_MET062_NEON_LEFT_007.nd2_ZP-3-1.tif_lp.tif	0.00241687761980357	MET062	saponin	WT	2	103	0.282291905023158	0.00274069810702095	WT_saponin	0.0333535101833902	0.181398998245693	1.133982988863	0.181398998245692
85	NEO	20240825_MET062_NEON_LEFT_007.nd2_ZP-4-1.tif_lp.tif	0.00178995959312643	MET062	saponin	WT	1	49	0.0953231097664684	0.00194536958707078	WT_saponin	0.00761508970327338	0.12011724852701	1.08682318558538	0.120117248527007
85	NEO	20240825_MET062_NEON_LEFT_007.nd2_ZP-4-1.tif_lp.tif	0.00178995959312643	MET062	saponin	WT	2	120	0.244434271706268	0.0020369522642189	WT_saponin	0.0296391205310967	0.186485151083191	1.13798784734635	0.18648515108319
86	NEO	20240825_MET062_NEON_LEFT_007.nd2_ZP-4-2.tif_lp.tif	0.001983153514373	MET062	saponin	WT	1	71	0.156984817236662	0.00221105376389665	WT_saponin	0.0161809177161791	0.156937746304876	1.11491810788824	0.156937746304876
87	NEO	20240825_MET062_NEON_LEFT_007.nd2_ZP-4-3.tif_lp.tif	0.00171031678233165	MET062	saponin	WT	1	88	0.165621423628181	0.00188206163213842	WT_saponin	0.0151135467829958	0.138050309287262	1.10041698215265	0.138050309287261
88	NEO	20240825_MET062_NEON_LEFT_007.nd2_ZP-5-1.tif_lp.tif	0.0020447818646852	MET062	saponin	WT	1	76	0.142885481007397	0.00188007211851838	WT_saponin	-0.0125179407086783	-0.121158942148186	0.919448744625786	-0.121158942148186
89	NEO	20240825_MET062_NEON_LEFT_007.nd2_ZP-6-1.tif_lp.tif	0.00193018666886586	MET062	saponin	WT	1	109	0.235431448789313	0.00215992154852581	WT_saponin	0.0250411018829342	0.162238534908741	1.11902210463143	0.162238534908744
90	NEO	20240825_MET062_NEON_LEFT_007.nd2_ZP-7-1.tif_lp.tif	0.002222180779005	MET062	saponin	WT	1	48	0.114473182242364	0.00238485796338258	WT_saponin	0.00780850485012348	0.101927157485381	1.07320609822321	0.101927157485386
90	NEO	20240825_MET062_NEON_LEFT_007.nd2_ZP-7-1.tif_lp.tif	0.002222180779005	MET062	saponin	WT	2	101	0.27080186153762	0.00268120654987743	WT_saponin	0.046361602858115	0.270906175570321	1.20656544922415	0.270906175570323
91	NEO	20240825_MET062_NEON_LEFT_007.nd2_ZP-8-1.tif_lp.tif	0.00179948070334652	MET062	saponin	WT	1	132	0.328435187228024	0.00248814535778806	WT_saponin	0.0909037343862837	0.467490138702043	1.38270188347162	0.467490138702041
92	NEO	20240825_MET062_NEON_LEFT_008.nd2_ZP-1-1.tif_lp.tif	0.0017889075735571	MET062	saponin	WT	1	99	0.183443961199373	0.00185296930504417	WT_saponin	0.00634211141722027	0.0507601324822833	1.03581053176475	0.0507601324822805
93	NEO	20240825_MET062_NEON_LEFT_008.nd2_ZP-1-2.tif_lp.tif	0.00178226374848649	MET062	saponin	WT	1	147	0.337529564276338	0.00229611948487305	WT_saponin	0.0755367932488238	0.365486868524623	1.28831632625807	0.365486868524625
94	NEO	20240825_MET062_NEON_LEFT_008.nd2_ZP-1-3.tif_lp.tif	0.00184921399427779	MET062	saponin	WT	1	173	0.363912413129583	0.00210353996028661	WT_saponin	0.0439983921195252	0.185907039194396	1.13753192804933	0.185907039194398
94	NEO	20240825_MET062_NEON_LEFT_008.nd2_ZP-1-3.tif_lp.tif	0.00184921399427779	MET062	saponin	WT	2	53	0.0973678187001497	0.0018371286547198	WT_saponin	-0.000640522996573245	-0.00945952320420098	0.993464607343776	-0.0094595232042042
95	NEO	20240825_MET062_NEON_LEFT_008.nd2_ZP-1-4.tif_lp.tif	0.00193604144909245	MET062	saponin	WT	1	41	0.0965743495617062	0.00235547194052942	WT_saponin	0.0171966501489157	0.282906306172741	1.21664334285487	0.282906306172743
95	NEO	20240825_MET062_NEON_LEFT_008.nd2_ZP-1-4.tif_lp.tif	0.00193604144909245	MET062	saponin	WT	2	109	0.243198290932924	0.002231176981036	WT_saponin	0.0321697729818464	0.204695115443157	1.15244277547978	0.20469511544316
96	NEO	20240825_MET062_NEON_LEFT_008.nd2_ZP-2-1.tif_lp.tif	0.00183480482583589	MET062	saponin	WT	1	153	0.291508354246616	0.001905283361089	WT_saponin	0.0107832158937246	0.0543789697848809	1.0384120066945	0.0543789697848874
96	NEO	20240825_MET062_NEON_LEFT_008.nd2_ZP-2-1.tif_lp.tif	0.00183480482583589	MET062	saponin	WT	2	60	0.125413900939748	0.00209023168232913	WT_saponin	0.0153256113895941	0.18803625315097	1.13921200385816	0.188036253150974
96	NEO	20240825_MET062_NEON_LEFT_008.nd2_ZP-2-1.tif_lp.tif	0.00183480482583589	MET062	saponin	WT	3	114	0.269291218370199	0.00236220366991403	WT_saponin	0.0601234682249073	0.364506752639369	1.28744138703574	0.364506752639373
96	NEO	20240825_MET062_NEON_LEFT_008.nd2_ZP-2-1.tif_lp.tif	0.00183480482583589	MET062	saponin	WT	4	170	0.363469901494682	0.00213805824408636	WT_saponin	0.0515530811025798	0.220674547826502	1.16527829771339	0.220674547826503
97	NEO	20240825_MET062_NEON_LEFT_008.nd2_ZP-2-2.tif_lp.tif	0.00169925009980043	MET062	saponin	WT	1	83	0.156404974404722	0.00188439728198461	WT_saponin	0.0153672161212867	0.149204948659554	1.10895817055178	0.149204948659556
98	NEO	20240825_MET062_NEON_LEFT_008.nd2_ZP-3-1.tif_lp.tif	0.00175717465016755	MET062	saponin	WT	1	169	0.308003356913105	0.00182250507049174	WT_saponin	0.0110408410347886	0.0526652366665883	1.03717924129964	0.0526652366665858
99	NEO	20240825_MET062_NEON_LEFT_008.nd2_ZP-4-1.tif_lp.tif	0.00216009317344239	MET062	saponin	WT	1	139	0.306309605482966	0.00220366622649616	WT_saponin	0.00605665437447339	0.028812182866953	1.02017183961761	0.0288121828669561
100	NEO	20240825_MET062_NEON_LEFT_008.nd2_ZP-5-1-1.tif_lp.tif	0.00212290619397611	MET062	saponin	WT	1	82	0.161699855001643	0.00197194945123955	WT_saponin	-0.0123784529043976	-0.106418053206805	0.928891468136977	-0.106418053206808
102	NEO	20240825_MET062_NEON_LEFT_008.nd2_ZP-6-1.tif_lp.tif	0.00207318891573242	MET062	saponin	WT	1	84	0.178057526471093	0.00211973245798921	WT_saponin	0.00390965754957023	0.0320306010261581	1.02245021758683	0.0320306010261591
103	NEO	20240825_MET062_NEON_LEFT_009.nd2_ZP-1-1.tif_lp.tif	0.00179331775917696	MET062	saponin	WT	1	94	0.199374380055815	0.00212100404314697	WT_saponin	0.0308025106931803	0.242116228037917	1.18272628054517	0.242116228037922
104	NEO	20240825_MET062_NEON_LEFT_009.nd2_ZP-1-2.tif_lp.tif	0.00189354125247059	MET062	saponin	WT	1	90	0.176760509610176	0.00196400566233529	WT_saponin	0.0063417968878233	0.0527122370750741	1.03721303128345	0.0527122370750713
105	NEO	20240825_MET062_NEON_LEFT_009.nd2_ZP-2-1.tif_lp.tif	0.00175787031650543	MET062	saponin	WT	1	59	0.115541313774884	0.00195832735211667	WT_saponin	0.0118269651010633	0.15579330225434	1.11403402954647	0.15579330225434
105	NEO	20240825_MET062_NEON_LEFT_009.nd2_ZP-2-1.tif_lp.tif	0.00175787031650543	MET062	saponin	WT	2	158	0.292683298932388	0.00185242594261005	WT_saponin	0.0149397889245302	0.0755872243996174	1.05378987586103	0.0755872243996162
106	NEO	20240825_MET062_NEON_LEFT_009.nd2_ZP-2-2.tif_lp.tif	0.00175739091775783	MET062	saponin	WT	1	79	0.147341115400195	0.00186507741012905	WT_saponin	0.00850723289732694	0.0858003676666879	1.06127634511086	0.0858003676666825
107	NEO	20240825_MET062_NEON_LEFT_009.nd2_ZP-3-1.tif_lp.tif	0.00183495170087109	MET062	saponin	WT	1	108	0.285862516146153	0.00264687514950142	WT_saponin	0.0876877324520758	0.528548056612751	1.44247674107438	0.528548056612749
107	NEO	20240825_MET062_NEON_LEFT_009.nd2_ZP-3-1.tif_lp.tif	0.00183495170087109	MET062	saponin	WT	2	92	0.2316777294036	0.00251823618916957	WT_saponin	0.0628621729234601	0.456671512627588	1.37237192018412	0.456671512627588
108	NEO	20240825_MET062_NEON_LEFT_009.nd2_ZP-3-2.tif_lp.tif	0.00174934176568279	MET062	saponin	WT	1	66	0.126146333990619	0.00191130809076695	WT_saponin	0.0106897774555545	0.12774817689744	1.09258701087545	0.127748176897441
108	NEO	20240825_MET062_NEON_LEFT_009.nd2_ZP-3-2.tif_lp.tif	0.00174934176568279	MET062	saponin	WT	2	125	0.231662470381707	0.00185329976305366	WT_saponin	0.0129947496713584	0.0832840763193494	1.05942692240604	0.0832840763193518
108	NEO	20240825_MET062_NEON_LEFT_009.nd2_ZP-3-2.tif_lp.tif	0.00174934176568279	MET062	saponin	WT	3	59	0.13435568776913	0.0022772150469344	WT_saponin	0.0311445235938453	0.380458364157862	1.30175537542578	0.380458364157858
109	NEO	20240825_MET062_NEON_LEFT_009.nd2_ZP-4-1.tif_lp.tif	0.00179452086287836	MET062	saponin	WT	1	53	0.133897917345166	0.0025263757989654	WT_saponin	0.0387883116126131	0.49347056045198	1.40782748823169	0.493470560451979
109	NEO	20240825_MET062_NEON_LEFT_009.nd2_ZP-4-1.tif_lp.tif	0.00179452086287836	MET062	saponin	WT	2	81	0.171297779772431	0.00211478740459791	WT_saponin	0.0259415898792835	0.236913943504554	1.1784691102481	0.236913943504555
110	NEO	20240825_MET062_NEON_LEFT_009.nd2_ZP-4-2.tif_lp.tif	0.00171269160479257	MET062	saponin	WT	1	85	0.149691004771739	0.0017610706443734	WT_saponin	0.00411221836437042	0.0401873868065325	1.02824737357587	0.0401873868065334
111	NEO	20240825_MET062_NEON_LEFT_010.nd2_ZP-1-1.tif_lp.tif	0.00181245803833008	MET062	saponin	WT	1	125	0.230640115914866	0.00184512092731893	WT_saponin	0.00408286112360656	0.0257677776023771	1.01802132148612	0.0257677776023752
112	NEO	20240825_MET062_NEON_LEFT_010.nd2_ZP-2-1.tif_lp.tif	0.00191509283564829	MET062	saponin	WT	1	98	0.190615701489151	0.00194505817846072	WT_saponin	0.00293660359561779	0.0223989785439372	1.01564694006194	0.0223989785439404
113	NEO	20240825_MET062_NEON_LEFT_010.nd2_ZP-2-2.tif_lp.tif	0.00198305758737749	MET062	saponin	WT	1	146	0.390722514595836	0.0026761816068208	WT_saponin	0.101196106838723	0.432449447607986	1.34952289023534	0.432449447607985
114	NEO	20240825_MET062_NEON_LEFT_010.nd2_ZP-3-1.tif_lp.tif	0.0018663571827512	MET062	saponin	WT	1	113	0.211490043438971	0.00187159330476966	WT_saponin	0.00059168178808533	0.00404185782328887	1.00280553050984	0.00404185782329335
114	NEO	20240825_MET062_NEON_LEFT_010.nd2_ZP-3-1.tif_lp.tif	0.0018663571827512	MET062	saponin	WT	2	50	0.125368123874068	0.00250736247748137	WT_saponin	0.0320502647365082	0.425945459757371	1.34345263631973	0.425945459757375
115	NEO	20240825_MET062_NEON_LEFT_010.nd2_ZP-3-2.tif_lp.tif	0.00179337854533232	MET062	saponin	WT	1	77	0.143053330248222	0.00185783545776911	WT_saponin	0.00496318225763276	0.0509426891304985	1.0359416100993	0.0509426891304992
116	NEO	20240825_MET062_NEON_LEFT_010.nd2_ZP-3-3.tif_lp.tif	0.00177708647467873	MET062	saponin	WT	1	71	0.129427023697644	0.00182291582672739	WT_saponin	0.00325388399545443	0.0367340604095623	1.02578903880125	0.0367340604095673
117	NEO	20240825_MET062_NEON_LEFT_010.nd2_ZP-3-4.tif_lp.tif	0.00174940097193823	MET062	saponin	WT	1	98	0.205020218156278	0.002092043042411	WT_saponin	0.0335789229063311	0.258051533911674	1.19586251292243	0.258051533911677
117	NEO	20240825_MET062_NEON_LEFT_010.nd2_ZP-3-4.tif_lp.tif	0.00174940097193823	MET062	saponin	WT	2	44	0.0863508048932999	0.00196251829302954	WT_saponin	0.00937716212801762	0.165845101237854	1.12182302657303	0.165845101237855
118	NEO	20240825_MET062_NEON_LEFT_010.nd2_ZP-3-5.tif_lp.tif	0.00171669989980328	MET062	saponin	WT	1	75	0.169268329860643	0.00225691106480857	WT_saponin	0.0405158373753964	0.394711708627502	1.31468002361228	0.394711708627505
119	NEO	20240825_MET062_NEON_LEFT_010.nd2_ZP-4-1.tif_lp.tif	0.00192959506118735	MET062	saponin	WT	1	93	0.207324330462143	0.00222929387593702	WT_saponin	0.027871989771719	0.208288692169813	1.1553169474663	0.208288692169816
120	NEO	20240825_MET062_NEON_LEFT_010.nd2_ZP-4-2.tif_lp.tif	0.00204754618113626	MET062	saponin	WT	1	79	0.167238879948854	0.00211694784745385	WT_saponin	0.00548273163908969	0.0480897366176727	1.03389504322636	0.0480897366176718
120	NEO	20240825_MET062_NEON_LEFT_010.nd2_ZP-4-2.tif_lp.tif	0.00204754618113626	MET062	saponin	WT	2	92	0.20619516284205	0.00224125177002228	WT_saponin	0.017820914177514	0.130408731131892	1.09460377044025	0.130408731131891
121	NEO	20240825_MET062_NEON_LEFT_010.nd2_ZP-4-3.tif_lp.tif	0.00189901301044195	MET062	saponin	WT	1	100	0.183367666089907	0.00183367666089907	WT_saponin	-0.00653363495428763	-0.0505105241378197	0.965594575085257	-0.0505105241378226
121	NEO	20240825_MET062_NEON_LEFT_010.nd2_ZP-4-3.tif_lp.tif	0.00189901301044195	MET062	saponin	WT	2	115	0.246829938143492	0.00214634728820428	WT_saponin	0.0284434419426676	0.176633739576282	1.13024359306773	0.176633739576284
122	NEO	20240825_MET062_NEON_LEFT_010.nd2_ZP-5-1.tif_lp.tif	0.00174170472904925	MET062	saponin	WT	1	108	0.198550392873585	0.00183842956364431	WT_saponin	0.0104462821362659	0.0779738383664507	1.05553457654551	0.0779738383664546
123	NEO	20240825_MET062_NEON_LEFT_010.nd2_ZP-5-2.tif_lp.tif	0.00174909976902854	MET062	saponin	WT	1	91	0.169573510298505	0.00186344516811544	WT_saponin	0.0104054313169086	0.0913597851383228	1.06537385751895	0.0913597851383168
124	NEO	20240825_MET062_NEON_LEFT_010.nd2_ZP-6-1.tif_lp.tif	0.0017973688894004	MET062	saponin	WT	1	55	0.110872053075582	0.00201585551046512	WT_saponin	0.01201676415856	0.165505699276133	1.12155914256289	0.165505699276127
124	NEO	20240825_MET062_NEON_LEFT_010.nd2_ZP-6-1.tif_lp.tif	0.0017973688894004	MET062	saponin	WT	2	117	0.228778515243903	0.00195537192516156	WT_saponin	0.0184863551840565	0.12155650824441	1.08790796185076	0.121556508244404
125	NEO	20240825_MET062_NEON_LEFT_010.nd2_ZP-6-2.tif_lp.tif	0.00234834588211001	MET062	saponin	WT	1	186	0.556710155215114	0.00299306535061889	WT_saponin	0.119917821142652	0.349978863882718	1.27454195458192	0.349978863882718
126	NEO	20240825_MET062_NEON_LEFT_010.nd2_ZP-7-1.tif_lp.tif	0.00238742658070156	MET062	saponin	WT	1	62	0.174242770997807	0.00281036727415818	WT_saponin	0.0262223229943109	0.235302314667378	1.17715338217116	0.235302314667374
127	NEO	20240825_MET062_NEON_LEFT_010.nd2_ZP-7-2.tif_lp.tif	0.00175252750097609	MET062	saponin	WT	1	143	0.304493781877682	0.00212932714599777	WT_saponin	0.0538823492381008	0.280960536450647	1.21500355618489	0.280960536450644
128	NEO	20240825_MET062_NEON_LEFT_010.nd2_ZP-7-3.tif_lp.tif	0.00174807578659446	MET062	saponin	WT	1	80	0.178957808762789	0.00223697260953486	WT_saponin	0.0391117458352316	0.355779858298175	1.27967713224428	0.355779858298179
129	NEO	20240825_MET062_NEON_LEFT_010.nd2_ZP-8-1.tif_lp.tif	0.00175975563452225	MET062	saponin	WT	1	75	0.141466391971335	0.0018862185596178	WT_saponin	0.00948471938216583	0.100121748055557	1.071863912588	0.100121748055561
89	FAV	20240716_MET053_FAVA_RIGHT001.nd2_ZP-1-1.tif_lp.tif	0.00205341148570894	MET053	saponin	ddotA	1	100	0.203982604667544	0.00203982604667544	ddotA_saponin	-0.0013585439033495	-0.00957663333021619	0.993383966570729	-0.00957663333021941
89	FAV	20240716_MET053_FAVA_RIGHT001.nd2_ZP-1-1.tif_lp.tif	0.00205341148570894	MET053	saponin	ddotA	2	149	0.31026169215329	0.00208229323592812	ddotA_saponin	0.00430338078265807	0.0201504884927403	1.01406525210372	0.0201504884927394
89	FAV	20240716_MET053_FAVA_RIGHT001.nd2_ZP-1-1.tif_lp.tif	0.00205341148570894	MET053	saponin	ddotA	3	80	0.178713664412498	0.00223392080515623	ddotA_saponin	0.0144407455557834	0.121555281780001	1.08790703699847	0.121555281779999
90	FAV	20240716_MET053_FAVA_RIGHT001.nd2_ZP-1-2.tif_lp.tif	0.00208938561188869	MET053	saponin	ddotA	1	75	0.155748836463317	0.00207665115284423	ddotA_saponin	-0.000955084428334474	-0.0088198924636428	0.993905165723359	-0.00881989246364312
91	FAV	20240716_MET053_FAVA_RIGHT001.nd2_ZP-2-1.tif_lp.tif	0.00203085786775462	MET053	saponin	ddotA	1	65	0.125871671596542	0.00193648725533142	ddotA_saponin	-0.0061340898075084	-0.0686472677266309	0.953531650874446	-0.0686472677266262
91	FAV	20240716_MET053_FAVA_RIGHT001.nd2_ZP-2-1.tif_lp.tif	0.00203085786775462	MET053	saponin	ddotA	2	90	0.175280384486541	0.00194755982762824	ddotA_saponin	-0.0074968236113748	-0.0604216267517393	0.958983815928745	-0.0604216267517343
91	FAV	20240716_MET053_FAVA_RIGHT001.nd2_ZP-2-1.tif_lp.tif	0.00203085786775462	MET053	saponin	ddotA	3	65	0.117814908036962	0.00181253704672249	ddotA_saponin	-0.0141908533670883	-0.164078791372849	0.892498227227732	-0.164078791372852
92	FAV	20240716_MET053_FAVA_RIGHT001.nd2_ZP-2-2.tif_lp.tif	0.00213748370899874	MET053	saponin	ddotA	1	127	0.254642557352781	0.00200505950671481	ddotA_saponin	-0.0168178736900582	-0.0922683704049509	0.938046684647734	-0.0922683704049557
92	FAV	20240716_MET053_FAVA_RIGHT001.nd2_ZP-2-2.tif_lp.tif	0.00213748370899874	MET053	saponin	ddotA	2	76	0.166109712328762	0.00218565410958897	ddotA_saponin	0.00366095044485784	0.0321516811289577	1.02253603168409	0.0321516811289545
93	FAV	20240716_MET053_FAVA_RIGHT001.nd2_ZP-2-3.tif_lp.tif	0.00205287613007466	MET053	saponin	ddotA	1	73	0.153261615894735	0.00209947419033883	ddotA_saponin	0.00340165839928491	0.0323814743749901	1.02269891474771	0.0323814743749851
94	FAV	20240716_MET053_FAVA_RIGHT001.nd2_ZP-3-1.tif_lp.tif	0.00229814781837564	MET053	saponin	ddotA	1	105	0.212420843774453	0.00202305565499479	ddotA_saponin	-0.028884677154989	-0.183935586554201	0.880298316243518	-0.183935586554203
95	FAV	20240716_MET053_FAVA_RIGHT001.nd2_ZP-4-1.tif_lp.tif	0.0018525308537706	MET053	saponin	ddotA	1	77	0.140962844248861	0.00183068628894625	ddotA_saponin	-0.00168203149147542	-0.0171129822876902	0.988208258566982	-0.0171129822876857
95	FAV	20240716_MET053_FAVA_RIGHT001.nd2_ZP-4-1.tif_lp.tif	0.0018525308537706	MET053	saponin	ddotA	2	62	0.114778362680227	0.0018512639141972	ddotA_saponin	-7.85502535508714e-05	-0.000986991788394569	0.999316103388604	-0.000986991788393768
96	FAV	20240716_MET053_FAVA_RIGHT001.nd2_ZP-4-2.tif_lp.tif	0.00213414976428473	MET053	saponin	ddotA	1	76	0.170763714006171	0.0022468909737654	ddotA_saponin	0.00856833192053122	0.074268701044881	1.05282722485901	0.0742687010448786
97	FAV	20240716_MET053_FAVA_RIGHT001.nd2_ZP-4-3.tif_lp.tif	0.00207591463384036	MET053	saponin	ddotA	1	124	0.257846951950341	0.00207941090282533	ddotA_saponin	0.000433537354136926	0.00242775256573011	1.00168420653141	0.00242775256572628
98	FAV	20240716_MET053_FAVA_RIGHT001.nd2_ZP-5-1.tif_lp.tif	0.00176856722527924	MET053	saponin	ddotA	1	89	0.156038757879287	0.00175324447055379	ddotA_saponin	-0.00136372517056538	-0.0125538805889112	0.991336063166595	-0.0125538805889081
98	FAV	20240716_MET053_FAVA_RIGHT001.nd2_ZP-5-1.tif_lp.tif	0.00176856722527924	MET053	saponin	ddotA	2	61	0.120759899262339	0.00197967047971047	ddotA_saponin	0.0128772985203052	0.162679252100358	1.11936399782479	0.162679252100356
99	FAV	20240716_MET053_FAVA_RIGHT001.nd2_ZP-5-2.tif_lp.tif	0.00183805459009144	MET053	saponin	ddotA	1	87	0.172060730867088	0.00197770955019641	ddotA_saponin	0.0121499815291328	0.105650949791126	1.07597976733543	0.105650949791122
101	FAV	20240716_MET053_FAVA_RIGHT001.nd2_ZP-5-4.tif_lp.tif	0.00178067340534561	MET053	saponin	ddotA	1	81	0.147081712028012	0.00181582360528409	ddotA_saponin	0.00284716619501765	0.0282011266663129	1.01973983540887	0.0282011266663054
102	FAV	20240716_MET053_FAVA_RIGHT001.nd2_ZP-5-5.tif_lp.tif	0.00179321757872097	MET053	saponin	ddotA	1	108	0.197863736888394	0.0018320716378555	ddotA_saponin	0.00419623838652941	0.0309253697927493	1.02166723078983	0.030925369792748
103	FAV	20240716_MET053_FAVA_RIGHT001.nd2_ZP-6-1.tif_lp.tif	0.0020781890947091	MET053	saponin	ddotA	1	148	0.335149156861007	0.00226452133014194	ddotA_saponin	0.0275771708440602	0.1238791973556	1.08966086671671	0.123879197355601
103	FAV	20240716_MET053_FAVA_RIGHT001.nd2_ZP-6-1.tif_lp.tif	0.0020781890947091	MET053	saponin	ddotA	2	77	0.16279850457795	0.00211426629322013	ddotA_saponin	0.00277794428534883	0.0248301653139367	1.01735992100184	0.0248301653139408
104	FAV	20240716_MET053_FAVA_RIGHT001.nd2_ZP-6-2.tif_lp.tif	0.00203699910252315	MET053	saponin	ddotA	1	56	0.117021438898519	0.00208966855175926	ddotA_saponin	0.0029494891572221	0.0368287858398705	1.02585639295121	0.0368287858398715
104	FAV	20240716_MET053_FAVA_RIGHT001.nd2_ZP-6-2.tif_lp.tif	0.00203699910252315	MET053	saponin	ddotA	2	223	0.485404745442793	0.0021767028943623	ddotA_saponin	0.0311539455801296	0.0956991579034423	1.06858313863079	0.095699157903445
105	FAV	20240716_MET053_FAVA_RIGHT001.nd2_ZP-6-3.tif_lp.tif	0.0020698310672373	MET053	saponin	ddotA	1	88	0.186221103183925	0.00211614889981733	ddotA_saponin	0.00407596926704265	0.0319281196807691	1.02237759076728	0.0319281196807688
106	FAV	20240716_MET053_FAVA_RIGHT002.nd2_ZP-1-1.tif_lp.tif	0.00172133685590269	MET053	saponin	ddotA	1	128	0.268589303363115	0.00209835393252433	ddotA_saponin	0.0482581858075708	0.285728587709971	1.21902573881968	0.285728587709966
107	FAV	20240716_MET053_FAVA_RIGHT002.nd2_ZP-1-2.tif_lp.tif	0.00173487675249876	MET053	saponin	ddotA	1	136	0.245242999866605	0.00180325735196033	ddotA_saponin	0.00929976152677331	0.0557721299122557	1.03941524915997	0.055772129912257
108	FAV	20240716_MET053_FAVA_RIGHT002.nd2_ZP-1-3.tif_lp.tif	0.00183616238255655	MET053	saponin	ddotA	1	72	0.126710917800665	0.00175987385834257	ddotA_saponin	-0.0054927737434064	-0.0612216251476094	0.958452190863555	-0.0612216251476109
109	FAV	20240716_MET053_FAVA_RIGHT002.nd2_ZP-1-4.tif_lp.tif	0.00193247585296631	MET053	saponin	ddotA	1	123	0.248981460230425	0.0020242395140685	ddotA_saponin	0.011286930315569	0.0669296168908177	1.04748502340215	0.0669296168908199
110	FAV	20240716_MET053_FAVA_RIGHT002.nd2_ZP-1-5.tif_lp.tif	0.00232341627895735	MET053	saponin	ddotA	1	137	0.318959334632382	0.00232817032578381	ddotA_saponin	0.000651304415225096	0.00294894742440718	1.00204614509656	0.00294894742440686
111	FAV	20240716_MET053_FAVA_RIGHT002.nd2_ZP-1-6.tif_lp.tif	0.00183960462518187	MET053	saponin	ddotA	1	134	0.247364003909752	0.00184600002917725	ddotA_saponin	0.0008569841353811	0.00500684568993855	1.00347651006517	0.00500684568993759
111	FAV	20240716_MET053_FAVA_RIGHT002.nd2_ZP-1-6.tif_lp.tif	0.00183960462518187	MET053	saponin	ddotA	2	85	0.183535515330732	0.00215924135683214	ddotA_saponin	0.0271691221902728	0.23112878461325	1.17375295064757	0.231128784613251
112	FAV	20240716_MET053_FAVA_RIGHT002.nd2_ZP-1-7.tif_lp.tif	0.00177903457029962	MET053	saponin	ddotA	1	151	0.290714885108173	0.00192526413978922	ddotA_saponin	0.0220806649929298	0.11396184690392	1.08219602470399	0.11396184690392
113	FAV	20240716_MET053_FAVA_RIGHT002.nd2_ZP-2-1.tif_lp.tif	0.00182188370562862	MET053	saponin	ddotA	1	117	0.265247577568516	0.00226707331255142	ddotA_saponin	0.0520871840099673	0.315400173608	1.24435676412683	0.315400173608002
114	FAV	20240716_MET053_FAVA_RIGHT002.nd2_ZP-2-2.tif_lp.tif	0.00211345414979763	MET053	saponin	ddotA	1	57	0.164538033073768	0.00288663215918891	ddotA_saponin	0.0440711465353031	0.449784463770613	1.36583618786588	0.449784463770611
114	FAV	20240716_MET053_FAVA_RIGHT002.nd2_ZP-2-2.tif_lp.tif	0.00211345414979763	MET053	saponin	ddotA	2	107	0.251636530039832	0.0023517432714003	ddotA_saponin	0.0254969360114856	0.154127762382739	1.11274865916797	0.154127762382739
115	FAV	20240716_MET053_FAVA_RIGHT002.nd2_ZP-2-3.tif_lp.tif	0.0020995933331197	MET053	saponin	ddotA	1	82	0.172808422939852	0.00210741979194941	ddotA_saponin	0.000641769624036392	0.00536780182586253	1.00372760701144	0.00536780182586061
116	FAV	20240716_MET053_FAVA_RIGHT002.nd2_ZP-3-1.tif_lp.tif	0.00178570077098842	MET053	saponin	ddotA	1	132	0.243732356699184	0.00184645724772109	ddotA_saponin	0.00801985492871249	0.0482695102278299	1.03402388447144	0.0482695102278296
117	FAV	20240716_MET053_FAVA_RIGHT002.nd2_ZP-3-2.tif_lp.tif	0.00198587293359696	MET053	saponin	ddotA	1	47	0.104921034537256	0.00223236243696289	ddotA_saponin	0.0115850066581988	0.168797961331566	1.12412148793401	0.168797961331564
117	FAV	20240716_MET053_FAVA_RIGHT002.nd2_ZP-3-2.tif_lp.tif	0.00198587293359696	MET053	saponin	ddotA	2	115	0.233752956381068	0.00203263440331363	ddotA_saponin	0.0053775690174177	0.0335774356309221	1.02354706030057	0.033577435630918
118	FAV	20240716_MET053_FAVA_RIGHT002.nd2_ZP-3-3.tif_lp.tif	0.0020576317344556	MET053	saponin	ddotA	1	102	0.214114595204592	0.00209916269808423	ddotA_saponin	0.00423615829012042	0.028829190390491	1.02018386620559	0.02882919039049
118	FAV	20240716_MET053_FAVA_RIGHT002.nd2_ZP-3-3.tif_lp.tif	0.0020576317344556	MET053	saponin	ddotA	2	81	0.18129243911244	0.0022381782606474	ddotA_saponin	0.014624268621536	0.121340146586481	1.08774482001249	0.12134014658648
119	FAV	20240716_MET053_FAVA_RIGHT002.nd2_ZP-4-1.tif_lp.tif	0.0019345804976677	MET053	saponin	ddotA	1	93	0.209201190154999	0.00224947516295698	ddotA_saponin	0.0292852038719034	0.217567677430401	1.16277154952658	0.217567677430398
120	FAV	20240716_MET053_FAVA_RIGHT002.nd2_ZP-4-2.tif_lp.tif	0.0021634283007048	MET053	saponin	ddotA	1	113	0.228259708499536	0.00201999742034988	ddotA_saponin	-0.0162076894801064	-0.0989658578745916	0.933702041196284	-0.0989658578745887
121	FAV	20240716_MET053_FAVA_RIGHT002.nd2_ZP-5-1.tif_lp.tif	0.00243199881046049	MET053	saponin	ddotA	1	224	0.469123369082808	0.00209430075483397	ddotA_saponin	-0.0756443644603414	-0.215673885851878	0.861143823683623	-0.215673885851875
122	FAV	20240716_MET053_FAVA_RIGHT003.nd2_ZP-1-1.tif_lp.tif	0.0020688780777746	MET053	saponin	ddotA	1	91	0.217975127743557	0.00239533107410502	ddotA_saponin	0.0297072226660688	0.211376446473783	1.15779228357505	0.211376446473779
123	FAV	20240716_MET053_FAVA_RIGHT003.nd2_ZP-1-2.tif_lp.tif	0.00213802009202633	MET053	saponin	ddotA	1	110	0.230884260265157	0.00209894782059233	ddotA_saponin	-0.00429794985773932	-0.0266091088607125	0.981725021397264	-0.0266091088607169
124	FAV	20240716_MET053_FAVA_RIGHT003.nd2_ZP-1-3.tif_lp.tif	0.00209569794920714	MET053	saponin	ddotA	1	40	0.0768596932757646	0.00192149233189411	ddotA_saponin	-0.00696822469252083	-0.125203578659913	0.916874653917118	-0.125203578659919
124	FAV	20240716_MET053_FAVA_RIGHT003.nd2_ZP-1-3.tif_lp.tif	0.00209569794920714	MET053	saponin	ddotA	2	142	0.3126878766343	0.00220202730024155	ddotA_saponin	0.0150987678468865	0.0714015575191449	1.05073696382374	0.0714015575191434
125	FAV	20240716_MET053_FAVA_RIGHT003.nd2_ZP-1-4.tif_lp.tif	0.00238611072513229	MET053	saponin	ddotA	1	65	0.144243533955887	0.00221913129162903	ddotA_saponin	-0.0108536631777116	-0.10466596645383	0.930020249377152	-0.104665966453832
126	FAV	20240716_MET053_FAVA_RIGHT003.nd2_ZP-2-1.tif_lp.tif	0.00175464085939914	MET053	saponin	ddotA	1	86	0.152269779471681	0.00177057883106605	ddotA_saponin	0.00137066556335463	0.0130453085903917	1.00908332413527	0.0130453085903882
126	FAV	20240716_MET053_FAVA_RIGHT003.nd2_ZP-2-1.tif_lp.tif	0.00175464085939914	MET053	saponin	ddotA	2	91	0.164415960898623	0.00180676880108377	ddotA_saponin	0.0047436426933013	0.0422361375972244	1.02970861040047	0.0422361375972247
127	FAV	20240716_MET053_FAVA_RIGHT003.nd2_ZP-2-2.tif_lp.tif	0.00219562055830272	MET053	saponin	ddotA	1	72	0.147234302246943	0.00204492086454088	ddotA_saponin	-0.0108503779508526	-0.102583738856449	0.931363507600632	-0.102583738856448
128	FAV	20240716_MET053_FAVA_RIGHT003.nd2_ZP-3-1.tif_lp.tif	0.00188209770714241	MET053	saponin	ddotA	1	219	0.401693751337007	0.00183421804263473	ddotA_saponin	-0.0104856465271803	-0.0371763765484673	0.974560478807248	-0.0371763765484733
129	FAV	20240716_MET053_FAVA_RIGHT003.nd2_ZP-3-2.tif_lp.tif	0.00175941426688117	MET053	saponin	ddotA	1	23	0.0408026245422661	0.00177402715401157	ddotA_saponin	0.0003360964039993	0.011932876465375	1.0083055408868	0.0119328764653715
129	FAV	20240716_MET053_FAVA_RIGHT003.nd2_ZP-3-2.tif_lp.tif	0.00175941426688117	MET053	saponin	ddotA	2	131	0.236972610000521	0.00180895122137802	ddotA_saponin	0.00648934103908813	0.0400582901662484	1.02815536706126	0.0400582901662434
130	FAV	20240716_MET053_FAVA_RIGHT003.nd2_ZP-3-4.tif_lp.tif	0.00193663471001239	MET053	saponin	ddotA	1	203	0.401159685570747	0.0019761560865554	ddotA_saponin	0.00802283943823179	0.0291450455819486	1.0204072437299	0.0291450455819461
131	FAV	20240716_MET053_FAVA_RIGHT003.nd2_ZP-4-1.tif_lp.tif	0.00220152682849756	MET053	saponin	ddotA	1	102	0.2408026244957	0.00236081004407549	ddotA_saponin	0.0162468879889492	0.10077753833033	1.07235124892238	0.100777538330328
131	FAV	20240716_MET053_FAVA_RIGHT003.nd2_ZP-4-1.tif_lp.tif	0.00220152682849756	MET053	saponin	ddotA	2	61	0.122728313086554	0.00201193955879597	ddotA_saponin	-0.0115648234517966	-0.129917460102654	0.91388373412148	-0.129917460102659
132	FAV	20240716_MET053_FAVA_RIGHT003.nd2_ZP-4-2.tif_lp.tif	0.00237199096082085	MET053	saponin	ddotA	1	139	0.310719462810084	0.00223539181877758	ddotA_saponin	-0.0189872807440136	-0.0855707833667137	0.942411609361277	-0.0855707833667178
133	FAV	20240716_MET053_FAVA_RIGHT003.nd2_ZP-5-1.tif_lp.tif	0.0020847503738764	MET053	saponin	ddotA	1	91	0.198977645486593	0.00218656753281971	ddotA_saponin	0.00926536146384041	0.0687932601807139	1.04883901699655	0.06879326018072
134	FAV	20240716_MET053_FAVA_RIGHT003.nd2_ZP-5-2.tif_lp.tif	0.00213981070673423	MET053	saponin	ddotA	1	71	0.152788586216047	0.00215195191853588	ddotA_saponin	0.000862026037917296	0.00816266616458504	1.00567396534817	0.00816266616458376
135	FAV	20240716_MET053_FAVA_RIGHT003.nd2_ZP-5-3.tif_lp.tif	0.00200903460439365	MET053	saponin	ddotA	1	93	0.172442206414416	0.0018542172732733	ddotA_saponin	-0.0143980117941926	-0.115692107991919	0.922939440275557	-0.115692107991919
136	FAV	20240716_MET053_FAVA_RIGHT003.nd2_ZP-6-1.tif_lp.tif	0.00215644293132173	MET053	saponin	ddotA	1	84	0.163164721103385	0.00194243715599268	ddotA_saponin	-0.01797648512764	-0.150785613088691	0.90075982432891	-0.150785613088692
137	FAV	20240716_MET053_FAVA_RIGHT003.nd2_ZP-6-2.tif_lp.tif	0.00215338988544679	MET053	saponin	ddotA	1	84	0.172182803042233	0.0020497952743123	ddotA_saponin	-0.00870194733529753	-0.0711297265306221	0.951892310893345	-0.0711297265306191
137	FAV	20240716_MET053_FAVA_RIGHT003.nd2_ZP-6-2.tif_lp.tif	0.00215338988544679	MET053	saponin	ddotA	2	54	0.130663004470989	0.00241968526798128	ddotA_saponin	0.0143799506568624	0.168209853627992	1.1236633385966	0.168209853627993
138	FAV	20240716_MET053_FAVA_RIGHT004.nd2_ZP-1-1.tif_lp.tif	0.00184458342969544	MET053	saponin	ddotA	1	133	0.301243610214442	0.00226498955048453	ddotA_saponin	0.0559140140649491	0.296209351452886	1.22791385524834	0.296209351452885
139	FAV	20240716_MET053_FAVA_RIGHT004.nd2_ZP-1-2.tif_lp.tif	0.00179537190230627	MET053	saponin	ddotA	1	104	0.203738460317254	0.00195902365689667	ddotA_saponin	0.017019782477402	0.12585209743094	1.09115200832773	0.125852097430937
140	FAV	20240716_MET053_FAVA_RIGHT004.nd2_ZP-2-1.tif_lp.tif	0.00210991022248757	MET053	saponin	ddotA	1	83	0.171572442166507	0.0020671378574278	ddotA_saponin	-0.00355010629996097	-0.0295470076883788	0.979727874388256	-0.0295470076883785
140	FAV	20240716_MET053_FAVA_RIGHT004.nd2_ZP-2-1.tif_lp.tif	0.00210991022248757	MET053	saponin	ddotA	2	84	0.193926909239963	0.00230865368142813	ddotA_saponin	0.0166944505510069	0.129870159268381	1.0941952206413	0.129870159268382
140	FAV	20240716_MET053_FAVA_RIGHT004.nd2_ZP-2-1.tif_lp.tif	0.00210991022248757	MET053	saponin	ddotA	3	56	0.115495536709204	0.00206242029837865	ddotA_saponin	-0.00265943575009953	-0.0328432450819447	0.977491969277759	-0.0328432450819443
141	FAV	20240716_MET053_FAVA_RIGHT004.nd2_ZP-3-1.tif_lp.tif	0.00232621794637823	MET053	saponin	ddotA	1	24	0.0514686808455735	0.00214452836856556	ddotA_saponin	-0.00436054986750402	-0.11732587054377	0.921894860240611	-0.117325870543772
141	FAV	20240716_MET053_FAVA_RIGHT004.nd2_ZP-3-1.tif_lp.tif	0.00232621794637823	MET053	saponin	ddotA	2	181	0.593621732434258	0.00327967807974728	ddotA_saponin	0.172576284139798	0.49556794142891	1.40987566743414	0.49556794142891
142	FAV	20240716_MET053_FAVA_RIGHT004.nd2_ZP-3-2.tif_lp.tif	0.00221430492722225	MET053	saponin	ddotA	1	79	0.168612191919237	0.00213433154328149	ddotA_saponin	-0.00631789733132077	-0.0530696070032932	0.963883301275456	-0.0530696070032875
143	FAV	20240716_MET053_FAVA_RIGHT004.nd2_ZP-4-1.tif_lp.tif	0.0020535287109227	MET053	saponin	ddotA	1	77	0.211169603979215	0.00274246238934046	ddotA_saponin	0.0530478932381673	0.417366717210194	1.33548772644538	0.417366717210195
144	FAV	20240716_MET053_FAVA_RIGHT004.nd2_ZP-5-1.tif_lp.tif	0.00199251769214956	MET053	saponin	ddotA	1	75	0.15609979396686	0.00208133058622479	ddotA_saponin	0.00666096705564223	0.062913598024814	1.04457320224817	0.0629135980248143
145	FAV	20240716_MET053_FAVA_RIGHT004.nd2_ZP-5-2.tif_lp.tif	0.00199884610755421	MET053	saponin	ddotA	1	85	0.164065003395081	0.00193017651053036	ddotA_saponin	-0.00583691574702752	-0.0504346174257264	0.965645380720242	-0.0504346174257242
146	FAV	20240716_MET053_FAVA_RIGHT004.nd2_ZP-5-3.tif_lp.tif	0.00253381516252245	MET053	saponin	ddotA	1	66	0.166613260051236	0.00252444333410963	ddotA_saponin	-0.000618540675246276	-0.00534599244205645	0.996301297524998	-0.00534599244205485
147	FAV	20240716_MET053_FAVA_RIGHT004.nd2_ZP-6-1.tif_lp.tif	0.00199225795832013	MET053	saponin	ddotA	1	85	0.200671396916732	0.00236083996372626	ddotA_saponin	0.031329470459521	0.244895787476399	1.18500716931101	0.2448957874764
148	FAV	20240716_MET053_FAVA_RIGHT004.nd2_ZP-6-2.tif_lp.tif	0.00221638857576362	MET053	saponin	ddotA	1	86	0.205737392185256	0.00239229525796809	ddotA_saponin	0.0151279746695843	0.110184622590086	1.07936635485674	0.110184622590087
149	FAV	20240716_MET053_FAVA_RIGHT004.nd2_ZP-6-3.tif_lp.tif	0.00212578500636747	MET053	saponin	ddotA	1	85	0.178133821580559	0.00209569201859481	ddotA_saponin	-0.00255790396067565	-0.0205689806602255	0.985843823489901	-0.0205689806602294
150	FAV	20240716_MET053_FAVA_RIGHT004.nd2_ZP-6-4.tif_lp.tif	0.00193722767575307	MET053	saponin	ddotA	1	84	0.161089494125918	0.00191773207292759	ddotA_saponin	-0.00163763063734004	-0.0145923439613789	0.989936338888045	-0.0145923439613813
150	FAV	20240716_MET053_FAVA_RIGHT004.nd2_ZP-6-4.tif_lp.tif	0.00193722767575307	MET053	saponin	ddotA	2	70	0.139787899563089	0.00199696999375841	ddotA_saponin	0.00418196226037437	0.0438191362480063	1.03083907934679	0.0438191362480007
151	FAV	20240716_MET053_FAVA_RIGHT004.nd2_ZP-7-1.tif_lp.tif	0.00264533563353669	MET053	saponin	ddotA	1	59	0.199908446986228	0.00338827876247844	ddotA_saponin	0.0438336446075638	0.357101794341116	1.28085023296211	0.357101794341112
152	FAV	20240716_MET053_FAVA_RIGHT004.nd2_ZP-7-3.tif_lp.tif	0.00176937756807172	MET053	saponin	ddotA	1	157	0.293888761661947	0.00187190294052195	ddotA_saponin	0.0160964834746868	0.0812636940548679	1.05794431573017	0.0812636940548649
153	FAV	20240716_MET053_FAVA_RIGHT004.nd2_ZP-8-1.tif_lp.tif	0.0020558659282248	MET053	saponin	ddotA	1	79	0.158419165294617	0.00200530588980528	ddotA_saponin	-0.00399424303514209	-0.0359238608217865	0.975406937910986	-0.0359238608217866
153	FAV	20240716_MET053_FAVA_RIGHT004.nd2_ZP-8-1.tif_lp.tif	0.0020558659282248	MET053	saponin	ddotA	2	104	0.248752574902028	0.00239185168175027	ddotA_saponin	0.0349425183666482	0.218381747765527	1.16342785242595	0.218381747765531
154	FAV	20240716_MET053_FAVA_RIGHT005.nd2_ZP-1-1.tif_lp.tif	0.00210406727812908	MET053	saponin	ddotA	1	147	0.329274433432147	0.00223996213219148	ddotA_saponin	0.0199765435471717	0.0902935069872251	1.06458674372011	0.0902935069872299
155	FAV	20240716_MET053_FAVA_RIGHT005.nd2_ZP-1-2.tif_lp.tif	0.00175150050947317	MET053	saponin	ddotA	1	102	0.190447852248326	0.00186713580635614	ddotA_saponin	0.0117948002820621	0.0922354581960931	1.06602070410916	0.0922354581960997
156	FAV	20240716_MET053_FAVA_RIGHT005.nd2_ZP-1-3.tif_lp.tif	0.0019962448273262	MET053	saponin	ddotA	1	60	0.124193179188296	0.00206988631980494	ddotA_saponin	0.00441848954872438	0.0522628663410298	1.0368900104189	0.0522628663410298
157	FAV	20240716_MET053_FAVA_RIGHT005.nd2_ZP-1-4.tif_lp.tif	0.00176536983558262	MET053	saponin	ddotA	1	176	0.327519645914435	0.00186090707905929	ddotA_saponin	0.0168145548518939	0.076035566806389	1.0541174101602	0.076035566806389
158	FAV	20240716_MET053_FAVA_RIGHT005.nd2_ZP-2-1.tif_lp.tif	0.00182766713434936	MET053	saponin	ddotA	1	186	0.422888532746583	0.0022735942620784	ddotA_saponin	0.0829424457576026	0.314971476650023	1.24398705833696	0.314971476650019
158	FAV	20240716_MET053_FAVA_RIGHT005.nd2_ZP-2-1.tif_lp.tif	0.00182766713434936	MET053	saponin	ddotA	2	64	0.119325551204383	0.00186446173756849	ddotA_saponin	0.00235485460602446	0.0287558483825763	1.02013200463455	0.0287558483825747
159	FAV	20240716_MET053_FAVA_RIGHT005.nd2_ZP-3-1.tif_lp.tif	0.00189834000905689	MET053	saponin	ddotA	1	66	0.123216601787135	0.00186691820889598	ddotA_saponin	-0.00207383881061984	-0.0240796912349112	0.98344774908025	-0.0240796912349136
159	FAV	20240716_MET053_FAVA_RIGHT005.nd2_ZP-3-1.tif_lp.tif	0.00189834000905689	MET053	saponin	ddotA	2	45	0.118608377175406	0.00263574171500901	ddotA_saponin	0.0331830767678455	0.473470588226469	1.38844553790892	0.473470588226468
159	FAV	20240716_MET053_FAVA_RIGHT005.nd2_ZP-3-1.tif_lp.tif	0.00189834000905689	MET053	saponin	ddotA	3	76	0.200961318332702	0.00264422787279871	ddotA_saponin	0.0566874776443781	0.478108095355184	1.39291584235871	0.478108095355186
159	FAV	20240716_MET053_FAVA_RIGHT005.nd2_ZP-3-1.tif_lp.tif	0.00189834000905689	MET053	saponin	ddotA	4	89	0.184771496104077	0.0020760842258885	ddotA_saponin	0.0158192352980131	0.129126559812677	1.09363139162826	0.129126559812678
160	FAV	20240716_MET053_FAVA_RIGHT005.nd2_ZP-4-1.tif_lp.tif	0.00178103223224539	MET053	saponin	ddotA	1	103	0.220096131786704	0.0021368556484146	ddotA_saponin	0.0366498118654287	0.262775826661476	1.19978493916453	0.262775826661476
161	FAV	20240716_MET053_FAVA_RIGHT005.nd2_ZP-4-2.tif_lp.tif	0.00179521561316822	MET053	saponin	ddotA	1	67	0.125963225727901	0.00188004814519255	ddotA_saponin	0.0056837796456302	0.0666124792405468	1.047254787337	0.0666124792405459
162	FAV	20240716_MET053_FAVA_RIGHT005.nd2_ZP-5-1.tif_lp.tif	0.00183559062090207	MET053	saponin	ddotA	1	116	0.219668879173696	0.001893697234256	ddotA_saponin	0.00674036714905579	0.0449613497553061	1.03165554056131	0.0449613497553067
163	FAV	20240716_MET053_FAVA_RIGHT005.nd2_ZP-5-2.tif_lp.tif	0.00178814520810377	MET053	saponin	ddotA	1	80	0.147814145078883	0.00184767681348603	ddotA_saponin	0.00476252843058086	0.0472485329622869	1.03329237754991	0.0472485329622866
164	FAV	20240716_MET053_FAVA_RIGHT005.nd2_ZP-5-3.tif_lp.tif	0.00182479281090574	MET053	saponin	ddotA	1	80	0.145357442554086	0.00181696803192608	ddotA_saponin	-0.000625982318372548	-0.0061996312713094	0.99571196306074	-0.00619963127131197
165	FAV	20240716_MET053_FAVA_RIGHT005.nd2_ZP-6-1.tif_lp.tif	0.00182077245256261	MET053	saponin	ddotA	1	64	0.13246356905438	0.00206974326647469	ddotA_saponin	0.0159341320903728	0.184901189518221	1.13673911507266	0.184901189518225
166	FAV	20240716_MET053_FAVA_RIGHT005.nd2_ZP-6-2.tif_lp.tif	0.00187022601608681	MET053	saponin	ddotA	1	83	0.153231097850949	0.00184615780543312	ddotA_saponin	-0.00199766148425704	-0.018686753189092	0.987130854534871	-0.0186867531890851
167	FAV	20240716_MET053_FAVA_RIGHT006.nd2_ZP-1-1.tif_lp.tif	0.00232955374635656	MET053	saponin	ddotA	1	161	0.391577019821852	0.0024321554026202	ddotA_saponin	0.0165188666584458	0.06218179675185	1.04404348104186	0.0621817967518506
168	FAV	20240716_MET053_FAVA_RIGHT006.nd2_ZP-2-2.tif_lp.tif	0.00246620829639539	MET053	saponin	ddotA	1	77	0.194583047181368	0.00252705256079699	ddotA_saponin	0.0046850083589228	0.0351610164001147	1.0246711782174	0.0351610164001178
169	FAV	20240716_MET053_FAVA_RIGHT006.nd2_ZP-3-1.tif_lp.tif	0.00232180465834178	MET053	saponin	ddotA	1	59	0.143282215576619	0.00242851212841727	ddotA_saponin	0.00629574073445394	0.0648260931926116	1.04595884916163	0.0648260931926113
169	FAV	20240716_MET053_FAVA_RIGHT006.nd2_ZP-3-1.tif_lp.tif	0.00232180465834178	MET053	saponin	ddotA	2	135	0.296543831471354	0.00219662097386188	ddotA_saponin	-0.0168997974047864	-0.0799606435211722	0.946083455371605	-0.0799606435211727
170	FAV	20240716_MET053_FAVA_RIGHT006.nd2_ZP-3-2.tif_lp.tif	0.0024987121848673	MET053	saponin	ddotA	1	100	0.223331044428051	0.00223331044428051	ddotA_saponin	-0.0265401740586795	-0.162000924768518	0.893784589440066	-0.162000924768515
171	FAV	20240716_MET053_FAVA_RIGHT006.nd2_ZP-4-2.tif_lp.tif	0.00193983946389299	MET053	saponin	ddotA	1	113	0.251743343193084	0.00222781719639897	ddotA_saponin	0.032541483773176	0.199693593518743	1.14845441484526	0.199693593518742
171	FAV	20240716_MET053_FAVA_RIGHT006.nd2_ZP-4-2.tif_lp.tif	0.00193983946389299	MET053	saponin	ddotA	2	65	0.123491264181212	0.00189986560278787	ddotA_saponin	-0.00259830097183281	-0.0300398982623723	0.979393211732636	-0.0300398982623721
172	FAV	20240716_MET053_FAVA_RIGHT007.nd2_ZP-1-1.tif_lp.tif	0.00172249559726545	MET053	saponin	ddotA	1	101	0.194659342290834	0.00192732022070132	ddotA_saponin	0.0206872869670236	0.162095997294213	1.11891155121734	0.162095997294207
173	FAV	20240716_MET053_FAVA_RIGHT007.nd2_ZP-1-2.tif_lp.tif	0.00212950971391466	MET053	saponin	ddotA	1	57	0.10969710838981	0.00192451067350543	ddotA_saponin	-0.0116849453033258	-0.146029638377938	0.903734160464391	-0.146029638377941
173	FAV	20240716_MET053_FAVA_RIGHT007.nd2_ZP-1-2.tif_lp.tif	0.00212950971391466	MET053	saponin	ddotA	2	70	0.17405966273509	0.00248656661050128	ddotA_saponin	0.0249939827610635	0.223633767916561	1.16767094052379	0.22363376791656
173	FAV	20240716_MET053_FAVA_RIGHT007.nd2_ZP-1-2.tif_lp.tif	0.00212950971391466	MET053	saponin	ddotA	3	101	0.258152132388204	0.0025559617068139	ddotA_saponin	0.0430716512828238	0.263344911258333	1.2002582989468	0.263344911258331
174	FAV	20240716_MET053_FAVA_RIGHT007.nd2_ZP-1-3.tif_lp.tif	0.00181116053279882	MET053	saponin	ddotA	1	92	0.171465629013255	0.0018637568371006	ddotA_saponin	0.00483885999576411	0.0412992192780552	1.02904011176773	0.041299219278052
174	FAV	20240716_MET053_FAVA_RIGHT007.nd2_ZP-1-3.tif_lp.tif	0.00181116053279882	MET053	saponin	ddotA	2	79	0.141176470555365	0.00178704393108057	ddotA_saponin	-0.00190521153574141	-0.0193393249638754	0.986684448296263	-0.0193393249638788
175	FAV	20240716_MET053_FAVA_RIGHT007.nd2_ZP-2-1.tif_lp.tif	0.00280082562786951	MET053	saponin	ddotA	1	86	0.240405889926478	0.00279541732472649	ddotA_saponin	-0.000465114070300005	-0.00278849028508815	0.998069032541974	-0.00278849028508639
176	FAV	20240716_MET053_FAVA_RIGHT007.nd2_ZP-3-1.tif_lp.tif	0.00266121745967179	MET053	saponin	ddotA	1	126	0.366781109245494	0.00291096118448805	ddotA_saponin	0.0314677093268486	0.12940919824516	1.09384566597841	0.12940919824516
177	FAV	20240716_MET053_FAVA_RIGHT007.nd2_ZP-4-1.tif_lp.tif	0.00178066599734479	MET053	saponin	ddotA	1	72	0.156527046579868	0.00217398675805372	ddotA_saponin	0.0283190947710425	0.287926219840859	1.22088407443924	0.287926219840864
178	FAV	20240716_MET053_FAVA_RIGHT007.nd2_ZP-5-1.tif_lp.tif	0.00197963558593142	MET053	saponin	ddotA	1	146	0.304463263833895	0.00208536482078011	ddotA_saponin	0.0154364682879076	0.0750649142647922	1.05340843314804	0.0750649142647973
179	FAV	20240716_MET053_FAVA_RIGHT008.nd2_ZP-1-1.tif_lp.tif	0.00189664256033586	MET053	saponin	ddotA	1	115	0.246799420099705	0.00214608191391048	ddotA_saponin	0.0286855256610817	0.178257328175959	1.13151626921756	0.178257328175957
180	FAV	20240716_MET053_FAVA_RIGHT008.nd2_ZP-1-2.tif_lp.tif	0.00198481860014359	MET053	saponin	ddotA	1	152	0.302845807513222	0.00199240662837646	ddotA_saponin	0.00115338029139661	0.00550495551809118	1.00382303361744	0.00550495551808959
181	FAV	20240716_MET053_FAVA_RIGHT008.nd2_ZP-10-1.tif_lp.tif	0.00190618058961177	MET053	saponin	ddotA	1	85	0.176821545697749	0.00208025347879704	ddotA_saponin	0.0147961955807482	0.126074526221514	1.09132025062784	0.126074526221513
182	FAV	20240716_MET053_FAVA_RIGHT008.nd2_ZP-10-2.tif_lp.tif	0.00178876876281703	MET053	saponin	ddotA	1	139	0.264820324955508	0.00190518219392452	ddotA_saponin	0.0161814669239408	0.0909620704664209	1.06508020126881	0.0909620704664227
183	FAV	20240716_MET053_FAVA_RIGHT008.nd2_ZP-11-1.tif_lp.tif	0.00197795078609929	MET053	saponin	ddotA	1	91	0.241855497006327	0.00265775271435524	ddotA_saponin	0.0618619754712916	0.426200347510557	1.34369001141661	0.426200347510556
184	FAV	20240716_MET053_FAVA_RIGHT008.nd2_ZP-11-2.tif_lp.tif	0.00186110652892696	MET053	saponin	ddotA	1	102	0.190295262029395	0.00186563982381759	ddotA_saponin	0.000462396078844851	0.00350985265127035	1.00243580623686	0.00350985265126588
185	FAV	20240716_MET053_FAVA_RIGHT008.nd2_ZP-2-1.tif_lp.tif	0.00174913893592617	MET053	saponin	ddotA	1	85	0.150637064129114	0.00177220075446017	ddotA_saponin	0.00196025457538951	0.0188971527055213	1.01318466935949	0.0188971527055261
186	FAV	20240716_MET053_FAVA_RIGHT008.nd2_ZP-4-2.tif_lp.tif	0.0018329246624096	MET053	saponin	ddotA	1	81	0.148165102582425	0.00182919879731389	ddotA_saponin	-0.000301795072752881	-0.00293561318202763	0.997967256826142	-0.0029356131820241
187	FAV	20240716_MET053_FAVA_RIGHT008.nd2_ZP-5-1.tif_lp.tif	0.00180747662582687	MET053	saponin	ddotA	1	96	0.199465934187174	0.00207777014778306	ddotA_saponin	0.0259481781077948	0.201059075241753	1.14954191832635	0.201059075241748
187	FAV	20240716_MET053_FAVA_RIGHT008.nd2_ZP-5-1.tif_lp.tif	0.00180747662582687	MET053	saponin	ddotA	2	153	0.279102769447491	0.00182420110749994	ddotA_saponin	0.00255884569598014	0.0132877965021985	1.00925294492559	0.0132877965021963
188	FAV	20240716_MET053_FAVA_RIGHT008.nd2_ZP-5-2.tif_lp.tif	0.00183406472206116	MET053	saponin	ddotA	1	129	0.236469062278047	0.00183309350603137	ddotA_saponin	-0.000125286867842078	-0.000764171325811147	0.999470457057427	-0.000764171325816275
189	FAV	20240716_MET053_FAVA_RIGHT008.nd2_ZP-6-1.tif_lp.tif	0.00180947142796225	MET053	saponin	ddotA	1	119	0.221866178326309	0.00186442166660764	ddotA_saponin	0.00653907839880086	0.0431598564226667	1.03036811623341	0.0431598564226701
190	FAV	20240716_MET053_FAVA_RIGHT008.nd2_ZP-7-1.tif_lp.tif	0.00190518342430598	MET053	saponin	ddotA	1	154	0.357061112299562	0.00231857865129585	ddotA_saponin	0.0636628649564404	0.283310764967362	1.21698447599105	0.28331076496736
191	FAV	20240716_MET053_FAVA_RIGHT008.nd2_ZP-8-1.tif_lp.tif	0.00181417759884609	MET053	saponin	ddotA	1	83	0.176760509610176	0.00212964469409851	ddotA_saponin	0.0261837689059504	0.231297058654458	1.17388986362365	0.231297058654463
192	FAV	20240716_MET053_FAVA_RIGHT008.nd2_ZP-9-1.tif_lp.tif	0.00197097597703344	MET053	saponin	ddotA	1	108	0.221499961800873	0.00205092557223031	ddotA_saponin	0.00863455628126156	0.0573649451885999	1.04056345492207	0.0573649451886023
192	FAV	20240716_MET053_FAVA_RIGHT008.nd2_ZP-9-1.tif_lp.tif	0.00197097597703344	MET053	saponin	ddotA	2	41	0.0813305866904557	0.00198367284610868	ddotA_saponin	0.000520571632084563	0.00926391890118861	1.00644191975102	0.0092639189011937
193	FAV	20240716_MET053_FAVA_RIGHT009.nd2_ZP-1-1.tif_lp.tif	0.00189825084721931	MET053	saponin	ddotA	1	160	0.32661936362274	0.00204137102264212	ddotA_saponin	0.0228992280676509	0.104867766402908	1.0753958180145	0.104867766402903
194	FAV	20240716_MET053_FAVA_RIGHT009.nd2_ZP-1-2.tif_lp.tif	0.00201229753285429	MET053	saponin	ddotA	1	99	0.194918745663017	0.00196887621881835	ddotA_saponin	-0.00429871008955757	-0.0314712205226786	0.978422020935269	-0.0314712205226819
194	FAV	20240716_MET053_FAVA_RIGHT009.nd2_ZP-1-2.tif_lp.tif	0.00201229753285429	MET053	saponin	ddotA	2	96	0.180834668455645	0.00188369446307964	ddotA_saponin	-0.0123458946983663	-0.0952786563844294	0.936091424019073	-0.09527865638443
194	FAV	20240716_MET053_FAVA_RIGHT009.nd2_ZP-1-2.tif_lp.tif	0.00201229753285429	MET053	saponin	ddotA	3	67	0.135072861798108	0.00201601286265832	ddotA_saponin	0.000248927096870272	0.00266120972672003	1.00184631235857	0.00266120972671747
195	FAV	20240716_MET053_FAVA_RIGHT009.nd2_ZP-1-3.tif_lp.tif	0.00193290004220466	MET053	saponin	ddotA	1	148	0.293171587632969	0.00198088910562817	ddotA_saponin	0.00710238138668007	0.0353810852667366	1.02482749359805	0.0353810852667335
196	FAV	20240716_MET053_FAVA_RIGHT009.nd2_ZP-2-1.tif_lp.tif	0.00186196141264111	MET053	saponin	ddotA	1	129	0.288639658130705	0.00223751672969539	ddotA_saponin	0.048446635900002	0.265075294568196	1.20169876481037	0.265075294568197
196	FAV	20240716_MET053_FAVA_RIGHT009.nd2_ZP-2-1.tif_lp.tif	0.00186196141264111	MET053	saponin	ddotA	2	48	0.100236514816061	0.0020882607253346	ddotA_saponin	0.0108623670092873	0.165478673022764	1.12153813240012	0.165478673022767
197	FAV	20240716_MET053_FAVA_RIGHT009.nd2_ZP-3-1.tif_lp.tif	0.00177584622240714	MET053	saponin	ddotA	1	129	0.246646829880774	0.00191199092930833	ddotA_saponin	0.0175626671902532	0.10656902064291	1.07666469381377	0.106569020642911
198	FAV	20240716_MET053_FAVA_RIGHT010.nd2_ZP-1-1.tif_lp.tif	0.00183447572426218	MET053	saponin	ddotA	1	85	0.162111848592758	0.00190719821873833	ddotA_saponin	0.00618141203047273	0.0560869800481857	1.03964211328302	0.0560869800481857
199	FAV	20240716_MET053_FAVA_RIGHT010.nd2_ZP-1-2.tif_lp.tif	0.00184765440576217	MET053	saponin	ddotA	1	145	0.347707331879064	0.00239798159916596	ddotA_saponin	0.0797974430435501	0.376125655008179	1.2978518015531	0.376125655008177
200	FAV	20240716_MET053_FAVA_RIGHT010.nd2_ZP-2-1.tif_lp.tif	0.0021160852207857	MET053	saponin	ddotA	1	88	0.216220340225846	0.00245704932074825	ddotA_saponin	0.0300048407967038	0.21552908737657	1.16112966368904	0.215529087376575
201	FAV	20240716_MET053_FAVA_RIGHT010.nd2_ZP-3-1.tif_lp.tif	0.00187089907881756	MET053	saponin	ddotA	1	78	0.15848020138219	0.00203179745361782	ddotA_saponin	0.0125500732344207	0.119024851559712	1.08600056337723	0.119024851559707
202	FAV	20240716_MET053_FAVA_RIGHT010.nd2_ZP-4-1.tif_lp.tif	0.00187787135334557	MET053	saponin	ddotA	1	150	0.293064774479717	0.00195376516319811	ddotA_saponin	0.0113840714778817	0.0571588378553708	1.04041480781808	0.0571588378553678
202	FAV	20240716_MET053_FAVA_RIGHT010.nd2_ZP-4-1.tif_lp.tif	0.00187787135334557	MET053	saponin	ddotA	2	44	0.0855573357548565	0.00194448490351947	ddotA_saponin	0.00293099620765143	0.0502898019135315	1.03547290396396	0.0502898019135343
203	FAV	20240716_MET053_FAVA_RIGHT010.nd2_ZP-4-2.tif_lp.tif	0.00238655190942546	MET053	saponin	ddotA	1	81	0.188036926789209	0.00232144354060752	ddotA_saponin	-0.00527377787425307	-0.0399055226940171	0.972718645439556	-0.0399055226940179
204	FAV	20240716_MET053_FAVA_RIGHT010.nd2_ZP-6-1.tif_lp.tif	0.00183085649592396	MET053	saponin	ddotA	1	143	0.265400167787448	0.00185594522928285	ddotA_saponin	0.00358768887032174	0.0196354198716971	1.01370327680774	0.0196354198716946
204	FAV	20240716_MET053_FAVA_RIGHT010.nd2_ZP-6-1.tif_lp.tif	0.00183085649592396	MET053	saponin	ddotA	2	114	0.212527656927705	0.00186427769234829	ddotA_saponin	0.00381001639237374	0.0260980558470246	1.01825440524625	0.0260980558470236
205	FAV	20240716_MET053_FAVA_RIGHT010.nd2_ZP-7-1.tif_lp.tif	0.00206218390706861	MET053	saponin	ddotA	1	113	0.23837644001469	0.00210952601782912	ddotA_saponin	0.00534965851593769	0.0327458820974599	1.02295726903805	0.0327458820974596
206	FAV	20240716_MET053_FAVA_RIGHT010.nd2_ZP-7-2.tif_lp.tif	0.00233063918224451	MET053	saponin	ddotA	1	84	0.198199435370043	0.00235951708773861	ddotA_saponin	0.00242574406150423	0.0177659485671116	1.01239055179116	0.0177659485671132
207	FAV	20240716_MET053_FAVA_RIGHT010.nd2_ZP-8-1.tif_lp.tif	0.00180875130419461	MET053	saponin	ddotA	1	37	0.066605630563572	0.00180015217739384	ddotA_saponin	-0.00031816769162861	-0.00687518584693493	0.99524582136813	-0.00687518584693235
207	FAV	20240716_MET053_FAVA_RIGHT010.nd2_ZP-8-1.tif_lp.tif	0.00180875130419461	MET053	saponin	ddotA	2	146	0.315449759596959	0.00216061479175999	ddotA_saponin	0.0513720691845453	0.256447825205431	1.19453392334777	0.256447825205432
207	FAV	20240716_MET053_FAVA_RIGHT010.nd2_ZP-8-1.tif_lp.tif	0.00180875130419461	MET053	saponin	ddotA	3	158	0.3362783244811	0.00212834382582975	ddotA_saponin	0.0504956184183511	0.234737174540923	1.17669235173127	0.234737174540928
208	FAV	20240716_MET053_FAVA_RIGHT010.nd2_ZP-8-2.tif_lp.tif	0.00236010465793267	MET053	saponin	ddotA	1	68	0.139726863475516	0.00205480681581642	ddotA_saponin	-0.0207602532639051	-0.199848072521464	0.87064224415214	-0.199848072521463
209	FAV	20240716_MET053_FAVA_RIGHT011.nd2_ZP-1-1.tif_lp.tif	0.00204649085857858	MET053	saponin	ddotA	1	85	0.174929426982999	0.00205799325862352	ddotA_saponin	0.000977704003819579	0.00808603394272083	1.00562054797202	0.00808603394272306
209	FAV	20240716_MET053_FAVA_RIGHT011.nd2_ZP-1-1.tif_lp.tif	0.00204649085857858	MET053	saponin	ddotA	2	77	0.157778286375105	0.00204906865422215	ddotA_saponin	0.000198490264554763	0.00181610032567217	1.00125961747289	0.00181610032567345
210	FAV	20240716_MET053_FAVA_RIGHT011.nd2_ZP-2-1.tif_lp.tif	0.00215798661909031	MET053	saponin	ddotA	1	157	0.410513465991244	0.00261473545217353	ddotA_saponin	0.0717095667940656	0.276979068886328	1.2116550811959	0.276979068886327
211	FAV	20240716_MET053_FAVA_RIGHT011.nd2_ZP-2-2.tif_lp.tif	0.00176787758255387	MET053	saponin	ddotA	1	165	0.366231784457341	0.00221958657246873	ddotA_saponin	0.0745319833359527	0.328272602304647	1.25550920175272	0.328272602304644
212	FAV	20240716_MET053_FAVA_RIGHT011.nd2_ZP-3-1.tif_lp.tif	0.00244732590574619	MET053	saponin	ddotA	1	63	0.142137788934633	0.00225615537991481	ddotA_saponin	-0.0120437431273768	-0.117339806568663	0.921885955040756	-0.117339806568665
212	FAV	20240716_MET053_FAVA_RIGHT011.nd2_ZP-3-1.tif_lp.tif	0.00244732590574619	MET053	saponin	ddotA	2	167	0.396353093674406	0.00237337181840962	ddotA_saponin	-0.0123503325852072	-0.0442681006928623	0.969781675925168	-0.0442681006928623
213	FAV	20240716_MET053_FAVA_RIGHT011.nd2_ZP-3-3.tif_lp.tif	0.00231633881937878	MET053	saponin	ddotA	1	88	0.193438620539382	0.00219816614249298	ddotA_saponin	-0.0103991955659504	-0.0755458644161889	0.948982991651674	-0.0755458644161889
214	FAV	20240716_MET053_FAVA_RIGHT011.nd2_ZP-4-1.tif_lp.tif	0.00229108865094033	MET053	saponin	ddotA	1	65	0.151445792289451	0.00232993526599155	ddotA_saponin	0.00252502997832932	0.0242565890776801	1.01695552681267	0.0242565890776798
214	FAV	20240716_MET053_FAVA_RIGHT011.nd2_ZP-4-1.tif_lp.tif	0.00229108865094033	MET053	saponin	ddotA	2	99	0.200991836376488	0.00203022056945948	ddotA_saponin	-0.0258259400666045	-0.17439680829581	0.886137936489807	-0.174396808295808
215	FAV	20240716_MET053_FAVA_RIGHT011.nd2_ZP-4-2.tif_lp.tif	0.00222416679664523	MET053	saponin	ddotA	1	73	0.154604409821332	0.00211786862768947	ddotA_saponin	-0.00775976633377054	-0.0706518828501258	0.952207645075858	-0.0706518828501253
215	FAV	20240716_MET053_FAVA_RIGHT011.nd2_ZP-4-2.tif_lp.tif	0.00222416679664523	MET053	saponin	ddotA	2	117	0.277897306717932	0.00237519065570882	ddotA_saponin	0.0176697915104399	0.0947783387531849	1.06790131895296	0.0947783387531858
215	FAV	20240716_MET053_FAVA_RIGHT011.nd2_ZP-4-2.tif_lp.tif	0.00222416679664523	MET053	saponin	ddotA	3	61	0.16678110929206	0.00273411654577148	ddotA_saponin	0.0311069346967009	0.297809757313771	1.22927675653437	0.297809757313775
216	FAV	20240716_MET053_FAVA_RIGHT011.nd2_ZP-4-3.tif_lp.tif	0.00226609386041412	MET053	saponin	ddotA	1	101	0.265796902356669	0.00263165249858088	ddotA_saponin	0.036921422454843	0.215761380251355	1.16131663588725	0.215761380251354
216	FAV	20240716_MET053_FAVA_RIGHT011.nd2_ZP-4-3.tif_lp.tif	0.00226609386041412	MET053	saponin	ddotA	2	69	0.158785381820053	0.00230123741768193	ddotA_saponin	0.00242490545147844	0.0222022154072735	1.01550842967351	0.0222022154072776
216	FAV	20240716_MET053_FAVA_RIGHT011.nd2_ZP-4-3.tif_lp.tif	0.00226609386041412	MET053	saponin	ddotA	3	49	0.11319142440334	0.00231002906945591	ddotA_saponin	0.00215282524304763	0.0277033885965514	1.01938807999496	0.0277033885965524
217	FAV	20240716_MET053_FAVA_RIGHT011.nd2_ZP-5-1.tif_lp.tif	0.00252771076719844	MET053	saponin	ddotA	1	54	0.144563973415643	0.0026771106188082	ddotA_saponin	0.00806759198692741	0.0828453598254294	1.05910480484891	0.0828453598254251
217	FAV	20240716_MET053_FAVA_RIGHT011.nd2_ZP-5-1.tif_lp.tif	0.00252771076719844	MET053	saponin	ddotA	2	59	0.149340047268197	0.00253118724183385	ddotA_saponin	0.000205112003489216	0.0019828403327523	1.00137534510693	0.0019828403327523
217	FAV	20240716_MET053_FAVA_RIGHT011.nd2_ZP-5-1.tif_lp.tif	0.00252771076719844	MET053	saponin	ddotA	3	133	0.385000381385908	0.00289473970966848	ddotA_saponin	0.0488148493485155	0.195602236366521	1.14520211221667	0.19560223636652
217	FAV	20240716_MET053_FAVA_RIGHT011.nd2_ZP-5-1.tif_lp.tif	0.00252771076719844	MET053	saponin	ddotA	4	59	0.143144884379581	0.00242618448100984	ddotA_saponin	-0.00599005088512711	-0.05914213930814	0.959834690144899	-0.0591421393081427
217	FAV	20240716_MET053_FAVA_RIGHT011.nd2_ZP-5-1.tif_lp.tif	0.00252771076719844	MET053	saponin	ddotA	5	26	0.0654001678340137	0.00251539107053899	ddotA_saponin	-0.000320312113145635	-0.00704867805704001	0.995126144644664	-0.0070486780570413
217	FAV	20240716_MET053_FAVA_RIGHT011.nd2_ZP-5-1.tif_lp.tif	0.00252771076719844	MET053	saponin	ddotA	6	136	0.323140306631103	0.00237603166640517	ddotA_saponin	-0.0206283577078842	-0.0892773291762247	0.939993490251505	-0.0892773291762272
218	FAV	20240716_MET053_FAVA_RIGHT011.nd2_ZP-7-1.tif_lp.tif	0.00185267477107227	MET053	saponin	ddotA	1	37	0.0673533226363361	0.00182036007125233	ddotA_saponin	-0.00119564389333801	-0.0253857978828818	0.982557812993137	-0.0253857978828769
218	FAV	20240716_MET053_FAVA_RIGHT011.nd2_ZP-7-1.tif_lp.tif	0.00185267477107227	MET053	saponin	ddotA	2	123	0.271305409260094	0.00220573503463491	ddotA_saponin	0.0434264124182046	0.251649851844346	1.19056785846892	0.251649851844347
219	FAV	20240716_MET053_FAVA_RIGHT011.nd2_ZP-7-2.tif_lp.tif	0.00269050142809314	MET053	saponin	ddotA	1	48	0.118867780547589	0.00247641209474144	ddotA_saponin	-0.0102762880008816	-0.119623662060679	0.920427719860594	-0.119623662060679
219	FAV	20240716_MET053_FAVA_RIGHT011.nd2_ZP-7-2.tif_lp.tif	0.00269050142809314	MET053	saponin	ddotA	2	120	0.369115739595145	0.00307596449662621	ddotA_saponin	0.0462555682239684	0.193163778970214	1.14326811519526	0.193163778970214
219	FAV	20240716_MET053_FAVA_RIGHT011.nd2_ZP-7-2.tif_lp.tif	0.00269050142809314	MET053	saponin	ddotA	3	76	0.207644769921899	0.00273216802528814	ddotA_saponin	0.00316666138682031	0.022171137931245	1.01548655457304	0.0221711379312428
220	FAV	20240716_MET053_FAVA_RIGHT011.nd2_ZP-7-3.tif_lp.tif	0.00260246390163308	MET053	saponin	ddotA	1	98	0.22662699315697	0.00231252033833642	ddotA_saponin	-0.0284144692030726	-0.170412098254797	0.888588824185144	-0.170412098254798
221	FAV	20240716_MET053_FAVA_RIGHT012.nd2_ZP-1-1.tif_lp.tif	0.00180702624113663	MET053	saponin	ddotA	1	165	0.305897611891851	0.00185392492055667	ddotA_saponin	0.00773828210430622	0.0369653627374768	1.02595351320994	0.0369653627374786
222	FAV	20240716_MET053_FAVA_RIGHT012.nd2_ZP-2-1.tif_lp.tif	0.00230456589234995	MET053	saponin	ddotA	1	107	0.280674448702484	0.00262312568880827	ddotA_saponin	0.0340858982210397	0.186791919022138	1.13822984949824	0.186791919022141
222	FAV	20240716_MET053_FAVA_RIGHT012.nd2_ZP-2-1.tif_lp.tif	0.00230456589234995	MET053	saponin	ddotA	2	81	0.187685969285667	0.00231711073192181	ddotA_saponin	0.00101613200532094	0.00783197257547008	1.00544347185451	0.00783197257546785
223	FAV	20240716_MET053_FAVA_RIGHT012.nd2_ZP-3-1.tif_lp.tif	0.00174603967302774	MET053	saponin	ddotA	1	97	0.185183489695191	0.00190910814118754	ddotA_saponin	0.0158176414115003	0.128812486478184	1.0933933350306	0.128812486478187
224	FAV	20240716_MET053_FAVA_RIGHT012.nd2_ZP-3-4.tif_lp.tif	0.00177572794417118	MET053	saponin	ddotA	1	68	0.122941939393058	0.00180796969695674	ddotA_saponin	0.00219243918941851	0.02595993109933	1.0181569214425	0.025959931099325
225	FAV	20240716_MET053_FAVA_RIGHT012.nd2_ZP-4-1.tif_lp.tif	0.00184705944880386	MET053	saponin	ddotA	1	123	0.263309681788087	0.00214072912022835	ddotA_saponin	0.036121369585212	0.21287195295337	1.15899308038768	0.212871952953371
226	FAV	20240716_MET053_FAVA_RIGHT012.nd2_ZP-4-2.tif_lp.tif	0.00186839032529005	MET053	saponin	ddotA	1	84	0.167788204737008	0.00199747862782152	ddotA_saponin	0.0108434174126431	0.0963841871552044	1.06909065026947	0.096384187155208
227	FAV	20240716_MET053_FAVA_RIGHT012.nd2_ZP-5-1.tif_lp.tif	0.00267552255098337	MET053	saponin	ddotA	1	132	0.337819485692307	0.00255923852797203	ddotA_saponin	-0.015349491037498	-0.0641060721952171	0.95653782736064	-0.0641060721952126
227	FAV	20240716_MET053_FAVA_RIGHT012.nd2_ZP-5-1.tif_lp.tif	0.00267552255098337	MET053	saponin	ddotA	2	26	0.0780193789396435	0.00300074534383244	ddotA_saponin	0.00845579261407578	0.165500201889453	1.12155486887208	0.165500201889454
196	BUR	20240819_MET059_BURGUNDY_001.nd2_ZP-1-1.tif_lp.tif	0.00234863898512954	MET059	saponin	ddotA	1	131	0.353612574050203	0.00269933262633743	ddotA_saponin	0.0459408669982334	0.200777794115162	1.14931781488271	0.200777794115162
197	BUR	20240819_MET059_BURGUNDY_001.nd2_ZP-2-1.tif_lp.tif	0.00227846303268483	MET059	saponin	ddotA	1	115	0.291584649821743	0.00253551869410212	ddotA_saponin	0.0295614010629882	0.154219947779234	1.11281976390654	0.154219947779235
198	BUR	20240819_MET059_BURGUNDY_001.nd2_ZP-2-2.tif_lp.tif	0.00321047252683497	MET059	saponin	ddotA	1	86	0.277592127211392	0.0032278154326906	ddotA_saponin	0.00149148990358433	0.00777243420834147	1.00540197921355	0.00777243420834084
199	BUR	20240819_MET059_BURGUNDY_001.nd2_ZP-3-1.tif_lp.tif	0.00218159780986067	MET059	saponin	ddotA	1	120	0.273548485478386	0.00227957071231989	ddotA_saponin	0.0117567482951056	0.0633770052970246	1.04490878291883	0.0633770052970289
199	BUR	20240819_MET059_BURGUNDY_001.nd2_ZP-3-1.tif_lp.tif	0.00218159780986067	MET059	saponin	ddotA	2	84	0.199954222887754	0.00238040741533041	ddotA_saponin	0.016700006859458	0.125823360112719	1.09113027367883	0.12582336011272
200	BUR	20240819_MET059_BURGUNDY_001.nd2_ZP-3-2.tif_lp.tif	0.00243669086032444	MET059	saponin	ddotA	1	84	0.188342107227072	0.00224216794317943	ddotA_saponin	-0.0163399250401805	-0.120028886763294	0.920169226095792	-0.120028886763296
201	BUR	20240819_MET059_BURGUNDY_001.nd2_ZP-4-1.tif_lp.tif	0.00297051659011255	MET059	saponin	ddotA	1	63	0.181887540966272	0.00288710382486147	ddotA_saponin	-0.0052550042108182	-0.0410908557802093	0.971919778018166	-0.0410908557802078
202	BUR	20240819_MET059_BURGUNDY_001.nd2_ZP-5-1.tif_lp.tif	0.00191892680355661	MET059	saponin	ddotA	1	126	0.246570534771308	0.00195690900612149	ddotA_saponin	0.00478575752317575	0.0282769922201088	1.01979346085243	0.0282769922201038
203	BUR	20240819_MET059_BURGUNDY_001.nd2_ZP-5-2.tif_lp.tif	0.00263399933464825	MET059	saponin	ddotA	1	89	0.222720683552325	0.00250247959047556	ddotA_saponin	-0.0117052572313696	-0.0738966782762489	0.950068421642083	-0.0738966782762474
204	BUR	20240819_MET059_BURGUNDY_001.nd2_ZP-5-3.tif_lp.tif	0.00260251166366681	MET059	saponin	ddotA	1	131	0.380529487971216	0.00290480525168867	ddotA_saponin	0.0396004600308637	0.158536814286641	1.11615455647793	0.158536814286641
204	BUR	20240819_MET059_BURGUNDY_001.nd2_ZP-5-3.tif_lp.tif	0.00260251166366681	MET059	saponin	ddotA	2	61	0.178301671054214	0.00292297821400351	ddotA_saponin	0.0195484595705386	0.167534447004491	1.12313741175906	0.167534447004492
205	BUR	20240819_MET059_BURGUNDY_001.nd2_ZP-5-4.tif_lp.tif	0.00215534609686087	MET059	saponin	ddotA	1	137	0.340032044099644	0.00248198572335506	ddotA_saponin	0.0447496288297044	0.20357526683838	1.15154857355388	0.203575266838378
206	BUR	20240819_MET059_BURGUNDY_001.nd2_ZP-6-1.tif_lp.tif	0.00242065356752253	MET059	saponin	ddotA	1	65	0.154634927865118	0.00237899889023258	ddotA_saponin	-0.00270755402384693	-0.0250420236590358	0.982791970793003	-0.025042023659034
206	BUR	20240819_MET059_BURGUNDY_001.nd2_ZP-6-1.tif_lp.tif	0.00242065356752253	MET059	saponin	ddotA	2	93	0.215518425218761	0.00231740242170711	ddotA_saponin	-0.00960235656083472	-0.0628880295015542	0.957345756864707	-0.06288802950155
207	BUR	20240819_MET059_BURGUNDY_001.nd2_ZP-6-2.tif_lp.tif	0.00227597992486629	MET059	saponin	ddotA	1	93	0.195284962188452	0.00209983830310164	ddotA_saponin	-0.0163811708241124	-0.116209594275181	0.922608446656225	-0.116209594275181
207	BUR	20240819_MET059_BURGUNDY_001.nd2_ZP-6-2.tif_lp.tif	0.00227597992486629	MET059	saponin	ddotA	2	101	0.289143205853179	0.00286280401834831	ddotA_saponin	0.0592692334416839	0.330941077291896	1.25783359821001	0.330941077291896
207	BUR	20240819_MET059_BURGUNDY_001.nd2_ZP-6-2.tif_lp.tif	0.00227597992486629	MET059	saponin	ddotA	3	61	0.176180666778237	0.00288820765210224	ddotA_saponin	0.037345891361393	0.343686638216021	1.26899522291345	0.343686638216021
207	BUR	20240819_MET059_BURGUNDY_001.nd2_ZP-6-2.tif_lp.tif	0.00227597992486629	MET059	saponin	ddotA	4	40	0.0865491721779108	0.00216372930444777	ddotA_saponin	-0.00449002481674077	-0.0729678118767237	0.950680311723262	-0.072967811876724
208	BUR	20240819_MET059_BURGUNDY_002.nd2_ZP-1-1.tif_lp.tif	0.00219411312878787	MET059	saponin	ddotA	1	57	0.123704890487716	0.00217026123662659	ddotA_saponin	-0.00135955785319292	-0.0157692013811604	0.989129142044532	-0.0157692013811609
208	BUR	20240819_MET059_BURGUNDY_002.nd2_ZP-1-1.tif_lp.tif	0.00219411312878787	MET059	saponin	ddotA	2	71	0.150820172391832	0.00212422778016665	ddotA_saponin	-0.00496185975210678	-0.0466994391246835	0.968148703134634	-0.0466994391246817
209	BUR	20240819_MET059_BURGUNDY_002.nd2_ZP-1-2.tif_lp.tif	0.00233296958767638	MET059	saponin	ddotA	1	57	0.146456092130393	0.00256940512509461	ddotA_saponin	0.0134768256328392	0.139266881187077	1.10134531485844	0.139266881187076
210	BUR	20240819_MET059_BURGUNDY_002.nd2_ZP-1-3.tif_lp.tif	0.00194487037902089	MET059	saponin	ddotA	1	98	0.218112458940595	0.00222563733612852	ddotA_saponin	0.0275151617965486	0.194544520866905	1.14436281211141	0.194544520866899
211	BUR	20240819_MET059_BURGUNDY_002.nd2_ZP-2-1.tif_lp.tif	0.00254266915845949	MET059	saponin	ddotA	1	170	0.432867933064699	0.00254628195920411	ddotA_saponin	0.000614176126585431	0.00204842627610995	1.0014208693776	0.00204842627610963
212	BUR	20240819_MET059_BURGUNDY_002.nd2_ZP-3-1.tif_lp.tif	0.00203488008831744	MET059	saponin	ddotA	1	150	0.397863736841828	0.00265242491227885	ddotA_saponin	0.0926317235942121	0.382368128669769	1.30347971239526	0.382368128669766
213	BUR	20240819_MET059_BURGUNDY_002.nd2_ZP-3-2.tif_lp.tif	0.00213061251626578	MET059	saponin	ddotA	1	106	0.24454108485952	0.00230699136659925	ddotA_saponin	0.0186961581353474	0.114744363748738	1.08278316633688	0.11474436374874
214	BUR	20240819_MET059_BURGUNDY_002.nd2_ZP-4-1.tif_lp.tif	0.00251139918771151	MET059	saponin	ddotA	1	99	0.305989166721702	0.00309079966385557	ddotA_saponin	0.0573606471382621	0.299488782484802	1.23070823586275	0.299488782484801
215	BUR	20240819_MET059_BURGUNDY_002.nd2_ZP-4-2.tif_lp.tif	0.00250375760208406	MET059	saponin	ddotA	1	86	0.210620279191062	0.00244907301384956	ddotA_saponin	-0.00470287458816687	-0.0318591110605316	0.978158992632121	-0.0318591110605323
216	BUR	20240819_MET059_BURGUNDY_002.nd2_ZP-5-1.tif_lp.tif	0.00312696032540289	MET059	saponin	ddotA	1	188	0.610681315651163	0.00324830487048491	ddotA_saponin	0.022812774475421	0.0549261287984667	1.03880591131785	0.0549261287984633
216	BUR	20240819_MET059_BURGUNDY_002.nd2_ZP-5-1.tif_lp.tif	0.00312696032540289	MET059	saponin	ddotA	2	61	0.162920576753095	0.00267082912709991	ddotA_saponin	-0.0278240030964812	-0.227473235650001	0.854129521696374	-0.227473235650006
217	BUR	20240819_MET059_BURGUNDY_002.nd2_ZP-6-1.tif_lp.tif	0.00248992100036402	MET059	saponin	ddotA	1	61	0.190173190319911	0.00311759328393296	ddotA_saponin	0.0382880092977057	0.324332759175132	1.25208522016449	0.324332759175129
218	BUR	20240819_MET059_BURGUNDY_002.nd2_ZP-6-2.tif_lp.tif	0.00222923819971043	MET059	saponin	ddotA	1	72	0.172426947392523	0.00239481871378505	ddotA_saponin	0.0119217970133723	0.103365668591881	1.07427672560794	0.103365668591884
219	BUR	20240819_MET059_BURGUNDY_003.nd2_ZP-1-1.tif_lp.tif	0.00246750934939472	MET059	saponin	ddotA	1	90	0.250064851017669	0.00277849834464077	ddotA_saponin	0.0279890095721444	0.171249829702754	1.12603356308349	0.171249829702754
220	BUR	20240819_MET059_BURGUNDY_003.nd2_ZP-1-2.tif_lp.tif	0.0019871757294123	MET059	saponin	ddotA	1	90	0.229556725360453	0.00255063028178281	ddotA_saponin	0.0507109097133462	0.360134334718816	1.28354540770139	0.360134334718814
221	BUR	20240819_MET059_BURGUNDY_003.nd2_ZP-1-3.tif_lp.tif	0.00211189072707604	MET059	saponin	ddotA	1	119	0.307209887774661	0.00258159569558539	ddotA_saponin	0.0558948912526128	0.289727888406891	1.22240969311877	0.28972788840689
222	BUR	20240819_MET059_BURGUNDY_003.nd2_ZP-1-4.tif_lp.tif	0.0019591148439141	MET059	saponin	ddotA	1	77	0.179537651594728	0.00233165781291855	ddotA_saponin	0.0286858086133427	0.251154107180887	1.19015882104193	0.251154107180886
223	BUR	20240819_MET059_BURGUNDY_003.nd2_ZP-2-1.tif_lp.tif	0.00206911683424154	MET059	saponin	ddotA	1	134	0.291386282071471	0.00217452449307068	ddotA_saponin	0.0141246262831042	0.0716848485366645	1.05094330928286	0.071684848536667
224	BUR	20240819_MET059_BURGUNDY_003.nd2_ZP-2-2.tif_lp.tif	0.00255308155331125	MET059	saponin	ddotA	1	124	0.381445029284805	0.00307616959100649	ddotA_saponin	0.0648629166742096	0.268895419486085	1.20488497009303	0.268895419486086
224	BUR	20240819_MET059_BURGUNDY_003.nd2_ZP-2-2.tif_lp.tif	0.00255308155331125	MET059	saponin	ddotA	2	52	0.14294651709497	0.00274897148259557	ddotA_saponin	0.0101862763227845	0.106652318016413	1.07672685936345	0.106652318016414
225	BUR	20240819_MET059_BURGUNDY_003.nd2_ZP-3-1.tif_lp.tif	0.00204419207443989	MET059	saponin	ddotA	1	122	0.258136873366311	0.00211587601119927	ddotA_saponin	0.00874544028464494	0.0497243292553821	1.0350671239047	0.0497243292553787
226	BUR	20240819_MET059_BURGUNDY_003.nd2_ZP-4-1.tif_lp.tif	0.00221825227504823	MET059	saponin	ddotA	1	67	0.15231555653736	0.00227336651548298	ddotA_saponin	0.00369265410912836	0.0354068481915559	1.02484579461709	0.0354068481915553
227	BUR	20240819_MET059_BURGUNDY_003.nd2_ZP-5-1.tif_lp.tif	0.00224441726420437	MET059	saponin	ddotA	1	74	0.174914167961106	0.00236370497244737	ddotA_saponin	0.00882729040998245	0.0747090604552545	1.0531486324515	0.0747090604552505
228	BUR	20240819_MET059_BURGUNDY_003.nd2_ZP-5-2.tif_lp.tif	0.00224896121925673	MET059	saponin	ddotA	1	66	0.165972381131724	0.00251473304745036	ddotA_saponin	0.0175409406607796	0.16114647453957	1.11817537177518	0.161146474539569
229	BUR	20240819_MET059_BURGUNDY_003.nd2_ZP-5-3.tif_lp.tif	0.00188645499241925	MET059	saponin	ddotA	1	67	0.127824826398864	0.0019078332298338	ddotA_saponin	0.00143234190677483	0.0162573856644951	1.01133249269156	0.0162573856644954
230	BUR	20240819_MET059_BURGUNDY_003.nd2_ZP-6-1.tif_lp.tif	0.00267916430169576	MET059	saponin	ddotA	1	156	0.414953841362149	0.00265996052155223	ddotA_saponin	-0.00299578970238995	-0.010378224436204	0.992832175267722	-0.0103782244362064
230	BUR	20240819_MET059_BURGUNDY_003.nd2_ZP-6-1.tif_lp.tif	0.00267916430169576	MET059	saponin	ddotA	2	50	0.151796749792993	0.00303593499585986	ddotA_saponin	0.0178385347082051	0.180357842501633	1.13316491785826	0.180357842501632
231	BUR	20240819_MET059_BURGUNDY_003.nd2_ZP-6-2.tif_lp.tif	0.0023323291125782	MET059	saponin	ddotA	1	103	0.249988555675372	0.00242707335607158	ddotA_saponin	0.00975865707981752	0.0574463331593408	1.04062215876071	0.0574463331593442
232	BUR	20240819_MET059_BURGUNDY_003.nd2_ZP-7-1.tif_lp.tif	0.00278767879973067	MET059	saponin	ddotA	1	72	0.223895628470927	0.00310966150654066	ddotA_saponin	0.0231827548903195	0.157693206958451	1.11550208253587	0.157693206958449
233	BUR	20240819_MET059_BURGUNDY_003.nd2_ZP-7-2.tif_lp.tif	0.00193833454221455	MET059	saponin	ddotA	1	87	0.174425879260525	0.00200489516391408	ddotA_saponin	0.005790774087859	0.0487092093006977	1.03433907834273	0.0487092093006986
234	BUR	20240819_MET059_BURGUNDY_003.nd2_ZP-8-1.tif_lp.tif	0.0030947688777568	MET059	saponin	ddotA	1	75	0.251834898954257	0.00335779865272343	ddotA_saponin	0.0197272331224976	0.117684052289772	1.08499173455476	0.117684052289771
235	BUR	20240819_MET059_BURGUNDY_004.nd2_ZP-1-1.tif_lp.tif	0.00203236511775426	MET059	saponin	ddotA	1	40	0.0852521553169936	0.00213130388292484	ddotA_saponin	0.00395755060682339	0.0685767003961298	1.04868158989065	0.0685767003961264
235	BUR	20240819_MET059_BURGUNDY_004.nd2_ZP-1-1.tif_lp.tif	0.00203236511775426	MET059	saponin	ddotA	2	220	0.614053562516347	0.00279115255689248	ddotA_saponin	0.16693323661041	0.457701372446124	1.37335192998031	0.457701372446119
236	BUR	20240819_MET059_BURGUNDY_004.nd2_ZP-1-2.tif_lp.tif	0.00212565302669013	MET059	saponin	ddotA	1	91	0.197467002319172	0.00216996705845244	ddotA_saponin	0.00403257689037015	0.029767018800754	1.02084725550496	0.0297670188007543
237	BUR	20240819_MET059_BURGUNDY_004.nd2_ZP-2-1.tif_lp.tif	0.00206316083017057	MET059	saponin	ddotA	1	82	0.196688792202622	0.00239864380734905	ddotA_saponin	0.0275096041286351	0.217362648474181	1.16260631370689	0.217362648474183
238	BUR	20240819_MET059_BURGUNDY_004.nd2_ZP-2-2.tif_lp.tif	0.00199242215002737	MET059	saponin	ddotA	1	86	0.176760509610176	0.00205535476290902	ddotA_saponin	0.00541220470782247	0.0448640758057546	1.0315859833624	0.0448640758057497
239	BUR	20240819_MET059_BURGUNDY_004.nd2_ZP-3-1.tif_lp.tif	0.00301802866789495	MET059	saponin	ddotA	1	136	0.391744869062677	0.00288047697840204	ddotA_saponin	-0.0187070297710366	-0.0672987824873186	0.954423332370513	-0.067298782487316
239	BUR	20240819_MET059_BURGUNDY_004.nd2_ZP-3-1.tif_lp.tif	0.00301802866789495	MET059	saponin	ddotA	2	138	0.412466620793566	0.00298888855647512	ddotA_saponin	-0.00402133537593735	-0.0139974041426491	0.990344653869655	-0.0139974041426462
240	BUR	20240819_MET059_BURGUNDY_005.nd2_ZP-1-1.tif_lp.tif	0.00243132149026528	MET059	saponin	ddotA	1	149	0.361409933539107	0.0024255700237524	ddotA_saponin	-0.000856968510419331	-0.00341684226242391	0.997634427805657	-0.00341684226242311
241	BUR	20240819_MET059_BURGUNDY_005.nd2_ZP-2-1.tif_lp.tif	0.00254124162981174	MET059	saponin	ddotA	1	104	0.319310292368755	0.00307029127277649	ddotA_saponin	0.0550211628683336	0.272841969645545	1.20818549356282	0.272841969645546
241	BUR	20240819_MET059_BURGUNDY_005.nd2_ZP-2-1.tif_lp.tif	0.00254124162981174	MET059	saponin	ddotA	2	83	0.23517204541713	0.00283339813755578	ddotA_saponin	0.0242489901427554	0.156999779370065	1.11496604821702	0.156999779370065
241	BUR	20240819_MET059_BURGUNDY_005.nd2_ZP-2-1.tif_lp.tif	0.00254124162981174	MET059	saponin	ddotA	3	101	0.335179678164423	0.00331861067489527	ddotA_saponin	0.0785142735534366	0.385045830361585	1.30590127123847	0.385045830361585
242	BUR	20240819_MET059_BURGUNDY_005.nd2_ZP-2-2.tif_lp.tif	0.00200848748870924	MET059	saponin	ddotA	1	112	0.240070191444829	0.00214348385218597	ddotA_saponin	0.0151195927093938	0.0938480741738575	1.06721294717324	0.0938480741738581
243	BUR	20240819_MET059_BURGUNDY_005.nd2_ZP-3-1.tif_lp.tif	0.00208302103284234	MET059	saponin	ddotA	1	182	0.407461661612615	0.00223880033853085	ddotA_saponin	0.0283518336353086	0.104048464252401	1.07478527736033	0.104048464252402
244	BUR	20240819_MET059_BURGUNDY_005.nd2_ZP-3-2.tif_lp.tif	0.00212819434755998	MET059	saponin	ddotA	1	80	0.172320134239271	0.00215400167799089	ddotA_saponin	0.00206458643447313	0.0173894694138967	1.01212639741314	0.0173894694138942
245	BUR	20240819_MET059_BURGUNDY_006.nd2_ZP-1-1.tif_lp.tif	0.00173756285005261	MET059	saponin	ddotA	1	73	0.135484855389223	0.00185595692314003	ddotA_saponin	0.00864276733538175	0.0950980627687195	1.06813800898416	0.0950980627687189
245	BUR	20240819_MET059_BURGUNDY_006.nd2_ZP-1-1.tif_lp.tif	0.00173756285005261	MET059	saponin	ddotA	2	59	0.109391927951947	0.00185410047376181	ddotA_saponin	0.00687571979884269	0.0936542627146324	1.06706958755804	0.0936542627146339
245	BUR	20240819_MET059_BURGUNDY_006.nd2_ZP-1-1.tif_lp.tif	0.00173756285005261	MET059	saponin	ddotA	3	128	0.295384145807475	0.0023076886391209	ddotA_saponin	0.0729761010007404	0.409383420936805	1.32811808162855	0.409383420936809
246	BUR	20240819_MET059_BURGUNDY_006.nd2_ZP-1-2.tif_lp.tif	0.00176880789267552	MET059	saponin	ddotA	1	140	0.25284199276939	0.00180601423406707	ddotA_saponin	0.00520888779481704	0.0300318956431372	1.02103469887579	0.0300318956431369
246	BUR	20240819_MET059_BURGUNDY_006.nd2_ZP-1-2.tif_lp.tif	0.00176880789267552	MET059	saponin	ddotA	2	29	0.0540779735893011	0.0018647577099759	ddotA_saponin	0.00278254470171092	0.0762108239067357	1.05424547103035	0.0762108239067381
247	BUR	20240819_MET059_BURGUNDY_006.nd2_ZP-10-1.tif_lp.tif	0.00224739844810235	MET059	saponin	ddotA	1	48	0.108644235879183	0.00226342158081631	ddotA_saponin	0.000769110370269971	0.0102493964223583	1.00712963592526	0.0102493964223596
247	BUR	20240819_MET059_BURGUNDY_006.nd2_ZP-10-1.tif_lp.tif	0.00224739844810235	MET059	saponin	ddotA	2	43	0.0975051498971879	0.002267561625516	ddotA_saponin	0.000867016628786854	0.0128858324220134	1.00897178576886	0.0128858324220146
247	BUR	20240819_MET059_BURGUNDY_006.nd2_ZP-10-1.tif_lp.tif	0.00224739844810235	MET059	saponin	ddotA	3	64	0.14076447696425	0.00219944495256641	ddotA_saponin	-0.00306902371430026	-0.0311164328751247	0.978662664123297	-0.0311164328751239
248	BUR	20240819_MET059_BURGUNDY_006.nd2_ZP-2-1.tif_lp.tif	0.00182290816185426	MET059	saponin	ddotA	1	213	0.497779812198132	0.00233699442346541	ddotA_saponin	0.109500373723175	0.358412411360915	1.28201435067811	0.358412411360913
249	BUR	20240819_MET059_BURGUNDY_006.nd2_ZP-3-1.tif_lp.tif	0.00206946170600295	MET059	saponin	ddotA	1	88	0.206393530126661	0.0023453810241666	ddotA_saponin	0.0242808999984011	0.180566765345313	1.13332902820249	0.180566765345314
250	BUR	20240819_MET059_BURGUNDY_006.nd2_ZP-3-2.tif_lp.tif	0.0022446902153389	MET059	saponin	ddotA	1	52	0.112825207877904	0.00216971553611354	ddotA_saponin	-0.00389868331971871	-0.0490104472782556	0.966599097410847	-0.049010447278256
250	BUR	20240819_MET059_BURGUNDY_006.nd2_ZP-3-2.tif_lp.tif	0.0022446902153389	MET059	saponin	ddotA	2	114	0.255298695294186	0.00223946223942269	ddotA_saponin	-0.000595989254448315	-0.00336401512735445	0.997670958834103	-0.00336401512735252
250	BUR	20240819_MET059_BURGUNDY_006.nd2_ZP-3-2.tif_lp.tif	0.0022446902153389	MET059	saponin	ddotA	3	79	0.216998550342396	0.00274681709294172	ddotA_saponin	0.0396680233306227	0.291244490785549	1.22369540089389	0.29124449078555
250	BUR	20240819_MET059_BURGUNDY_006.nd2_ZP-3-2.tif_lp.tif	0.0022446902153389	MET059	saponin	ddotA	4	49	0.110353246331215	0.00225210706798398	ddotA_saponin	0.000363425779608711	0.00475906097557259	1.00330417649366	0.00475906097557546
251	BUR	20240819_MET059_BURGUNDY_006.nd2_ZP-5-1.tif_lp.tif	0.00179588117029209	MET059	saponin	ddotA	1	63	0.111161974491552	0.00176447578558018	ddotA_saponin	-0.00197853923685008	-0.0254522613926642	0.982512548585382	-0.0254522613926675
251	BUR	20240819_MET059_BURGUNDY_006.nd2_ZP-5-1.tif_lp.tif	0.00179588117029209	MET059	saponin	ddotA	2	71	0.129060807172209	0.0018177578474959	ddotA_saponin	0.00155324408147073	0.0174681306794968	1.01218158392977	0.0174681306794946
251	BUR	20240819_MET059_BURGUNDY_006.nd2_ZP-5-1.tif_lp.tif	0.00179588117029209	MET059	saponin	ddotA	3	138	0.26468299375847	0.00191799270839471	ddotA_saponin	0.0168513922581616	0.094905342575414	1.06799533294442	0.094905342575414
251	BUR	20240819_MET059_BURGUNDY_006.nd2_ZP-5-1.tif_lp.tif	0.00179588117029209	MET059	saponin	ddotA	4	75	0.150881208479404	0.00201174944639206	ddotA_saponin	0.0161901207074978	0.163758742563871	1.12020187063093	0.163758742563871
251	BUR	20240819_MET059_BURGUNDY_006.nd2_ZP-5-1.tif_lp.tif	0.00179588117029209	MET059	saponin	ddotA	5	72	0.142458228394389	0.00197858650547763	ddotA_saponin	0.0131547841333587	0.139778249420413	1.10173575969719	0.139778249420414
252	BUR	20240819_MET059_BURGUNDY_006.nd2_ZP-6-1.tif_lp.tif	0.00207248763443808	MET059	saponin	ddotA	1	110	0.23031967645511	0.002093815240501	ddotA_saponin	0.00234603666692135	0.0147706497569122	1.01029082427732	0.0147706497569113
253	BUR	20240819_MET059_BURGUNDY_006.nd2_ZP-6-2.tif_lp.tif	0.00187845282502227	MET059	saponin	ddotA	1	84	0.164812695467845	0.00196205589842672	ddotA_saponin	0.00702265816597411	0.0628212591579977	1.04450634708032	0.062821259157995
254	BUR	20240819_MET059_BURGUNDY_006.nd2_ZP-7-1.tif_lp.tif	0.00190096993124887	MET059	saponin	ddotA	1	117	0.277027542470023	0.00236775677324806	ddotA_saponin	0.0546140605139054	0.316785176160335	1.24555193342407	0.316785176160334
255	BUR	20240819_MET059_BURGUNDY_006.nd2_ZP-7-2.tif_lp.tif	0.00182417525676052	MET059	saponin	ddotA	1	59	0.107423514127731	0.00182073752758867	ddotA_saponin	-0.00020282602113951	-0.00272137995732072	0.998115461132855	-0.00272137995731574
256	BUR	20240819_MET059_BURGUNDY_006.nd2_ZP-8-1.tif_lp.tif	0.00238648361586589	MET059	saponin	ddotA	1	40	0.129427023697644	0.00323567559244111	ddotA_saponin	0.033967679063009	0.439180539218497	1.3558339855885	0.439180539218494
256	BUR	20240819_MET059_BURGUNDY_006.nd2_ZP-8-1.tif_lp.tif	0.00238648361586589	MET059	saponin	ddotA	2	48	0.144594491459429	0.00301238523873811	ddotA_saponin	0.0300432778978667	0.3360198490285	1.26226939867137	0.336019849028498
256	BUR	20240819_MET059_BURGUNDY_006.nd2_ZP-8-1.tif_lp.tif	0.00238648361586589	MET059	saponin	ddotA	3	103	0.258258945541456	0.00250736840331511	ddotA_saponin	0.01245113310727	0.0712875526759278	1.05065393562543	0.0712875526759256
257	BUR	20240819_MET059_BURGUNDY_006.nd2_ZP-9-1.tif_lp.tif	0.00172584302713298	MET059	saponin	ddotA	1	74	0.131578545784578	0.00177808845654835	ddotA_saponin	0.0038661617767369	0.043025846163687	1.03027241098639	0.0430258461636926
258	BUR	20240819_MET059_BURGUNDY_006.nd2_ZP-9-2.tif_lp.tif	0.00176106682275938	MET059	saponin	ddotA	1	96	0.172472724458203	0.00179659087977295	ddotA_saponin	0.00341030947330181	0.0288122627744632	1.02017189612255	0.0288122627744707
258	BUR	20240819_MET059_BURGUNDY_006.nd2_ZP-9-2.tif_lp.tif	0.00176106682275938	MET059	saponin	ddotA	2	69	0.136537727899849	0.00197880765072246	ddotA_saponin	0.0150241171294519	0.168181730038005	1.1236414343562	0.168181730038012
259	BUR	20240819_MET059_BURGUNDY_007.nd2_ZP-1-1.tif_lp.tif	0.00182375332902587	MET059	saponin	ddotA	1	113	0.213046463672072	0.00188536693515108	ddotA_saponin	0.0069623374921485	0.0479347203859553	1.03378395813984	0.0479347203859568
260	BUR	20240819_MET059_BURGUNDY_007.nd2_ZP-1-2.tif_lp.tif	0.00179360491478505	MET059	saponin	ddotA	1	87	0.161242084344849	0.0018533572913201	ddotA_saponin	0.00519845675854991	0.0472788952912336	1.03331412399827	0.0472788952912287
261	BUR	20240819_MET059_BURGUNDY_007.nd2_ZP-1-3.tif_lp.tif	0.00288482304818616	MET059	saponin	ddotA	1	66	0.170229648239911	0.0025792370945441	ddotA_saponin	-0.0201686729403759	-0.161538430343858	0.894071161891819	-0.161538430343858
262	BUR	20240819_MET059_BURGUNDY_007.nd2_ZP-2-1.tif_lp.tif	0.00178360939025879	MET059	saponin	ddotA	1	74	0.139360646950081	0.00188325198581191	ddotA_saponin	0.0073735520709306	0.0784263503798861	1.05586570473183	0.0784263503798892
262	BUR	20240819_MET059_BURGUNDY_007.nd2_ZP-2-1.tif_lp.tif	0.00178360939025879	MET059	saponin	ddotA	2	108	0.194186312612146	0.00179802141307543	ddotA_saponin	0.00155649846419692	0.0116105021475121	1.00808025731158	0.0116105021475134
263	BUR	20240819_MET059_BURGUNDY_007.nd2_ZP-2-2.tif_lp.tif	0.00177691722738332	MET059	saponin	ddotA	1	86	0.155168993631378	0.00180429062362067	ddotA_saponin	0.00235411207641248	0.0220552583203615	1.01540499231788	0.0220552583203577
264	BUR	20240819_MET059_BURGUNDY_007.nd2_ZP-3-1.tif_lp.tif	0.00212790761420976	MET059	saponin	ddotA	1	120	0.223971923347563	0.00186643269456302	ddotA_saponin	-0.0313769903576085	-0.189152031228513	0.877121112824325	-0.189152031228515
264	BUR	20240819_MET059_BURGUNDY_007.nd2_ZP-3-1.tif_lp.tif	0.00212790761420976	MET059	saponin	ddotA	2	113	0.249515525996685	0.00220810199997066	ddotA_saponin	0.0090619655909823	0.053371301020099	1.03768696781072	0.0533713010200953
264	BUR	20240819_MET059_BURGUNDY_007.nd2_ZP-3-1.tif_lp.tif	0.00212790761420976	MET059	saponin	ddotA	3	74	0.172884718049318	0.00233627997363943	ddotA_saponin	0.0154195545977955	0.134777657576593	1.09792359312886	0.134777657576594
265	BUR	20240819_MET059_BURGUNDY_007.nd2_ZP-4-1.tif_lp.tif	0.00198509387642421	MET059	saponin	ddotA	1	74	0.17701991298236	0.0023921609862481	ddotA_saponin	0.0301229661269682	0.269107247448388	1.20506189387736	0.269107247448385
266	BUR	20240819_MET059_BURGUNDY_007.nd2_ZP-5-1.tif_lp.tif	0.00183955370951042	MET059	saponin	ddotA	1	124	0.232593270717189	0.00187575218320313	ddotA_saponin	0.00448861073789675	0.0281134380648545	1.01967785637656	0.0281134380648498
267	BUR	20240819_MET059_BURGUNDY_007.nd2_ZP-6-1.tif_lp.tif	0.00209920938564515	MET059	saponin	ddotA	1	96	0.267200732370839	0.00278334096219623	ddotA_saponin	0.065676631348904	0.406971575728132	1.32589963689631	0.406971575728131
268	BUR	20240819_MET059_BURGUNDY_008.nd2_ZP-2-1.tif_lp.tif	0.001802005949722	MET059	saponin	ddotA	1	139	0.261676966445521	0.00188256810392461	ddotA_saponin	0.0111981394341626	0.063098282348303	1.04470693019356	0.0630982823483036
268	BUR	20240819_MET059_BURGUNDY_008.nd2_ZP-2-1.tif_lp.tif	0.001802005949722	MET059	saponin	ddotA	2	59	0.1163958190009	0.00197281049154067	ddotA_saponin	0.0100774679673019	0.130648602687643	1.0947857812817	0.130648602687639
269	BUR	20240819_MET059_BURGUNDY_008.nd2_ZP-3-1.tif_lp.tif	0.00175647989196991	MET059	saponin	ddotA	1	148	0.266865033889189	0.0018031421208729	ddotA_saponin	0.00690600987764284	0.0378260514367405	1.02656576321557	0.037826051436739
270	BUR	20240819_MET059_BURGUNDY_008.nd2_ZP-4-1.tif_lp.tif	0.00205714973107491	MET059	saponin	ddotA	1	58	0.13833829248324	0.00238514297384897	ddotA_saponin	0.0190236080808953	0.213428943784664	1.15944062691182	0.213428943784666
270	BUR	20240819_MET059_BURGUNDY_008.nd2_ZP-4-1.tif_lp.tif	0.00205714973107491	MET059	saponin	ddotA	2	68	0.155535210156813	0.00228728250230608	ddotA_saponin	0.0156490284437191	0.152987758799643	1.11186972331417	0.152987758799648
270	BUR	20240819_MET059_BURGUNDY_008.nd2_ZP-4-1.tif_lp.tif	0.00205714973107491	MET059	saponin	ddotA	3	76	0.148516060085967	0.00195415868534167	ddotA_saponin	-0.00782731947572632	-0.0740991806941992	0.949935075615801	-0.0740991806941987
271	BUR	20240819_MET059_BURGUNDY_008.nd2_ZP-5-1.tif_lp.tif	0.00180688940960428	MET059	saponin	ddotA	1	269	0.596826123306528	0.00221868447325847	ddotA_saponin	0.110772872122976	0.296196302533541	1.22790274903674	0.296196302533543
272	BUR	20240819_MET059_BURGUNDY_008.nd2_ZP-5-2.tif_lp.tif	0.0018057744877411	MET059	saponin	ddotA	1	147	0.306172274285927	0.0020828045869791	ddotA_saponin	0.0407234245879857	0.20590975449826	1.15341345285288	0.205909754498262
273	BUR	20240819_MET059_BURGUNDY_009.nd2_ZP-1-1.tif_lp.tif	0.00172390369878475	MET059	saponin	ddotA	1	87	0.173937590559945	0.0019992826501143	ddotA_saponin	0.0239579687656709	0.213803264193319	1.15974149340458	0.213803264193319
274	BUR	20240819_MET059_BURGUNDY_009.nd2_ZP-2-1.tif_lp.tif	0.00176285904923282	MET059	saponin	ddotA	1	95	0.169024185510352	0.00177920195274055	ddotA_saponin	0.00155257583323404	0.013313149121942	1.00927068078122	0.0133131491219448
275	BUR	20240819_MET059_BURGUNDY_009.nd2_ZP-2-2.tif_lp.tif	0.00206531606740198	MET059	saponin	ddotA	1	77	0.172823681961745	0.00224446340210058	ddotA_saponin	0.0137943447717923	0.120007989462411	1.08674088074275	0.120007989462411
276	BUR	20240819_MET059_BURGUNDY_009.nd2_ZP-3-1.tif_lp.tif	0.00207192850945818	MET059	saponin	ddotA	1	85	0.185442893067375	0.00218168109491029	ddotA_saponin	0.0093289697634292	0.0744660079114879	1.05297122219763	0.0744660079114894
276	BUR	20240819_MET059_BURGUNDY_009.nd2_ZP-3-1.tif_lp.tif	0.00207192850945818	MET059	saponin	ddotA	2	61	0.128801403800026	0.00211149842295124	ddotA_saponin	0.00241376472307636	0.0272929449789362	1.01909810754204	0.0272929449789396
276	BUR	20240819_MET059_BURGUNDY_009.nd2_ZP-3-1.tif_lp.tif	0.00207192850945818	MET059	saponin	ddotA	3	85	0.18284885934554	0.002151163051124	ddotA_saponin	0.00673493604159478	0.0541426558394162	1.03824192837934	0.0541426558394159
277	BUR	20240819_MET059_BURGUNDY_010.nd2_ZP-1-1.tif_lp.tif	0.00225575739522282	MET059	saponin	ddotA	1	106	0.262104219058529	0.00247268131187291	ddotA_saponin	0.0229939351649097	0.132464396481785	1.09616455967716	0.132464396481784
278	BUR	20240819_MET059_BURGUNDY_010.nd2_ZP-2-1.tif_lp.tif	0.00259845301790057	MET059	saponin	ddotA	1	88	0.238635843386874	0.00271177094757811	ddotA_saponin	0.00997197781162301	0.0615823507866847	1.04360976661764	0.061582350786688
279	BUR	20240819_MET059_BURGUNDY_011.nd2_ZP-1-1.tif_lp.tif	0.00195859242803048	MET059	saponin	ddotA	1	70	0.167925535934046	0.00239893622762923	ddotA_saponin	0.0308240659719121	0.292577593920446	1.22482666291197	0.29257759392045
279	BUR	20240819_MET059_BURGUNDY_011.nd2_ZP-1-1.tif_lp.tif	0.00195859242803048	MET059	saponin	ddotA	2	123	0.240543221123517	0.00195563594409363	ddotA_saponin	-0.000363647524232791	-0.0021793851149133	0.998490505786432	-0.0021793851149117
280	BUR	20240819_MET059_BURGUNDY_011.nd2_ZP-1-2.tif_lp.tif	0.00245643478686748	MET059	saponin	ddotA	1	193	0.540917067788541	0.00280267910771265	ddotA_saponin	0.0668251539231181	0.190240633587949	1.14095400484322	0.190240633587948
280	BUR	20240819_MET059_BURGUNDY_011.nd2_ZP-1-2.tif_lp.tif	0.00245643478686748	MET059	saponin	ddotA	2	49	0.154070344520733	0.00314429274532108	ddotA_saponin	0.0337050399642263	0.356169605006492	1.28002288606683	0.356169605006492
281	BUR	20240819_MET059_BURGUNDY_011.nd2_ZP-1-3.tif_lp.tif	0.0024112341034137	MET059	saponin	ddotA	1	82	0.22226291289553	0.00271052332799427	ddotA_saponin	0.0245417164156072	0.1687996964413	1.12412283990047	0.168799696441297
281	BUR	20240819_MET059_BURGUNDY_011.nd2_ZP-1-3.tif_lp.tif	0.0024112341034137	MET059	saponin	ddotA	2	86	0.210605020169169	0.00244889558336243	ddotA_saponin	0.00323888727559069	0.0223595341880696	1.01561917189849	0.0223595341880702
282	BUR	20240819_MET059_BURGUNDY_011.nd2_ZP-2-1.tif_lp.tif	0.00292256711021302	MET059	saponin	ddotA	1	86	0.234485389431939	0.00272657429572022	ddotA_saponin	-0.0168553820463814	-0.100146685782069	0.932938130382739	-0.100146685782065
283	BUR	20240819_MET059_BURGUNDY_011.nd2_ZP-3-1.tif_lp.tif	0.00237055121488999	MET059	saponin	ddotA	1	105	0.258854047395289	0.00246527664185989	ddotA_saponin	0.0099461698318403	0.0565269859052631	1.03995924086133	0.0565269859052585
283	BUR	20240819_MET059_BURGUNDY_011.nd2_ZP-3-1.tif_lp.tif	0.00237055121488999	MET059	saponin	ddotA	2	73	0.245914398459718	0.00336869038985915	ddotA_saponin	0.0728641597727486	0.506965276805092	1.42105784034515	0.506965276805092
284	BUR	20240819_MET059_BURGUNDY_011.nd2_ZP-4-1.tif_lp.tif	0.00176803887385741	MET059	saponin	ddotA	1	170	0.339024948421866	0.00199426440248156	ddotA_saponin	0.0384583398661063	0.17370670142546	1.12795280237848	0.173706701425457
285	BUR	20240819_MET059_BURGUNDY_011.nd2_ZP-4-2.tif_lp.tif	0.00261063404873531	MET059	saponin	ddotA	1	100	0.23250171658583	0.0023250171658583	ddotA_saponin	-0.0285616882877009	-0.16715887109453	0.890594821968489	-0.16715887109453
285	BUR	20240819_MET059_BURGUNDY_011.nd2_ZP-4-2.tif_lp.tif	0.00261063404873531	MET059	saponin	ddotA	2	85	0.169604028342292	0.00199534150990931	ddotA_saponin	-0.0522998658002095	-0.387764548881109	0.764312987826053	-0.387764548881113
285	BUR	20240819_MET059_BURGUNDY_011.nd2_ZP-4-2.tif_lp.tif	0.00261063404873531	MET059	saponin	ddotA	3	64	0.150743877282366	0.00235537308253697	ddotA_saponin	-0.0163367018366936	-0.148444643341255	0.90222261663905	-0.148444643341257
286	BUR	20240819_MET059_BURGUNDY_011.nd2_ZP-4-3.tif_lp.tif	0.00210072325650977	MET059	saponin	ddotA	1	87	0.197512779384851	0.00227026183200979	ddotA_saponin	0.0147498560685014	0.111972576993319	1.08070485961187	0.111972576993321
286	BUR	20240819_MET059_BURGUNDY_011.nd2_ZP-4-3.tif_lp.tif	0.00210072325650977	MET059	saponin	ddotA	2	54	0.110505836550146	0.00204640438055827	ddotA_saponin	-0.0029332193013813	-0.0377948602752215	0.974142774026433	-0.0377948602752176
289	NIT	20240825_MET062_NITROGEN_LEFT_001.nd2_ZP-1-1.tif_lp.tif	0.0023586869964684	MET062	saponin	ddotA	1	165	0.438422217033803	0.00265710434565942	ddotA_saponin	0.0492388626165182	0.17187090209165	1.12651841878038	0.17187090209165
289	NIT	20240825_MET062_NITROGEN_LEFT_001.nd2_ZP-1-1.tif_lp.tif	0.0023586869964684	MET062	saponin	ddotA	2	109	0.267215991392732	0.00245152285681405	ddotA_saponin	0.0101191087776765	0.0556942305577567	1.03935912670255	0.055694230557753
289	NIT	20240825_MET062_NITROGEN_LEFT_001.nd2_ZP-1-1.tif_lp.tif	0.0023586869964684	MET062	saponin	ddotA	3	49	0.128694590646774	0.00262642021728109	ddotA_saponin	0.0131189278198222	0.155113778317662	1.11350943182099	0.155113778317658
292	NIT	20240825_MET062_NITROGEN_LEFT_001.nd2_ZP-4-1.tif_lp.tif	0.00205226729484389	MET062	saponin	ddotA	1	91	0.210635538212955	0.00231467624409841	ddotA_saponin	0.0238792143821606	0.17359177141713	1.12786294938958	0.173591771417135
293	NIT	20240825_MET062_NITROGEN_LEFT_001.nd2_ZP-5-1.tif_lp.tif	0.0024939983018807	MET062	saponin	ddotA	1	71	0.192919813795015	0.00271718047598613	ddotA_saponin	0.0158459343614855	0.123649910140627	1.08948770090867	0.123649910140627
294	NIT	20240825_MET062_NITROGEN_LEFT_001.nd2_ZP-6-1.tif_lp.tif	0.00176599314307702	MET062	saponin	ddotA	1	153	0.280827038921416	0.00183547084262363	ddotA_saponin	0.0106300880306323	0.0556704553216641	1.03934199847773	0.0556704553216595
295	NIT	20240825_MET062_NITROGEN_LEFT_001.nd2_ZP-6-2.tif_lp.tif	0.00177063058923792	MET062	saponin	ddotA	1	71	0.127031357260421	0.00178917404592142	ddotA_saponin	0.00131658542452864	0.0150304849397359	1.01047279810719	0.0150304849397343
296	NIT	20240825_MET062_NITROGEN_LEFT_001.nd2_ZP-7-1.tif_lp.tif	0.00180605078019159	MET062	saponin	ddotA	1	79	0.144884412875399	0.00183397990981518	ddotA_saponin	0.00220640124026364	0.0221393779176177	1.01546419952856	0.0221393779176173
297	NIT	20240825_MET062_NITROGEN_LEFT_001.nd2_ZP-8-1.tif_lp.tif	0.00180086001035921	MET062	saponin	ddotA	1	100	0.184466315666214	0.00184466315666214	ddotA_saponin	0.00438031463029231	0.0346713602114651	1.02432345993079	0.0346713602114704
297	NIT	20240825_MET062_NITROGEN_LEFT_001.nd2_ZP-8-1.tif_lp.tif	0.00180086001035921	MET062	saponin	ddotA	2	105	0.196185244480148	0.00186843089981093	ddotA_saponin	0.00709494339243058	0.0531411716337418	1.03752145589498	0.0531411716337418
298	NIT	20240825_MET062_NITROGEN_LEFT_002.nd2_ZP-1-1.tif_lp.tif	0.0018330326962388	MET062	saponin	ddotA	1	83	0.151796749792993	0.00182887650353004	ddotA_saponin	-0.000344963994827502	-0.00327486065737838	0.997732613980488	-0.00327486065737436
299	NIT	20240825_MET062_NITROGEN_LEFT_002.nd2_ZP-2-1.tif_lp.tif	0.00179582162143922	MET062	saponin	ddotA	1	107	0.207415884593502	0.00193846621115422	ddotA_saponin	0.0152629710995048	0.11027153348751	1.07943138005025	0.110271533487511
300	NIT	20240825_MET062_NITROGEN_LEFT_002.nd2_ZP-3-1.tif_lp.tif	0.00187163132798483	MET062	saponin	ddotA	1	81	0.157488364959136	0.00194430080196464	ddotA_saponin	0.00588622739236408	0.0549551526376949	1.03882681000967	0.0549551526377002
301	NIT	20240825_MET062_NITROGEN_LEFT_002.nd2_ZP-3-2.tif_lp.tif	0.00226214992682743	MET062	saponin	ddotA	1	95	0.220675974618644	0.00232290499598572	ddotA_saponin	0.00577173157003724	0.0382356019430247	1.02685722481865	0.0382356019430269
302	NIT	20240825_MET062_NITROGEN_LEFT_002.nd2_ZP-4-1.tif_lp.tif	0.00175188655077025	MET062	saponin	ddotA	1	176	0.350591287016869	0.00199199594895948	ddotA_saponin	0.0422592540813047	0.185305362002205	1.13705761830506	0.185305362002204
303	NIT	20240825_MET062_NITROGEN_LEFT_002.nd2_ZP-5-1.tif_lp.tif	0.00179018353168197	MET062	saponin	ddotA	1	78	0.140840772073716	0.001805650924022	ddotA_saponin	0.00120645660252244	0.0124115101116929	1.00864011542185	0.0124115101116916
304	NIT	20240825_MET062_NITROGEN_LEFT_002.nd2_ZP-6-1.tif_lp.tif	0.00178791650491651	MET062	saponin	ddotA	1	73	0.135912108002231	0.00186180969866069	ddotA_saponin	0.00539420314332564	0.0584262533672175	1.04132921953625	0.058426253367212
305	NIT	20240825_MET062_NITROGEN_LEFT_003.nd2_ZP-1-1.tif_lp.tif	0.00177053085172364	MET062	saponin	ddotA	1	37	0.0955672541167587	0.0025828987599124	ddotA_saponin	0.0300576126029842	0.54480911315817	1.45882731012448	0.544809113158168
305	NIT	20240825_MET062_NITROGEN_LEFT_003.nd2_ZP-1-1.tif_lp.tif	0.00177053085172364	MET062	saponin	ddotA	2	92	0.172472724458203	0.00187470352671959	ddotA_saponin	0.00958388609962821	0.0824804768638999	1.05883697247892	0.082480476863893
306	NIT	20240825_MET062_NITROGEN_LEFT_003.nd2_ZP-2-1.tif_lp.tif	0.00189711769665677	MET062	saponin	ddotA	1	84	0.191714351065457	0.0022823137031602	ddotA_saponin	0.0323564645462881	0.266687917219741	1.20304275648382	0.266687917219741
307	NIT	20240825_MET062_NITROGEN_LEFT_003.nd2_ZP-3-1.tif_lp.tif	0.00201040440135532	MET062	saponin	ddotA	1	64	0.125566491158679	0.00196197642435436	ddotA_saponin	-0.00309939052806132	-0.0351780289675045	0.975911325617716	-0.0351780289675056
308	NIT	20240825_MET062_NITROGEN_LEFT_003.nd2_ZP-3-2.tif_lp.tif	0.0020951046340767	MET062	saponin	ddotA	1	82	0.172182803042233	0.00209979028100284	ddotA_saponin	0.000384223047943638	0.00322294719268645	1.00223647394499	0.00322294719268517
309	NIT	20240825_MET062_NITROGEN_LEFT_003.nd2_ZP-4-1.tif_lp.tif	0.00189603295015252	MET062	saponin	ddotA	1	148	0.29628442809917	0.00200192181148088	ddotA_saponin	0.0156715514765972	0.0784015920368465	1.05584758499046	0.0784015920368474
310	NIT	20240825_MET062_NITROGEN_LEFT_003.nd2_ZP-4-2.tif_lp.tif	0.00206559317937836	MET062	saponin	ddotA	1	156	0.293064774479717	0.00187862034922896	ddotA_saponin	-0.0291677615033066	-0.136882600285621	0.90948225816389	-0.136882600285619
310	NIT	20240825_MET062_NITROGEN_LEFT_003.nd2_ZP-4-2.tif_lp.tif	0.00206559317937836	MET062	saponin	ddotA	2	120	0.240573739167303	0.00200478115972752	ddotA_saponin	-0.00729744235809993	-0.043111380099859	0.970559536961126	-0.0431113800998641
311	NIT	20240825_MET062_NITROGEN_LEFT_003.nd2_ZP-5-1.tif_lp.tif	0.00242699095598683	MET062	saponin	ddotA	1	42	0.118883039569482	0.00283054856117815	ddotA_saponin	0.0169494194180352	0.221912942498016	1.16627899011978	0.22191294249802
311	NIT	20240825_MET062_NITROGEN_LEFT_003.nd2_ZP-5-1.tif_lp.tif	0.00242699095598683	MET062	saponin	ddotA	2	74	0.170687418896705	0.00230658674184736	ddotA_saponin	-0.00890991184632076	-0.0734091847661557	0.950389508521875	-0.0734091847661562
312	NIT	20240825_MET062_NITROGEN_LEFT_004.nd2_ZP-1-1.tif_lp.tif	0.00206501445368421	MET062	saponin	ddotA	1	158	0.377309834351763	0.00238803692627698	ddotA_saponin	0.0510375506696572	0.209673265650661	1.15642625261846	0.209673265650663
312	NIT	20240825_MET062_NITROGEN_LEFT_004.nd2_ZP-1-1.tif_lp.tif	0.00206501445368421	MET062	saponin	ddotA	2	38	0.0977035171817988	0.00257114518899471	ddotA_saponin	0.0192329679417987	0.316259199899901	1.24509791416109	0.316259199899907
313	NIT	20240825_MET062_NITROGEN_LEFT_004.nd2_ZP-2-1.tif_lp.tif	0.00175504776858544	MET062	saponin	ddotA	1	98	0.176897840807214	0.00180508000823688	ddotA_saponin	0.00490315948584111	0.0405524863538636	1.02850762272514	0.0405524863538639
314	NIT	20240825_MET062_NITROGEN_LEFT_004.nd2_ZP-2-2.tif_lp.tif	0.00179541629293691	MET062	saponin	ddotA	1	122	0.221149004297331	0.0018126967565355	ddotA_saponin	0.00210821655902849	0.0138192065573707	1.00962476706186	0.0138192065573675
315	NIT	20240825_MET062_NITROGEN_LEFT_004.nd2_ZP-3-1.tif_lp.tif	0.00174461092267718	MET062	saponin	ddotA	1	124	0.234363317256793	0.00189002675207091	ddotA_saponin	0.0180315628448235	0.115501327719733	1.08335143813647	0.115501327719727
316	NIT	20240825_MET062_NITROGEN_LEFT_004.nd2_ZP-4-1.tif_lp.tif	0.00176706216458617	MET062	saponin	ddotA	1	105	0.291905089281499	0.00278004846934761	ddotA_saponin	0.106363561999952	0.653757241887913	1.57326014051049	0.653757241887908
317	NIT	20240825_MET062_NITROGEN_LEFT_004.nd2_ZP-6-1.tif_lp.tif	0.00200887757072539	MET062	saponin	ddotA	1	65	0.149629968684167	0.00230199951821795	ddotA_saponin	0.0190529265870161	0.196497888559248	1.14591329594402	0.196497888559251
318	NIT	20240825_MET062_NITROGEN_LEFT_004.nd2_ZP-6-2.tif_lp.tif	0.00179801316627616	MET062	saponin	ddotA	1	79	0.146272983867675	0.00185155675781867	ddotA_saponin	0.00422994373185864	0.0423351894292582	1.02977931004443	0.0423351894292548
319	NIT	20240825_MET062_NITROGEN_LEFT_004.nd2_ZP-7-1.tif_lp.tif	0.00209706660768599	MET062	saponin	ddotA	1	69	0.139543755212799	0.0020223732639536	ddotA_saponin	-0.00515384071753489	-0.0523233893623566	0.96438198793561	-0.0523233893623571
320	NIT	20240825_MET062_NITROGEN_LEFT_004.nd2_ZP-8-1.tif_lp.tif	0.00171507027611804	MET062	saponin	ddotA	1	113	0.197573815472424	0.00174844084488871	ddotA_saponin	0.00377087427108588	0.0278012930922274	1.01945726028568	0.0278012930922262
321	NIT	20240825_MET062_NITROGEN_LEFT_004.nd2_ZP-8-2.tif_lp.tif	0.00176240403434956	MET062	saponin	ddotA	1	85	0.14750896464102	0.001735399584012	ddotA_saponin	-0.00229537827869319	-0.0222768142019888	0.984677491760551	-0.022276814201983
321	NIT	20240825_MET062_NITROGEN_LEFT_004.nd2_ZP-8-2.tif_lp.tif	0.00176240403434956	MET062	saponin	ddotA	2	79	0.142793926876038	0.001807518061722	ddotA_saponin	0.0035640081624228	0.0364653608032657	1.02559800505058	0.0364653608032654
322	NIT	20240825_MET062_NITROGEN_LEFT_005.nd2_ZP-1-1.tif_lp.tif	0.00170330330824203	MET062	saponin	ddotA	1	81	0.142137788934633	0.00175478751771152	ddotA_saponin	0.0041702209670284	0.0429609897538346	1.03022609609244	0.0429609897538377
323	NIT	20240825_MET062_NITROGEN_LEFT_005.nd2_ZP-10-1.tif_lp.tif	0.00206376703917246	MET062	saponin	ddotA	1	111	0.244266422465444	0.00220059840058958	ddotA_saponin	0.0151882811173001	0.0926157572535371	1.06630174763911	0.0926157572535383
324	NIT	20240825_MET062_NITROGEN_LEFT_005.nd2_ZP-2-1.tif_lp.tif	0.00177748172905794	MET062	saponin	ddotA	1	146	0.262653543846682	0.0017989968756622	ddotA_saponin	0.00314121140422191	0.0173579507568408	1.01210428566018	0.0173579507568411
324	NIT	20240825_MET062_NITROGEN_LEFT_005.nd2_ZP-2-1.tif_lp.tif	0.00177748172905794	MET062	saponin	ddotA	2	119	0.2252231631428	0.00189263162304874	ddotA_saponin	0.013702837384905	0.0905589056229864	1.06478260344866	0.0905589056229879
325	NIT	20240825_MET062_NITROGEN_LEFT_005.nd2_ZP-3-1.tif_lp.tif	0.00189300161261746	MET062	saponin	ddotA	1	87	0.201113908551633	0.00231165412128314	ddotA_saponin	0.0364227682539144	0.288249912269418	1.22115803065102	0.288249912269416
326	NIT	20240825_MET062_NITROGEN_LEFT_005.nd2_ZP-3-2.tif_lp.tif	0.00207803341537683	MET062	saponin	ddotA	1	75	0.151354238158092	0.00201805650877456	ddotA_saponin	-0.00449826799517025	-0.0422522806279334	0.97113766017502	-0.0422522806279334
327	NIT	20240825_MET062_NITROGEN_LEFT_005.nd2_ZP-4-1.tif_lp.tif	0.00220401018834508	MET062	saponin	ddotA	1	68	0.147386892465875	0.00216745430096874	ddotA_saponin	-0.0024858003415909	-0.0241293172811147	0.983413920874935	-0.024129317281117
329	NIT	20240825_MET062_NITROGEN_LEFT_005.nd2_ZP-5-1.tif_lp.tif	0.00222553835286723	MET062	saponin	ddotA	1	149	0.36176089104265	0.00242792544323926	ddotA_saponin	0.0301556764654332	0.125569756904024	1.09093848691095	0.125569756904021
330	NIT	20240825_MET062_NITROGEN_LEFT_005.nd2_ZP-6-1.tif_lp.tif	0.0018055877046722	MET062	saponin	ddotA	1	161	0.290806439239532	0.00180625117540082	ddotA_saponin	0.000106818787308005	0.000530026932266408	1.00036745416847	0.000530026932265447
330	NIT	20240825_MET062_NITROGEN_LEFT_005.nd2_ZP-6-1.tif_lp.tif	0.0018055877046722	MET062	saponin	ddotA	2	56	0.124437323538586	0.00222209506318904	ddotA_saponin	0.0233244120769434	0.299452038313622	1.23067689120782	0.299452038313617
331	NIT	20240825_MET062_NITROGEN_LEFT_005.nd2_ZP-7-1.tif_lp.tif	0.00177447961132582	MET062	saponin	ddotA	1	162	0.311314564663917	0.00192169484360442	ddotA_saponin	0.0238488676291335	0.11498326288584	1.08296248169829	0.114983262885839
331	NIT	20240825_MET062_NITROGEN_LEFT_005.nd2_ZP-7-1.tif_lp.tif	0.00177447961132582	MET062	saponin	ddotA	2	89	0.1689173723571	0.00189794800401236	ddotA_saponin	0.010988686949102	0.0970444709693923	1.06958005710434	0.0970444709693932
332	NIT	20240825_MET062_NITROGEN_LEFT_005.nd2_ZP-7-2.tif_lp.tif	0.00189698390338732	MET062	saponin	ddotA	1	240	0.466788738733158	0.00194495307805482	ddotA_saponin	0.0115126019202011	0.0360279136506136	1.02528707522602	0.0360279136506101
333	NIT	20240825_MET062_NITROGEN_LEFT_005.nd2_ZP-8-1.tif_lp.tif	0.0017393934765046	MET062	saponin	ddotA	1	159	0.316380559932441	0.00198981484234239	ddotA_saponin	0.0398169971682083	0.194049861837236	1.14397050996249	0.194049861837238
334	NIT	20240825_MET062_NITROGEN_LEFT_005.nd2_ZP-9-1.tif_lp.tif	0.00192685715695645	MET062	saponin	ddotA	1	55	0.100022888509557	0.00181859797290103	ddotA_saponin	-0.00595425512304808	-0.0834229749210551	0.94381566704902	-0.0834229749210555
334	NIT	20240825_MET062_NITROGEN_LEFT_005.nd2_ZP-9-1.tif_lp.tif	0.00192685715695645	MET062	saponin	ddotA	2	145	0.285191119182855	0.00196683530470934	ddotA_saponin	0.0057968314241697	0.0296265321120736	1.02074785232966	0.0296265321120701
334	NIT	20240825_MET062_NITROGEN_LEFT_005.nd2_ZP-9-1.tif_lp.tif	0.00192685715695645	MET062	saponin	ddotA	3	136	0.316502632107586	0.00232722523608519	ddotA_saponin	0.0544500587615085	0.272361221227703	1.20778295769529	0.272361221227703
335	NIT	20240825_MET062_NITROGEN_LEFT_005.nd2_ZP-9-2.tif_lp.tif	0.00192777579312497	MET062	saponin	ddotA	1	82	0.15391775383614	0.00187704577848951	ddotA_saponin	-0.00415986120010789	-0.0384734351013852	0.973684691541216	-0.0384734351013837
336	NIT	20240825_MET062_NITROGEN_LEFT_005.nd2_ZP-9-3.tif_lp.tif	0.00224008757541203	MET062	saponin	ddotA	1	72	0.175066758180037	0.00243148275250052	ddotA_saponin	0.0137804527503713	0.118281222962951	1.08544093507294	0.118281222962951
337	NIT	20240825_MET062_NITROGEN_LEFT_005.nd2_ZP-9-4.tif_lp.tif	0.00197350622364208	MET062	saponin	ddotA	1	70	0.13566796365194	0.00193811376645629	ddotA_saponin	-0.00247747200300572	-0.0261078100902884	0.982066204422465	-0.0261078100902841
338	NIT	20240825_MET062_NITROGEN_LEFT_006.nd2_ZP-1-1.tif_lp.tif	0.00181076173506527	MET062	saponin	ddotA	1	42	0.0744029907509685	0.00177149977978496	ddotA_saponin	-0.00164900212177287	-0.0316254389395423	0.978317437065294	-0.0316254389395452
338	NIT	20240825_MET062_NITROGEN_LEFT_006.nd2_ZP-1-1.tif_lp.tif	0.00181076173506527	MET062	saponin	ddotA	2	153	0.27516594179906	0.00179847020783699	ddotA_saponin	-0.00188060366592674	-0.00982646403087118	0.993211957713566	-0.00982646403087166
338	NIT	20240825_MET062_NITROGEN_LEFT_006.nd2_ZP-1-1.tif_lp.tif	0.00181076173506527	MET062	saponin	ddotA	3	60	0.113786526257172	0.0018964421042862	ddotA_saponin	0.00514082215325605	0.0666986037967264	1.04731730716512	0.0666986037967233
339	NIT	20240825_MET062_NITROGEN_LEFT_006.nd2_ZP-2-1.tif_lp.tif	0.00206342155550733	MET062	saponin	ddotA	1	81	0.155458915047348	0.00191924586478207	ddotA_saponin	-0.0116782309487462	-0.104499053209803	0.9301278547079	-0.104499053209801
340	NIT	20240825_MET062_NITROGEN_LEFT_006.nd2_ZP-3-1.tif_lp.tif	0.00197298696557563	MET062	saponin	ddotA	1	73	0.139085984556004	0.00190528745967129	ddotA_saponin	-0.00494206393101648	-0.050372744691612	0.965686795155999	-0.0503727446916153
341	NIT	20240825_MET062_NITROGEN_LEFT_006.nd2_ZP-4-1.tif_lp.tif	0.00212236546506785	MET062	saponin	ddotA	1	103	0.238117036642507	0.00231181588973308	ddotA_saponin	0.0195133937405178	0.123353402425199	1.08926380860573	0.123353402425205
342	NIT	20240825_MET062_NITROGEN_LEFT_006.nd2_ZP-4-2.tif_lp.tif	0.00175249727466438	MET062	saponin	ddotA	1	70	0.122896162327379	0.0017556594618197	ddotA_saponin	0.00022135310087211	0.00260083759396286	1.00180438919994	0.00260083759396638
343	NIT	20240825_MET062_NITROGEN_LEFT_006.nd2_ZP-5-1.tif_lp.tif	0.00187709145328745	MET062	saponin	ddotA	1	138	0.267200732370839	0.00193623719109303	ddotA_saponin	0.00816211181717025	0.0447567540454225	1.03150924676685	0.0447567540454216
344	NIT	20240825_MET062_NITROGEN_LEFT_006.nd2_ZP-6-1.tif_lp.tif	0.0017262393581393	MET062	saponin	ddotA	1	76	0.158846417907625	0.00209008444615297	ddotA_saponin	0.0276522266890383	0.275928712382396	1.21077325476222	0.275928712382402
345	NIT	20240825_MET062_NITROGEN_LEFT_006.nd2_ZP-6-2.tif_lp.tif	0.00191289282836209	MET062	saponin	ddotA	1	95	0.179964904207736	0.00189436741271301	ddotA_saponin	-0.00175991448666254	-0.01403987882358	0.990315497358552	-0.0140398788235805
346	NIT	20240825_MET062_NITROGEN_LEFT_006.nd2_ZP-6-3.tif_lp.tif	0.00180933410408853	MET062	saponin	ddotA	1	94	0.172518501523882	0.00183530320770087	ddotA_saponin	0.00244109573956022	0.0205595936442466	1.0143528514461	0.0205595936442441
346	NIT	20240825_MET062_NITROGEN_LEFT_006.nd2_ZP-6-3.tif_lp.tif	0.00180933410408853	MET062	saponin	ddotA	2	83	0.159990844549611	0.0019276005367423	ddotA_saponin	0.00981611391026313	0.0913472733034973	1.06536461805839	0.0913472733034952
347	NIT	20240825_MET062_NITROGEN_LEFT_006.nd2_ZP-7-1.tif_lp.tif	0.0017444980112936	MET062	saponin	ddotA	1	69	0.121766994707286	0.00176473905372879	ddotA_saponin	0.00139663192802762	0.0166429197264621	1.01160278905688	0.0166429197264678
347	NIT	20240825_MET062_NITROGEN_LEFT_006.nd2_ZP-7-1.tif_lp.tif	0.0017444980112936	MET062	saponin	ddotA	2	67	0.125841153552756	0.00187822617242919	ddotA_saponin	0.00895978679608418	0.10655884717126	1.07665710150992	0.106558847171264
348	NIT	20240825_MET062_NITROGEN_LEFT_006.nd2_ZP-8-1.tif_lp.tif	0.00201959723914976	MET062	saponin	ddotA	1	88	0.178225375711918	0.0020252883603627	ddotA_saponin	0.000500818666739344	0.00405972310809217	1.00281794860016	0.00405972310808674
349	NIT	20240825_MET062_NITROGEN_LEFT_006.nd2_ZP-8-2.tif_lp.tif	0.00178030662536621	MET062	saponin	ddotA	1	73	0.130647745449096	0.0017896951431383	ddotA_saponin	0.00068536179736256	0.00758811907382335	1.00527353975901	0.00758811907382367
350	NIT	20240825_MET062_NITROGEN_LEFT_006.nd2_ZP-9-1.tif_lp.tif	0.00174704382956867	MET062	saponin	ddotA	1	87	0.154192416230217	0.00177232662333582	ddotA_saponin	0.00219960305774192	0.0207287008703564	1.01447175699844	0.0207287008703576
351	NIT	20240825_MET062_NITROGEN_LEFT_007.nd2_ZP-1-1.tif_lp.tif	0.00172324713111529	MET062	saponin	ddotA	1	188	0.376501106191427	0.00200266545846503	ddotA_saponin	0.0525306455417522	0.216791828257891	1.16214640506548	0.216791828257886
352	NIT	20240825_MET062_NITROGEN_LEFT_007.nd2_ZP-1-2.tif_lp.tif	0.00187369920675037	MET062	saponin	ddotA	1	126	0.237170977285132	0.00188230934353279	ddotA_saponin	0.00108487723458522	0.00661437439756398	1.00459526094231	0.00661437439756207
353	NIT	20240825_MET062_NITROGEN_LEFT_007.nd2_ZP-1-3.tif_lp.tif	0.00188333490620489	MET062	saponin	ddotA	1	75	0.13484397646971	0.00179791968626281	ddotA_saponin	-0.00640614149565608	-0.0669609951065222	0.954646823748305	-0.0669609951065212
354	NIT	20240825_MET062_NITROGEN_LEFT_007.nd2_ZP-2-1.tif_lp.tif	0.00173447408196742	MET062	saponin	ddotA	1	114	0.195376516319811	0.00171382909052466	ddotA_saponin	-0.00235352902447461	-0.0172750371167705	0.988097261494192	-0.0172750371167706
355	NIT	20240825_MET062_NITROGEN_LEFT_007.nd2_ZP-3-1.tif_lp.tif	0.00195001122538994	MET062	saponin	ddotA	1	55	0.10911726555787	0.00198395028287037	ddotA_saponin	0.0018666481614233	0.0248934437392247	1.01740454467058	0.0248934437392291
355	NIT	20240825_MET062_NITROGEN_LEFT_007.nd2_ZP-3-1.tif_lp.tif	0.00195001122538994	MET062	saponin	ddotA	2	103	0.223056382033974	0.00216559594207742	ddotA_saponin	0.0222052258188096	0.151281660342812	1.11055562854228	0.151281660342818
356	NIT	20240825_MET062_NITROGEN_LEFT_007.nd2_ZP-4-1.tif_lp.tif	0.00171391108563838	MET062	saponin	ddotA	1	80	0.144472419284284	0.00180590524105355	ddotA_saponin	0.00735953243321363	0.0754299269315915	1.05367498710174	0.0754299269315912
357	NIT	20240825_MET062_NITROGEN_LEFT_007.nd2_ZP-5-1.tif_lp.tif	0.00213293481551433	MET062	saponin	ddotA	1	78	0.146211947780102	0.00187451215102696	ddotA_saponin	-0.0201569678300149	-0.186324698696919	0.878841743025769	-0.186324698696918
357	NIT	20240825_MET062_NITROGEN_LEFT_007.nd2_ZP-5-1.tif_lp.tif	0.00213293481551433	MET062	saponin	ddotA	2	177	0.414602884091437	0.00234238917565784	ddotA_saponin	0.0370734217454011	0.135140915716062	1.09820007560475	0.135140915716062
357	NIT	20240825_MET062_NITROGEN_LEFT_007.nd2_ZP-5-1.tif_lp.tif	0.00213293481551433	MET062	saponin	ddotA	3	97	0.197421225253493	0.00203527036343807	ddotA_saponin	-0.00947345185139706	-0.0676194227400819	0.954211234508491	-0.0676194227400829
358	NIT	20240825_MET062_NITROGEN_LEFT_007.nd2_ZP-6-1.tif_lp.tif	0.00175371448965494	MET062	saponin	ddotA	1	75	0.139467460103333	0.00185956613471111	ddotA_saponin	0.00793887337921251	0.0845521662042048	1.0603585393635	0.0845521662042075
359	NIT	20240825_MET062_NITROGEN_LEFT_008.nd2_ZP-1-1.tif_lp.tif	0.00208867970285386	MET062	saponin	ddotA	1	76	0.167696650605649	0.00220653487639012	ddotA_saponin	0.00895699318875545	0.0791912772816177	1.05642568047903	0.0791912772816207
360	NIT	20240825_MET062_NITROGEN_LEFT_008.nd2_ZP-2-1.tif_lp.tif	0.00209657530810623	MET062	saponin	ddotA	1	88	0.185839627636597	0.00211181395041587	ddotA_saponin	0.00134100052324831	0.0104480875823336	1.00726834960362	0.0104480875823336
361	NIT	20240825_MET062_NITROGEN_LEFT_008.nd2_ZP-3-1.tif_lp.tif	0.00180025327773321	MET062	saponin	ddotA	1	146	0.325200274586678	0.00222739914100464	ddotA_saponin	0.0623632960376285	0.307160212785178	1.23726987116461	0.307160212785179
362	NIT	20240825_MET062_NITROGEN_LEFT_008.nd2_ZP-4-1.tif_lp.tif	0.00179057079396553	MET062	saponin	ddotA	1	127	0.241229877108708	0.00189944785124967	ddotA_saponin	0.0138273862750857	0.0851605440474529	1.0608057819613	0.0851605440474532
363	NIT	20240825_MET062_NITROGEN_LEFT_008.nd2_ZP-5-1.tif_lp.tif	0.00223742651788494	MET062	saponin	ddotA	1	113	0.239291981328279	0.0021176281533476	ddotA_saponin	-0.0135372151927197	-0.0793910214569552	0.946457073079394	-0.0793910214569531
363	NIT	20240825_MET062_NITROGEN_LEFT_008.nd2_ZP-5-1.tif_lp.tif	0.00223742651788494	MET062	saponin	ddotA	2	74	0.170199130196124	0.00229998824589357	ddotA_saponin	0.00462956787263855	0.0397861864775413	1.02796146711793	0.0397861864775419
364	NIT	20240825_MET062_NITROGEN_LEFT_008.nd2_ZP-5-2.tif_lp.tif	0.0022723411092695	MET062	saponin	ddotA	1	77	0.171816586516798	0.00223138424047789	ddotA_saponin	-0.00315367889695412	-0.0262404546771641	0.981975915224816	-0.0262404546771628
365	NIT	20240825_MET062_NITROGEN_LEFT_009.nd2_ZP-1-1.tif_lp.tif	0.00225270199681459	MET062	saponin	ddotA	1	104	0.254596780287102	0.00244804596429906	ddotA_saponin	0.0203157726183843	0.119974169802876	1.08671540565982	0.119974169802879
365	NIT	20240825_MET062_NITROGEN_LEFT_009.nd2_ZP-1-1.tif_lp.tif	0.00225270199681459	MET062	saponin	ddotA	2	167	0.445410849060863	0.00266713083269978	ddotA_saponin	0.0692096155928264	0.243632119789864	1.18396966685838	0.243632119789866
366	NIT	20240825_MET062_NITROGEN_LEFT_009.nd2_ZP-1-2.tif_lp.tif	0.00258291427125322	MET062	saponin	ddotA	1	81	0.206698710564524	0.00255183593289536	ddotA_saponin	-0.00251734540698692	-0.0174641843759693	0.987967723627629	-0.0174641843759673
367	NIT	20240825_MET062_NITROGEN_LEFT_009.nd2_ZP-2-1.tif_lp.tif	0.00223167420138453	MET062	saponin	ddotA	1	97	0.21240558475256	0.00218974829641814	ddotA_saponin	-0.00406681278173959	-0.0273613789313708	0.98121325015077	-0.0273613789313726
368	NIT	20240825_MET062_NITROGEN_LEFT_009.nd2_ZP-3-1.tif_lp.tif	0.00196461433387664	MET062	saponin	ddotA	1	82	0.17027542530559	0.00207652957689744	ddotA_saponin	0.00917704992770521	0.0799282906430035	1.05696550263886	0.0799282906430071
369	NIT	20240825_MET062_NITROGEN_LEFT_009.nd2_ZP-3-2.tif_lp.tif	0.00170816055554188	MET062	saponin	ddotA	1	128	0.257419699337333	0.00201109140107292	ddotA_saponin	0.0387751482279723	0.235535066538116	1.17734330918029	0.235535066538122
370	NIT	20240825_MET062_NITROGEN_LEFT_009.nd2_ZP-4-1.tif_lp.tif	0.00225968474433536	MET062	saponin	ddotA	1	66	0.142595559591427	0.00216053878168829	ddotA_saponin	-0.00654363353470605	-0.0647303842482398	0.956123984597581	-0.0647303842482452
370	NIT	20240825_MET062_NITROGEN_LEFT_009.nd2_ZP-4-1.tif_lp.tif	0.00225968474433536	MET062	saponin	ddotA	2	68	0.163851377088577	0.00240957907483201	ddotA_saponin	0.0101928144737723	0.0926596347878913	1.06633417819561	0.0926596347878901
371	NIT	20240825_MET062_NITROGEN_LEFT_009.nd2_ZP-5-1.tif_lp.tif	0.00173974937429362	MET062	saponin	ddotA	1	80	0.143465323839337	0.00179331654799171	ddotA_saponin	0.00428537389584696	0.0437506800383153	1.03079016695715	0.0437506800383178
372	NIT	20240825_MET062_NITROGEN_LEFT_010.nd2_ZP-1-1.tif_lp.tif	0.00187282121370122	MET062	saponin	ddotA	1	54	0.10052643623203	0.00186160067096353	ddotA_saponin	-0.000605909307835509	-0.00866954542220142	0.994008748589773	-0.00866954542219787
372	NIT	20240825_MET062_NITROGEN_LEFT_010.nd2_ZP-1-1.tif_lp.tif	0.00187282121370122	MET062	saponin	ddotA	2	292	0.552498664706945	0.00189211871474981	ddotA_saponin	0.00563487030618903	0.0147894274017874	1.01030397397649	0.0147894274017855
373	NIT	20240825_MET062_NITROGEN_LEFT_010.nd2_ZP-1-2.tif_lp.tif	0.00211717279061027	MET062	saponin	ddotA	1	141	0.302250705659389	0.00214362202595312	ddotA_saponin	0.0037293421833412	0.0179115270500976	1.0124927145579	0.0179115270501007
374	NIT	20240825_MET062_NITROGEN_LEFT_010.nd2_ZP-2-1.tif_lp.tif	0.00193875947731203	MET062	saponin	ddotA	1	73	0.148638132261112	0.00203613879809743	ddotA_saponin	0.00710869041733403	0.0707020757407785	1.050227643978	0.07070207574078
375	NIT	20240825_MET062_NITROGEN_LEFT_010.nd2_ZP-3-1.tif_lp.tif	0.00194219185170932	MET062	saponin	ddotA	1	69	0.135820553870872	0.00196841382421553	ddotA_saponin	0.00180931610292873	0.0193478350000035	1.01350122671101	0.0193478350000009
375	NIT	20240825_MET062_NITROGEN_LEFT_010.nd2_ZP-3-1.tif_lp.tif	0.00194219185170932	MET062	saponin	ddotA	2	76	0.14319066144526	0.00188408765059553	ddotA_saponin	-0.00441591928464813	-0.0438196358383277	0.970083181503077	-0.0438196358383269
376	NIT	20240825_MET062_NITROGEN_LEFT_010.nd2_ZP-3-2.tif_lp.tif	0.00215807062411598	MET062	saponin	ddotA	1	81	0.176012817537412	0.00217299774737546	ddotA_saponin	0.00120909698401778	0.00994460032661959	1.00691688357771	0.00994460032662054
377	NIT	20240825_MET062_NITROGEN_LEFT_010.nd2_ZP-3-3.tif_lp.tif	0.00224274064078549	MET062	saponin	ddotA	1	131	0.306889448314905	0.00234266754438859	ddotA_saponin	0.0130904243720062	0.0628894399286397	1.04455571089491	0.0628894399286394
378	NIT	20240825_MET062_NITROGEN_LEFT_011.nd2_ZP-1-1.tif_lp.tif	0.00168428866608629	MET062	saponin	ddotA	1	123	0.234241245081648	0.00190440036651747	ddotA_saponin	0.0270737391530346	0.177197392120156	1.13068525892455	0.177197392120159
379	NIT	20240825_MET062_NITROGEN_LEFT_011.nd2_ZP-2-1.tif_lp.tif	0.00185507898866712	MET062	saponin	ddotA	1	100	0.198626687983051	0.00198626687983051	ddotA_saponin	0.0131187891163394	0.0985788623915226	1.07071822384105	0.0985788623915193
380	NIT	20240825_MET062_NITROGEN_LEFT_011.nd2_ZP-3-1.tif_lp.tif	0.00197828019207174	MET062	saponin	ddotA	1	83	0.161745632067323	0.00194874255502798	ddotA_saponin	-0.00245162387463177	-0.021703264218085	0.985069032606131	-0.0217032642180876
381	NIT	20240825_MET062_NITROGEN_LEFT_011.nd2_ZP-4-1.tif_lp.tif	0.00174862921505231	MET062	saponin	ddotA	1	96	0.171984435757622	0.0017915045391419	ddotA_saponin	0.00411603111260039	0.0349472909108591	1.02451939137269	0.034947290910861
381	NIT	20240825_MET062_NITROGEN_LEFT_011.nd2_ZP-4-1.tif_lp.tif	0.00174862921505231	MET062	saponin	ddotA	2	76	0.132402532966807	0.00174213859166852	ddotA_saponin	-0.000493287377168028	-0.00536500934911024	0.996288164850548	-0.00536500934911024
382	NIT	20240825_MET062_NITROGEN_LEFT_011.nd2_ZP-4-2.tif_lp.tif	0.00193933744070142	MET062	saponin	ddotA	1	70	0.137361715082079	0.00196231021545827	ddotA_saponin	0.00160809423297989	0.0169892794761928	1.01184568207405	0.0169892794761887
383	NIT	20240825_MET062_NITROGEN_LEFT_011.nd2_ZP-5-1.tif_lp.tif	0.0020335509254958	MET062	saponin	ddotA	1	84	0.177233539288864	0.00210992308677219	ddotA_saponin	0.00641526154721667	0.0531892890373363	1.03755606034689	0.0531892890373369
384	NIT	20240825_MET062_NITROGEN_LEFT_011.nd2_ZP-5-2.tif_lp.tif	0.00219843722173447	MET062	saponin	ddotA	1	79	0.173662928165868	0.002198264913492	ddotA_saponin	-1.36123511554065e-05	-0.00011307941243328	0.999921622395779	-0.000113079412431037
385	NIT	20240825_MET062_NITROGEN_LEFT_011.nd2_ZP-6-1.tif_lp.tif	0.00178215098686707	MET062	saponin	ddotA	1	85	0.184954604366794	0.00217593652196228	ddotA_saponin	0.033471770483093	0.288016900211033	1.2209608153277	0.288016900211032
386	NIT	20240825_MET062_NITROGEN_LEFT_011.nd2_ZP-7-1.tif_lp.tif	0.00213326434965469	MET062	saponin	ddotA	1	137	0.297474631806836	0.00217134767742216	ddotA_saponin	0.00521741590414326	0.025527997090907	1.01785213715948	0.0255279970909076
387	NIT	20240825_MET062_NITROGEN_LEFT_011.nd2_ZP-7-2.tif_lp.tif	0.00179564287619931	MET062	saponin	ddotA	1	80	0.160158693790436	0.00200198367238045	ddotA_saponin	0.0165072636944907	0.156929757684184	1.11491193428054	0.156929757684188
388	NIT	20240825_MET062_NITROGEN_LEFT_011.nd2_ZP-7-4.tif_lp.tif	0.00193311316821934	MET062	saponin	ddotA	1	108	0.197909513954073	0.00183249549957475	ddotA_saponin	-0.0108667082136153	-0.0771164429569834	0.947950450962334	-0.0771164429569865
389	NIT	20240825_MET062_NITROGEN_LEFT_012.nd2_ZP-1-1.tif_lp.tif	0.00202503733670534	MET062	saponin	ddotA	1	34	0.0656595712061971	0.0019311638590058	ddotA_saponin	-0.00319169824178428	-0.0684779260174764	0.953643581775994	-0.0684779260174784
389	NIT	20240825_MET062_NITROGEN_LEFT_012.nd2_ZP-1-1.tif_lp.tif	0.00202503733670534	MET062	saponin	ddotA	2	116	0.265125505393371	0.00228556470166699	ddotA_saponin	0.030221174335552	0.174602152542576	1.12865311677933	0.174602152542572
390	NIT	20240825_MET062_NITROGEN_LEFT_012.nd2_ZP-2-1.tif_lp.tif	0.00186079373401198	MET062	saponin	ddotA	1	76	0.152651255019009	0.00200856914498696	ddotA_saponin	0.0112309312340988	0.110249983172331	1.07941525612104	0.110249983172327
390	NIT	20240825_MET062_NITROGEN_LEFT_012.nd2_ZP-2-1.tif_lp.tif	0.00186079373401198	MET062	saponin	ddotA	2	56	0.105592431500554	0.00188557913393847	ddotA_saponin	0.00138798239588334	0.0190895549014291	1.0133197997572	0.0190895549014307
390	NIT	20240825_MET062_NITROGEN_LEFT_012.nd2_ZP-2-1.tif_lp.tif	0.00186079373401198	MET062	saponin	ddotA	3	59	0.112153810914606	0.0019009120494001	ddotA_saponin	0.00236698060789918	0.0307736396841943	1.02155978637225	0.0307736396841927
391	NIT	20240825_MET062_NITROGEN_LEFT_012.nd2_ZP-2-2.tif_lp.tif	0.00223415147426517	MET062	saponin	ddotA	1	77	0.157686732243747	0.00204787963952918	ddotA_saponin	-0.0143429312746712	-0.125596077079621	0.916625243685746	-0.125596077079621
391	NIT	20240825_MET062_NITROGEN_LEFT_012.nd2_ZP-2-2.tif_lp.tif	0.00223415147426517	MET062	saponin	ddotA	2	76	0.158754863776267	0.00208887978652982	ddotA_saponin	-0.011040648267886	-0.0969975343101744	0.934976795705792	-0.0969975343101799
392	NIT	20240825_MET062_NITROGEN_LEFT_012.nd2_ZP-3-1.tif_lp.tif	0.00214201890969578	MET062	saponin	ddotA	1	76	0.169405661057681	0.00222902185602212	ddotA_saponin	0.00661222392080141	0.0574395463669958	1.04061726342962	0.0574395463669995
392	NIT	20240825_MET062_NITROGEN_LEFT_012.nd2_ZP-3-1.tif_lp.tif	0.00214201890969578	MET062	saponin	ddotA	2	109	0.232486457563937	0.00213290328040309	ddotA_saponin	-0.000993603592903541	-0.00615267016458774	0.995744374967266	-0.00615267016458565
393	NIT	20240825_MET062_NITROGEN_LEFT_012.nd2_ZP-4-1.tif_lp.tif	0.00173314162663051	MET062	saponin	ddotA	1	145	0.277210650732741	0.00191179759126028	ddotA_saponin	0.0259051148713167	0.141540236595635	1.10308214971278	0.141540236595634
394	NIT	20240825_MET062_NITROGEN_LEFT_012.nd2_ZP-5-1.tif_lp.tif	0.00176234872977048	MET062	saponin	ddotA	1	66	0.117952239234	0.0017871551399091	ddotA_saponin	0.00163722306914849	0.0201654478332514	1.01407576702589	0.0201654478332568
228	GAR	20240716_MET053_GARBANZO_LEFT001.nd2_ZP-1-1.tif_lp.tif	0.00170942180026633	MET053	SDS	WT	1	184	0.39723811740987	0.00215890281201016	WT_SDS	0.0827045061608654	0.336789872265954	1.26294330145655	0.336789872265951
228	GAR	20240716_MET053_GARBANZO_LEFT001.nd2_ZP-1-1.tif_lp.tif	0.00170942180026633	MET053	SDS	WT	2	49	0.0832837414927781	0.00169966819373016	WT_SDS	-0.000477926720272082	-0.00825529287888798	0.994294207237412	-0.00825529287889233
228	GAR	20240716_MET053_GARBANZO_LEFT001.nd2_ZP-1-1.tif_lp.tif	0.00170942180026633	MET053	SDS	WT	3	88	0.164446478942409	0.00186870998798192	WT_SDS	0.0140173605189722	0.128534262961725	1.09318249462524	0.128534262961723
229	GAR	20240716_MET053_GARBANZO_LEFT001.nd2_ZP-2-1.tif_lp.tif	0.00168439377305956	MET053	SDS	WT	1	60	0.157534142024815	0.00262556903374692	WT_SDS	0.0564705156412414	0.640400681547409	1.55876201618686	0.640400681547411
229	GAR	20240716_MET053_GARBANZO_LEFT001.nd2_ZP-2-1.tif_lp.tif	0.00168439377305956	MET053	SDS	WT	2	86	0.173403524793684	0.00201632005574052	WT_SDS	0.0285456603105622	0.259495212549401	1.19705978969398	0.259495212549404
230	GAR	20240716_MET053_GARBANZO_LEFT001.nd2_ZP-4-1.tif_lp.tif	0.00233137400511181	MET053	SDS	WT	1	113	0.267627984983847	0.00236838924764466	WT_SDS	0.00418272240621226	0.02272574519045	1.01587700748644	0.0227257451904487
231	GAR	20240716_MET053_GARBANZO_LEFT001.nd2_ZP-6-1.tif_lp.tif	0.00172821126535842	MET053	SDS	WT	1	91	0.194323643809184	0.00213542465724378	WT_SDS	0.0370564186615683	0.305243406555233	1.23562709030305	0.305243406555229
232	GAR	20240716_MET053_GARBANZO_LEFT001.nd2_ZP-6-3.tif_lp.tif	0.0023742566121025	MET053	SDS	WT	1	95	0.224521248135716	0.00236338155932332	WT_SDS	-0.00103313001402167	-0.0066233054120131	0.995419596717665	-0.00662330541201568
233	GAR	20240716_MET053_GARBANZO_LEFT001.nd2_ZP-6-4.tif_lp.tif	0.00177598817158589	MET053	SDS	WT	1	80	0.14804303040728	0.001850537880091	WT_SDS	0.00596397668040827	0.0593226944802718	1.04197646679062	0.0593226944802771
233	GAR	20240716_MET053_GARBANZO_LEFT001.nd2_ZP-6-4.tif_lp.tif	0.00177598817158589	MET053	SDS	WT	2	56	0.101029983954504	0.00180410685633043	WT_SDS	0.00157464634569413	0.0226628181159825	1.0158326982096	0.0226628181159841
234	GAR	20240716_MET053_GARBANZO_LEFT001.nd2_ZP-7-1.tif_lp.tif	0.00193372976623083	MET053	SDS	WT	1	101	0.226840619463474	0.00224594672736112	WT_SDS	0.0315339130741593	0.215937512226394	1.16145842432723	0.215937512226394
234	GAR	20240716_MET053_GARBANZO_LEFT001.nd2_ZP-7-1.tif_lp.tif	0.00193372976623083	MET053	SDS	WT	2	77	0.156145571032539	0.00202786455886414	WT_SDS	0.00724837903276479	0.0685751019394576	1.04868042798803	0.0685751019394588
234	GAR	20240716_MET053_GARBANZO_LEFT001.nd2_ZP-7-1.tif_lp.tif	0.00193372976623083	MET053	SDS	WT	3	116	0.259357595117763	0.00223584133722209	WT_SDS	0.0350449422349859	0.20943161737539	1.15623256996252	0.209431617375392
235	GAR	20240716_MET053_GARBANZO_LEFT001.nd2_ZP-8-1.tif_lp.tif	0.00193595689515469	MET053	SDS	WT	1	47	0.101487754611298	0.00215931392789997	WT_SDS	0.0104977805390278	0.157526171389362	1.11537293692039	0.157526171389367
235	GAR	20240716_MET053_GARBANZO_LEFT001.nd2_ZP-8-1.tif_lp.tif	0.00193595689515469	MET053	SDS	WT	2	79	0.160921644885093	0.00203698284664675	WT_SDS	0.00798105016787207	0.073387000681265	1.05218398805516	0.0733870006812714
236	GAR	20240716_MET053_GARBANZO_LEFT001.nd2_ZP-9-1.tif_lp.tif	0.0022076193583894	MET053	SDS	WT	1	91	0.277393759926781	0.00304828307611847	WT_SDS	0.0765003983133455	0.46550544211082	1.3808010264697	0.46550544211082
237	GAR	20240716_MET053_GARBANZO_LEFT001.nd2_ZP-9-2.tif_lp.tif	0.00247240099233201	MET053	SDS	WT	1	91	0.246478980639949	0.00270856022681263	WT_SDS	0.0214904903377367	0.1316134213402	1.09551817654703	0.131613421340198
239	GAR	20240716_MET053_GARBANZO_LEFT002.nd2_ZP-1-2.tif_lp.tif	0.00170075847089244	MET053	SDS	WT	1	24	0.04397650109604	0.001832354212335	WT_SDS	0.00315829779462138	0.107520143031958	1.0773747382093	0.107520143031961
239	GAR	20240716_MET053_GARBANZO_LEFT002.nd2_ZP-1-2.tif_lp.tif	0.00170075847089244	MET053	SDS	WT	2	186	0.331990539329126	0.00178489537273724	WT_SDS	0.0156494637431321	0.069661233925062	1.04947022360009	0.0696612339250654
240	GAR	20240716_MET053_GARBANZO_LEFT002.nd2_ZP-1-3.tif_lp.tif	0.00255017893833751	MET053	SDS	WT	1	75	0.19386587315239	0.00258487830869854	WT_SDS	0.0026024527770768	0.0194978825380654	1.01360664141617	0.0194978825380686
241	GAR	20240716_MET053_GARBANZO_LEFT002.nd2_ZP-2-1.tif_lp.tif	0.0017930373249438	MET053	SDS	WT	1	73	0.13459983211942	0.00184383331670439	WT_SDS	0.00370810739852287	0.0403027209057106	1.02832957856144	0.0403027209057125
242	GAR	20240716_MET053_GARBANZO_LEFT002.nd2_ZP-3-1.tif_lp.tif	0.00189876314959949	MET053	SDS	WT	1	167	0.309529259102419	0.00185346861737975	WT_SDS	-0.0075641868806951	-0.0348322680371079	0.976145243692298	-0.0348322680371147
243	GAR	20240716_MET053_GARBANZO_LEFT002.nd2_ZP-3-2.tif_lp.tif	0.00237676429088553	MET053	SDS	WT	1	89	0.22682536044158	0.00254859955552338	WT_SDS	0.0152933385527683	0.100705875072471	1.07229798314322	0.100705875072474
244	GAR	20240716_MET053_GARBANZO_LEFT002.nd2_ZP-4-1.tif_lp.tif	0.00178965593135801	MET053	SDS	WT	1	119	0.215442130109295	0.00181043806814534	WT_SDS	0.00247307427769214	0.0166565754854175	1.01161236437864	0.0166565754854184
245	GAR	20240716_MET053_GARBANZO_LEFT003.nd2_ZP-1-1.tif_lp.tif	0.00182446924881257	MET053	SDS	WT	1	86	0.155855649616569	0.0018122749955415	WT_SDS	-0.00104870578131172	-0.00967494740980784	0.993316273607239	-0.00967494740981058
246	GAR	20240716_MET053_GARBANZO_LEFT003.nd2_ZP-2-1.tif_lp.tif	0.00179937440036054	MET053	SDS	WT	1	68	0.148882276611403	0.00218944524428533	WT_SDS	0.0265248173868862	0.283069966949154	1.216781367928	0.283069966949149
247	GAR	20240716_MET053_GARBANZO_LEFT003.nd2_ZP-3-1.tif_lp.tif	0.0016845027432171	MET053	SDS	WT	1	71	0.123735408531502	0.00174275223283805	WT_SDS	0.00413571376308766	0.0490446981304038	1.03457963476492	0.0490446981304013
247	GAR	20240716_MET053_GARBANZO_LEFT003.nd2_ZP-3-1.tif_lp.tif	0.0016845027432171	MET053	SDS	WT	2	81	0.135820553870872	0.00167679696136879	WT_SDS	-0.000624168329713598	-0.0066147703039667	0.995425485723108	-0.00661477030396171
247	GAR	20240716_MET053_GARBANZO_LEFT003.nd2_ZP-3-1.tif_lp.tif	0.0016845027432171	MET053	SDS	WT	3	176	0.300633249338716	0.0017081434621518	WT_SDS	0.00416076653250635	0.0201063700403068	1.01403424187339	0.0201063700403109
248	GAR	20240716_MET053_GARBANZO_LEFT003.nd2_ZP-3-2.tif_lp.tif	0.00235184664311616	MET053	SDS	WT	1	70	0.181673914659768	0.00259534163799669	WT_SDS	0.0170446496416369	0.142130470942977	1.10353353420949	0.142130470942979
249	GAR	20240716_MET053_GARBANZO_LEFT003.nd2_ZP-3-3.tif_lp.tif	0.00194835533547557	MET053	SDS	WT	1	70	0.130601968383417	0.00186574240547738	WT_SDS	-0.00578290509987309	-0.062507002381626	0.957598632808925	-0.0625070023816284
251	GAR	20240716_MET053_GARBANZO_LEFT003.nd2_ZP-4-2.tif_lp.tif	0.00175076972395748	MET053	SDS	WT	1	89	0.162630655337125	0.001827310734125	WT_SDS	0.00681214990490914	0.0617326442720186	1.04371849085584	0.0617326442720198
252	GAR	20240716_MET053_GARBANZO_LEFT003.nd2_ZP-5-1.tif_lp.tif	0.00193765560003716	MET053	SDS	WT	1	72	0.141756313387305	0.00196883768593479	WT_SDS	0.00224511018462889	0.0230320099654435	1.01609268741929	0.0230320099654482
252	GAR	20240716_MET053_GARBANZO_LEFT003.nd2_ZP-5-1.tif_lp.tif	0.00193765560003716	MET053	SDS	WT	2	41	0.0790875104721636	0.00192896367005277	WT_SDS	-0.000356369129360073	-0.00648619609564374	0.995514202841711	-0.00648619609564229
253	GAR	20240716_MET053_GARBANZO_LEFT003.nd2_ZP-6-1.tif_lp.tif	0.00169831200649864	MET053	SDS	WT	1	77	0.141680018277839	0.00184000023737453	WT_SDS	0.0109099937774437	0.115604423499899	1.08342885779157	0.115604423499897
254	GAR	20240716_MET053_GARBANZO_LEFT004.nd2_ZP-1-1.tif_lp.tif	0.00172492982302762	MET053	SDS	WT	1	153	0.28613717854023	0.00187017763751784	WT_SDS	0.0222229156170044	0.116637641462681	1.08420505724417	0.116637641462677
255	GAR	20240716_MET053_GARBANZO_LEFT004.nd2_ZP-1-2.tif_lp.tif	0.00180400553965729	MET053	SDS	WT	1	69	0.131319142412394	0.00190317597699122	WT_SDS	0.00684276017604159	0.0772051976818778	1.05497235743121	0.077205197681873
256	GAR	20240716_MET053_GARBANZO_LEFT004.nd2_ZP-2-1.tif_lp.tif	0.00176730207217637	MET053	SDS	WT	1	63	0.117112993029878	0.00185893639729964	WT_SDS	0.00577296248276628	0.0729287595111847	1.05184983742503	0.0729287595111816
256	GAR	20240716_MET053_GARBANZO_LEFT004.nd2_ZP-2-1.tif_lp.tif	0.00176730207217637	MET053	SDS	WT	2	80	0.14343480579555	0.00179293507244438	WT_SDS	0.00205064002144079	0.0207745944311968	1.01450402886499	0.0207745944311968
256	GAR	20240716_MET053_GARBANZO_LEFT004.nd2_ZP-2-1.tif_lp.tif	0.00176730207217637	MET053	SDS	WT	3	67	0.157625696156174	0.00235262233068916	WT_SDS	0.0392164573203572	0.412721091160847	1.33119423539859	0.412721091160844
257	GAR	20240716_MET053_GARBANZO_LEFT004.nd2_ZP-3-1.tif_lp.tif	0.00175018540418929	MET053	SDS	WT	1	107	0.21692225523293	0.00202731079656944	WT_SDS	0.0296524169846761	0.212059517251237	1.15834059164064	0.212059517251236
258	GAR	20240716_MET053_GARBANZO_LEFT004.nd2_ZP-4-1.tif_lp.tif	0.00167181120290385	MET053	SDS	WT	1	68	0.123781185597181	0.00182031155289973	WT_SDS	0.0100980237997198	0.122773460491312	1.08882602876326	0.122773460491313
259	GAR	20240716_MET053_GARBANZO_LEFT004.nd2_ZP-5-1.tif_lp.tif	0.00177088143690577	MET053	SDS	WT	1	95	0.165621423628181	0.00174338340661243	WT_SDS	-0.00261231287786701	-0.0225777415017202	0.98447212234525	-0.0225777415017227
259	GAR	20240716_MET053_GARBANZO_LEFT004.nd2_ZP-5-1.tif_lp.tif	0.00177088143690577	MET053	SDS	WT	2	68	0.140566109679639	0.0020671486717594	WT_SDS	0.0201461719700469	0.223174528029337	1.16729930568999	0.223174528029336
260	GAR	20240716_MET053_GARBANZO_LEFT004.nd2_ZP-6-1.tif_lp.tif	0.00172497129440308	MET053	SDS	WT	1	31	0.0557259479537606	0.00179761122431486	WT_SDS	0.00225183782726526	0.0595086839608049	1.04211080505946	0.0595086839608028
260	GAR	20240716_MET053_GARBANZO_LEFT004.nd2_ZP-6-1.tif_lp.tif	0.00172497129440308	MET053	SDS	WT	2	108	0.213305867044255	0.00197505432448384	WT_SDS	0.0270089672487229	0.195319981701566	1.14497808218154	0.19531998170156
261	GAR	20240716_MET053_GARBANZO_LEFT004.nd2_ZP-6-2.tif_lp.tif	0.00267952336714818	MET053	SDS	WT	1	83	0.204394598258659	0.00246258552118867	WT_SDS	-0.0180058412146396	-0.121802569666241	0.919038643730733	-0.121802569666238
262	GAR	20240716_MET053_GARBANZO_LEFT005.nd2_ZP-1-1.tif_lp.tif	0.00171436672717069	MET053	SDS	WT	1	73	0.127458609873429	0.00174600835443053	WT_SDS	0.00230983878996849	0.0263847068613615	1.01845674368171	0.0263847068613596
263	GAR	20240716_MET053_GARBANZO_LEFT005.nd2_ZP-2-1.tif_lp.tif	0.00169849836215359	MET053	SDS	WT	1	109	0.203555352054536	0.00186748029407832	WT_SDS	0.0184190305797949	0.136833192528294	1.09948901670442	0.136833192528298
264	GAR	20240716_MET053_GARBANZO_LEFT005.nd2_ZP-3-1.tif_lp.tif	0.00171754803768424	MET053	SDS	WT	1	114	0.223926146281883	0.00196426444106915	WT_SDS	0.0281256699858796	0.193638716998345	1.14364454325106	0.193638716998345
265	GAR	20240716_MET053_GARBANZO_LEFT005.nd2_ZP-4-1.tif_lp.tif	0.00195269404717211	MET053	SDS	WT	1	118	0.241412985371426	0.00204587275738496	WT_SDS	0.0109950878051162	0.067250497784567	1.04771802850927	0.0672504977845676
266	GAR	20240716_MET053_GARBANZO_LEFT005.nd2_ZP-4-2.tif_lp.tif	0.00257035941380599	MET053	SDS	WT	1	98	0.266666666604578	0.0027210884347406	WT_SDS	0.0147714440515915	0.0822137387781856	1.0586412235289	0.0822137387781874
267	GAR	20240716_MET053_GARBANZO_LEFT005.nd2_ZP-5-1.tif_lp.tif	0.00192275833323657	MET053	SDS	WT	1	75	0.146532387239859	0.00195376516319811	WT_SDS	0.00232551224711555	0.0230796247616039	1.01612622315845	0.0230796247616036
268	GAR	20240716_MET053_GARBANZO_LEFT006.nd2_ZP-1-1.tif_lp.tif	0.00168536438097202	MET053	SDS	WT	1	75	0.157381551805884	0.00209842069074512	WT_SDS	0.0309792232329822	0.316243397733292	1.24508427639539	0.316243397733294
269	GAR	20240716_MET053_GARBANZO_LEFT006.nd2_ZP-4-1.tif_lp.tif	0.00178770982857906	MET053	SDS	WT	1	74	0.158541237469763	0.00214244915499679	WT_SDS	0.0262507101549118	0.261148381392997	1.19843227393323	0.261148381393
270	GAR	20240716_MET053_GARBANZO_LEFT006.nd2_ZP-4-2.tif_lp.tif	0.00176216789654323	MET053	SDS	WT	1	79	0.151216906961054	0.00191413806279815	WT_SDS	0.0120056431341384	0.119343503683378	1.0862404578775	0.119343503683381
271	GAR	20240716_MET053_GARBANZO_LEFT006.nd2_ZP-4-3.tif_lp.tif	0.00178997674766852	MET053	SDS	WT	1	79	0.145937285386026	0.00184730740994969	WT_SDS	0.00452912232021288	0.045483118235313	1.03202871900758	0.0454831182353087
272	GAR	20240716_MET053_GARBANZO_LEFT006.nd2_ZP-5-1.tif_lp.tif	0.00169679620456248	MET053	SDS	WT	1	152	0.282948042964563	0.0018615002826616	WT_SDS	0.0250350198710661	0.133652536329857	1.09706768417813	0.133652536329858
273	GAR	20240716_MET053_GARBANZO_LEFT006.nd2_ZP-5-2.tif_lp.tif	0.00177761175659265	MET053	SDS	WT	1	156	0.307911802781746	0.00197379360757529	WT_SDS	0.0306043687532918	0.151030876878614	1.11036259760044	0.151030876878615
274	GAR	20240716_MET053_GARBANZO_LEFT006.nd2_ZP-6-1.tif_lp.tif	0.00172361485635487	MET053	SDS	WT	1	69	0.125139238545671	0.00181361215283581	WT_SDS	0.00620981345718523	0.0734285249436183	1.0522142728981	0.073428524943614
275	GAR	20240716_MET053_GARBANZO_LEFT006.nd2_ZP-7-1.tif_lp.tif	0.00170598106212514	MET053	SDS	WT	1	130	0.23706416413188	0.00182357049332215	WT_SDS	0.015286626055611	0.096164339089919	1.06892774709382	0.0961643390899211
275	GAR	20240716_MET053_GARBANZO_LEFT006.nd2_ZP-7-1.tif_lp.tif	0.00170598106212514	MET053	SDS	WT	2	57	0.1034866864793	0.00181555590314562	WT_SDS	0.00624576593816702	0.0898097215598705	1.0642298109007	0.0898097215598759
275	GAR	20240716_MET053_GARBANZO_LEFT006.nd2_ZP-7-1.tif_lp.tif	0.00170598106212514	MET053	SDS	WT	3	66	0.150743877282366	0.00228399814064191	WT_SDS	0.0381491271821066	0.420959844657232	1.33881799238541	0.420959844657235
276	GAR	20240716_MET053_GARBANZO_LEFT006.nd2_ZP-7-2.tif_lp.tif	0.00175475919401491	MET053	SDS	WT	1	100	0.209140154067427	0.00209140154067427	WT_SDS	0.0336642346659361	0.253197017400536	1.19184532430864	0.253197017400535
276	GAR	20240716_MET053_GARBANZO_LEFT006.nd2_ZP-7-2.tif_lp.tif	0.00175475919401491	MET053	SDS	WT	2	46	0.0801556420046836	0.00174251395662356	WT_SDS	-0.000563280920002171	-0.0101028513883369	0.993021699254738	-0.0101028513883356
277	GAR	20240716_MET053_GARBANZO_LEFT006.nd2_ZP-7-3.tif_lp.tif	0.00170876732860428	MET053	SDS	WT	1	98	0.210681315278634	0.0021498093395779	WT_SDS	0.0432221170754146	0.331252748732751	1.25810536261474	0.331252748732753
278	GAR	20240716_MET053_GARBANZO_LEFT006.nd2_ZP-7-4.tif_lp.tif	0.00168054817254062	MET053	SDS	WT	1	97	0.177370870485902	0.00182856567511239	WT_SDS	0.0143576977494622	0.121780545947173	1.08807691739535	0.121780545947168
279	GAR	20240716_MET053_GARBANZO_LEFT006.nd2_ZP-8-1.tif_lp.tif	0.00197659093554657	MET053	SDS	WT	1	78	0.156862745061517	0.00201106083412201	WT_SDS	0.00268865208888408	0.0249423938121692	1.01743906539059	0.0249423938121714
280	GAR	20240716_MET053_GARBANZO_LEFT006.nd2_ZP-8-2.tif_lp.tif	0.00260106830273644	MET053	SDS	WT	1	64	0.167284657014534	0.00261382276585209	WT_SDS	0.000816285639401448	0.00705703614299902	1.00490354793922	0.0070570361430003
281	GAR	20240716_MET053_GARBANZO_LEFT007.nd2_ZP-1-1.tif_lp.tif	0.00170577800586004	MET053	SDS	WT	1	130	0.241641870699823	0.00185878362076787	WT_SDS	0.0198907299380178	0.123928934279072	1.08969843343166	0.123928934279072
281	GAR	20240716_MET053_GARBANZO_LEFT007.nd2_ZP-1-1.tif_lp.tif	0.00170577800586004	MET053	SDS	WT	2	113	0.218142976984382	0.00193046882287063	WT_SDS	0.0253900623221973	0.178521351903732	1.13172336390708	0.178521351903729
282	GAR	20240716_MET053_GARBANZO_LEFT007.nd2_ZP-1-2.tif_lp.tif	0.00184093480524809	MET053	SDS	WT	1	79	0.160402838140726	0.00203041567266742	WT_SDS	0.0149689885261266	0.141336574339598	1.10292644089251	0.141336574339602
283	GAR	20240716_MET053_GARBANZO_LEFT007.nd2_ZP-2-1.tif_lp.tif	0.00178889050541154	MET053	SDS	WT	1	72	0.165987640153617	0.00230538389102245	WT_SDS	0.0371875237639859	0.365941921826202	1.28872274968673	0.365941921826199
284	GAR	20240716_MET053_GARBANZO_LEFT007.nd2_ZP-3-1.tif_lp.tif	0.00169839408307001	MET053	SDS	WT	1	86	0.150591287063435	0.0017510614774818	WT_SDS	0.00452939591941401	0.0440584855507856	1.03101011416419	0.0440584855507847
285	GAR	20240716_MET053_GARBANZO_LEFT007.nd2_ZP-3-2.tif_lp.tif	0.00173634158659585	MET053	SDS	WT	1	65	0.112748912768438	0.00173459865797598	WT_SDS	-0.000113290360291729	-0.00144889540624881	0.998996206372453	-0.00144889540624625
286	GAR	20240716_MET053_GARBANZO_LEFT007.nd2_ZP-3-3.tif_lp.tif	0.00169038067202596	MET053	SDS	WT	1	68	0.121400778181851	0.00178530556149781	WT_SDS	0.00645489248408546	0.0788228412899302	1.05615592454573	0.0788228412899345
287	GAR	20240716_MET053_GARBANZO_LEFT007.nd2_ZP-4-1.tif_lp.tif	0.0016937346321003	MET053	SDS	WT	1	77	0.145555809838697	0.00189033519271035	WT_SDS	0.0151382431669745	0.15843421824565	1.11607518491032	0.158434218245643
287	GAR	20240716_MET053_GARBANZO_LEFT007.nd2_ZP-4-1.tif_lp.tif	0.0016937346321003	MET053	SDS	WT	2	69	0.115770199103281	0.00167782897251132	WT_SDS	-0.00109749051163958	-0.0136121925243865	0.990609119464449	-0.0136121925243868
288	GAR	20240716_MET053_GARBANZO_LEFT007.nd2_ZP-4-2.tif_lp.tif	0.00182762689757765	MET053	SDS	WT	1	113	0.211505302460864	0.00187172834036163	WT_SDS	0.0049834630345893	0.0343994794111651	1.02413044086976	0.0343994794111682
289	GAR	20240716_MET053_GARBANZO_LEFT008.nd2_ZP-1-1.tif_lp.tif	0.00176136471261051	MET053	SDS	WT	1	276	0.598611428868026	0.00216888198865227	WT_SDS	0.112474768187524	0.300257888292414	1.2313645056723	0.30025788829242
289	GAR	20240716_MET053_GARBANZO_LEFT008.nd2_ZP-1-1.tif_lp.tif	0.00176136471261051	MET053	SDS	WT	2	91	0.204943923046812	0.00225213102249244	WT_SDS	0.0446597341992556	0.35459709353213	1.27862844439217	0.35459709353213
289	GAR	20240716_MET053_GARBANZO_LEFT008.nd2_ZP-1-1.tif_lp.tif	0.00176136471261051	MET053	SDS	WT	3	44	0.13813992543146	0.00313954375980591	WT_SDS	0.0606398780765975	0.83386125295937	1.7824495615975	0.833861252959372
290	GAR	20240716_MET053_GARBANZO_LEFT008.nd2_ZP-1-2.tif_lp.tif	0.00173355736162352	MET053	SDS	WT	1	84	0.181719691725448	0.00216332966339819	WT_SDS	0.0361008733490725	0.319517955455512	1.24791351661544	0.31951795545551
291	GAR	20240716_MET053_GARBANZO_LEFT008.nd2_ZP-2-1.tif_lp.tif	0.00167907820759133	MET053	SDS	WT	1	69	0.131883726222441	0.00191135835104986	WT_SDS	0.0160273298986386	0.186928858127888	1.13833789421384	0.186928858127888
292	GAR	20240716_MET053_GARBANZO_LEFT008.nd2_ZP-3-1.tif_lp.tif	0.00171307023774748	MET053	SDS	WT	1	51	0.0946364537812769	0.00185561674080935	WT_SDS	0.00726987165615531	0.115314462210354	1.08321112580259	0.115314462210355
292	GAR	20240716_MET053_GARBANZO_LEFT008.nd2_ZP-3-1.tif_lp.tif	0.00171307023774748	MET053	SDS	WT	2	72	0.146242465823889	0.00203114535866512	WT_SDS	0.02290140870607	0.2457091849157	1.18567546963858	0.245709184915701
292	GAR	20240716_MET053_GARBANZO_LEFT008.nd2_ZP-3-1.tif_lp.tif	0.00171307023774748	MET053	SDS	WT	3	86	0.166765850270167	0.00193913779383915	WT_SDS	0.0194418098238834	0.178831019331067	1.13196630885896	0.178831019331069
292	GAR	20240716_MET053_GARBANZO_LEFT008.nd2_ZP-3-1.tif_lp.tif	0.00171307023774748	MET053	SDS	WT	4	193	0.365575646515936	0.00189417433427946	WT_SDS	0.0349530906306714	0.144984813655351	1.10571901404937	0.144984813655354
293	GAR	20240716_MET053_GARBANZO_LEFT008.nd2_ZP-3-2.tif_lp.tif	0.00175106067195015	MET053	SDS	WT	1	84	0.147142748115584	0.00175169938232838	WT_SDS	5.36516717718205e-05	0.000526136127613378	1.00036475628084	0.000526136127608255
293	GAR	20240716_MET053_GARBANZO_LEFT008.nd2_ZP-3-2.tif_lp.tif	0.00175106067195015	MET053	SDS	WT	2	45	0.0830701151862741	0.00184600255969498	WT_SDS	0.00427238494851739	0.0761754813238336	1.05421964485051	0.0761754813238327
294	GAR	20240716_MET053_GARBANZO_LEFT008.nd2_ZP-3-3.tif_lp.tif	0.00253299763470074	MET053	SDS	WT	1	131	0.342076752800494	0.00261127292214118	WT_SDS	0.0102540626546981	0.0439075216687624	1.03090223471515	0.0439075216687602
294	GAR	20240716_MET053_GARBANZO_LEFT008.nd2_ZP-3-3.tif_lp.tif	0.00253299763470074	MET053	SDS	WT	2	38	0.0997329670935869	0.00262455176562071	WT_SDS	0.00347905697495897	0.0512253231051995	1.03614457813372	0.051225323105198
295	GAR	20240716_MET053_GARBANZO_LEFT008.nd2_ZP-4-1.tif_lp.tif	0.00168447427346673	MET053	SDS	WT	1	180	0.318532082019374	0.00176962267788541	WT_SDS	0.0153267127953627	0.0711433843545233	1.05054894916468	0.0711433843545215
296	GAR	20240716_MET053_GARBANZO_LEFT008.nd2_ZP-5-1.tif_lp.tif	0.00168916091735326	MET053	SDS	WT	1	99	0.187273975694552	0.00189165632014699	WT_SDS	0.0200470448765796	0.16334322825337	1.11987928486471	0.163343228253367
297	GAR	20240716_MET053_GARBANZO_LEFT008.nd2_ZP-5-2.tif_lp.tif	0.00170557417032373	MET053	SDS	WT	1	112	0.190203707898036	0.00169824739194675	WT_SDS	-0.00082059917822197	-0.00621085621678277	0.995704215914815	-0.00621085621678133
298	GAR	20240716_MET053_GARBANZO_LEFT009.nd2_ZP-1-1.tif_lp.tif	0.00170078585672434	MET053	SDS	WT	1	80	0.143663691123948	0.00179579613904934	WT_SDS	0.00760082258600026	0.0784220779183053	1.05586257784856	0.0784220779183029
299	GAR	20240716_MET053_GARBANZO_LEFT009.nd2_ZP-1-2.tif_lp.tif	0.00173768912187456	MET053	SDS	WT	1	66	0.125795376487076	0.00190599055283449	WT_SDS	0.011107894443355	0.133370965960592	1.09685359069197	0.133370965960597
300	GAR	20240716_MET053_GARBANZO_LEFT009.nd2_ZP-2-1.tif_lp.tif	0.00166866601344696	MET053	SDS	WT	1	88	0.148363469867036	0.00168594852121632	WT_SDS	0.00152086068370316	0.014865260130554	1.01035708022462	0.0148652601305591
301	GAR	20240716_MET053_GARBANZO_LEFT009.nd2_ZP-3-1.tif_lp.tif	0.00173969495864142	MET053	SDS	WT	1	92	0.165362020255998	0.00179741326365215	WT_SDS	0.00531008406098754	0.0470877899427159	1.03317725600343	0.0470877899427125
301	GAR	20240716_MET053_GARBANZO_LEFT009.nd2_ZP-3-1.tif_lp.tif	0.00173969495864142	MET053	SDS	WT	2	63	0.150514991953969	0.00238912685641221	WT_SDS	0.0409142095595598	0.457649095766395	1.37330216687985	0.457649095766394
302	GAR	20240716_MET053_GARBANZO_LEFT010.nd2_ZP-1-1.tif_lp.tif	0.00169944025913597	MET053	SDS	WT	1	75	0.130922407843173	0.00174563210457563	WT_SDS	0.0034643884079745	0.0386898928263094	1.02718062326189	0.0386898928263094
302	GAR	20240716_MET053_GARBANZO_LEFT010.nd2_ZP-1-1.tif_lp.tif	0.00169944025913597	MET053	SDS	WT	2	76	0.140245670219883	0.0018453377660511	WT_SDS	0.0110882105255493	0.118825260442188	1.08585032991351	0.118825260442194
303	GAR	20240716_MET053_GARBANZO_LEFT010.nd2_ZP-2-1.tif_lp.tif	0.00175266514579169	MET053	SDS	WT	1	53	0.0919966429937631	0.00173578571686345	WT_SDS	-0.000894609733196577	-0.0139615315888779	0.990369279055518	-0.01396153158888
304	GAR	20240716_MET053_GARBANZO_LEFT010.nd2_ZP-2-2.tif_lp.tif	0.00169947007754902	MET053	SDS	WT	1	160	0.32899977103807	0.00205624856898794	WT_SDS	0.0570845586302279	0.274929714156203	1.20993514163748	0.2749297141562
304	GAR	20240716_MET053_GARBANZO_LEFT010.nd2_ZP-2-2.tif_lp.tif	0.00169947007754902	MET053	SDS	WT	2	124	0.220675974618644	0.00177964495660196	WT_SDS	0.00994168500256565	0.0665044881368774	1.04717639934477	0.0665044881368701
305	GAR	20240716_MET053_GARBANZO_LEFT010.nd2_ZP-2-3.tif_lp.tif	0.0017191230688455	MET053	SDS	WT	1	100	0.174898908939213	0.00174898908939213	WT_SDS	0.00298660205466286	0.0248484610280672	1.01737282285828	0.0248484610280682
306	GAR	20240716_MET053_GARBANZO_LEFT010.nd2_ZP-3-1.tif_lp.tif	0.001667708834422	MET053	SDS	WT	1	87	0.146349278977141	0.00168217562042691	WT_SDS	0.00125861038242647	0.0124609015387635	1.0086746473403	0.0124609015387705
306	GAR	20240716_MET053_GARBANZO_LEFT010.nd2_ZP-3-1.tif_lp.tif	0.001667708834422	MET053	SDS	WT	2	38	0.0653086137026548	0.00171864772901723	WT_SDS	0.0019356779946187	0.0434064357307393	1.03054423742552	0.0434064357307402
306	GAR	20240716_MET053_GARBANZO_LEFT010.nd2_ZP-3-1.tif_lp.tif	0.001667708834422	MET053	SDS	WT	3	71	0.120012207189575	0.00169031277731796	WT_SDS	0.00160487994561259	0.0194227986841823	1.013553890481	0.0194227986841893
306	GAR	20240716_MET053_GARBANZO_LEFT010.nd2_ZP-3-1.tif_lp.tif	0.001667708834422	MET053	SDS	WT	4	222	0.394934004638344	0.00177898200287542	WT_SDS	0.0247026433966593	0.0931844852237865	1.06672217964953	0.0931844852237868
308	GAR	20240716_MET053_GARBANZO_LEFT011.nd2_ZP-1-1.tif_lp.tif	0.00180963645527019	MET053	SDS	WT	1	90	0.226779583375901	0.00251977314862112	WT_SDS	0.063912302401584	0.477593957971939	1.39241953337247	0.477593957971936
309	GAR	20240716_MET053_GARBANZO_LEFT011.nd2_ZP-1-2.tif_lp.tif	0.00176970158989106	MET053	SDS	WT	1	96	0.193453879561275	0.00201514457876328	WT_SDS	0.0235625269317335	0.187377239097487	1.13869173779028	0.187377239097484
310	GAR	20240716_MET053_GARBANZO_LEFT011.nd2_ZP-2-1.tif_lp.tif	0.00171995941473513	MET053	SDS	WT	1	95	0.199572747340426	0.00210076576147817	WT_SDS	0.0361766029405883	0.28854078575341	1.22140426307773	0.288540785753415
311	GAR	20240716_MET053_GARBANZO_LEFT011.nd2_ZP-2-2.tif_lp.tif	0.00172943993376635	MET053	SDS	WT	1	81	0.151552605442703	0.00187101982028028	WT_SDS	0.0114679708076287	0.113519934106497	1.08186458734395	0.113519934106494
312	GAR	20240716_MET053_GARBANZO_LEFT011.nd2_ZP-3-1.tif_lp.tif	0.00168769256771823	MET053	SDS	WT	1	104	0.18823529407382	0.00180995475070981	WT_SDS	0.0127152670311239	0.100901505281295	1.07244339717445	0.100901505281298
313	GAR	20240716_MET053_GARBANZO_LEFT011.nd2_ZP-3-2.tif_lp.tif	0.00177190587119634	MET053	SDS	WT	1	108	0.187716487329453	0.00173811562342086	WT_SDS	-0.00364934675975104	-0.0277779090499905	0.98092999841314	-0.0277779090499966
314	GAR	20240716_MET053_GARBANZO_LEFT011.nd2_ZP-4-1.tif_lp.tif	0.00171759676703303	MET053	SDS	WT	1	71	0.120836194371805	0.0017019182305888	WT_SDS	-0.0011131760875404	-0.0132296570118483	0.990871817678539	-0.0132296570118475
315	GAR	20240716_MET053_GARBANZO_LEFT011.nd2_ZP-5-1.tif_lp.tif	0.00168942768715735	MET053	SDS	WT	1	79	0.179812313988805	0.00227610524036462	WT_SDS	0.0463475267033741	0.430032665214782	1.34726408100628	0.430032665214784
316	GAR	20240716_MET053_GARBANZO_LEFT012.nd2_ZP-1-1.tif_lp.tif	0.00166714674598958	MET053	SDS	WT	1	70	0.117112993029878	0.00167304275756968	WT_SDS	0.000412720810606879	0.00509321731187241	1.00353658824233	0.00509321731187368
317	GAR	20240716_MET053_GARBANZO_LEFT012.nd2_ZP-2-1.tif_lp.tif	0.00168922440281194	MET053	SDS	WT	1	71	0.126680399756879	0.00178423098249125	WT_SDS	0.00674546715723109	0.0789414015615165	1.05624272270822	0.0789414015615152
317	GAR	20240716_MET053_GARBANZO_LEFT012.nd2_ZP-2-1.tif_lp.tif	0.00168922440281194	MET053	SDS	WT	2	113	0.212283512577415	0.00187861515555234	WT_SDS	0.0214011550596656	0.15330855935399	1.11211698837948	0.153308559353987
318	GAR	20240716_MET053_GARBANZO_LEFT012.nd2_ZP-3-1.tif_lp.tif	0.00181462727357286	MET053	SDS	WT	1	100	0.183749141637236	0.00183749141637236	WT_SDS	0.00228641427994969	0.0180642630719289	1.01259991136058	0.0180642630719314
319	GAR	20240716_MET053_GARBANZO_LEFT012.nd2_ZP-4-1.tif_lp.tif	0.001755098907315	MET053	SDS	WT	1	72	0.151918821968138	0.00210998363844636	WT_SDS	0.0255517006414581	0.265679476967747	1.20220212641707	0.265679476967745
320	GAR	20240716_MET053_GARBANZO_LEFT012.nd2_ZP-5-1.tif_lp.tif	0.00180091131179728	MET053	SDS	WT	1	102	0.190295262029395	0.00186563982381759	WT_SDS	0.00660230822607197	0.0509433540339024	1.03594208753995	0.0509433540338999
287	PET	20240819_MET059_PETITBORDEAUX_001.nd2_ZP-2-1.tif_lp.tif	0.00174175033732706	MET059	SDS	WT	1	84	0.150148775428534	0.00178748542176826	WT_SDS	0.00384174709306029	0.0373936330207552	1.0262581171716	0.0373936330207602
288	PET	20240819_MET059_PETITBORDEAUX_001.nd2_ZP-3-1.tif_lp.tif	0.00165210820480005	MET059	SDS	WT	1	145	0.262821393087506	0.00181256133163797	WT_SDS	0.0232657033914988	0.133721633285685	1.09712022879115	0.133721633285683
289	PET	20240819_MET059_PETITBORDEAUX_001.nd2_ZP-4-1.tif_lp.tif	0.00174412702860898	MET059	SDS	WT	1	71	0.130128938704729	0.00183280195358773	WT_SDS	0.00629591967349184	0.0715457829324173	1.05084201065875	0.0715457829324106
289	PET	20240819_MET059_PETITBORDEAUX_001.nd2_ZP-4-1.tif_lp.tif	0.00174412702860898	MET059	SDS	WT	2	72	0.134874494513497	0.00187325686824301	WT_SDS	0.00929734845365054	0.103043622486414	1.07403694657322	0.10304362248641
290	PET	20240819_MET059_PETITBORDEAUX_002.nd2_ZP-1-1.tif_lp.tif	0.00166030746092771	MET059	SDS	WT	1	110	0.185946440789849	0.00169042218899862	WT_SDS	0.00331262008780064	0.0259331806745725	1.01813804297072	0.0259331806745681
291	PET	20240819_MET059_PETITBORDEAUX_002.nd2_ZP-2-1.tif_lp.tif	0.00173597656378225	MET059	SDS	WT	1	71	0.149095902917907	0.0020999422946184	WT_SDS	0.0258415668893668	0.274602212798913	1.20966050949626	0.274602212798912
292	PET	20240819_MET059_PETITBORDEAUX_002.nd2_ZP-2-2.tif_lp.tif	0.00229383375909593	MET059	SDS	WT	1	100	0.222049286589026	0.00222049286589026	WT_SDS	-0.00733408932056689	-0.0468809026235583	0.968026936165341	-0.0468809026235593
293	PET	20240819_MET059_PETITBORDEAUX_002.nd2_ZP-3-1.tif_lp.tif	0.00169597978552127	MET059	SDS	WT	1	68	0.135393301257864	0.00199107795967447	WT_SDS	0.0200666758424171	0.231430735736336	1.17399863882369	0.231430735736342
293	PET	20240819_MET059_PETITBORDEAUX_002.nd2_ZP-3-1.tif_lp.tif	0.00169597978552127	MET059	SDS	WT	2	91	0.156801708973944	0.00172309570301038	WT_SDS	0.0024675484915084	0.0228838585355485	1.01598834946065	0.0228838585355542
293	PET	20240819_MET059_PETITBORDEAUX_002.nd2_ZP-3-1.tif_lp.tif	0.00169597978552127	MET059	SDS	WT	3	49	0.109254596754909	0.00222968564805936	WT_SDS	0.0261515872643662	0.394721351869838	1.31468881120777	0.394721351869842
294	PET	20240819_MET059_PETITBORDEAUX_002.nd2_ZP-3-2.tif_lp.tif	0.00171557854123279	MET059	SDS	WT	1	96	0.242328526685014	0.00252425548630223	WT_SDS	0.0776329867266661	0.55716276082786	1.47137273265748	0.557162760827862
295	PET	20240819_MET059_PETITBORDEAUX_002.nd2_ZP-4-1.tif_lp.tif	0.00165996144382334	MET059	SDS	WT	1	138	0.270634012296796	0.0019611160311362	WT_SDS	0.0415593330491753	0.240525164098136	1.18142263992543	0.240525164098132
296	PET	20240819_MET059_PETITBORDEAUX_004.nd2_ZP-1-1.tif_lp.tif	0.00224089985474562	MET059	SDS	WT	1	65	0.148027771385387	0.00227735032900595	WT_SDS	0.00236928082692126	0.0232780643801626	1.01626599876078	0.0232780643801645
297	PET	20240819_MET059_PETITBORDEAUX_004.nd2_ZP-2-1.tif_lp.tif	0.00171824889004362	MET059	SDS	WT	1	76	0.142336156219244	0.00187284416077953	WT_SDS	0.011749240575929	0.124291830620104	1.08997257127981	0.124291830620106
297	PET	20240819_MET059_PETITBORDEAUX_004.nd2_ZP-2-1.tif_lp.tif	0.00171824889004362	MET059	SDS	WT	2	62	0.110582131659612	0.00178358276870342	WT_SDS	0.0040507004769077	0.053839139461059	1.03802352443722	0.0538391394610578
298	PET	20240819_MET059_PETITBORDEAUX_005.nd2_ZP-1-1.tif_lp.tif	0.00169396004639566	MET059	SDS	WT	1	75	0.186236362205818	0.00248315149607758	WT_SDS	0.0591893587261438	0.551772434662984	1.46588551563606	0.551772434662984
299	PET	20240819_MET059_PETITBORDEAUX_005.nd2_ZP-1-2.tif_lp.tif	0.00167622235530708	MET059	SDS	WT	1	71	0.145433737663552	0.00204836250230355	WT_SDS	0.0264219504367493	0.289257515177472	1.22201120622108	0.289257515177473
300	PET	20240819_MET059_PETITBORDEAUX_005.nd2_ZP-1-3.tif_lp.tif	0.00170040001565936	MET059	SDS	WT	1	99	0.268925002077594	0.00271641416239994	WT_SDS	0.100585400527318	0.67582928176796	1.597514783218	0.675829281767956
300	PET	20240819_MET059_PETITBORDEAUX_005.nd2_ZP-1-3.tif_lp.tif	0.00170040001565936	MET059	SDS	WT	2	147	0.320897230412811	0.00218297435654973	WT_SDS	0.0709384281108854	0.360421005680403	1.28380048014952	0.360421005680398
301	PET	20240819_MET059_PETITBORDEAUX_005.nd2_ZP-1-4.tif_lp.tif	0.00218360730119654	MET059	SDS	WT	1	88	0.20701915002428	0.002352490341185	WT_SDS	0.0148617075189847	0.107475373515347	1.07734130578146	0.107475373515345
302	PET	20240819_MET059_PETITBORDEAUX_005.nd2_ZP-2-1.tif_lp.tif	0.0016970271649568	MET059	SDS	WT	1	96	0.188326848205179	0.00196173800213728	WT_SDS	0.0254122403693264	0.209122717966841	1.15598503232399	0.209122717966838
302	PET	20240819_MET059_PETITBORDEAUX_005.nd2_ZP-2-1.tif_lp.tif	0.0016970271649568	MET059	SDS	WT	2	90	0.154085603076965	0.00171206225641072	WT_SDS	0.0013531582308528	0.0127255051633375	1.00885966457367	0.0127255051633375
303	PET	20240819_MET059_PETITBORDEAUX_005.nd2_ZP-3-1.tif_lp.tif	0.00169155056176324	MET059	SDS	WT	1	67	0.125017166370526	0.00186592785627651	WT_SDS	0.0116832787323887	0.141546906247732	1.1030872493291	0.141546906247736
304	PET	20240819_MET059_PETITBORDEAUX_005.nd2_ZP-4-1.tif_lp.tif	0.00172870914044182	MET059	SDS	WT	1	74	0.140688181854784	0.00190119164668628	WT_SDS	0.0127637054620898	0.137208815546294	1.09977531917277	0.137208815546296
305	PET	20240819_MET059_PETITBORDEAUX_005.nd2_ZP-4-2.tif_lp.tif	0.00174892391179847	MET059	SDS	WT	1	80	0.150225070537999	0.00187781338172499	WT_SDS	0.0103111575941218	0.102586169042846	1.07369644217053	0.102586169042844
306	PET	20240819_MET059_PETITBORDEAUX_005.nd2_ZP-5-1.tif_lp.tif	0.00166305129790245	MET059	SDS	WT	1	73	0.122453650692478	0.00167744726975997	WT_SDS	0.00105090594559888	0.0124347461090149	1.00865636067611	0.0124347461090162
306	PET	20240819_MET059_PETITBORDEAUX_005.nd2_ZP-5-1.tif_lp.tif	0.00166305129790245	MET059	SDS	WT	2	105	0.177294575376436	0.00168851976548987	WT_SDS	0.00267418909667874	0.0219263971753847	1.015314300659	0.0219263971753879
307	PET	20240819_MET059_PETITBORDEAUX_005.nd2_ZP-5-2.tif_lp.tif	0.00167582519839692	MET059	SDS	WT	1	63	0.113511863863096	0.00180177561687453	WT_SDS	0.0079348763640899	0.104547684541617	1.07515725303456	0.10454768454161
307	PET	20240819_MET059_PETITBORDEAUX_005.nd2_ZP-5-2.tif_lp.tif	0.00167582519839692	MET059	SDS	WT	2	170	0.298771648667753	0.0017574802862809	WT_SDS	0.013881364940277	0.0686368340560662	1.04872530139903	0.0686368340560644
307	PET	20240819_MET059_PETITBORDEAUX_005.nd2_ZP-5-2.tif_lp.tif	0.00167582519839692	MET059	SDS	WT	3	61	0.106431677704677	0.00174478160171602	WT_SDS	0.00420634060246508	0.0581747897437365	1.04114773031523	0.0581747897437368
308	PET	20240819_MET059_PETITBORDEAUX_005.nd2_ZP-6-1.tif_lp.tif	0.00164896396656754	MET059	SDS	WT	1	75	0.132204165682197	0.00176272220909595	WT_SDS	0.00853186818963127	0.0962452622759534	1.06898770672667	0.0962452622759477
309	PET	20240819_MET059_PETITBORDEAUX_006.nd2_ZP-2-1.tif_lp.tif	0.00177688233425162	MET059	SDS	WT	1	80	0.15770199126564	0.0019712748908205	WT_SDS	0.0155514045255097	0.149780822922165	1.10940091688781	0.149780822922172
309	PET	20240819_MET059_PETITBORDEAUX_006.nd2_ZP-2-1.tif_lp.tif	0.00177688233425162	MET059	SDS	WT	2	43	0.0894026092719287	0.00207913044818439	WT_SDS	0.0129966688991088	0.226632129402567	1.17010024136464	0.226632129402572
310	PET	20240819_MET059_PETITBORDEAUX_006.nd2_ZP-2-2.tif_lp.tif	0.00206787180271652	MET059	SDS	WT	1	243	0.544502937234938	0.00224075282812732	WT_SDS	0.0420100891748243	0.115836768676919	1.08360335741495	0.115836768676919
311	PET	20240819_MET059_PETITBORDEAUX_006.nd2_ZP-2-3.tif_lp.tif	0.00216339016453548	MET059	SDS	WT	1	80	0.181841763900593	0.00227302204875741	WT_SDS	0.00877055073775426	0.0713178017524589	1.05067596498271	0.0713178017524598
312	PET	20240819_MET059_PETITBORDEAUX_006.nd2_ZP-3-1.tif_lp.tif	0.00201264852220831	MET059	SDS	WT	1	65	0.140352483373135	0.00215926897497131	WT_SDS	0.00953032942959495	0.101447717641322	1.07284950707743	0.101447717641323
313	PET	20240819_MET059_PETITBORDEAUX_006.nd2_ZP-4-1.tif_lp.tif	0.00210945764628847	MET059	SDS	WT	1	64	0.131609063828364	0.00205639162231819	WT_SDS	-0.00339622553409824	-0.0367570816890226	0.974843759454641	-0.0367570816890193
313	PET	20240819_MET059_PETITBORDEAUX_006.nd2_ZP-4-1.tif_lp.tif	0.00210945764628847	MET059	SDS	WT	2	113	0.251911192433909	0.0022293025879107	WT_SDS	0.0135424784033112	0.0797203285060505	1.05681315376637	0.0797203285060556
314	PET	20240819_MET059_PETITBORDEAUX_006.nd2_ZP-4-2.tif_lp.tif	0.00173481862376055	MET059	SDS	WT	1	68	0.12037842371501	0.00177027093698545	WT_SDS	0.00241075729929263	0.0291853431235238	1.02043574627303	0.0291853431235304
315	PET	20240819_MET059_PETITBORDEAUX_006.nd2_ZP-4-3.tif_lp.tif	0.00170389341896978	MET059	SDS	WT	1	90	0.170122835086659	0.0018902537231851	WT_SDS	0.0167724273793785	0.149744800449336	1.10937321674028	0.149744800449339
316	PET	20240819_MET059_PETITBORDEAUX_006.nd2_ZP-5-1.tif_lp.tif	0.00166332494985831	MET059	SDS	WT	1	115	0.208819714607671	0.00181582360528409	WT_SDS	0.0175373453739658	0.126554018179888	1.0916830204698	0.12655401817988
316	PET	20240819_MET059_PETITBORDEAUX_006.nd2_ZP-5-1.tif_lp.tif	0.00166332494985831	MET059	SDS	WT	2	144	0.263767452444881	0.00183171841975612	WT_SDS	0.0242486596652852	0.139127699310658	1.10123906931845	0.139127699310655
317	PET	20240819_MET059_PETITBORDEAUX_006.nd2_ZP-6-1.tif_lp.tif	0.00208054311755911	MET059	SDS	WT	1	87	0.182986190542579	0.00210328954646642	WT_SDS	0.00197893931493584	0.0156872830021038	1.01093292838554	0.0156872830021047
318	PET	20240819_MET059_PETITBORDEAUX_007.nd2_ZP-1-1.tif_lp.tif	0.00169815675072048	MET059	SDS	WT	1	85	0.154818036127836	0.00182138866032748	WT_SDS	0.0104747123165947	0.101069172257249	1.0725680415278	0.101069172257251
319	PET	20240819_MET059_PETITBORDEAUX_007.nd2_ZP-1-2.tif_lp.tif	0.00167352205528485	MET059	SDS	WT	1	189	0.319844357902184	0.00169229818995865	WT_SDS	0.00354868945334708	0.0160962353315979	1.01121953225206	0.016096235331603
320	PET	20240819_MET059_PETITBORDEAUX_007.nd2_ZP-1-3.tif_lp.tif	0.00167298922773267	MET059	SDS	WT	1	94	0.159166857367381	0.00169326444007853	WT_SDS	0.00190586996051009	0.0173791430566633	1.01211915295673	0.0173791430566702
321	PET	20240819_MET059_PETITBORDEAUX_007.nd2_ZP-2-1.tif_lp.tif	0.00167430130640666	MET059	SDS	WT	1	71	0.154070344055071	0.00217000484584608	WT_SDS	0.0351949513001988	0.374139086447349	1.29606590972761	0.374139086447349
322	PET	20240819_MET059_PETITBORDEAUX_007.nd2_ZP-2-2.tif_lp.tif	0.0016502300898234	MET059	SDS	WT	1	131	0.25822842749767	0.00197120937021122	WT_SDS	0.042048285730804	0.256413827133694	1.19450577369012	0.256413827133698
323	PET	20240819_MET059_PETITBORDEAUX_007.nd2_ZP-3-1.tif_lp.tif	0.00170684201376779	MET059	SDS	WT	1	78	0.157640955178067	0.0020210378868983	WT_SDS	0.0245072781041797	0.243766839203316	1.18408023155988	0.243766839203316
324	PET	20240819_MET059_PETITBORDEAUX_007.nd2_ZP-3-2.tif_lp.tif	0.00168228149414062	MET059	SDS	WT	1	64	0.107469291193411	0.00167920767489704	WT_SDS	-0.000196724431589246	-0.00263846455682196	0.998172827048097	-0.00263846455682036
325	PET	20240819_MET059_PETITBORDEAUX_007.nd2_ZP-4-1.tif_lp.tif	0.00173632343809808	MET059	SDS	WT	1	123	0.225650415755808	0.00183455622565698	WT_SDS	0.0120826328697441	0.079395406589758	1.05657516647158	0.0793954065897616
326	PET	20240819_MET059_PETITBORDEAUX_007.nd2_ZP-4-2.tif_lp.tif	0.00168872496661018	MET059	SDS	WT	1	117	0.219928282545879	0.00187972891064854	WT_SDS	0.0223474614524885	0.154590231951834	1.11310541847544	0.154590231951832
327	PET	20240819_MET059_PETITBORDEAUX_007.nd2_ZP-5-1.tif_lp.tif	0.00167387308915617	MET059	SDS	WT	1	96	0.181887540966272	0.00189466188506534	WT_SDS	0.0211957244072805	0.178750264097082	1.13190294852071	0.17875026409708
328	PET	20240819_MET059_PETITBORDEAUX_008.nd2_ZP-1-1.tif_lp.tif	0.00164960967999205	MET059	SDS	WT	1	78	0.155046921456233	0.00198778104431068	WT_SDS	0.0263773664168527	0.269034147976407	1.20500083651319	0.269034147976411
329	PET	20240819_MET059_PETITBORDEAUX_008.nd2_ZP-1-2.tif_lp.tif	0.00204470900789807	MET059	SDS	WT	1	71	0.162172884680331	0.00228412513634269	WT_SDS	0.0169985451195678	0.159746150162537	1.11709056277438	0.159746150162539
330	PET	20240819_MET059_PETITBORDEAUX_008.nd2_ZP-1-3.tif_lp.tif	0.00164655596778877	MET059	SDS	WT	1	111	0.187106126453727	0.00168564077886241	WT_SDS	0.00433841402917354	0.0338455700768542	1.02373731099231	0.0338455700768582
331	PET	20240819_MET059_PETITBORDEAUX_008.nd2_ZP-1-4.tif_lp.tif	0.00164629750573654	MET059	SDS	WT	1	96	0.161120012169704	0.00167833346010108	WT_SDS	0.00307545161899619	0.0278043148359033	1.01945939555452	0.0278043148359001
332	PET	20240819_MET059_PETITBORDEAUX_008.nd2_ZP-1-5.tif_lp.tif	0.00165087549129235	MET059	SDS	WT	1	77	0.175509269814938	0.00227934116642777	WT_SDS	0.0483918569854276	0.465385563392433	1.38068629551429	0.465385563392431
332	PET	20240819_MET059_PETITBORDEAUX_008.nd2_ZP-1-5.tif_lp.tif	0.00165087549129235	MET059	SDS	WT	2	73	0.124879835173488	0.00171068267360942	WT_SDS	0.00436592430914633	0.0513408525633394	1.03622755479291	0.0513408525633369
333	PET	20240819_MET059_PETITBORDEAUX_008.nd2_ZP-2-1.tif_lp.tif	0.0016629884117528	MET059	SDS	WT	1	115	0.211657892679796	0.00184050341460692	WT_SDS	0.0204142253282235	0.146322310805316	1.1067445819824	0.146322310805318
333	PET	20240819_MET059_PETITBORDEAUX_008.nd2_ZP-2-1.tif_lp.tif	0.0016629884117528	MET059	SDS	WT	2	34	0.0573739223182201	0.00168746830347706	WT_SDS	0.000832316318624897	0.021082288098834	1.01472042231398	0.0210822880988325
334	PET	20240819_MET059_PETITBORDEAUX_008.nd2_ZP-3-1.tif_lp.tif	0.00165274812771819	MET059	SDS	WT	1	142	0.239139391109347	0.00168408021907991	WT_SDS	0.00444915697336429	0.0270939806765103	1.01895757183823	0.02709398067651
335	PET	20240819_MET059_PETITBORDEAUX_008.nd2_ZP-4-1.tif_lp.tif	0.00164678632391244	MET059	SDS	WT	1	215	0.376440070103854	0.00175088404699467	WT_SDS	0.0223810104626803	0.0884301712179641	1.06321264730625	0.0884301712179608
336	PET	20240819_MET059_PETITBORDEAUX_008.nd2_ZP-4-2.tif_lp.tif	0.00167985049841916	MET059	SDS	WT	1	63	0.113801785279065	0.00180637754411215	WT_SDS	0.00797120387865845	0.104766613297103	1.07532042036601	0.104766613297102
337	PET	20240819_MET059_PETITBORDEAUX_008.nd2_ZP-5-1.tif_lp.tif	0.0016702938079834	MET059	SDS	WT	1	75	0.133714808849618	0.0017828641179949	WT_SDS	0.00844277325086296	0.094094853396129	1.06739551417449	0.0940948533961239
338	PET	20240819_MET059_PETITBORDEAUX_008.nd2_ZP-6-1.tif_lp.tif	0.0016464791841955	MET059	SDS	WT	1	79	0.141237506642938	0.00178781653978402	WT_SDS	0.0111656510914932	0.118814426595055	1.08584217580472	0.118814426595054
339	PET	20240819_MET059_PETITBORDEAUX_008.nd2_ZP-6-2.tif_lp.tif	0.00163694906659225	MET059	SDS	WT	1	81	0.133272297214717	0.00164533700265082	WT_SDS	0.000679422820744152	0.00737367788354776	1.00512412770181	0.0073736778835484
340	PET	20240819_MET059_PETITBORDEAUX_008.nd2_ZP-6-3.tif_lp.tif	0.00217248293313574	MET059	SDS	WT	1	139	0.278049896936864	0.0020003589707688	WT_SDS	-0.0239252307690046	-0.119085923940755	0.920770856359043	-0.119085923940755
341	PET	20240819_MET059_PETITBORDEAUX_009.nd2_ZP-1-1.tif_lp.tif	0.00169379549686091	MET059	SDS	WT	1	123	0.22876325622201	0.00185986387172366	WT_SDS	0.0204264101081176	0.134937331528181	1.09804511534629	0.134937331528185
342	PET	20240819_MET059_PETITBORDEAUX_009.nd2_ZP-1-2.tif_lp.tif	0.00167228103550547	MET059	SDS	WT	1	159	0.276554512791336	0.00173933655843607	WT_SDS	0.0106618281459651	0.056719798320953	1.04009823797968	0.0567197983209545
342	PET	20240819_MET059_PETITBORDEAUX_009.nd2_ZP-1-2.tif_lp.tif	0.00167228103550547	MET059	SDS	WT	2	45	0.0809491111431271	0.00179886913651394	WT_SDS	0.00569646454538071	0.105272917564371	1.07569786317059	0.10527291756438
343	PET	20240819_MET059_PETITBORDEAUX_009.nd2_ZP-2-1.tif_lp.tif	0.00167516293488999	MET059	SDS	WT	1	117	0.201068131485954	0.00171853103834149	WT_SDS	0.0050740681038246	0.0368744821484406	1.02588888671558	0.0368744821484469
343	PET	20240819_MET059_PETITBORDEAUX_009.nd2_ZP-2-1.tif_lp.tif	0.00167516293488999	MET059	SDS	WT	2	53	0.10484473942779	0.00197820263071302	WT_SDS	0.0160611038786204	0.239888785139302	1.18090162426077	0.239888785139306
344	PET	20240819_MET059_PETITBORDEAUX_009.nd2_ZP-2-2.tif_lp.tif	0.00164968021795907	MET059	SDS	WT	1	65	0.109880216652527	0.00169046487157735	WT_SDS	0.00265100248518813	0.0352336443138509	1.02472276334182	0.0352336443138515
345	PET	20240819_MET059_PETITBORDEAUX_009.nd2_ZP-3-1.tif_lp.tif	0.00163483819203397	MET059	SDS	WT	1	197	0.329671168001369	0.0016734577055907	WT_SDS	0.00760804417067706	0.0336842371195066	1.02362283542488	0.033684237119501
346	PET	20240819_MET059_PETITBORDEAUX_009.nd2_ZP-3-2.tif_lp.tif	0.00167243556504536	MET059	SDS	WT	1	177	0.302845807513222	0.00171099326278657	WT_SDS	0.00682471250019334	0.032883450739719	1.02305481810306	0.0328834507397231
346	PET	20240819_MET059_PETITBORDEAUX_009.nd2_ZP-3-2.tif_lp.tif	0.00167243556504536	MET059	SDS	WT	2	68	0.125932707684115	0.00185195158358992	WT_SDS	0.0122070892610301	0.147095753723041	1.10733807764946	0.147095753723042
347	PET	20240819_MET059_PETITBORDEAUX_009.nd2_ZP-4-1.tif_lp.tif	0.00162719209874398	MET059	SDS	WT	1	80	0.130830853711814	0.00163538567139767	WT_SDS	0.000655485812295492	0.00724632626039314	1.00503540587495	0.00724632626038964
347	PET	20240819_MET059_PETITBORDEAUX_009.nd2_ZP-4-1.tif_lp.tif	0.00162719209874398	MET059	SDS	WT	2	65	0.110582131659612	0.00170126356399403	WT_SDS	0.00481464524125354	0.0642220852870695	1.04552103301585	0.0642220852870658
347	PET	20240819_MET059_PETITBORDEAUX_009.nd2_ZP-4-1.tif_lp.tif	0.00162719209874398	MET059	SDS	WT	3	85	0.142442969372496	0.00167579963967642	WT_SDS	0.00413164097925794	0.0424650903066453	1.02987203598761	0.04246509030664
348	PET	20240819_MET059_PETITBORDEAUX_009.nd2_ZP-4-2.tif_lp.tif	0.00186254160014298	MET059	SDS	WT	1	154	0.293827725574374	0.00190797224398944	WT_SDS	0.00699631915235488	0.0347675353105981	1.02439174719264	0.0347675353105981
349	PET	20240819_MET059_PETITBORDEAUX_009.nd2_ZP-5-1.tif_lp.tif	0.00162823488248275	MET059	SDS	WT	1	76	0.124055847991258	0.00163231378935866	WT_SDS	0.000309996922569195	0.00360958990902313	1.00250510962503	0.00360958990902281
350	PET	20240819_MET059_PETITBORDEAUX_010.nd2_ZP-1-1.tif_lp.tif	0.00236611005638828	MET059	SDS	WT	1	163	0.399252307834104	0.00244940066155892	WT_SDS	0.0135763686428144	0.0499116023101682	1.03520149240132	0.0499116023101679
351	PET	20240819_MET059_PETITBORDEAUX_010.nd2_ZP-1-2.tif_lp.tif	0.00167624112252546	MET059	SDS	WT	1	75	0.133546959608793	0.00178062612811724	WT_SDS	0.00782887541938349	0.0871549390204805	1.06227326378589	0.0871549390204808
352	PET	20240819_MET059_PETITBORDEAUX_010.nd2_ZP-2-1.tif_lp.tif	0.00167019669438752	MET059	SDS	WT	1	79	0.141405355883762	0.00178994121371851	WT_SDS	0.00945981702714843	0.0998941915857002	1.07169486069118	0.0998941915856978
352	PET	20240819_MET059_PETITBORDEAUX_010.nd2_ZP-2-1.tif_lp.tif	0.00167019669438752	MET059	SDS	WT	2	99	0.173861295450479	0.00175617470151999	WT_SDS	0.00851182270611464	0.0724183542050533	1.05147777349901	0.0724183542050521
353	PET	20240819_MET059_PETITBORDEAUX_010.nd2_ZP-3-1.tif_lp.tif	0.00171245756603423	MET059	SDS	WT	1	70	0.159319447586313	0.0022759921083759	WT_SDS	0.0394474179639171	0.410427316197797	1.32907941984614	0.410427316197794
353	PET	20240819_MET059_PETITBORDEAUX_010.nd2_ZP-3-1.tif_lp.tif	0.00171245756603423	MET059	SDS	WT	2	89	0.15309376665391	0.00172015468150461	WT_SDS	0.000685043276864167	0.00647006310605907	1.004494777344	0.00647006310605556
354	PET	20240819_MET059_PETITBORDEAUX_010.nd2_ZP-4-1.tif_lp.tif	0.00170114158753319	MET059	SDS	WT	1	74	0.151903562946245	0.00205275085062493	WT_SDS	0.0260190854687893	0.271055310457381	1.20669018126916	0.271055310457376
355	PET	20240819_MET059_PETITBORDEAUX_010.nd2_ZP-5-1.tif_lp.tif	0.00167464390562273	MET059	SDS	WT	1	173	0.296299687121063	0.00171271495445701	WT_SDS	0.00658629144833089	0.0324307098704322	1.02273381744409	0.03243070987043
356	PET	20240819_MET059_PETITBORDEAUX_011.nd2_ZP-1-1.tif_lp.tif	0.001803473522674	MET059	SDS	WT	1	156	0.411764705786481	0.00263951734478514	WT_SDS	0.130422836249337	0.549495903621078	1.46357421475839	0.549495903621081
357	PET	20240819_MET059_PETITBORDEAUX_011.nd2_ZP-2-1.tif_lp.tif	0.00166186763916487	MET059	SDS	WT	1	101	0.180285343667492	0.00178500340264844	WT_SDS	0.0124367121118408	0.10312134234963	1.07409480790266	0.103121342349627
358	PET	20240819_MET059_PETITBORDEAUX_011.nd2_ZP-2-2.tif_lp.tif	0.00167130653864345	MET059	SDS	WT	1	68	0.115617608884349	0.00170025895418161	WT_SDS	0.00196876425659454	0.0247781234890285	1.01732322280128	0.0247781234890329
359	PET	20240819_MET059_PETITBORDEAUX_011.nd2_ZP-2-3.tif_lp.tif	0.00168932295425779	MET059	SDS	WT	1	38	0.0649729152210057	0.00170981355844752	WT_SDS	0.000778642959209472	0.0173938593092034	1.01212947716012	0.0173938593092091
360	PET	20240819_MET059_PETITBORDEAUX_011.nd2_ZP-3-1.tif_lp.tif	0.001698205653183	MET059	SDS	WT	1	162	0.312535286415368	0.00192923016305783	WT_SDS	0.0374259705997222	0.184014091338473	1.13604036086078	0.184014091338475
361	PET	20240819_MET059_PETITBORDEAUX_011.nd2_ZP-4-1.tif_lp.tif	0.00167920454720075	MET059	SDS	WT	1	34	0.0933089188765734	0.00274437996695804	WT_SDS	0.0362159642717481	0.708702261944864	1.63433333451422	0.708702261944859
361	PET	20240819_MET059_PETITBORDEAUX_011.nd2_ZP-4-1.tif_lp.tif	0.00167920454720075	MET059	SDS	WT	2	87	0.16809338517487	0.00193210787557322	WT_SDS	0.0220025895684055	0.20239766806669	1.15060900638583	0.202397668066684
362	PET	20240819_MET059_PETITBORDEAUX_011.nd2_ZP-5-1.tif_lp.tif	0.00260638697751847	MET059	SDS	WT	1	80	0.194522011093795	0.00243152513867244	WT_SDS	-0.0139889471076826	-0.100189793587586	0.932910254557627	-0.100189793587584
362	PET	20240819_MET059_PETITBORDEAUX_011.nd2_ZP-5-1.tif_lp.tif	0.00260638697751847	MET059	SDS	WT	2	90	0.21857022959739	0.00242855810663766	WT_SDS	-0.0160045983792729	-0.101951295487227	0.931771884829581	-0.101951295487227
363	PET	20240819_MET059_PETITBORDEAUX_011.nd2_ZP-5-2.tif_lp.tif	0.00173915294500498	MET059	SDS	WT	1	111	0.226855878485367	0.00204374665302132	WT_SDS	0.0338099015898143	0.232831555900467	1.17513911521765	0.232831555900463
364	PET	20240819_MET059_PETITBORDEAUX_011.nd2_ZP-5-3.tif_lp.tif	0.00173376273107893	MET059	SDS	WT	1	116	0.210452429950237	0.00181424508577791	WT_SDS	0.00933595314508176	0.0654628858882597	1.04642062795345	0.065462885888259
365	PET	20240819_MET059_PETITBORDEAUX_011.nd2_ZP-6-1.tif_lp.tif	0.00165196902021415	MET059	SDS	WT	1	44	0.0764019226189703	0.00173640733224932	WT_SDS	0.00371528572954789	0.0719187879277407	1.05111373821297	0.0719187879277328
365	PET	20240819_MET059_PETITBORDEAUX_011.nd2_ZP-6-1.tif_lp.tif	0.00165196902021415	MET059	SDS	WT	2	118	0.212741283234209	0.00180289223079838	WT_SDS	0.0178089388489397	0.126126529404295	1.09135958891327	0.12612652940429
366	PET	20240819_MET059_PETITBORDEAUX_011.nd2_ZP-6-2.tif_lp.tif	0.00165796392501597	MET059	SDS	WT	1	64	0.112260624067858	0.00175407225106028	WT_SDS	0.00615093286683588	0.0812955581512275	1.05796768228439	0.0812955581512269
366	PET	20240819_MET059_PETITBORDEAUX_011.nd2_ZP-6-2.tif_lp.tif	0.00165796392501597	MET059	SDS	WT	2	135	0.230930037330836	0.0017105928691173	WT_SDS	0.00710490745368031	0.0450838148728683	1.03174311775259	0.0450838148728636
367	PET	20240819_MET059_PETITBORDEAUX_011.nd2_ZP-6-3.tif_lp.tif	0.00164617786379974	MET059	SDS	WT	1	74	0.129076066194102	0.00174427116478516	WT_SDS	0.00725890427292133	0.0835041168748499	1.05958851904314	0.0835041168748472
367	PET	20240819_MET059_PETITBORDEAUX_011.nd2_ZP-6-3.tif_lp.tif	0.00164617786379974	MET059	SDS	WT	2	98	0.169634546386078	0.00173096475904161	WT_SDS	0.00830911573370338	0.0724561306006861	1.05150530638662	0.0724561306006848
367	PET	20240819_MET059_PETITBORDEAUX_011.nd2_ZP-6-3.tif_lp.tif	0.00164617786379974	MET059	SDS	WT	3	141	0.250553139485419	0.00177697262046396	WT_SDS	0.0184420606896553	0.11030123017105	1.07945359948063	0.110301230171048
368	PET	20240819_MET059_PETITBORDEAUX_012.nd2_ZP-1-1.tif_lp.tif	0.00167508993548103	MET059	SDS	WT	1	89	0.183947508921847	0.0020668259429421	WT_SDS	0.0348645046640354	0.303178341934413	1.23385968667323	0.303178341934411
368	PET	20240819_MET059_PETITBORDEAUX_012.nd2_ZP-1-1.tif_lp.tif	0.00167508993548103	MET059	SDS	WT	2	220	0.384985122364014	0.00174993237438188	WT_SDS	0.0164653365581887	0.0630606147499253	1.04467965409831	0.0630606147499189
368	PET	20240819_MET059_PETITBORDEAUX_012.nd2_ZP-1-1.tif_lp.tif	0.00167508993548103	MET059	SDS	WT	3	39	0.0674906538333744	0.00173052958547114	WT_SDS	0.00216214634961437	0.046975050447327	1.03309652145584	0.0469750504473254
369	PET	20240819_MET059_PETITBORDEAUX_012.nd2_ZP-2-1.tif_lp.tif	0.00168748353448048	MET059	SDS	WT	1	87	0.149767299881205	0.00172146321702534	WT_SDS	0.00295623238140311	0.0287619295565606	1.0201363046516	0.0287619295565578
370	PET	20240819_MET059_PETITBORDEAUX_012.nd2_ZP-3-1.tif_lp.tif	0.00168366144666181	MET059	SDS	WT	1	81	0.148638132261112	0.00183503866989028	WT_SDS	0.0122615550815059	0.124208397256521	1.08990953824393	0.124208397256522
371	PET	20240819_MET059_PETITBORDEAUX_012.nd2_ZP-4-1.tif_lp.tif	0.0016847644596593	MET059	SDS	WT	1	73	0.138200961286202	0.00189316385323564	WT_SDS	0.0152131557310734	0.168252373683577	1.12369645642839	0.16825237368357
371	PET	20240819_MET059_PETITBORDEAUX_012.nd2_ZP-4-1.tif_lp.tif	0.0016847644596593	MET059	SDS	WT	2	66	0.132082093507051	0.00200124384101593	WT_SDS	0.0208876391695379	0.248350054797174	1.18784784991288	0.248350054797171
371	PET	20240819_MET059_PETITBORDEAUX_012.nd2_ZP-4-1.tif_lp.tif	0.0016847644596593	MET059	SDS	WT	3	57	0.0998702982906252	0.00175211049632676	WT_SDS	0.00383872409004528	0.0565468529966739	1.03997356204978	0.0565468529966727
372	PET	20240819_MET059_PETITBORDEAUX_012.nd2_ZP-5-1.tif_lp.tif	0.00169778101652571	MET059	SDS	WT	1	82	0.147554741706699	0.00179944806959389	WT_SDS	0.00833669835159065	0.0839040790614476	1.05988231231153	0.0839040790614489
372	PET	20240819_MET059_PETITBORDEAUX_012.nd2_ZP-5-1.tif_lp.tif	0.00169778101652571	MET059	SDS	WT	2	64	0.121385519159958	0.00189664873687434	WT_SDS	0.0127275341023121	0.159802124533738	1.11713390502833	0.15980212453374
373	PET	20240819_MET059_PETITBORDEAUX_012.nd2_ZP-5-2.tif_lp.tif	0.00173922853732328	MET059	SDS	WT	1	66	0.11882200348191	0.00180033338608954	WT_SDS	0.00403292001857328	0.0498165723816124	1.0351333062073	0.0498165723816109
374	PET	20240819_MET059_PETITBORDEAUX_012.nd2_ZP-6-1.tif_lp.tif	0.00167757163908612	MET059	SDS	WT	1	73	0.127229724545032	0.00174287293897304	WT_SDS	0.0047669948917449	0.055093019554335	1.03892608718784	0.0550930195543381
374	PET	20240819_MET059_PETITBORDEAUX_012.nd2_ZP-6-1.tif_lp.tif	0.00167757163908612	MET059	SDS	WT	2	105	0.178393224952742	0.00169898309478802	WT_SDS	0.00224820284869967	0.0182971208500339	1.01276336294858	0.0182971208500327
375	PET	20240819_MET059_PETITBORDEAUX_012.nd2_ZP-6-2.tif_lp.tif	0.00167121659123488	MET059	SDS	WT	1	74	0.135454337345436	0.00183046401818157	WT_SDS	0.0117843095940553	0.131310694415382	1.09528832335791	0.131310694415379
375	PET	20240819_MET059_PETITBORDEAUX_012.nd2_ZP-6-2.tif_lp.tif	0.00167121659123488	MET059	SDS	WT	2	69	0.120561531977728	0.00174726857938736	WT_SDS	0.00524758718252148	0.0642026673711125	1.0455069609477	0.0642026673711082
376	PET	20240819_MET059_PETITBORDEAUX_012.nd2_ZP-6-3.tif_lp.tif	0.0016534928066808	MET059	SDS	WT	1	77	0.129228656413034	0.00167829423913031	WT_SDS	0.00190971029861184	0.0214789024758908	1.01499941962209	0.0214789024758956
130	NEO	20240825_MET062_NEON_RIGHT_001.nd2_ZP-1-1.tif_lp.tif	0.00169585552351955	MET062	SDS	WT	1	71	0.141573205124587	0.00199398880457165	WT_SDS	0.0211674629546991	0.233644043243632	1.17580110859524	0.233644043243631
130	NEO	20240825_MET062_NEON_RIGHT_001.nd2_ZP-1-1.tif_lp.tif	0.00169585552351955	MET062	SDS	WT	2	78	0.158846417907625	0.00203649253727725	WT_SDS	0.0265696870731009	0.264073261223009	1.20086440680439	0.264073261223006
131	NEO	20240825_MET062_NEON_RIGHT_001.nd2_ZP-10-1.tif_lp.tif	0.00166210952629111	MET062	SDS	WT	1	116	0.192675669444725	0.00166099715038556	WT_SDS	-0.000129035605043792	-0.000965854797105987	0.999330744521974	-0.000965854797106148
132	NEO	20240825_MET062_NEON_RIGHT_001.nd2_ZP-11-1.tif_lp.tif	0.00181783241561697	MET062	SDS	WT	1	68	0.139177538687363	0.00204672851010828	WT_SDS	0.0155649344254096	0.171100542782624	1.12591704962727	0.171100542782618
132	NEO	20240825_MET062_NEON_RIGHT_001.nd2_ZP-11-1.tif_lp.tif	0.00181783241561697	MET062	SDS	WT	2	64	0.138277256395668	0.00216058213118231	WT_SDS	0.021935981796182	0.249200868920614	1.188548577207	0.249200868920611
133	NEO	20240825_MET062_NEON_RIGHT_001.nd2_ZP-13-1.tif_lp.tif	0.00164793611391867	MET062	SDS	WT	1	79	0.132143129594624	0.00167269784296992	WT_SDS	0.00195617659504918	0.0215165455383605	1.01502590351781	0.0215165455383554
134	NEO	20240825_MET062_NEON_RIGHT_001.nd2_ZP-14-1.tif_lp.tif	0.00168192474348476	MET062	SDS	WT	1	72	0.125307087786496	0.00174037621925688	WT_SDS	0.00420850625559319	0.0492860542564849	1.0347527295728	0.0492860542564784
134	NEO	20240825_MET062_NEON_RIGHT_001.nd2_ZP-14-1.tif_lp.tif	0.00168192474348476	MET062	SDS	WT	2	158	0.290058747166768	0.00183581485548587	WT_SDS	0.0243146376961761	0.126307413577734	1.09149643145285	0.126307413577729
136	NEO	20240825_MET062_NEON_RIGHT_001.nd2_ZP-2-1.tif_lp.tif	0.00168547638749654	MET062	SDS	WT	1	44	0.074143587378785	0.00168508153133602	WT_SDS	-1.73736710628869e-05	-0.000338019426439589	0.999765730233037	-0.000338019426439589
136	NEO	20240825_MET062_NEON_RIGHT_001.nd2_ZP-2-1.tif_lp.tif	0.00168547638749654	MET062	SDS	WT	2	120	0.205249103484675	0.00171040919570563	WT_SDS	0.00299193698509012	0.0211850984009198	1.01479273657825	0.0211850984009248
137	NEO	20240825_MET062_NEON_RIGHT_001.nd2_ZP-2-2.tif_lp.tif	0.00173592567443848	MET062	SDS	WT	1	75	0.138796063140035	0.00185061417520046	WT_SDS	0.00860163755714893	0.0922989681354376	1.06606763322345	0.0922989681354328
138	NEO	20240825_MET062_NEON_RIGHT_001.nd2_ZP-3-1.tif_lp.tif	0.00167335886904534	MET062	SDS	WT	1	83	0.18663309677504	0.00224859152741012	WT_SDS	0.0477443106442769	0.426274729766606	1.34375929097203	0.426274729766604
139	NEO	20240825_MET062_NEON_RIGHT_001.nd2_ZP-4-1.tif_lp.tif	0.00168729008708875	MET062	SDS	WT	1	50	0.0904097047168761	0.00180819409433752	WT_SDS	0.00604520036243887	0.0998415170990411	1.07165573257019	0.0998415170990349
139	NEO	20240825_MET062_NEON_RIGHT_001.nd2_ZP-4-1.tif_lp.tif	0.00168729008708875	MET062	SDS	WT	2	67	0.11931029218249	0.00178075062958941	WT_SDS	0.00626185634754428	0.0777774702839286	1.05539091541865	0.0777774702839277
140	NEO	20240825_MET062_NEON_RIGHT_001.nd2_ZP-5-1.tif_lp.tif	0.00166506811686232	MET062	SDS	WT	1	88	0.153612573398277	0.00174559742498042	WT_SDS	0.00708657911439267	0.0681396803558033	1.04836397220184	0.0681396803558045
140	NEO	20240825_MET062_NEON_RIGHT_001.nd2_ZP-5-1.tif_lp.tif	0.00166506811686232	MET062	SDS	WT	2	68	0.129365987610072	0.00190244099426576	WT_SDS	0.0161413556634339	0.192270509851139	1.14256046043975	0.192270509851139
140	NEO	20240825_MET062_NEON_RIGHT_001.nd2_ZP-5-1.tif_lp.tif	0.00166506811686232	MET062	SDS	WT	3	56	0.102082856465131	0.00182290815116305	WT_SDS	0.00883904192084092	0.130660673517601	1.0947949412413	0.130660673517601
141	NEO	20240825_MET062_NEON_RIGHT_001.nd2_ZP-6-1.tif_lp.tif	0.00172961084214578	MET062	SDS	WT	1	112	0.227679865667596	0.00203285594346068	WT_SDS	0.0339634513472688	0.233060511681881	1.17532562465826	0.233060511681881
141	NEO	20240825_MET062_NEON_RIGHT_001.nd2_ZP-6-1.tif_lp.tif	0.00172961084214578	MET062	SDS	WT	2	57	0.105699244653806	0.00185437271322467	WT_SDS	0.00711142665149649	0.100483770789656	1.07213291454863	0.100483770789659
142	NEO	20240825_MET062_NEON_RIGHT_001.nd2_ZP-7-1.tif_lp.tif	0.00173491970508685	MET062	SDS	WT	1	95	0.291905090911314	0.00307268516748751	WT_SDS	0.127087718928063	0.824631059463076	1.77108206130709	0.824631059463074
143	NEO	20240825_MET062_NEON_RIGHT_001.nd2_ZP-8-1.tif_lp.tif	0.00162923478927239	MET062	SDS	WT	1	173	0.321858548792079	0.00186045403926057	WT_SDS	0.040000930247956	0.191460224654776	1.14191892507491	0.191460224654772
143	NEO	20240825_MET062_NEON_RIGHT_001.nd2_ZP-8-1.tif_lp.tif	0.00162923478927239	MET062	SDS	WT	2	110	0.18638895242475	0.00169444502204318	WT_SDS	0.00717312560478711	0.056618302056803	1.04002506771901	0.0566183020568015
143	NEO	20240825_MET062_NEON_RIGHT_001.nd2_ZP-8-1.tif_lp.tif	0.00162923478927239	MET062	SDS	WT	3	65	0.113618677016348	0.00174797964640535	WT_SDS	0.00771841571364246	0.101493860249902	1.0728838212361	0.101493860249902
143	NEO	20240825_MET062_NEON_RIGHT_001.nd2_ZP-8-1.tif_lp.tif	0.00162923478927239	MET062	SDS	WT	4	70	0.120775158284232	0.00172535940406046	WT_SDS	0.00672872303516489	0.0827023905064213	1.0589998540548	0.082702390506421
144	NEO	20240825_MET062_NEON_RIGHT_001.nd2_ZP-8-2.tif_lp.tif	0.00167433851295047	MET062	SDS	WT	1	70	0.121538109378889	0.0017362587054127	WT_SDS	0.00433441347235607	0.0523906904246534	1.03698188388029	0.0523906904246537
145	NEO	20240825_MET062_NEON_RIGHT_001.nd2_ZP-9-1.tif_lp.tif	0.00166699111971081	MET062	SDS	WT	1	71	0.152407110668719	0.00214657902350308	WT_SDS	0.0340507411692514	0.364792865785547	1.28769673582632	0.364792865785544
146	NEO	20240825_MET062_NEON_RIGHT_001.nd2_ZP-9-2.tif_lp.tif	0.00171555629508062	MET062	SDS	WT	1	94	0.165529869496822	0.00176095605847683	WT_SDS	0.00426757775924422	0.0376824417782479	1.02646358124557	0.0376824417782438
147	NEO	20240825_MET062_NEON_RIGHT_002.nd2_ZP-1-1.tif_lp.tif	0.00164281890012216	MET062	SDS	WT	1	97	0.177691309945658	0.0018318691746975	WT_SDS	0.0183378766338085	0.157143024900267	1.11507675895455	0.157143024900263
148	NEO	20240825_MET062_NEON_RIGHT_002.nd2_ZP-1-2.tif_lp.tif	0.00196127309623363	MET062	SDS	WT	1	85	0.176317997975275	0.00207432938794441	WT_SDS	0.00960978479541616	0.0808545648133489	1.05764433924469	0.0808545648133502
149	NEO	20240825_MET062_NEON_RIGHT_002.nd2_ZP-10-1.tif_lp.tif	0.00182631942960951	MET062	SDS	WT	1	82	0.157915617572144	0.00192580021429444	WT_SDS	0.00815742434416381	0.0765189236063863	1.05447063808887	0.0765189236063902
150	NEO	20240825_MET062_NEON_RIGHT_002.nd2_ZP-10-2.tif_lp.tif	0.00164512950372786	MET062	SDS	WT	1	77	0.131822690134868	0.00171198298876452	WT_SDS	0.00514771834782302	0.0574672097484694	1.04063721724349	0.0574672097484673
151	NEO	20240825_MET062_NEON_RIGHT_002.nd2_ZP-2-1.tif_lp.tif	0.00166078557663966	MET062	SDS	WT	1	123	0.210879682563245	0.00171446896392882	WT_SDS	0.00660305663656729	0.0458959686648812	1.03232409291378	0.0458959686648772
152	NEO	20240825_MET062_NEON_RIGHT_002.nd2_ZP-2-2.tif_lp.tif	0.00205381371039712	MET062	SDS	WT	1	101	0.224673838354647	0.00222449344905591	WT_SDS	0.0172386536045381	0.11517152086629	1.08310380722202	0.115171520866289
153	NEO	20240825_MET062_NEON_RIGHT_002.nd2_ZP-3-1.tif_lp.tif	0.00168574426274154	MET062	SDS	WT	1	103	0.190890363883227	0.00185330450372065	WT_SDS	0.0172587048208487	0.136714252534318	1.09939837535416	0.136714252534315
153	NEO	20240825_MET062_NEON_RIGHT_002.nd2_ZP-3-1.tif_lp.tif	0.00168574426274154	MET062	SDS	WT	2	67	0.151018539676443	0.00225400805487228	WT_SDS	0.0380736740727597	0.419106983492669	1.33709964476259	0.419106983492667
153	NEO	20240825_MET062_NEON_RIGHT_002.nd2_ZP-3-1.tif_lp.tif	0.00168574426274154	MET062	SDS	WT	3	65	0.132387273944914	0.00203672729146022	WT_SDS	0.0228138968667144	0.272867135308173	1.20820656874007	0.272867135308171
153	NEO	20240825_MET062_NEON_RIGHT_002.nd2_ZP-3-1.tif_lp.tif	0.00168574426274154	MET062	SDS	WT	4	99	0.166475928854197	0.00168157503893129	WT_SDS	-0.000412753157215007	-0.00357252820428588	0.997526775619293	-0.00357252820428363
154	NEO	20240825_MET062_NEON_RIGHT_002.nd2_ZP-4-1.tif_lp.tif	0.00165121234571057	MET062	SDS	WT	1	75	0.138017853023484	0.00184023804031312	WT_SDS	0.0141769270951913	0.156366732694319	1.11447691454923	0.15636673269432
155	NEO	20240825_MET062_NEON_RIGHT_002.nd2_ZP-4-2.tif_lp.tif	0.00170449940915337	MET062	SDS	WT	1	91	0.162157625658438	0.0017819519303125	WT_SDS	0.00704817942548064	0.0641103200609016	1.04544003989864	0.0641103200609034
155	NEO	20240825_MET062_NEON_RIGHT_002.nd2_ZP-4-2.tif_lp.tif	0.00170449940915337	MET062	SDS	WT	2	142	0.263920042663813	0.00185859184974516	WT_SDS	0.0218811265640336	0.124861887120391	1.09040334057278	0.124861887120395
156	NEO	20240825_MET062_NEON_RIGHT_002.nd2_ZP-5-1.tif_lp.tif	0.00166533293076896	MET062	SDS	WT	1	96	0.16250858316198	0.00169279774127062	WT_SDS	0.00263662180816018	0.0235989800737576	1.01649208395163	0.02359898007375
156	NEO	20240825_MET062_NEON_RIGHT_002.nd2_ZP-5-1.tif_lp.tif	0.00166533293076896	MET062	SDS	WT	2	61	0.126146333990619	0.0020679726883708	WT_SDS	0.0245610252137123	0.312406504686226	1.24177733482753	0.312406504686224
157	NEO	20240825_MET062_NEON_RIGHT_002.nd2_ZP-6-1.tif_lp.tif	0.00169912441855385	MET062	SDS	WT	1	72	0.137575341388583	0.00191076863039699	WT_SDS	0.0152383832527059	0.169361599125957	1.12456074995572	0.16936159912596
157	NEO	20240825_MET062_NEON_RIGHT_002.nd2_ZP-6-1.tif_lp.tif	0.00169912441855385	MET062	SDS	WT	2	127	0.220202944939956	0.00173388145622013	WT_SDS	0.00441414378361688	0.0292137684046446	1.0204558520181	0.029213768404649
158	NEO	20240825_MET062_NEON_RIGHT_002.nd2_ZP-7-1.tif_lp.tif	0.0017033780477908	MET062	SDS	WT	1	86	0.154680704930797	0.00179861284803253	WT_SDS	0.00819019282078856	0.0784860171088915	1.05590937394388	0.0784860171088933
159	NEO	20240825_MET062_NEON_RIGHT_002.nd2_ZP-8-1.tif_lp.tif	0.00165115432495659	MET062	SDS	WT	1	93	0.163225757190958	0.00175511566871997	WT_SDS	0.00966840496999474	0.0880911448035701	1.06296282678853	0.0880911448035664
159	NEO	20240825_MET062_NEON_RIGHT_002.nd2_ZP-8-1.tif_lp.tif	0.00165115432495659	MET062	SDS	WT	2	91	0.150804913369939	0.00165719685021911	WT_SDS	0.000549869798888991	0.00527001546251787	1.00365957631651	0.00527001546252074
159	NEO	20240825_MET062_NEON_RIGHT_002.nd2_ZP-8-1.tif_lp.tif	0.00165115432495659	MET062	SDS	WT	3	53	0.0938429846428335	0.00177062235175157	WT_SDS	0.00633180542013417	0.100781570938552	1.07235424635315	0.100781570938548
159	NEO	20240825_MET062_NEON_RIGHT_002.nd2_ZP-8-1.tif_lp.tif	0.00165115432495659	MET062	SDS	WT	4	63	0.110460059484467	0.00175333427753122	WT_SDS	0.00643733701220171	0.0866261078247774	1.06188395053704	0.0866261078247774
160	NEO	20240825_MET062_NEON_RIGHT_002.nd2_ZP-9-1.tif_lp.tif	0.00167905330894838	MET062	SDS	WT	1	66	0.1270771343261	0.00192541112615304	WT_SDS	0.0162596159355074	0.197518496498999	1.14672423793319	0.197518496499001
160	NEO	20240825_MET062_NEON_RIGHT_002.nd2_ZP-9-1.tif_lp.tif	0.00167905330894838	MET062	SDS	WT	2	98	0.165285725146532	0.00168658903210747	WT_SDS	0.000738500869590958	0.00646044201782376	1.00448807856125	0.0064604420178228
160	NEO	20240825_MET062_NEON_RIGHT_002.nd2_ZP-9-1.tif_lp.tif	0.00167905330894838	MET062	SDS	WT	3	173	0.313313496531919	0.00181106067359491	WT_SDS	0.0228372740838492	0.109186844105638	1.07862011524173	0.10918684410564
161	NEO	20240825_MET062_NEON_RIGHT_002.nd2_ZP-9-2.tif_lp.tif	0.00246601634555393	MET062	SDS	WT	1	75	0.174975204048678	0.00233300272064904	WT_SDS	-0.00997602186786634	-0.0799943726887925	0.946061336882578	-0.0799943726887962
162	NEO	20240825_MET062_NEON_RIGHT_003.nd2_ZP-1-1.tif_lp.tif	0.00174079653008958	MET062	SDS	WT	1	102	0.218371862312779	0.0021409006109096	WT_SDS	0.0408106162436412	0.298470235661312	1.22983965897464	0.298470235661318
162	NEO	20240825_MET062_NEON_RIGHT_003.nd2_ZP-1-1.tif_lp.tif	0.00174079653008958	MET062	SDS	WT	2	73	0.158205538988113	0.00216719916422073	WT_SDS	0.0311273922915737	0.316084156282322	1.24494685436282	0.316084156282325
163	NEO	20240825_MET062_NEON_RIGHT_003.nd2_ZP-1-2.tif_lp.tif	0.00178108357309689	MET062	SDS	WT	1	126	0.259708552621305	0.00206117898905798	WT_SDS	0.0352920224110967	0.210714578296627	1.15726124264572	0.210714578296631
163	NEO	20240825_MET062_NEON_RIGHT_003.nd2_ZP-1-2.tif_lp.tif	0.00178108357309689	MET062	SDS	WT	2	73	0.142549782525748	0.00195273674692806	WT_SDS	0.012530681689675	0.132742256143395	1.09637569871733	0.132742256143399
164	NEO	20240825_MET062_NEON_RIGHT_003.nd2_ZP-1-3.tif_lp.tif	0.00171427611154606	MET062	SDS	WT	1	54	0.104142824420705	0.00192857082260566	WT_SDS	0.0115719143972184	0.169932629561487	1.12500594835119	0.169932629561487
164	NEO	20240825_MET062_NEON_RIGHT_003.nd2_ZP-1-3.tif_lp.tif	0.00171427611154606	MET062	SDS	WT	2	65	0.113572899950668	0.00174727538385643	WT_SDS	0.00214495270017456	0.027507508615511	1.01924968334337	0.0275075086155047
165	NEO	20240825_MET062_NEON_RIGHT_003.nd2_ZP-10-1.tif_lp.tif	0.00169076526262721	MET062	SDS	WT	1	121	0.203860532492399	0.00168479778919338	WT_SDS	-0.000722064285493262	-0.00510092874357842	0.996470548830322	-0.00510092874357955
166	NEO	20240825_MET062_NEON_RIGHT_003.nd2_ZP-10-2.tif_lp.tif	0.0016561232608674	MET062	SDS	WT	1	115	0.203692683251575	0.00177124072392674	WT_SDS	0.0132385082518239	0.0969502448958067	1.06951020239825	0.0969502448958076
167	NEO	20240825_MET062_NEON_RIGHT_003.nd2_ZP-11-1.tif_lp.tif	0.00163018565863402	MET062	SDS	WT	1	174	0.294575417647138	0.00169296217038585	WT_SDS	0.0109231130448185	0.0545134567438218	1.03850881120156	0.0545134567438215
168	NEO	20240825_MET062_NEON_RIGHT_003.nd2_ZP-12-1.tif_lp.tif	0.00166694856785211	MET062	SDS	WT	1	70	0.123689631465822	0.00176699473522604	WT_SDS	0.00700323171617444	0.0840881493781573	1.06001754901343	0.0840881493781652
168	NEO	20240825_MET062_NEON_RIGHT_003.nd2_ZP-12-1.tif_lp.tif	0.00166694856785211	MET062	SDS	WT	2	123	0.221393148647621	0.00179994429794814	WT_SDS	0.0163584748018112	0.110742668825885	1.07978394334469	0.110742668825889
169	NEO	20240825_MET062_NEON_RIGHT_003.nd2_ZP-13-1.tif_lp.tif	0.00165218827109667	MET062	SDS	WT	1	72	0.136751354206353	0.00189932436397713	WT_SDS	0.0177937986873934	0.201108213053676	1.14958107208715	0.201108213053673
170	NEO	20240825_MET062_NEON_RIGHT_003.nd2_ZP-14-1.tif_lp.tif	0.00166249188464793	MET062	SDS	WT	1	82	0.147844663122669	0.00180298369661791	WT_SDS	0.0115203285815384	0.11703905313399	1.08450676557722	0.11703905313399
170	NEO	20240825_MET062_NEON_RIGHT_003.nd2_ZP-14-1.tif_lp.tif	0.00166249188464793	MET062	SDS	WT	2	96	0.185549706220627	0.0019328094397982	WT_SDS	0.0259504852944253	0.217352107679492	1.1625978193617	0.217352107679497
171	NEO	20240825_MET062_NEON_RIGHT_003.nd2_ZP-2-1.tif_lp.tif	0.00166551298653933	MET062	SDS	WT	1	82	0.138200961286202	0.001685377576661	WT_SDS	0.00162889638997682	0.0171052326777314	1.01192701004568	0.0171052326777327
172	NEO	20240825_MET062_NEON_RIGHT_003.nd2_ZP-3-1.tif_lp.tif	0.00165951860362086	MET062	SDS	WT	1	85	0.1479972533416	0.00174114415696	WT_SDS	0.00693817203382738	0.0692708525019261	1.04918628399889	0.0692708525019215
173	NEO	20240825_MET062_NEON_RIGHT_003.nd2_ZP-4-1.tif_lp.tif	0.00167174864742569	MET062	SDS	WT	1	74	0.128404669230804	0.0017351982328487	WT_SDS	0.00469526932130276	0.0537425387946927	1.03795402228721	0.0537425387946927
174	NEO	20240825_MET062_NEON_RIGHT_003.nd2_ZP-4-2.tif_lp.tif	0.00169365309899853	MET062	SDS	WT	1	117	0.212085145292804	0.00181269354951114	WT_SDS	0.0139277327099755	0.0979966402545264	1.07028620594324	0.0979966402545255
175	NEO	20240825_MET062_NEON_RIGHT_003.nd2_ZP-5-1.tif_lp.tif	0.00168660730203648	MET062	SDS	WT	1	110	0.23895628284663	0.00217232984406027	WT_SDS	0.0534294796226168	0.365119071324498	1.28798792785808	0.365119071324499
176	NEO	20240825_MET062_NEON_RIGHT_003.nd2_ZP-6-1.tif_lp.tif	0.00167607376050899	MET062	SDS	WT	1	188	0.452903028810397	0.00240905866388509	WT_SDS	0.137801161834706	0.523383885175765	1.43732258128873	0.523383885175769
176	NEO	20240825_MET062_NEON_RIGHT_003.nd2_ZP-6-1.tif_lp.tif	0.00167607376050899	MET062	SDS	WT	2	115	0.19415579456836	0.00168831125711617	WT_SDS	0.00140731210982556	0.01049526343575	1.00730128762559	0.0104952634357509
177	NEO	20240825_MET062_NEON_RIGHT_003.nd2_ZP-7-1.tif_lp.tif	0.00170959209669643	MET062	SDS	WT	1	145	0.316075379494578	0.00217983020341088	WT_SDS	0.0681845254735954	0.350563617833418	1.27505865733886	0.350563617833417
178	NEO	20240825_MET062_NEON_RIGHT_003.nd2_ZP-8-1.tif_lp.tif	0.00166438354101497	MET062	SDS	WT	1	91	0.154146639164537	0.00169391911169821	WT_SDS	0.00268773693217475	0.0253770576613806	1.01774565174156	0.0253770576613815
178	NEO	20240825_MET062_NEON_RIGHT_003.nd2_ZP-8-1.tif_lp.tif	0.00166438354101497	MET062	SDS	WT	2	99	0.167513542342931	0.00169205598326193	WT_SDS	0.00273957178244882	0.0237893753238225	1.01662624122688	0.0237893753238244
178	NEO	20240825_MET062_NEON_RIGHT_003.nd2_ZP-8-1.tif_lp.tif	0.00166438354101497	MET062	SDS	WT	3	89	0.151949340011925	0.00170729595519016	WT_SDS	0.00381920486159201	0.0367252405285257	1.02578276768408	0.0367252405285248
179	NEO	20240825_MET062_NEON_RIGHT_003.nd2_ZP-9-1.tif_lp.tif	0.00166528124158282	MET062	SDS	WT	1	60	0.114518959308043	0.00190864932180072	WT_SDS	0.0146020848130742	0.19678621126225	1.14614232968035	0.196786211262247
179	NEO	20240825_MET062_NEON_RIGHT_003.nd2_ZP-9-1.tif_lp.tif	0.00166528124158282	MET062	SDS	WT	2	126	0.24827954522334	0.00197047258113762	WT_SDS	0.0384541087839055	0.242775826796179	1.18326714547311	0.242775826796175
179	NEO	20240825_MET062_NEON_RIGHT_003.nd2_ZP-9-1.tif_lp.tif	0.00166528124158282	MET062	SDS	WT	3	81	0.143633173080161	0.00177324905037236	WT_SDS	0.00874539251195311	0.0906293270760682	1.06483457934524	0.0906293270760646
179	NEO	20240825_MET062_NEON_RIGHT_003.nd2_ZP-9-1.tif_lp.tif	0.00166528124158282	MET062	SDS	WT	4	135	0.228259708499536	0.00169081265555212	WT_SDS	0.00344674088585573	0.0219509680293014	1.01533159284556	0.0219509680293001
180	NEO	20240825_MET062_NEON_RIGHT_003.nd2_ZP-9-2.tif_lp.tif	0.00259425289112961	MET062	SDS	WT	1	82	0.21910429536365	0.00267200360199573	WT_SDS	0.00637555829102182	0.0426028304143883	1.02997036685667	0.0426028304143883
181	NEO	20240825_MET062_NEON_RIGHT_004.nd2_ZP-1-1.tif_lp.tif	0.001740526883398	MET062	SDS	WT	1	223	0.439948119223118	0.0019728615211799	WT_SDS	0.051810624225363	0.180765596712121	1.13348523369448	0.180765596712123
181	NEO	20240825_MET062_NEON_RIGHT_004.nd2_ZP-1-1.tif_lp.tif	0.001740526883398	MET062	SDS	WT	2	286	0.574212252860889	0.00200773514986325	WT_SDS	0.0764215642090598	0.206044871445694	1.15352148192252	0.206044871445699
181	NEO	20240825_MET062_NEON_RIGHT_004.nd2_ZP-1-1.tif_lp.tif	0.001740526883398	MET062	SDS	WT	3	90	0.158922713017091	0.00176580792241212	WT_SDS	0.00227529351127082	0.020804323417221	1.01452493452142	0.020804323417221
182	NEO	20240825_MET062_NEON_RIGHT_004.nd2_ZP-1-2.tif_lp.tif	0.00173174380609106	MET062	SDS	WT	1	61	0.122438391670585	0.00200718674869811	WT_SDS	0.01680201949903	0.212949337551744	1.15905524918769	0.212949337551744
183	NEO	20240825_MET062_NEON_RIGHT_004.nd2_ZP-1-3.tif_lp.tif	0.00227741341092693	MET062	SDS	WT	1	135	0.314198519801721	0.00232739644297571	WT_SDS	0.00674770932658508	0.031320774139381	1.02194728098507	0.0313207741393819
184	NEO	20240825_MET062_NEON_RIGHT_004.nd2_ZP-10-1.tif_lp.tif	0.00167870237192976	MET062	SDS	WT	1	57	0.104982070624828	0.00184179071271629	WT_SDS	0.0092960354248318	0.133762665545365	1.09715143286481	0.133762665545371
184	NEO	20240825_MET062_NEON_RIGHT_004.nd2_ZP-10-1.tif_lp.tif	0.00167870237192976	MET062	SDS	WT	2	101	0.185427634045482	0.00183591716876715	WT_SDS	0.0158786944805756	0.129154501870935	1.09365257324124	0.129154501870942
185	NEO	20240825_MET062_NEON_RIGHT_004.nd2_ZP-10-2.tif_lp.tif	0.00165160024913624	MET062	SDS	WT	1	78	0.131456473609433	0.00168533940524914	WT_SDS	0.00263165417680572	0.029174619272906	1.02042816119127	0.029174619272911
186	NEO	20240825_MET062_NEON_RIGHT_004.nd2_ZP-11-1.tif_lp.tif	0.00166404299998088	MET062	SDS	WT	1	99	0.169161516707391	0.00170870218896354	WT_SDS	0.00442125970928381	0.0382082563181308	1.02683776139389	0.0382082563181267
186	NEO	20240825_MET062_NEON_RIGHT_004.nd2_ZP-11-1.tif_lp.tif	0.00166404299998088	MET062	SDS	WT	2	81	0.138780804118142	0.0017133432607178	WT_SDS	0.00399332111969058	0.04212150376499	1.02962679494309	0.0421215037649893
186	NEO	20240825_MET062_NEON_RIGHT_004.nd2_ZP-11-1.tif_lp.tif	0.00166404299998088	MET062	SDS	WT	3	80	0.134004730265588	0.00167505912831984	WT_SDS	0.000881290267117474	0.00951930834994515	1.00662009836229	0.00951930834993783
186	NEO	20240825_MET062_NEON_RIGHT_004.nd2_ZP-11-1.tif_lp.tif	0.00166404299998088	MET062	SDS	WT	4	123	0.216021972941235	0.00175627620277427	WT_SDS	0.011344683943587	0.0778270356295252	1.05542717513577	0.0778270356295252
187	NEO	20240825_MET062_NEON_RIGHT_004.nd2_ZP-12-1.tif_lp.tif	0.0016628448868723	MET062	SDS	WT	1	93	0.171236743684858	0.00184125530843933	WT_SDS	0.0165921692057342	0.147036086892532	1.10729228142416	0.147036086892528
188	NEO	20240825_MET062_NEON_RIGHT_004.nd2_ZP-2-1.tif_lp.tif	0.00172211954228468	MET062	SDS	WT	1	150	0.308720530942082	0.00205813687294722	WT_SDS	0.0504025995993809	0.257153637417249	1.1951184702409	0.257153637417249
189	NEO	20240825_MET062_NEON_RIGHT_004.nd2_ZP-3-1.tif_lp.tif	0.00168738477201854	MET062	SDS	WT	1	74	0.14828717475757	0.00200388073996716	WT_SDS	0.0234207016281978	0.24800766286548	1.18756597380573	0.248007662865481
189	NEO	20240825_MET062_NEON_RIGHT_004.nd2_ZP-3-1.tif_lp.tif	0.00168738477201854	MET062	SDS	WT	2	64	0.119966430123895	0.00187447547068587	WT_SDS	0.0119738047147086	0.151697959801238	1.11087613315576	0.151697959801244
189	NEO	20240825_MET062_NEON_RIGHT_004.nd2_ZP-3-1.tif_lp.tif	0.00168738477201854	MET062	SDS	WT	3	76	0.133974212221801	0.00176281858186581	WT_SDS	0.005732969548392	0.0630950223562793	1.04470456951975	0.0630950223562851
190	NEO	20240825_MET062_NEON_RIGHT_004.nd2_ZP-3-2.tif_lp.tif	0.00164949249853196	MET062	SDS	WT	1	132	0.240482185035944	0.00182183473512079	WT_SDS	0.0227491752297249	0.143369876347307	1.10448197657292	0.143369876347312
191	NEO	20240825_MET062_NEON_RIGHT_004.nd2_ZP-3-3.tif_lp.tif	0.00271426617650093	MET062	SDS	WT	1	64	0.188372625270858	0.00294332226985716	WT_SDS	0.0146595899747991	0.116883307663226	1.08438969447408	0.116883307663223
192	NEO	20240825_MET062_NEON_RIGHT_004.nd2_ZP-4-1.tif_lp.tif	0.00182563181986974	MET062	SDS	WT	1	104	0.181445029331371	0.00174466374357088	WT_SDS	-0.00842067993508219	-0.0654468359230411	0.955649285130976	-0.065446835923035
192	NEO	20240825_MET062_NEON_RIGHT_004.nd2_ZP-4-1.tif_lp.tif	0.00182563181986974	MET062	SDS	WT	2	61	0.127550164004788	0.00209098629516046	WT_SDS	0.0161866229927334	0.195787763752257	1.14534939214066	0.195787763752263
193	NEO	20240825_MET062_NEON_RIGHT_004.nd2_ZP-5-1.tif_lp.tif	0.00172780358548829	MET062	SDS	WT	1	83	0.184191653272137	0.00221917654544743	WT_SDS	0.0407839556766094	0.361085221874488	1.28439167743727	0.361085221874481
194	NEO	20240825_MET062_NEON_RIGHT_004.nd2_ZP-6-1.tif_lp.tif	0.00233772186541646	MET062	SDS	WT	1	107	0.267475394764915	0.00249977004453192	WT_SDS	0.0173391551653539	0.0966920936466576	1.0693188447748	0.0966920936466591
195	NEO	20240825_MET062_NEON_RIGHT_004.nd2_ZP-7-1.tif_lp.tif	0.00174936081167907	MET062	SDS	WT	1	106	0.204730296740308	0.00193141789377649	WT_SDS	0.0192980507023271	0.142832467915352	1.10407063018788	0.142832467915348
196	NEO	20240825_MET062_NEON_RIGHT_004.nd2_ZP-7-2.tif_lp.tif	0.00275069543685036	MET062	SDS	WT	1	68	0.187365529825911	0.00275537543861634	WT_SDS	0.000318240120086355	0.00245249911153946	1.00170138856643	0.00245249911154138
197	NEO	20240825_MET062_NEON_RIGHT_004.nd2_ZP-8-1.tif_lp.tif	0.0016944366721925	MET062	SDS	WT	1	147	0.283070115139708	0.00192564704176672	WT_SDS	0.0339879243274105	0.184537572450446	1.13645264728309	0.184537572450445
198	NEO	20240825_MET062_NEON_RIGHT_004.nd2_ZP-9-1.tif_lp.tif	0.00167204183314369	MET062	SDS	WT	1	130	0.216800183057785	0.00166769371582912	WT_SDS	-0.000565255250894237	-0.00375659134639434	0.997399516430522	-0.00375659134639354
198	NEO	20240825_MET062_NEON_RIGHT_004.nd2_ZP-9-1.tif_lp.tif	0.00167204183314369	MET062	SDS	WT	2	88	0.161821927176788	0.00183888553609987	WT_SDS	0.014682245860144	0.137220737112574	1.09978440709374	0.137220737112572
198	NEO	20240825_MET062_NEON_RIGHT_004.nd2_ZP-9-1.tif_lp.tif	0.00167204183314369	MET062	SDS	WT	3	45	0.092942702351138	0.00206539338558084	WT_SDS	0.0177008198596721	0.304805648085955	1.23525221955577	0.304805648085949
199	NEO	20240825_MET062_NEON_RIGHT_005.nd2_ZP-1-1.tif_lp.tif	0.00249531186623257	MET062	SDS	WT	1	75	0.193682764889672	0.00258243686519563	WT_SDS	0.00653437492222947	0.0495129427515376	1.03491547495208	0.0495129427515376
200	NEO	20240825_MET062_NEON_RIGHT_005.nd2_ZP-1-2.tif_lp.tif	0.0017517339576647	MET062	SDS	WT	1	126	0.279011215316132	0.0022143747247312	WT_SDS	0.0582927366503791	0.338115696874963	1.26410446919877	0.338115696874963
200	NEO	20240825_MET062_NEON_RIGHT_005.nd2_ZP-1-2.tif_lp.tif	0.0017517339576647	MET062	SDS	WT	2	84	0.149431601399556	0.001778947635709	WT_SDS	0.00228594895572071	0.0222403605897459	1.01553528030054	0.0222403605897506
201	NEO	20240825_MET062_NEON_RIGHT_005.nd2_ZP-1-3.tif_lp.tif	0.00182393506953591	MET062	SDS	WT	1	78	0.144579232437536	0.00185357990304533	WT_SDS	0.00231229701373531	0.0232599355988232	1.0162532285302	0.0232599355988178
202	NEO	20240825_MET062_NEON_RIGHT_005.nd2_ZP-1-4.tif_lp.tif	0.00179410185457603	MET062	SDS	WT	1	99	0.230685892980546	0.00233016053515703	WT_SDS	0.0530698093775192	0.377167554877813	1.29878943562414	0.377167554877811
202	NEO	20240825_MET062_NEON_RIGHT_005.nd2_ZP-1-4.tif_lp.tif	0.00179410185457603	MET062	SDS	WT	2	47	0.098893720889464	0.00210412172105243	WT_SDS	0.0145709337243908	0.229956368189519	1.17279947940841	0.229956368189519
203	NEO	20240825_MET062_NEON_RIGHT_005.nd2_ZP-10-1.tif_lp.tif	0.00165877741171544	MET062	SDS	WT	1	101	0.169130998663604	0.001674564343204	WT_SDS	0.00159448008034452	0.0136655043108897	1.00951720910658	0.01366550431089
203	NEO	20240825_MET062_NEON_RIGHT_005.nd2_ZP-10-1.tif_lp.tif	0.00165877741171544	MET062	SDS	WT	2	48	0.0885175860021263	0.0018441163750443	WT_SDS	0.00889627023978508	0.152809394846015	1.11173226860932	0.152809394846019
204	NEO	20240825_MET062_NEON_RIGHT_005.nd2_ZP-11-1.tif_lp.tif	0.00163959826975186	MET062	SDS	WT	1	85	0.14882124052383	0.00175083812380977	WT_SDS	0.0094553875949219	0.0947033309196787	1.06784579863868	0.0947033309196829
205	NEO	20240825_MET062_NEON_RIGHT_005.nd2_ZP-12-1.tif_lp.tif	0.00166990566588957	MET062	SDS	WT	1	147	0.262333104386926	0.00178457894140766	WT_SDS	0.016856971501159	0.0958171146908636	1.06867051107166	0.0958171146908648
205	NEO	20240825_MET062_NEON_RIGHT_005.nd2_ZP-12-1.tif_lp.tif	0.00166990566588957	MET062	SDS	WT	2	148	0.264240482123569	0.00178540866299709	WT_SDS	0.0170944435719124	0.0964877249991246	1.06916737841355	0.0964877249991279
206	NEO	20240825_MET062_NEON_RIGHT_005.nd2_ZP-13-1.tif_lp.tif	0.00166011776571488	MET062	SDS	WT	1	65	0.113313496578485	0.00174328456274592	WT_SDS	0.00540584180701728	0.0705224977525269	1.05009692610285	0.0705224977525312
206	NEO	20240825_MET062_NEON_RIGHT_005.nd2_ZP-13-1.tif_lp.tif	0.00166011776571488	MET062	SDS	WT	2	101	0.171145189553499	0.00169450682726237	WT_SDS	0.00347329521629589	0.0295798621850697	1.0207148325605	0.0295798621850747
207	NEO	20240825_MET062_NEON_RIGHT_005.nd2_ZP-2-1.tif_lp.tif	0.00168511553835542	MET062	SDS	WT	1	53	0.0952010375913233	0.00179624599228912	WT_SDS	0.00588991405848621	0.0921374259824795	1.06594826966118	0.0921374259824774
207	NEO	20240825_MET062_NEON_RIGHT_005.nd2_ZP-2-1.tif_lp.tif	0.00168511553835542	MET062	SDS	WT	2	86	0.164766918402165	0.00191589440002518	WT_SDS	0.0198469821035994	0.185170533199285	1.13695135818105	0.185170533199284
207	NEO	20240825_MET062_NEON_RIGHT_005.nd2_ZP-2-1.tif_lp.tif	0.00168511553835542	MET062	SDS	WT	3	55	0.0991836423054338	0.00180333895100789	WT_SDS	0.00650228769588587	0.0978230757306463	1.07015745209248	0.0978230757306457
207	NEO	20240825_MET062_NEON_RIGHT_005.nd2_ZP-2-1.tif_lp.tif	0.00168511553835542	MET062	SDS	WT	4	116	0.201159685617313	0.0017341352208389	WT_SDS	0.00568628316808456	0.0413688866390291	1.02908980504169	0.0413688866390229
207	NEO	20240825_MET062_NEON_RIGHT_005.nd2_ZP-2-1.tif_lp.tif	0.00168511553835542	MET062	SDS	WT	5	97	0.171999694779515	0.00177319272968572	WT_SDS	0.00854348755903994	0.0735018405746355	1.05226774623196	0.0735018405746285
208	NEO	20240825_MET062_NEON_RIGHT_005.nd2_ZP-3-1.tif_lp.tif	0.00165361838177357	MET062	SDS	WT	1	113	0.220492866355926	0.00195126430403474	WT_SDS	0.0336339892155122	0.238782877038157	1.17999674262325	0.238782877038157
209	NEO	20240825_MET062_NEON_RIGHT_005.nd2_ZP-4-1.tif_lp.tif	0.00167823902748308	MET062	SDS	WT	1	142	0.280582894571126	0.00197593587726145	WT_SDS	0.0422729526685283	0.235587919644734	1.17738644192111	0.235587919644735
210	NEO	20240825_MET062_NEON_RIGHT_005.nd2_ZP-5-1.tif_lp.tif	0.0016687259636452	MET062	SDS	WT	1	77	0.142534523503855	0.00185109770784227	WT_SDS	0.0140426243031747	0.149633991696356	1.10928801263372	0.149633991696354
211	NEO	20240825_MET062_NEON_RIGHT_005.nd2_ZP-6-1.tif_lp.tif	0.00170172552722044	MET062	SDS	WT	1	46	0.124635690823197	0.00270947153963473	WT_SDS	0.046356316571057	0.671013130835478	1.59219068897692	0.671013130835482
211	NEO	20240825_MET062_NEON_RIGHT_005.nd2_ZP-6-1.tif_lp.tif	0.00170172552722044	MET062	SDS	WT	2	161	0.294010833837092	0.00182615424743535	WT_SDS	0.0200330239546008	0.10181026648705	1.07311914772657	0.101810266487049
212	NEO	20240825_MET062_NEON_RIGHT_005.nd2_ZP-7-1.tif_lp.tif	0.00170164628884391	MET062	SDS	WT	1	77	0.134874494513497	0.00175161681186359	WT_SDS	0.00384773027251561	0.0417560181329511	1.02936598713099	0.0417560181329483
212	NEO	20240825_MET062_NEON_RIGHT_005.nd2_ZP-7-1.tif_lp.tif	0.00170164628884391	MET062	SDS	WT	2	133	0.257557030534372	0.00193651902657422	WT_SDS	0.0312380741181316	0.186534492422988	1.1380267681187	0.186534492422987
213	NEO	20240825_MET062_NEON_RIGHT_005.nd2_ZP-8-1.tif_lp.tif	0.00177535547278605	MET062	SDS	WT	1	71	0.141603723168373	0.00199441863617427	WT_SDS	0.0155534846005633	0.167860349811291	1.12339115560021	0.167860349811294
213	NEO	20240825_MET062_NEON_RIGHT_005.nd2_ZP-8-1.tif_lp.tif	0.00177535547278605	MET062	SDS	WT	2	151	0.340001525823027	0.00225166573392733	WT_SDS	0.0719228494323329	0.342884752229552	1.26829007961646	0.342884752229554
213	NEO	20240825_MET062_NEON_RIGHT_005.nd2_ZP-8-1.tif_lp.tif	0.00177535547278605	MET062	SDS	WT	3	39	0.0738078888971359	0.00189250997172143	WT_SDS	0.00456902545847979	0.0921929828846532	1.06598931917084	0.0921929828846538
213	NEO	20240825_MET062_NEON_RIGHT_005.nd2_ZP-8-1.tif_lp.tif	0.00177535547278605	MET062	SDS	WT	4	23	0.0449988555628806	0.00195647198099481	WT_SDS	0.00416567968880142	0.140146530305762	1.10201703883253	0.140146530305765
214	NEO	20240825_MET062_NEON_RIGHT_005.nd2_ZP-9-1.tif_lp.tif	0.00264058660468996	MET062	SDS	WT	1	57	0.150637064129114	0.00264275551103709	WT_SDS	0.000123627661786224	0.00118450425446165	1.00082137292648	0.00118450425446357
215	NEO	20240825_MET062_NEON_RIGHT_006.nd2_ZP-1-1.tif_lp.tif	0.00165002031614476	MET062	SDS	WT	1	88	0.165148393949494	0.00187668629488061	WT_SDS	0.0199466061287545	0.185703722774895	1.13737162901451	0.185703722774899
215	NEO	20240825_MET062_NEON_RIGHT_006.nd2_ZP-1-1.tif_lp.tif	0.00165002031614476	MET062	SDS	WT	2	51	0.0978103303350508	0.00191784961441276	WT_SDS	0.0136592942116678	0.21700580980917	1.16231878822788	0.217005809809174
216	NEO	20240825_MET062_NEON_RIGHT_006.nd2_ZP-10-1.tif_lp.tif	0.00164609712383588	MET062	SDS	WT	1	63	0.135637445608154	0.00215297532711355	WT_SDS	0.0319333268064937	0.387282325579436	1.30792727594135	0.38728232557943
216	NEO	20240825_MET062_NEON_RIGHT_006.nd2_ZP-10-1.tif_lp.tif	0.00164609712383588	MET062	SDS	WT	2	70	0.126970321172848	0.00181386173104069	WT_SDS	0.011743522504337	0.140015023906774	1.1019165909323	0.140015023906771
217	NEO	20240825_MET062_NEON_RIGHT_006.nd2_ZP-11-1.tif_lp.tif	0.00172593797195081	MET062	SDS	WT	1	105	0.185641260351986	0.00176801200335224	WT_SDS	0.00441777329715021	0.0347474526837661	1.02437748753733	0.0347474526837658
217	NEO	20240825_MET062_NEON_RIGHT_006.nd2_ZP-11-1.tif_lp.tif	0.00172593797195081	MET062	SDS	WT	2	75	0.130022125551477	0.00173362834068636	WT_SDS	0.000576777655166005	0.00641402656261172	1.00445576194541	0.00641402656261427
218	NEO	20240825_MET062_NEON_RIGHT_006.nd2_ZP-2-1.tif_lp.tif	0.00169489713068261	MET062	SDS	WT	1	120	0.23624017694965	0.00196866814124708	WT_SDS	0.0328525212677374	0.21602222262431	1.16152662342063	0.216022222624303
218	NEO	20240825_MET062_NEON_RIGHT_006.nd2_ZP-2-1.tif_lp.tif	0.00169489713068261	MET062	SDS	WT	2	58	0.126482032472268	0.00218072469779772	WT_SDS	0.0281779988926766	0.363609936938971	1.2866413296242	0.363609936938968
219	NEO	20240825_MET062_NEON_RIGHT_006.nd2_ZP-3-1.tif_lp.tif	0.00174218619550837	MET062	SDS	WT	1	42	0.0746166170574725	0.00177658612041601	WT_SDS	0.00144479684612074	0.0282088056560898	1.01974526316207	0.0282088056560927
219	NEO	20240825_MET062_NEON_RIGHT_006.nd2_ZP-3-1.tif_lp.tif	0.00174218619550837	MET062	SDS	WT	2	85	0.164751659380272	0.00193825481623849	WT_SDS	0.0166658327620602	0.153859430103436	1.11254171410359	0.153859430103436
219	NEO	20240825_MET062_NEON_RIGHT_006.nd2_ZP-3-1.tif_lp.tif	0.00174218619550837	MET062	SDS	WT	3	160	0.317006179830059	0.00198128862393787	WT_SDS	0.0382563885487195	0.185540240252961	1.13724275226491	0.185540240252964
220	NEO	20240825_MET062_NEON_RIGHT_006.nd2_ZP-4-1.tif_lp.tif	0.00240249186754227	MET062	SDS	WT	1	75	0.193484397605062	0.00257979196806749	WT_SDS	0.0132975075393915	0.102723185333427	1.07379841860052	0.102723185333426
221	NEO	20240825_MET062_NEON_RIGHT_006.nd2_ZP-5-1.tif_lp.tif	0.00170512465956789	MET062	SDS	WT	1	68	0.148409246932715	0.00218248892548111	WT_SDS	0.0324607700820989	0.356097116495596	1.27995857266776	0.356097116495596
222	NEO	20240825_MET062_NEON_RIGHT_006.nd2_ZP-6-1.tif_lp.tif	0.00168262538810824	MET062	SDS	WT	1	102	0.216113527072594	0.00211876006933915	WT_SDS	0.0444857374855531	0.332506207124868	1.25919891873333	0.332506207124866
222	NEO	20240825_MET062_NEON_RIGHT_006.nd2_ZP-6-1.tif_lp.tif	0.00168262538810824	MET062	SDS	WT	2	25	0.0519569695461541	0.00207827878184617	WT_SDS	0.00989133484344814	0.304675173895923	1.23514051109306	0.304675173895926
222	NEO	20240825_MET062_NEON_RIGHT_006.nd2_ZP-6-1.tif_lp.tif	0.00168262538810824	MET062	SDS	WT	3	44	0.0932326237671077	0.00211892326743427	WT_SDS	0.0191971066903452	0.332617326840009	1.2592959088871	0.332617326840011
223	NEO	20240825_MET062_NEON_RIGHT_006.nd2_ZP-7-1.tif_lp.tif	0.00167631103472501	MET062	SDS	WT	1	100	0.206836041761562	0.00206836041761562	WT_SDS	0.0392049382890614	0.303197739404542	1.23387627640053	0.303197739404539
224	NEO	20240825_MET062_NEON_RIGHT_006.nd2_ZP-8-1.tif_lp.tif	0.0018814185100967	MET062	SDS	WT	1	65	0.15338368806988	0.00235974904722892	WT_SDS	0.0310914849135947	0.326812637834864	1.25423930644099	0.326812637834859
225	NEO	20240825_MET062_NEON_RIGHT_006.nd2_ZP-9-1.tif_lp.tif	0.00164996467858326	MET062	SDS	WT	1	187	0.342259861063212	0.00183026663670167	WT_SDS	0.0337164661681426	0.149618697875144	1.10927625327909	0.149618697875145
225	NEO	20240825_MET062_NEON_RIGHT_006.nd2_ZP-9-1.tif_lp.tif	0.00164996467858326	MET062	SDS	WT	2	109	0.182818341301754	0.00167723248900692	WT_SDS	0.00297219133617879	0.0236475409581167	1.01652629948847	0.023647540958118
225	NEO	20240825_MET062_NEON_RIGHT_006.nd2_ZP-9-1.tif_lp.tif	0.00164996467858326	MET062	SDS	WT	3	99	0.167940794955939	0.00169637166622161	WT_SDS	0.00459429177619633	0.0400171510388973	1.02812604914561	0.0400171510389001
226	NEO	20240825_MET062_NEON_RIGHT_007.nd2_ZP-1-1.tif_lp.tif	0.00164550643783432	MET062	SDS	WT	1	80	0.153658350463957	0.00192072938079946	WT_SDS	0.0220178354372111	0.223122595446365	1.1672572872625	0.223122595446366
226	NEO	20240825_MET062_NEON_RIGHT_007.nd2_ZP-1-1.tif_lp.tif	0.00164550643783432	MET062	SDS	WT	2	41	0.085191119229421	0.00207783217632734	WT_SDS	0.017725355278214	0.336547463601804	1.26273111338416	0.336547463601801
226	NEO	20240825_MET062_NEON_RIGHT_007.nd2_ZP-1-1.tif_lp.tif	0.00164550643783432	MET062	SDS	WT	3	55	0.103700312785804	0.00188546023246917	WT_SDS	0.0131974587049167	0.196385051099141	1.14582367416967	0.196385051099141
226	NEO	20240825_MET062_NEON_RIGHT_007.nd2_ZP-1-1.tif_lp.tif	0.00164550643783432	MET062	SDS	WT	4	136	0.229602502426133	0.0016882536943098	WT_SDS	0.00581362688066522	0.0370000436505369	1.02597817637939	0.0370000436505372
227	NEO	20240825_MET062_NEON_RIGHT_007.nd2_ZP-10-1.tif_lp.tif	0.00167765621092988	MET062	SDS	WT	1	45	0.0846875715069473	0.00188194603348772	WT_SDS	0.00919304201510283	0.165778152304014	1.12177096906202	0.165778152304013
227	NEO	20240825_MET062_NEON_RIGHT_007.nd2_ZP-10-1.tif_lp.tif	0.00167765621092988	MET062	SDS	WT	2	120	0.226703288266435	0.00188919406888696	WT_SDS	0.0253845429548501	0.17132380551152	1.12609130319962	0.171323805511517
227	NEO	20240825_MET062_NEON_RIGHT_007.nd2_ZP-10-1.tif_lp.tif	0.00167765621092988	MET062	SDS	WT	3	226	0.432913710130379	0.00191554738995743	WT_SDS	0.0537634064602265	0.191309612198115	1.14179971884448	0.191309612198114
227	NEO	20240825_MET062_NEON_RIGHT_007.nd2_ZP-10-1.tif_lp.tif	0.00167765621092988	MET062	SDS	WT	4	67	0.113557640928775	0.00169489016311605	WT_SDS	0.00115467479647335	0.0147446771768582	1.01027263635654	0.0147446771768585
227	NEO	20240825_MET062_NEON_RIGHT_007.nd2_ZP-10-1.tif_lp.tif	0.00167765621092988	MET062	SDS	WT	5	55	0.125383382895961	0.00227969787083566	WT_SDS	0.0331122912948182	0.442395530410733	1.35885877927998	0.442395530410728
227	NEO	20240825_MET062_NEON_RIGHT_007.nd2_ZP-10-1.tif_lp.tif	0.00167765621092988	MET062	SDS	WT	6	49	0.0838635843247175	0.0017115017209126	WT_SDS	0.00165842998915358	0.0288156372117498	1.02017428228872	0.0288156372117448
228	NEO	20240825_MET062_NEON_RIGHT_007.nd2_ZP-11-1.tif_lp.tif	0.00169922283937518	MET062	SDS	WT	1	59	0.105302510084584	0.00178478830651838	WT_SDS	0.00504836256144894	0.0708779038007998	1.05035564798238	0.070877903800798
228	NEO	20240825_MET062_NEON_RIGHT_007.nd2_ZP-11-1.tif_lp.tif	0.00169922283937518	MET062	SDS	WT	2	144	0.262119478080422	0.00182027415333626	WT_SDS	0.0174313892103962	0.099280689799847	1.07123922251751	0.0992806897998429
229	NEO	20240825_MET062_NEON_RIGHT_007.nd2_ZP-12-1.tif_lp.tif	0.00166597531452099	MET062	SDS	WT	1	141	0.272663462208584	0.00193378341991904	WT_SDS	0.0377609428611249	0.215059200926348	1.16075154479408	0.215059200926348
229	NEO	20240825_MET062_NEON_RIGHT_007.nd2_ZP-12-1.tif_lp.tif	0.00166597531452099	MET062	SDS	WT	2	88	0.150240329559892	0.0017072764722715	WT_SDS	0.00363450188204564	0.0353296800475134	1.0247909782279	0.0353296800475062
230	NEO	20240825_MET062_NEON_RIGHT_007.nd2_ZP-2-1.tif_lp.tif	0.00163431755701701	MET062	SDS	WT	1	88	0.145128557225689	0.00164918815029192	WT_SDS	0.00130861220819256	0.0130676659425624	1.00909896195575	0.0130676659425576
231	NEO	20240825_MET062_NEON_RIGHT_007.nd2_ZP-3-1.tif_lp.tif	0.00167872562776831	MET062	SDS	WT	1	183	0.312260624021292	0.00170634220776662	WT_SDS	0.00505383413969079	0.0235405545365881	1.0164509194007	0.0235405545365878
231	NEO	20240825_MET062_NEON_RIGHT_007.nd2_ZP-3-1.tif_lp.tif	0.00167872562776831	MET062	SDS	WT	2	91	0.17134355683811	0.00188289622899022	WT_SDS	0.0185795247111938	0.165587037361415	1.12162237702497	0.165587037361416
232	NEO	20240825_MET062_NEON_RIGHT_007.nd2_ZP-4-1.tif_lp.tif	0.00163837326033578	MET062	SDS	WT	1	112	0.186846723081544	0.00166827431322807	WT_SDS	0.00334891792393704	0.0260924550514563	1.01825045221146	0.0260924550514519
233	NEO	20240825_MET062_NEON_RIGHT_007.nd2_ZP-5-1.tif_lp.tif	0.00165310723784592	MET062	SDS	WT	1	134	0.225024795858189	0.00167928952132977	WT_SDS	0.00350842598683587	0.0226706665220087	1.01583822445661	0.0226706665220087
233	NEO	20240825_MET062_NEON_RIGHT_007.nd2_ZP-5-1.tif_lp.tif	0.00165310723784592	MET062	SDS	WT	2	158	0.326253147097304	0.00206489333605889	WT_SDS	0.0650622035176487	0.320886943873089	1.24909823681466	0.320886943873092
234	NEO	20240825_MET062_NEON_RIGHT_007.nd2_ZP-6-1.tif_lp.tif	0.00172159742202437	MET062	SDS	WT	1	115	0.234470130410045	0.00203887069921779	WT_SDS	0.036486426877243	0.244022462977095	1.18429005128292	0.244022462977096
235	NEO	20240825_MET062_NEON_RIGHT_007.nd2_ZP-7-1.tif_lp.tif	0.00166701245530743	MET062	SDS	WT	1	107	0.209338521352038	0.00195643477899101	WT_SDS	0.0309681886341423	0.230962132746073	1.17361737326084	0.230962132746079
236	NEO	20240825_MET062_NEON_RIGHT_007.nd2_ZP-8-1.tif_lp.tif	0.00166422792334683	MET062	SDS	WT	1	102	0.174563210457563	0.00171140402409376	WT_SDS	0.00481196227618666	0.0403273575150157	1.0283471392861	0.0403273575150173
237	NEO	20240825_MET062_NEON_RIGHT_007.nd2_ZP-9-1.tif_lp.tif	0.00168694262772673	MET062	SDS	WT	1	196	0.402105744928122	0.00205155992310266	WT_SDS	0.0714649898936832	0.28231038493109	1.21614089855994	0.282310384931086
237	NEO	20240825_MET062_NEON_RIGHT_007.nd2_ZP-9-1.tif_lp.tif	0.00168694262772673	MET062	SDS	WT	2	50	0.0885938811115921	0.00177187762223184	WT_SDS	0.00424674972525574	0.0708680561718797	1.05034847843022	0.0708680561718757
237	NEO	20240825_MET062_NEON_RIGHT_007.nd2_ZP-9-1.tif_lp.tif	0.00168694262772673	MET062	SDS	WT	3	78	0.157106889411807	0.00201419088989496	WT_SDS	0.0255253644491224	0.255789508678396	1.19398896962443	0.255789508678392
238	NEO	20240825_MET062_NEON_RIGHT_007.nd2_ZP-9-2.tif_lp.tif	0.00248140708203192	MET062	SDS	WT	1	151	0.344121461734176	0.00227895007770977	WT_SDS	-0.0305710076526439	-0.122789111435175	0.918410402795995	-0.122789111435178
238	NEO	20240825_MET062_NEON_RIGHT_007.nd2_ZP-9-2.tif_lp.tif	0.00248140708203192	MET062	SDS	WT	2	195	0.518394750775769	0.00265843461936292	WT_SDS	0.0345203697795454	0.0994185527518115	1.07134159429659	0.0994185527518103
239	NEO	20240825_MET062_NEON_RIGHT_007.nd2_ZP-9-3.tif_lp.tif	0.00171641779970155	MET062	SDS	WT	1	175	0.315724421991035	0.00180413955423449	WT_SDS	0.0153513070432634	0.0719101712001523	1.0511074602863	0.0719101712001578
239	NEO	20240825_MET062_NEON_RIGHT_007.nd2_ZP-9-3.tif_lp.tif	0.00171641779970155	MET062	SDS	WT	2	55	0.115053025074303	0.00209187318316915	WT_SDS	0.0206500460907177	0.285394625503356	1.21874358535135	0.285394625503361
241	NEO	20240825_MET062_NEON_RIGHT_008.nd2_ZP-11-1.tif_lp.tif	0.00166392191099469	MET062	SDS	WT	1	274	0.534782940289006	0.00195176255579929	WT_SDS	0.078868336676461	0.230189822250655	1.17298927485878	0.230189822250654
242	NEO	20240825_MET062_NEON_RIGHT_008.nd2_ZP-12-1.tif_lp.tif	0.00166576097815995	MET062	SDS	WT	1	74	0.138261997373775	0.00186840536991587	WT_SDS	0.0149956849899383	0.165626094967682	1.1216527427481	0.16562609496768
243	NEO	20240825_MET062_NEON_RIGHT_008.nd2_ZP-2-1.tif_lp.tif	0.00167380079143111	MET062	SDS	WT	1	80	0.13411154341884	0.00167639429273549	WT_SDS	0.00020748010435101	0.00223368020298062	1.00154946832243	0.00223368020297391
244	NEO	20240825_MET062_NEON_RIGHT_008.nd2_ZP-3-1.tif_lp.tif	0.00193835714643481	MET062	SDS	WT	1	172	0.379903868073598	0.00220874341903254	WT_SDS	0.0465064388868104	0.188391421382143	1.13949249398907	0.188391421382139
244	NEO	20240825_MET062_NEON_RIGHT_008.nd2_ZP-3-1.tif_lp.tif	0.00193835714643481	MET062	SDS	WT	2	37	0.0708628976717591	0.00191521345058808	WT_SDS	-0.000856316746328814	-0.0173292253704775	0.98806014882794	-0.0173292253704816
245	NEO	20240825_MET062_NEON_RIGHT_008.nd2_ZP-4-1.tif_lp.tif	0.00165921606585576	MET062	SDS	WT	1	49	0.0886854352429509	0.00180990684169288	WT_SDS	0.00738384801601856	0.125413673133487	1.09082046572361	0.125413673133493
245	NEO	20240825_MET062_NEON_RIGHT_008.nd2_ZP-4-1.tif_lp.tif	0.00165921606585576	MET062	SDS	WT	2	85	0.141329060774297	0.00166269483263878	WT_SDS	0.000295695176556698	0.00302163518184566	1.00209663277412	0.00302163518184566
246	NEO	20240825_MET062_NEON_RIGHT_008.nd2_ZP-5-1.tif_lp.tif	0.0016849882075483	MET062	SDS	WT	1	160	0.292408636538312	0.00182755397836445	WT_SDS	0.0228105233305831	0.117175523346332	1.08460935820055	0.117175523346337
247	NEO	20240825_MET062_NEON_RIGHT_008.nd2_ZP-6-1.tif_lp.tif	0.00173160504857335	MET062	SDS	WT	1	64	0.121660181554034	0.00190094033678179	WT_SDS	0.0108374584453403	0.134603340127061	1.09779094161683	0.134603340127059
248	NEO	20240825_MET062_NEON_RIGHT_008.nd2_ZP-6-2.tif_lp.tif	0.00164871621463034	MET062	SDS	WT	1	131	0.247913328697905	0.00189246815799927	WT_SDS	0.0319315045813306	0.1989259299575	1.14784348040368	0.198925929957496
249	NEO	20240825_MET062_NEON_RIGHT_008.nd2_ZP-7-1.tif_lp.tif	0.00164958565085687	MET062	SDS	WT	1	88	0.190096894744784	0.00216019198573618	WT_SDS	0.0449333574693787	0.389055848326599	1.30953611569916	0.389055848326604
250	NEO	20240825_MET062_NEON_RIGHT_008.nd2_ZP-7-2.tif_lp.tif	0.00170019188062359	MET062	SDS	WT	1	124	0.240390630904585	0.00193863412019827	WT_SDS	0.0295668377072595	0.189342972729245	1.14024431141691	0.18934297272925
251	NEO	20240825_MET062_NEON_RIGHT_008.nd2_ZP-8-1.tif_lp.tif	0.00166002903665815	MET062	SDS	WT	1	82	0.137178606819361	0.00167290983926051	WT_SDS	0.00105622581339307	0.0111512171377782	1.00775938391312	0.0111512171377826
253	NEO	20240825_MET062_NEON_RIGHT_008.nd2_ZP-9-1.tif_lp.tif	0.00165960895481394	MET062	SDS	WT	1	96	0.17668421450071	0.00184046056771573	WT_SDS	0.0173617548385719	0.149223493238631	1.10897242532779	0.149223493238631
253	NEO	20240825_MET062_NEON_RIGHT_008.nd2_ZP-9-1.tif_lp.tif	0.00165960895481394	MET062	SDS	WT	2	298	0.569649805314839	0.00191157652790214	WT_SDS	0.0750863367802839	0.203919611320175	1.15182345959109	0.203919611320175
254	NEO	20240825_MET062_NEON_RIGHT_009.nd2_ZP-1-1.tif_lp.tif	0.00167693006843159	MET062	SDS	WT	1	141	0.259220263920724	0.00183844158809024	WT_SDS	0.0227731242718703	0.132660812532427	1.09631380741459	0.132660812532423
255	NEO	20240825_MET062_NEON_RIGHT_009.nd2_ZP-10-1.tif_lp.tif	0.00171241922862555	MET062	SDS	WT	1	102	0.176714732544497	0.00173249737788722	WT_SDS	0.00204797122469072	0.0168172282119794	1.01172501974168	0.0168172282119759
256	NEO	20240825_MET062_NEON_RIGHT_009.nd2_ZP-11-1.tif_lp.tif	0.00168332403729112	MET062	SDS	WT	1	95	0.163790341001004	0.00172410885264215	WT_SDS	0.00387455745834797	0.0345379427352809	1.02422873697964	0.03453794273528
256	NEO	20240825_MET062_NEON_RIGHT_009.nd2_ZP-11-1.tif_lp.tif	0.00168332403729112	MET062	SDS	WT	2	79	0.186587319709361	0.0023618648064476	WT_SDS	0.0536047207633625	0.488613467003032	1.40309575228808	0.488613467003026
257	NEO	20240825_MET062_NEON_RIGHT_009.nd2_ZP-11-2.tif_lp.tif	0.00172765977477549	MET062	SDS	WT	1	126	0.239856565138325	0.00190362353284385	WT_SDS	0.0221714335166131	0.139929056618281	1.10185093190077	0.139929056618282
257	NEO	20240825_MET062_NEON_RIGHT_009.nd2_ZP-11-2.tif_lp.tif	0.00172765977477549	MET062	SDS	WT	2	83	0.142961776116863	0.00172243103755256	WT_SDS	-0.000433985189502911	-0.00437291622011181	0.996973514519889	-0.00437291622011454
258	NEO	20240825_MET062_NEON_RIGHT_009.nd2_ZP-12-1.tif_lp.tif	0.00167841452328279	MET062	SDS	WT	1	184	0.359502555802464	0.00195381823805687	WT_SDS	0.050674283518431	0.219197194244972	1.1640856361487	0.219197194244971
258	NEO	20240825_MET062_NEON_RIGHT_009.nd2_ZP-12-1.tif_lp.tif	0.00167841452328279	MET062	SDS	WT	2	185	0.342778667807579	0.00185285766382475	WT_SDS	0.0322719810002628	0.14265299137241	1.10393328830399	0.142652991372409
259	NEO	20240825_MET062_NEON_RIGHT_009.nd2_ZP-12-2.tif_lp.tif	0.00177498198640335	MET062	SDS	WT	1	52	0.0936751354020089	0.00180144491157709	WT_SDS	0.00137607210903483	0.0213501512897279	1.01490884154118	0.0213501512897225
259	NEO	20240825_MET062_NEON_RIGHT_009.nd2_ZP-12-2.tif_lp.tif	0.00177498198640335	MET062	SDS	WT	2	74	0.130006866529584	0.00175684954769708	WT_SDS	-0.00134180046426377	-0.0148137355872662	0.989784437901248	-0.0148137355872685
260	NEO	20240825_MET062_NEON_RIGHT_009.nd2_ZP-13-1.tif_lp.tif	0.00166298227524666	MET062	SDS	WT	1	74	0.1399862668477	0.0018917063087527	WT_SDS	0.0169255784794472	0.185915332860159	1.13753846743322	0.185915332860157
261	NEO	20240825_MET062_NEON_RIGHT_009.nd2_ZP-14-1.tif_lp.tif	0.00168040850905403	MET062	SDS	WT	1	154	0.295399404829368	0.00191817795343745	WT_SDS	0.0366164944350473	0.190924572139694	1.14149502522888	0.190924572139691
261	NEO	20240825_MET062_NEON_RIGHT_009.nd2_ZP-14-1.tif_lp.tif	0.00168040850905403	MET062	SDS	WT	2	99	0.172137025976554	0.00173875783814701	WT_SDS	0.00577658358020455	0.0492450220033763	1.0347233001848	0.0492450220033803
261	NEO	20240825_MET062_NEON_RIGHT_009.nd2_ZP-14-1.tif_lp.tif	0.00168040850905403	MET062	SDS	WT	3	29	0.0602426184341311	0.00207733167014245	WT_SDS	0.0115107716715643	0.305919581298047	1.23620635039028	0.305919581298046
262	NEO	20240825_MET062_NEON_RIGHT_009.nd2_ZP-15-1.tif_lp.tif	0.00171544055489326	MET062	SDS	WT	1	126	0.234332799213007	0.00185978412073815	WT_SDS	0.0181872892964562	0.116556033389463	1.08414372939543	0.116556033389462
263	NEO	20240825_MET062_NEON_RIGHT_009.nd2_ZP-16-1.tif_lp.tif	0.00216196194167965	MET062	SDS	WT	1	136	0.282780193723738	0.0020792661303216	WT_SDS	-0.0112466303446938	-0.0562667026085467	0.961749645188572	-0.0562667026085517
264	NEO	20240825_MET062_NEON_RIGHT_009.nd2_ZP-2-1.tif_lp.tif	0.00166898486002926	MET062	SDS	WT	1	66	0.12790112150833	0.00193789578042924	WT_SDS	0.0177481207463989	0.215520117498951	1.16112244445121	0.215520117498948
264	NEO	20240825_MET062_NEON_RIGHT_009.nd2_ZP-2-1.tif_lp.tif	0.00166898486002926	MET062	SDS	WT	2	229	0.46631570905447	0.00203631313997585	WT_SDS	0.0841181761077694	0.286988565552952	1.22009084009315	0.286988565552952
264	NEO	20240825_MET062_NEON_RIGHT_009.nd2_ZP-2-1.tif_lp.tif	0.00166898486002926	MET062	SDS	WT	3	20	0.0339971007779241	0.0016998550388962	WT_SDS	0.000617403577338846	0.0264408531794545	1.01849638040839	0.0264408531794523
265	NEO	20240825_MET062_NEON_RIGHT_009.nd2_ZP-3-1.tif_lp.tif	0.00166042827098901	MET062	SDS	WT	1	27	0.0462958724237978	0.00171466194162214	WT_SDS	0.00146430910709454	0.0463687653011529	1.0326624591864	0.0463687653011522
265	NEO	20240825_MET062_NEON_RIGHT_009.nd2_ZP-3-1.tif_lp.tif	0.00166042827098901	MET062	SDS	WT	2	232	0.394125276478007	0.00169881584688796	WT_SDS	0.0089059176085568	0.03297407054763	1.02311908112483	0.0329740705476285
266	NEO	20240825_MET062_NEON_RIGHT_009.nd2_ZP-3-2.tif_lp.tif	0.00167633203167408	MET062	SDS	WT	1	68	0.13488975353539	0.00198367284610868	WT_SDS	0.0208991753815526	0.24286617884781	1.18334125258447	0.242866178847811
266	NEO	20240825_MET062_NEON_RIGHT_009.nd2_ZP-3-2.tif_lp.tif	0.00167633203167408	MET062	SDS	WT	2	74	0.129472800763324	0.00174963244274762	WT_SDS	0.00542423041944218	0.0617439446204314	1.0437266661309	0.0617439446204289
267	NEO	20240825_MET062_NEON_RIGHT_009.nd2_ZP-4-1.tif_lp.tif	0.0016426861774726	MET062	SDS	WT	1	93	0.154924849281088	0.0016658585944203	WT_SDS	0.00215503477613579	0.0202090525996141	1.01410641744326	0.0202090525996169
267	NEO	20240825_MET062_NEON_RIGHT_009.nd2_ZP-4-1.tif_lp.tif	0.0016426861774726	MET062	SDS	WT	2	112	0.192462043138221	0.0017184110994484	WT_SDS	0.00848119126128979	0.0650183261784822	1.04609822802083	0.065018326178481
267	NEO	20240825_MET062_NEON_RIGHT_009.nd2_ZP-4-1.tif_lp.tif	0.0016426861774726	MET062	SDS	WT	3	68	0.112687876680866	0.00165717465707156	WT_SDS	0.000985216612729128	0.0126687718263861	1.00881999239882	0.012668771826388
268	NEO	20240825_MET062_NEON_RIGHT_009.nd2_ZP-5-1.tif_lp.tif	0.00168661321654464	MET062	SDS	WT	1	81	0.163149462081492	0.00201419088989496	WT_SDS	0.0265337915413759	0.25607125286895	1.19422216672856	0.25607125286895
268	NEO	20240825_MET062_NEON_RIGHT_009.nd2_ZP-5-1.tif_lp.tif	0.00168661321654464	MET062	SDS	WT	2	192	0.365133134881034	0.00190173507750539	WT_SDS	0.0413033973044631	0.173187119821729	1.12754664723989	0.173187119821733
269	NEO	20240825_MET062_NEON_RIGHT_009.nd2_ZP-5-2.tif_lp.tif	0.00167832962841609	MET062	SDS	WT	1	90	0.185229266760871	0.00205810296400968	WT_SDS	0.0341796002034231	0.294289067289139	1.22628054058248	0.294289067289139
270	NEO	20240825_MET062_NEON_RIGHT_009.nd2_ZP-6-1.tif_lp.tif	0.00166488279843464	MET062	SDS	WT	1	88	0.156389715382829	0.00177715585662306	WT_SDS	0.00988002912058136	0.0941495908156566	1.06743601308992	0.0941495908156527
270	NEO	20240825_MET062_NEON_RIGHT_009.nd2_ZP-6-1.tif_lp.tif	0.00166488279843464	MET062	SDS	WT	2	38	0.0772411688230932	0.00203266233744982	WT_SDS	0.013975622482577	0.287949956441914	1.220904161759	0.28794995644191
271	NEO	20240825_MET062_NEON_RIGHT_009.nd2_ZP-7-1.tif_lp.tif	0.0017146749775956	MET062	SDS	WT	1	65	0.131349660456181	0.00202076400701816	WT_SDS	0.0198957869124667	0.236965713181817	1.17851139919927	0.236965713181814
272	NEO	20240825_MET062_NEON_RIGHT_009.nd2_ZP-8-1.tif_lp.tif	0.00166730685255014	MET062	SDS	WT	1	63	0.124544136691839	0.00197689105860061	WT_SDS	0.0195038049811795	0.245713726467392	1.18567920210786	0.245713726467394
273	NEO	20240825_MET062_NEON_RIGHT_009.nd2_ZP-9-1.tif_lp.tif	0.00164896834723639	MET062	SDS	WT	1	75	0.151949340011925	0.00202599120015899	WT_SDS	0.0282767139691954	0.297064202047844	1.22864165558695	0.29706420204784
274	NEO	20240825_MET062_NEON_RIGHT_009.nd2_ZP-9-2.tif_lp.tif	0.00244421589542443	MET062	SDS	WT	1	64	0.175295643508434	0.00273899442981929	WT_SDS	0.018865826201271	0.164274609336839	1.12060249462688	0.164274609336839
275	NEO	20240825_MET062_NEON_RIGHT_010.nd2_ZP-1-1.tif_lp.tif	0.00168620589333708	MET062	SDS	WT	1	60	0.101960784289986	0.0016993464048331	WT_SDS	0.000788430689760936	0.0111992633992736	1.00779294601445	0.0111992633992774
275	NEO	20240825_MET062_NEON_RIGHT_010.nd2_ZP-1-1.tif_lp.tif	0.00168620589333708	MET062	SDS	WT	2	103	0.172014953801408	0.0016700480951593	WT_SDS	-0.00166425321231109	-0.0138910556086699	0.990417660001293	-0.0138910556086718
275	NEO	20240825_MET062_NEON_RIGHT_010.nd2_ZP-1-1.tif_lp.tif	0.00168620589333708	MET062	SDS	WT	3	50	0.0935683222487569	0.00187136644497514	WT_SDS	0.00925802758190276	0.150311383556875	1.10980898143561	0.150311383556879
275	NEO	20240825_MET062_NEON_RIGHT_010.nd2_ZP-1-1.tif_lp.tif	0.00168620589333708	MET062	SDS	WT	4	67	0.122453650692478	0.00182766642824594	WT_SDS	0.0094778558388933	0.116222078112077	1.08389280067626	0.116222078112081
276	NEO	20240825_MET062_NEON_RIGHT_010.nd2_ZP-10-1.tif_lp.tif	0.00166716697775627	MET062	SDS	WT	1	68	0.117616540752351	0.00172965501106399	WT_SDS	0.00424918626492489	0.0530857063449806	1.037481568518	0.0530857063449818
277	NEO	20240825_MET062_NEON_RIGHT_010.nd2_ZP-11-1.tif_lp.tif	0.00168071167936481	MET062	SDS	WT	1	75	0.141573205124587	0.00188764273499449	WT_SDS	0.0155198291722262	0.16751348248088	1.12312109100586	0.167513482480878
277	NEO	20240825_MET062_NEON_RIGHT_010.nd2_ZP-11-1.tif_lp.tif	0.00168071167936481	MET062	SDS	WT	2	91	0.167818722780794	0.00184416178879993	WT_SDS	0.0148739599585964	0.13389297318927	1.09725053466451	0.133892973189266
278	NEO	20240825_MET062_NEON_RIGHT_010.nd2_ZP-11-2.tif_lp.tif	0.00165271855299117	MET062	SDS	WT	1	146	0.247806515544653	0.00169730490099077	WT_SDS	0.00650960680794269	0.0384046873167476	1.02697758061644	0.0384046873167413
279	NEO	20240825_MET062_NEON_RIGHT_010.nd2_ZP-12-1.tif_lp.tif	0.00167112870231173	MET062	SDS	WT	1	72	0.121080338722095	0.00168167137114021	WT_SDS	0.000759072155650242	0.00907295742825849	1.00630871147979	0.00907295742826199
280	NEO	20240825_MET062_NEON_RIGHT_010.nd2_ZP-2-1.tif_lp.tif	0.00171794065738314	MET062	SDS	WT	1	116	0.218234531115741	0.00188133216479087	WT_SDS	0.0189534148592962	0.131074388623983	1.09510893563496	0.131074388623986
280	NEO	20240825_MET062_NEON_RIGHT_010.nd2_ZP-2-1.tif_lp.tif	0.00171794065738314	MET062	SDS	WT	2	69	0.130281528923661	0.00188813810034291	WT_SDS	0.0117436235642238	0.136284086246578	1.09907061820111	0.136284086246581
281	NEO	20240825_MET062_NEON_RIGHT_010.nd2_ZP-3-1.tif_lp.tif	0.00169725682333074	MET062	SDS	WT	1	112	0.239688715897501	0.0021400778205134	WT_SDS	0.0495959516844574	0.334458373605985	1.26090394281854	0.334458373605988
282	NEO	20240825_MET062_NEON_RIGHT_010.nd2_ZP-3-2.tif_lp.tif	0.00173321200567928	MET062	SDS	WT	1	109	0.192904554773122	0.00176976655755158	WT_SDS	0.00398444615408061	0.0301109379627077	1.02109064081747	0.0301109379627086
283	NEO	20240825_MET062_NEON_RIGHT_010.nd2_ZP-4-1.tif_lp.tif	0.00168052741459438	MET062	SDS	WT	1	54	0.129137102281675	0.00239142782003101	WT_SDS	0.0383886218935783	0.508958169765284	1.42302220080606	0.50895816976528
283	NEO	20240825_MET062_NEON_RIGHT_010.nd2_ZP-4-1.tif_lp.tif	0.00168052741459438	MET062	SDS	WT	2	129	0.220599679509178	0.00171007503495487	WT_SDS	0.00381164302650308	0.0251455516599159	1.01758234950759	0.0251455516599168
284	NEO	20240825_MET062_NEON_RIGHT_010.nd2_ZP-5-1.tif_lp.tif	0.00168431034312807	MET062	SDS	WT	1	104	0.228625925024971	0.00219832620216319	WT_SDS	0.0534576493396521	0.38424749166962	1.3051788295027	0.384247491669622
284	NEO	20240825_MET062_NEON_RIGHT_010.nd2_ZP-5-1.tif_lp.tif	0.00168431034312807	MET062	SDS	WT	2	61	0.10353246354498	0.00169725350073737	WT_SDS	0.000789532614167449	0.0110440738945675	1.00768454439653	0.0110440738945652
284	NEO	20240825_MET062_NEON_RIGHT_010.nd2_ZP-5-1.tif_lp.tif	0.00168431034312807	MET062	SDS	WT	3	107	0.2118715189863	0.00198010765407757	WT_SDS	0.0316503122715962	0.233420881456298	1.17561924508529	0.2334208814563
285	NEO	20240825_MET062_NEON_RIGHT_010.nd2_ZP-6-1.tif_lp.tif	0.00172133966262171	MET062	SDS	WT	1	39	0.0700541695114225	0.00179626075670314	WT_SDS	0.00292192266917575	0.0614649914652051	1.04352487525171	0.0614649914652057
285	NEO	20240825_MET062_NEON_RIGHT_010.nd2_ZP-6-1.tif_lp.tif	0.00172133966262171	MET062	SDS	WT	2	97	0.23352407105267	0.00240746465002753	WT_SDS	0.0665541237783644	0.483982809774072	1.39859941782833	0.483982809774073
286	NEO	20240825_MET062_NEON_RIGHT_010.nd2_ZP-7-1.tif_lp.tif	0.00167305935104585	MET062	SDS	WT	1	97	0.191424429649487	0.00197344772834523	WT_SDS	0.0291376725980395	0.238229681125692	1.17954436410854	0.238229681125695
287	NEO	20240825_MET062_NEON_RIGHT_010.nd2_ZP-8-1.tif_lp.tif	0.00168535878847487	MET062	SDS	WT	1	191	0.37084000906907	0.00194157072811032	WT_SDS	0.0489364804703695	0.20416851014227	1.15202219336768	0.204168510142277
287	NEO	20240825_MET062_NEON_RIGHT_010.nd2_ZP-8-1.tif_lp.tif	0.00168535878847487	MET062	SDS	WT	2	49	0.0843518730252981	0.00172146679643466	WT_SDS	0.00176929239002933	0.0305826015652592	1.02142452290083	0.0305826015652658
288	NEO	20240825_MET062_NEON_RIGHT_010.nd2_ZP-9-1.tif_lp.tif	0.00173887910343848	MET062	SDS	WT	1	92	0.15770199126564	0.00171415207897434	WT_SDS	-0.00227488625070049	-0.0206625214063188	0.985779905908787	-0.0206625214063226
321	GAR	20240716_MET053_GARBANZO_RIGHT001.nd2_ZP-1-1.tif_lp.tif	0.00164672538373597	MET053	SDS	ddotA	1	78	0.12901503010653	0.00165403884751961	ddotA_SDS	0.000570450175123721	0.00639313471625126	1.00444121640188	0.00639313471625381
321	GAR	20240716_MET053_GARBANZO_RIGHT001.nd2_ZP-1-1.tif_lp.tif	0.00164672538373597	MET053	SDS	ddotA	2	69	0.115098802139983	0.00166809858173888	ddotA_SDS	0.00147475066220046	0.0186045680895283	1.012979212086	0.0186045680895325
322	GAR	20240716_MET053_GARBANZO_RIGHT001.nd2_ZP-1-2.tif_lp.tif	0.0016735090126454	MET053	SDS	ddotA	1	76	0.1281910429243	0.00168672424900395	ddotA_SDS	0.00100435796324949	0.0113478159233336	1.00789672255046	0.0113478159233368
323	GAR	20240716_MET053_GARBANZO_RIGHT001.nd2_ZP-1-3.tif_lp.tif	0.00166895183017249	MET053	SDS	ddotA	1	71	0.119264515116811	0.00167978190305367	ddotA_SDS	0.000768935174563737	0.00933161496662012	1.00648914647229	0.00933161496662076
324	GAR	20240716_MET053_GARBANZO_RIGHT001.nd2_ZP-2-1.tif_lp.tif	0.00168222455836054	MET053	SDS	ddotA	1	106	0.178484779084101	0.00168381867060473	ddotA_SDS	0.00016897589788395	0.00136648155998596	1.00094762155044	0.00136648155998756
324	GAR	20240716_MET053_GARBANZO_RIGHT001.nd2_ZP-2-1.tif_lp.tif	0.00168222455836054	MET053	SDS	ddotA	2	66	0.11236743722111	0.00170253692759257	ddotA_SDS	0.00134061636931415	0.017315787995846	1.01207470734575	0.0173157879958437
325	GAR	20240716_MET053_GARBANZO_RIGHT001.nd2_ZP-2-2.tif_lp.tif	0.0016843526641284	MET053	SDS	ddotA	1	62	0.105104142799973	0.00169522810967699	ddotA_SDS	0.000674277624012509	0.00928517858849527	1.00645675088133	0.00928517858849622
326	GAR	20240716_MET053_GARBANZO_RIGHT001.nd2_ZP-3-1.tif_lp.tif	0.00176585671631879	MET053	SDS	ddotA	1	84	0.155458915047348	0.00185070136961128	ddotA_SDS	0.00712695087656959	0.067703833998039	1.04804730333351	0.0677038339980347
327	GAR	20240716_MET053_GARBANZO_RIGHT001.nd2_ZP-5-1.tif_lp.tif	0.00165403466979944	MET053	SDS	ddotA	1	108	0.180849927477539	0.00167453636553276	ddotA_SDS	0.00221418313919863	0.0177722322818342	1.01239496130744	0.0177722322818336
328	GAR	20240716_MET053_GARBANZO_RIGHT001.nd2_ZP-5-2.tif_lp.tif	0.00185425777890983	MET053	SDS	ddotA	1	75	0.157335774740204	0.00209781032986939	ddotA_SDS	0.0182664413219668	0.178042423505662	1.13134773046645	0.178042423505664
329	GAR	20240716_MET053_GARBANZO_RIGHT001.nd2_ZP-5-3.tif_lp.tif	0.00166929499503294	MET053	SDS	ddotA	1	194	0.336018921108916	0.00173205629437586	ddotA_SDS	0.0121756920725267	0.0532468926397606	1.03759748847847	0.0532468926397594
330	GAR	20240716_MET053_GARBANZO_RIGHT001.nd2_ZP-5-4.tif_lp.tif	0.00166582873487097	MET053	SDS	ddotA	1	88	0.148119325516745	0.00168317415359938	ddotA_SDS	0.00152639684810002	0.0149443725046393	1.01041248620901	0.0149443725046399
331	GAR	20240716_MET053_GARBANZO_RIGHT001.nd2_ZP-6-1.tif_lp.tif	0.00166038211121451	MET053	SDS	ddotA	1	117	0.195895323064178	0.00167431900054853	ddotA_SDS	0.00163061605208006	0.0120591306522709	1.00839378432223	0.0120591306522731
332	GAR	20240716_MET053_GARBANZO_RIGHT001.nd2_ZP-7-1.tif_lp.tif	0.00167139824666514	MET053	SDS	ddotA	1	61	0.10484473942779	0.00171876622012771	ddotA_SDS	0.00288944638121669	0.0403178008570952	1.02834032736188	0.0403178008570961
333	GAR	20240716_MET053_GARBANZO_RIGHT001.nd2_ZP-8-1.tif_lp.tif	0.00181962304325946	MET053	SDS	ddotA	1	80	0.142000457737595	0.00177500572171994	ddotA_SDS	-0.00356938572316223	-0.0358159346503421	0.97547990958633	-0.0358159346503359
333	GAR	20240716_MET053_GARBANZO_RIGHT001.nd2_ZP-8-1.tif_lp.tif	0.00181962304325946	MET053	SDS	ddotA	2	76	0.132005798397586	0.00173691839996823	ddotA_SDS	-0.00628555289013347	-0.0671096316385436	0.954548474422987	-0.0671096316385437
333	GAR	20240716_MET053_GARBANZO_RIGHT001.nd2_ZP-8-1.tif_lp.tif	0.00181962304325946	MET053	SDS	ddotA	3	63	0.105745021719486	0.0016784924082458	ddotA_SDS	-0.00889123000586069	-0.116473597995567	0.922439630814493	-0.116473597995566
334	GAR	20240716_MET053_GARBANZO_RIGHT001.nd2_ZP-8-2.tif_lp.tif	0.00169333380504246	MET053	SDS	ddotA	1	49	0.0900282291695476	0.00183731079937852	ddotA_SDS	0.00705487272246694	0.117729295129351	1.08502576037124	0.117729295129352
334	GAR	20240716_MET053_GARBANZO_RIGHT001.nd2_ZP-8-2.tif_lp.tif	0.00169333380504246	MET053	SDS	ddotA	2	115	0.197756923735142	0.00171962542378384	ddotA_SDS	0.00302353615525866	0.0222279469356057	1.01552654217561	0.022227946935606
335	GAR	20240716_MET053_GARBANZO_RIGHT002.nd2_ZP-1-1.tif_lp.tif	0.00169690189189921	MET053	SDS	ddotA	1	55	0.0930952925700694	0.00169264168309217	ddotA_SDS	-0.000234311484387115	-0.00362655633096208	0.997489419495978	-0.00362655633096368
335	GAR	20240716_MET053_GARBANZO_RIGHT002.nd2_ZP-1-1.tif_lp.tif	0.00169690189189921	MET053	SDS	ddotA	2	125	0.237476157722995	0.00189980926178396	ddotA_SDS	0.0253634212355935	0.162951424827459	1.11957519220964	0.162951424827461
335	GAR	20240716_MET053_GARBANZO_RIGHT002.nd2_ZP-1-1.tif_lp.tif	0.00169690189189921	MET053	SDS	ddotA	3	66	0.112870984943584	0.00171016643853915	ddotA_SDS	0.00087546007823576	0.0112335829452874	1.00781692017863	0.0112335829452913
336	GAR	20240716_MET053_GARBANZO_RIGHT002.nd2_ZP-1-2.tif_lp.tif	0.00184939094497457	MET053	SDS	ddotA	1	71	0.142977035138756	0.00201376105829234	ddotA_SDS	0.0116702780455614	0.122842281295739	1.08887797021199	0.122842281295742
337	GAR	20240716_MET053_GARBANZO_RIGHT002.nd2_ZP-2-1.tif_lp.tif	0.00187471284339176	MET053	SDS	ddotA	1	108	0.216449225554243	0.00200415949587262	ddotA_SDS	0.0139802384679323	0.0963276966052545	1.06904878949176	0.0963276966052587
338	GAR	20240716_MET053_GARBANZO_RIGHT002.nd2_ZP-2-2.tif_lp.tif	0.00256877588598352	MET053	SDS	ddotA	1	72	0.184512092731893	0.00256266795460963	ddotA_SDS	-0.00043977105892018	-0.003434466687548	0.997622240458104	-0.00343446668754752
339	GAR	20240716_MET053_GARBANZO_RIGHT002.nd2_ZP-3-1.tif_lp.tif	0.00174920832007992	MET053	SDS	ddotA	1	71	0.123826962662861	0.00174404172764593	ddotA_SDS	-0.000366828062813643	-0.00426755749864865	0.997046325257729	-0.00426755749864447
340	GAR	20240716_MET053_GARBANZO_RIGHT002.nd2_ZP-4-1.tif_lp.tif	0.00168792497028004	MET053	SDS	ddotA	1	65	0.131410696543753	0.00202170302375005	ddotA_SDS	0.0216955734755505	0.26032031298008	1.19774460319444	0.260320312980081
341	GAR	20240716_MET053_GARBANZO_RIGHT002.nd2_ZP-5-1.tif_lp.tif	0.00237796741908945	MET053	SDS	ddotA	1	101	0.245136186713353	0.00242709095755795	ddotA_SDS	0.00496147738531821	0.0294992272561021	1.0206577844903	0.0294992272561037
342	GAR	20240716_MET053_GARBANZO_RIGHT003.nd2_ZP-1-1.tif_lp.tif	0.00176390045218998	MET053	SDS	ddotA	1	68	0.125551232136786	0.00184634164907038	ddotA_SDS	0.00560600138786767	0.0659003925575853	1.04673800994724	0.0659003925575798
343	GAR	20240716_MET053_GARBANZO_RIGHT003.nd2_ZP-2-1.tif_lp.tif	0.00171072823021694	MET053	SDS	ddotA	1	118	0.210254062665626	0.00178181409038666	ddotA_SDS	0.00838813150002785	0.0587362293063494	1.04155298247502	0.0587362293063432
344	GAR	20240716_MET053_GARBANZO_RIGHT003.nd2_ZP-2-2.tif_lp.tif	0.00171736657837808	MET053	SDS	ddotA	1	107	0.192156862700358	0.00179585852990989	ddotA_SDS	0.0083986388139031	0.0644756842685532	1.04570483234042	0.0644756842685578
345	GAR	20240716_MET053_GARBANZO_RIGHT003.nd2_ZP-3-1.tif_lp.tif	0.00176458939875992	MET053	SDS	ddotA	1	62	0.108491645660251	0.0017498652525847	ddotA_SDS	-0.000912897062863391	-0.0120886903173312	0.991655766386465	-0.0120886903173345
345	GAR	20240716_MET053_GARBANZO_RIGHT003.nd2_ZP-3-1.tif_lp.tif	0.00176458939875992	MET053	SDS	ddotA	2	141	0.258091096300632	0.00183043330709668	ddotA_SDS	0.00928399107548364	0.0528526864555509	1.03731401105721	0.0528526864555478
346	GAR	20240716_MET053_GARBANZO_RIGHT003.nd2_ZP-3-2.tif_lp.tif	0.00188229367029753	MET053	SDS	ddotA	1	70	0.143007553182542	0.00204296504546489	ddotA_SDS	0.0112469962617155	0.118172789240075	1.08535935582356	0.118172789240072
346	GAR	20240716_MET053_GARBANZO_RIGHT003.nd2_ZP-3-2.tif_lp.tif	0.00188229367029753	MET053	SDS	ddotA	2	81	0.167879758868366	0.00207258961565885	ddotA_SDS	0.0154139715742668	0.13894275208261	1.10109790430908	0.13894275208261
347	GAR	20240716_MET053_GARBANZO_RIGHT003.nd2_ZP-4-1.tif_lp.tif	0.00169058548799075	MET053	SDS	ddotA	1	55	0.0918593117967248	0.001670169305395	ddotA_SDS	-0.00112289004276639	-0.0175286145718818	0.98792360236097	-0.0175286145718796
347	GAR	20240716_MET053_GARBANZO_RIGHT003.nd2_ZP-4-1.tif_lp.tif	0.00169058548799075	MET053	SDS	ddotA	2	73	0.124956130282953	0.00171172781209525	ddotA_SDS	0.00154338965962872	0.0179303409583799	1.01250591836656	0.0179303409583774
347	GAR	20240716_MET053_GARBANZO_RIGHT003.nd2_ZP-4-1.tif_lp.tif	0.00169058548799075	MET053	SDS	ddotA	3	80	0.140535591635853	0.00175669489544816	ddotA_SDS	0.00528875259659314	0.0553406733970489	1.03910444513278	0.0553406733970452
348	GAR	20240716_MET053_GARBANZO_RIGHT003.nd2_ZP-4-2.tif_lp.tif	0.00261478719884933	MET053	SDS	ddotA	1	72	0.183108262717724	0.00254317031552394	ddotA_SDS	-0.00515641559942784	-0.0400654571231825	0.972610817676901	-0.0400654571231848
348	GAR	20240716_MET053_GARBANZO_RIGHT003.nd2_ZP-4-2.tif_lp.tif	0.00261478719884933	MET053	SDS	ddotA	2	92	0.255100328009576	0.002772829652278	ddotA_SDS	0.0145399057154373	0.0846654483479129	1.06044180325581	0.0846654483479147
349	GAR	20240716_MET053_GARBANZO_RIGHT004.nd2_ZP-1-1.tif_lp.tif	0.00174345317278099	MET053	SDS	ddotA	1	74	0.126268406165764	0.00170632981305086	ddotA_SDS	-0.00274712862002927	-0.0310510862194652	0.978706993505931	-0.0310510862194693
349	GAR	20240716_MET053_GARBANZO_RIGHT004.nd2_ZP-1-1.tif_lp.tif	0.00174345317278099	MET053	SDS	ddotA	2	121	0.213733119657263	0.00176638941865507	ddotA_SDS	0.0027752857507638	0.0188558195162929	1.01315564205117	0.018855819516292
349	GAR	20240716_MET053_GARBANZO_RIGHT004.nd2_ZP-1-1.tif_lp.tif	0.00174345317278099	MET053	SDS	ddotA	3	45	0.0835278858430684	0.00185617524095707	ddotA_SDS	0.00507249306792397	0.0903853058628239	1.06465448567011	0.0903853058628172
350	GAR	20240716_MET053_GARBANZO_RIGHT004.nd2_ZP-1-2.tif_lp.tif	0.00178402243926345	MET053	SDS	ddotA	1	40	0.0728770885616541	0.00182192721404135	ddotA_SDS	0.00151619099111629	0.0303315631984458	1.02124680382022	0.0303315631984401
350	GAR	20240716_MET053_GARBANZO_RIGHT004.nd2_ZP-1-2.tif_lp.tif	0.00178402243926345	MET053	SDS	ddotA	2	141	0.24245059886016	0.00171950779333446	ddotA_SDS	-0.00909656507598627	-0.053138106838392	0.963837536732091	-0.0531381068383997
351	GAR	20240716_MET053_GARBANZO_RIGHT004.nd2_ZP-2-1.tif_lp.tif	0.00170029996087878	MET053	SDS	ddotA	1	84	0.144991226028651	0.00172608602415061	ddotA_SDS	0.00216602931483362	0.0217150829556496	1.01516559658009	0.0217150829556505
351	GAR	20240716_MET053_GARBANZO_RIGHT004.nd2_ZP-2-1.tif_lp.tif	0.00170029996087878	MET053	SDS	ddotA	2	67	0.116044861497357	0.00173201285816951	ddotA_SDS	0.00212476411847935	0.0266603564776526	1.01865135447885	0.0266603564776473
352	GAR	20240716_MET053_GARBANZO_RIGHT004.nd2_ZP-3-1.tif_lp.tif	0.00206454354434427	MET053	SDS	ddotA	1	71	0.138887617271394	0.00195616362354075	ddotA_SDS	-0.00769497437704933	-0.0777957977173283	0.947504172968198	-0.0777957977173342
353	GAR	20240716_MET053_GARBANZO_RIGHT004.nd2_ZP-4-1.tif_lp.tif	0.00170331130544823	MET053	SDS	ddotA	1	137	0.245242999866605	0.00179009488953726	ddotA_SDS	0.0118893510201968	0.0716939309779086	1.05094992548423	0.0716939309779104
354	GAR	20240716_MET053_GARBANZO_RIGHT004.nd2_ZP-4-2.tif_lp.tif	0.00170106486062319	MET053	SDS	ddotA	1	98	0.174242770997807	0.0017779874591613	ddotA_SDS	0.00753841465673519	0.0638069971321513	1.04522026191872	0.0638069971321476
355	GAR	20240716_MET053_GARBANZO_RIGHT004.nd2_ZP-5-1.tif_lp.tif	0.00169547070080126	MET053	SDS	ddotA	1	81	0.138902876293287	0.00171485032460848	ddotA_SDS	0.00156974952838476	0.0163968071695049	1.01143023220517	0.0163968071695056
356	GAR	20240716_MET053_GARBANZO_RIGHT004.nd2_ZP-5-2.tif_lp.tif	0.00235466749379129	MET053	SDS	ddotA	1	73	0.176806286675856	0.00242200392706651	ddotA_SDS	0.00491555962909127	0.0406778551962078	1.02859700295382	0.0406778551962062
357	GAR	20240716_MET053_GARBANZO_RIGHT004.nd2_ZP-6-1.tif_lp.tif	0.00180136489868164	MET053	SDS	ddotA	1	62	0.116380559979007	0.00187710580611301	ddotA_SDS	0.00469593626074494	0.0594195177723292	1.04204639908705	0.0594195177723292
357	GAR	20240716_MET053_GARBANZO_RIGHT004.nd2_ZP-6-1.tif_lp.tif	0.00180136489868164	MET053	SDS	ddotA	2	91	0.161425192607567	0.00177390321546777	ddotA_SDS	-0.00249901317246257	-0.0221631564925227	0.984755069206706	-0.022163156492519
358	GAR	20240716_MET053_GARBANZO_RIGHT005.nd2_ZP-1-1.tif_lp.tif	0.00178021462785576	MET053	SDS	ddotA	1	79	0.147783627035096	0.00187067882322907	ddotA_SDS	0.00714667143449155	0.0715106963971511	1.05081645435206	0.0715106963971502
358	GAR	20240716_MET053_GARBANZO_RIGHT005.nd2_ZP-1-1.tif_lp.tif	0.00178021462785576	MET053	SDS	ddotA	2	167	0.312260624021292	0.00186982409593588	ddotA_SDS	0.0149647811693804	0.0708513674912227	1.05033632837185	0.0708513674912206
359	GAR	20240716_MET053_GARBANZO_RIGHT005.nd2_ZP-2-1.tif_lp.tif	0.00169549853517738	MET053	SDS	ddotA	1	95	0.158281834097579	0.0016661245694482	ddotA_SDS	-0.00279052674427238	-0.0252132686954533	0.982675322260832	-0.025213268695451
360	GAR	20240716_MET053_GARBANZO_RIGHT005.nd2_ZP-3-1.tif_lp.tif	0.00188344236479116	MET053	SDS	ddotA	1	72	0.135927367024124	0.00188788009755727	ddotA_SDS	0.00031951675916031	0.00339525356069698	1.0023561818769	0.00339525356069283
360	GAR	20240716_MET053_GARBANZO_RIGHT005.nd2_ZP-3-1.tif_lp.tif	0.00188344236479116	MET053	SDS	ddotA	2	35	0.0635385671630502	0.00181538763323001	ddotA_SDS	-0.00238191560464035	-0.0530942514303299	0.963866836154184	-0.0530942514303275
361	GAR	20240716_MET053_GARBANZO_RIGHT005.nd2_ZP-4-1.tif_lp.tif	0.00189321756362915	MET053	SDS	ddotA	1	71	0.13513389788568	0.00190329433641803	ddotA_SDS	0.000715450868010531	0.00765847422706044	1.00532256460243	0.0076584742270598
362	GAR	20240716_MET053_GARBANZO_RIGHT006.nd2_ZP-1-1.tif_lp.tif	0.00173520487121614	MET053	SDS	ddotA	1	80	0.13969634543173	0.00174620431789663	ddotA_SDS	0.000879955734439275	0.00911636588485596	1.00633899020395	0.009116365884855
363	GAR	20240716_MET053_GARBANZO_RIGHT006.nd2_ZP-1-2.tif_lp.tif	0.00178215653447068	MET053	SDS	ddotA	1	67	0.14076447696425	0.00210096234275	ddotA_SDS	0.0213599891547143	0.237426243117325	1.17888765779714	0.237426243117327
364	GAR	20240716_MET053_GARBANZO_RIGHT006.nd2_ZP-1-3.tif_lp.tif	0.0017099325270331	MET053	SDS	ddotA	1	71	0.123399710049853	0.00173802408520919	ddotA_SDS	0.00199450063050237	0.0235086765790427	1.01642846003101	0.0235086765790431
365	GAR	20240716_MET053_GARBANZO_RIGHT006.nd2_ZP-2-1.tif_lp.tif	0.00186350272963252	MET053	SDS	ddotA	1	67	0.138796063140035	0.00207158303194082	ddotA_SDS	0.013941380254656	0.152716714400262	1.11166085189976	0.152716714400263
365	GAR	20240716_MET053_GARBANZO_RIGHT006.nd2_ZP-2-1.tif_lp.tif	0.00186350272963252	MET053	SDS	ddotA	2	70	0.14454871439375	0.00206498163419643	ddotA_SDS	0.0141035233194736	0.14811201816439	1.10811838445959	0.14811201816439
366	GAR	20240716_MET053_GARBANZO_RIGHT006.nd2_ZP-2-2.tif_lp.tif	0.0017425263326154	MET053	SDS	ddotA	1	72	0.126359960297123	0.00175499944857115	ddotA_SDS	0.000898064348813732	0.0102901193290305	1.00715806454243	0.0102901193290337
367	GAR	20240716_MET053_GARBANZO_RIGHT006.nd2_ZP-3-1.tif_lp.tif	0.00167227454456482	MET053	SDS	ddotA	1	103	0.17779812309891	0.00172619536989233	ddotA_SDS	0.00555384500873385	0.045784036865034	1.03224400293765	0.0457840368650312
368	GAR	20240716_MET053_GARBANZO_RIGHT006.nd2_ZP-3-2.tif_lp.tif	0.00241894156145961	MET053	SDS	ddotA	1	104	0.271564812632278	0.00261120012146421	ddotA_SDS	0.0199948902404781	0.110337113463119	1.07948044841918	0.110337113463121
369	GAR	20240716_MET053_GARBANZO_RIGHT006.nd2_ZP-4-1.tif_lp.tif	0.00185621691028974	MET053	SDS	ddotA	1	63	0.113160906359553	0.00179620486285005	ddotA_SDS	-0.00378075898870042	-0.0474134046496183	0.967669701150216	-0.0474134046496191
369	GAR	20240716_MET053_GARBANZO_RIGHT006.nd2_ZP-4-1.tif_lp.tif	0.00185621691028974	MET053	SDS	ddotA	2	83	0.163637750782073	0.00197153916604907	ddotA_SDS	0.00957174722802395	0.0869570628604038	1.06212757524191	0.0869570628604077
371	GAR	20240716_MET053_GARBANZO_RIGHT007.nd2_ZP-1-1.tif_lp.tif	0.00174579339298776	MET053	SDS	ddotA	1	65	0.127046616282314	0.00195456332742022	ddotA_SDS	0.01357004573811	0.162963495963664	1.11958455981734	0.162963495963663
372	GAR	20240716_MET053_GARBANZO_RIGHT007.nd2_ZP-2-1.tif_lp.tif	0.00236888086195472	MET053	SDS	ddotA	1	76	0.19522392610088	0.00256873586974842	ddotA_SDS	0.0151889805923209	0.116852909765786	1.08436684638871	0.116852909765788
373	GAR	20240716_MET053_GARBANZO_RIGHT007.nd2_ZP-3-1.tif_lp.tif	0.00171263666713939	MET053	SDS	ddotA	1	71	0.120363164693117	0.00169525584074813	ddotA_SDS	-0.00123403867377955	-0.0147161035174777	0.989851422239902	-0.0147161035174765
374	GAR	20240716_MET053_GARBANZO_RIGHT007.nd2_ZP-3-2.tif_lp.tif	0.00170771107619178	MET053	SDS	ddotA	1	86	0.156221866142005	0.00181653332723261	ddotA_SDS	0.00935871358951196	0.0891239252978331	1.06372404123741	0.0891239252978274
375	GAR	20240716_MET053_GARBANZO_RIGHT007.nd2_ZP-4-1.tif_lp.tif	0.00171700171355543	MET053	SDS	ddotA	1	105	0.193835355108604	0.00184605100103432	ddotA_SDS	0.0135501751852832	0.104550931873326	1.07515967308598	0.104550931873328
375	GAR	20240716_MET053_GARBANZO_RIGHT007.nd2_ZP-4-1.tif_lp.tif	0.00171700171355543	MET053	SDS	ddotA	2	23	0.0397955290973186	0.00173024039553559	ddotA_SDS	0.000304489685543655	0.01108101730741	1.00771034872921	0.0110810173074112
376	GAR	20240716_MET053_GARBANZO_RIGHT007.nd2_ZP-7-1.tif_lp.tif	0.00167203292298241	MET053	SDS	ddotA	1	71	0.119020370766521	0.00167634325023268	ddotA_SDS	0.000306033234769534	0.0037143324774795	1.00257789615923	0.00371433247747471
377	GAR	20240716_MET053_GARBANZO_RIGHT008.nd2_ZP-1-1.tif_lp.tif	0.00171500507022152	MET053	SDS	ddotA	1	94	0.163302052300423	0.00173725587553642	ddotA_SDS	0.00209157569960011	0.0185974186255358	1.01297419214745	0.0185974186255403
378	GAR	20240716_MET053_GARBANZO_RIGHT008.nd2_ZP-2-1.tif_lp.tif	0.00169417197736075	MET053	SDS	ddotA	1	92	0.155397878959775	0.00168910737999755	ddotA_SDS	-0.000465942957414145	-0.00431928563145921	0.99701057659383	-0.00431928563146162
378	GAR	20240716_MET053_GARBANZO_RIGHT008.nd2_ZP-2-1.tif_lp.tif	0.00169417197736075	MET053	SDS	ddotA	2	63	0.106797894230112	0.00169520467031925	ddotA_SDS	6.50596563851052e-05	0.000879135729634909	1.00060955615622	0.000879135729640032
379	GAR	20240716_MET053_GARBANZO_RIGHT008.nd2_ZP-3-1.tif_lp.tif	0.00171252529272872	MET053	SDS	ddotA	1	90	0.156084534944966	0.00173427261049963	ddotA_SDS	0.00195725859938126	0.0182053980085526	1.01269897610461	0.0182053980085586
380	GAR	20240716_MET053_GARBANZO_RIGHT008.nd2_ZP-3-2.tif_lp.tif	0.00201524384773471	MET053	SDS	ddotA	1	98	0.199908445822075	0.00203988210022525	ddotA_SDS	0.00241454874407321	0.0175313529323693	1.01222594105335	0.0175313529323677
380	GAR	20240716_MET053_GARBANZO_RIGHT008.nd2_ZP-3-2.tif_lp.tif	0.00201524384773471	MET053	SDS	ddotA	2	143	0.267689021071419	0.00187195119630363	ddotA_SDS	-0.0204908491546447	-0.106411594861806	0.928895626406625	-0.106411594861805
381	GAR	20240716_MET053_GARBANZO_RIGHT008.nd2_ZP-3-3.tif_lp.tif	0.00254962156558859	MET053	SDS	ddotA	1	94	0.233615625184029	0.00248527260834074	ddotA_SDS	-0.00604880198129804	-0.0368790181149644	0.974761369249324	-0.0368790181149636
382	GAR	20240716_MET053_GARBANZO_RIGHT008.nd2_ZP-4-1.tif_lp.tif	0.00167076861881606	MET053	SDS	ddotA	1	46	0.0780346379615366	0.00169640517307688	ddotA_SDS	0.00117928149599808	0.0219688359860045	1.01534416793092	0.0219688359859982
382	GAR	20240716_MET053_GARBANZO_RIGHT008.nd2_ZP-4-1.tif_lp.tif	0.00167076861881606	MET053	SDS	ddotA	2	154	0.260334172518924	0.00169048163973327	ddotA_SDS	0.0030358052212513	0.0169223957798554	1.01179877374713	0.01692239577985
383	GAR	20240716_MET053_GARBANZO_RIGHT008.nd2_ZP-5-1.tif_lp.tif	0.0016988869172981	MET053	SDS	ddotA	1	81	0.150972762610763	0.00186386126679955	ddotA_SDS	0.0133629223096173	0.13370465367792	1.09710731645625	0.133704653677921
384	GAR	20240716_MET053_GARBANZO_RIGHT008.nd2_ZP-6-1.tif_lp.tif	0.00169336750822247	MET053	SDS	ddotA	1	85	0.147356374422088	0.00173360440496574	ddotA_SDS	0.00342013622317813	0.0338796118502851	1.0237614673412	0.033879611850283
385	GAR	20240716_MET053_GARBANZO_RIGHT009.nd2_ZP-2-1.tif_lp.tif	0.00167183467730392	MET053	SDS	ddotA	1	75	0.125947966706008	0.00167930622274677	ddotA_SDS	0.000560365908213345	0.00643314008001863	1.00446906954634	0.0064331400800231
386	GAR	20240716_MET053_GARBANZO_RIGHT009.nd2_ZP-3-1.tif_lp.tif	0.00169578509442977	MET053	SDS	ddotA	1	53	0.0904402227606624	0.00170641929737099	ddotA_SDS	0.000563612755884527	0.00901883605066795	1.00627096144208	0.00901883605067018
386	GAR	20240716_MET053_GARBANZO_RIGHT009.nd2_ZP-3-1.tif_lp.tif	0.00169578509442977	MET053	SDS	ddotA	2	87	0.153063248610124	0.00175934768517384	ddotA_SDS	0.00552994539473384	0.0530872689172767	1.0374826922072	0.0530872689172794
386	GAR	20240716_MET053_GARBANZO_RIGHT009.nd2_ZP-3-1.tif_lp.tif	0.00169578509442977	MET053	SDS	ddotA	3	62	0.106523231836036	0.00171811664251671	ddotA_SDS	0.00138455598138999	0.0188746341858848	1.01316885503965	0.0188746341858889
386	GAR	20240716_MET053_GARBANZO_RIGHT009.nd2_ZP-3-1.tif_lp.tif	0.00169578509442977	MET053	SDS	ddotA	4	142	0.244617379968986	0.00172265760541539	ddotA_SDS	0.00381589655995829	0.0226826308670094	1.01584664889076	0.0226826308670078
387	GAR	20240716_MET053_GARBANZO_RIGHT009.nd2_ZP-4-1.tif_lp.tif	0.00186084577697466	MET053	SDS	ddotA	1	76	0.144365606131032	0.00189954744909253	ddotA_SDS	0.00294132708095768	0.0296972569688844	1.0207978934078	0.0296972569688888
387	GAR	20240716_MET053_GARBANZO_RIGHT009.nd2_ZP-4-1.tif_lp.tif	0.00186084577697466	MET053	SDS	ddotA	2	71	0.129610131960362	0.00182549481634313	ddotA_SDS	-0.00250991820483892	-0.0276709206728237	0.981002745596143	-0.0276709206728206
388	GAR	20240716_MET053_GARBANZO_RIGHT010.nd2_ZP-1-1.tif_lp.tif	0.00168739543604981	MET053	SDS	ddotA	1	76	0.12950331880711	0.00170399103693566	ddotA_SDS	0.00126126566732429	0.0141196424527348	1.00983503957122	0.0141196424527383
388	GAR	20240716_MET053_GARBANZO_RIGHT010.nd2_ZP-1-1.tif_lp.tif	0.00168739543604981	MET053	SDS	ddotA	2	65	0.123476005159318	0.0018996308486049	ddotA_SDS	0.0137953018160805	0.17092098530874	1.12577692698514	0.170920985308744
388	GAR	20240716_MET053_GARBANZO_RIGHT010.nd2_ZP-1-1.tif_lp.tif	0.00168739543604981	MET053	SDS	ddotA	3	84	0.140672922832891	0.00167467765277252	ddotA_SDS	-0.00106829379529308	-0.0109146766857306	0.992463068818615	-0.0109146766857233
389	GAR	20240716_MET053_GARBANZO_RIGHT010.nd2_ZP-1-2.tif_lp.tif	0.00238214286100199	MET053	SDS	ddotA	1	69	0.153261615894735	0.00222118283905413	ddotA_SDS	-0.0111062415144027	-0.100931781810045	0.932430575603616	-0.100931781810043
390	GAR	20240716_MET053_GARBANZO_RIGHT010.nd2_ZP-1-3.tif_lp.tif	0.00169102807499669	MET053	SDS	ddotA	1	74	0.132631418295205	0.00179231646344871	ddotA_SDS	0.0074953407454498	0.0839247797879589	1.0598975203012	0.0839247797879549
392	GAR	20240716_MET053_GARBANZO_RIGHT010.nd2_ZP-3-1.tif_lp.tif	0.00172345030227764	MET053	SDS	ddotA	1	85	0.145189593313262	0.00170811286250896	ddotA_SDS	-0.00130368238033715	-0.0128963941946226	0.991100735687933	-0.0128963941946291
393	GAR	20240716_MET053_GARBANZO_RIGHT010.nd2_ZP-4-1.tif_lp.tif	0.00166327187531158	MET053	SDS	ddotA	1	103	0.185717555461451	0.00180308306273254	ddotA_SDS	0.014400552304359	0.116441850882461	1.08405792792881	0.116441850882459
393	GAR	20240716_MET053_GARBANZO_RIGHT010.nd2_ZP-4-1.tif_lp.tif	0.00166327187531158	MET053	SDS	ddotA	2	82	0.13785000378266	0.00168109760710561	ddotA_SDS	0.00146171000711046	0.0153794839576825	1.01071726881132	0.0153794839576825
393	GAR	20240716_MET053_GARBANZO_RIGHT010.nd2_ZP-4-1.tif_lp.tif	0.00166327187531158	MET053	SDS	ddotA	3	46	0.0808728160336614	0.00175810469638394	ddotA_SDS	0.00436230976932883	0.079996978419161	1.05701582674486	0.0799969784191562
394	GAR	20240716_MET053_GARBANZO_RIGHT010.nd2_ZP-4-2.tif_lp.tif	0.00227382779121399	MET053	SDS	ddotA	1	93	0.224307621829212	0.00241190991214206	ddotA_SDS	0.0128416372463107	0.0850530261960118	1.06072672761834	0.0850530261960103
395	GAR	20240716_MET053_GARBANZO_RIGHT010.nd2_ZP-6-1.tif_lp.tif	0.00171233061905746	MET053	SDS	ddotA	1	78	0.1346456091851	0.00172622575878333	ddotA_SDS	0.001083820898618	0.0116598689040306	1.00811475282356	0.011659868904029
396	GAR	20240716_MET053_GARBANZO_RIGHT011.nd2_ZP-1-1.tif_lp.tif	0.00168192010580212	MET053	SDS	ddotA	1	63	0.108125429134816	0.00171627665293359	ddotA_SDS	0.00216446246928241	0.0291729482527899	1.02042697926789	0.0291729482527928
396	GAR	20240716_MET053_GARBANZO_RIGHT011.nd2_ZP-1-1.tif_lp.tif	0.00168192010580212	MET053	SDS	ddotA	2	62	0.132326237857342	0.00213429415898938	ddotA_SDS	0.0280471912976104	0.343649852601389	1.26896286668237	0.343649852601387
396	GAR	20240716_MET053_GARBANZO_RIGHT011.nd2_ZP-1-1.tif_lp.tif	0.00168192010580212	MET053	SDS	ddotA	3	70	0.12358281831257	0.00176546883303672	ddotA_SDS	0.00584841090642209	0.0699421758545207	1.04967461114614	0.0699421758545195
397	GAR	20240716_MET053_GARBANZO_RIGHT011.nd2_ZP-1-2.tif_lp.tif	0.00168818434818083	MET053	SDS	ddotA	1	61	0.103791866917163	0.00170150601503546	ddotA_SDS	0.000812621678132217	0.0113397977971423	1.00789112093652	0.0113397977971452
397	GAR	20240716_MET053_GARBANZO_RIGHT011.nd2_ZP-1-2.tif_lp.tif	0.00168818434818083	MET053	SDS	ddotA	2	94	0.161181048257276	0.00171469200273698	ddotA_SDS	0.00249171952827795	0.0224770055588366	1.0157018720051	0.0224770055588379
398	GAR	20240716_MET053_GARBANZO_RIGHT011.nd2_ZP-1-3.tif_lp.tif	0.00249818323415294	MET053	SDS	ddotA	1	102	0.251743343193084	0.00246807199208906	ddotA_SDS	-0.0030713466905159	-0.0174948205292019	0.987946743996907	-0.0174948205292011
398	GAR	20240716_MET053_GARBANZO_RIGHT011.nd2_ZP-1-3.tif_lp.tif	0.00249818323415294	MET053	SDS	ddotA	2	65	0.15469596395269	0.00237993790696447	ddotA_SDS	-0.00768594626725075	-0.0699553642918893	0.952667472276683	-0.0699553642918871
399	GAR	20240716_MET053_GARBANZO_RIGHT011.nd2_ZP-1-4.tif_lp.tif	0.00167622119570717	MET053	SDS	ddotA	1	61	0.102967879734933	0.00168799802844153	ddotA_SDS	0.000718386796796242	0.0101006780197422	1.00702582258506	0.010100678019738
401	GAR	20240716_MET053_GARBANZO_RIGHT011.nd2_ZP-3-1.tif_lp.tif	0.0025212064489618	MET053	SDS	ddotA	1	87	0.236087586730719	0.00271365042219217	ddotA_SDS	0.0167426256710416	0.106120623800852	1.07633011303363	0.106120623800856
402	GAR	20240716_MET053_GARBANZO_RIGHT011.nd2_ZP-5-1.tif_lp.tif	0.00172488100341644	MET053	SDS	ddotA	1	73	0.126024261815473	0.0017263597508969	ddotA_SDS	0.000107948566073296	0.00123629844406966	1.00085730405607	0.00123629844407286
402	GAR	20240716_MET053_GARBANZO_RIGHT011.nd2_ZP-5-1.tif_lp.tif	0.00172488100341644	MET053	SDS	ddotA	2	67	0.125185015611351	0.00186843306882613	ddotA_SDS	0.00961798838244904	0.115332048029449	1.08322432975107	0.115332048029451
403	GAR	20240716_MET053_GARBANZO_RIGHT011.nd2_ZP-6-1.tif_lp.tif	0.00167925406031102	MET053	SDS	ddotA	1	101	0.170244907261804	0.00168559314120598	ddotA_SDS	0.000640247170391156	0.00543583160995415	1.00377493855444	0.00543583160995255
403	GAR	20240716_MET053_GARBANZO_RIGHT011.nd2_ZP-6-1.tif_lp.tif	0.00167925406031102	MET053	SDS	ddotA	2	77	0.131761654047295	0.00171119031230254	ddotA_SDS	0.00245909140334724	0.0271797027499905	1.01901811807179	0.027179702749988
403	GAR	20240716_MET053_GARBANZO_RIGHT011.nd2_ZP-6-1.tif_lp.tif	0.00167925406031102	MET053	SDS	ddotA	3	68	0.129121843259782	0.00189885063617326	ddotA_SDS	0.0149325671586325	0.177305910134616	1.13077031108775	0.177305910134613
404	GAR	20240716_MET053_GARBANZO_RIGHT011.nd2_ZP-6-2.tif_lp.tif	0.00166725909456294	MET053	SDS	ddotA	1	122	0.205279621528462	0.00168261984859395	ddotA_SDS	0.00187401199178333	0.01323094915652	1.00921317753258	0.0132309491565193
404	GAR	20240716_MET053_GARBANZO_RIGHT011.nd2_ZP-6-2.tif_lp.tif	0.00166725909456294	MET053	SDS	ddotA	2	49	0.0819409475661814	0.00167226423604452	ddotA_SDS	0.000245251932597543	0.00432450831228902	1.00300201780149	0.00432450831228711
404	GAR	20240716_MET053_GARBANZO_RIGHT011.nd2_ZP-6-2.tif_lp.tif	0.00166725909456294	MET053	SDS	ddotA	3	92	0.154619668843225	0.00168064857438288	ddotA_SDS	0.0012318321434345	0.0115397681405891	1.00803083327817	0.0115397681405888
405	GAR	20240716_MET053_GARBANZO_RIGHT011.nd2_ZP-6-3.tif_lp.tif	0.00166819526980151	MET053	SDS	ddotA	1	144	0.245883878786117	0.0017075269360147	ddotA_SDS	0.00566375993469997	0.033620164374106	1.02357737545789	0.0336201643741026
406	GAR	20240716_MET053_GARBANZO_RIGHT011.nd2_ZP-6-4.tif_lp.tif	0.00166539965367844	MET053	SDS	ddotA	1	69	0.115724422037601	0.00167716553677683	ddotA_SDS	0.000811845933789329	0.0101566613298376	1.00706490065157	0.0101566613298322
407	GAR	20240716_MET053_GARBANZO_RIGHT011.nd2_ZP-7-1.tif_lp.tif	0.00166407236293611	MET053	SDS	ddotA	1	56	0.0943465323653072	0.00168475950652334	ddotA_SDS	0.00115848004088522	0.0178244953895924	1.01243163701771	0.0178244953895873
407	GAR	20240716_MET053_GARBANZO_RIGHT011.nd2_ZP-7-1.tif_lp.tif	0.00166407236293611	MET053	SDS	ddotA	2	92	0.154238193295896	0.00167650210104235	ddotA_SDS	0.00114353590577421	0.010736120074546	1.00746946970762	0.0107361200745451
407	GAR	20240716_MET053_GARBANZO_RIGHT011.nd2_ZP-7-1.tif_lp.tif	0.00166407236293611	MET053	SDS	ddotA	3	106	0.176333256997168	0.00166352129242611	ddotA_SDS	-5.8413474059299e-05	-0.000477838811799819	0.999668842219681	-0.000477838811805587
407	GAR	20240716_MET053_GARBANZO_RIGHT011.nd2_ZP-7-1.tif_lp.tif	0.00166407236293611	MET053	SDS	ddotA	4	105	0.175768673187122	0.00167398736368687	ddotA_SDS	0.0010410750788305	0.00857046646999877	1.00595827499549	0.00857046646999304
408	GAR	20240716_MET053_GARBANZO_RIGHT012.nd2_ZP-1-1.tif_lp.tif	0.00167820599614357	MET053	SDS	ddotA	1	67	0.116014343453571	0.00173155736497867	ddotA_SDS	0.00357454171195171	0.0451503692176133	1.03179071517901	0.0451503692176133
408	GAR	20240716_MET053_GARBANZO_RIGHT012.nd2_ZP-1-1.tif_lp.tif	0.00167820599614357	MET053	SDS	ddotA	2	92	0.157213702565059	0.00170884459309847	ddotA_SDS	0.0028187509198502	0.0261013860986506	1.01825675574113	0.0261013860986562
408	GAR	20240716_MET053_GARBANZO_RIGHT012.nd2_ZP-1-1.tif_lp.tif	0.00167820599614357	MET053	SDS	ddotA	3	142	0.247043564449996	0.00173974341161969	ddotA_SDS	0.00873831299760816	0.0519547296265231	1.03666857085336	0.051954729626528
409	GAR	20240716_MET053_GARBANZO_RIGHT012.nd2_ZP-10-1.tif_lp.tif	0.00164799883481381	MET053	SDS	ddotA	1	64	0.106324864551425	0.00166132600861602	ddotA_SDS	0.000852939123341362	0.0116199843808757	1.00808688302484	0.0116199843808766
409	GAR	20240716_MET053_GARBANZO_RIGHT012.nd2_ZP-10-1.tif_lp.tif	0.00164799883481381	MET053	SDS	ddotA	2	105	0.175295643508434	0.00166948231912795	ddotA_SDS	0.00225576585298462	0.0186855919389399	1.01303610406774	0.0186855919389406
409	GAR	20240716_MET053_GARBANZO_RIGHT012.nd2_ZP-10-1.tif_lp.tif	0.00164799883481381	MET053	SDS	ddotA	3	73	0.120103761320934	0.00164525700439635	ddotA_SDS	-0.000200153620474181	-0.00240225858743042	0.99833626677426	-0.00240225858743523
409	GAR	20240716_MET053_GARBANZO_RIGHT012.nd2_ZP-10-1.tif_lp.tif	0.00164799883481381	MET053	SDS	ddotA	4	90	0.150911726523191	0.00167679696136879	ddotA_SDS	0.00259183138994815	0.0249927850988094	1.01747460371125	0.02499278509881
409	GAR	20240716_MET053_GARBANZO_RIGHT012.nd2_ZP-10-1.tif_lp.tif	0.00164799883481381	MET053	SDS	ddotA	5	121	0.201846341602504	0.00166815158349177	ddotA_SDS	0.00243848259003365	0.0175351686985313	1.01222861828069	0.0175351686985275
410	GAR	20240716_MET053_GARBANZO_RIGHT012.nd2_ZP-11-1.tif_lp.tif	0.00180883154379724	MET053	SDS	ddotA	1	63	0.111879148520529	0.00177585950032586	ddotA_SDS	-0.00207723873869688	-0.026540610935017	0.981771633967549	-0.0265406109350176
411	GAR	20240716_MET053_GARBANZO_RIGHT012.nd2_ZP-11-2.tif_lp.tif	0.00165986208903917	MET053	SDS	ddotA	1	70	0.116807812592015	0.00166868303702878	ddotA_SDS	0.000617466359272581	0.00764656462810535	1.00531426559342	0.00764656462810695
412	GAR	20240716_MET053_GARBANZO_RIGHT012.nd2_ZP-2-1.tif_lp.tif	0.00175158402318234	MET053	SDS	ddotA	1	83	0.147066453006119	0.00177188497597733	ddotA_SDS	0.00168497908198401	0.0166247570352465	1.01159005364647	0.0166247570352481
413	GAR	20240716_MET053_GARBANZO_RIGHT012.nd2_ZP-2-2.tif_lp.tif	0.00177663067194421	MET053	SDS	ddotA	1	210	0.391195544274524	0.00186283592511678	ddotA_SDS	0.0181031031662408	0.0683568067578854	1.04852176343338	0.0683568067578814
413	GAR	20240716_MET053_GARBANZO_RIGHT012.nd2_ZP-2-2.tif_lp.tif	0.00177663067194421	MET053	SDS	ddotA	2	61	0.106340123573318	0.00174328071431669	ddotA_SDS	-0.0020343474152784	-0.0273389031670645	0.981228536603489	-0.0273389031670687
413	GAR	20240716_MET053_GARBANZO_RIGHT012.nd2_ZP-2-2.tif_lp.tif	0.00177663067194421	MET053	SDS	ddotA	3	94	0.163317311322317	0.00173741820555656	ddotA_SDS	-0.00368597184043878	-0.0321987433933704	0.977928746245983	-0.0321987433933733
413	GAR	20240716_MET053_GARBANZO_RIGHT012.nd2_ZP-2-2.tif_lp.tif	0.00177663067194421	MET053	SDS	ddotA	4	81	0.139879453694448	0.00172690683573392	ddotA_SDS	-0.00402763073303275	-0.0409535498691504	0.972012283140493	-0.0409535498691579
414	GAR	20240716_MET053_GARBANZO_RIGHT012.nd2_ZP-2-3.tif_lp.tif	0.0016845915206643	MET053	SDS	ddotA	1	100	0.170733195962384	0.00170733195962384	ddotA_SDS	0.00227404389595395	0.0193447819546578	1.01349908193208	0.0193447819546584
415	GAR	20240716_MET053_GARBANZO_RIGHT012.nd2_ZP-2-4.tif_lp.tif	0.00168188226104963	MET053	SDS	ddotA	1	209	0.351247424958274	0.00168060968879557	ddotA_SDS	-0.00026596760109876	-0.00109200782939969	0.999243364245208	-0.00109200782939873
416	GAR	20240716_MET053_GARBANZO_RIGHT012.nd2_ZP-3-1.tif_lp.tif	0.00167831539604734	MET053	SDS	ddotA	1	79	0.135774776805192	0.00171866806082522	ddotA_SDS	0.00318786051745218	0.0342770747315352	1.02404355276304	0.034277074731539
417	GAR	20240716_MET053_GARBANZO_RIGHT012.nd2_ZP-3-2.tif_lp.tif	0.00170073179488486	MET053	SDS	ddotA	1	74	0.126405737362802	0.00170818564003787	ddotA_SDS	0.000551584541322064	0.00630912468910063	1.0043827281735	0.00630912468910829
418	GAR	20240716_MET053_GARBANZO_RIGHT012.nd2_ZP-3-3.tif_lp.tif	0.002278134263592	MET053	SDS	ddotA	1	136	0.334706645226106	0.00246107827372137	ddotA_SDS	0.0248803853775938	0.111437767038079	1.08030431439143	0.111437767038082
419	GAR	20240716_MET053_GARBANZO_RIGHT012.nd2_ZP-4-1.tif_lp.tif	0.00169145587079709	MET053	SDS	ddotA	1	93	0.158205538988113	0.00170113482782918	ddotA_SDS	0.000900143003984055	0.00823195158954527	1.00572226399707	0.00823195158954814
420	GAR	20240716_MET053_GARBANZO_RIGHT012.nd2_ZP-5-1.tif_lp.tif	0.00166767277249106	MET053	SDS	ddotA	1	66	0.111879148520529	0.00169513861394741	ddotA_SDS	0.00181274553611932	0.0235670157188282	1.01646956279997	0.0235670157188251
421	GAR	20240716_MET053_GARBANZO_RIGHT012.nd2_ZP-6-1.tif_lp.tif	0.0016674813440493	MET053	SDS	ddotA	1	54	0.0899366750381887	0.00166549398218868	ddotA_SDS	-0.00010731754047362	-0.00172047924747505	0.998808165460014	-0.0017204792474728
421	GAR	20240716_MET053_GARBANZO_RIGHT012.nd2_ZP-6-1.tif_lp.tif	0.0016674813440493	MET053	SDS	ddotA	2	58	0.0966506446711719	0.00166639042536503	ddotA_SDS	-6.32732836876315e-05	-0.000944165307388857	0.999345768581962	-0.000944165307389498
421	GAR	20240716_MET053_GARBANZO_RIGHT012.nd2_ZP-6-1.tif_lp.tif	0.0016674813440493	MET053	SDS	ddotA	3	84	0.142229343065992	0.00169320646507133	ddotA_SDS	0.0021609101658506	0.0220872818562299	1.01542753153661	0.0220872818562289
422	GAR	20240716_MET053_GARBANZO_RIGHT012.nd2_ZP-6-2.tif_lp.tif	0.00167680537722743	MET053	SDS	ddotA	1	84	0.139559014234692	0.00166141683612728	ddotA_SDS	-0.00129263745241184	-0.0133011691694736	0.990822702915234	-0.0133011691694812
422	GAR	20240716_MET053_GARBANZO_RIGHT012.nd2_ZP-6-2.tif_lp.tif	0.00167680537722743	MET053	SDS	ddotA	2	82	0.137758449651301	0.00167998109330855	ddotA_SDS	0.000260408718652044	0.00272974837607576	1.00189390857415	0.00272974837607352
423	GAR	20240716_MET053_GARBANZO_RIGHT012.nd2_ZP-6-3.tif_lp.tif	0.00215817797764825	MET053	SDS	ddotA	1	72	0.16464484622702	0.00228673397537528	ddotA_SDS	0.00925603183634632	0.0834746972875122	1.05956691202415	0.083474697287511
424	GAR	20240716_MET053_GARBANZO_RIGHT012.nd2_ZP-7-1.tif_lp.tif	0.00166707164506595	MET053	SDS	ddotA	1	56	0.0935378042049706	0.00167031793223162	ddotA_SDS	0.000181792081277152	0.00280662701419745	1.00194729913095	0.0028066270142032
424	GAR	20240716_MET053_GARBANZO_RIGHT012.nd2_ZP-7-1.tif_lp.tif	0.00166707164506595	MET053	SDS	ddotA	2	53	0.0885175860021263	0.00167014313211559	ddotA_SDS	0.000162788813630757	0.0026556399163624	1.00184244453964	0.00265563991636495
424	GAR	20240716_MET053_GARBANZO_RIGHT012.nd2_ZP-7-1.tif_lp.tif	0.00166707164506595	MET053	SDS	ddotA	3	98	0.168215457350016	0.00171648425867363	ddotA_SDS	0.00484243613355212	0.0421405190827409	1.02964036593984	0.0421405190827453
425	GAR	20240716_MET053_GARBANZO_RIGHT012.nd2_ZP-7-2.tif_lp.tif	0.00165161026047145	MET053	SDS	ddotA	1	202	0.33438620576635	0.00165537725626906	ddotA_SDS	0.000760933151116416	0.00328675477564934	1.00228080188636	0.00328675477565285
425	GAR	20240716_MET053_GARBANZO_RIGHT012.nd2_ZP-7-2.tif_lp.tif	0.00165161026047145	MET053	SDS	ddotA	2	76	0.127916380530223	0.00168311027013452	ddotA_SDS	0.00239400073439278	0.027256412668466	1.01907230199338	0.0272564126684723
426	GAR	20240716_MET053_GARBANZO_RIGHT012.nd2_ZP-7-3.tif_lp.tif	0.00163624558652412	MET053	SDS	ddotA	1	128	0.212787060299888	0.00166239890859288	ddotA_SDS	0.00334762522480062	0.0228773114217222	1.01598373880068	0.0228773114217269
426	GAR	20240716_MET053_GARBANZO_RIGHT012.nd2_ZP-7-3.tif_lp.tif	0.00163624558652412	MET053	SDS	ddotA	2	58	0.0965896085835993	0.00166533807902757	ddotA_SDS	0.00168736456520024	0.0254257866941792	1.01778002809789	0.0254257866941773
427	GAR	20240716_MET053_GARBANZO_RIGHT012.nd2_ZP-7-4.tif_lp.tif	0.00164516462933015	MET053	SDS	ddotA	1	84	0.139848935650662	0.0016648682815555	ddotA_SDS	0.00165510678692871	0.0171760812567634	1.0119767054762	0.0171760812567704
428	GAR	20240716_MET053_GARBANZO_RIGHT012.nd2_ZP-8-1.tif_lp.tif	0.00163178786388418	MET053	SDS	ddotA	1	75	0.122743572108448	0.00163658096144597	ddotA_SDS	0.000359482317133827	0.00423145820418951	1.00293732884517	0.0042314582041943
429	GAR	20240716_MET053_GARBANZO_RIGHT012.nd2_ZP-8-2.tif_lp.tif	0.00164800488160464	MET053	SDS	ddotA	1	116	0.191241321386769	0.00164863208092043	ddotA_SDS	7.27551206311794e-05	0.000548957840209143	1.00038058098176	0.000548957840212985
430	GAR	20240716_MET053_GARBANZO_RIGHT012.nd2_ZP-8-3.tif_lp.tif	0.00162997809359734	MET053	SDS	ddotA	1	170	0.278736552922055	0.00163962678189444	ddotA_SDS	0.00164027701050812	0.00851488525105436	1.00591952022852	0.00851488525104863
431	GAR	20240716_MET053_GARBANZO_RIGHT012.nd2_ZP-9-1.tif_lp.tif	0.00166377631852227	MET053	SDS	ddotA	1	170	0.289448386291042	0.00170263756641789	ddotA_SDS	0.00660641214225688	0.0333098793753282	1.02335725509673	0.0333098793753206
432	GAR	20240716_MET053_GARBANZO_RIGHT012.nd2_ZP-9-2.tif_lp.tif	0.00166861347316467	MET053	SDS	ddotA	1	101	0.168978408444673	0.00167305354895716	ddotA_SDS	0.000448447655041512	0.00383382249291733	1.0026609372775	0.00383382249291701
1	CHI	20240813_MET059_CHIANTI_001.nd2_ZP-1-1.tif_lp.tif	0.00173856790648823	MET059	SDS	ddotA	1	91	0.155977721791714	0.00171404089881005	ddotA_SDS	-0.00223195769871443	-0.0204978841211646	0.985892407431055	-0.0204978841211643
2	CHI	20240813_MET059_CHIANTI_001.nd2_ZP-2-1.tif_lp.tif	0.00171723048384345	MET059	SDS	ddotA	1	87	0.15901426714845	0.00182775019710862	ddotA_SDS	0.0096152150540702	0.089985218880805	1.06435927751399	0.0899852188808007
3	CHI	20240813_MET059_CHIANTI_001.nd2_ZP-3-1.tif_lp.tif	0.00165647231890452	MET059	SDS	ddotA	1	187	0.3126878766343	0.00167212768253636	ddotA_SDS	0.00292755299915398	0.0135709199109409	1.00945102640906	0.0135709199109415
4	CHI	20240813_MET059_CHIANTI_002.nd2_ZP-1-1.tif_lp.tif	0.00167174724929476	MET059	SDS	ddotA	1	79	0.13328755623661	0.00168718425615962	ddotA_SDS	0.00121952354232349	0.0132607944007378	1.00923405548977	0.0132607944007423
4	CHI	20240813_MET059_CHIANTI_002.nd2_ZP-1-1.tif_lp.tif	0.00167174724929476	MET059	SDS	ddotA	2	57	0.0974135957658291	0.00170901045203209	ddotA_SDS	0.00212400255602756	0.0318044768313228	1.02228997400956	0.0318044768313266
4	CHI	20240813_MET059_CHIANTI_002.nd2_ZP-1-1.tif_lp.tif	0.00167174724929476	MET059	SDS	ddotA	3	133	0.225848783040419	0.00169811115067984	ddotA_SDS	0.00350639888421567	0.0225741507777839	1.01577026754266	0.0225741507777836
4	CHI	20240813_MET059_CHIANTI_002.nd2_ZP-1-1.tif_lp.tif	0.00167174724929476	MET059	SDS	ddotA	4	94	0.176363775040954	0.00187621037277611	ddotA_SDS	0.0192195336072466	0.166464857671684	1.12230504555495	0.166464857671687
5	CHI	20240813_MET059_CHIANTI_002.nd2_ZP-2-1.tif_lp.tif	0.00178404362029449	MET059	SDS	ddotA	1	67	0.117586022708565	0.00175501526430694	ddotA_SDS	-0.00194489985116592	-0.0236673114540701	0.983728897849057	-0.0236673114540692
6	CHI	20240813_MET059_CHIANTI_002.nd2_ZP-3-1.tif_lp.tif	0.00171053257134869	MET059	SDS	ddotA	1	72	0.131715876981616	0.00182938718030022	ddotA_SDS	0.00855753184451014	0.096914870669438	1.06948397881592	0.0969148706694386
7	CHI	20240813_MET059_CHIANTI_002.nd2_ZP-3-2.tif_lp.tif	0.00169666636685085	MET059	SDS	ddotA	1	90	0.155153734609485	0.00172393038454983	ddotA_SDS	0.0024537615929083	0.0229986163057534	1.01606916847747	0.0229986163057524
8	CHI	20240813_MET059_CHIANTI_003.nd2_ZP-1-1.tif_lp.tif	0.00170154402865675	MET059	SDS	ddotA	1	93	0.162188143702224	0.00174395853443252	ddotA_SDS	0.00394454903714633	0.0355212554630994	1.02492706921563	0.0355212554631016
8	CHI	20240813_MET059_CHIANTI_003.nd2_ZP-1-1.tif_lp.tif	0.00170154402865675	MET059	SDS	ddotA	2	58	0.105790798785165	0.0018239792893994	ddotA_SDS	0.00710124512307357	0.100244865792876	1.07195538797741	0.100244865792878
9	CHI	20240813_MET059_CHIANTI_003.nd2_ZP-1-2.tif_lp.tif	0.00167347873960223	MET059	SDS	ddotA	1	113	0.194308384787291	0.00171954322820612	ddotA_SDS	0.00520528721223984	0.0391751620506513	1.02752618692655	0.0391751620506491
10	CHI	20240813_MET059_CHIANTI_003.nd2_ZP-2-1.tif_lp.tif	0.00174437995649811	MET059	SDS	ddotA	1	82	0.143389028729871	0.00174864669182769	ddotA_SDS	0.000349872297026294	0.00352450844613684	1.00244598965592	0.00352450844612949
11	CHI	20240813_MET059_CHIANTI_003.nd2_ZP-3-1.tif_lp.tif	0.00169130494132762	MET059	SDS	ddotA	1	111	0.186602578731254	0.00168110431289418	ddotA_SDS	-0.00113226975611236	-0.00872755340519533	0.993968782220057	-0.0087275534051913
11	CHI	20240813_MET059_CHIANTI_003.nd2_ZP-3-1.tif_lp.tif	0.00169130494132762	MET059	SDS	ddotA	2	44	0.0741588464006782	0.00168542832728814	ddotA_SDS	-0.000258571017737241	-0.00502152217360701	0.996525396517279	-0.00502152217360476
12	CHI	20240813_MET059_CHIANTI_003.nd2_ZP-3-2.tif_lp.tif	0.00164797434563586	MET059	SDS	ddotA	1	147	0.24618905922398	0.00167475550492503	ddotA_SDS	0.00393683041550785	0.0232567100730868	1.01625095643029	0.0232567100730874
13	CHI	20240813_MET059_CHIANTI_004.nd2_ZP-1-1.tif_lp.tif	0.00178537668881716	MET059	SDS	ddotA	1	72	0.137209124863148	0.00190568228976594	ddotA_SDS	0.0086620032683119	0.094079122767049	1.06738387574024	0.094079122767052
14	CHI	20240813_MET059_CHIANTI_004.nd2_ZP-2-1.tif_lp.tif	0.00167573053777004	MET059	SDS	ddotA	1	79	0.135805294848979	0.00171905436517694	ddotA_SDS	0.00342258236514517	0.0368249926101011	1.02585369570489	0.0368249926101002
15	CHI	20240813_MET059_CHIANTI_004.nd2_ZP-3-1.tif_lp.tif	0.00164861503144864	MET059	SDS	ddotA	1	87	0.144991226028651	0.00166656581642128	ddotA_SDS	0.00156171829261967	0.0156237398508437	1.0108884030718	0.015623739850844
16	CHI	20240813_MET059_CHIANTI_004.nd2_ZP-4-1.tif_lp.tif	0.00168381734815816	MET059	SDS	ddotA	1	61	0.102235446684062	0.00167599092924693	ddotA_SDS	-0.000477411553585175	-0.00672130981394019	0.995351978693063	-0.0067213098139381
17	CHI	20240813_MET059_CHIANTI_005.nd2_ZP-1-1.tif_lp.tif	0.00167959155381302	MET059	SDS	ddotA	1	80	0.134142061462626	0.00167677576828282	ddotA_SDS	-0.000225262842415919	-0.00242066519175429	0.998323529596343	-0.00242066519175509
17	CHI	20240813_MET059_CHIANTI_005.nd2_ZP-1-1.tif_lp.tif	0.00167959155381302	MET059	SDS	ddotA	2	111	0.188998245168477	0.00170268689340971	ddotA_SDS	0.00256358269523183	0.019702724239026	1.0137505690263	0.019702724239032
18	CHI	20240813_MET059_CHIANTI_005.nd2_ZP-1-2.tif_lp.tif	0.00166146661105909	MET059	SDS	ddotA	1	68	0.115922789322212	0.00170474690179724	ddotA_SDS	0.00294305977019432	0.0371002621009092	1.02604944959475	0.0371002621009076
19	CHI	20240813_MET059_CHIANTI_005.nd2_ZP-2-1.tif_lp.tif	0.00176548111823297	MET059	SDS	ddotA	1	67	0.117311360314488	0.00175091582558938	ddotA_SDS	-0.000975874607120786	-0.0119516630108797	0.99174995841464	-0.0119516630108765
20	CHI	20240813_MET059_CHIANTI_005.nd2_ZP-2-2.tif_lp.tif	0.00169815075012945	MET059	SDS	ddotA	1	74	0.128358892165124	0.00173457962385303	ddotA_SDS	0.00269573665554484	0.0306215302695334	1.02145208469908	0.0306215302695343
21	CHI	20240813_MET059_CHIANTI_005.nd2_ZP-3-1.tif_lp.tif	0.00170777212682959	MET059	SDS	ddotA	1	86	0.152986953500658	0.00177891806396114	ddotA_SDS	0.00611855059331343	0.0588845776910015	1.0416600880257	0.0588845776910003
21	CHI	20240813_MET059_CHIANTI_005.nd2_ZP-3-1.tif_lp.tif	0.00170777212682959	MET059	SDS	ddotA	2	75	0.129198138369247	0.0017226418449233	ddotA_SDS	0.00111522885702797	0.0125072968399051	1.00870708560006	0.0125072968399083
22	CHI	20240813_MET059_CHIANTI_005.nd2_ZP-4-1.tif_lp.tif	0.00168858409244122	MET059	SDS	ddotA	1	182	0.314518959261477	0.00172812614978834	ddotA_SDS	0.00719665443717404	0.0333945070656978	1.02341728642602	0.033394507065706
22	CHI	20240813_MET059_CHIANTI_005.nd2_ZP-4-1.tif_lp.tif	0.00168858409244122	MET059	SDS	ddotA	2	22	0.0378881513606757	0.00172218869821253	ddotA_SDS	0.000739301326968742	0.0284291976509089	1.01990105551849	0.028429197650912
23	CHI	20240813_MET059_CHIANTI_006.nd2_ZP-1-1.tif_lp.tif	0.00167916569055295	MET059	SDS	ddotA	1	80	0.136461432790384	0.0017057679098798	ddotA_SDS	0.00212817754614733	0.0226767698299715	1.01584252195987	0.0226767698299785
24	CHI	20240813_MET059_CHIANTI_006.nd2_ZP-1-2.tif_lp.tif	0.00226787594915594	MET059	SDS	ddotA	1	80	0.178118562558666	0.00222648203198332	ddotA_SDS	-0.00331151337380908	-0.0265757591929273	0.981747715439186	-0.0265757591929312
25	CHI	20240813_MET059_CHIANTI_006.nd2_ZP-2-1.tif_lp.tif	0.00173966618204724	MET059	SDS	ddotA	1	74	0.144060425693169	0.00194676250936715	ddotA_SDS	0.0153251282216736	0.162266397318818	1.11904371623538	0.162266397318815
25	CHI	20240813_MET059_CHIANTI_006.nd2_ZP-2-1.tif_lp.tif	0.00173966618204724	MET059	SDS	ddotA	2	100	0.175539787858725	0.00175539787858725	ddotA_SDS	0.00157316965400076	0.0129875695927608	1.00904293979061	0.0129875695927624
25	CHI	20240813_MET059_CHIANTI_006.nd2_ZP-2-1.tif_lp.tif	0.00173966618204724	MET059	SDS	ddotA	3	88	0.157595178112388	0.00179085429673168	ddotA_SDS	0.00450455409223069	0.0418374655980812	1.0294241017114	0.0418374655980812
26	CHI	20240813_MET059_CHIANTI_006.nd2_ZP-3-1.tif_lp.tif	0.00175019730972487	MET059	SDS	ddotA	1	79	0.164919508621097	0.00208758871672274	ddotA_SDS	0.0266539211528317	0.2543199349556	1.19277335482301	0.254319934955601
26	CHI	20240813_MET059_CHIANTI_006.nd2_ZP-3-1.tif_lp.tif	0.00175019730972487	MET059	SDS	ddotA	2	100	0.171114671509713	0.00171114671509713	ddotA_SDS	-0.00390505946277434	-0.0325541115013921	0.977687890153437	-0.0325541115013893
27	CHI	20240813_MET059_CHIANTI_006.nd2_ZP-3-2.tif_lp.tif	0.00233621117022398	MET059	SDS	ddotA	1	150	0.335225451970473	0.00223483634646982	ddotA_SDS	-0.0152062235631236	-0.0640014963751363	0.956607165890556	-0.0640014963751376
27	CHI	20240813_MET059_CHIANTI_006.nd2_ZP-3-2.tif_lp.tif	0.00233621117022398	MET059	SDS	ddotA	2	31	0.0685740443877876	0.00221206594799315	ddotA_SDS	-0.00384850188915571	-0.0787762883096897	0.946860444889095	-0.0787762883096897
28	CHI	20240813_MET059_CHIANTI_006.nd2_ZP-3-3.tif_lp.tif	0.00169103498571467	MET059	SDS	ddotA	1	59	0.100434882100672	0.00170228613729952	ddotA_SDS	0.000663817943506048	0.00956705215386151	1.00665341147871	0.0095670521538631
29	CHI	20240813_MET059_CHIANTI_007.nd2_ZP-2-1.tif_lp.tif	0.00170892615344643	MET059	SDS	ddotA	1	57	0.0987106126267463	0.00173176513380257	ddotA_SDS	0.00130182188029983	0.0191532252685396	1.01336452152135	0.0191532252685418
30	CHI	20240813_MET059_CHIANTI_007.nd2_ZP-2-2.tif_lp.tif	0.00239786643417838	MET059	SDS	ddotA	1	83	0.244419012684375	0.00294480738173946	ddotA_SDS	0.0453960986475696	0.296421971166358	1.2280948345434	0.296421971166358
31	CHI	20240813_MET059_CHIANTI_007.nd2_ZP-2-3.tif_lp.tif	0.00175212327044567	MET059	SDS	ddotA	1	75	0.130235751857981	0.00173647669143975	ddotA_SDS	-0.00117349342544418	-0.0129412334727291	0.991069932538514	-0.012941233472727
32	CHI	20240813_MET059_CHIANTI_007.nd2_ZP-3-1.tif_lp.tif	0.00241056081072262	MET059	SDS	ddotA	1	88	0.222079804632813	0.00252363414355469	ddotA_SDS	0.00995045328922259	0.0661339502398927	1.04690747992297	0.06613395023989
33	CHI	20240813_MET059_CHIANTI_007.nd2_ZP-3-2.tif_lp.tif	0.00174368853566862	MET059	SDS	ddotA	1	70	0.12120241089724	0.00173146301281771	ddotA_SDS	-0.00085578659956359	-0.0101507941200934	0.992988700332183	-0.0101507941200949
33	CHI	20240813_MET059_CHIANTI_007.nd2_ZP-3-2.tif_lp.tif	0.00174368853566862	MET059	SDS	ddotA	2	65	0.117128252051771	0.00180197310848878	ddotA_SDS	0.00378849723331016	0.047435118031977	1.0334260228406	0.0474351180319798
33	CHI	20240813_MET059_CHIANTI_007.nd2_ZP-3-2.tif_lp.tif	0.00174368853566862	MET059	SDS	ddotA	3	78	0.137788967695087	0.00176652522686009	ddotA_SDS	0.00178126191293457	0.0187719883710237	1.01309677200046	0.0187719883710243
34	CHI	20240813_MET059_CHIANTI_007.nd2_ZP-4-1.tif_lp.tif	0.00169091948952151	MET059	SDS	ddotA	1	75	0.138399328570813	0.00184532438094417	ddotA_SDS	0.0115803668566997	0.12606647347111	1.09131415917759	0.126066473471107
35	CHI	20240813_MET059_CHIANTI_007.nd2_ZP-5-1.tif_lp.tif	0.00171416350810566	MET059	SDS	ddotA	1	75	0.130922407843173	0.00174563210457563	ddotA_SDS	0.0023601447352484	0.0262448104793235	1.01835798995905	0.0262448104793163
36	CHI	20240813_MET059_CHIANTI_007.nd2_ZP-5-2.tif_lp.tif	0.00170081426226904	MET059	SDS	ddotA	1	131	0.22925154492259	0.00175001179330222	ddotA_SDS	0.00644487656534665	0.0411390445609047	1.02892586928778	0.041139044560904
37	CHI	20240813_MET059_CHIANTI_008.nd2_ZP-1-1.tif_lp.tif	0.00173145241853667	MET059	SDS	ddotA	1	74	0.130281528923661	0.00176056120167109	ddotA_SDS	0.0021540499519466	0.0240526380309086	1.01681177191056	0.0240526380309139
37	CHI	20240813_MET059_CHIANTI_008.nd2_ZP-1-1.tif_lp.tif	0.00173145241853667	MET059	SDS	ddotA	2	54	0.0953688868321478	0.00176609049689163	ddotA_SDS	0.00187045623116741	0.028576528685563	1.02000521526559	0.0285765286855696
38	CHI	20240813_MET059_CHIANTI_008.nd2_ZP-2-1.tif_lp.tif	0.0016894151222503	MET059	SDS	ddotA	1	99	0.167757686693221	0.00169452208781032	ddotA_SDS	0.000505589590441363	0.00435457221795	1.00302291928891	0.00435457221795511
39	CHI	20240813_MET059_CHIANTI_008.nd2_ZP-2-2.tif_lp.tif	0.00166613907756951	MET059	SDS	ddotA	1	67	0.11265735863708	0.00168145311398626	ddotA_SDS	0.00102604043992262	0.0131997192319182	1.00919133139779	0.0131997192319135
40	CHI	20240813_MET059_CHIANTI_008.nd2_ZP-2-3.tif_lp.tif	0.00208850191104523	MET059	SDS	ddotA	1	70	0.142778667854145	0.00203969525505922	ddotA_SDS	-0.00341646591902078	-0.0341148441890602	0.976630782223424	-0.0341148441890594
41	CHI	20240813_MET059_CHIANTI_008.nd2_ZP-4-1.tif_lp.tif	0.00169636809438575	MET059	SDS	ddotA	1	81	0.143038071226329	0.00176590211390529	ddotA_SDS	0.00563225558108318	0.0579561210488321	1.04098993594	0.0579561210488275
42	CHI	20240813_MET059_CHIANTI_008.nd2_ZP-5-1.tif_lp.tif	0.00163653280207298	MET059	SDS	ddotA	1	51	0.0842908369377255	0.00165276150858285	ddotA_SDS	0.000827664032003697	0.0142360410286885	1.00991651770702	0.0142360410286828
42	CHI	20240813_MET059_CHIANTI_008.nd2_ZP-5-1.tif_lp.tif	0.00163653280207298	MET059	SDS	ddotA	2	100	0.163805600022897	0.00163805600022897	ddotA_SDS	0.000152319815599378	0.00134215971354392	1.0009307470978	0.00134215971354072
43	CHI	20240813_MET059_CHIANTI_008.nd2_ZP-5-2.tif_lp.tif	0.00164143750250267	MET059	SDS	ddotA	1	60	0.0989852750208229	0.00164975458368038	ddotA_SDS	0.000499024870662959	0.00729160559331218	1.00506694964933	0.00729160559330708
43	CHI	20240813_MET059_CHIANTI_008.nd2_ZP-5-2.tif_lp.tif	0.00164143750250267	MET059	SDS	ddotA	2	99	0.163836118066683	0.00165491028350185	ddotA_SDS	0.00133380531891952	0.0117931867814089	1.00820791591434	0.0117931867814025
43	CHI	20240813_MET059_CHIANTI_008.nd2_ZP-5-2.tif_lp.tif	0.00164143750250267	MET059	SDS	ddotA	3	72	0.118593118153512	0.00164712664102101	ddotA_SDS	0.000409617973320564	0.0049916618665103	1.00346594890738	0.00499166186650902
44	CHI	20240813_MET059_CHIANTI_008.nd2_ZP-6-1.tif_lp.tif	0.00165883783084243	MET059	SDS	ddotA	1	92	0.153887235792354	0.00167268734556906	ddotA_SDS	0.00127415535485009	0.0119949514152162	1.00834892625978	0.0119949514152146
45	CHI	20240813_MET059_CHIANTI_009.nd2_ZP-1-1.tif_lp.tif	0.00170926259911579	MET059	SDS	ddotA	1	157	0.273472190368921	0.00174186108515236	ddotA_SDS	0.00511796230774214	0.0272555128259091	1.0190716663744	0.0272555128259056
46	CHI	20240813_MET059_CHIANTI_009.nd2_ZP-1-2.tif_lp.tif	0.00172148228494407	MET059	SDS	ddotA	1	70	0.121766994707286	0.00173952849581838	ddotA_SDS	0.00126323476120178	0.0150449776266984	1.01048294892846	0.0150449776266974
47	CHI	20240813_MET059_CHIANTI_009.nd2_ZP-1-3.tif_lp.tif	0.00240352003724425	MET059	SDS	ddotA	1	86	0.200396734522656	0.00233019458747274	ddotA_SDS	-0.0063059886803499	-0.0446983957416936	0.96949247410661	-0.0446983957416933
48	CHI	20240813_MET059_CHIANTI_009.nd2_ZP-2-1.tif_lp.tif	0.00172059470360432	MET059	SDS	ddotA	1	75	0.132127870572731	0.00176170494096975	ddotA_SDS	0.00308326780240675	0.0340650128789629	1.02389303958644	0.0340650128789682
49	CHI	20240813_MET059_CHIANTI_009.nd2_ZP-4-1.tif_lp.tif	0.00169561709280426	MET059	SDS	ddotA	1	62	0.107408255105838	0.00173239121138449	ddotA_SDS	0.00227999535197411	0.0309543438002808	1.02168774939595	0.0309543438002827
50	CHI	20240813_MET059_CHIANTI_009.nd2_ZP-4-2.tif_lp.tif	0.00227599192147303	MET059	SDS	ddotA	1	67	0.146547646261752	0.0021872783024142	ddotA_SDS	-0.00594381247694142	-0.0573586408288603	0.961021997388543	-0.0573586408288623
51	CHI	20240813_MET059_CHIANTI_009.nd2_ZP-5-1.tif_lp.tif	0.00175906002521515	MET059	SDS	ddotA	1	75	0.132356755901128	0.00176475674534837	ddotA_SDS	0.000427254009991884	0.0046646222437042	1.00323850241127	0.00466462224369973
51	CHI	20240813_MET059_CHIANTI_009.nd2_ZP-5-1.tif_lp.tif	0.00175906002521515	MET059	SDS	ddotA	2	59	0.111970702651888	0.00189780851952353	ddotA_SDS	0.00818616116419434	0.109529724763183	1.07887649785652	0.109529724763185
52	CHI	20240813_MET059_CHIANTI_010.nd2_ZP-1-1.tif_lp.tif	0.00177838464329775	MET059	SDS	ddotA	1	24	0.0416571297682822	0.00173571374034509	ddotA_SDS	-0.00102410167086382	-0.0350383622155172	0.97600580779109	-0.0350383622155179
52	CHI	20240813_MET059_CHIANTI_010.nd2_ZP-1-1.tif_lp.tif	0.00177838464329775	MET059	SDS	ddotA	2	125	0.267154955305159	0.00213723964244127	ddotA_SDS	0.0448568748929404	0.265181286675385	1.20178705461495	0.265181286675382
53	CHI	20240813_MET059_CHIANTI_010.nd2_ZP-1-2.tif_lp.tif	0.00169724589995755	MET059	SDS	ddotA	1	79	0.136980239534751	0.00173392708271836	ddotA_SDS	0.00289781343810375	0.0308476296026659	1.02161217933225	0.0308476296026687
54	CHI	20240813_MET059_CHIANTI_010.nd2_ZP-2-1.tif_lp.tif	0.0016809770002903	MET059	SDS	ddotA	1	98	0.168825818225741	0.00172271243087491	ddotA_SDS	0.00409007219729185	0.0353819100529895	1.02482807949032	0.0353819100529889
54	CHI	20240813_MET059_CHIANTI_010.nd2_ZP-2-1.tif_lp.tif	0.0016809770002903	MET059	SDS	ddotA	2	58	0.103501945501193	0.00178451630174471	ddotA_SDS	0.00600527948435592	0.0862330953628167	1.06159471630875	0.0862330953628149
54	CHI	20240813_MET059_CHIANTI_010.nd2_ZP-2-1.tif_lp.tif	0.0016809770002903	MET059	SDS	ddotA	3	69	0.119233997073025	0.00172802894308731	ddotA_SDS	0.00324658405299372	0.0398273964232076	1.0279908308019	0.0398273964232073
55	CHI	20240813_MET059_CHIANTI_010.nd2_ZP-3-1.tif_lp.tif	0.00180400264115981	MET059	SDS	ddotA	1	91	0.168184939306229	0.0018481861462223	ddotA_SDS	0.00402069896068655	0.0349086191269496	1.02449192925465	0.0349086191269499
56	CHI	20240813_MET059_CHIANTI_010.nd2_ZP-4-1.tif_lp.tif	0.00166746119784701	MET059	SDS	ddotA	1	77	0.133516441565007	0.00173397976058451	ddotA_SDS	0.0051219293307869	0.0564338691850421	1.03989212032243	0.0564338691850489
56	CHI	20240813_MET059_CHIANTI_010.nd2_ZP-4-1.tif_lp.tif	0.00166746119784701	MET059	SDS	ddotA	2	64	0.110536354593933	0.0017271305405302	ddotA_SDS	0.00381883793172373	0.0507239392230578	1.03578454644716	0.0507239392230637
57	CHI	20240813_MET059_CHIANTI_010.nd2_ZP-5-1.tif_lp.tif	0.00168517742838178	MET059	SDS	ddotA	1	123	0.211261158110574	0.00171757039114288	ddotA_SDS	0.00398433441961452	0.0274687288047891	1.01922228616141	0.0274687288047948
58	CHI	20240813_MET059_CHIANTI_010.nd2_ZP-5-2.tif_lp.tif	0.00173491670330313	MET059	SDS	ddotA	1	75	0.13595788506791	0.00181277180090547	ddotA_SDS	0.00583913232017499	0.0633309262918362	1.04487540955373	0.0633309262918417
59	CHI	20240813_MET059_CHIANTI_010.nd2_ZP-6-1.tif_lp.tif	0.00189308553639025	MET059	SDS	ddotA	1	75	0.149385824333876	0.00199181099111835	ddotA_SDS	0.0074044091046078	0.0733411536210412	1.05215055148345	0.0733411536210381
59	CHI	20240813_MET059_CHIANTI_010.nd2_ZP-6-1.tif_lp.tif	0.00189308553639025	MET059	SDS	ddotA	2	109	0.198443579720333	0.00182058330018654	ddotA_SDS	-0.00790274374620378	-0.056338846320708	0.96170155293566	-0.0563388463207124
60	CHI	20240813_MET059_CHIANTI_010.nd2_ZP-6-2.tif_lp.tif	0.00177915343391054	MET059	SDS	ddotA	1	70	0.125337605830282	0.00179053722614689	ddotA_SDS	0.000796865456544518	0.00920157954529446	1.00639843198421	0.00920157954529414
61	CHI	20240813_MET059_CHIANTI_010.nd2_ZP-6-3.tif_lp.tif	0.00170470002456349	MET059	SDS	ddotA	1	72	0.127550164004788	0.00177153005562205	ddotA_SDS	0.00481176223621656	0.0554780512324677	1.03920339654812	0.0554780512324649
62	CHI	20240813_MET059_CHIANTI_010.nd2_ZP-7-1.tif_lp.tif	0.00180419690891512	MET059	SDS	ddotA	1	68	0.130876630777493	0.00192465633496313	ddotA_SDS	0.00819124097126514	0.0932440603604204	1.06676623014527	0.0932440603604153
63	CHI	20240813_MET059_CHIANTI_010.nd2_ZP-7-2.tif_lp.tif	0.00255141438556319	MET059	SDS	ddotA	1	68	0.171313038794324	0.00251930939403417	ddotA_SDS	-0.0021831394239728	-0.0182689229427203	0.98741678666128	-0.0182689229427251
64	CHI	20240813_MET059_CHIANTI_010.nd2_ZP-7-3.tif_lp.tif	0.00180986818157049	MET059	SDS	ddotA	1	97	0.173434042837471	0.00178797982306671	ddotA_SDS	-0.00212317077486682	-0.017554168949913	0.987906103479433	-0.0175541689499117
65	CHI	20240813_MET059_CHIANTI_010.nd2_ZP-8-1.tif_lp.tif	0.00171784433042733	MET059	SDS	ddotA	1	69	0.126802471932024	0.00183771698452208	ddotA_SDS	0.00827121313253783	0.0973152965345767	1.06978085963408	0.0973152965345758
65	CHI	20240813_MET059_CHIANTI_010.nd2_ZP-8-1.tif_lp.tif	0.00171784433042733	MET059	SDS	ddotA	2	89	0.154375524492934	0.00173455645497679	ddotA_SDS	0.00148737908490176	0.0139674904714923	1.00972854423037	0.0139674904714942
65	CHI	20240813_MET059_CHIANTI_010.nd2_ZP-8-1.tif_lp.tif	0.00171784433042733	MET059	SDS	ddotA	3	64	0.116624704329297	0.00182226100514526	ddotA_SDS	0.00668266718194767	0.0851303066710973	1.06078354881665	0.0851303066710955
66	CHI	20240813_MET059_CHIANTI_011.nd2_ZP-1-1.tif_lp.tif	0.0017223035615783	MET059	SDS	ddotA	1	63	0.119661249686033	0.00189938491565131	ddotA_SDS	0.0111561253065995	0.141192856472561	1.10281657544198	0.141192856472564
66	CHI	20240813_MET059_CHIANTI_011.nd2_ZP-1-1.tif_lp.tif	0.0017223035615783	MET059	SDS	ddotA	2	77	0.141618982190266	0.00183920756091255	ddotA_SDS	0.00900160794873694	0.0947448572279755	1.06787653578741	0.0947448572279785
67	CHI	20240813_MET059_CHIANTI_011.nd2_ZP-1-2.tif_lp.tif	0.00169309471553062	MET059	SDS	ddotA	1	73	0.133150225039572	0.00182397568547358	ddotA_SDS	0.00955431080583632	0.107423814669797	1.0773028045876	0.107423814669795
68	CHI	20240813_MET059_CHIANTI_011.nd2_ZP-2-1.tif_lp.tif	0.00171818220090923	MET059	SDS	ddotA	1	66	0.114427405176684	0.00173374856328309	ddotA_SDS	0.00102737991667523	0.0130116549629976	1.00905978560692	0.0130116549629916
68	CHI	20240813_MET059_CHIANTI_011.nd2_ZP-2-1.tif_lp.tif	0.00171818220090923	MET059	SDS	ddotA	2	118	0.20109864952974	0.00170422584347237	ddotA_SDS	-0.00164685017754868	-0.011766498333197	0.991877254094778	-0.0117664983332028
69	CHI	20240813_MET059_CHIANTI_011.nd2_ZP-3-1.tif_lp.tif	0.00169644873551648	MET059	SDS	ddotA	1	70	0.126329442253336	0.0018047063179048	ddotA_SDS	0.00757803076718266	0.0892462503291068	1.06381423742543	0.089246250329104
70	CHI	20240813_MET059_CHIANTI_011.nd2_ZP-3-2.tif_lp.tif	0.00168993204576733	MET059	SDS	ddotA	1	63	0.109529259148985	0.00173855966903151	ddotA_SDS	0.0030635402656435	0.0409273474463829	1.02877489860375	0.0409273474463808
71	CHI	20240813_MET059_CHIANTI_011.nd2_ZP-4-1.tif_lp.tif	0.00168876980450565	MET059	SDS	ddotA	1	89	0.153444724157453	0.00172409802424104	ddotA_SDS	0.00314421155644956	0.029869113334521	1.02091949988751	0.0298691133345223
72	CHI	20240813_MET059_CHIANTI_012.nd2_ZP-1-1.tif_lp.tif	0.0016836286712216	MET059	SDS	ddotA	1	138	0.241016250802204	0.00174649457103046	ddotA_SDS	0.0086754941736234	0.0528881748673605	1.03733952793952	0.0528881748673562
72	CHI	20240813_MET059_CHIANTI_012.nd2_ZP-1-1.tif_lp.tif	0.0016836286712216	MET059	SDS	ddotA	2	46	0.0778057526331395	0.00169142940506825	ddotA_SDS	0.000358833756945953	0.00666898158284057	1.00463328641285	0.00666898158283962
73	CHI	20240813_MET059_CHIANTI_012.nd2_ZP-1-2.tif_lp.tif	0.0016781366788424	MET059	SDS	ddotA	1	84	0.142656595679	0.00169829280570238	ddotA_SDS	0.00169311465623859	0.0172249945299999	1.01201101621465	0.0172249945299971
74	CHI	20240813_MET059_CHIANTI_012.nd2_ZP-1-3.tif_lp.tif	0.00209984149757159	MET059	SDS	ddotA	1	69	0.137651636498049	0.00199495125359491	ddotA_SDS	-0.00723742683439066	-0.0739269381973412	0.950048494565907	-0.0739269381973439
75	CHI	20240813_MET059_CHIANTI_012.nd2_ZP-1-4.tif_lp.tif	0.00175850191398671	MET059	SDS	ddotA	1	62	0.113862821366638	0.00183649711881674	ddotA_SDS	0.00483570269946205	0.0626097274827372	1.04435321008733	0.0626097274827348
76	CHI	20240813_MET059_CHIANTI_012.nd2_ZP-2-1.tif_lp.tif	0.00169541242590361	MET059	SDS	ddotA	1	58	0.0998245212249458	0.00172111243491286	ddotA_SDS	0.00149060052253626	0.0217050812832032	1.01515855883594	0.0217050812832066
76	CHI	20240813_MET059_CHIANTI_012.nd2_ZP-2-1.tif_lp.tif	0.00169541242590361	MET059	SDS	ddotA	2	111	0.201342793880031	0.00181389904396424	ddotA_SDS	0.0131520146047295	0.0974578961915217	1.06988660472833	0.0974578961915247
76	CHI	20240813_MET059_CHIANTI_012.nd2_ZP-2-1.tif_lp.tif	0.00169541242590361	MET059	SDS	ddotA	3	54	0.0933241778984666	0.00172822551663827	ddotA_SDS	0.00177190689967152	0.0276552215253332	1.01935404638619	0.0276552215253351
76	CHI	20240813_MET059_CHIANTI_012.nd2_ZP-2-1.tif_lp.tif	0.00169541242590361	MET059	SDS	ddotA	4	90	0.153902494814247	0.0017100277201583	ddotA_SDS	0.00131537648292177	0.0123834459556461	1.00862049494942	0.012383445955649
77	CHI	20240813_MET059_CHIANTI_012.nd2_ZP-3-1.tif_lp.tif	0.00172030405294375	MET059	SDS	ddotA	1	122	0.210238803643733	0.00172326888232568	ddotA_SDS	0.000361709184596104	0.00248424864738106	1.00172343335288	0.00248424864737626
78	CHI	20240813_MET059_CHIANTI_012.nd2_ZP-4-1.tif_lp.tif	0.00166515971339026	MET059	SDS	ddotA	1	48	0.0814831769093871	0.00169756618561223	ddotA_SDS	0.00155551066665455	0.0278072644489818	1.01946147985768	0.0278072644489818
78	CHI	20240813_MET059_CHIANTI_012.nd2_ZP-4-1.tif_lp.tif	0.00166515971339026	MET059	SDS	ddotA	2	137	0.232166018104181	0.00169464246791373	ddotA_SDS	0.00403913736971484	0.025320369036653	1.01770566167701	0.0253203690366564
79	CHI	20240813_MET059_CHIANTI_012.nd2_ZP-4-2.tif_lp.tif	0.00166935194966846	MET059	SDS	ddotA	1	66	0.111192492535338	0.00168473473538391	ddotA_SDS	0.00101526385721976	0.0132333039379336	1.00921482478186	0.013233303937933
80	CHI	20240813_MET059_CHIANTI_012.nd2_ZP-4-3.tif_lp.tif	0.00176033419491534	MET059	SDS	ddotA	1	71	0.123659113422036	0.0017416776538315	ddotA_SDS	-0.0013246144169532	-0.0153717092344376	0.989401705007078	-0.0153717092344312
81	CHI	20240813_MET059_CHIANTI_012.nd2_ZP-5-1.tif_lp.tif	0.0016659716861491	MET059	SDS	ddotA	1	65	0.109895475674421	0.00169069962576032	ddotA_SDS	0.00160731607472937	0.021256487699041	1.01484295310467	0.02125648769904
81	CHI	20240813_MET059_CHIANTI_012.nd2_ZP-5-1.tif_lp.tif	0.0016659716861491	MET059	SDS	ddotA	2	141	0.238879987737164	0.00169418431019265	ddotA_SDS	0.00397797999014141	0.024226952164454	1.01693463597137	0.0242269521644486
82	CHI	20240813_MET059_CHIANTI_012.nd2_ZP-6-1.tif_lp.tif	0.00165846593410095	MET059	SDS	ddotA	1	64	0.107423514127731	0.0016784924082458	ddotA_SDS	0.00128169434527035	0.0173166332014858	1.01207530027182	0.0173166332014864
82	CHI	20240813_MET059_CHIANTI_012.nd2_ZP-6-1.tif_lp.tif	0.00165846593410095	MET059	SDS	ddotA	2	78	0.131074998062104	0.0016804486931039	ddotA_SDS	0.00171465520222969	0.0189971168404038	1.01325487521386	0.0189971168404082
395	NIT	20240825_MET062_NITROGEN_RIGHT_001.nd2_ZP-1-1.tif_lp.tif	0.00168566559865663	MET062	SDS	ddotA	1	95	0.166918440489098	0.00175703621567472	ddotA_SDS	0.00678020861671896	0.059825564514382	1.0423397244833	0.0598255645143787
396	NIT	20240825_MET062_NITROGEN_RIGHT_001.nd2_ZP-4-1.tif_lp.tif	0.00201027070619783	MET062	SDS	ddotA	1	68	0.136110475286841	0.0020016246365712	ddotA_SDS	-0.000587932734611274	-0.00621833822625043	0.99569905207295	-0.00621833822624577
397	NIT	20240825_MET062_NITROGEN_RIGHT_001.nd2_ZP-5-1.tif_lp.tif	0.00168176558082558	MET062	SDS	ddotA	1	93	0.163546196650714	0.00175856125430875	ddotA_SDS	0.00714199763393519	0.0644189637043712	1.04566372053201	0.0644189637043675
398	NIT	20240825_MET062_NITROGEN_RIGHT_001.nd2_ZP-7-1.tif_lp.tif	0.00170326096280598	MET062	SDS	ddotA	1	64	0.109452964039519	0.00171020256311749	ddotA_SDS	0.000444262419936697	0.00586772120129142	1.00407547666687	0.00586772120129078
399	NIT	20240825_MET062_NITROGEN_RIGHT_001.nd2_ZP-8-1.tif_lp.tif	0.00216858138470033	MET062	SDS	ddotA	1	94	0.216250858269632	0.00230054104542162	ddotA_SDS	0.0124042081078013	0.0852216095885819	1.06085068407037	0.0852216095885816
400	NIT	20240825_MET062_NITROGEN_RIGHT_002.nd2_ZP-1-1.tif_lp.tif	0.00168911398273625	MET062	SDS	ddotA	1	103	0.187670710263774	0.00182204573071625	ddotA_SDS	0.0136919700419403	0.109292483539197	1.07869909866276	0.109292483539195
401	NIT	20240825_MET062_NITROGEN_RIGHT_002.nd2_ZP-3-1.tif_lp.tif	0.00168284377089058	MET062	SDS	ddotA	1	70	0.11882200348191	0.00169745719259871	ddotA_SDS	0.0010229395195689	0.0124739439465965	1.00868376611122	0.0124739439465991
401	NIT	20240825_MET062_NITROGEN_RIGHT_002.nd2_ZP-3-1.tif_lp.tif	0.00168284377089058	MET062	SDS	ddotA	2	74	0.12523079267703	0.00169230800914905	ddotA_SDS	0.000700353631126902	0.00809092229218975	1.0056239553678	0.00809092229218848
402	NIT	20240825_MET062_NITROGEN_RIGHT_002.nd2_ZP-4-1.tif_lp.tif	0.00165143182382902	MET062	SDS	ddotA	1	63	0.105989166069776	0.00168236771539327	ddotA_SDS	0.00194896116854765	0.0267756581791734	1.01873276941734	0.0267756581791746
402	NIT	20240825_MET062_NITROGEN_RIGHT_002.nd2_ZP-4-1.tif_lp.tif	0.00165143182382902	MET062	SDS	ddotA	2	81	0.135759517783299	0.00167604342942345	ddotA_SDS	0.00199354005314858	0.0213421204749363	1.01490319202967	0.0213421204749388
403	NIT	20240825_MET062_NITROGEN_RIGHT_003.nd2_ZP-1-1.tif_lp.tif	0.0016948329592214	MET062	SDS	ddotA	1	86	0.153765163617209	0.00178796701880475	ddotA_SDS	0.0080095291241678	0.0771770345154201	1.05495176328535	0.0771770345154231
404	NIT	20240825_MET062_NITROGEN_RIGHT_003.nd2_ZP-2-1.tif_lp.tif	0.00218671749842883	MET062	SDS	ddotA	1	98	0.20056458376348	0.00204657738534163	ddotA_SDS	-0.0137337310825451	-0.0955536318487189	0.935913023429917	-0.095553631848722
404	NIT	20240825_MET062_NITROGEN_RIGHT_003.nd2_ZP-2-1.tif_lp.tif	0.00218671749842883	MET062	SDS	ddotA	2	100	0.225833524018526	0.00225833524018526	ddotA_SDS	0.00716177417564309	0.0464928129453648	1.03275125470386	0.0464928129453642
405	NIT	20240825_MET062_NITROGEN_RIGHT_003.nd2_ZP-3-1.tif_lp.tif	0.0022416671020582	MET062	SDS	ddotA	1	76	0.17833218886517	0.00234647616927855	ddotA_SDS	0.00796548910874686	0.0659237613274184	1.04675496514363	0.0659237613274162
406	NIT	20240825_MET062_NITROGEN_RIGHT_004.nd2_ZP-1-1.tif_lp.tif	0.00212515736597941	MET062	SDS	ddotA	1	80	0.156221866142005	0.00195277332677506	ddotA_SDS	-0.0137907231363483	-0.122045181090365	0.918884106201282	-0.122045181090363
407	NIT	20240825_MET062_NITROGEN_RIGHT_004.nd2_ZP-3-1.tif_lp.tif	0.00166476852217431	MET062	SDS	ddotA	1	68	0.117448691511527	0.00172718663987539	ddotA_SDS	0.00424443200367393	0.0531023973549727	1.03749357155045	0.0531023973549665
408	NIT	20240825_MET062_NITROGEN_RIGHT_004.nd2_ZP-4-1.tif_lp.tif	0.00178715003715767	MET062	SDS	ddotA	1	72	0.129121843259782	0.00179335893416363	ddotA_SDS	0.000447040584429598	0.00500350870238319	1.00347418900309	0.00500350870237776
408	NIT	20240825_MET062_NITROGEN_RIGHT_004.nd2_ZP-4-1.tif_lp.tif	0.00178715003715767	MET062	SDS	ddotA	2	58	0.100709544494748	0.001736371456806	ddotA_SDS	-0.00294515766039655	-0.0415851462060489	0.971586839775115	-0.0415851462060533
409	NIT	20240825_MET062_NITROGEN_RIGHT_005.nd2_ZP-1-1.tif_lp.tif	0.00168048211540597	MET062	SDS	ddotA	1	81	0.139864194672555	0.00172671845274759	ddotA_SDS	0.00374514332467105	0.039157676971676	1.02751373365878	0.0391576769716776
410	NIT	20240825_MET062_NITROGEN_RIGHT_005.nd2_ZP-2-1.tif_lp.tif	0.00174944900588341	MET062	SDS	ddotA	1	85	0.150499732932076	0.00177058509331854	ddotA_SDS	0.00179656743198611	0.0173255679579928	1.01208156817607	0.0173255679579922
411	NIT	20240825_MET062_NITROGEN_RIGHT_005.nd2_ZP-2-2.tif_lp.tif	0.00239114136531435	MET062	SDS	ddotA	1	171	0.449530784972012	0.00262883499983633	ddotA_SDS	0.0406456115032579	0.136724167983457	1.09940593139742	0.136724167983459
[truncated: 60 more rows]
