# Supplementary material for: Canonical and phosphoribosyl ubiquitination coordinate to stabilize a proteinaceous structure surrounding the Legionella-containing vacuole
Source: eLife. 2026 Jul 8;14:RP108254. doi: 10.7554/eLife.108254 (PMC13345631; doi:10.7554/eLife.108254)
Supplement: Figure 3—figure supplement 1—source data 1. [file elife-108254-fig3-figsupp1-data1.csv]

Channel_DAPI	Channel_FarRed	Correlation_Correlation_DAPI_FarRed	Correlation_Costes_DAPI_FarRed	Correlation_Costes_FarRed_DAPI	Correlation_K_DAPI_FarRed	Correlation_K_FarRed_DAPI	Correlation_Manders_DAPI_FarRed	Correlation_Manders_FarRed_DAPI	Correlation_Overlap_DAPI_FarRed	Correlation_RWC_DAPI_FarRed	Correlation_RWC_FarRed_DAPI	Correlation_Slope_DAPI_FarRed	ExecutionTime_01Images	ExecutionTime_02Metadata	ExecutionTime_03NamesAndTypes	ExecutionTime_04Groups	ExecutionTime_05MeasureColocalization	FileName_DAPI	FileName_FarRed	Frame_DAPI	Frame_FarRed	Group_Index	Group_Length	Group_Number	Height_DAPI	Height_FarRed	ImageNumber	ImageSet_ImageSet	MD5Digest_DAPI	MD5Digest_FarRed	Metadata_Frame	Metadata_Series	ModuleError_01Images	ModuleError_02Metadata	ModuleError_03NamesAndTypes	ModuleError_04Groups	ModuleError_05MeasureColocalization	PathName_DAPI	PathName_FarRed	ProcessingStatus	Scaling_DAPI	Scaling_FarRed	Series_DAPI	Series_FarRed	URL_DAPI	URL_FarRed	Width_DAPI	Width_FarRed	experiment
-1	-1	0.744558277554695	1	0.9981169	4.3481927	0.1933677	0.15454835	1	0.91695154	0.110659588556704	0.642024516046352	19.27264	0	0	0.259999999999998	0	0.940000000000001	20240520_MET046_permfirstc1_001.nd2_ZP-1.tif_DAPI.tif	20240520_MET046_permfirstc1_001.nd2_ZP-1.tif_FarRed.tif	0	0	51	100	1	482	482	51	b'eLsgZrXzGy15B2NEYcnuo0Xv4IkLUCBQKSZAGcUOANkAGdI='	32f1fdb99fce0faf25e9ea345a3bed3d	1f62a9d126f3cc5ead660601caa231e2	0	0	0	0	0	0	0	/Users/ady/Documents/Temp storage for analysis/MET046/Bap31 pre post/Split_cropped	/Users/ady/Documents/Temp storage for analysis/MET046/Bap31 pre post/Split_cropped	Done	65535	65535	0	0	file:/Users/ady/Documents/Temp%20storage%20for%20analysis/MET046/Bap31%20pre%20post/Split_cropped/20240520_MET046_permfirstc1_001.nd2_ZP-1.tif_DAPI.tif	file:/Users/ady/Documents/Temp%20storage%20for%20analysis/MET046/Bap31%20pre%20post/Split_cropped/20240520_MET046_permfirstc1_001.nd2_ZP-1.tif_FarRed.tif	530	530	MET046
-1	-1	0.76680967414776	1	0.9999535	4.757036	0.1732369	0.22486441	1	0.9077964	0.1528712862587	0.587273545869967	25.853638	0	0	0.229999999999999	0	0.399999999999999	20240520_MET046_permfirstc1_001.nd2_ZP-2.tif_DAPI.tif	20240520_MET046_permfirstc1_001.nd2_ZP-2.tif_FarRed.tif	0	0	52	100	1	310	310	52	b'eLsgZrXzGy15B2NEoWR3o9Gid5DFBSgQqBQToIxiBwDbOBnU'	d31fb84750d30ed36ac80641b6e54472	0725586c1bb267f95b0ae89b4e446304	0	0	0	0	0	0	0	/Users/ady/Documents/Temp storage for analysis/MET046/Bap31 pre post/Split_cropped	/Users/ady/Documents/Temp storage for analysis/MET046/Bap31 pre post/Split_cropped	Done	65535	65535	0	0	file:/Users/ady/Documents/Temp%20storage%20for%20analysis/MET046/Bap31%20pre%20post/Split_cropped/20240520_MET046_permfirstc1_001.nd2_ZP-2.tif_DAPI.tif	file:/Users/ady/Documents/Temp%20storage%20for%20analysis/MET046/Bap31%20pre%20post/Split_cropped/20240520_MET046_permfirstc1_001.nd2_ZP-2.tif_FarRed.tif	350	350	MET046
-1	-1	0.802787944468924	1	0.9999866	4.5026402	0.18842478	0.1570429	1	0.92109126	0.1078670808112	0.610966274844608	21.891613	0	0	0.23	0	0.52	20240520_MET046_permfirstc1_001.nd2_ZP-3.tif_DAPI.tif	20240520_MET046_permfirstc1_001.nd2_ZP-3.tif_FarRed.tif	0	0	53	100	1	372	372	53	b'eLsgZrXzGy15B2NEoWR349Gid5DFBSgQqBQToIxiBwDdcBnW'	0ad85a050d451d0ab460d9bf8874f7d2	7097db69ee1a9344bb122528b3ef0b17	0	0	0	0	0	0	0	/Users/ady/Documents/Temp storage for analysis/MET046/Bap31 pre post/Split_cropped	/Users/ady/Documents/Temp storage for analysis/MET046/Bap31 pre post/Split_cropped	Done	65535	65535	0	0	file:/Users/ady/Documents/Temp%20storage%20for%20analysis/MET046/Bap31%20pre%20post/Split_cropped/20240520_MET046_permfirstc1_001.nd2_ZP-3.tif_DAPI.tif	file:/Users/ady/Documents/Temp%20storage%20for%20analysis/MET046/Bap31%20pre%20post/Split_cropped/20240520_MET046_permfirstc1_001.nd2_ZP-3.tif_FarRed.tif	428	428	MET046
-1	-1	0.792585758458674	0.62880486	0.860457	4.5333285	0.18664193	0.13967061	1	0.9198419	0.0956300891076992	0.606796007026286	20.990236	0	0	0.210000000000001	0	0.68	20240520_MET046_permfirstc1_001.nd2_ZP-4.tif_DAPI.tif	20240520_MET046_permfirstc1_001.nd2_ZP-4.tif_FarRed.tif	0	0	54	100	1	438	438	54	b'eLsgZrXzGy15B2NEoWR3k9Gid5DFBSgQqBQToIxiBwDfqBnY'	d7b4befa99b322cead56b7a88f1455a9	7cedd607e5102969af06534e9a72a48c	0	0	0	0	0	0	0	/Users/ady/Documents/Temp storage for analysis/MET046/Bap31 pre post/Split_cropped	/Users/ady/Documents/Temp storage for analysis/MET046/Bap31 pre post/Split_cropped	Done	65535	65535	0	0	file:/Users/ady/Documents/Temp%20storage%20for%20analysis/MET046/Bap31%20pre%20post/Split_cropped/20240520_MET046_permfirstc1_001.nd2_ZP-4.tif_DAPI.tif	file:/Users/ady/Documents/Temp%20storage%20for%20analysis/MET046/Bap31%20pre%20post/Split_cropped/20240520_MET046_permfirstc1_001.nd2_ZP-4.tif_FarRed.tif	394	394	MET046
-1	-1	0.787529893794884	1	0.99784684	3.4645736	0.24290071	0.262653	1	0.917359	0.187120574547235	0.63265078583248	19.765532	0	0	0.27	0	0.350000000000001	20240520_MET046_permfirstc1_001.nd2_ZP-5.tif_DAPI.tif	20240520_MET046_permfirstc1_001.nd2_ZP-5.tif_FarRed.tif	0	0	55	100	1	376	376	55	b'eLsgZrXzGy15B2NEoWR309Gid5DFBSgQqBQToIxiBwDh4Bna'	3fad27d97fbf07732f72a11846010e4a	91218c94f6fdf43d189cf3b5a4a935e3	0	0	0	0	0	0	0	/Users/ady/Documents/Temp storage for analysis/MET046/Bap31 pre post/Split_cropped	/Users/ady/Documents/Temp storage for analysis/MET046/Bap31 pre post/Split_cropped	Done	65535	65535	0	0	file:/Users/ady/Documents/Temp%20storage%20for%20analysis/MET046/Bap31%20pre%20post/Split_cropped/20240520_MET046_permfirstc1_001.nd2_ZP-5.tif_DAPI.tif	file:/Users/ady/Documents/Temp%20storage%20for%20analysis/MET046/Bap31%20pre%20post/Split_cropped/20240520_MET046_permfirstc1_001.nd2_ZP-5.tif_FarRed.tif	206	206	MET046
-1	-1	0.905370267730598	1	0.9996904	3.6678555	0.23759794	0.19153531	1	0.9335282	0.139076068041512	0.662292866390086	10.273762	0	0	0.120000000000001	0	0.84	20240520_MET046_permfirstc1_002.nd2_ZP-1.tif_DAPI.tif	20240520_MET046_permfirstc1_002.nd2_ZP-1.tif_FarRed.tif	0	0	56	100	1	436	436	56	b'eLsgZrXzGy15B2NEgbK70WjRO1jjAhQIVIoJUEaxAwDbShnU'	8617e0b186c015ab6ade5b4b74e2f294	faab4f1d83a30805ead06fb29b40ee11	0	0	0	0	0	0	0	/Users/ady/Documents/Temp storage for analysis/MET046/Bap31 pre post/Split_cropped	/Users/ady/Documents/Temp storage for analysis/MET046/Bap31 pre post/Split_cropped	Done	65535	65535	0	0	file:/Users/ady/Documents/Temp%20storage%20for%20analysis/MET046/Bap31%20pre%20post/Split_cropped/20240520_MET046_permfirstc1_002.nd2_ZP-1.tif_DAPI.tif	file:/Users/ady/Documents/Temp%20storage%20for%20analysis/MET046/Bap31%20pre%20post/Split_cropped/20240520_MET046_permfirstc1_002.nd2_ZP-1.tif_FarRed.tif	476	476	MET046
-1	-1	0.871174282933368	1	0.98483413	3.6625493	0.23303744	0.35318378	1	0.9238567	0.251098304985602	0.635812390196205	16.009632	0	0	0.25	0	0.52	20240520_MET046_permfirstc1_002.nd2_ZP-2.tif_DAPI.tif	20240520_MET046_permfirstc1_002.nd2_ZP-2.tif_FarRed.tif	0	0	57	100	1	314	314	57	b'eLsgZrXzGy15B2NEgbK7ESyijEaL3kEWF6BAoFJMgDKKHQDdghnW'	e96d28453aac318d37ca49145fa1f45b	7a1a6b98f44781f0f4075e926d1140fd	0	0	0	0	0	0	0	/Users/ady/Documents/Temp storage for analysis/MET046/Bap31 pre post/Split_cropped	/Users/ady/Documents/Temp storage for analysis/MET046/Bap31 pre post/Split_cropped	Done	65535	65535	0	0	file:/Users/ady/Documents/Temp%20storage%20for%20analysis/MET046/Bap31%20pre%20post/Split_cropped/20240520_MET046_permfirstc1_002.nd2_ZP-2.tif_DAPI.tif	file:/Users/ady/Documents/Temp%20storage%20for%20analysis/MET046/Bap31%20pre%20post/Split_cropped/20240520_MET046_permfirstc1_002.nd2_ZP-2.tif_FarRed.tif	308	308	MET046
-1	-1	0.930594075433711	1	0.99991804	3.7380393	0.24126825	0.31711614	1	0.94966847	0.225341828854605	0.6588571642154	9.526913	0	0	0.309999999999999	0	0.699999999999999	20240520_MET046_permfirstc1_002.nd2_ZP-3.tif_DAPI.tif	20240520_MET046_permfirstc1_002.nd2_ZP-3.tif_FarRed.tif	0	0	58	100	1	286	286	58	b'eLsgZrXzGy15B2NEgbK7ESyijEeL3kEWF6BAoFJMgDKKHQDfuhnY'	6269ad6504b71f3171cd9018fb43dd2c	25289b3f2862e10e0fd19b9dcabc2171	0	0	0	0	0	0	0	/Users/ady/Documents/Temp storage for analysis/MET046/Bap31 pre post/Split_cropped	/Users/ady/Documents/Temp storage for analysis/MET046/Bap31 pre post/Split_cropped	Done	65535	65535	0	0	file:/Users/ady/Documents/Temp%20storage%20for%20analysis/MET046/Bap31%20pre%20post/Split_cropped/20240520_MET046_permfirstc1_002.nd2_ZP-3.tif_DAPI.tif	file:/Users/ady/Documents/Temp%20storage%20for%20analysis/MET046/Bap31%20pre%20post/Split_cropped/20240520_MET046_permfirstc1_002.nd2_ZP-3.tif_FarRed.tif	688	688	MET046
-1	-1	0.862610200635235	1	0.9998825	3.6581762	0.23991452	0.18513577	1	0.9368295	0.125328472195726	0.609736544986267	15.62914	0	0	0.25	0	0.510000000000003	20240520_MET046_permfirstc1_002.nd2_ZP-4.tif_DAPI.tif	20240520_MET046_permfirstc1_002.nd2_ZP-4.tif_FarRed.tif	0	0	59	100	1	366	366	59	b'eLsgZrXzGy15B2NEgbK7ESyiTEaL3kEWF6BAoFJMgDKKHQDh8hna'	a6a6165345bc6913ebafea13e7d69d5b	6d50afaa6878cc356d27de1981048840	0	0	0	0	0	0	0	/Users/ady/Documents/Temp storage for analysis/MET046/Bap31 pre post/Split_cropped	/Users/ady/Documents/Temp storage for analysis/MET046/Bap31 pre post/Split_cropped	Done	65535	65535	0	0	file:/Users/ady/Documents/Temp%20storage%20for%20analysis/MET046/Bap31%20pre%20post/Split_cropped/20240520_MET046_permfirstc1_002.nd2_ZP-4.tif_DAPI.tif	file:/Users/ady/Documents/Temp%20storage%20for%20analysis/MET046/Bap31%20pre%20post/Split_cropped/20240520_MET046_permfirstc1_002.nd2_ZP-4.tif_FarRed.tif	390	390	MET046
-1	-1	0.896203456238529	1	0.99970067	4.8066363	0.19192925	0.09972572	1	0.9604864	0.0612941584170852	0.570190572285454	11.968347	0	0	0.27	0	1.05	20240520_MET046_permfirstc1_002.nd2_ZP-5.tif_DAPI.tif	20240520_MET046_permfirstc1_002.nd2_ZP-5.tif_FarRed.tif	0	0	60	100	1	560	560	60	b'eLsgZrXzGy15B2NEgbK7ESyiTEeL3kEWF6BAoFJMgDKKHQDkKhnc'	a2af53356429bd5ba1dc7066ba72a04f	49870b9ba2d4827a56c0a99b427dee12	0	0	0	0	0	0	0	/Users/ady/Documents/Temp storage for analysis/MET046/Bap31 pre post/Split_cropped	/Users/ady/Documents/Temp storage for analysis/MET046/Bap31 pre post/Split_cropped	Done	65535	65535	0	0	file:/Users/ady/Documents/Temp%20storage%20for%20analysis/MET046/Bap31%20pre%20post/Split_cropped/20240520_MET046_permfirstc1_002.nd2_ZP-5.tif_DAPI.tif	file:/Users/ady/Documents/Temp%20storage%20for%20analysis/MET046/Bap31%20pre%20post/Split_cropped/20240520_MET046_permfirstc1_002.nd2_ZP-5.tif_FarRed.tif	508	508	MET046
-1	-1	0.901355320616206	1	0.9991644	4.201046	0.20723923	0.18973766	1	0.9330711	0.132374692299648	0.629061515073169	11.242719	0	0	0.280000000000001	0	1.04	20240520_MET046_permfirstc1_003.nd2_ZP-1.tif_DAPI.tif	20240520_MET046_permfirstc1_003.nd2_ZP-1.tif_FarRed.tif	0	0	61	100	1	488	488	61	b'eLsgZrXzGy15B2NEgbK78WjRO1jjAhQIVIoJUEaxAwDdlBnW'	8b98ccbaa19a331dd4b57b341597322c	a5124a815bfff6e2c5503e7ab3934986	0	0	0	0	0	0	0	/Users/ady/Documents/Temp storage for analysis/MET046/Bap31 pre post/Split_cropped	/Users/ady/Documents/Temp storage for analysis/MET046/Bap31 pre post/Split_cropped	Done	65535	65535	0	0	file:/Users/ady/Documents/Temp%20storage%20for%20analysis/MET046/Bap31%20pre%20post/Split_cropped/20240520_MET046_permfirstc1_003.nd2_ZP-1.tif_DAPI.tif	file:/Users/ady/Documents/Temp%20storage%20for%20analysis/MET046/Bap31%20pre%20post/Split_cropped/20240520_MET046_permfirstc1_003.nd2_ZP-1.tif_FarRed.tif	484	484	MET046
-1	-1	0.826651455746214	1	0.9991183	3.860946	0.2258578	0.12582111	1	0.93382263	0.088237041921088	0.637006048243339	15.024137	0	0	0.130000000000003	0	0.690000000000001	20240520_MET046_permfirstc1_003.nd2_ZP-2.tif_DAPI.tif	20240520_MET046_permfirstc1_003.nd2_ZP-2.tif_FarRed.tif	0	0	62	100	1	462	462	62	b'eLsgZrXzGy15B2NEgbK7MSyijEaL3kEWF6BAoFJMgDKKHQDfzBnY'	4c87a8236e7bddae93ed0fb10613e215	d4c6c300376e04bbfd741832a6090869	0	0	0	0	0	0	0	/Users/ady/Documents/Temp storage for analysis/MET046/Bap31 pre post/Split_cropped	/Users/ady/Documents/Temp storage for analysis/MET046/Bap31 pre post/Split_cropped	Done	65535	65535	0	0	file:/Users/ady/Documents/Temp%20storage%20for%20analysis/MET046/Bap31%20pre%20post/Split_cropped/20240520_MET046_permfirstc1_003.nd2_ZP-2.tif_DAPI.tif	file:/Users/ady/Documents/Temp%20storage%20for%20analysis/MET046/Bap31%20pre%20post/Split_cropped/20240520_MET046_permfirstc1_003.nd2_ZP-2.tif_FarRed.tif	466	466	MET046
-1	-1	0.843139477925014	1	0.99959636	3.4254017	0.2443774	0.12834899	1	0.91492665	0.0931642775373358	0.643417764137928	15.032428	0	0	0.200000000000003	0	0.830000000000002	20240520_MET046_permfirstc1_003.nd2_ZP-3.tif_DAPI.tif	20240520_MET046_permfirstc1_003.nd2_ZP-3.tif_FarRed.tif	0	0	63	100	1	502	502	63	b'eLsgZrXzGy15B2NEgbK7MSyijEeL3kEWF6BAoFJMgDKKHQDiBBna'	254286bf464fd65583627d2e686b23c3	a00b5ea472f712d90b5ebddf0f1beb01	0	0	0	0	0	0	0	/Users/ady/Documents/Temp storage for analysis/MET046/Bap31 pre post/Split_cropped	/Users/ady/Documents/Temp storage for analysis/MET046/Bap31 pre post/Split_cropped	Done	65535	65535	0	0	file:/Users/ady/Documents/Temp%20storage%20for%20analysis/MET046/Bap31%20pre%20post/Split_cropped/20240520_MET046_permfirstc1_003.nd2_ZP-3.tif_DAPI.tif	file:/Users/ady/Documents/Temp%20storage%20for%20analysis/MET046/Bap31%20pre%20post/Split_cropped/20240520_MET046_permfirstc1_003.nd2_ZP-3.tif_FarRed.tif	420	420	MET046
-1	-1	0.818393905455057	1	0.9999724	3.9514964	0.21809632	0.07341904	1	0.9283355	0.051541641504551	0.632085149791043	13.308345	0	0	0.27	0	1.25	20240520_MET046_permfirstc1_003.nd2_ZP-4.tif_DAPI.tif	20240520_MET046_permfirstc1_003.nd2_ZP-4.tif_FarRed.tif	0	0	64	100	1	470	470	64	b'eLsgZrXzGy15B2NEgbK7MSyiTEaL3kEWF6BAoFJMgDKKHQDkPBnc'	8670dc3b61bb8a550ced2c11158b6b00	63ee7c666a758217d8bc6b89c48e5044	0	0	0	0	0	0	0	/Users/ady/Documents/Temp storage for analysis/MET046/Bap31 pre post/Split_cropped	/Users/ady/Documents/Temp storage for analysis/MET046/Bap31 pre post/Split_cropped	Done	65535	65535	0	0	file:/Users/ady/Documents/Temp%20storage%20for%20analysis/MET046/Bap31%20pre%20post/Split_cropped/20240520_MET046_permfirstc1_003.nd2_ZP-4.tif_DAPI.tif	file:/Users/ady/Documents/Temp%20storage%20for%20analysis/MET046/Bap31%20pre%20post/Split_cropped/20240520_MET046_permfirstc1_003.nd2_ZP-4.tif_FarRed.tif	732	732	MET046
-1	-1	0.836177845957966	1	0.9995096	3.5134416	0.2413012	0.20509522	1	0.92075926	0.147827839619869	0.645042239369329	15.887161	0	0	0.25	0	0.600000000000001	20240520_MET046_permfirstc1_003.nd2_ZP-5.tif_DAPI.tif	20240520_MET046_permfirstc1_003.nd2_ZP-5.tif_FarRed.tif	0	0	65	100	1	324	324	65	b'eLsgZrXzGy15B2NEgbK7MSyiTEeL3kEWF6BAoFJMgDKKHQDmdBne'	ee6060d52e620e07a0062b7a389416d7	a24c3785a3a2c9f4589780feeec268a7	0	0	0	0	0	0	0	/Users/ady/Documents/Temp storage for analysis/MET046/Bap31 pre post/Split_cropped	/Users/ady/Documents/Temp storage for analysis/MET046/Bap31 pre post/Split_cropped	Done	65535	65535	0	0	file:/Users/ady/Documents/Temp%20storage%20for%20analysis/MET046/Bap31%20pre%20post/Split_cropped/20240520_MET046_permfirstc1_003.nd2_ZP-5.tif_DAPI.tif	file:/Users/ady/Documents/Temp%20storage%20for%20analysis/MET046/Bap31%20pre%20post/Split_cropped/20240520_MET046_permfirstc1_003.nd2_ZP-5.tif_FarRed.tif	402	402	MET046
-1	-1	0.76885518417503	1	0.9994665	3.8785114	0.21858527	0.122573555	1	0.92075264	0.0883129336895764	0.647929286986477	15.252216	0	0	0.23	0	0.810000000000002	20240520_MET046_permfirstc1_004.nd2_ZP-1.tif_DAPI.tif	20240520_MET046_permfirstc1_004.nd2_ZP-1.tif_FarRed.tif	0	0	66	100	1	458	458	66	b'eLsgZrXzGy15B2NEgbK7yWjRO1jjAhQIVIoJUEaxAwDf3hnY'	caa6292fe48d3e01f96a5e2f1ae7c630	13c2595247f698850a137d8dd7af0ec7	0	0	0	0	0	0	0	/Users/ady/Documents/Temp storage for analysis/MET046/Bap31 pre post/Split_cropped	/Users/ady/Documents/Temp storage for analysis/MET046/Bap31 pre post/Split_cropped	Done	65535	65535	0	0	file:/Users/ady/Documents/Temp%20storage%20for%20analysis/MET046/Bap31%20pre%20post/Split_cropped/20240520_MET046_permfirstc1_004.nd2_ZP-1.tif_DAPI.tif	file:/Users/ady/Documents/Temp%20storage%20for%20analysis/MET046/Bap31%20pre%20post/Split_cropped/20240520_MET046_permfirstc1_004.nd2_ZP-1.tif_FarRed.tif	444	444	MET046
-1	-1	0.889880354681728	1	0.9999893	4.550853	0.19531584	0.16478981	1	0.9427903	0.110716803043887	0.611681024742762	15.619973	0	0	0.220000000000002	0	1.02	20240520_MET046_permfirstc1_004.nd2_ZP-2.tif_DAPI.tif	20240520_MET046_permfirstc1_004.nd2_ZP-2.tif_FarRed.tif	0	0	67	100	1	328	328	67	b'eLsgZrXzGy15B2NEgbK7CSyijEaL3kEWF6BAoFJMgDKKHQDiFhna'	2ebb876eb46be642764863817e969cfc	95b9dce029ef295599fb9c0fd644a82d	0	0	0	0	0	0	0	/Users/ady/Documents/Temp storage for analysis/MET046/Bap31 pre post/Split_cropped	/Users/ady/Documents/Temp storage for analysis/MET046/Bap31 pre post/Split_cropped	Done	65535	65535	0	0	file:/Users/ady/Documents/Temp%20storage%20for%20analysis/MET046/Bap31%20pre%20post/Split_cropped/20240520_MET046_permfirstc1_004.nd2_ZP-2.tif_DAPI.tif	file:/Users/ady/Documents/Temp%20storage%20for%20analysis/MET046/Bap31%20pre%20post/Split_cropped/20240520_MET046_permfirstc1_004.nd2_ZP-2.tif_FarRed.tif	826	826	MET046
-1	-1	0.810469853500832	1	0.9992781	4.607532	0.1864731	0.2137939	1	0.92692	0.143720322283957	0.599323796635079	20.586987	0	0	0.170000000000002	0	0.599999999999998	20240520_MET046_permfirstc1_004.nd2_ZP-3.tif_DAPI.tif	20240520_MET046_permfirstc1_004.nd2_ZP-3.tif_FarRed.tif	0	0	68	100	1	380	380	68	b'eLsgZrXzGy15B2NEgbK7CSyijEeL3kEWF6BAoFJMgDKKHQDkThnc'	864ddd171af7080104b12323070ba813	9c30a04d9ac5b58bc58a5e7b1480c14c	0	0	0	0	0	0	0	/Users/ady/Documents/Temp storage for analysis/MET046/Bap31 pre post/Split_cropped	/Users/ady/Documents/Temp storage for analysis/MET046/Bap31 pre post/Split_cropped	Done	65535	65535	0	0	file:/Users/ady/Documents/Temp%20storage%20for%20analysis/MET046/Bap31%20pre%20post/Split_cropped/20240520_MET046_permfirstc1_004.nd2_ZP-3.tif_DAPI.tif	file:/Users/ady/Documents/Temp%20storage%20for%20analysis/MET046/Bap31%20pre%20post/Split_cropped/20240520_MET046_permfirstc1_004.nd2_ZP-3.tif_FarRed.tif	308	308	MET046
-1	-1	0.792201962719364	1	0.99998355	3.9523835	0.2128164	0.14157735	1	0.91713256	0.100795064021917	0.633777193452166	16.608107	0	0	0.239999999999998	0	0.5	20240520_MET046_permfirstc1_004.nd2_ZP-4.tif_DAPI.tif	20240520_MET046_permfirstc1_004.nd2_ZP-4.tif_FarRed.tif	0	0	69	100	1	456	456	69	b'eLsgZrXzGy15B2NEgbK7CSyiTEaL3kEWF6BAoFJMgDKKHQDmhhne'	b359cf6d1ce915148ddb36d7d978af4e	30f33664bf6b2a52a64070748c590d16	0	0	0	0	0	0	0	/Users/ady/Documents/Temp storage for analysis/MET046/Bap31 pre post/Split_cropped	/Users/ady/Documents/Temp storage for analysis/MET046/Bap31 pre post/Split_cropped	Done	65535	65535	0	0	file:/Users/ady/Documents/Temp%20storage%20for%20analysis/MET046/Bap31%20pre%20post/Split_cropped/20240520_MET046_permfirstc1_004.nd2_ZP-4.tif_DAPI.tif	file:/Users/ady/Documents/Temp%20storage%20for%20analysis/MET046/Bap31%20pre%20post/Split_cropped/20240520_MET046_permfirstc1_004.nd2_ZP-4.tif_FarRed.tif	330	330	MET046
-1	-1	0.838747611301415	1	0.9999935	6.1641216	0.14321722	0.14332183	1	0.9395788	0.0912565611458049	0.571681981389841	18.774902	0	0	0.290000000000003	0	2.41	20240520_MET046_permfirstc1_004.nd2_ZP-5.tif_DAPI.tif	20240520_MET046_permfirstc1_004.nd2_ZP-5.tif_FarRed.tif	0	0	70	100	1	920	920	70	b'eLsgZrXzGy15B2NEgbK7CSyiTEeL3kEWF6BAoFJMgDKKHQDovhng'	e4fd9398ead425aa92e74e085f2c45a1	087305935f50f3eca84e3e8bec521a3c	0	0	0	0	0	0	0	/Users/ady/Documents/Temp storage for analysis/MET046/Bap31 pre post/Split_cropped	/Users/ady/Documents/Temp storage for analysis/MET046/Bap31 pre post/Split_cropped	Done	65535	65535	0	0	file:/Users/ady/Documents/Temp%20storage%20for%20analysis/MET046/Bap31%20pre%20post/Split_cropped/20240520_MET046_permfirstc1_004.nd2_ZP-5.tif_DAPI.tif	file:/Users/ady/Documents/Temp%20storage%20for%20analysis/MET046/Bap31%20pre%20post/Split_cropped/20240520_MET046_permfirstc1_004.nd2_ZP-5.tif_FarRed.tif	678	678	MET046
-1	-1	0.917438049646313	0.69209605	0.9300501	3.8233857	0.23018308	0.19889286	1	0.93812513	0.134790881742829	0.608938046023363	13.558748	0	0	0.239999999999998	0	0.530000000000001	20240520_MET046_permfirstc1_005.nd2_ZP-1.tif_DAPI.tif	20240520_MET046_permfirstc1_005.nd2_ZP-1.tif_FarRed.tif	0	0	71	100	1	304	304	71	b'eLsgZrXzGy15B2NEgbK76WjRO1jjAhQIVIoJUEaxAwDiKBna'	e3a0296fc53c4c5894be32b9ab1b213f	5ff6e32c3b57fa0655e595b25f6bd49f	0	0	0	0	0	0	0	/Users/ady/Documents/Temp storage for analysis/MET046/Bap31 pre post/Split_cropped	/Users/ady/Documents/Temp storage for analysis/MET046/Bap31 pre post/Split_cropped	Done	65535	65535	0	0	file:/Users/ady/Documents/Temp%20storage%20for%20analysis/MET046/Bap31%20pre%20post/Split_cropped/20240520_MET046_permfirstc1_005.nd2_ZP-1.tif_DAPI.tif	file:/Users/ady/Documents/Temp%20storage%20for%20analysis/MET046/Bap31%20pre%20post/Split_cropped/20240520_MET046_permfirstc1_005.nd2_ZP-1.tif_FarRed.tif	442	442	MET046
-1	-1	0.890664001856649	0.709251	0.93434095	3.4239895	0.2584145	0.2335415	1	0.94064265	0.162071552687143	0.63288631509947	15.064977	0	0	0.309999999999999	0	0.500000000000004	20240520_MET046_permfirstc1_005.nd2_ZP-2.tif_DAPI.tif	20240520_MET046_permfirstc1_005.nd2_ZP-2.tif_FarRed.tif	0	0	72	100	1	358	358	72	b'eLsgZrXzGy15B2NEgbK7KSyijEaL3kEWF6BAoFJMgDKKHQDkYBnc'	68efda947035ddd56d13b20f3842fd22	17370ff8236bf069da1039c28daa9762	0	0	0	0	0	0	0	/Users/ady/Documents/Temp storage for analysis/MET046/Bap31 pre post/Split_cropped	/Users/ady/Documents/Temp storage for analysis/MET046/Bap31 pre post/Split_cropped	Done	65535	65535	0	0	file:/Users/ady/Documents/Temp%20storage%20for%20analysis/MET046/Bap31%20pre%20post/Split_cropped/20240520_MET046_permfirstc1_005.nd2_ZP-2.tif_DAPI.tif	file:/Users/ady/Documents/Temp%20storage%20for%20analysis/MET046/Bap31%20pre%20post/Split_cropped/20240520_MET046_permfirstc1_005.nd2_ZP-2.tif_FarRed.tif	300	300	MET046
-1	-1	0.911979800243596	1	0.9999716	4.0332236	0.2195949	0.2056235	1	0.9411032	0.139563840503567	0.615564854093188	15.342052	0	0	0.199999999999999	0	0.470000000000002	20240520_MET046_permfirstc1_005.nd2_ZP-3.tif_DAPI.tif	20240520_MET046_permfirstc1_005.nd2_ZP-3.tif_FarRed.tif	0	0	73	100	1	328	328	73	b'eLsgZrXzGy15B2NEgbK7KSyijEeL3kEWF6BAoFJMgDKKHQDmmBne'	cc0dbb5d3c09f23f9e697b217e98707e	6e6108345933bb93d719d02f7187540e	0	0	0	0	0	0	0	/Users/ady/Documents/Temp storage for analysis/MET046/Bap31 pre post/Split_cropped	/Users/ady/Documents/Temp storage for analysis/MET046/Bap31 pre post/Split_cropped	Done	65535	65535	0	0	file:/Users/ady/Documents/Temp%20storage%20for%20analysis/MET046/Bap31%20pre%20post/Split_cropped/20240520_MET046_permfirstc1_005.nd2_ZP-3.tif_DAPI.tif	file:/Users/ady/Documents/Temp%20storage%20for%20analysis/MET046/Bap31%20pre%20post/Split_cropped/20240520_MET046_permfirstc1_005.nd2_ZP-3.tif_FarRed.tif	388	388	MET046
-1	-1	0.759435907542771	1	0.9999132	4.0984416	0.20304775	0.19798437	1	0.9122386	0.141053164379786	0.631386188742786	21.934092	0	0	0.149999999999999	0	0.549999999999997	20240520_MET046_permfirstc1_005.nd2_ZP-4.tif_DAPI.tif	20240520_MET046_permfirstc1_005.nd2_ZP-4.tif_FarRed.tif	0	0	74	100	1	356	356	74	b'eLsgZrXzGy15B2NEgbK7KSyiTEaL3kEWF6BAoFJMgDKKHQDo0Bng'	9880931ee6b5de0db9641cf52001c298	cf3f47b56633ffbbcb624e37648e47bb	0	0	0	0	0	0	0	/Users/ady/Documents/Temp storage for analysis/MET046/Bap31 pre post/Split_cropped	/Users/ady/Documents/Temp storage for analysis/MET046/Bap31 pre post/Split_cropped	Done	65535	65535	0	0	file:/Users/ady/Documents/Temp%20storage%20for%20analysis/MET046/Bap31%20pre%20post/Split_cropped/20240520_MET046_permfirstc1_005.nd2_ZP-4.tif_DAPI.tif	file:/Users/ady/Documents/Temp%20storage%20for%20analysis/MET046/Bap31%20pre%20post/Split_cropped/20240520_MET046_permfirstc1_005.nd2_ZP-4.tif_FarRed.tif	474	474	MET046
-1	-1	0.805728152060547	1	0.99979067	4.1461325	0.20285518	0.17981687	1	0.91709566	0.124913562056599	0.612732391756598	20.267601	0	0	0.280000000000001	0	0.539999999999999	20240520_MET046_permfirstc1_005.nd2_ZP-5.tif_DAPI.tif	20240520_MET046_permfirstc1_005.nd2_ZP-5.tif_FarRed.tif	0	0	75	100	1	348	348	75	b'eLsgZrXzGy15B2NEgbK7KSyiTEeL3kEWF6BAoFJMgDKKHQDrCBni'	0cf62853381f35317dce750152680eaa	93aaaa2ebf8b05539ede753c3fdab8c2	0	0	0	0	0	0	0	/Users/ady/Documents/Temp storage for analysis/MET046/Bap31 pre post/Split_cropped	/Users/ady/Documents/Temp storage for analysis/MET046/Bap31 pre post/Split_cropped	Done	65535	65535	0	0	file:/Users/ady/Documents/Temp%20storage%20for%20analysis/MET046/Bap31%20pre%20post/Split_cropped/20240520_MET046_permfirstc1_005.nd2_ZP-5.tif_DAPI.tif	file:/Users/ady/Documents/Temp%20storage%20for%20analysis/MET046/Bap31%20pre%20post/Split_cropped/20240520_MET046_permfirstc1_005.nd2_ZP-5.tif_FarRed.tif	414	414	MET046
-1	-1	0.855312754017617	1	0.9997697	4.055565	0.21569227	0.21649842	1	0.9352828	0.143169308360629	0.588898422674678	15.2961445	0	0	0.210000000000001	0	0.530000000000001	20240520_MET046_permfirstc2_006.nd2_ZP-1.tif_DAPI.tif	20240520_MET046_permfirstc2_006.nd2_ZP-1.tif_FarRed.tif	0	0	76	100	1	322	322	76	b'eLsgZrXzGy15h0hEjRa9gycuQIFApZgAZRQ7AObEGd4='	c2e2287809f6517bad0c5199c54abd81	99b4e3d57ecad8027f5b7f2af4539e9b	0	0	0	0	0	0	0	/Users/ady/Documents/Temp storage for analysis/MET046/Bap31 pre post/Split_cropped	/Users/ady/Documents/Temp storage for analysis/MET046/Bap31 pre post/Split_cropped	Done	65535	65535	0	0	file:/Users/ady/Documents/Temp%20storage%20for%20analysis/MET046/Bap31%20pre%20post/Split_cropped/20240520_MET046_permfirstc2_006.nd2_ZP-1.tif_DAPI.tif	file:/Users/ady/Documents/Temp%20storage%20for%20analysis/MET046/Bap31%20pre%20post/Split_cropped/20240520_MET046_permfirstc2_006.nd2_ZP-1.tif_FarRed.tif	486	486	MET046
-1	-1	0.93843624651179	1	0.9996992	4.5593495	0.19784018	0.19155936	1	0.9497487	0.118861725320605	0.555784906579063	11.53401	0	0	0.23	0	0.649999999999999	20240520_MET046_permfirstc2_006.nd2_ZP-2.tif_DAPI.tif	20240520_MET046_permfirstc2_006.nd2_ZP-2.tif_FarRed.tif	0	0	77	100	1	466	466	77	b'eLsgZrXzGy15B31EGY0WvYMsLkCBQKWYAGUUOwDo/Bng'	83e0b547218424653f5136647b61d2c7	b29dcbf8ba6d8f75b1a00c0f50736525	0	0	0	0	0	0	0	/Users/ady/Documents/Temp storage for analysis/MET046/Bap31 pre post/Split_cropped	/Users/ady/Documents/Temp storage for analysis/MET046/Bap31 pre post/Split_cropped	Done	65535	65535	0	0	file:/Users/ady/Documents/Temp%20storage%20for%20analysis/MET046/Bap31%20pre%20post/Split_cropped/20240520_MET046_permfirstc2_006.nd2_ZP-2.tif_DAPI.tif	file:/Users/ady/Documents/Temp%20storage%20for%20analysis/MET046/Bap31%20pre%20post/Split_cropped/20240520_MET046_permfirstc2_006.nd2_ZP-2.tif_FarRed.tif	372	372	MET046
-1	-1	0.709820398829851	1	0.99993473	3.1494749	0.262432	0.2895872	1	0.90913314	0.212852628595341	0.650687574018824	18.764324	0	0	0.23	0	0.48	20240520_MET046_permfirstc2_006.nd2_ZP-3.tif_DAPI.tif	20240520_MET046_permfirstc2_006.nd2_ZP-3.tif_FarRed.tif	0	0	78	100	1	436	436	78	b'eLsgZrXzGy15B31EGY8WvYMsLkCBQKWYAGUUOwDrNBni'	66feb1c7a934ee951a028c9149874a87	c89c88e042ed8596f860a6bfefdafb2e	0	0	0	0	0	0	0	/Users/ady/Documents/Temp storage for analysis/MET046/Bap31 pre post/Split_cropped	/Users/ady/Documents/Temp storage for analysis/MET046/Bap31 pre post/Split_cropped	Done	65535	65535	0	0	file:/Users/ady/Documents/Temp%20storage%20for%20analysis/MET046/Bap31%20pre%20post/Split_cropped/20240520_MET046_permfirstc2_006.nd2_ZP-3.tif_DAPI.tif	file:/Users/ady/Documents/Temp%20storage%20for%20analysis/MET046/Bap31%20pre%20post/Split_cropped/20240520_MET046_permfirstc2_006.nd2_ZP-3.tif_FarRed.tif	246	246	MET046
-1	-1	0.862044712093212	1	0.99996674	4.1035175	0.2122659	0.2426849	1	0.9332935	0.167397777335779	0.623004278859781	18.752798	0	0	0.260000000000002	0	0.5	20240520_MET046_permfirstc2_006.nd2_ZP-4.tif_DAPI.tif	20240520_MET046_permfirstc2_006.nd2_ZP-4.tif_FarRed.tif	0	0	79	100	1	254	254	79	b'eLsgZrXzGy15B31EmYwWvYMsLkCBQKWYAGUUOwDtbBnk'	860846f95b166f68c55ab5495297199f	49e7da4731e77ec2bb209f6531382a3c	0	0	0	0	0	0	0	/Users/ady/Documents/Temp storage for analysis/MET046/Bap31 pre post/Split_cropped	/Users/ady/Documents/Temp storage for analysis/MET046/Bap31 pre post/Split_cropped	Done	65535	65535	0	0	file:/Users/ady/Documents/Temp%20storage%20for%20analysis/MET046/Bap31%20pre%20post/Split_cropped/20240520_MET046_permfirstc2_006.nd2_ZP-4.tif_DAPI.tif	file:/Users/ady/Documents/Temp%20storage%20for%20analysis/MET046/Bap31%20pre%20post/Split_cropped/20240520_MET046_permfirstc2_006.nd2_ZP-4.tif_FarRed.tif	502	502	MET046
-1	-1	0.711115489454568	1	0.99973696	2.560215	0.32045618	0.3190256	1	0.90577966	0.245974660507325	0.686783316446218	16.24872	0	0	0.109999999999999	0	0.370000000000001	20240520_MET046_permfirstc2_006.nd2_ZP-5.tif_DAPI.tif	20240520_MET046_permfirstc2_006.nd2_ZP-5.tif_FarRed.tif	0	0	80	100	1	254	254	80	b'eLsgZrXzGy15B31EmY4WvYMsLkCBQKWYAGUUOwDvpBnm'	eada7a97513260ee2c249e04f6417034	31fb86db985104531dad70d986471fc8	0	0	0	0	0	0	0	/Users/ady/Documents/Temp storage for analysis/MET046/Bap31 pre post/Split_cropped	/Users/ady/Documents/Temp storage for analysis/MET046/Bap31 pre post/Split_cropped	Done	65535	65535	0	0	file:/Users/ady/Documents/Temp%20storage%20for%20analysis/MET046/Bap31%20pre%20post/Split_cropped/20240520_MET046_permfirstc2_006.nd2_ZP-5.tif_DAPI.tif	file:/Users/ady/Documents/Temp%20storage%20for%20analysis/MET046/Bap31%20pre%20post/Split_cropped/20240520_MET046_permfirstc2_006.nd2_ZP-5.tif_FarRed.tif	464	464	MET046
-1	-1	0.904952911069543	1	0.99994886	4.271666	0.20429444	0.18612844	1	0.93417215	0.126218913911661	0.608418603641867	11.021808	0	0	0.260000000000002	0	0.82	20240520_MET046_permfirstc2_007.nd2_ZP-1.tif_DAPI.tif	20240520_MET046_permfirstc2_007.nd2_ZP-1.tif_FarRed.tif	0	0	81	100	1	376	376	81	b'eLsgZrXzGy15B2tEmY8WvYM1LkCBQKWYAGUUOwDpDhng'	f43cad5e00b12ac7785d88bd14573e26	f3032591bc2645f269adc817cd4c4b23	0	0	0	0	0	0	0	/Users/ady/Documents/Temp storage for analysis/MET046/Bap31 pre post/Split_cropped	/Users/ady/Documents/Temp storage for analysis/MET046/Bap31 pre post/Split_cropped	Done	65535	65535	0	0	file:/Users/ady/Documents/Temp%20storage%20for%20analysis/MET046/Bap31%20pre%20post/Split_cropped/20240520_MET046_permfirstc2_007.nd2_ZP-1.tif_DAPI.tif	file:/Users/ady/Documents/Temp%20storage%20for%20analysis/MET046/Bap31%20pre%20post/Split_cropped/20240520_MET046_permfirstc2_007.nd2_ZP-1.tif_FarRed.tif	556	556	MET046
-1	-1	0.874659752024197	1	0.99477905	3.9774792	0.20816524	0.15184617	1	0.90993017	0.11023872617557	0.640070338126556	13.334449	0	0	0.249999999999996	0	0.880000000000003	20240520_MET046_permfirstc2_007.nd2_ZP-2.tif_DAPI.tif	20240520_MET046_permfirstc2_007.nd2_ZP-2.tif_FarRed.tif	0	0	82	100	1	476	476	82	b'eLsgZrXzGy15B2tEmcMiymi06B1kcQEKBCrFBCij2AEA60YZ4g=='	764b7c8a9d89e206078eb45e4b77592a	9c5343f1eacc76538175788b37287314	0	0	0	0	0	0	0	/Users/ady/Documents/Temp storage for analysis/MET046/Bap31 pre post/Split_cropped	/Users/ady/Documents/Temp storage for analysis/MET046/Bap31 pre post/Split_cropped	Done	65535	65535	0	0	file:/Users/ady/Documents/Temp%20storage%20for%20analysis/MET046/Bap31%20pre%20post/Split_cropped/20240520_MET046_permfirstc2_007.nd2_ZP-2.tif_DAPI.tif	file:/Users/ady/Documents/Temp%20storage%20for%20analysis/MET046/Bap31%20pre%20post/Split_cropped/20240520_MET046_permfirstc2_007.nd2_ZP-2.tif_FarRed.tif	420	420	MET046
-1	-1	0.761962058730455	1	0.99995106	2.9139519	0.29238525	0.2518148	1	0.9230366	0.184044145848316	0.656204893423717	14.795785	0	0	0.25	0	0.629999999999999	20240520_MET046_permfirstc2_007.nd2_ZP-3.tif_DAPI.tif	20240520_MET046_permfirstc2_007.nd2_ZP-3.tif_FarRed.tif	0	0	83	100	1	504	504	83	b'eLsgZrXzGy15B2tEmcMiyni06B1kcQEKBCrFBCij2AEA7X4Z5A=='	74fcb2a831da248ea1e2b9d3d2adb8bc	bee4851a970433a6144cefc845cf3f0b	0	0	0	0	0	0	0	/Users/ady/Documents/Temp storage for analysis/MET046/Bap31 pre post/Split_cropped	/Users/ady/Documents/Temp storage for analysis/MET046/Bap31 pre post/Split_cropped	Done	65535	65535	0	0	file:/Users/ady/Documents/Temp%20storage%20for%20analysis/MET046/Bap31%20pre%20post/Split_cropped/20240520_MET046_permfirstc2_007.nd2_ZP-3.tif_DAPI.tif	file:/Users/ady/Documents/Temp%20storage%20for%20analysis/MET046/Bap31%20pre%20post/Split_cropped/20240520_MET046_permfirstc2_007.nd2_ZP-3.tif_FarRed.tif	330	330	MET046
-1	-1	0.790981008063405	1	0.99968314	2.6308618	0.32290787	0.28799886	1	0.9216973	0.215789495703692	0.674662755970642	14.602068	0	0	0.240000000000002	0	0.629999999999999	20240520_MET046_permfirstc2_007.nd2_ZP-4.tif_DAPI.tif	20240520_MET046_permfirstc2_007.nd2_ZP-4.tif_FarRed.tif	0	0	84	100	1	484	484	84	b'eLsgZrXzGy15B2tEmcMiymS06B1kcQEKBCrFBCij2AEA77YZ5g=='	cb165a6366f802896f6a0a60f47ffbef	25d805db3436e530d9fd5f4f981b66c4	0	0	0	0	0	0	0	/Users/ady/Documents/Temp storage for analysis/MET046/Bap31 pre post/Split_cropped	/Users/ady/Documents/Temp storage for analysis/MET046/Bap31 pre post/Split_cropped	Done	65535	65535	0	0	file:/Users/ady/Documents/Temp%20storage%20for%20analysis/MET046/Bap31%20pre%20post/Split_cropped/20240520_MET046_permfirstc2_007.nd2_ZP-4.tif_DAPI.tif	file:/Users/ady/Documents/Temp%20storage%20for%20analysis/MET046/Bap31%20pre%20post/Split_cropped/20240520_MET046_permfirstc2_007.nd2_ZP-4.tif_FarRed.tif	340	340	MET046
-1	-1	0.907642246491522	1	0.9999666	3.9893677	0.2228901	0.21114251	1	0.94296896	0.14745377946584	0.639907017935114	12.096104	0	0	0.25	0	0.579999999999998	20240520_MET046_permfirstc2_007.nd2_ZP-5.tif_DAPI.tif	20240520_MET046_permfirstc2_007.nd2_ZP-5.tif_FarRed.tif	0	0	85	100	1	602	602	85	b'eLsgZrXzGy15B2tEmcMiynS06B1kcQEKBCrFBCij2AEA8e4Z6A=='	29e1619bb513007b73158d01d8ded3fb	5fe635fc5254ee332cd71e07e6784114	0	0	0	0	0	0	0	/Users/ady/Documents/Temp storage for analysis/MET046/Bap31 pre post/Split_cropped	/Users/ady/Documents/Temp storage for analysis/MET046/Bap31 pre post/Split_cropped	Done	65535	65535	0	0	file:/Users/ady/Documents/Temp%20storage%20for%20analysis/MET046/Bap31%20pre%20post/Split_cropped/20240520_MET046_permfirstc2_007.nd2_ZP-5.tif_DAPI.tif	file:/Users/ady/Documents/Temp%20storage%20for%20analysis/MET046/Bap31%20pre%20post/Split_cropped/20240520_MET046_permfirstc2_007.nd2_ZP-5.tif_FarRed.tif	272	272	MET046
-1	-1	0.804269796170262	1	0.99974865	3.861017	0.22111112	0.14799042	1	0.9239663	0.103873994494261	0.628364270499243	16.527348	0	0	0.149999999999999	0	0.949999999999999	20240520_MET046_permfirstc2_008.nd2_ZP-1.tif_DAPI.tif	20240520_MET046_permfirstc2_008.nd2_ZP-1.tif_FarRed.tif	0	0	86	100	1	508	508	86	b'eLsgZrXzGy15B2tEWYwWvYM1LkCBQKWYAGUUOwDrWBni'	8b7fd01ee7ff33bc5f724615629408e4	6f3c8931bceb023dd09a765715a5c97d	0	0	0	0	0	0	0	/Users/ady/Documents/Temp storage for analysis/MET046/Bap31 pre post/Split_cropped	/Users/ady/Documents/Temp storage for analysis/MET046/Bap31 pre post/Split_cropped	Done	65535	65535	0	0	file:/Users/ady/Documents/Temp%20storage%20for%20analysis/MET046/Bap31%20pre%20post/Split_cropped/20240520_MET046_permfirstc2_008.nd2_ZP-1.tif_DAPI.tif	file:/Users/ady/Documents/Temp%20storage%20for%20analysis/MET046/Bap31%20pre%20post/Split_cropped/20240520_MET046_permfirstc2_008.nd2_ZP-1.tif_FarRed.tif	396	396	MET046
-1	-1	0.917770115278659	1	0.999116	3.592739	0.24960876	0.14753796	1	0.94698423	0.103578997654688	0.648330560566288	9.737536	0	0	0.259999999999998	0	0.680000000000003	20240520_MET046_permfirstc2_008.nd2_ZP-2.tif_DAPI.tif	20240520_MET046_permfirstc2_008.nd2_ZP-2.tif_FarRed.tif	0	0	87	100	1	410	410	87	b'eLsgZrXzGy15B2tEWcAiymi06B1kcQEKBCrFBCij2AEA7ZAZ5A=='	a645481ee6ab9ef94396453bb54e70db	d5fb2cf00e941562704890a49f7eb06b	0	0	0	0	0	0	0	/Users/ady/Documents/Temp storage for analysis/MET046/Bap31 pre post/Split_cropped	/Users/ady/Documents/Temp storage for analysis/MET046/Bap31 pre post/Split_cropped	Done	65535	65535	0	0	file:/Users/ady/Documents/Temp%20storage%20for%20analysis/MET046/Bap31%20pre%20post/Split_cropped/20240520_MET046_permfirstc2_008.nd2_ZP-2.tif_DAPI.tif	file:/Users/ady/Documents/Temp%20storage%20for%20analysis/MET046/Bap31%20pre%20post/Split_cropped/20240520_MET046_permfirstc2_008.nd2_ZP-2.tif_FarRed.tif	408	408	MET046
-1	-1	0.840086650108096	1	0.9999315	3.3512964	0.2622141	0.18918331	1	0.9374205	0.131366763674759	0.629504618480147	16.339275	0	0	0.240000000000002	0	0.510000000000002	20240520_MET046_permfirstc2_008.nd2_ZP-3.tif_DAPI.tif	20240520_MET046_permfirstc2_008.nd2_ZP-3.tif_FarRed.tif	0	0	88	100	1	290	290	88	b'eLsgZrXzGy15B2tEWcAiyni06B1kcQEKBCrFBCij2AEA78gZ5g=='	47eee2ec27edb7b72b3bb4c04f837a78	b3e44a4c18a448849b2239137b5bbe6f	0	0	0	0	0	0	0	/Users/ady/Documents/Temp storage for analysis/MET046/Bap31 pre post/Split_cropped	/Users/ady/Documents/Temp storage for analysis/MET046/Bap31 pre post/Split_cropped	Done	65535	65535	0	0	file:/Users/ady/Documents/Temp%20storage%20for%20analysis/MET046/Bap31%20pre%20post/Split_cropped/20240520_MET046_permfirstc2_008.nd2_ZP-3.tif_DAPI.tif	file:/Users/ady/Documents/Temp%20storage%20for%20analysis/MET046/Bap31%20pre%20post/Split_cropped/20240520_MET046_permfirstc2_008.nd2_ZP-3.tif_FarRed.tif	372	372	MET046
-1	-1	0.871870781187364	1	0.9997109	2.9371338	0.29779515	0.3133995	1	0.93523484	0.230971267945231	0.675179156310052	13.522665	0	0	0.179999999999996	0	0.43	20240520_MET046_permfirstc2_008.nd2_ZP-4.tif_DAPI.tif	20240520_MET046_permfirstc2_008.nd2_ZP-4.tif_FarRed.tif	0	0	89	100	1	332	332	89	b'eLsgZrXzGy15B2tEWcAiymS06B1kcQEKBCrFBCij2AEA8gAZ6A=='	c10dc8ac93b0911caafd7a9c8d974809	0c5bf5b291b2246e4d0f44c10203ced1	0	0	0	0	0	0	0	/Users/ady/Documents/Temp storage for analysis/MET046/Bap31 pre post/Split_cropped	/Users/ady/Documents/Temp storage for analysis/MET046/Bap31 pre post/Split_cropped	Done	65535	65535	0	0	file:/Users/ady/Documents/Temp%20storage%20for%20analysis/MET046/Bap31%20pre%20post/Split_cropped/20240520_MET046_permfirstc2_008.nd2_ZP-4.tif_DAPI.tif	file:/Users/ady/Documents/Temp%20storage%20for%20analysis/MET046/Bap31%20pre%20post/Split_cropped/20240520_MET046_permfirstc2_008.nd2_ZP-4.tif_FarRed.tif	358	358	MET046
-1	-1	0.847669516410259	1	0.99922276	3.9690425	0.21809314	0.15846345	1	0.93038756	0.106092193940085	0.594231408749191	15.636809	0	0	0.250000000000004	0	0.620000000000001	20240520_MET046_permfirstc2_008.nd2_ZP-5.tif_DAPI.tif	20240520_MET046_permfirstc2_008.nd2_ZP-5.tif_FarRed.tif	0	0	90	100	1	464	464	90	b'eLsgZrXzGy15B2tEWcAiynS06B1kcQEKBCrFBCij2AEA9DgZ6g=='	9e45b47ca665566036e4c50b25b410c9	4d0de6168b685cafb071b10294614236	0	0	0	0	0	0	0	/Users/ady/Documents/Temp storage for analysis/MET046/Bap31 pre post/Split_cropped	/Users/ady/Documents/Temp storage for analysis/MET046/Bap31 pre post/Split_cropped	Done	65535	65535	0	0	file:/Users/ady/Documents/Temp%20storage%20for%20analysis/MET046/Bap31%20pre%20post/Split_cropped/20240520_MET046_permfirstc2_008.nd2_ZP-5.tif_DAPI.tif	file:/Users/ady/Documents/Temp%20storage%20for%20analysis/MET046/Bap31%20pre%20post/Split_cropped/20240520_MET046_permfirstc2_008.nd2_ZP-5.tif_FarRed.tif	404	404	MET046
-1	-1	0.746470091081192	1	0.9998637	3.5477364	0.23222464	0.22319882	1	0.90767384	0.164052148374035	0.651261016368753	18.031633	0	0	0.25	0	0.59	20240520_MET046_permfirstc2_009.nd2_ZP-1.tif_DAPI.tif	20240520_MET046_permfirstc2_009.nd2_ZP-1.tif_FarRed.tif	0	0	91	100	1	516	516	91	b'eLsgZrXzGy15B2tEWY4WvYM1LkCBQKWYAGUUOwDtohnk'	b63bb5882e33863311a22828495e98f0	8302b98834fcbfe3ca0db6c521304877	0	0	0	0	0	0	0	/Users/ady/Documents/Temp storage for analysis/MET046/Bap31 pre post/Split_cropped	/Users/ady/Documents/Temp storage for analysis/MET046/Bap31 pre post/Split_cropped	Done	65535	65535	0	0	file:/Users/ady/Documents/Temp%20storage%20for%20analysis/MET046/Bap31%20pre%20post/Split_cropped/20240520_MET046_permfirstc2_009.nd2_ZP-1.tif_DAPI.tif	file:/Users/ady/Documents/Temp%20storage%20for%20analysis/MET046/Bap31%20pre%20post/Split_cropped/20240520_MET046_permfirstc2_009.nd2_ZP-1.tif_FarRed.tif	344	344	MET046
-1	-1	0.85779498083292	1	0.9998351	3.5102997	0.24074952	0.18073115	1	0.91929483	0.130955576544488	0.647561205682862	14.861239	0	0	0.139999999999997	0	0.840000000000003	20240520_MET046_permfirstc2_009.nd2_ZP-2.tif_DAPI.tif	20240520_MET046_permfirstc2_009.nd2_ZP-2.tif_FarRed.tif	0	0	92	100	1	428	428	92	b'eLsgZrXzGy15B2tEWcIiymi06B1kcQEKBCrFBCij2AEA79oZ5g=='	b41aabfcd48db82313036109a59e01b0	aa3a121bc0385f4ebd209e6769a11bda	0	0	0	0	0	0	0	/Users/ady/Documents/Temp storage for analysis/MET046/Bap31 pre post/Split_cropped	/Users/ady/Documents/Temp storage for analysis/MET046/Bap31 pre post/Split_cropped	Done	65535	65535	0	0	file:/Users/ady/Documents/Temp%20storage%20for%20analysis/MET046/Bap31%20pre%20post/Split_cropped/20240520_MET046_permfirstc2_009.nd2_ZP-2.tif_DAPI.tif	file:/Users/ady/Documents/Temp%20storage%20for%20analysis/MET046/Bap31%20pre%20post/Split_cropped/20240520_MET046_permfirstc2_009.nd2_ZP-2.tif_FarRed.tif	538	538	MET046
-1	-1	0.707443446372774	1	0.9999811	3.7011733	0.22901553	0.18026634	1	0.92066616	0.128628714527883	0.639730471350228	18.689272	0	0	0.230000000000004	0	0.739999999999998	20240520_MET046_permfirstc2_009.nd2_ZP-3.tif_DAPI.tif	20240520_MET046_permfirstc2_009.nd2_ZP-3.tif_FarRed.tif	0	0	93	100	1	398	398	93	b'eLsgZrXzGy15B2tEWcIiyni06B1kcQEKBCrFBCij2AEA8hIZ6A=='	005044a09963ce0d52a07a3a457f9540	b3be1057a1f2487bde7ce83101a823ac	0	0	0	0	0	0	0	/Users/ady/Documents/Temp storage for analysis/MET046/Bap31 pre post/Split_cropped	/Users/ady/Documents/Temp storage for analysis/MET046/Bap31 pre post/Split_cropped	Done	65535	65535	0	0	file:/Users/ady/Documents/Temp%20storage%20for%20analysis/MET046/Bap31%20pre%20post/Split_cropped/20240520_MET046_permfirstc2_009.nd2_ZP-3.tif_DAPI.tif	file:/Users/ady/Documents/Temp%20storage%20for%20analysis/MET046/Bap31%20pre%20post/Split_cropped/20240520_MET046_permfirstc2_009.nd2_ZP-3.tif_FarRed.tif	390	390	MET046
-1	-1	0.909819092776278	1	0.9999163	3.0986836	0.2910749	0.1857433	1	0.9497099	0.131407788796822	0.653344583544655	9.779503	0	0	0.270000000000003	0	0.48	20240520_MET046_permfirstc2_009.nd2_ZP-4.tif_DAPI.tif	20240520_MET046_permfirstc2_009.nd2_ZP-4.tif_FarRed.tif	0	0	94	100	1	262	262	94	b'eLsgZrXzGy15B2tEWcIiymS06B1kcQEKBCrFBCij2AEA9EoZ6g=='	16cfbceff001c5570073d923530a02fc	ffbacbdb457edbeaf4b87bc8beefd6b2	0	0	0	0	0	0	0	/Users/ady/Documents/Temp storage for analysis/MET046/Bap31 pre post/Split_cropped	/Users/ady/Documents/Temp storage for analysis/MET046/Bap31 pre post/Split_cropped	Done	65535	65535	0	0	file:/Users/ady/Documents/Temp%20storage%20for%20analysis/MET046/Bap31%20pre%20post/Split_cropped/20240520_MET046_permfirstc2_009.nd2_ZP-4.tif_DAPI.tif	file:/Users/ady/Documents/Temp%20storage%20for%20analysis/MET046/Bap31%20pre%20post/Split_cropped/20240520_MET046_permfirstc2_009.nd2_ZP-4.tif_FarRed.tif	532	532	MET046
-1	-1	0.85575274639712	1	0.99965155	2.8946204	0.30332372	0.20340714	1	0.9370203	0.146208393610253	0.654790800690807	12.871817	0	0	0.249999999999996	0	0.600000000000001	20240520_MET046_permfirstc2_009.nd2_ZP-5.tif_DAPI.tif	20240520_MET046_permfirstc2_009.nd2_ZP-5.tif_FarRed.tif	0	0	95	100	1	226	226	95	b'eLsgZrXzGy15B2tEWcIiynS06B1kcQEKBCrFBCij2AEA9oIZ7A=='	59be71dfa7930b0eeb7e02b5f00be9f6	ab829ed34d8a18017b3fce80ae00dc86	0	0	0	0	0	0	0	/Users/ady/Documents/Temp storage for analysis/MET046/Bap31 pre post/Split_cropped	/Users/ady/Documents/Temp storage for analysis/MET046/Bap31 pre post/Split_cropped	Done	65535	65535	0	0	file:/Users/ady/Documents/Temp%20storage%20for%20analysis/MET046/Bap31%20pre%20post/Split_cropped/20240520_MET046_permfirstc2_009.nd2_ZP-5.tif_DAPI.tif	file:/Users/ady/Documents/Temp%20storage%20for%20analysis/MET046/Bap31%20pre%20post/Split_cropped/20240520_MET046_permfirstc2_009.nd2_ZP-5.tif_FarRed.tif	450	450	MET046
-1	-1	0.806104070744288	1	0.99979335	3.3150024	0.27029198	0.23470697	1	0.9465826	0.16577388331408	0.655419070013079	17.54853	0	0	0.270000000000003	0	0.719999999999999	20240520_MET046_permfirstc2_010.nd2_ZP-1.tif_DAPI.tif	20240520_MET046_permfirstc2_010.nd2_ZP-1.tif_FarRed.tif	0	0	96	100	1	222	222	96	b'eLsgZrXzGy15B2lEGRqMFr2DNS5AgUClmABlFDsA21QZ1A=='	55e740808bf45b809c201008c919a2b4	fad71ae2a4506a31b331c9f1389cc9ba	0	0	0	0	0	0	0	/Users/ady/Documents/Temp storage for analysis/MET046/Bap31 pre post/Split_cropped	/Users/ady/Documents/Temp storage for analysis/MET046/Bap31 pre post/Split_cropped	Done	65535	65535	0	0	file:/Users/ady/Documents/Temp%20storage%20for%20analysis/MET046/Bap31%20pre%20post/Split_cropped/20240520_MET046_permfirstc2_010.nd2_ZP-1.tif_DAPI.tif	file:/Users/ady/Documents/Temp%20storage%20for%20analysis/MET046/Bap31%20pre%20post/Split_cropped/20240520_MET046_permfirstc2_010.nd2_ZP-1.tif_FarRed.tif	536	536	MET046
-1	-1	0.738213087606434	1	0.99989367	3.7346163	0.21874598	0.1719532	1	0.90384305	0.12611931923623	0.647737281135811	19.509531	0	0	0.25	0	0.75	20240520_MET046_permfirstc2_010.nd2_ZP-2.tif_DAPI.tif	20240520_MET046_permfirstc2_010.nd2_ZP-2.tif_FarRed.tif	0	0	97	100	1	298	298	97	b'eLsgZrXzGy15B2lEGRrAIspotOgdZHEBCgQqxQQoo9gBAN2MGdY='	78d87e3af15e9ab986c5774dac23320d	a0a30cc3694d439b66dd27f1bf8b71b8	0	0	0	0	0	0	0	/Users/ady/Documents/Temp storage for analysis/MET046/Bap31 pre post/Split_cropped	/Users/ady/Documents/Temp storage for analysis/MET046/Bap31 pre post/Split_cropped	Done	65535	65535	0	0	file:/Users/ady/Documents/Temp%20storage%20for%20analysis/MET046/Bap31%20pre%20post/Split_cropped/20240520_MET046_permfirstc2_010.nd2_ZP-2.tif_DAPI.tif	file:/Users/ady/Documents/Temp%20storage%20for%20analysis/MET046/Bap31%20pre%20post/Split_cropped/20240520_MET046_permfirstc2_010.nd2_ZP-2.tif_FarRed.tif	504	504	MET046
-1	-1	0.837075844870817	1	0.9958748	2.8844106	0.2993638	0.24568647	1	0.92924064	0.179521790256649	0.661150583308803	12.487239	0	0	0.109999999999999	0	0.43	20240520_MET046_permfirstc2_010.nd2_ZP-3.tif_DAPI.tif	20240520_MET046_permfirstc2_010.nd2_ZP-3.tif_FarRed.tif	0	0	98	100	1	354	354	98	b'eLsgZrXzGy15B2lEGRrAIsp4tOgdZHEBCgQqxQQoo9gBAN/EGdg='	2e113b0f22b1669a343e11a258416d8c	056a305d07e121ba37585cde2d27f687	0	0	0	0	0	0	0	/Users/ady/Documents/Temp storage for analysis/MET046/Bap31 pre post/Split_cropped	/Users/ady/Documents/Temp storage for analysis/MET046/Bap31 pre post/Split_cropped	Done	65535	65535	0	0	file:/Users/ady/Documents/Temp%20storage%20for%20analysis/MET046/Bap31%20pre%20post/Split_cropped/20240520_MET046_permfirstc2_010.nd2_ZP-3.tif_DAPI.tif	file:/Users/ady/Documents/Temp%20storage%20for%20analysis/MET046/Bap31%20pre%20post/Split_cropped/20240520_MET046_permfirstc2_010.nd2_ZP-3.tif_FarRed.tif	282	282	MET046
-1	-1	0.927559225683359	1	0.9999862	3.7669036	0.23528738	0.23913978	1	0.9414377	0.156600740413426	0.583066662646728	11.696507	0	0	0.16	0	0.600000000000001	20240520_MET046_permfirstc2_010.nd2_ZP-4.tif_DAPI.tif	20240520_MET046_permfirstc2_010.nd2_ZP-4.tif_FarRed.tif	0	0	99	100	1	458	458	99	b'eLsgZrXzGy15B2lEGRrAIspktOgdZHEBCgQqxQQoo9gBAOH8Gdo='	eb900358a3bf1ef9bf0d24165a7d83aa	28043042c61684d02efc40bea1e46578	0	0	0	0	0	0	0	/Users/ady/Documents/Temp storage for analysis/MET046/Bap31 pre post/Split_cropped	/Users/ady/Documents/Temp storage for analysis/MET046/Bap31 pre post/Split_cropped	Done	65535	65535	0	0	file:/Users/ady/Documents/Temp%20storage%20for%20analysis/MET046/Bap31%20pre%20post/Split_cropped/20240520_MET046_permfirstc2_010.nd2_ZP-4.tif_DAPI.tif	file:/Users/ady/Documents/Temp%20storage%20for%20analysis/MET046/Bap31%20pre%20post/Split_cropped/20240520_MET046_permfirstc2_010.nd2_ZP-4.tif_FarRed.tif	302	302	MET046
-1	-1	0.858978529623078	1	0.9999757	3.1512225	0.27464566	0.2080007	1	0.93030614	0.1421603975792	0.605938248763832	12.546904	0	0	0.140000000000001	0	0.649999999999999	20240520_MET046_permfirstc2_010.nd2_ZP-5.tif_DAPI.tif	20240520_MET046_permfirstc2_010.nd2_ZP-5.tif_FarRed.tif	0	0	100	100	1	420	420	100	b'eLsgZrXzGy15B2lEGRrAIsp0tOgdZHEBCgQqxQQoo9gBAOQ0Gdw='	c9c6155acac9e9e03188c6fb9ba65d53	add8dabd21c7085799bf3ace359f60bb	0	0	0	0	0	0	0	/Users/ady/Documents/Temp storage for analysis/MET046/Bap31 pre post/Split_cropped	/Users/ady/Documents/Temp storage for analysis/MET046/Bap31 pre post/Split_cropped	Done	65535	65535	0	0	file:/Users/ady/Documents/Temp%20storage%20for%20analysis/MET046/Bap31%20pre%20post/Split_cropped/20240520_MET046_permfirstc2_010.nd2_ZP-5.tif_DAPI.tif	file:/Users/ady/Documents/Temp%20storage%20for%20analysis/MET046/Bap31%20pre%20post/Split_cropped/20240520_MET046_permfirstc2_010.nd2_ZP-5.tif_FarRed.tif	342	342	MET046
-1	-1	0.814076084223246	0.72244495	0.7999533	1.0973915	0.8614025	1	1	0.9722632	0.930038561408811	0.904105428080643	4.66264	0	0	0.95	0	1.01	20240809_OPT039_CABSAUV_LEFT001.nd2_ZP-1.tif_DAPI.tif	20240809_OPT039_CABSAUV_LEFT001.nd2_ZP-1.tif_FarRed.tif	0	0	1	100	1	280	280	1	b'eLsYZHz1Gy04B1+TbrToHJBgB/mXSoEOSv52AMS2CL4='	3a88baad93a81f7e2967586308162c63	ce03dce146705c7ea0a846c04d9c7b7f	0	0	0	0	0	0	0	/Users/ady/Documents/Temp storage for analysis/MET059/Bap31/Split	/Users/ady/Documents/Temp storage for analysis/MET059/Bap31/Split	Done	65535	65535	0	0	file:/Users/ady/Documents/Temp%20storage%20for%20analysis/MET059/Bap31/Split/20240809_OPT039_CABSAUV_LEFT001.nd2_ZP-1.tif_DAPI.tif	file:/Users/ady/Documents/Temp%20storage%20for%20analysis/MET059/Bap31/Split/20240809_OPT039_CABSAUV_LEFT001.nd2_ZP-1.tif_FarRed.tif	342	342	MET059
-1	-1	0.757496737011094	0.71039224	0.7823612	1.106013	0.8580999	1	1	0.97420204	0.917139178234393	0.890012887886606	4.823902	0	0	1.3	0	0.56	20240809_OPT039_CABSAUV_LEFT001.nd2_ZP-2.tif_DAPI.tif	20240809_OPT039_CABSAUV_LEFT001.nd2_ZP-2.tif_FarRed.tif	0	0	2	100	1	356	356	2	b'eLsYZHz1Gy04B1OTzmi06By4YAf5l0qBDkr+dgDG2QjA'	79fc28d2fbb93188e56bdfa1dee6bf5c	7696716f32e0119c8133aaccec3e60f4	0	0	0	0	0	0	0	/Users/ady/Documents/Temp storage for analysis/MET059/Bap31/Split	/Users/ady/Documents/Temp storage for analysis/MET059/Bap31/Split	Done	65535	65535	0	0	file:/Users/ady/Documents/Temp%20storage%20for%20analysis/MET059/Bap31/Split/20240809_OPT039_CABSAUV_LEFT001.nd2_ZP-2.tif_DAPI.tif	file:/Users/ady/Documents/Temp%20storage%20for%20analysis/MET059/Bap31/Split/20240809_OPT039_CABSAUV_LEFT001.nd2_ZP-2.tif_FarRed.tif	206	206	MET059
-1	-1	0.86361495657589	1	0.9994882	1.3170742	0.6843144	1	1	0.9493644	0.880534972063064	0.833735473557481	5.7208576	0	0	1.18	0	0.65	20240809_OPT039_CABSAUV_LEFT001.nd2_ZP-3.tif_DAPI.tif	20240809_OPT039_CABSAUV_LEFT001.nd2_ZP-3.tif_FarRed.tif	0	0	3	100	1	202	202	3	b'eLsYZHz1Gy04B1OTzni06By4YAf5l0qBDkr+dgDI/AjC'	76af8f7343aba4353f25f70a92bdcf7e	ebad0d415eece0e47275fa3b48e67d29	0	0	0	0	0	0	0	/Users/ady/Documents/Temp storage for analysis/MET059/Bap31/Split	/Users/ady/Documents/Temp storage for analysis/MET059/Bap31/Split	Done	65535	65535	0	0	file:/Users/ady/Documents/Temp%20storage%20for%20analysis/MET059/Bap31/Split/20240809_OPT039_CABSAUV_LEFT001.nd2_ZP-3.tif_DAPI.tif	file:/Users/ady/Documents/Temp%20storage%20for%20analysis/MET059/Bap31/Split/20240809_OPT039_CABSAUV_LEFT001.nd2_ZP-3.tif_FarRed.tif	324	324	MET059
-1	-1	0.650440577676404	1	0.99939954	1.195043	0.78100395	1	1	0.9660917	0.882902754172542	0.843885525200503	5.8941736	0	0	1.28	0	0.399999999999999	20240809_OPT039_CABSAUV_LEFT001.nd2_ZP-4.tif_DAPI.tif	20240809_OPT039_CABSAUV_LEFT001.nd2_ZP-4.tif_FarRed.tif	0	0	4	100	1	176	176	4	b'eLsYZHz1Gy04B1OTzmS06By4YAf5l0qBDkr+dgDLHwjE'	3cda4bf433aab313923335f8178398f9	a7432fdc43af24489f6454107f769c51	0	0	0	0	0	0	0	/Users/ady/Documents/Temp storage for analysis/MET059/Bap31/Split	/Users/ady/Documents/Temp storage for analysis/MET059/Bap31/Split	Done	65535	65535	0	0	file:/Users/ady/Documents/Temp%20storage%20for%20analysis/MET059/Bap31/Split/20240809_OPT039_CABSAUV_LEFT001.nd2_ZP-4.tif_DAPI.tif	file:/Users/ady/Documents/Temp%20storage%20for%20analysis/MET059/Bap31/Split/20240809_OPT039_CABSAUV_LEFT001.nd2_ZP-4.tif_FarRed.tif	298	298	MET059
-1	-1	0.658211061713319	1	0.9969918	1.2369124	0.7375232	1	1	0.95511866	0.900749608579695	0.858532573609301	6.8230467	0	0	1.23	0	0.630000000000001	20240809_OPT039_CABSAUV_LEFT001.nd2_ZP-5.tif_DAPI.tif	20240809_OPT039_CABSAUV_LEFT001.nd2_ZP-5.tif_FarRed.tif	0	0	5	100	1	348	348	5	b'eLsYZHz1Gy04B1OTznS06By4YAf5l0qBDkr+dgDNQgjG'	c118de0814ec401b052050d01a422921	d19037446db5205536d78ddaaedda603	0	0	0	0	0	0	0	/Users/ady/Documents/Temp storage for analysis/MET059/Bap31/Split	/Users/ady/Documents/Temp storage for analysis/MET059/Bap31/Split	Done	65535	65535	0	0	file:/Users/ady/Documents/Temp%20storage%20for%20analysis/MET059/Bap31/Split/20240809_OPT039_CABSAUV_LEFT001.nd2_ZP-5.tif_DAPI.tif	file:/Users/ady/Documents/Temp%20storage%20for%20analysis/MET059/Bap31/Split/20240809_OPT039_CABSAUV_LEFT001.nd2_ZP-5.tif_FarRed.tif	184	184	MET059
-1	-1	0.77807669683227	0.93876016	0.78263694	1.2581363	0.7209852	1	1	0.9524167	0.87781462932654	0.828727555688961	6.9062505	0	0	1.25	0	0.77	20240809_OPT039_CABSAUV_LEFT002.nd2_ZP-1.tif_DAPI.tif	20240809_OPT039_CABSAUV_LEFT002.nd2_ZP-1.tif_FarRed.tif	0	0	6	100	1	270	270	6	b'eLsYZHz1Gy04B0GTzmi06BwEwQ7yL5UCHZT87QDG6wjA'	e658666efb29775a5ea1101bfc224bfb	dca00ad3dd7c1b88e16fa61f8f78ae83	0	0	0	0	0	0	0	/Users/ady/Documents/Temp storage for analysis/MET059/Bap31/Split	/Users/ady/Documents/Temp storage for analysis/MET059/Bap31/Split	Done	65535	65535	0	0	file:/Users/ady/Documents/Temp%20storage%20for%20analysis/MET059/Bap31/Split/20240809_OPT039_CABSAUV_LEFT002.nd2_ZP-1.tif_DAPI.tif	file:/Users/ady/Documents/Temp%20storage%20for%20analysis/MET059/Bap31/Split/20240809_OPT039_CABSAUV_LEFT002.nd2_ZP-1.tif_FarRed.tif	238	238	MET059
-1	-1	0.855241223379053	1	0.9922892	1.0909761	0.843094	1	1	0.95905966	0.943367578774033	0.913964780378842	4.895988	0	0	0.31	0	0.34	20240809_OPT039_CABSAUV_LEFT002.nd2_ZP-2.tif_DAPI.tif	20240809_OPT039_CABSAUV_LEFT002.nd2_ZP-2.tif_FarRed.tif	0	0	7	100	1	276	276	7	b'eLsYZHz1Gy04B0GTzggWJ0ajRefABTvIv1QKdFDytwMAyQ4Iwg=='	c55085411fdf5b6d566f22bab9808ff6	9a54b5616fcda38ffa89469ad2227a36	0	0	0	0	0	0	0	/Users/ady/Documents/Temp storage for analysis/MET059/Bap31/Split	/Users/ady/Documents/Temp storage for analysis/MET059/Bap31/Split	Done	65535	65535	0	0	file:/Users/ady/Documents/Temp%20storage%20for%20analysis/MET059/Bap31/Split/20240809_OPT039_CABSAUV_LEFT002.nd2_ZP-2.tif_DAPI.tif	file:/Users/ady/Documents/Temp%20storage%20for%20analysis/MET059/Bap31/Split/20240809_OPT039_CABSAUV_LEFT002.nd2_ZP-2.tif_FarRed.tif	316	316	MET059
-1	-1	0.650270741556898	0.62304515	0.7745914	1.5715879	0.5063559	0.6448543	1	0.89206666	0.566510043511635	0.795859308685898	12.6337185	0	0	0.2	0	0.369999999999999	20240809_OPT039_CABSAUV_LEFT002.nd2_ZP-3.tif_DAPI.tif	20240809_OPT039_CABSAUV_LEFT002.nd2_ZP-3.tif_FarRed.tif	0	0	8	100	1	310	310	8	b'eLsYZHz1Gy04B0GTzggWJ8ajRefABTvIv1QKdFDytwMAyzEIxA=='	d5d621271afb9b00b8b10954242e8f56	da80b65af9d062d646ddcd1bdfebb99b	0	0	0	0	0	0	0	/Users/ady/Documents/Temp storage for analysis/MET059/Bap31/Split	/Users/ady/Documents/Temp storage for analysis/MET059/Bap31/Split	Done	65535	65535	0	0	file:/Users/ady/Documents/Temp%20storage%20for%20analysis/MET059/Bap31/Split/20240809_OPT039_CABSAUV_LEFT002.nd2_ZP-3.tif_DAPI.tif	file:/Users/ady/Documents/Temp%20storage%20for%20analysis/MET059/Bap31/Split/20240809_OPT039_CABSAUV_LEFT002.nd2_ZP-3.tif_FarRed.tif	266	266	MET059
-1	-1	0.805052495341428	1	0.9994997	1.2094947	0.7532258	1	1	0.95447505	0.923827348197471	0.889880789063897	6.526668	0	0	0.32	0	0.6	20240809_OPT039_CABSAUV_LEFT002.nd2_ZP-4.tif_DAPI.tif	20240809_OPT039_CABSAUV_LEFT002.nd2_ZP-4.tif_FarRed.tif	0	0	9	100	1	322	322	9	b'eLsYZHz1Gy04B0GTzggWJyajRefABTvIv1QKdFDytwMAzVQIxg=='	1570899fbcf7fa8f090d477d06c7491c	decbf5b4225596e9072d9827683ddf6a	0	0	0	0	0	0	0	/Users/ady/Documents/Temp storage for analysis/MET059/Bap31/Split	/Users/ady/Documents/Temp storage for analysis/MET059/Bap31/Split	Done	65535	65535	0	0	file:/Users/ady/Documents/Temp%20storage%20for%20analysis/MET059/Bap31/Split/20240809_OPT039_CABSAUV_LEFT002.nd2_ZP-4.tif_DAPI.tif	file:/Users/ady/Documents/Temp%20storage%20for%20analysis/MET059/Bap31/Split/20240809_OPT039_CABSAUV_LEFT002.nd2_ZP-4.tif_FarRed.tif	310	310	MET059
-1	-1	0.606623560073863	1	0.9915154	1.2761956	0.6843583	0.9999881	1	0.93454534	0.912840016987808	0.863929460639752	8.4344635	0	0	0.340000000000001	0	0.48	20240809_OPT039_CABSAUV_LEFT002.nd2_ZP-5.tif_DAPI.tif	20240809_OPT039_CABSAUV_LEFT002.nd2_ZP-5.tif_FarRed.tif	0	0	10	100	1	258	258	10	b'eLsYZHz1Gy04B0GTzggWJ6ajRefABTvIv1QKdFDytwMAz3cIyA=='	705c952c81cfb9a9de4b89763ed4e274	46211a22972aaa674783e703adde4347	0	0	0	0	0	0	0	/Users/ady/Documents/Temp storage for analysis/MET059/Bap31/Split	/Users/ady/Documents/Temp storage for analysis/MET059/Bap31/Split	Done	65535	65535	0	0	file:/Users/ady/Documents/Temp%20storage%20for%20analysis/MET059/Bap31/Split/20240809_OPT039_CABSAUV_LEFT002.nd2_ZP-5.tif_DAPI.tif	file:/Users/ady/Documents/Temp%20storage%20for%20analysis/MET059/Bap31/Split/20240809_OPT039_CABSAUV_LEFT002.nd2_ZP-5.tif_FarRed.tif	306	306	MET059
-1	-1	0.831522976249958	1	0.99971867	1.124917	0.80054444	0.9999737	1	0.94897103	0.942733225381725	0.909827989610312	5.645618	0	0	0.45	0	0.72	20240809_OPT039_CABSAUV_LEFT003.nd2_ZP-1.tif_DAPI.tif	20240809_OPT039_CABSAUV_LEFT003.nd2_ZP-1.tif_FarRed.tif	0	0	11	100	1	322	322	11	b'eLsYZHz1Gy04B0GTzni06BwEwQ7yL5UCHZT87QDJIAjC'	fe542746fb29311b372a19df2ddd627a	4a52e1de2b63c33b7c9cd1c8907035d1	0	0	0	0	0	0	0	/Users/ady/Documents/Temp storage for analysis/MET059/Bap31/Split	/Users/ady/Documents/Temp storage for analysis/MET059/Bap31/Split	Done	65535	65535	0	0	file:/Users/ady/Documents/Temp%20storage%20for%20analysis/MET059/Bap31/Split/20240809_OPT039_CABSAUV_LEFT003.nd2_ZP-1.tif_DAPI.tif	file:/Users/ady/Documents/Temp%20storage%20for%20analysis/MET059/Bap31/Split/20240809_OPT039_CABSAUV_LEFT003.nd2_ZP-1.tif_FarRed.tif	452	452	MET059
-1	-1	0.890677748530453	1	0.9999053	1.2178662	0.7534363	0.7362107	1	0.95790637	0.677670563517505	0.888456329668312	4.2532377	0	0	0.41	0	0.559999999999999	20240809_OPT039_CABSAUV_LEFT003.nd2_ZP-2.tif_DAPI.tif	20240809_OPT039_CABSAUV_LEFT003.nd2_ZP-2.tif_FarRed.tif	0	0	12	100	1	308	308	12	b'eLsYZHz1Gy04B0GTzhgWJ0ajRefABTvIv1QKdFDytwMAy0MIxA=='	083bd19ab03edf2cf55818868009ace3	6099a9ee0f457dd85247a9dc65a60ce5	0	0	0	0	0	0	0	/Users/ady/Documents/Temp storage for analysis/MET059/Bap31/Split	/Users/ady/Documents/Temp storage for analysis/MET059/Bap31/Split	Done	65535	65535	0	0	file:/Users/ady/Documents/Temp%20storage%20for%20analysis/MET059/Bap31/Split/20240809_OPT039_CABSAUV_LEFT003.nd2_ZP-2.tif_DAPI.tif	file:/Users/ady/Documents/Temp%20storage%20for%20analysis/MET059/Bap31/Split/20240809_OPT039_CABSAUV_LEFT003.nd2_ZP-2.tif_FarRed.tif	340	340	MET059
-1	-1	0.900473191708274	1	0.9917081	1.2092484	0.7227824	0.98577905	1	0.9348922	0.913743665565088	0.882872250268807	5.5976663	0	0	0.43	0	0.5	20240809_OPT039_CABSAUV_LEFT003.nd2_ZP-3.tif_DAPI.tif	20240809_OPT039_CABSAUV_LEFT003.nd2_ZP-3.tif_FarRed.tif	0	0	13	100	1	310	310	13	b'eLsYZHz1Gy04B0GTzhgWJ8ajRefABTvIv1QKdFDytwMAzWYIxg=='	8e5f3b3b70988cbad908dba73da003f9	01ba88d89cf9b227e513b1b37fc7ceea	0	0	0	0	0	0	0	/Users/ady/Documents/Temp storage for analysis/MET059/Bap31/Split	/Users/ady/Documents/Temp storage for analysis/MET059/Bap31/Split	Done	65535	65535	0	0	file:/Users/ady/Documents/Temp%20storage%20for%20analysis/MET059/Bap31/Split/20240809_OPT039_CABSAUV_LEFT003.nd2_ZP-3.tif_DAPI.tif	file:/Users/ady/Documents/Temp%20storage%20for%20analysis/MET059/Bap31/Split/20240809_OPT039_CABSAUV_LEFT003.nd2_ZP-3.tif_FarRed.tif	318	318	MET059
-1	-1	0.816347041967336	1	0.9995879	1.3252968	0.68400115	1	1	0.9521053	0.865995145106431	0.817980403049062	6.627271	0	0	0.26	0	0.369999999999999	20240809_OPT039_CABSAUV_LEFT003.nd2_ZP-4.tif_DAPI.tif	20240809_OPT039_CABSAUV_LEFT003.nd2_ZP-4.tif_FarRed.tif	0	0	14	100	1	238	238	14	b'eLsYZHz1Gy04B0GTzhgWJyajRefABTvIv1QKdFDytwMAz4kIyA=='	aea8fc39e1a91befbb58aa32851d6155	6fac4f5d93519c2257f9b208fca57dda	0	0	0	0	0	0	0	/Users/ady/Documents/Temp storage for analysis/MET059/Bap31/Split	/Users/ady/Documents/Temp storage for analysis/MET059/Bap31/Split	Done	65535	65535	0	0	file:/Users/ady/Documents/Temp%20storage%20for%20analysis/MET059/Bap31/Split/20240809_OPT039_CABSAUV_LEFT003.nd2_ZP-4.tif_DAPI.tif	file:/Users/ady/Documents/Temp%20storage%20for%20analysis/MET059/Bap31/Split/20240809_OPT039_CABSAUV_LEFT003.nd2_ZP-4.tif_FarRed.tif	356	356	MET059
-1	-1	0.699015583609061	1	0.99960035	1.3250585	0.6570591	0.994711	1	0.9330818	0.906376835300849	0.864032835913088	8.480738	0	0	0.229999999999999	0	0.41	20240809_OPT039_CABSAUV_LEFT003.nd2_ZP-5.tif_DAPI.tif	20240809_OPT039_CABSAUV_LEFT003.nd2_ZP-5.tif_FarRed.tif	0	0	15	100	1	282	282	15	b'eLsYZHz1Gy04B0GTzhgWJ6ajRefABTvIv1QKdFDytwMA0awIyg=='	e3841bb8991535d00f727efa814e6194	66b2a5056ad4e1ab7534f3232d2d0b95	0	0	0	0	0	0	0	/Users/ady/Documents/Temp storage for analysis/MET059/Bap31/Split	/Users/ady/Documents/Temp storage for analysis/MET059/Bap31/Split	Done	65535	65535	0	0	file:/Users/ady/Documents/Temp%20storage%20for%20analysis/MET059/Bap31/Split/20240809_OPT039_CABSAUV_LEFT003.nd2_ZP-5.tif_DAPI.tif	file:/Users/ady/Documents/Temp%20storage%20for%20analysis/MET059/Bap31/Split/20240809_OPT039_CABSAUV_LEFT003.nd2_ZP-5.tif_FarRed.tif	280	280	MET059
-1	-1	0.889786255456538	1	0.99995744	1.9357914	0.48851	0.3643497	1	0.97244716	0.271452520850151	0.714439065414422	5.5965314	0	0	0.239999999999999	0	0.41	20240809_OPT039_CABSAUV_LEFT004.nd2_ZP-1.tif_DAPI.tif	20240809_OPT039_CABSAUV_LEFT004.nd2_ZP-1.tif_FarRed.tif	0	0	16	100	1	302	302	16	b'eLsYZHz1Gy04B0GTzmS06BwEwQ7yL5UCHZT87QDLVQjE'	62f3b89d2c2456701e3da7f6c4cc44c1	431ff6d024e1752908e3d7b399e6cf7a	0	0	0	0	0	0	0	/Users/ady/Documents/Temp storage for analysis/MET059/Bap31/Split	/Users/ady/Documents/Temp storage for analysis/MET059/Bap31/Split	Done	65535	65535	0	0	file:/Users/ady/Documents/Temp%20storage%20for%20analysis/MET059/Bap31/Split/20240809_OPT039_CABSAUV_LEFT004.nd2_ZP-1.tif_DAPI.tif	file:/Users/ady/Documents/Temp%20storage%20for%20analysis/MET059/Bap31/Split/20240809_OPT039_CABSAUV_LEFT004.nd2_ZP-1.tif_FarRed.tif	238	238	MET059
-1	-1	0.883236513083916	1	0.9996586	1.932618	0.43117738	0.60777074	1	0.9128533	0.487582125839595	0.716643288324611	9.139886	0	0	0.32	0	0.360000000000001	20240809_OPT039_CABSAUV_LEFT004.nd2_ZP-2.tif_DAPI.tif	20240809_OPT039_CABSAUV_LEFT004.nd2_ZP-2.tif_FarRed.tif	0	0	17	100	1	192	192	17	b'eLsYZHz1Gy04B0GTzgQWJ0ajRefABTvIv1QKdFDytwMAzXgIxg=='	a84c19408cfc160b45e3933c6ae03119	b441d816db9a77a3b5bb245507b83b29	0	0	0	0	0	0	0	/Users/ady/Documents/Temp storage for analysis/MET059/Bap31/Split	/Users/ady/Documents/Temp storage for analysis/MET059/Bap31/Split	Done	65535	65535	0	0	file:/Users/ady/Documents/Temp%20storage%20for%20analysis/MET059/Bap31/Split/20240809_OPT039_CABSAUV_LEFT004.nd2_ZP-2.tif_DAPI.tif	file:/Users/ady/Documents/Temp%20storage%20for%20analysis/MET059/Bap31/Split/20240809_OPT039_CABSAUV_LEFT004.nd2_ZP-2.tif_FarRed.tif	348	348	MET059
-1	-1	0.796435891357215	1	0.99301404	1.6288414	0.528711	0.69315696	1	0.9280013	0.597670874220476	0.806050361927583	9.382357	0	0	0.32	0	0.430000000000001	20240809_OPT039_CABSAUV_LEFT004.nd2_ZP-3.tif_DAPI.tif	20240809_OPT039_CABSAUV_LEFT004.nd2_ZP-3.tif_FarRed.tif	0	0	18	100	1	280	280	18	b'eLsYZHz1Gy04B0GTzgQWJ8ajRefABTvIv1QKdFDytwMAz5sIyA=='	2526ccc2ddcc326bcfa9ef79d266f9b9	b63f2fa2000b15fc2e73d02ac718bea9	0	0	0	0	0	0	0	/Users/ady/Documents/Temp storage for analysis/MET059/Bap31/Split	/Users/ady/Documents/Temp storage for analysis/MET059/Bap31/Split	Done	65535	65535	0	0	file:/Users/ady/Documents/Temp%20storage%20for%20analysis/MET059/Bap31/Split/20240809_OPT039_CABSAUV_LEFT004.nd2_ZP-3.tif_DAPI.tif	file:/Users/ady/Documents/Temp%20storage%20for%20analysis/MET059/Bap31/Split/20240809_OPT039_CABSAUV_LEFT004.nd2_ZP-3.tif_FarRed.tif	302	302	MET059
-1	-1	0.760613182918619	1	0.99790967	1.3912776	0.6435058	1	1	0.94620043	0.860458977695298	0.806670215171796	7.59131	0	0	0.32	0	0.42	20240809_OPT039_CABSAUV_LEFT004.nd2_ZP-4.tif_DAPI.tif	20240809_OPT039_CABSAUV_LEFT004.nd2_ZP-4.tif_FarRed.tif	0	0	19	100	1	240	240	19	b'eLsYZHz1Gy04B0GTzgQWJyajRefABTvIv1QKdFDytwMA0b4Iyg=='	0954d7ed50ccab000a8dfdce49260ef0	36280380c298cc14edc5341dc274ef18	0	0	0	0	0	0	0	/Users/ady/Documents/Temp storage for analysis/MET059/Bap31/Split	/Users/ady/Documents/Temp storage for analysis/MET059/Bap31/Split	Done	65535	65535	0	0	file:/Users/ady/Documents/Temp%20storage%20for%20analysis/MET059/Bap31/Split/20240809_OPT039_CABSAUV_LEFT004.nd2_ZP-4.tif_DAPI.tif	file:/Users/ady/Documents/Temp%20storage%20for%20analysis/MET059/Bap31/Split/20240809_OPT039_CABSAUV_LEFT004.nd2_ZP-4.tif_FarRed.tif	334	334	MET059
-1	-1	0.638851109258905	0.8068214	0.7704178	1.4234666	0.6292138	1	1	0.9463957	0.881513032568862	0.838180033856128	8.83762	0	0	0.180000000000001	0	0.259999999999998	20240809_OPT039_CABSAUV_LEFT004.nd2_ZP-5.tif_DAPI.tif	20240809_OPT039_CABSAUV_LEFT004.nd2_ZP-5.tif_FarRed.tif	0	0	20	100	1	292	292	20	b'eLsYZHz1Gy04B0GTzgQWJ6ajRefABTvIv1QKdFDytwMA0+EIzA=='	ee5fb4bb53971041f2392cf65ab3a48d	5210899264d7942a46040258efbd7bce	0	0	0	0	0	0	0	/Users/ady/Documents/Temp storage for analysis/MET059/Bap31/Split	/Users/ady/Documents/Temp storage for analysis/MET059/Bap31/Split	Done	65535	65535	0	0	file:/Users/ady/Documents/Temp%20storage%20for%20analysis/MET059/Bap31/Split/20240809_OPT039_CABSAUV_LEFT004.nd2_ZP-5.tif_DAPI.tif	file:/Users/ady/Documents/Temp%20storage%20for%20analysis/MET059/Bap31/Split/20240809_OPT039_CABSAUV_LEFT004.nd2_ZP-5.tif_FarRed.tif	192	192	MET059
-1	-1	0.843865782054034	1	0.99994045	1.4598002	0.5858355	1	1	0.9247718	0.854517879715476	0.783116341445625	8.289231	0	0	0.279999999999999	0	0.300000000000001	20240809_OPT039_CABSAUV_LEFT005.nd2_ZP-1.tif_DAPI.tif	20240809_OPT039_CABSAUV_LEFT005.nd2_ZP-1.tif_FarRed.tif	0	0	21	100	1	212	212	21	b'eLsYZHz1Gy04B0GTznS06BwEwQ7yL5UCHZT87QDNigjG'	48436609d5c85bc41262d22776f84d75	0b02638a389da8f0cd701b19dfa5595e	0	0	0	0	0	0	0	/Users/ady/Documents/Temp storage for analysis/MET059/Bap31/Split	/Users/ady/Documents/Temp storage for analysis/MET059/Bap31/Split	Done	65535	65535	0	0	file:/Users/ady/Documents/Temp%20storage%20for%20analysis/MET059/Bap31/Split/20240809_OPT039_CABSAUV_LEFT005.nd2_ZP-1.tif_DAPI.tif	file:/Users/ady/Documents/Temp%20storage%20for%20analysis/MET059/Bap31/Split/20240809_OPT039_CABSAUV_LEFT005.nd2_ZP-1.tif_FarRed.tif	238	238	MET059
-1	-1	0.803801919591552	1	0.9995337	1.3864267	0.6163196	1	1	0.924382	0.889499697297178	0.829047085964794	8.335749	0	0	0.290000000000001	0	0.31	20240809_OPT039_CABSAUV_LEFT005.nd2_ZP-2.tif_DAPI.tif	20240809_OPT039_CABSAUV_LEFT005.nd2_ZP-2.tif_FarRed.tif	0	0	22	100	1	178	178	22	b'eLsYZHz1Gy04B0GTzhQWJ0ajRefABTvIv1QKdFDytwMAz60IyA=='	c7aa35c56e8eee0fb7cb4edb521ad521	e43ec71d01d335513a5e22517833071f	0	0	0	0	0	0	0	/Users/ady/Documents/Temp storage for analysis/MET059/Bap31/Split	/Users/ady/Documents/Temp storage for analysis/MET059/Bap31/Split	Done	65535	65535	0	0	file:/Users/ady/Documents/Temp%20storage%20for%20analysis/MET059/Bap31/Split/20240809_OPT039_CABSAUV_LEFT005.nd2_ZP-2.tif_DAPI.tif	file:/Users/ady/Documents/Temp%20storage%20for%20analysis/MET059/Bap31/Split/20240809_OPT039_CABSAUV_LEFT005.nd2_ZP-2.tif_FarRed.tif	298	298	MET059
-1	-1	0.788250059888666	1	0.9999413	1.8805587	0.4614594	0.6612124	1	0.93155867	0.531979996485713	0.739471569024459	8.443001	0	0	0.380000000000001	0	0.359999999999999	20240809_OPT039_CABSAUV_LEFT005.nd2_ZP-3.tif_DAPI.tif	20240809_OPT039_CABSAUV_LEFT005.nd2_ZP-3.tif_FarRed.tif	0	0	23	100	1	288	288	23	b'eLsYZHz1Gy04B0GTzhQWJ8ajRefABTvIv1QKdFDytwMA0dAIyg=='	1e4a6bc3febac82e5ed00cb403bdeafe	4dcbdb5514ec4c6d58911d37209a2ea6	0	0	0	0	0	0	0	/Users/ady/Documents/Temp storage for analysis/MET059/Bap31/Split	/Users/ady/Documents/Temp storage for analysis/MET059/Bap31/Split	Done	65535	65535	0	0	file:/Users/ady/Documents/Temp%20storage%20for%20analysis/MET059/Bap31/Split/20240809_OPT039_CABSAUV_LEFT005.nd2_ZP-3.tif_DAPI.tif	file:/Users/ady/Documents/Temp%20storage%20for%20analysis/MET059/Bap31/Split/20240809_OPT039_CABSAUV_LEFT005.nd2_ZP-3.tif_FarRed.tif	210	210	MET059
-1	-1	0.813303332608237	1	0.9990671	1.7292895	0.51372755	0.7265397	1	0.942541	0.600417335384759	0.773949768408341	7.925915	0	0	0.390000000000001	0	0.34	20240809_OPT039_CABSAUV_LEFT005.nd2_ZP-4.tif_DAPI.tif	20240809_OPT039_CABSAUV_LEFT005.nd2_ZP-4.tif_FarRed.tif	0	0	24	100	1	192	192	24	b'eLsYZHz1Gy04B0GTzhQWJyajRefABTvIv1QKdFDytwMA0/MIzA=='	b7b9b865c3332a4aa3fff76d927cedc5	9d18d3a53f06d6a50ad72fc2393c12cf	0	0	0	0	0	0	0	/Users/ady/Documents/Temp storage for analysis/MET059/Bap31/Split	/Users/ady/Documents/Temp storage for analysis/MET059/Bap31/Split	Done	65535	65535	0	0	file:/Users/ady/Documents/Temp%20storage%20for%20analysis/MET059/Bap31/Split/20240809_OPT039_CABSAUV_LEFT005.nd2_ZP-4.tif_DAPI.tif	file:/Users/ady/Documents/Temp%20storage%20for%20analysis/MET059/Bap31/Split/20240809_OPT039_CABSAUV_LEFT005.nd2_ZP-4.tif_FarRed.tif	310	310	MET059
-1	-1	0.579522636245817	0.7641301	0.7170186	1.2875662	0.7244207	1	1	0.9657845	0.84888221620823	0.8058413881017	6.4168987	0	0	0.390000000000001	0	0.300000000000001	20240809_OPT039_CABSAUV_LEFT005.nd2_ZP-5.tif_DAPI.tif	20240809_OPT039_CABSAUV_LEFT005.nd2_ZP-5.tif_FarRed.tif	0	0	25	100	1	192	192	25	b'eLsYZHz1Gy04B0GTzhQWJ6ajRefABTvIv1QKdFDytwMA1hYIzg=='	b7d0bcd0221bbda2ae9d40245d588b36	043d2f94c165df4e37e423b0dc98731e	0	0	0	0	0	0	0	/Users/ady/Documents/Temp storage for analysis/MET059/Bap31/Split	/Users/ady/Documents/Temp storage for analysis/MET059/Bap31/Split	Done	65535	65535	0	0	file:/Users/ady/Documents/Temp%20storage%20for%20analysis/MET059/Bap31/Split/20240809_OPT039_CABSAUV_LEFT005.nd2_ZP-5.tif_DAPI.tif	file:/Users/ady/Documents/Temp%20storage%20for%20analysis/MET059/Bap31/Split/20240809_OPT039_CABSAUV_LEFT005.nd2_ZP-5.tif_FarRed.tif	260	260	MET059
-1	-1	0.727262831785001	0.7675772	0.79066813	1.5532523	0.56865734	0.8052395	1	0.93982357	0.694740219669671	0.809124807731266	9.544183	0	0	0.17	0	0.369999999999999	20240809_OPT039_CABSAUV_RIGHT006.nd2_ZP-1.tif_DAPI.tif	20240809_OPT039_CABSAUV_RIGHT006.nd2_ZP-1.tif_FarRed.tif	0	0	26	100	1	294	294	26	b'eLsYZHz1Gy04B2FtNlp2Dky4gzxMpVAHZQA7AO+aCW4='	727e5ce3bd7b9945be1b5aac24b8b84b	5757855ac84696d464d14ebe9efbf645	0	0	0	0	0	0	0	/Users/ady/Documents/Temp storage for analysis/MET059/Bap31/Split	/Users/ady/Documents/Temp storage for analysis/MET059/Bap31/Split	Done	65535	65535	0	0	file:/Users/ady/Documents/Temp%20storage%20for%20analysis/MET059/Bap31/Split/20240809_OPT039_CABSAUV_RIGHT006.nd2_ZP-1.tif_DAPI.tif	file:/Users/ady/Documents/Temp%20storage%20for%20analysis/MET059/Bap31/Split/20240809_OPT039_CABSAUV_RIGHT006.nd2_ZP-1.tif_FarRed.tif	336	336	MET059
-1	-1	0.875958131252207	1	0.997581	2.0147972	0.44116938	0.577239	1	0.9427973	0.457048118586562	0.735513710692231	6.8698897	0	0	0.199999999999999	0	0.470000000000001	20240809_OPT039_CABSAUV_RIGHT006.nd2_ZP-2.tif_DAPI.tif	20240809_OPT039_CABSAUV_RIGHT006.nd2_ZP-2.tif_FarRed.tif	0	0	27	100	1	216	216	27	b'eLsYZHz1Gy04B1VtZjRadg5guIM8TKVQB2UAOwDxvglw'	3a70522a6af18d52649e8ec7338468c9	2431ba3382941e121534e52c6d45d7c8	0	0	0	0	0	0	0	/Users/ady/Documents/Temp storage for analysis/MET059/Bap31/Split	/Users/ady/Documents/Temp storage for analysis/MET059/Bap31/Split	Done	65535	65535	0	0	file:/Users/ady/Documents/Temp%20storage%20for%20analysis/MET059/Bap31/Split/20240809_OPT039_CABSAUV_RIGHT006.nd2_ZP-2.tif_DAPI.tif	file:/Users/ady/Documents/Temp%20storage%20for%20analysis/MET059/Bap31/Split/20240809_OPT039_CABSAUV_RIGHT006.nd2_ZP-2.tif_FarRed.tif	280	280	MET059
-1	-1	0.84208331899892	1	0.99610764	1.4842334	0.5880739	0.9905173	1	0.93425846	0.8605981041896	0.811244624844137	7.620339	0	0	0.239999999999998	0	0.440000000000001	20240809_OPT039_CABSAUV_RIGHT006.nd2_ZP-3.tif_DAPI.tif	20240809_OPT039_CABSAUV_RIGHT006.nd2_ZP-3.tif_FarRed.tif	0	0	28	100	1	210	210	28	b'eLsYZHz1Gy04B1VtZjxadg5guIM8TKVQB2UAOwDz4gly'	ef3309a6d314c363633a7cbc4d2850d3	f9975cbbe4f74f901af9ed2a5019f4ae	0	0	0	0	0	0	0	/Users/ady/Documents/Temp storage for analysis/MET059/Bap31/Split	/Users/ady/Documents/Temp storage for analysis/MET059/Bap31/Split	Done	65535	65535	0	0	file:/Users/ady/Documents/Temp%20storage%20for%20analysis/MET059/Bap31/Split/20240809_OPT039_CABSAUV_RIGHT006.nd2_ZP-3.tif_DAPI.tif	file:/Users/ady/Documents/Temp%20storage%20for%20analysis/MET059/Bap31/Split/20240809_OPT039_CABSAUV_RIGHT006.nd2_ZP-3.tif_FarRed.tif	246	246	MET059
-1	-1	0.81397386043195	1	0.9998995	1.8710729	0.46177673	0.8113643	1	0.9295257	0.656067497733714	0.739926897850181	8.373567	0	0	0.26	0	0.300000000000002	20240809_OPT039_CABSAUV_RIGHT006.nd2_ZP-4.tif_DAPI.tif	20240809_OPT039_CABSAUV_RIGHT006.nd2_ZP-4.tif_FarRed.tif	0	0	29	100	1	256	256	29	b'eLsYZHz1Gy04B1VtZjJadg5guIM8TKVQB2UAOwD2Bgl0'	069b6adfc350347d7b5672d89b900e05	fc3ad86118b144a4d237088371792e00	0	0	0	0	0	0	0	/Users/ady/Documents/Temp storage for analysis/MET059/Bap31/Split	/Users/ady/Documents/Temp storage for analysis/MET059/Bap31/Split	Done	65535	65535	0	0	file:/Users/ady/Documents/Temp%20storage%20for%20analysis/MET059/Bap31/Split/20240809_OPT039_CABSAUV_RIGHT006.nd2_ZP-4.tif_DAPI.tif	file:/Users/ady/Documents/Temp%20storage%20for%20analysis/MET059/Bap31/Split/20240809_OPT039_CABSAUV_RIGHT006.nd2_ZP-4.tif_FarRed.tif	212	212	MET059
-1	-1	0.742453256809454	0.78040653	0.777725	1.1691972	0.8152374	1	1	0.97630596	0.89120472321739	0.861388152784284	5.2452717	0	0	0.24	0	0.339999999999998	20240809_OPT039_CABSAUV_RIGHT006.nd2_ZP-5.tif_DAPI.tif	20240809_OPT039_CABSAUV_RIGHT006.nd2_ZP-5.tif_FarRed.tif	0	0	30	100	1	266	266	30	b'eLsYZHz1Gy04B1VtZjpadg5guIM8TKVQB2UAOwD4Kgl2'	9daa7673062e02665c49efe1ae27047a	da3d48161b4b37522268d11085d8bed4	0	0	0	0	0	0	0	/Users/ady/Documents/Temp storage for analysis/MET059/Bap31/Split	/Users/ady/Documents/Temp storage for analysis/MET059/Bap31/Split	Done	65535	65535	0	0	file:/Users/ady/Documents/Temp%20storage%20for%20analysis/MET059/Bap31/Split/20240809_OPT039_CABSAUV_RIGHT006.nd2_ZP-5.tif_DAPI.tif	file:/Users/ady/Documents/Temp%20storage%20for%20analysis/MET059/Bap31/Split/20240809_OPT039_CABSAUV_RIGHT006.nd2_ZP-5.tif_FarRed.tif	188	188	MET059
-1	-1	0.839832820779574	0.8309686	0.8113968	1.1961858	0.77411073	1	1	0.9622788	0.909111081309437	0.872579151426487	5.6488633	0	0	0.26	0	0.380000000000001	20240809_OPT039_CABSAUV_RIGHT007.nd2_ZP-1.tif_DAPI.tif	20240809_OPT039_CABSAUV_RIGHT007.nd2_ZP-1.tif_FarRed.tif	0	0	31	100	1	290	290	31	b'eLsYZHz1Gy04B0NtZj5adg6GcAd5mEqhDsoAdgDx0Alw'	3d3861b0e1ba82ea0c9341f1d4fdd72a	6ef349655cc00a3eb588dbb4e788c4a7	0	0	0	0	0	0	0	/Users/ady/Documents/Temp storage for analysis/MET059/Bap31/Split	/Users/ady/Documents/Temp storage for analysis/MET059/Bap31/Split	Done	65535	65535	0	0	file:/Users/ady/Documents/Temp%20storage%20for%20analysis/MET059/Bap31/Split/20240809_OPT039_CABSAUV_RIGHT007.nd2_ZP-1.tif_DAPI.tif	file:/Users/ady/Documents/Temp%20storage%20for%20analysis/MET059/Bap31/Split/20240809_OPT039_CABSAUV_RIGHT007.nd2_ZP-1.tif_FarRed.tif	238	238	MET059
-1	-1	0.829176188415633	1	0.9987535	1.4064263	0.62332875	1	1	0.93630445	0.869622403975005	0.807969932173829	6.9415455	0	0	0.16	0	0.34	20240809_OPT039_CABSAUV_RIGHT007.nd2_ZP-2.tif_DAPI.tif	20240809_OPT039_CABSAUV_RIGHT007.nd2_ZP-2.tif_FarRed.tif	0	0	32	100	1	292	292	32	b'eLsYZHz1Gy04B0NtZg6LFKPRsnMAwx3kYSqFOigD2AEA8/QJcg=='	6e3d2c579ff40e0f0e96ce8dda3d9b0a	2b956b6f07da4b860ceab63772343cf6	0	0	0	0	0	0	0	/Users/ady/Documents/Temp storage for analysis/MET059/Bap31/Split	/Users/ady/Documents/Temp storage for analysis/MET059/Bap31/Split	Done	65535	65535	0	0	file:/Users/ady/Documents/Temp%20storage%20for%20analysis/MET059/Bap31/Split/20240809_OPT039_CABSAUV_RIGHT007.nd2_ZP-2.tif_DAPI.tif	file:/Users/ady/Documents/Temp%20storage%20for%20analysis/MET059/Bap31/Split/20240809_OPT039_CABSAUV_RIGHT007.nd2_ZP-2.tif_FarRed.tif	232	232	MET059
-1	-1	0.94048736333864	0.89095646	0.84256834	1.2924058	0.70596504	1	1	0.9551928	0.883284829109665	0.83693700607921	3.766759	0	0	0.18	0	0.25	20240809_OPT039_CABSAUV_RIGHT007.nd2_ZP-3.tif_DAPI.tif	20240809_OPT039_CABSAUV_RIGHT007.nd2_ZP-3.tif_FarRed.tif	0	0	33	100	1	202	202	33	b'eLsYZHz1Gy04B0NtZg6LFOPRsnMAwx3kYSqFOigD2AEA9hgJdA=='	32f026a6c91af3f1307fad9f4ebb61b8	929e30e2957e7271510a16c36df6893c	0	0	0	0	0	0	0	/Users/ady/Documents/Temp storage for analysis/MET059/Bap31/Split	/Users/ady/Documents/Temp storage for analysis/MET059/Bap31/Split	Done	65535	65535	0	0	file:/Users/ady/Documents/Temp%20storage%20for%20analysis/MET059/Bap31/Split/20240809_OPT039_CABSAUV_RIGHT007.nd2_ZP-3.tif_DAPI.tif	file:/Users/ady/Documents/Temp%20storage%20for%20analysis/MET059/Bap31/Split/20240809_OPT039_CABSAUV_RIGHT007.nd2_ZP-3.tif_FarRed.tif	202	202	MET059
-1	-1	0.871363341856114	0.9022538	0.9006159	1.4415371	0.62746304	1	1	0.95105803	0.845678730387308	0.792931284902755	6.441572	0	0	0.17	0	0.32	20240809_OPT039_CABSAUV_RIGHT007.nd2_ZP-4.tif_DAPI.tif	20240809_OPT039_CABSAUV_RIGHT007.nd2_ZP-4.tif_FarRed.tif	0	0	34	100	1	260	260	34	b'eLsYZHz1Gy04B0NtZg6LFJPRsnMAwx3kYSqFOigD2AEA+DwJdg=='	b32b88f2bc3a77ff29f9f5ddca1fa006	2cfb8a449d4e8cf9072f146e2c99d963	0	0	0	0	0	0	0	/Users/ady/Documents/Temp storage for analysis/MET059/Bap31/Split	/Users/ady/Documents/Temp storage for analysis/MET059/Bap31/Split	Done	65535	65535	0	0	file:/Users/ady/Documents/Temp%20storage%20for%20analysis/MET059/Bap31/Split/20240809_OPT039_CABSAUV_RIGHT007.nd2_ZP-4.tif_DAPI.tif	file:/Users/ady/Documents/Temp%20storage%20for%20analysis/MET059/Bap31/Split/20240809_OPT039_CABSAUV_RIGHT007.nd2_ZP-4.tif_FarRed.tif	216	216	MET059
-1	-1	0.83422652483875	0.85087323	0.88105816	1.2361956	0.760998	1	1	0.9699187	0.879205357613008	0.84464825627135	5.4902253	0	0	0.210000000000001	0	0.309999999999999	20240809_OPT039_CABSAUV_RIGHT007.nd2_ZP-5.tif_DAPI.tif	20240809_OPT039_CABSAUV_RIGHT007.nd2_ZP-5.tif_FarRed.tif	0	0	35	100	1	256	256	35	b'eLsYZHz1Gy04B0NtZg6LFNPRsnMAwx3kYSqFOigD2AEA+mAJeA=='	03298351ff68ea0cd896519e52f35a8d	386327a1cb31ac2b33ada909bca4f07a	0	0	0	0	0	0	0	/Users/ady/Documents/Temp storage for analysis/MET059/Bap31/Split	/Users/ady/Documents/Temp storage for analysis/MET059/Bap31/Split	Done	65535	65535	0	0	file:/Users/ady/Documents/Temp%20storage%20for%20analysis/MET059/Bap31/Split/20240809_OPT039_CABSAUV_RIGHT007.nd2_ZP-5.tif_DAPI.tif	file:/Users/ady/Documents/Temp%20storage%20for%20analysis/MET059/Bap31/Split/20240809_OPT039_CABSAUV_RIGHT007.nd2_ZP-5.tif_FarRed.tif	234	234	MET059
-1	-1	0.857672743458625	1	0.98952943	1.0907819	0.8935756	1	1	0.987267	0.897381027477178	0.878372962117497	2.4667246	0	0	0.220000000000001	0	0.209999999999999	20240809_OPT039_CABSAUV_RIGHT008.nd2_ZP-1.tif_DAPI.tif	20240809_OPT039_CABSAUV_RIGHT008.nd2_ZP-1.tif_FarRed.tif	0	0	36	100	1	206	206	36	b'eLsYZHz1Gy04B0NtZjFadg6GcAd5mEqhDsoAdgD0Bgly'	c423f924e3f4dbd9fbcdbc745785e878	3e30e5bb8d95ee19f04a09bef7cdc0a4	0	0	0	0	0	0	0	/Users/ady/Documents/Temp storage for analysis/MET059/Bap31/Split	/Users/ady/Documents/Temp storage for analysis/MET059/Bap31/Split	Done	65535	65535	0	0	file:/Users/ady/Documents/Temp%20storage%20for%20analysis/MET059/Bap31/Split/20240809_OPT039_CABSAUV_RIGHT008.nd2_ZP-1.tif_DAPI.tif	file:/Users/ady/Documents/Temp%20storage%20for%20analysis/MET059/Bap31/Split/20240809_OPT039_CABSAUV_RIGHT008.nd2_ZP-1.tif_FarRed.tif	206	206	MET059
-1	-1	0.786675606674732	1	0.9916423	1.1499987	0.8430368	1	1	0.9846274	0.8738446490356	0.851106163747097	2.8008173	0	0	0.24	0	0.33	20240809_OPT039_CABSAUV_RIGHT008.nd2_ZP-2.tif_DAPI.tif	20240809_OPT039_CABSAUV_RIGHT008.nd2_ZP-2.tif_FarRed.tif	0	0	37	100	1	214	214	37	b'eLsYZHz1Gy04B0NtZgGLFKPRsnMAwx3kYSqFOigD2AEA9ioJdA=='	9e86ea2ca6b304b4acbb8183d86039a6	489de8d019efd966d2026325456886be	0	0	0	0	0	0	0	/Users/ady/Documents/Temp storage for analysis/MET059/Bap31/Split	/Users/ady/Documents/Temp storage for analysis/MET059/Bap31/Split	Done	65535	65535	0	0	file:/Users/ady/Documents/Temp%20storage%20for%20analysis/MET059/Bap31/Split/20240809_OPT039_CABSAUV_RIGHT008.nd2_ZP-2.tif_DAPI.tif	file:/Users/ady/Documents/Temp%20storage%20for%20analysis/MET059/Bap31/Split/20240809_OPT039_CABSAUV_RIGHT008.nd2_ZP-2.tif_FarRed.tif	242	242	MET059
-1	-1	0.746601893389585	1	0.999767	1.1814559	0.8188881	1	1	0.98360574	0.872346783644196	0.84824448228659	3.074894	0	0	0.19	0	0.279999999999999	20240809_OPT039_CABSAUV_RIGHT008.nd2_ZP-3.tif_DAPI.tif	20240809_OPT039_CABSAUV_RIGHT008.nd2_ZP-3.tif_FarRed.tif	0	0	38	100	1	312	312	38	b'eLsYZHz1Gy04B0NtZgGLFOPRsnMAwx3kYSqFOigD2AEA+E4Jdg=='	e8f8159478ab6fec4c86419542890022	b1659beb89f3c1163e776f6d30b8d194	0	0	0	0	0	0	0	/Users/ady/Documents/Temp storage for analysis/MET059/Bap31/Split	/Users/ady/Documents/Temp storage for analysis/MET059/Bap31/Split	Done	65535	65535	0	0	file:/Users/ady/Documents/Temp%20storage%20for%20analysis/MET059/Bap31/Split/20240809_OPT039_CABSAUV_RIGHT008.nd2_ZP-3.tif_DAPI.tif	file:/Users/ady/Documents/Temp%20storage%20for%20analysis/MET059/Bap31/Split/20240809_OPT039_CABSAUV_RIGHT008.nd2_ZP-3.tif_FarRed.tif	178	178	MET059
-1	-1	0.867259115268697	1	0.99561626	1.0920302	0.89258695	1	1	0.987285	0.897838547646541	0.879241875483572	2.2041035	0	0	0.17	0	0.359999999999999	20240809_OPT039_CABSAUV_RIGHT008.nd2_ZP-4.tif_DAPI.tif	20240809_OPT039_CABSAUV_RIGHT008.nd2_ZP-4.tif_FarRed.tif	0	0	39	100	1	304	304	39	b'eLsYZHz1Gy04B0NtZgGLFJPRsnMAwx3kYSqFOigD2AEA+nIJeA=='	771b90c6e1b30412e3b80ff07162a626	9e5cdb809d67452b8830f92ea31553ad	0	0	0	0	0	0	0	/Users/ady/Documents/Temp storage for analysis/MET059/Bap31/Split	/Users/ady/Documents/Temp storage for analysis/MET059/Bap31/Split	Done	65535	65535	0	0	file:/Users/ady/Documents/Temp%20storage%20for%20analysis/MET059/Bap31/Split/20240809_OPT039_CABSAUV_RIGHT008.nd2_ZP-4.tif_DAPI.tif	file:/Users/ady/Documents/Temp%20storage%20for%20analysis/MET059/Bap31/Split/20240809_OPT039_CABSAUV_RIGHT008.nd2_ZP-4.tif_FarRed.tif	200	200	MET059
-1	-1	0.669794227945815	0.8074555	0.738845	1.1536562	0.8459045	1	1	0.9878679	0.858254730029314	0.835519204939989	3.7379024	0	0	0.17	0	0.34	20240809_OPT039_CABSAUV_RIGHT008.nd2_ZP-5.tif_DAPI.tif	20240809_OPT039_CABSAUV_RIGHT008.nd2_ZP-5.tif_FarRed.tif	0	0	40	100	1	158	158	40	b'eLsYZHz1Gy04B0NtZgGLFNPRsnMAwx3kYSqFOigD2AEA/JYJeg=='	a460cd739af9483e95df5397d66a10d4	29e5d3db57f95785dd917af9ef3a9b5c	0	0	0	0	0	0	0	/Users/ady/Documents/Temp storage for analysis/MET059/Bap31/Split	/Users/ady/Documents/Temp storage for analysis/MET059/Bap31/Split	Done	65535	65535	0	0	file:/Users/ady/Documents/Temp%20storage%20for%20analysis/MET059/Bap31/Split/20240809_OPT039_CABSAUV_RIGHT008.nd2_ZP-5.tif_DAPI.tif	file:/Users/ady/Documents/Temp%20storage%20for%20analysis/MET059/Bap31/Split/20240809_OPT039_CABSAUV_RIGHT008.nd2_ZP-5.tif_FarRed.tif	316	316	MET059
-1	-1	0.823359456948166	1	0.99987507	1.8460915	0.48649916	0.63627386	1	0.94769293	0.511267794128376	0.753343987897341	7.5505924	0	0	0.24	0	0.369999999999999	20240809_OPT039_CABSAUV_RIGHT009.nd2_ZP-1.tif_DAPI.tif	20240809_OPT039_CABSAUV_RIGHT009.nd2_ZP-1.tif_FarRed.tif	0	0	41	100	1	292	292	41	b'eLsYZHz1Gy04B0NtZjladg6GcAd5mEqhDsoAdgD2PAl0'	fc2eb48ff23ab2c10b374e98ffa82ace	e795bbda313257a38a02717b680c4295	0	0	0	0	0	0	0	/Users/ady/Documents/Temp storage for analysis/MET059/Bap31/Split	/Users/ady/Documents/Temp storage for analysis/MET059/Bap31/Split	Done	65535	65535	0	0	file:/Users/ady/Documents/Temp%20storage%20for%20analysis/MET059/Bap31/Split/20240809_OPT039_CABSAUV_RIGHT009.nd2_ZP-1.tif_DAPI.tif	file:/Users/ady/Documents/Temp%20storage%20for%20analysis/MET059/Bap31/Split/20240809_OPT039_CABSAUV_RIGHT009.nd2_ZP-1.tif_FarRed.tif	240	240	MET059
-1	-1	0.228692646182791	1	0.9994343	1.3146324	0.64124364	1	1	0.9181501	0.860996734383112	0.790320810437182	0.7577649	0	0	0.219999999999999	0	0.31	20240809_OPT039_CABSAUV_RIGHT009.nd2_ZP-2.tif_DAPI.tif	20240809_OPT039_CABSAUV_RIGHT009.nd2_ZP-2.tif_FarRed.tif	0	0	42	100	1	186	186	42	b'eLsYZHz1Gy04B0NtZgmLFKPRsnMAwx3kYSqFOigD2AEA+GAJdg=='	9bc8b482374f2ff1fdf97f1917ce9c4a	60b546ce361284b937c244f09db6e1a4	0	0	0	0	0	0	0	/Users/ady/Documents/Temp storage for analysis/MET059/Bap31/Split	/Users/ady/Documents/Temp storage for analysis/MET059/Bap31/Split	Done	65535	65535	0	0	file:/Users/ady/Documents/Temp%20storage%20for%20analysis/MET059/Bap31/Split/20240809_OPT039_CABSAUV_RIGHT009.nd2_ZP-2.tif_DAPI.tif	file:/Users/ady/Documents/Temp%20storage%20for%20analysis/MET059/Bap31/Split/20240809_OPT039_CABSAUV_RIGHT009.nd2_ZP-2.tif_FarRed.tif	290	290	MET059
-1	-1	0.766236753703579	1	0.9953073	1.5598179	0.58308625	1	1	0.9536815	0.801333645356893	0.748849936293268	7.389496	0	0	0.219999999999999	0	0.18	20240809_OPT039_CABSAUV_RIGHT009.nd2_ZP-3.tif_DAPI.tif	20240809_OPT039_CABSAUV_RIGHT009.nd2_ZP-3.tif_FarRed.tif	0	0	43	100	1	210	210	43	b'eLsYZHz1Gy04B0NtZgmLFOPRsnMAwx3kYSqFOigD2AEA+oQJeA=='	86cb83b552eca978853c154f86b942b4	c47a5e5ebe5cc25c06c3dd6818108290	0	0	0	0	0	0	0	/Users/ady/Documents/Temp storage for analysis/MET059/Bap31/Split	/Users/ady/Documents/Temp storage for analysis/MET059/Bap31/Split	Done	65535	65535	0	0	file:/Users/ady/Documents/Temp%20storage%20for%20analysis/MET059/Bap31/Split/20240809_OPT039_CABSAUV_RIGHT009.nd2_ZP-3.tif_DAPI.tif	file:/Users/ady/Documents/Temp%20storage%20for%20analysis/MET059/Bap31/Split/20240809_OPT039_CABSAUV_RIGHT009.nd2_ZP-3.tif_FarRed.tif	198	198	MET059
-1	-1	0.83737254547941	0.78231627	0.92861366	1.9489661	0.44462425	0.5778146	1	0.9308908	0.443108167163912	0.689294159161647	10.949264	0	0	0.16	0	0.250000000000002	20240809_OPT039_CABSAUV_RIGHT009.nd2_ZP-4.tif_DAPI.tif	20240809_OPT039_CABSAUV_RIGHT009.nd2_ZP-4.tif_FarRed.tif	0	0	44	100	1	242	242	44	b'eLsYZHz1Gy04B0NtZgmLFJPRsnMAwx3kYSqFOigD2AEA/KgJeg=='	f4cf078449d21f6f53d654cd6d4f2042	bdb6680767b2b6e294f60cebaa4cd9b9	0	0	0	0	0	0	0	/Users/ady/Documents/Temp storage for analysis/MET059/Bap31/Split	/Users/ady/Documents/Temp storage for analysis/MET059/Bap31/Split	Done	65535	65535	0	0	file:/Users/ady/Documents/Temp%20storage%20for%20analysis/MET059/Bap31/Split/20240809_OPT039_CABSAUV_RIGHT009.nd2_ZP-4.tif_DAPI.tif	file:/Users/ady/Documents/Temp%20storage%20for%20analysis/MET059/Bap31/Split/20240809_OPT039_CABSAUV_RIGHT009.nd2_ZP-4.tif_FarRed.tif	218	218	MET059
-1	-1	0.832499302339346	1	0.98526084	1.596811	0.5215375	1	1	0.91257703	0.820208046422387	0.725219713842618	10.018249	0	0	0.219999999999999	0	0.220000000000002	20240809_OPT039_CABSAUV_RIGHT009.nd2_ZP-5.tif_DAPI.tif	20240809_OPT039_CABSAUV_RIGHT009.nd2_ZP-5.tif_FarRed.tif	0	0	45	100	1	158	158	45	b'eLsYZHz1Gy04B0NtZgmLFNPRsnMAwx3kYSqFOigD2AEA/swJfA=='	07a7763a17309f8529918f1124eac71b	db5c42d5b5a95f3d666cdb3fc0e19c02	0	0	0	0	0	0	0	/Users/ady/Documents/Temp storage for analysis/MET059/Bap31/Split	/Users/ady/Documents/Temp storage for analysis/MET059/Bap31/Split	Done	65535	65535	0	0	file:/Users/ady/Documents/Temp%20storage%20for%20analysis/MET059/Bap31/Split/20240809_OPT039_CABSAUV_RIGHT009.nd2_ZP-5.tif_DAPI.tif	file:/Users/ady/Documents/Temp%20storage%20for%20analysis/MET059/Bap31/Split/20240809_OPT039_CABSAUV_RIGHT009.nd2_ZP-5.tif_FarRed.tif	206	206	MET059
-1	-1	0.800012675750613	1	0.9992779	1.2537138	0.6763521	1	1	0.920843	0.922781752723052	0.865756227281404	9.325992	0	0	0.210000000000001	0	0.399999999999999	20240809_OPT039_CABSAUV_RIGHT011.nd2_ZP-1.tif_DAPI.tif	20240809_OPT039_CABSAUV_RIGHT011.nd2_ZP-1.tif_FarRed.tif	0	0	46	100	1	278	278	46	b'eLsYZHz1Gy04B0FtZjjalB4U4Q7yMJVCHZQB7ADmxAlm'	4c9335bd4d5674f51cbe67034a713870	b76e3d0609002eb78b21a1a52f0d957f	0	0	0	0	0	0	0	/Users/ady/Documents/Temp storage for analysis/MET059/Bap31/Split	/Users/ady/Documents/Temp storage for analysis/MET059/Bap31/Split	Done	65535	65535	0	0	file:/Users/ady/Documents/Temp%20storage%20for%20analysis/MET059/Bap31/Split/20240809_OPT039_CABSAUV_RIGHT011.nd2_ZP-1.tif_DAPI.tif	file:/Users/ady/Documents/Temp%20storage%20for%20analysis/MET059/Bap31/Split/20240809_OPT039_CABSAUV_RIGHT011.nd2_ZP-1.tif_FarRed.tif	334	334	MET059
-1	-1	0.84872769232725	1	0.99980205	1.8737196	0.48573864	0.5960433	1	0.9540115	0.459942803953512	0.72125877969435	6.803565	0	0	0.279999999999999	0	0.330000000000002	20240809_OPT039_CABSAUV_RIGHT011.nd2_ZP-2.tif_DAPI.tif	20240809_OPT039_CABSAUV_RIGHT011.nd2_ZP-2.tif_FarRed.tif	0	0	47	100	1	254	254	47	b'eLsYZHz1Gy04B0FtZgiPFKPRsnMAwx3kYSqFOigD2AEA6OgJaA=='	3cdb3e267e7e2c0d7fcb5f48bed99de9	a8c0ed4669bebfe17cd8d351cae66638	0	0	0	0	0	0	0	/Users/ady/Documents/Temp storage for analysis/MET059/Bap31/Split	/Users/ady/Documents/Temp storage for analysis/MET059/Bap31/Split	Done	65535	65535	0	0	file:/Users/ady/Documents/Temp%20storage%20for%20analysis/MET059/Bap31/Split/20240809_OPT039_CABSAUV_RIGHT011.nd2_ZP-2.tif_DAPI.tif	file:/Users/ady/Documents/Temp%20storage%20for%20analysis/MET059/Bap31/Split/20240809_OPT039_CABSAUV_RIGHT011.nd2_ZP-2.tif_FarRed.tif	220	220	MET059
-1	-1	0.799058192306344	1	0.9989982	1.5743767	0.5391973	1	1	0.9213575	0.843475162692154	0.768369553917049	9.830027	0	0	0.279999999999999	0	0.329999999999998	20240809_OPT039_CABSAUV_RIGHT011.nd2_ZP-3.tif_DAPI.tif	20240809_OPT039_CABSAUV_RIGHT011.nd2_ZP-3.tif_FarRed.tif	0	0	48	100	1	248	248	48	b'eLsYZHz1Gy04B0FtZgiPFOPRsnMAwx3kYSqFOigD2AEA6wwJag=='	c0c353a3a65eda611d04ae39f5091588	f0b336f73fdf85fee8a24eef0302f03f	0	0	0	0	0	0	0	/Users/ady/Documents/Temp storage for analysis/MET059/Bap31/Split	/Users/ady/Documents/Temp storage for analysis/MET059/Bap31/Split	Done	65535	65535	0	0	file:/Users/ady/Documents/Temp%20storage%20for%20analysis/MET059/Bap31/Split/20240809_OPT039_CABSAUV_RIGHT011.nd2_ZP-3.tif_DAPI.tif	file:/Users/ady/Documents/Temp%20storage%20for%20analysis/MET059/Bap31/Split/20240809_OPT039_CABSAUV_RIGHT011.nd2_ZP-3.tif_FarRed.tif	230	230	MET059
-1	-1	0.815586927860755	0.8978479	0.8530259	1.48828	0.6291042	0.6465383	1	0.9676173	0.53053961349465	0.78428970270727	5.8700128	0	0	0.279999999999999	0	0.359999999999999	20240809_OPT039_CABSAUV_RIGHT011.nd2_ZP-4.tif_DAPI.tif	20240809_OPT039_CABSAUV_RIGHT011.nd2_ZP-4.tif_FarRed.tif	0	0	49	100	1	286	286	49	b'eLsYZHz1Gy04B0FtZgiPFJPRsnMAwx3kYSqFOigD2AEA7TAJbA=='	bff1d61498c4a01599410f0e5aede4b4	41802d1f81eb2ce89f54276c0e47df6d	0	0	0	0	0	0	0	/Users/ady/Documents/Temp storage for analysis/MET059/Bap31/Split	/Users/ady/Documents/Temp storage for analysis/MET059/Bap31/Split	Done	65535	65535	0	0	file:/Users/ady/Documents/Temp%20storage%20for%20analysis/MET059/Bap31/Split/20240809_OPT039_CABSAUV_RIGHT011.nd2_ZP-4.tif_DAPI.tif	file:/Users/ady/Documents/Temp%20storage%20for%20analysis/MET059/Bap31/Split/20240809_OPT039_CABSAUV_RIGHT011.nd2_ZP-4.tif_FarRed.tif	196	196	MET059
-1	-1	0.790329345721014	1	0.99949497	1.4527205	0.6043633	1	1	0.93700105	0.871713067261146	0.815202343170304	7.7964525	0	0	0.15	0	0.25	20240809_OPT039_CABSAUV_RIGHT011.nd2_ZP-5.tif_DAPI.tif	20240809_OPT039_CABSAUV_RIGHT011.nd2_ZP-5.tif_FarRed.tif	0	0	50	100	1	234	234	50	b'eLsYZHz1Gy04B0FtZgiPFNPRsnMAwx3kYSqFOigD2AEA71QJbg=='	ef586daa7ceacb7309f66335cfacf362	bec7f8a1bc1a77a3164058e364d985a8	0	0	0	0	0	0	0	/Users/ady/Documents/Temp storage for analysis/MET059/Bap31/Split	/Users/ady/Documents/Temp storage for analysis/MET059/Bap31/Split	Done	65535	65535	0	0	file:/Users/ady/Documents/Temp%20storage%20for%20analysis/MET059/Bap31/Split/20240809_OPT039_CABSAUV_RIGHT011.nd2_ZP-5.tif_DAPI.tif	file:/Users/ady/Documents/Temp%20storage%20for%20analysis/MET059/Bap31/Split/20240809_OPT039_CABSAUV_RIGHT011.nd2_ZP-5.tif_FarRed.tif	252	252	MET059
-1	-1	0.189703767576304	1	0.99785477	3.3057175	0.25716993	0.12485915	1	0.92202556	0.0899734389987342	0.652301430338524	5.568039	0	0	1.09	0	1.3	20240520_MET046_abfirst_001.nd2_ZP-1.tif_DAPI.tif	20240520_MET046_abfirst_001.nd2_ZP-1.tif_FarRed.tif	0	0	1	100	1	504	504	1	b'eLsgZrXzGy15B09EjTbrB3k8gAKASrEAyiB2AGG9Fsg='	67ea3c5f88da5b3b9a4c1bcf2a863513	60c2bd8235723b83e69cf41f1fa071a0	0	0	0	0	0	0	0	/Users/ady/Documents/Temp storage for analysis/MET046/Bap31 pre post/Split_cropped	/Users/ady/Documents/Temp storage for analysis/MET046/Bap31 pre post/Split_cropped	Done	65535	65535	0	0	file:/Users/ady/Documents/Temp%20storage%20for%20analysis/MET046/Bap31%20pre%20post/Split_cropped/20240520_MET046_abfirst_001.nd2_ZP-1.tif_DAPI.tif	file:/Users/ady/Documents/Temp%20storage%20for%20analysis/MET046/Bap31%20pre%20post/Split_cropped/20240520_MET046_abfirst_001.nd2_ZP-1.tif_FarRed.tif	418	418	MET046
-1	-1	0.404759692639676	1	0.9999775	4.695896	0.18863747	0.054431163	1	0.9411811	0.0364302171155166	0.618801282861496	10.374999	0	0	1.73	0	2.05	20240520_MET046_abfirst_001.nd2_ZP-2.tif_DAPI.tif	20240520_MET046_abfirst_001.nd2_ZP-2.tif_FarRed.tif	0	0	2	100	1	582	582	2	b'eLsgZrXzGy15B09EYWlOGo0Wu4MoHkABQKVYAGUQOwBj8RbK'	8902a92ed35b38f2aba1db9167eea2d4	ae4eb14862a797c713d2ba7e59206052	0	0	0	0	0	0	0	/Users/ady/Documents/Temp storage for analysis/MET046/Bap31 pre post/Split_cropped	/Users/ady/Documents/Temp storage for analysis/MET046/Bap31 pre post/Split_cropped	Done	65535	65535	0	0	file:/Users/ady/Documents/Temp%20storage%20for%20analysis/MET046/Bap31%20pre%20post/Split_cropped/20240520_MET046_abfirst_001.nd2_ZP-2.tif_DAPI.tif	file:/Users/ady/Documents/Temp%20storage%20for%20analysis/MET046/Bap31%20pre%20post/Split_cropped/20240520_MET046_abfirst_001.nd2_ZP-2.tif_FarRed.tif	532	532	MET046
-1	-1	0.224074467514599	1	0.9976945	2.899884	0.30331206	0.16643009	1	0.93785375	0.118849195039637	0.655918041407158	6.1019835	0	0	1.56	0	0.61	20240520_MET046_abfirst_001.nd2_ZP-3.tif_DAPI.tif	20240520_MET046_abfirst_001.nd2_ZP-3.tif_FarRed.tif	0	0	3	100	1	462	462	3	b'eLsgZrXzGy15B09EYWlOGo8Wu4MoHkABQKVYAGUQOwBmJRbM'	13e37741ce063d2329fd066fe92824ef	9ead43a5723cb7e1dd8cba370d553470	0	0	0	0	0	0	0	/Users/ady/Documents/Temp storage for analysis/MET046/Bap31 pre post/Split_cropped	/Users/ady/Documents/Temp storage for analysis/MET046/Bap31 pre post/Split_cropped	Done	65535	65535	0	0	file:/Users/ady/Documents/Temp%20storage%20for%20analysis/MET046/Bap31%20pre%20post/Split_cropped/20240520_MET046_abfirst_001.nd2_ZP-3.tif_DAPI.tif	file:/Users/ady/Documents/Temp%20storage%20for%20analysis/MET046/Bap31%20pre%20post/Split_cropped/20240520_MET046_abfirst_001.nd2_ZP-3.tif_FarRed.tif	268	268	MET046
-1	-1	0.475097163590077	0.38874573	0.6032804	3.4108975	0.26307932	0.12986486	1	0.9472785	0.0884026887191067	0.631848802796277	9.003395	0	0	1.61	0	0.91	20240520_MET046_abfirst_001.nd2_ZP-4.tif_DAPI.tif	20240520_MET046_abfirst_001.nd2_ZP-4.tif_FarRed.tif	0	0	4	100	1	384	384	4	b'eLsgZrXzGy15B09EYWlOmowWu4MoHkABQKVYAGUQOwBoWRbO'	b65db497088dfaffe4e0f8bab216ad75	944b045b50bf9698b745652804140aad	0	0	0	0	0	0	0	/Users/ady/Documents/Temp storage for analysis/MET046/Bap31 pre post/Split_cropped	/Users/ady/Documents/Temp storage for analysis/MET046/Bap31 pre post/Split_cropped	Done	65535	65535	0	0	file:/Users/ady/Documents/Temp%20storage%20for%20analysis/MET046/Bap31%20pre%20post/Split_cropped/20240520_MET046_abfirst_001.nd2_ZP-4.tif_DAPI.tif	file:/Users/ady/Documents/Temp%20storage%20for%20analysis/MET046/Bap31%20pre%20post/Split_cropped/20240520_MET046_abfirst_001.nd2_ZP-4.tif_FarRed.tif	410	410	MET046
-1	-1	0.482123020281126	1	0.9994353	5.582301	0.15125954	0.090577506	1	0.9188996	0.0612194978144707	0.605258645480934	16.485144	0	0	1.69	0	0.97	20240520_MET046_abfirst_001.nd2_ZP-5.tif_DAPI.tif	20240520_MET046_abfirst_001.nd2_ZP-5.tif_FarRed.tif	0	0	5	100	1	406	406	5	b'eLsgZrXzGy15B09EYWlOmo4Wu4MoHkABQKVYAGUQOwBqjRbQ'	52d3ae1e32c1e0a5facd594b42c22b79	702c059c2a7fef540da95df2f9988937	0	0	0	0	0	0	0	/Users/ady/Documents/Temp storage for analysis/MET046/Bap31 pre post/Split_cropped	/Users/ady/Documents/Temp storage for analysis/MET046/Bap31 pre post/Split_cropped	Done	65535	65535	0	0	file:/Users/ady/Documents/Temp%20storage%20for%20analysis/MET046/Bap31%20pre%20post/Split_cropped/20240520_MET046_abfirst_001.nd2_ZP-5.tif_DAPI.tif	file:/Users/ady/Documents/Temp%20storage%20for%20analysis/MET046/Bap31%20pre%20post/Split_cropped/20240520_MET046_abfirst_001.nd2_ZP-5.tif_FarRed.tif	506	506	MET046
-1	-1	0.0757871587496569	0.4509792	0.6251169	0.10557763	6.4412327	1	0.0012413017	0.8246515	0.944156964311168	0.0011568679927111	0.27747124	0	0	1.63	0	0.859999999999999	20240520_MET046_abfirst_002.nd2_ZP-1.tif_DAPI.tif	20240520_MET046_abfirst_002.nd2_ZP-1.tif_FarRed.tif	0	0	6	100	1	406	406	6	b'eLsgZrXzGy15B09EIZqTRqPF7mCMB1AAUCkWQBnEDgBkAxbK'	8d5f7aed966b9670003274617fc634e8	4e04e5073ad3e6fc9f6d9bc375816052	0	0	0	0	0	0	0	/Users/ady/Documents/Temp storage for analysis/MET046/Bap31 pre post/Split_cropped	/Users/ady/Documents/Temp storage for analysis/MET046/Bap31 pre post/Split_cropped	Done	65535	65535	0	0	file:/Users/ady/Documents/Temp%20storage%20for%20analysis/MET046/Bap31%20pre%20post/Split_cropped/20240520_MET046_abfirst_002.nd2_ZP-1.tif_DAPI.tif	file:/Users/ady/Documents/Temp%20storage%20for%20analysis/MET046/Bap31%20pre%20post/Split_cropped/20240520_MET046_abfirst_002.nd2_ZP-1.tif_FarRed.tif	372	372	MET046
-1	-1	0.361915692043586	0.29651627	0.6532889	3.7713587	0.21815366	0.16043122	1	0.9070478	0.112859933004287	0.617559488617864	11.0190935	0	0	0.32	0	0.9	20240520_MET046_abfirst_002.nd2_ZP-2.tif_DAPI.tif	20240520_MET046_abfirst_002.nd2_ZP-2.tif_FarRed.tif	0	0	7	100	1	456	456	7	b'eLsgZrXzGy15B09EIZqTRrBIMhotdgdRPIACgEqxAMogdgBmNxbM'	1bb18fedd8e0ed1b51384c20518e5b65	dc202933562481b3f89b1efcf63f9aea	0	0	0	0	0	0	0	/Users/ady/Documents/Temp storage for analysis/MET046/Bap31 pre post/Split_cropped	/Users/ady/Documents/Temp storage for analysis/MET046/Bap31 pre post/Split_cropped	Done	65535	65535	0	0	file:/Users/ady/Documents/Temp%20storage%20for%20analysis/MET046/Bap31%20pre%20post/Split_cropped/20240520_MET046_abfirst_002.nd2_ZP-2.tif_DAPI.tif	file:/Users/ady/Documents/Temp%20storage%20for%20analysis/MET046/Bap31%20pre%20post/Split_cropped/20240520_MET046_abfirst_002.nd2_ZP-2.tif_FarRed.tif	414	414	MET046
-1	-1	0.151472769614491	1	0.999482	3.3298352	0.25366846	0.18383348	1	0.91906154	0.134668566717425	0.664723066059416	5.6881847	0	0	0.23	0	0.93	20240520_MET046_abfirst_002.nd2_ZP-3.tif_DAPI.tif	20240520_MET046_abfirst_002.nd2_ZP-3.tif_FarRed.tif	0	0	8	100	1	516	516	8	b'eLsgZrXzGy15B09EIZqTRrBIMh4tdgdRPIACgEqxAMogdgBoaxbO'	ed61523e77a4eb86e5b3e45ad7571bae	2fbb9d00d6ce573620589f021ee51c98	0	0	0	0	0	0	0	/Users/ady/Documents/Temp storage for analysis/MET046/Bap31 pre post/Split_cropped	/Users/ady/Documents/Temp storage for analysis/MET046/Bap31 pre post/Split_cropped	Done	65535	65535	0	0	file:/Users/ady/Documents/Temp%20storage%20for%20analysis/MET046/Bap31%20pre%20post/Split_cropped/20240520_MET046_abfirst_002.nd2_ZP-3.tif_DAPI.tif	file:/Users/ady/Documents/Temp%20storage%20for%20analysis/MET046/Bap31%20pre%20post/Split_cropped/20240520_MET046_abfirst_002.nd2_ZP-3.tif_FarRed.tif	350	350	MET046
-1	-1	0.398826859315605	0.2551344	0.70953435	3.804353	0.21025953	0.13141114	1	0.8943721	0.0942034228361828	0.618378724558635	14.064323	0	0	0.58	0	0.880000000000001	20240520_MET046_abfirst_002.nd2_ZP-4.tif_DAPI.tif	20240520_MET046_abfirst_002.nd2_ZP-4.tif_FarRed.tif	0	0	9	100	1	462	462	9	b'eLsgZrXzGy15B09EIZqTRrBIMhktdgdRPIACgEqxAMogdgBqnxbQ'	6f972d3d5b2268ef6a402fe76c931316	2b22dcea60631734a2c5c2e937581d71	0	0	0	0	0	0	0	/Users/ady/Documents/Temp storage for analysis/MET046/Bap31 pre post/Split_cropped	/Users/ady/Documents/Temp storage for analysis/MET046/Bap31 pre post/Split_cropped	Done	65535	65535	0	0	file:/Users/ady/Documents/Temp%20storage%20for%20analysis/MET046/Bap31%20pre%20post/Split_cropped/20240520_MET046_abfirst_002.nd2_ZP-4.tif_DAPI.tif	file:/Users/ady/Documents/Temp%20storage%20for%20analysis/MET046/Bap31%20pre%20post/Split_cropped/20240520_MET046_abfirst_002.nd2_ZP-4.tif_FarRed.tif	314	314	MET046
-1	-1	0.134162985271099	1	0.9999649	2.478443	0.32745594	0.16141643	1	0.9008778	0.128027496920943	0.715269779766372	2.952593	0	0	0.49	0	1.1	20240520_MET046_abfirst_002.nd2_ZP-5.tif_DAPI.tif	20240520_MET046_abfirst_002.nd2_ZP-5.tif_FarRed.tif	0	0	10	100	1	454	454	10	b'eLsgZrXzGy15B09EIZqTRrBIMh0tdgdRPIACgEqxAMogdgBs0xbS'	fcdbe1cafd2d5110e54d17af64059e77	af656a15945fd813762969c522d4ae8a	0	0	0	0	0	0	0	/Users/ady/Documents/Temp storage for analysis/MET046/Bap31 pre post/Split_cropped	/Users/ady/Documents/Temp storage for analysis/MET046/Bap31 pre post/Split_cropped	Done	65535	65535	0	0	file:/Users/ady/Documents/Temp%20storage%20for%20analysis/MET046/Bap31%20pre%20post/Split_cropped/20240520_MET046_abfirst_002.nd2_ZP-5.tif_DAPI.tif	file:/Users/ady/Documents/Temp%20storage%20for%20analysis/MET046/Bap31%20pre%20post/Split_cropped/20240520_MET046_abfirst_002.nd2_ZP-5.tif_FarRed.tif	510	510	MET046
-1	-1	0.182068254929362	1	0.9992648	3.288549	0.25508273	0.01275562	1	0.91588867	0.00759800637079407	0.510493784202545	2.5236676	0	0	0.51	0	0.96	20240520_MET046_abfirst_003.nd2_ZP-1.tif_DAPI.tif	20240520_MET046_abfirst_003.nd2_ZP-1.tif_FarRed.tif	0	0	11	100	1	484	484	11	b'eLsgZrXzGy15B09EIZqTxqPF7mCMB1AAUCkWQBnEDgBmSRbM'	d2ec11d1f3a0aa768cd321f17d9dc8ff	1c4d04b62945ede86f255c48c64e6016	0	0	0	0	0	0	0	/Users/ady/Documents/Temp storage for analysis/MET046/Bap31 pre post/Split_cropped	/Users/ady/Documents/Temp storage for analysis/MET046/Bap31 pre post/Split_cropped	Done	65535	65535	0	0	file:/Users/ady/Documents/Temp%20storage%20for%20analysis/MET046/Bap31%20pre%20post/Split_cropped/20240520_MET046_abfirst_003.nd2_ZP-1.tif_DAPI.tif	file:/Users/ady/Documents/Temp%20storage%20for%20analysis/MET046/Bap31%20pre%20post/Split_cropped/20240520_MET046_abfirst_003.nd2_ZP-1.tif_FarRed.tif	370	370	MET046
-1	-1	0.35946969871626	1	0.9997505	4.015455	0.2064009	0.1586043	1	0.91038096	0.112422165020554	0.627904338309126	13.353594	0	0	0.499999999999999	0	0.49	20240520_MET046_abfirst_003.nd2_ZP-2.tif_DAPI.tif	20240520_MET046_abfirst_003.nd2_ZP-2.tif_FarRed.tif	0	0	12	100	1	248	248	12	b'eLsgZrXzGy15B09EIZqTxrBIMhotdgdRPIACgEqxAMogdgBofRbO'	18bb1063ba0652d8a4b4469f795c36dc	250ce4c6fc2050763ca0b24c6ac7517b	0	0	0	0	0	0	0	/Users/ady/Documents/Temp storage for analysis/MET046/Bap31 pre post/Split_cropped	/Users/ady/Documents/Temp storage for analysis/MET046/Bap31 pre post/Split_cropped	Done	65535	65535	0	0	file:/Users/ady/Documents/Temp%20storage%20for%20analysis/MET046/Bap31%20pre%20post/Split_cropped/20240520_MET046_abfirst_003.nd2_ZP-2.tif_DAPI.tif	file:/Users/ady/Documents/Temp%20storage%20for%20analysis/MET046/Bap31%20pre%20post/Split_cropped/20240520_MET046_abfirst_003.nd2_ZP-2.tif_FarRed.tif	438	438	MET046
-1	-1	0.387994002086462	0.43086752	0.5864352	3.6857965	0.22540183	0.23506577	1	0.9114742	0.17822636675952	0.690184879509673	14.897327	0	0	0.499999999999999	0	0.98	20240520_MET046_abfirst_003.nd2_ZP-3.tif_DAPI.tif	20240520_MET046_abfirst_003.nd2_ZP-3.tif_FarRed.tif	0	0	13	100	1	396	396	13	b'eLsgZrXzGy15B09EIZqTxrBIMh4tdgdRPIACgEqxAMogdgBqsRbQ'	af0baaf11ff6b317125eca951815508b	9ea8825b4eeba2cded99a48ee7b451f1	0	0	0	0	0	0	0	/Users/ady/Documents/Temp storage for analysis/MET046/Bap31 pre post/Split_cropped	/Users/ady/Documents/Temp storage for analysis/MET046/Bap31 pre post/Split_cropped	Done	65535	65535	0	0	file:/Users/ady/Documents/Temp%20storage%20for%20analysis/MET046/Bap31%20pre%20post/Split_cropped/20240520_MET046_abfirst_003.nd2_ZP-3.tif_DAPI.tif	file:/Users/ady/Documents/Temp%20storage%20for%20analysis/MET046/Bap31%20pre%20post/Split_cropped/20240520_MET046_abfirst_003.nd2_ZP-3.tif_FarRed.tif	474	474	MET046
-1	-1	0.241311853845632	1	0.9999905	3.102554	0.27422962	0.23888919	1	0.9223948	0.176112042238945	0.670486752644545	8.652669	0	0	0.389999999999999	0	0.880000000000001	20240520_MET046_abfirst_003.nd2_ZP-4.tif_DAPI.tif	20240520_MET046_abfirst_003.nd2_ZP-4.tif_FarRed.tif	0	0	14	100	1	470	470	14	b'eLsgZrXzGy15B09EIZqTxrBIMhktdgdRPIACgEqxAMogdgBs5RbS'	fe8d7c1cf40aec579388b1942c1eec70	c1162d9f1aa64c77ecbd3d4a901c3275	0	0	0	0	0	0	0	/Users/ady/Documents/Temp storage for analysis/MET046/Bap31 pre post/Split_cropped	/Users/ady/Documents/Temp storage for analysis/MET046/Bap31 pre post/Split_cropped	Done	65535	65535	0	0	file:/Users/ady/Documents/Temp%20storage%20for%20analysis/MET046/Bap31%20pre%20post/Split_cropped/20240520_MET046_abfirst_003.nd2_ZP-4.tif_DAPI.tif	file:/Users/ady/Documents/Temp%20storage%20for%20analysis/MET046/Bap31%20pre%20post/Split_cropped/20240520_MET046_abfirst_003.nd2_ZP-4.tif_FarRed.tif	416	416	MET046
-1	-1	0.456696121756708	0.3709529	0.57423407	4.2037816	0.19814594	0.20265882	1	0.9126677	0.14484147787898	0.637628814517288	13.463006	0	0	0.539999999999999	0	0.899999999999999	20240520_MET046_abfirst_003.nd2_ZP-5.tif_DAPI.tif	20240520_MET046_abfirst_003.nd2_ZP-5.tif_FarRed.tif	0	0	15	100	1	408	408	15	b'eLsgZrXzGy15B09EIZqTxrBIMh0tdgdRPIACgEqxAMogdgBvGRbU'	b128361a2d2ad5e6f262718c8d1a020b	800c7a359c04f986f66b1142eb5925bb	0	0	0	0	0	0	0	/Users/ady/Documents/Temp storage for analysis/MET046/Bap31 pre post/Split_cropped	/Users/ady/Documents/Temp storage for analysis/MET046/Bap31 pre post/Split_cropped	Done	65535	65535	0	0	file:/Users/ady/Documents/Temp%20storage%20for%20analysis/MET046/Bap31%20pre%20post/Split_cropped/20240520_MET046_abfirst_003.nd2_ZP-5.tif_DAPI.tif	file:/Users/ady/Documents/Temp%20storage%20for%20analysis/MET046/Bap31%20pre%20post/Split_cropped/20240520_MET046_abfirst_003.nd2_ZP-5.tif_FarRed.tif	414	414	MET046
-1	-1	0.710207151194934	1	0.99986124	3.4931562	0.24424338	0.11595322	1	0.9236776	0.0834613559943894	0.642606476640136	13.092163	0	0	0.49	0	0.909999999999998	20240520_MET046_abfirst_004.nd2_ZP-1.tif_DAPI.tif	20240520_MET046_abfirst_004.nd2_ZP-1.tif_FarRed.tif	0	0	16	100	1	512	512	16	b'eLsgZrXzGy15B09EIZqTJqPF7mCMB1AAUCkWQBnEDgBojxbO'	2b8ebd31b1e1189c1179936a8690f4dd	fd35d48719ffce18e229e97a3d9478fb	0	0	0	0	0	0	0	/Users/ady/Documents/Temp storage for analysis/MET046/Bap31 pre post/Split_cropped	/Users/ady/Documents/Temp storage for analysis/MET046/Bap31 pre post/Split_cropped	Done	65535	65535	0	0	file:/Users/ady/Documents/Temp%20storage%20for%20analysis/MET046/Bap31%20pre%20post/Split_cropped/20240520_MET046_abfirst_004.nd2_ZP-1.tif_DAPI.tif	file:/Users/ady/Documents/Temp%20storage%20for%20analysis/MET046/Bap31%20pre%20post/Split_cropped/20240520_MET046_abfirst_004.nd2_ZP-1.tif_FarRed.tif	378	378	MET046
-1	-1	0.67729549328243	0.50033635	0.7869716	4.5147204	0.18615228	0.14728685	1	0.9167473	0.09851778793916	0.584410500095266	13.714061	0	0	0.52	0	0.800000000000002	20240520_MET046_abfirst_004.nd2_ZP-2.tif_DAPI.tif	20240520_MET046_abfirst_004.nd2_ZP-2.tif_FarRed.tif	0	0	17	100	1	318	318	17	b'eLsgZrXzGy15B09EIZqTJrBIMhotdgdRPIACgEqxAMogdgBqwxbQ'	4b31c8b9c75f523124cfa201bab4b402	af1723bd41cbbc4fffa54e994374e84c	0	0	0	0	0	0	0	/Users/ady/Documents/Temp storage for analysis/MET046/Bap31 pre post/Split_cropped	/Users/ady/Documents/Temp storage for analysis/MET046/Bap31 pre post/Split_cropped	Done	65535	65535	0	0	file:/Users/ady/Documents/Temp%20storage%20for%20analysis/MET046/Bap31%20pre%20post/Split_cropped/20240520_MET046_abfirst_004.nd2_ZP-2.tif_DAPI.tif	file:/Users/ady/Documents/Temp%20storage%20for%20analysis/MET046/Bap31%20pre%20post/Split_cropped/20240520_MET046_abfirst_004.nd2_ZP-2.tif_FarRed.tif	436	436	MET046
-1	-1	0.326074803308812	1	0.999964	2.8722937	0.2862085	0.28992224	1	0.9066835	0.219799948837464	0.678554830163369	10.909081	0	0	0.49	0	0.75	20240520_MET046_abfirst_004.nd2_ZP-3.tif_DAPI.tif	20240520_MET046_abfirst_004.nd2_ZP-3.tif_FarRed.tif	0	0	18	100	1	444	444	18	b'eLsgZrXzGy15B09EIZqTJrBIMh4tdgdRPIACgEqxAMogdgBs9xbS'	6b01a5b0998421857063607a939f4320	a64d67a520ec34801afb6a1ebe70ba72	0	0	0	0	0	0	0	/Users/ady/Documents/Temp storage for analysis/MET046/Bap31 pre post/Split_cropped	/Users/ady/Documents/Temp storage for analysis/MET046/Bap31 pre post/Split_cropped	Done	65535	65535	0	0	file:/Users/ady/Documents/Temp%20storage%20for%20analysis/MET046/Bap31%20pre%20post/Split_cropped/20240520_MET046_abfirst_004.nd2_ZP-3.tif_DAPI.tif	file:/Users/ady/Documents/Temp%20storage%20for%20analysis/MET046/Bap31%20pre%20post/Split_cropped/20240520_MET046_abfirst_004.nd2_ZP-3.tif_FarRed.tif	342	342	MET046
-1	-1	0.369432173278503	1	0.99997866	3.632287	0.23733574	0.11832035	1	0.92847806	0.0774864184300227	0.579905909999373	11.409298	0	0	0.43	0	0.450000000000001	20240520_MET046_abfirst_004.nd2_ZP-4.tif_DAPI.tif	20240520_MET046_abfirst_004.nd2_ZP-4.tif_FarRed.tif	0	0	19	100	1	256	256	19	b'eLsgZrXzGy15B09EIZqTJrBIMhktdgdRPIACgEqxAMogdgBvKxbU'	99664ddff91cc1c5ee3e9653c8fef63d	b7c453204e929f97556d1d7b38171b5d	0	0	0	0	0	0	0	/Users/ady/Documents/Temp storage for analysis/MET046/Bap31 pre post/Split_cropped	/Users/ady/Documents/Temp storage for analysis/MET046/Bap31 pre post/Split_cropped	Done	65535	65535	0	0	file:/Users/ady/Documents/Temp%20storage%20for%20analysis/MET046/Bap31%20pre%20post/Split_cropped/20240520_MET046_abfirst_004.nd2_ZP-4.tif_DAPI.tif	file:/Users/ady/Documents/Temp%20storage%20for%20analysis/MET046/Bap31%20pre%20post/Split_cropped/20240520_MET046_abfirst_004.nd2_ZP-4.tif_FarRed.tif	628	628	MET046
-1	-1	0.216944387434595	1	0.9379786	4.647516	0.17701857	0.10152481	1	0.9070262	0.0670099993775743	0.567622679451263	8.947313	0	0	0.200000000000001	0	0.459999999999999	20240520_MET046_abfirst_004.nd2_ZP-5.tif_DAPI.tif	20240520_MET046_abfirst_004.nd2_ZP-5.tif_FarRed.tif	0	0	20	100	1	402	402	20	b'eLsgZrXzGy15B09EIZqTJrBIMh0tdgdRPIACgEqxAMogdgBxXxbW'	5d72b270767b4c83f714484eae2608dc	7621d99751773f39d36feb821738ae60	0	0	0	0	0	0	0	/Users/ady/Documents/Temp storage for analysis/MET046/Bap31 pre post/Split_cropped	/Users/ady/Documents/Temp storage for analysis/MET046/Bap31 pre post/Split_cropped	Done	65535	65535	0	0	file:/Users/ady/Documents/Temp%20storage%20for%20analysis/MET046/Bap31%20pre%20post/Split_cropped/20240520_MET046_abfirst_004.nd2_ZP-5.tif_DAPI.tif	file:/Users/ady/Documents/Temp%20storage%20for%20analysis/MET046/Bap31%20pre%20post/Split_cropped/20240520_MET046_abfirst_004.nd2_ZP-5.tif_FarRed.tif	332	332	MET046
-1	-1	0.462938359385385	0.20321131	0.35956648	3.6168377	0.23967595	0.12539168	1	0.931058	0.0871098094212131	0.63052734401454	12.18533	0	0	0.569999999999999	0	0.52	20240520_MET046_abfirst_005.nd2_ZP-1.tif_DAPI.tif	20240520_MET046_abfirst_005.nd2_ZP-1.tif_FarRed.tif	0	0	21	100	1	416	416	21	b'eLsgZrXzGy15B09EIZqTpqPF7mCMB1AAUCkWQBnEDgBq1RbQ'	2b12dae398cb74b8925b1a5dbea39443	2c6bba37c031bd1cbe80d124f33d2e0f	0	0	0	0	0	0	0	/Users/ady/Documents/Temp storage for analysis/MET046/Bap31 pre post/Split_cropped	/Users/ady/Documents/Temp storage for analysis/MET046/Bap31 pre post/Split_cropped	Done	65535	65535	0	0	file:/Users/ady/Documents/Temp%20storage%20for%20analysis/MET046/Bap31%20pre%20post/Split_cropped/20240520_MET046_abfirst_005.nd2_ZP-1.tif_DAPI.tif	file:/Users/ady/Documents/Temp%20storage%20for%20analysis/MET046/Bap31%20pre%20post/Split_cropped/20240520_MET046_abfirst_005.nd2_ZP-1.tif_FarRed.tif	408	408	MET046
-1	-1	0.368562140737938	1	0.9996868	4.0193844	0.2032553	0.16639003	1	0.903859	0.11869834294002	0.630682719788265	12.216082	0	0	0.77	0	0.899999999999999	20240520_MET046_abfirst_005.nd2_ZP-2.tif_DAPI.tif	20240520_MET046_abfirst_005.nd2_ZP-2.tif_FarRed.tif	0	0	22	100	1	384	384	22	b'eLsgZrXzGy15B09EIZqTprBIMhotdgdRPIACgEqxAMogdgBtCRbS'	0890280fb156320920d5b1a6a4c16ea9	46a6da8a967ee6cd160a105d7c3c075e	0	0	0	0	0	0	0	/Users/ady/Documents/Temp storage for analysis/MET046/Bap31 pre post/Split_cropped	/Users/ady/Documents/Temp storage for analysis/MET046/Bap31 pre post/Split_cropped	Done	65535	65535	0	0	file:/Users/ady/Documents/Temp%20storage%20for%20analysis/MET046/Bap31%20pre%20post/Split_cropped/20240520_MET046_abfirst_005.nd2_ZP-2.tif_DAPI.tif	file:/Users/ady/Documents/Temp%20storage%20for%20analysis/MET046/Bap31%20pre%20post/Split_cropped/20240520_MET046_abfirst_005.nd2_ZP-2.tif_FarRed.tif	504	504	MET046
-1	-1	0.218675394018928	1	0.9992888	2.411805	0.3435279	0.19394574	1	0.910232	0.150826775312386	0.701040543651476	5.5707874	0	0	0.58	0	0.65	20240520_MET046_abfirst_005.nd2_ZP-3.tif_DAPI.tif	20240520_MET046_abfirst_005.nd2_ZP-3.tif_FarRed.tif	0	0	23	100	1	366	366	23	b'eLsgZrXzGy15B09EIZqTprBIMh4tdgdRPIACgEqxAMogdgBvPRbU'	8c3770208ac1c22e8747842329782126	d34623ea4162d4a502fa17d736274361	0	0	0	0	0	0	0	/Users/ady/Documents/Temp storage for analysis/MET046/Bap31 pre post/Split_cropped	/Users/ady/Documents/Temp storage for analysis/MET046/Bap31 pre post/Split_cropped	Done	65535	65535	0	0	file:/Users/ady/Documents/Temp%20storage%20for%20analysis/MET046/Bap31%20pre%20post/Split_cropped/20240520_MET046_abfirst_005.nd2_ZP-3.tif_DAPI.tif	file:/Users/ady/Documents/Temp%20storage%20for%20analysis/MET046/Bap31%20pre%20post/Split_cropped/20240520_MET046_abfirst_005.nd2_ZP-3.tif_FarRed.tif	358	358	MET046
-1	-1	0.23357954028379	1	0.99996895	2.9301445	0.28415388	0.19681035	1	0.91247576	0.147132242731113	0.671691204531589	6.902815	0	0	0.569999999999999	0	0.609999999999999	20240520_MET046_abfirst_005.nd2_ZP-4.tif_DAPI.tif	20240520_MET046_abfirst_005.nd2_ZP-4.tif_FarRed.tif	0	0	24	100	1	350	350	24	b'eLsgZrXzGy15B09EIZqTprBIMhktdgdRPIACgEqxAMogdgBxcRbW'	aebd625653f14a55c707e2ba4ae3a2b0	5f8a5102006e1cde75af7c2330964092	0	0	0	0	0	0	0	/Users/ady/Documents/Temp storage for analysis/MET046/Bap31 pre post/Split_cropped	/Users/ady/Documents/Temp storage for analysis/MET046/Bap31 pre post/Split_cropped	Done	65535	65535	0	0	file:/Users/ady/Documents/Temp%20storage%20for%20analysis/MET046/Bap31%20pre%20post/Split_cropped/20240520_MET046_abfirst_005.nd2_ZP-4.tif_DAPI.tif	file:/Users/ady/Documents/Temp%20storage%20for%20analysis/MET046/Bap31%20pre%20post/Split_cropped/20240520_MET046_abfirst_005.nd2_ZP-4.tif_FarRed.tif	522	522	MET046
-1	-1	0.188379768755339	1	0.99991083	3.0686996	0.26724234	0.1621919	1	0.9055863	0.119928229041714	0.656415748107527	5.959434	0	0	0.67	0	0.85	20240520_MET046_abfirst_005.nd2_ZP-5.tif_DAPI.tif	20240520_MET046_abfirst_005.nd2_ZP-5.tif_FarRed.tif	0	0	25	100	1	364	364	25	b'eLsgZrXzGy15B09EIZqTprBIMh0tdgdRPIACgEqxAMogdgBzpRbY'	9e6cc714078fdb33ab18f55820dd256e	943897f1995691865b0773126c96846b	0	0	0	0	0	0	0	/Users/ady/Documents/Temp storage for analysis/MET046/Bap31 pre post/Split_cropped	/Users/ady/Documents/Temp storage for analysis/MET046/Bap31 pre post/Split_cropped	Done	65535	65535	0	0	file:/Users/ady/Documents/Temp%20storage%20for%20analysis/MET046/Bap31%20pre%20post/Split_cropped/20240520_MET046_abfirst_005.nd2_ZP-5.tif_DAPI.tif	file:/Users/ady/Documents/Temp%20storage%20for%20analysis/MET046/Bap31%20pre%20post/Split_cropped/20240520_MET046_abfirst_005.nd2_ZP-5.tif_FarRed.tif	460	460	MET046
-1	-1	0.218717759139194	1	0.99989796	1.0289006	0.94974816	1	1	0.9885325	0.929588181938807	0.912704765160323	1.2221364	0	0	0.19	0	0.550000000000001	20240520_MET046_abfirstc2_006.nd2_ZP-1.tif_DAPI.tif	20240520_MET046_abfirstc2_006.nd2_ZP-1.tif_FarRed.tif	0	0	26	100	1	428	428	26	b'eLsgZrXzGy15B09E4akgRwvewRIToCCgUjyAMokdALt5F/w='	6bd86029d4f43c03abd61ad556d75704	bcf6e77544bc2e5edc8b50b284b7cf09	0	0	0	0	0	0	0	/Users/ady/Documents/Temp storage for analysis/MET046/Bap31 pre post/Split_cropped	/Users/ady/Documents/Temp storage for analysis/MET046/Bap31 pre post/Split_cropped	Done	65535	65535	0	0	file:/Users/ady/Documents/Temp%20storage%20for%20analysis/MET046/Bap31%20pre%20post/Split_cropped/20240520_MET046_abfirstc2_006.nd2_ZP-1.tif_DAPI.tif	file:/Users/ady/Documents/Temp%20storage%20for%20analysis/MET046/Bap31%20pre%20post/Split_cropped/20240520_MET046_abfirstc2_006.nd2_ZP-1.tif_FarRed.tif	352	352	MET046
-1	-1	0.438898059148956	1	0.9988952	3.8633466	0.21569435	0.19668287	1	0.91285384	0.137373451300317	0.616182126504866	13.465126	0	0	0.340000000000002	0	0.4	20240520_MET046_abfirstc2_006.nd2_ZP-2.tif_DAPI.tif	20240520_MET046_abfirstc2_006.nd2_ZP-2.tif_FarRed.tif	0	0	27	100	1	240	240	27	b'eLsgZrXzGy15B09EYa0gjUYL3kEVE6AgoFI8gDKJHQC9rxf+'	1c27d1d8715e87e286a8e3634343c118	16390c45d8d684cadaaeefbafe28e556	0	0	0	0	0	0	0	/Users/ady/Documents/Temp storage for analysis/MET046/Bap31 pre post/Split_cropped	/Users/ady/Documents/Temp storage for analysis/MET046/Bap31 pre post/Split_cropped	Done	65535	65535	0	0	file:/Users/ady/Documents/Temp%20storage%20for%20analysis/MET046/Bap31%20pre%20post/Split_cropped/20240520_MET046_abfirstc2_006.nd2_ZP-2.tif_DAPI.tif	file:/Users/ady/Documents/Temp%20storage%20for%20analysis/MET046/Bap31%20pre%20post/Split_cropped/20240520_MET046_abfirstc2_006.nd2_ZP-2.tif_FarRed.tif	470	470	MET046
-1	-1	0.12535129149613	1	0.9192325	2.6955352	0.3212844	0.3351279	1	0.93060917	0.245684151992961	0.668421962778797	4.04755	0	0	0.27	0	0.470000000000001	20240520_MET046_abfirstc2_006.nd2_ZP-3.tif_DAPI.tif	20240520_MET046_abfirstc2_006.nd2_ZP-3.tif_FarRed.tif	0	0	28	100	1	414	414	28	b'eLsgZrXzGy15B09EYa0gjUcL3kEVE6AgoFI8gDKJHQC/5RgA'	4b6eaa5dcab4ceb82bb2510f95f08914	7f9887c5d0803a84447aa0e1886fe324	0	0	0	0	0	0	0	/Users/ady/Documents/Temp storage for analysis/MET046/Bap31 pre post/Split_cropped	/Users/ady/Documents/Temp storage for analysis/MET046/Bap31 pre post/Split_cropped	Done	65535	65535	0	0	file:/Users/ady/Documents/Temp%20storage%20for%20analysis/MET046/Bap31%20pre%20post/Split_cropped/20240520_MET046_abfirstc2_006.nd2_ZP-3.tif_DAPI.tif	file:/Users/ady/Documents/Temp%20storage%20for%20analysis/MET046/Bap31%20pre%20post/Split_cropped/20240520_MET046_abfirstc2_006.nd2_ZP-3.tif_FarRed.tif	302	302	MET046
-1	-1	0.262366450649913	1	0.9998498	0.9912711	0.9888269	1	1	0.99004817	0.94047349331382	0.927324445177873	1.2875607	0	0	0.26	0	0.51	20240520_MET046_abfirstc2_006.nd2_ZP-4.tif_DAPI.tif	20240520_MET046_abfirstc2_006.nd2_ZP-4.tif_FarRed.tif	0	0	29	100	1	314	314	29	b'eLsgZrXzGy15B09EYa0gTUYL3kEVE6AgoFI8gDKJHQDCGxgC'	c0cf4661b8e274bef2ecdf7cfdcd91bf	e33fd969b7089994fd8577f2eb5775ca	0	0	0	0	0	0	0	/Users/ady/Documents/Temp storage for analysis/MET046/Bap31 pre post/Split_cropped	/Users/ady/Documents/Temp storage for analysis/MET046/Bap31 pre post/Split_cropped	Done	65535	65535	0	0	file:/Users/ady/Documents/Temp%20storage%20for%20analysis/MET046/Bap31%20pre%20post/Split_cropped/20240520_MET046_abfirstc2_006.nd2_ZP-4.tif_DAPI.tif	file:/Users/ady/Documents/Temp%20storage%20for%20analysis/MET046/Bap31%20pre%20post/Split_cropped/20240520_MET046_abfirstc2_006.nd2_ZP-4.tif_FarRed.tif	454	454	MET046
-1	-1	0.3166751745804	1	0.99991566	1.0147728	0.96774626	1	1	0.99098057	0.942425424638222	0.929548079103104	1.4274343	0	0	0.34	0	0.740000000000002	20240520_MET046_abfirstc2_006.nd2_ZP-5.tif_DAPI.tif	20240520_MET046_abfirstc2_006.nd2_ZP-5.tif_FarRed.tif	0	0	30	100	1	596	596	30	b'eLsgZrXzGy15B09EYa0gTUcL3kEVE6AgoFI8gDKJHQDEURgE'	ee3b5f883f4b65113765531ee9f8bf90	812c14a618fb8fd7fafb68bbede98f8d	0	0	0	0	0	0	0	/Users/ady/Documents/Temp storage for analysis/MET046/Bap31 pre post/Split_cropped	/Users/ady/Documents/Temp storage for analysis/MET046/Bap31 pre post/Split_cropped	Done	65535	65535	0	0	file:/Users/ady/Documents/Temp%20storage%20for%20analysis/MET046/Bap31%20pre%20post/Split_cropped/20240520_MET046_abfirstc2_006.nd2_ZP-5.tif_DAPI.tif	file:/Users/ady/Documents/Temp%20storage%20for%20analysis/MET046/Bap31%20pre%20post/Split_cropped/20240520_MET046_abfirstc2_006.nd2_ZP-5.tif_FarRed.tif	400	400	MET046
-1	-1	0.173903448085232	1	0.99994445	1.000804	0.9840792	1	1	0.9924063	0.921739582770431	0.909086133247844	0.7902918	0	0	0.290000000000001	0	0.48	20240520_MET046_abfirstc2_007.nd2_ZP-1.tif_DAPI.tif	20240520_MET046_abfirstc2_007.nd2_ZP-1.tif_FarRed.tif	0	0	31	100	1	330	330	31	b'eLsgZrXzGy15B09EIVeQ5qMF7+CMCVAQUCkeQJnEDgC9wRf+'	d497c54133a08e03ecb38303a304c1ba	841269de337415e56394b8b34f738dac	0	0	0	0	0	0	0	/Users/ady/Documents/Temp storage for analysis/MET046/Bap31 pre post/Split_cropped	/Users/ady/Documents/Temp storage for analysis/MET046/Bap31 pre post/Split_cropped	Done	65535	65535	0	0	file:/Users/ady/Documents/Temp%20storage%20for%20analysis/MET046/Bap31%20pre%20post/Split_cropped/20240520_MET046_abfirstc2_007.nd2_ZP-1.tif_DAPI.tif	file:/Users/ady/Documents/Temp%20storage%20for%20analysis/MET046/Bap31%20pre%20post/Split_cropped/20240520_MET046_abfirstc2_007.nd2_ZP-1.tif_FarRed.tif	452	452	MET046
-1	-1	0.170750440363725	1	0.9991242	0.9921891	0.9940641	1	1	0.99312615	0.940811000266268	0.932109110048971	0.64908975	0	0	0.139999999999999	0	0.56	20240520_MET046_abfirstc2_007.nd2_ZP-2.tif_DAPI.tif	20240520_MET046_abfirstc2_007.nd2_ZP-2.tif_FarRed.tif	0	0	32	100	1	430	430	32	b'eLsgZrXzGy15B09EIVeQ5rBoMhoteAdVTICCgErxAMokdgC/9xgA'	021530c840614fd9b30ec4c8902c388e	142713fb5de5bb013d4d4455f98f3279	0	0	0	0	0	0	0	/Users/ady/Documents/Temp storage for analysis/MET046/Bap31 pre post/Split_cropped	/Users/ady/Documents/Temp storage for analysis/MET046/Bap31 pre post/Split_cropped	Done	65535	65535	0	0	file:/Users/ady/Documents/Temp%20storage%20for%20analysis/MET046/Bap31%20pre%20post/Split_cropped/20240520_MET046_abfirstc2_007.nd2_ZP-2.tif_DAPI.tif	file:/Users/ady/Documents/Temp%20storage%20for%20analysis/MET046/Bap31%20pre%20post/Split_cropped/20240520_MET046_abfirstc2_007.nd2_ZP-2.tif_FarRed.tif	418	418	MET046
-1	-1	-0.0124222611062052	0	NA	2.4614086	0.32531995	0.128852	1	0.89484376	0.102723720181563	0.716242120295564	-0.27581546	0	0	0.300000000000001	0	0.4	20240520_MET046_abfirstc2_007.nd2_ZP-3.tif_DAPI.tif	20240520_MET046_abfirstc2_007.nd2_ZP-3.tif_FarRed.tif	0	0	33	100	1	470	470	33	b'eLsgZrXzGy15B09EIVeQ5rBoMh4teAdVTICCgErxAMokdgDCLRgC'	e6e991891678d5554deb9abc4f314d4c	aba4766f8f644a951fa56d0e4ffcc94e	0	0	0	0	0	0	0	/Users/ady/Documents/Temp storage for analysis/MET046/Bap31 pre post/Split_cropped	/Users/ady/Documents/Temp storage for analysis/MET046/Bap31 pre post/Split_cropped	Done	65535	65535	0	0	file:/Users/ady/Documents/Temp%20storage%20for%20analysis/MET046/Bap31%20pre%20post/Split_cropped/20240520_MET046_abfirstc2_007.nd2_ZP-3.tif_DAPI.tif	file:/Users/ady/Documents/Temp%20storage%20for%20analysis/MET046/Bap31%20pre%20post/Split_cropped/20240520_MET046_abfirstc2_007.nd2_ZP-3.tif_FarRed.tif	444	444	MET046
-1	-1	0.160371104834537	1	0.99986196	2.6183887	0.3417969	0.14132845	1	0.94602174	0.102800710300058	0.677434023125637	3.3792353	0	0	0.369999999999997	0	0.829999999999998	20240520_MET046_abfirstc2_007.nd2_ZP-4.tif_DAPI.tif	20240520_MET046_abfirstc2_007.nd2_ZP-4.tif_FarRed.tif	0	0	34	100	1	462	462	34	b'eLsgZrXzGy15B09EIVeQ5rBoMhkteAdVTICCgErxAMokdgDEYxgE'	feb3925b39a98dca5ff00ee2af920873	e135088ebdd32319d5afc8149b17e51e	0	0	0	0	0	0	0	/Users/ady/Documents/Temp storage for analysis/MET046/Bap31 pre post/Split_cropped	/Users/ady/Documents/Temp storage for analysis/MET046/Bap31 pre post/Split_cropped	Done	65535	65535	0	0	file:/Users/ady/Documents/Temp%20storage%20for%20analysis/MET046/Bap31%20pre%20post/Split_cropped/20240520_MET046_abfirstc2_007.nd2_ZP-4.tif_DAPI.tif	file:/Users/ady/Documents/Temp%20storage%20for%20analysis/MET046/Bap31%20pre%20post/Split_cropped/20240520_MET046_abfirstc2_007.nd2_ZP-4.tif_FarRed.tif	454	454	MET046
-1	-1	0.424548964745056	1	0.9980675	5.4021297	0.15231356	0.06836468	1	0.9070929	0.0447583915637733	0.566682681740724	13.907593	0	0	0.350000000000001	0	0.949999999999999	20240520_MET046_abfirstc2_007.nd2_ZP-5.tif_DAPI.tif	20240520_MET046_abfirstc2_007.nd2_ZP-5.tif_FarRed.tif	0	0	35	100	1	466	466	35	b'eLsgZrXzGy15B09EIVeQ5rBoMh0teAdVTICCgErxAMokdgDGmRgG'	ea283635c7df09fcec05f91a4519a11c	107fd3b715d0f3c1f7ded09a78dc4357	0	0	0	0	0	0	0	/Users/ady/Documents/Temp storage for analysis/MET046/Bap31 pre post/Split_cropped	/Users/ady/Documents/Temp storage for analysis/MET046/Bap31 pre post/Split_cropped	Done	65535	65535	0	0	file:/Users/ady/Documents/Temp%20storage%20for%20analysis/MET046/Bap31%20pre%20post/Split_cropped/20240520_MET046_abfirstc2_007.nd2_ZP-5.tif_DAPI.tif	file:/Users/ady/Documents/Temp%20storage%20for%20analysis/MET046/Bap31%20pre%20post/Split_cropped/20240520_MET046_abfirstc2_007.nd2_ZP-5.tif_FarRed.tif	476	476	MET046
-1	-1	0.22457713542558	1	0.9999574	1.0626343	0.910173	1	1	0.9834537	0.928755772809047	0.908783563881786	1.4947095	0	0	0.35	0	0.6	20240520_MET046_abfirstc2_008.nd2_ZP-1.tif_DAPI.tif	20240520_MET046_abfirstc2_008.nd2_ZP-1.tif_FarRed.tif	0	0	36	100	1	364	364	36	b'eLsgZrXzGy15B09EIVeQFqMF7+CMCVAQUCkeQJnEDgDACRgA'	95927f16749f044599af9c3bbe350534	41e2cb2fca5fafaa61f11194da39cac1	0	0	0	0	0	0	0	/Users/ady/Documents/Temp storage for analysis/MET046/Bap31 pre post/Split_cropped	/Users/ady/Documents/Temp storage for analysis/MET046/Bap31 pre post/Split_cropped	Done	65535	65535	0	0	file:/Users/ady/Documents/Temp%20storage%20for%20analysis/MET046/Bap31%20pre%20post/Split_cropped/20240520_MET046_abfirstc2_008.nd2_ZP-1.tif_DAPI.tif	file:/Users/ady/Documents/Temp%20storage%20for%20analysis/MET046/Bap31%20pre%20post/Split_cropped/20240520_MET046_abfirstc2_008.nd2_ZP-1.tif_FarRed.tif	400	400	MET046
-1	-1	0.23146398763724	1	0.9999643	3.1883953	0.25700432	0.17354366	1	0.90522456	0.130663494625611	0.675214256845082	8.265375	0	0	0.289999999999999	0	0.669999999999998	20240520_MET046_abfirstc2_008.nd2_ZP-2.tif_DAPI.tif	20240520_MET046_abfirstc2_008.nd2_ZP-2.tif_FarRed.tif	0	0	37	100	1	388	388	37	b'eLsgZrXzGy15B09EIVeQFrBoMhoteAdVTICCgErxAMokdgDCPxgC'	a9f9120b640836b08bf012d7192b9fd1	9ad62192bc01fb25b4c1e4b8aaa50642	0	0	0	0	0	0	0	/Users/ady/Documents/Temp storage for analysis/MET046/Bap31 pre post/Split_cropped	/Users/ady/Documents/Temp storage for analysis/MET046/Bap31 pre post/Split_cropped	Done	65535	65535	0	0	file:/Users/ady/Documents/Temp%20storage%20for%20analysis/MET046/Bap31%20pre%20post/Split_cropped/20240520_MET046_abfirstc2_008.nd2_ZP-2.tif_DAPI.tif	file:/Users/ady/Documents/Temp%20storage%20for%20analysis/MET046/Bap31%20pre%20post/Split_cropped/20240520_MET046_abfirstc2_008.nd2_ZP-2.tif_FarRed.tif	378	378	MET046
-1	-1	0.281298675226911	1	0.9999917	4.4487925	0.18239848	0.18148431	1	0.90080684	0.127118314456802	0.612064567630164	14.786211	0	0	0.18	0	0.569999999999999	20240520_MET046_abfirstc2_008.nd2_ZP-3.tif_DAPI.tif	20240520_MET046_abfirstc2_008.nd2_ZP-3.tif_FarRed.tif	0	0	38	100	1	362	362	38	b'eLsgZrXzGy15B09EIVeQFrBoMh4teAdVTICCgErxAMokdgDEdRgE'	529adff83602de68fc99e727e2b38bc6	a6f1543ed9e39a9758e62d20960004f0	0	0	0	0	0	0	0	/Users/ady/Documents/Temp storage for analysis/MET046/Bap31 pre post/Split_cropped	/Users/ady/Documents/Temp storage for analysis/MET046/Bap31 pre post/Split_cropped	Done	65535	65535	0	0	file:/Users/ady/Documents/Temp%20storage%20for%20analysis/MET046/Bap31%20pre%20post/Split_cropped/20240520_MET046_abfirstc2_008.nd2_ZP-3.tif_DAPI.tif	file:/Users/ady/Documents/Temp%20storage%20for%20analysis/MET046/Bap31%20pre%20post/Split_cropped/20240520_MET046_abfirstc2_008.nd2_ZP-3.tif_FarRed.tif	504	504	MET046
-1	-1	0.312485642093502	1	0.986718	4.665686	0.18198524	0.10276609	1	0.92145866	0.0715102792659324	0.627316470365739	11.925357	0	0	0.24	0	0.859999999999998	20240520_MET046_abfirstc2_008.nd2_ZP-4.tif_DAPI.tif	20240520_MET046_abfirstc2_008.nd2_ZP-4.tif_FarRed.tif	0	0	39	100	1	556	556	39	b'eLsgZrXzGy15B09EIVeQFrBoMhkteAdVTICCgErxAMokdgDGqxgG'	070af0147ba1f52dec9b2f20b678066b	2e77fbdcaf9c05c197bea79d10eb6329	0	0	0	0	0	0	0	/Users/ady/Documents/Temp storage for analysis/MET046/Bap31 pre post/Split_cropped	/Users/ady/Documents/Temp storage for analysis/MET046/Bap31 pre post/Split_cropped	Done	65535	65535	0	0	file:/Users/ady/Documents/Temp%20storage%20for%20analysis/MET046/Bap31%20pre%20post/Split_cropped/20240520_MET046_abfirstc2_008.nd2_ZP-4.tif_DAPI.tif	file:/Users/ady/Documents/Temp%20storage%20for%20analysis/MET046/Bap31%20pre%20post/Split_cropped/20240520_MET046_abfirstc2_008.nd2_ZP-4.tif_FarRed.tif	422	422	MET046
-1	-1	0.123366855391891	1	0.99991465	2.3378859	0.34557855	0.32293123	1	0.8988455	0.257639991986069	0.715300624113858	3.5564408	0	0	0.220000000000002	0	0.58	20240520_MET046_abfirstc2_008.nd2_ZP-5.tif_DAPI.tif	20240520_MET046_abfirstc2_008.nd2_ZP-5.tif_FarRed.tif	0	0	40	100	1	476	476	40	b'eLsgZrXzGy15B09EIVeQFrBoMh0teAdVTICCgErxAMokdgDI4RgI'	39adcc96af5ee80729ad75a5e1082e5b	e277fa7803ffb9d26fa16f81a8194b0c	0	0	0	0	0	0	0	/Users/ady/Documents/Temp storage for analysis/MET046/Bap31 pre post/Split_cropped	/Users/ady/Documents/Temp storage for analysis/MET046/Bap31 pre post/Split_cropped	Done	65535	65535	0	0	file:/Users/ady/Documents/Temp%20storage%20for%20analysis/MET046/Bap31%20pre%20post/Split_cropped/20240520_MET046_abfirstc2_008.nd2_ZP-5.tif_DAPI.tif	file:/Users/ady/Documents/Temp%20storage%20for%20analysis/MET046/Bap31%20pre%20post/Split_cropped/20240520_MET046_abfirstc2_008.nd2_ZP-5.tif_FarRed.tif	356	356	MET046
-1	-1	0.166417286977218	1	0.999969	5.449903	0.15636967	0.02209429	1	0.92314655	0.0114986096436823	0.454153874816192	4.8302016	0	0	0.209999999999999	0	0.520000000000001	20240520_MET046_abfirstc2_009.nd2_ZP-1.tif_DAPI.tif	20240520_MET046_abfirstc2_009.nd2_ZP-1.tif_FarRed.tif	0	0	41	100	1	500	500	41	b'eLsgZrXzGy15B09EIVeQlqMF7+CMCVAQUCkeQJnEDgDCURgC'	2eb3815c559387a6eb9ff9341aa156d7	e5c188f79ad92929be7ad1343b925464	0	0	0	0	0	0	0	/Users/ady/Documents/Temp storage for analysis/MET046/Bap31 pre post/Split_cropped	/Users/ady/Documents/Temp storage for analysis/MET046/Bap31 pre post/Split_cropped	Done	65535	65535	0	0	file:/Users/ady/Documents/Temp%20storage%20for%20analysis/MET046/Bap31%20pre%20post/Split_cropped/20240520_MET046_abfirstc2_009.nd2_ZP-1.tif_DAPI.tif	file:/Users/ady/Documents/Temp%20storage%20for%20analysis/MET046/Bap31%20pre%20post/Split_cropped/20240520_MET046_abfirstc2_009.nd2_ZP-1.tif_FarRed.tif	284	284	MET046
-1	-1	0.462580683825693	1	0.99998593	4.2670083	0.19175796	0.12675878	1	0.90456223	0.0909087187102671	0.635069897051893	13.873703	0	0	0.229999999999999	0	0.720000000000001	20240520_MET046_abfirstc2_009.nd2_ZP-2.tif_DAPI.tif	20240520_MET046_abfirstc2_009.nd2_ZP-2.tif_FarRed.tif	0	0	42	100	1	388	388	42	b'eLsgZrXzGy15B09EIVeQlrBoMhoteAdVTICCgErxAMokdgDEhxgE'	9fdf23bc79708857b6646329dffa062c	e886043c6e136d05b3a3a3f1af3913b7	0	0	0	0	0	0	0	/Users/ady/Documents/Temp storage for analysis/MET046/Bap31 pre post/Split_cropped	/Users/ady/Documents/Temp storage for analysis/MET046/Bap31 pre post/Split_cropped	Done	65535	65535	0	0	file:/Users/ady/Documents/Temp%20storage%20for%20analysis/MET046/Bap31%20pre%20post/Split_cropped/20240520_MET046_abfirstc2_009.nd2_ZP-2.tif_DAPI.tif	file:/Users/ady/Documents/Temp%20storage%20for%20analysis/MET046/Bap31%20pre%20post/Split_cropped/20240520_MET046_abfirstc2_009.nd2_ZP-2.tif_FarRed.tif	564	564	MET046
-1	-1	0.296050328533618	1	0.9999324	3.8725834	0.20528102	0.19975212	1	0.8916097	0.145345456361452	0.633550406396329	12.0263405	0	0	0.209999999999999	0	0.460000000000001	20240520_MET046_abfirstc2_009.nd2_ZP-3.tif_DAPI.tif	20240520_MET046_abfirstc2_009.nd2_ZP-3.tif_FarRed.tif	0	0	43	100	1	392	392	43	b'eLsgZrXzGy15B09EIVeQlrBoMh4teAdVTICCgErxAMokdgDGvRgG'	ac7b1baf0fab6267347f9d11961e3f6f	575aedfbe03f7bfc7783b96ee327ccbf	0	0	0	0	0	0	0	/Users/ady/Documents/Temp storage for analysis/MET046/Bap31 pre post/Split_cropped	/Users/ady/Documents/Temp storage for analysis/MET046/Bap31 pre post/Split_cropped	Done	65535	65535	0	0	file:/Users/ady/Documents/Temp%20storage%20for%20analysis/MET046/Bap31%20pre%20post/Split_cropped/20240520_MET046_abfirstc2_009.nd2_ZP-3.tif_DAPI.tif	file:/Users/ady/Documents/Temp%20storage%20for%20analysis/MET046/Bap31%20pre%20post/Split_cropped/20240520_MET046_abfirstc2_009.nd2_ZP-3.tif_FarRed.tif	326	326	MET046
-1	-1	0.459261992872813	0.407347	0.55241597	2.815308	0.30472884	0.2963124	1	0.9262319	0.216264075058653	0.660468318555337	10.775332	0	0	0.140000000000001	0	0.379999999999999	20240520_MET046_abfirstc2_009.nd2_ZP-4.tif_DAPI.tif	20240520_MET046_abfirstc2_009.nd2_ZP-4.tif_FarRed.tif	0	0	44	100	1	328	328	44	b'eLsgZrXzGy15B09EIVeQlrBoMhkteAdVTICCgErxAMokdgDI8xgI'	a7344141351b9b7cb8cd7405a4e46a7b	a4870db4d9f90a51dab78e69ab9b2686	0	0	0	0	0	0	0	/Users/ady/Documents/Temp storage for analysis/MET046/Bap31 pre post/Split_cropped	/Users/ady/Documents/Temp storage for analysis/MET046/Bap31 pre post/Split_cropped	Done	65535	65535	0	0	file:/Users/ady/Documents/Temp%20storage%20for%20analysis/MET046/Bap31%20pre%20post/Split_cropped/20240520_MET046_abfirstc2_009.nd2_ZP-4.tif_DAPI.tif	file:/Users/ady/Documents/Temp%20storage%20for%20analysis/MET046/Bap31%20pre%20post/Split_cropped/20240520_MET046_abfirstc2_009.nd2_ZP-4.tif_FarRed.tif	244	244	MET046
-1	-1	0.302010449805461	1	0.9999788	3.1664984	0.25981688	0.1998835	1	0.90703344	0.149330616799822	0.668533413027755	9.949239	0	0	0.319999999999999	0	0.460000000000001	20240520_MET046_abfirstc2_009.nd2_ZP-5.tif_DAPI.tif	20240520_MET046_abfirstc2_009.nd2_ZP-5.tif_FarRed.tif	0	0	45	100	1	248	248	45	b'eLsgZrXzGy15B09EIVeQlrBoMh0teAdVTICCgErxAMokdgDLKRgK'	aadcedc772040a80682c59ff8d92f246	1ecc8c20b85a8043fdb0676596253d2a	0	0	0	0	0	0	0	/Users/ady/Documents/Temp storage for analysis/MET046/Bap31 pre post/Split_cropped	/Users/ady/Documents/Temp storage for analysis/MET046/Bap31 pre post/Split_cropped	Done	65535	65535	0	0	file:/Users/ady/Documents/Temp%20storage%20for%20analysis/MET046/Bap31%20pre%20post/Split_cropped/20240520_MET046_abfirstc2_009.nd2_ZP-5.tif_DAPI.tif	file:/Users/ady/Documents/Temp%20storage%20for%20analysis/MET046/Bap31%20pre%20post/Split_cropped/20240520_MET046_abfirstc2_009.nd2_ZP-5.tif_FarRed.tif	412	412	MET046
-1	-1	0.348708377854147	1	0.9999829	3.6940808	0.22006144	0.16507313	1	0.90162337	0.118438853742455	0.631897325457598	8.640736	0	0	0.25	0	0.799999999999997	20240520_MET046_abfirstc2_010.nd2_ZP-1.tif_DAPI.tif	20240520_MET046_abfirstc2_010.nd2_ZP-1.tif_FarRed.tif	0	0	46	100	1	472	472	46	b'eLsgZrXzGy15B09EIVWQhgajBe/gjAlQEFApHkCZxA4AsBMX8g=='	680f5b9e75b3ce9c7abfa0a2aae2dd52	0a6ddb60254efed490559cbdea240cf7	0	0	0	0	0	0	0	/Users/ady/Documents/Temp storage for analysis/MET046/Bap31 pre post/Split_cropped	/Users/ady/Documents/Temp storage for analysis/MET046/Bap31 pre post/Split_cropped	Done	65535	65535	0	0	file:/Users/ady/Documents/Temp%20storage%20for%20analysis/MET046/Bap31%20pre%20post/Split_cropped/20240520_MET046_abfirstc2_010.nd2_ZP-1.tif_DAPI.tif	file:/Users/ady/Documents/Temp%20storage%20for%20analysis/MET046/Bap31%20pre%20post/Split_cropped/20240520_MET046_abfirstc2_010.nd2_ZP-1.tif_FarRed.tif	480	480	MET046
-1	-1	0.227399026237708	1	0.9999808	3.4241211	0.24634081	0.14162754	1	0.918423	0.0999157016412889	0.629852590370179	7.597451	0	0	0.340000000000002	0	0.720000000000002	20240520_MET046_abfirstc2_010.nd2_ZP-2.tif_DAPI.tif	20240520_MET046_abfirstc2_010.nd2_ZP-2.tif_FarRed.tif	0	0	47	100	1	368	368	47	b'eLsgZrXzGy15B09EIVWQhgawaDIaLXgHVUyAgoBK8QDKJHYAskkX9A=='	8511eb453cc1f7b720d24632eaca1a74	8ea465585e1351eda901767707c23e28	0	0	0	0	0	0	0	/Users/ady/Documents/Temp storage for analysis/MET046/Bap31 pre post/Split_cropped	/Users/ady/Documents/Temp storage for analysis/MET046/Bap31 pre post/Split_cropped	Done	65535	65535	0	0	file:/Users/ady/Documents/Temp%20storage%20for%20analysis/MET046/Bap31%20pre%20post/Split_cropped/20240520_MET046_abfirstc2_010.nd2_ZP-2.tif_DAPI.tif	file:/Users/ady/Documents/Temp%20storage%20for%20analysis/MET046/Bap31%20pre%20post/Split_cropped/20240520_MET046_abfirstc2_010.nd2_ZP-2.tif_FarRed.tif	540	540	MET046
-1	-1	0.212966918593818	1	0.99997574	3.0445359	0.25954288	0.06488629	1	0.88892496	0.047846379735851	0.636428350095265	4.408509	0	0	0.289999999999999	0	0.629999999999999	20240520_MET046_abfirstc2_010.nd2_ZP-3.tif_DAPI.tif	20240520_MET046_abfirstc2_010.nd2_ZP-3.tif_FarRed.tif	0	0	48	100	1	392	392	48	b'eLsgZrXzGy15B09EIVWQhgawaDIeLXgHVUyAgoBK8QDKJHYAtH8X9g=='	1f740accc2c4a8cf1d979f1d7462f7c9	23d0d65f9ed80d87908d2cbd29713ae2	0	0	0	0	0	0	0	/Users/ady/Documents/Temp storage for analysis/MET046/Bap31 pre post/Split_cropped	/Users/ady/Documents/Temp storage for analysis/MET046/Bap31 pre post/Split_cropped	Done	65535	65535	0	0	file:/Users/ady/Documents/Temp%20storage%20for%20analysis/MET046/Bap31%20pre%20post/Split_cropped/20240520_MET046_abfirstc2_010.nd2_ZP-3.tif_DAPI.tif	file:/Users/ady/Documents/Temp%20storage%20for%20analysis/MET046/Bap31%20pre%20post/Split_cropped/20240520_MET046_abfirstc2_010.nd2_ZP-3.tif_FarRed.tif	406	406	MET046
-1	-1	0.165138635927305	1	0.9999127	5.359487	0.15177146	0.02916911	1	0.9018964	0.0174491527754882	0.505216350627477	4.7472095	0	0	0.289999999999999	0	0.660000000000004	20240520_MET046_abfirstc2_010.nd2_ZP-4.tif_DAPI.tif	20240520_MET046_abfirstc2_010.nd2_ZP-4.tif_FarRed.tif	0	0	49	100	1	462	462	49	b'eLsgZrXzGy15B09EIVWQhgawaDIZLXgHVUyAgoBK8QDKJHYAtrUX+A=='	3778bfecfbaebc1203c99ec176215334	ec9d832d68cb20eeabafb96486bd6a41	0	0	0	0	0	0	0	/Users/ady/Documents/Temp storage for analysis/MET046/Bap31 pre post/Split_cropped	/Users/ady/Documents/Temp storage for analysis/MET046/Bap31 pre post/Split_cropped	Done	65535	65535	0	0	file:/Users/ady/Documents/Temp%20storage%20for%20analysis/MET046/Bap31%20pre%20post/Split_cropped/20240520_MET046_abfirstc2_010.nd2_ZP-4.tif_DAPI.tif	file:/Users/ady/Documents/Temp%20storage%20for%20analysis/MET046/Bap31%20pre%20post/Split_cropped/20240520_MET046_abfirstc2_010.nd2_ZP-4.tif_FarRed.tif	364	364	MET046
-1	-1	0.189883206007662	1	0.997639	2.9716458	0.29220915	0.11767581	1	0.93184876	0.0881224332309985	0.694776967272116	4.0551176	0	0	0.130000000000003	0	1.05	20240520_MET046_abfirstc2_010.nd2_ZP-5.tif_DAPI.tif	20240520_MET046_abfirstc2_010.nd2_ZP-5.tif_FarRed.tif	0	0	50	100	1	510	510	50	b'eLsgZrXzGy15B09EIVWQhgawaDIdLXgHVUyAgoBK8QDKJHYAuOsX+g=='	d0f5a34cdb4ce2b8f6311fa8889ac672	45a1522a28d897b006e26d999d7bbfdc	0	0	0	0	0	0	0	/Users/ady/Documents/Temp storage for analysis/MET046/Bap31 pre post/Split_cropped	/Users/ady/Documents/Temp storage for analysis/MET046/Bap31 pre post/Split_cropped	Done	65535	65535	0	0	file:/Users/ady/Documents/Temp%20storage%20for%20analysis/MET046/Bap31%20pre%20post/Split_cropped/20240520_MET046_abfirstc2_010.nd2_ZP-5.tif_DAPI.tif	file:/Users/ady/Documents/Temp%20storage%20for%20analysis/MET046/Bap31%20pre%20post/Split_cropped/20240520_MET046_abfirstc2_010.nd2_ZP-5.tif_FarRed.tif	542	542	MET046
-1	-1	0.381359892701195	1	0.9973677	2.7326007	0.2930318	0.44277737	1	0.8948402	0.328466731491732	0.644015923518534	6.7569504	0	0	0.18	0	0.299999999999997	20240809_OPT039_CHARDONNAY_LEFT006.nd2_ZP-1.tif_DAPI.tif	20240809_OPT039_CHARDONNAY_LEFT006.nd2_ZP-1.tif_FarRed.tif	0	0	51	100	1	210	210	51	b'eLsYZHz1Gy04BzpesObh0dJzoEIe5GUqhTsoE9gBAP56Cow='	0bcca0257b3ee06459c41833767e7358	075c88090983f1552632ec8025b201b6	0	0	0	0	0	0	0	/Users/ady/Documents/Temp storage for analysis/MET059/Bap31/Split	/Users/ady/Documents/Temp storage for analysis/MET059/Bap31/Split	Done	65535	65535	0	0	file:/Users/ady/Documents/Temp%20storage%20for%20analysis/MET059/Bap31/Split/20240809_OPT039_CHARDONNAY_LEFT006.nd2_ZP-1.tif_DAPI.tif	file:/Users/ady/Documents/Temp%20storage%20for%20analysis/MET059/Bap31/Split/20240809_OPT039_CHARDONNAY_LEFT006.nd2_ZP-1.tif_FarRed.tif	227	227	MET059
-1	-1	0.432776544364265	1	0.9866859	2.4003937	0.3649399	0.48531464	1	0.9359484	0.342458988585669	0.637051888060859	12.657099	0	0	0.180000000000001	0	0.249999999999998	20240809_OPT039_CHARDONNAY_LEFT006.nd2_ZP-2.tif_DAPI.tif	20240809_OPT039_CHARDONNAY_LEFT006.nd2_ZP-2.tif_FarRed.tif	0	0	52	100	1	220	220	52	b'eLsYZHz1Gy04Bzpe0PKw0WjpOaAhD/IylcIdlAnsAACvCo4='	57c0fd9b14544ef96a578f47ddaafdb5	9be1bac80740045a0c6860948b2c1bc1	0	0	0	0	0	0	0	/Users/ady/Documents/Temp storage for analysis/MET059/Bap31/Split	/Users/ady/Documents/Temp storage for analysis/MET059/Bap31/Split	Done	65535	65535	0	0	file:/Users/ady/Documents/Temp%20storage%20for%20analysis/MET059/Bap31/Split/20240809_OPT039_CHARDONNAY_LEFT006.nd2_ZP-2.tif_DAPI.tif	file:/Users/ady/Documents/Temp%20storage%20for%20analysis/MET059/Bap31/Split/20240809_OPT039_CHARDONNAY_LEFT006.nd2_ZP-2.tif_FarRed.tif	145	145	MET059
-1	-1	0.414437923385553	0.34143445	0.51690686	1.628238	0.50007355	0.66208655	1	0.9023518	0.570767501811534	0.78299217441735	8.623433	0	0	0.199999999999999	0	0.310000000000002	20240809_OPT039_CHARDONNAY_LEFT006.nd2_ZP-3.tif_DAPI.tif	20240809_OPT039_CHARDONNAY_LEFT006.nd2_ZP-3.tif_FarRed.tif	0	0	53	100	1	220	220	53	b'eLsYZHz1Gy04Bzpe0PKw8WjpOaAhD/IylcIdlAnsAALVCpA='	7d2a6ce596dd8852c3ec6eb4b38853d5	5ab93124922604d77f72154fe15910a7	0	0	0	0	0	0	0	/Users/ady/Documents/Temp storage for analysis/MET059/Bap31/Split	/Users/ady/Documents/Temp storage for analysis/MET059/Bap31/Split	Done	65535	65535	0	0	file:/Users/ady/Documents/Temp%20storage%20for%20analysis/MET059/Bap31/Split/20240809_OPT039_CHARDONNAY_LEFT006.nd2_ZP-3.tif_DAPI.tif	file:/Users/ady/Documents/Temp%20storage%20for%20analysis/MET059/Bap31/Split/20240809_OPT039_CHARDONNAY_LEFT006.nd2_ZP-3.tif_FarRed.tif	230	230	MET059
-1	-1	0.223031393121206	1	0.9836681	1.2686666	0.6407102	1	1	0.9015806	0.92715911757082	0.859828253573825	5.0251427	0	0	0.229999999999999	0	0.290000000000001	20240809_OPT039_CHARDONNAY_LEFT006.nd2_ZP-4.tif_DAPI.tif	20240809_OPT039_CHARDONNAY_LEFT006.nd2_ZP-4.tif_FarRed.tif	0	0	54	100	1	265	265	54	b'eLsYZHz1Gy04Bzpe0PKwyWjpOaAhD/IylcIdlAnsAAT7CpI='	33003c2a9643c1efd2b7dd041f55cb5c	f1a05135950ea070e1fd4f342dcc7322	0	0	0	0	0	0	0	/Users/ady/Documents/Temp storage for analysis/MET059/Bap31/Split	/Users/ady/Documents/Temp storage for analysis/MET059/Bap31/Split	Done	65535	65535	0	0	file:/Users/ady/Documents/Temp%20storage%20for%20analysis/MET059/Bap31/Split/20240809_OPT039_CHARDONNAY_LEFT006.nd2_ZP-4.tif_DAPI.tif	file:/Users/ady/Documents/Temp%20storage%20for%20analysis/MET059/Bap31/Split/20240809_OPT039_CHARDONNAY_LEFT006.nd2_ZP-4.tif_FarRed.tif	236	236	MET059
-1	-1	0.22272323171249	1	0.9983785	1.5269346	0.50836056	0.8839017	1	0.881041	0.78160940244802	0.792342849390826	5.2779436	0	0	0.210000000000001	0	0.240000000000002	20240809_OPT039_CHARDONNAY_LEFT006.nd2_ZP-5.tif_DAPI.tif	20240809_OPT039_CHARDONNAY_LEFT006.nd2_ZP-5.tif_FarRed.tif	0	0	55	100	1	170	170	55	b'eLsYZHz1Gy04Bzpe0PKw6WjpOaAhD/IylcIdlAnsAAchCpQ='	205e0426a2e4d8698f821bbd5f7977b9	0e88db84a89adda1e908c3583bf76cdd	0	0	0	0	0	0	0	/Users/ady/Documents/Temp storage for analysis/MET059/Bap31/Split	/Users/ady/Documents/Temp storage for analysis/MET059/Bap31/Split	Done	65535	65535	0	0	file:/Users/ady/Documents/Temp%20storage%20for%20analysis/MET059/Bap31/Split/20240809_OPT039_CHARDONNAY_LEFT006.nd2_ZP-5.tif_DAPI.tif	file:/Users/ady/Documents/Temp%20storage%20for%20analysis/MET059/Bap31/Split/20240809_OPT039_CHARDONNAY_LEFT006.nd2_ZP-5.tif_FarRed.tif	203	203	MET059
-1	-1	0.361870573919076	1	0.9999705	2.319292	0.3805124	0.56786317	1	0.93942505	0.408426050877165	0.655598891592143	5.2958703	0	0	0.15	0	0.250000000000004	20240809_OPT039_CHARDONNAY_LEFT007.nd2_ZP-1.tif_DAPI.tif	20240809_OPT039_CHARDONNAY_LEFT007.nd2_ZP-1.tif_FarRed.tif	0	0	56	100	1	168	168	56	b'eLsYZHz1Gy04BzpeIHnYfLT0HBwhD/IylcIdlAnsAADBCo4='	a185418348eb07783f8228fe9d544748	761850ec5d7b8d6daa4495c9fe504d86	0	0	0	0	0	0	0	/Users/ady/Documents/Temp storage for analysis/MET059/Bap31/Split	/Users/ady/Documents/Temp storage for analysis/MET059/Bap31/Split	Done	65535	65535	0	0	file:/Users/ady/Documents/Temp%20storage%20for%20analysis/MET059/Bap31/Split/20240809_OPT039_CHARDONNAY_LEFT007.nd2_ZP-1.tif_DAPI.tif	file:/Users/ady/Documents/Temp%20storage%20for%20analysis/MET059/Bap31/Split/20240809_OPT039_CHARDONNAY_LEFT007.nd2_ZP-1.tif_FarRed.tif	312	312	MET059
-1	-1	0.39555527225789	1	0.9947009	1.9862949	0.38875595	0.5851004	1	0.87873995	0.477531142202765	0.710945528748888	4.5348186	0	0	0.18	0	0.230000000000004	20240809_OPT039_CHARDONNAY_LEFT007.nd2_ZP-2.tif_DAPI.tif	20240809_OPT039_CHARDONNAY_LEFT007.nd2_ZP-2.tif_FarRed.tif	0	0	57	100	1	213	213	57	b'eLsYZHz1Gy04BzpeIHnYHBYtRqOl54CGPMjLVAp3UCawAwAC5wqQ'	a939e383933c3e49d3a29924e5565633	e20c8b9576cda85069a3acbbd5b26dae	0	0	0	0	0	0	0	/Users/ady/Documents/Temp storage for analysis/MET059/Bap31/Split	/Users/ady/Documents/Temp storage for analysis/MET059/Bap31/Split	Done	65535	65535	0	0	file:/Users/ady/Documents/Temp%20storage%20for%20analysis/MET059/Bap31/Split/20240809_OPT039_CHARDONNAY_LEFT007.nd2_ZP-2.tif_DAPI.tif	file:/Users/ady/Documents/Temp%20storage%20for%20analysis/MET059/Bap31/Split/20240809_OPT039_CHARDONNAY_LEFT007.nd2_ZP-2.tif_FarRed.tif	209	209	MET059
-1	-1	0.415355600748997	0.37784716	0.600346	1.2278299	0.69632876	1	1	0.9246477	0.934947077969844	0.885698671516921	6.109913	0	0	0.16	0	0.42	20240809_OPT039_CHARDONNAY_LEFT007.nd2_ZP-3.tif_DAPI.tif	20240809_OPT039_CHARDONNAY_LEFT007.nd2_ZP-3.tif_FarRed.tif	0	0	58	100	1	207	207	58	b'eLsYZHz1Gy04BzpeIHnYHBYtxqOl54CGPMjLVAp3UCawAwAFDQqS'	50806fd862e09597440d41dacb6b8c48	f66fd5ab13c552c51a221a961fdcdae9	0	0	0	0	0	0	0	/Users/ady/Documents/Temp storage for analysis/MET059/Bap31/Split	/Users/ady/Documents/Temp storage for analysis/MET059/Bap31/Split	Done	65535	65535	0	0	file:/Users/ady/Documents/Temp%20storage%20for%20analysis/MET059/Bap31/Split/20240809_OPT039_CHARDONNAY_LEFT007.nd2_ZP-3.tif_DAPI.tif	file:/Users/ady/Documents/Temp%20storage%20for%20analysis/MET059/Bap31/Split/20240809_OPT039_CHARDONNAY_LEFT007.nd2_ZP-3.tif_FarRed.tif	324	324	MET059
-1	-1	0.300810037199315	1	0.9993456	1.373559	0.6317116	1	1	0.9315005	0.893144257109007	0.837825014788497	5.4737673	0	0	0.19	0	0.41	20240809_OPT039_CHARDONNAY_LEFT007.nd2_ZP-4.tif_DAPI.tif	20240809_OPT039_CHARDONNAY_LEFT007.nd2_ZP-4.tif_FarRed.tif	0	0	59	100	1	203	203	59	b'eLsYZHz1Gy04BzpeIHnYHBYtJqOl54CGPMjLVAp3UCawAwAHMwqU'	b7f4a53bf4971bf11a93f67b0c74c77c	4df9085e9932f765385ee8f796143d0b	0	0	0	0	0	0	0	/Users/ady/Documents/Temp storage for analysis/MET059/Bap31/Split	/Users/ady/Documents/Temp storage for analysis/MET059/Bap31/Split	Done	65535	65535	0	0	file:/Users/ady/Documents/Temp%20storage%20for%20analysis/MET059/Bap31/Split/20240809_OPT039_CHARDONNAY_LEFT007.nd2_ZP-4.tif_DAPI.tif	file:/Users/ady/Documents/Temp%20storage%20for%20analysis/MET059/Bap31/Split/20240809_OPT039_CHARDONNAY_LEFT007.nd2_ZP-4.tif_FarRed.tif	355	355	MET059
-1	-1	0.232772685977843	1	0.99850035	1.2856121	0.7079568	1	1	0.95402193	0.857680881858899	0.804609959248194	3.4459257	0	0	0.199999999999999	0	0.330000000000002	20240809_OPT039_CHARDONNAY_LEFT007.nd2_ZP-5.tif_DAPI.tif	20240809_OPT039_CHARDONNAY_LEFT007.nd2_ZP-5.tif_FarRed.tif	0	0	60	100	1	243	243	60	b'eLsYZHz1Gy04BzpeIHnYHBYtpqOl54CGPMjLVAp3UCawAwAJWQqW'	080608a9621837a964450bfbe8310953	cf5ec3e1dc6667236790df5382a9e680	0	0	0	0	0	0	0	/Users/ady/Documents/Temp storage for analysis/MET059/Bap31/Split	/Users/ady/Documents/Temp storage for analysis/MET059/Bap31/Split	Done	65535	65535	0	0	file:/Users/ady/Documents/Temp%20storage%20for%20analysis/MET059/Bap31/Split/20240809_OPT039_CHARDONNAY_LEFT007.nd2_ZP-5.tif_DAPI.tif	file:/Users/ady/Documents/Temp%20storage%20for%20analysis/MET059/Bap31/Split/20240809_OPT039_CHARDONNAY_LEFT007.nd2_ZP-5.tif_FarRed.tif	244	244	MET059
-1	-1	0.47443578979028	0.47260442	0.5555053	1.421669	0.58544856	0.9931301	1	0.91231245	0.895783683119548	0.839409519618835	7.533635	0	0	0.209999999999997	0	0.380000000000001	20240809_OPT039_CHARDONNAY_LEFT008.nd2_ZP-1.tif_DAPI.tif	20240809_OPT039_CHARDONNAY_LEFT008.nd2_ZP-1.tif_FarRed.tif	0	0	61	100	1	322	322	61	b'eLsYZHz1Gy04BzpeIHnYYrT0HBwhD/IylcIdlAnsAAL5CpA='	0d5a58c781a7677adf1fb237965aa7ec	8f112f8d258af324898f3326c22e75a2	0	0	0	0	0	0	0	/Users/ady/Documents/Temp storage for analysis/MET059/Bap31/Split	/Users/ady/Documents/Temp storage for analysis/MET059/Bap31/Split	Done	65535	65535	0	0	file:/Users/ady/Documents/Temp%20storage%20for%20analysis/MET059/Bap31/Split/20240809_OPT039_CHARDONNAY_LEFT008.nd2_ZP-1.tif_DAPI.tif	file:/Users/ady/Documents/Temp%20storage%20for%20analysis/MET059/Bap31/Split/20240809_OPT039_CHARDONNAY_LEFT008.nd2_ZP-1.tif_FarRed.tif	255	255	MET059
-1	-1	0.43565675187891	0.53650963	0.5332922	1.3993089	0.6139119	1	1	0.9268508	0.883074561775271	0.823619603430137	5.1532164	0	0	0.129999999999999	0	0.309999999999999	20240809_OPT039_CHARDONNAY_LEFT008.nd2_ZP-2.tif_DAPI.tif	20240809_OPT039_CHARDONNAY_LEFT008.nd2_ZP-2.tif_FarRed.tif	0	0	62	100	1	172	172	62	b'eLsYZHz1Gy04BzpeIHnYAhYtRqOl54CGPMjLVAp3UCawAwAFHwqS'	171e590a029a0bf52333e44557eb23fa	6e56c62544eb0d6394fbc15535ee6d25	0	0	0	0	0	0	0	/Users/ady/Documents/Temp storage for analysis/MET059/Bap31/Split	/Users/ady/Documents/Temp storage for analysis/MET059/Bap31/Split	Done	65535	65535	0	0	file:/Users/ady/Documents/Temp%20storage%20for%20analysis/MET059/Bap31/Split/20240809_OPT039_CHARDONNAY_LEFT008.nd2_ZP-2.tif_DAPI.tif	file:/Users/ady/Documents/Temp%20storage%20for%20analysis/MET059/Bap31/Split/20240809_OPT039_CHARDONNAY_LEFT008.nd2_ZP-2.tif_FarRed.tif	353	353	MET059
-1	-1	0.47329955168895	1	0.99833524	1.2970165	0.6511221	1	1	0.91897553	0.897871683996529	0.832331162703491	4.3298545	0	0	0.16	0	0.370000000000001	20240809_OPT039_CHARDONNAY_LEFT008.nd2_ZP-3.tif_DAPI.tif	20240809_OPT039_CHARDONNAY_LEFT008.nd2_ZP-3.tif_FarRed.tif	0	0	63	100	1	231	231	63	b'eLsYZHz1Gy04BzpeIHnYAhYtxqOl54CGPMjLVAp3UCawAwAHRQqU'	d06a6c5c3fcb04684ff4b542913bf7a5	8e71fa7a70d4d962009d8b84df6c0e81	0	0	0	0	0	0	0	/Users/ady/Documents/Temp storage for analysis/MET059/Bap31/Split	/Users/ady/Documents/Temp storage for analysis/MET059/Bap31/Split	Done	65535	65535	0	0	file:/Users/ady/Documents/Temp%20storage%20for%20analysis/MET059/Bap31/Split/20240809_OPT039_CHARDONNAY_LEFT008.nd2_ZP-3.tif_DAPI.tif	file:/Users/ady/Documents/Temp%20storage%20for%20analysis/MET059/Bap31/Split/20240809_OPT039_CHARDONNAY_LEFT008.nd2_ZP-3.tif_FarRed.tif	286	286	MET059
-1	-1	0.324961385633928	1	0.9954203	2.0612552	0.39164424	0.34974462	1	0.8984869	0.280896411003526	0.713949250831648	8.550431	0	0	0.16	0	0.629999999999999	20240809_OPT039_CHARDONNAY_LEFT008.nd2_ZP-4.tif_DAPI.tif	20240809_OPT039_CHARDONNAY_LEFT008.nd2_ZP-4.tif_FarRed.tif	0	0	64	100	1	405	405	64	b'eLsYZHz1Gy04BzpeIHnYAhYtJqOl54CGPMjLVAp3UCawAwAJawqW'	3ca85ca6af6fded47afb5dc8f9d7d044	dee7e8e5f0b6480d3f8f0b2858a76242	0	0	0	0	0	0	0	/Users/ady/Documents/Temp storage for analysis/MET059/Bap31/Split	/Users/ady/Documents/Temp storage for analysis/MET059/Bap31/Split	Done	65535	65535	0	0	file:/Users/ady/Documents/Temp%20storage%20for%20analysis/MET059/Bap31/Split/20240809_OPT039_CHARDONNAY_LEFT008.nd2_ZP-4.tif_DAPI.tif	file:/Users/ady/Documents/Temp%20storage%20for%20analysis/MET059/Bap31/Split/20240809_OPT039_CHARDONNAY_LEFT008.nd2_ZP-4.tif_FarRed.tif	304	304	MET059
-1	-1	0.494125648027923	1	0.998837	1.6473389	0.50266314	0.55081785	1	0.9099761	0.469709854346973	0.779821594843614	6.281047	0	0	0.18	0	0.310000000000002	20240809_OPT039_CHARDONNAY_LEFT008.nd2_ZP-5.tif_DAPI.tif	20240809_OPT039_CHARDONNAY_LEFT008.nd2_ZP-5.tif_FarRed.tif	0	0	65	100	1	206	206	65	b'eLsYZHz1Gy04BzpeIHnYAhYtpqOl54CGPMjLVAp3UCawAwALkQqY'	fc069b43039a010852d98ce5b877d78b	c5bb52ecd0d99fb7b258a8f53cbf470e	0	0	0	0	0	0	0	/Users/ady/Documents/Temp storage for analysis/MET059/Bap31/Split	/Users/ady/Documents/Temp storage for analysis/MET059/Bap31/Split	Done	65535	65535	0	0	file:/Users/ady/Documents/Temp%20storage%20for%20analysis/MET059/Bap31/Split/20240809_OPT039_CHARDONNAY_LEFT008.nd2_ZP-5.tif_DAPI.tif	file:/Users/ady/Documents/Temp%20storage%20for%20analysis/MET059/Bap31/Split/20240809_OPT039_CHARDONNAY_LEFT008.nd2_ZP-5.tif_FarRed.tif	278	278	MET059
-1	-1	0.385165408526071	0.3685947	0.46455196	1.3047568	0.6744028	1	1	0.9380467	0.905323780389847	0.857967455414451	4.866205	0	0	0.190000000000001	0	0.43	20240809_OPT039_CHARDONNAY_LEFT009.nd2_ZP-1.tif_DAPI.tif	20240809_OPT039_CHARDONNAY_LEFT009.nd2_ZP-1.tif_FarRed.tif	0	0	66	100	1	303	303	66	b'eLsYZHz1Gy04BzpeIHnYcrT0HBwhD/IylcIdlAnsAAUxCpI='	2ed831e5b2b42e21a85f2bfd6ca34ad4	f801b424bf566584ce98fc3759487ade	0	0	0	0	0	0	0	/Users/ady/Documents/Temp storage for analysis/MET059/Bap31/Split	/Users/ady/Documents/Temp storage for analysis/MET059/Bap31/Split	Done	65535	65535	0	0	file:/Users/ady/Documents/Temp%20storage%20for%20analysis/MET059/Bap31/Split/20240809_OPT039_CHARDONNAY_LEFT009.nd2_ZP-1.tif_DAPI.tif	file:/Users/ady/Documents/Temp%20storage%20for%20analysis/MET059/Bap31/Split/20240809_OPT039_CHARDONNAY_LEFT009.nd2_ZP-1.tif_FarRed.tif	298	298	MET059
-1	-1	0.40887855947676	0.54090464	0.61082584	1.7572851	0.47688407	0.5976346	1	0.915435	0.49922585191643	0.765332929676568	4.895665	0	0	0.18	0	0.419999999999998	20240809_OPT039_CHARDONNAY_LEFT009.nd2_ZP-2.tif_DAPI.tif	20240809_OPT039_CHARDONNAY_LEFT009.nd2_ZP-2.tif_FarRed.tif	0	0	67	100	1	234	234	67	b'eLsYZHz1Gy04BzpeIHnYEhYtRqOl54CGPMjLVAp3UCawAwAHVwqU'	8ff3e0a167248f6444ca6ea2aa3a42f7	6ee8683043d0d6f1655edc28f59a30e3	0	0	0	0	0	0	0	/Users/ady/Documents/Temp storage for analysis/MET059/Bap31/Split	/Users/ady/Documents/Temp storage for analysis/MET059/Bap31/Split	Done	65535	65535	0	0	file:/Users/ady/Documents/Temp%20storage%20for%20analysis/MET059/Bap31/Split/20240809_OPT039_CHARDONNAY_LEFT009.nd2_ZP-2.tif_DAPI.tif	file:/Users/ady/Documents/Temp%20storage%20for%20analysis/MET059/Bap31/Split/20240809_OPT039_CHARDONNAY_LEFT009.nd2_ZP-2.tif_FarRed.tif	273	273	MET059
-1	-1	0.276631477735177	1	0.99978465	1.5756559	0.5315646	0.67523575	1	0.91518456	0.588620929840835	0.808081328721544	5.2256374	0	0	0.140000000000001	0	0.27	20240809_OPT039_CHARDONNAY_LEFT009.nd2_ZP-3.tif_DAPI.tif	20240809_OPT039_CHARDONNAY_LEFT009.nd2_ZP-3.tif_FarRed.tif	0	0	68	100	1	255	255	68	b'eLsYZHz1Gy04BzpeIHnYEhYtxqOl54CGPMjLVAp3UCawAwAJfQqW'	d478f21bcf381ad4f80235f0e925d999	265dc6cceb851304f27aba2868a67eb2	0	0	0	0	0	0	0	/Users/ady/Documents/Temp storage for analysis/MET059/Bap31/Split	/Users/ady/Documents/Temp storage for analysis/MET059/Bap31/Split	Done	65535	65535	0	0	file:/Users/ady/Documents/Temp%20storage%20for%20analysis/MET059/Bap31/Split/20240809_OPT039_CHARDONNAY_LEFT009.nd2_ZP-3.tif_DAPI.tif	file:/Users/ady/Documents/Temp%20storage%20for%20analysis/MET059/Bap31/Split/20240809_OPT039_CHARDONNAY_LEFT009.nd2_ZP-3.tif_FarRed.tif	272	272	MET059
-1	-1	0.352178118228264	0.4456581	0.4939731	1.3467194	0.6484355	1	1	0.9344841	0.894227060592602	0.842432856821153	5.3557105	0	0	0.170000000000002	0	0.400000000000002	20240809_OPT039_CHARDONNAY_LEFT009.nd2_ZP-4.tif_DAPI.tif	20240809_OPT039_CHARDONNAY_LEFT009.nd2_ZP-4.tif_FarRed.tif	0	0	69	100	1	295	295	69	b'eLsYZHz1Gy04BzpeIHnYEhYtJqOl54CGPMjLVAp3UCawAwALowqY'	8efabf701c01c4ef43e7b570698d2368	738f6bb792b62926b018a15ed950de27	0	0	0	0	0	0	0	/Users/ady/Documents/Temp storage for analysis/MET059/Bap31/Split	/Users/ady/Documents/Temp storage for analysis/MET059/Bap31/Split	Done	65535	65535	0	0	file:/Users/ady/Documents/Temp%20storage%20for%20analysis/MET059/Bap31/Split/20240809_OPT039_CHARDONNAY_LEFT009.nd2_ZP-4.tif_DAPI.tif	file:/Users/ady/Documents/Temp%20storage%20for%20analysis/MET059/Bap31/Split/20240809_OPT039_CHARDONNAY_LEFT009.nd2_ZP-4.tif_FarRed.tif	235	235	MET059
-1	-1	0.35263294279925	0.42870134	0.62511754	2.2116106	0.39599672	0.30391213	1	0.9358368	0.233457482602389	0.709904771517351	8.136335	0	0	0.129999999999999	0	0.330000000000002	20240809_OPT039_CHARDONNAY_LEFT009.nd2_ZP-5.tif_DAPI.tif	20240809_OPT039_CHARDONNAY_LEFT009.nd2_ZP-5.tif_FarRed.tif	0	0	70	100	1	261	261	70	b'eLsYZHz1Gy04BzpeIHnYEhYtpqOl54CGPMjLVAp3UCawAwANyQqa'	33f11f37273b38c4163cb01058402ffc	6eb646bcedf94ce5f2b58bbd6338d7fa	0	0	0	0	0	0	0	/Users/ady/Documents/Temp storage for analysis/MET059/Bap31/Split	/Users/ady/Documents/Temp storage for analysis/MET059/Bap31/Split	Done	65535	65535	0	0	file:/Users/ady/Documents/Temp%20storage%20for%20analysis/MET059/Bap31/Split/20240809_OPT039_CHARDONNAY_LEFT009.nd2_ZP-5.tif_DAPI.tif	file:/Users/ady/Documents/Temp%20storage%20for%20analysis/MET059/Bap31/Split/20240809_OPT039_CHARDONNAY_LEFT009.nd2_ZP-5.tif_FarRed.tif	217	217	MET059
-1	-1	0.266882481087678	1	0.99518245	1.2644925	0.6939552	1	1	0.9367503	0.912427372988014	0.864162073245534	4.351584	0	0	0.200000000000003	0	0.390000000000001	20240809_OPT039_CHARDONNAY_LEFT010.nd2_ZP-1.tif_DAPI.tif	20240809_OPT039_CHARDONNAY_LEFT010.nd2_ZP-1.tif_FarRed.tif	0	0	71	100	1	323	323	71	b'eLsYZHz1Gy04BzpewHnYcLT0HCQhD/IylcIdlAnsAPNkCoI='	7ea685cb4521421b724e110de68e6095	a2ecc1f9f9b4ca19428fdc372a60d0df	0	0	0	0	0	0	0	/Users/ady/Documents/Temp storage for analysis/MET059/Bap31/Split	/Users/ady/Documents/Temp storage for analysis/MET059/Bap31/Split	Done	65535	65535	0	0	file:/Users/ady/Documents/Temp%20storage%20for%20analysis/MET059/Bap31/Split/20240809_OPT039_CHARDONNAY_LEFT010.nd2_ZP-1.tif_DAPI.tif	file:/Users/ady/Documents/Temp%20storage%20for%20analysis/MET059/Bap31/Split/20240809_OPT039_CHARDONNAY_LEFT010.nd2_ZP-1.tif_FarRed.tif	279	279	MET059
-1	-1	0.308216204107592	1	0.9999227	1.2930039	0.66384965	1	1	0.9264773	0.91142633464636	0.858945905054333	3.9713123	0	0	0.190000000000001	0	0.469999999999999	20240809_OPT039_CHARDONNAY_LEFT010.nd2_ZP-2.tif_DAPI.tif	20240809_OPT039_CHARDONNAY_LEFT010.nd2_ZP-2.tif_FarRed.tif	0	0	72	100	1	397	397	72	b'eLsYZHz1Gy04BzpewHnYEF56Go2WngMa8iAvUyncQZnADgD1igqE'	4ebafc94c416db4655aeb296b49a3a24	2c76b99207ad5be89d4ea981db88f08f	0	0	0	0	0	0	0	/Users/ady/Documents/Temp storage for analysis/MET059/Bap31/Split	/Users/ady/Documents/Temp storage for analysis/MET059/Bap31/Split	Done	65535	65535	0	0	file:/Users/ady/Documents/Temp%20storage%20for%20analysis/MET059/Bap31/Split/20240809_OPT039_CHARDONNAY_LEFT010.nd2_ZP-2.tif_DAPI.tif	file:/Users/ady/Documents/Temp%20storage%20for%20analysis/MET059/Bap31/Split/20240809_OPT039_CHARDONNAY_LEFT010.nd2_ZP-2.tif_FarRed.tif	311	311	MET059
-1	-1	0.15023127562505	1	0.99994266	1.4391661	0.56728506	1	1	0.9035582	0.890190628462425	0.815221506051955	3.6290166	0	0	0.18	0	0.370000000000005	20240809_OPT039_CHARDONNAY_LEFT010.nd2_ZP-3.tif_DAPI.tif	20240809_OPT039_CHARDONNAY_LEFT010.nd2_ZP-3.tif_FarRed.tif	0	0	73	100	1	279	279	73	b'eLsYZHz1Gy04BzpewHnYEF56Go+WngMa8iAvUyncQZnADgD3sAqG'	c28532f52e471e3f56fa77108c05a50b	d0d00e4f136c1b53fc09a6e27970710b	0	0	0	0	0	0	0	/Users/ady/Documents/Temp storage for analysis/MET059/Bap31/Split	/Users/ady/Documents/Temp storage for analysis/MET059/Bap31/Split	Done	65535	65535	0	0	file:/Users/ady/Documents/Temp%20storage%20for%20analysis/MET059/Bap31/Split/20240809_OPT039_CHARDONNAY_LEFT010.nd2_ZP-3.tif_DAPI.tif	file:/Users/ady/Documents/Temp%20storage%20for%20analysis/MET059/Bap31/Split/20240809_OPT039_CHARDONNAY_LEFT010.nd2_ZP-3.tif_FarRed.tif	288	288	MET059
-1	-1	0.194594689654855	1	0.99765176	1.2603592	0.68160295	1	1	0.92685735	0.909236525984656	0.850914690159002	3.1891477	0	0	0.150000000000002	0	0.27	20240809_OPT039_CHARDONNAY_LEFT010.nd2_ZP-4.tif_DAPI.tif	20240809_OPT039_CHARDONNAY_LEFT010.nd2_ZP-4.tif_FarRed.tif	0	0	74	100	1	241	241	74	b'eLsYZHz1Gy04BzpewHnYEF56moyWngMa8iAvUyncQZnADgD51gqI'	2fc6be88fc8c9ea98e86b91e348b42c2	c3f6ecbc989c912d9c1047a9a1da7c76	0	0	0	0	0	0	0	/Users/ady/Documents/Temp storage for analysis/MET059/Bap31/Split	/Users/ady/Documents/Temp storage for analysis/MET059/Bap31/Split	Done	65535	65535	0	0	file:/Users/ady/Documents/Temp%20storage%20for%20analysis/MET059/Bap31/Split/20240809_OPT039_CHARDONNAY_LEFT010.nd2_ZP-4.tif_DAPI.tif	file:/Users/ady/Documents/Temp%20storage%20for%20analysis/MET059/Bap31/Split/20240809_OPT039_CHARDONNAY_LEFT010.nd2_ZP-4.tif_FarRed.tif	270	270	MET059
-1	-1	0.247268175557807	1	0.9995935	1.8642849	0.43434918	0.46695763	1	0.8998614	0.394648243367366	0.770307056092066	5.388266	0	0	0.170000000000002	0	0.439999999999998	20240809_OPT039_CHARDONNAY_LEFT010.nd2_ZP-5.tif_DAPI.tif	20240809_OPT039_CHARDONNAY_LEFT010.nd2_ZP-5.tif_FarRed.tif	0	0	75	100	1	244	244	75	b'eLsYZHz1Gy04BzpewHnYEF56mo6WngMa8iAvUyncQZnADgD7/AqK'	4d6190bc63f38a34d0a6fbd4ec514f4c	499523f0931ad12c8b7de22168055e31	0	0	0	0	0	0	0	/Users/ady/Documents/Temp storage for analysis/MET059/Bap31/Split	/Users/ady/Documents/Temp storage for analysis/MET059/Bap31/Split	Done	65535	65535	0	0	file:/Users/ady/Documents/Temp%20storage%20for%20analysis/MET059/Bap31/Split/20240809_OPT039_CHARDONNAY_LEFT010.nd2_ZP-5.tif_DAPI.tif	file:/Users/ady/Documents/Temp%20storage%20for%20analysis/MET059/Bap31/Split/20240809_OPT039_CHARDONNAY_LEFT010.nd2_ZP-5.tif_FarRed.tif	349	349	MET059
-1	-1	0.366341306053861	0.5603073	0.5247061	1.4169359	0.59058255	0.95981926	1	0.9147774	0.849682205359664	0.818812421844343	4.85076	0	0	0.150000000000002	0	0.489999999999998	20240809_OPT039_CHARDONNAY_RIGHT001.nd2_ZP-1.tif_DAPI.tif	20240809_OPT039_CHARDONNAY_RIGHT001.nd2_ZP-1.tif_FarRed.tif	0	0	76	100	1	342	342	76	b'eLsYZHz1Gy04B2e8jBafAxb0ID9TKeBB2cAOABbmCyg='	2106110cc9bd35eaa37f90d3fab84886	01deb0ba4189316501e10362abc41084	0	0	0	0	0	0	0	/Users/ady/Documents/Temp storage for analysis/MET059/Bap31/Split	/Users/ady/Documents/Temp storage for analysis/MET059/Bap31/Split	Done	65535	65535	0	0	file:/Users/ady/Documents/Temp%20storage%20for%20analysis/MET059/Bap31/Split/20240809_OPT039_CHARDONNAY_RIGHT001.nd2_ZP-1.tif_DAPI.tif	file:/Users/ady/Documents/Temp%20storage%20for%20analysis/MET059/Bap31/Split/20240809_OPT039_CHARDONNAY_RIGHT001.nd2_ZP-1.tif_FarRed.tif	204	204	MET059
-1	-1	0.175318383073778	1	0.9999026	1.2815436	0.7100229	1	1	0.9539001	0.887978145600424	0.844480928685525	2.51396	0	0	0.190000000000001	0	0.369999999999997	20240809_OPT039_CHARDONNAY_RIGHT001.nd2_ZP-2.tif_DAPI.tif	20240809_OPT039_CHARDONNAY_RIGHT001.nd2_ZP-2.tif_FarRed.tif	0	0	77	100	1	262	262	77	b'eLsYZHz1Gy04B1u8GI0WnwMb9CA/UyngQdnADgAZDQsq'	586212eb0171727d0e3c2d696df28b10	b29fc553476974a73dbaa96aa44ac9ff	0	0	0	0	0	0	0	/Users/ady/Documents/Temp storage for analysis/MET059/Bap31/Split	/Users/ady/Documents/Temp storage for analysis/MET059/Bap31/Split	Done	65535	65535	0	0	file:/Users/ady/Documents/Temp%20storage%20for%20analysis/MET059/Bap31/Split/20240809_OPT039_CHARDONNAY_RIGHT001.nd2_ZP-2.tif_DAPI.tif	file:/Users/ady/Documents/Temp%20storage%20for%20analysis/MET059/Bap31/Split/20240809_OPT039_CHARDONNAY_RIGHT001.nd2_ZP-2.tif_FarRed.tif	279	279	MET059
-1	-1	0.458424699602759	1	0.99896884	2.3622687	0.3422118	0.30514866	1	0.89910865	0.235648415969671	0.678455572611418	12.925604	0	0	0.199999999999999	0	0.34	20240809_OPT039_CHARDONNAY_RIGHT001.nd2_ZP-3.tif_DAPI.tif	20240809_OPT039_CHARDONNAY_RIGHT001.nd2_ZP-3.tif_FarRed.tif	0	0	78	100	1	289	289	78	b'eLsYZHz1Gy04B1u8GI8WnwMb9CA/UyngQdnADgAbNAss'	83b45038db345fa1c38c7584b7e63abd	dfc7d0b98607d1b8cdf0d7e556dbbfdd	0	0	0	0	0	0	0	/Users/ady/Documents/Temp storage for analysis/MET059/Bap31/Split	/Users/ady/Documents/Temp storage for analysis/MET059/Bap31/Split	Done	65535	65535	0	0	file:/Users/ady/Documents/Temp%20storage%20for%20analysis/MET059/Bap31/Split/20240809_OPT039_CHARDONNAY_RIGHT001.nd2_ZP-3.tif_DAPI.tif	file:/Users/ady/Documents/Temp%20storage%20for%20analysis/MET059/Bap31/Split/20240809_OPT039_CHARDONNAY_RIGHT001.nd2_ZP-3.tif_FarRed.tif	244	244	MET059
-1	-1	0.472166692928652	0.40824956	0.5258349	1.2991563	0.66514593	1	1	0.9295852	0.892617950713128	0.828816632082233	6.5049157	0	0	0.199999999999999	0	0.280000000000001	20240809_OPT039_CHARDONNAY_RIGHT001.nd2_ZP-4.tif_DAPI.tif	20240809_OPT039_CHARDONNAY_RIGHT001.nd2_ZP-4.tif_FarRed.tif	0	0	79	100	1	244	244	79	b'eLsYZHz1Gy04B1u8mIwWnwMb9CA/UyngQdnADgAdWwsu'	76b4ae9005778679d1dbec3b39a4fff1	7a6e3f8f29e774beab8e4ea2113005de	0	0	0	0	0	0	0	/Users/ady/Documents/Temp storage for analysis/MET059/Bap31/Split	/Users/ady/Documents/Temp storage for analysis/MET059/Bap31/Split	Done	65535	65535	0	0	file:/Users/ady/Documents/Temp%20storage%20for%20analysis/MET059/Bap31/Split/20240809_OPT039_CHARDONNAY_RIGHT001.nd2_ZP-4.tif_DAPI.tif	file:/Users/ady/Documents/Temp%20storage%20for%20analysis/MET059/Bap31/Split/20240809_OPT039_CHARDONNAY_RIGHT001.nd2_ZP-4.tif_FarRed.tif	195	195	MET059
-1	-1	0.160862649455847	0.403751	0.484191	1.2096826	0.74485266	1	1	0.9492287	0.904217023765968	0.855502485867797	2.569136	0	0	0.16	0	0.289999999999999	20240809_OPT039_CHARDONNAY_RIGHT001.nd2_ZP-5.tif_DAPI.tif	20240809_OPT039_CHARDONNAY_RIGHT001.nd2_ZP-5.tif_FarRed.tif	0	0	80	100	1	271	271	80	b'eLsYZHz1Gy04B1u8mI4WnwMb9CA/UyngQdnADgAfggsw'	c6d160eb530af235b235fb4ac8c4c642	387f21b9e7867f0c5c752d7db647b930	0	0	0	0	0	0	0	/Users/ady/Documents/Temp storage for analysis/MET059/Bap31/Split	/Users/ady/Documents/Temp storage for analysis/MET059/Bap31/Split	Done	65535	65535	0	0	file:/Users/ady/Documents/Temp%20storage%20for%20analysis/MET059/Bap31/Split/20240809_OPT039_CHARDONNAY_RIGHT001.nd2_ZP-5.tif_DAPI.tif	file:/Users/ady/Documents/Temp%20storage%20for%20analysis/MET059/Bap31/Split/20240809_OPT039_CHARDONNAY_RIGHT001.nd2_ZP-5.tif_FarRed.tif	224	224	MET059
-1	-1	0.235605443480413	0.27435598	0.4578964	1.0607705	0.90231514	1	1	0.97834	0.924694723313852	0.899796584530289	1.7819989	0	0	0.169999999999998	0	0.43	20240809_OPT039_CHARDONNAY_RIGHT002.nd2_ZP-1.tif_DAPI.tif	20240809_OPT039_CHARDONNAY_RIGHT002.nd2_ZP-1.tif_FarRed.tif	0	0	81	100	1	236	236	81	b'eLsYZHz1Gy04B0m8GI0Wn4Mk6EF+plLAg7KBHQAZHwsq'	541ff044df90533a1b469c2a81e7b81e	3faa0883075329ce09bfb9a949cce9ba	0	0	0	0	0	0	0	/Users/ady/Documents/Temp storage for analysis/MET059/Bap31/Split	/Users/ady/Documents/Temp storage for analysis/MET059/Bap31/Split	Done	65535	65535	0	0	file:/Users/ady/Documents/Temp%20storage%20for%20analysis/MET059/Bap31/Split/20240809_OPT039_CHARDONNAY_RIGHT002.nd2_ZP-1.tif_DAPI.tif	file:/Users/ady/Documents/Temp%20storage%20for%20analysis/MET059/Bap31/Split/20240809_OPT039_CHARDONNAY_RIGHT002.nd2_ZP-1.tif_FarRed.tif	298	298	MET059
-1	-1	0.200267876315399	0.2822188	0.44106945	1.1860814	0.7843321	1	1	0.9645111	0.901937041594294	0.86432884358104	2.5370355	0	0	0.16	0	0.32	20240809_OPT039_CHARDONNAY_RIGHT002.nd2_ZP-2.tif_DAPI.tif	20240809_OPT039_CHARDONNAY_RIGHT002.nd2_ZP-2.tif_FarRed.tif	0	0	82	100	1	192	192	82	b'eLsYZHz1Gy04B0m8GMHixWi0+BzYoAf5mUoBD8oGdgAbRgss'	a963d6fa47525e5984068d24b615830d	767bf0960f4c0881557d2d911ad4ee05	0	0	0	0	0	0	0	/Users/ady/Documents/Temp storage for analysis/MET059/Bap31/Split	/Users/ady/Documents/Temp storage for analysis/MET059/Bap31/Split	Done	65535	65535	0	0	file:/Users/ady/Documents/Temp%20storage%20for%20analysis/MET059/Bap31/Split/20240809_OPT039_CHARDONNAY_RIGHT002.nd2_ZP-2.tif_DAPI.tif	file:/Users/ady/Documents/Temp%20storage%20for%20analysis/MET059/Bap31/Split/20240809_OPT039_CHARDONNAY_RIGHT002.nd2_ZP-2.tif_FarRed.tif	334	334	MET059
-1	-1	0.415590699602574	0.24806936	0.486965	1.8076557	0.4418091	0.33184877	1	0.89366585	0.275601125719516	0.73820670274731	6.7543516	0	0	0.23	0	0.480000000000004	20240809_OPT039_CHARDONNAY_RIGHT002.nd2_ZP-3.tif_DAPI.tif	20240809_OPT039_CHARDONNAY_RIGHT002.nd2_ZP-3.tif_FarRed.tif	0	0	83	100	1	394	394	83	b'eLsYZHz1Gy04B0m8GMHixXi0+BzYoAf5mUoBD8oGdgAdbQsu'	81d9705a67e28b8b858ae94cb9a46aad	d2cdd3258ffe36364195e3e650eb8fc6	0	0	0	0	0	0	0	/Users/ady/Documents/Temp storage for analysis/MET059/Bap31/Split	/Users/ady/Documents/Temp storage for analysis/MET059/Bap31/Split	Done	65535	65535	0	0	file:/Users/ady/Documents/Temp%20storage%20for%20analysis/MET059/Bap31/Split/20240809_OPT039_CHARDONNAY_RIGHT002.nd2_ZP-3.tif_DAPI.tif	file:/Users/ady/Documents/Temp%20storage%20for%20analysis/MET059/Bap31/Split/20240809_OPT039_CHARDONNAY_RIGHT002.nd2_ZP-3.tif_FarRed.tif	230	230	MET059
-1	-1	0.462897547451307	1	0.995764	2.392516	0.34707764	0.20099428	1	0.9112567	0.154459188652992	0.688727055447027	10.482887	0	0	0.23	0	0.310000000000002	20240809_OPT039_CHARDONNAY_RIGHT002.nd2_ZP-4.tif_DAPI.tif	20240809_OPT039_CHARDONNAY_RIGHT002.nd2_ZP-4.tif_FarRed.tif	0	0	84	100	1	258	258	84	b'eLsYZHz1Gy04B0m8GMHixWS0+BzYoAf5mUoBD8oGdgAflAsw'	b5363efd0563a3747c0f487f49d034ca	095d86eb7d4b8fc069d302d5b70d67bb	0	0	0	0	0	0	0	/Users/ady/Documents/Temp storage for analysis/MET059/Bap31/Split	/Users/ady/Documents/Temp storage for analysis/MET059/Bap31/Split	Done	65535	65535	0	0	file:/Users/ady/Documents/Temp%20storage%20for%20analysis/MET059/Bap31/Split/20240809_OPT039_CHARDONNAY_RIGHT002.nd2_ZP-4.tif_DAPI.tif	file:/Users/ady/Documents/Temp%20storage%20for%20analysis/MET059/Bap31/Split/20240809_OPT039_CHARDONNAY_RIGHT002.nd2_ZP-4.tif_FarRed.tif	266	266	MET059
-1	-1	0.427904846891346	1	0.9998862	1.0909162	0.83687896	1	1	0.95549196	0.944111350774583	0.911872916563391	4.8538394	0	0	0.210000000000001	0	0.25	20240809_OPT039_CHARDONNAY_RIGHT002.nd2_ZP-5.tif_DAPI.tif	20240809_OPT039_CHARDONNAY_RIGHT002.nd2_ZP-5.tif_FarRed.tif	0	0	85	100	1	194	194	85	b'eLsYZHz1Gy04B0m8GMHixXS0+BzYoAf5mUoBD8oGdgAhuwsy'	e1751bd1de115a6717dbd11b413ebfba	6b468b674c8cfae60cb1dbdd5d1a0b69	0	0	0	0	0	0	0	/Users/ady/Documents/Temp storage for analysis/MET059/Bap31/Split	/Users/ady/Documents/Temp storage for analysis/MET059/Bap31/Split	Done	65535	65535	0	0	file:/Users/ady/Documents/Temp%20storage%20for%20analysis/MET059/Bap31/Split/20240809_OPT039_CHARDONNAY_RIGHT002.nd2_ZP-5.tif_DAPI.tif	file:/Users/ady/Documents/Temp%20storage%20for%20analysis/MET059/Bap31/Split/20240809_OPT039_CHARDONNAY_RIGHT002.nd2_ZP-5.tif_FarRed.tif	238	238	MET059
-1	-1	0.235400635961719	1	0.99851733	1.2565194	0.69291973	0.80345464	1	0.93309546	0.740152942903568	0.873504699684047	3.1332273	0	0	0.139999999999997	0	0.570000000000004	20240809_OPT039_CHARDONNAY_RIGHT003.nd2_ZP-1.tif_DAPI.tif	20240809_OPT039_CHARDONNAY_RIGHT003.nd2_ZP-1.tif_FarRed.tif	0	0	86	100	1	355	355	86	b'eLsYZHz1Gy04B0m8GI8Wn4Mk6EF+plLAg7KBHQAbWAss'	6055147167bb49de8a52d02f121910ec	05dbf68f3e966f74db3866253250350c	0	0	0	0	0	0	0	/Users/ady/Documents/Temp storage for analysis/MET059/Bap31/Split	/Users/ady/Documents/Temp storage for analysis/MET059/Bap31/Split	Done	65535	65535	0	0	file:/Users/ady/Documents/Temp%20storage%20for%20analysis/MET059/Bap31/Split/20240809_OPT039_CHARDONNAY_RIGHT003.nd2_ZP-1.tif_DAPI.tif	file:/Users/ady/Documents/Temp%20storage%20for%20analysis/MET059/Bap31/Split/20240809_OPT039_CHARDONNAY_RIGHT003.nd2_ZP-1.tif_FarRed.tif	348	348	MET059
-1	-1	0.515116689747738	1	0.9987622	1.2446581	0.6953808	1	1	0.9303286	0.909125526538843	0.852780070389046	5.009733	0	0	0.149999999999999	0	0.379999999999999	20240809_OPT039_CHARDONNAY_RIGHT003.nd2_ZP-2.tif_DAPI.tif	20240809_OPT039_CHARDONNAY_RIGHT003.nd2_ZP-2.tif_FarRed.tif	0	0	87	100	1	416	416	87	b'eLsYZHz1Gy04B0m8GMPixWi0+BzYoAf5mUoBD8oGdgAdfwsu'	7dff23731c36743c21f614a591d2c431	333c2be5824483bd54d281c7cc978841	0	0	0	0	0	0	0	/Users/ady/Documents/Temp storage for analysis/MET059/Bap31/Split	/Users/ady/Documents/Temp storage for analysis/MET059/Bap31/Split	Done	65535	65535	0	0	file:/Users/ady/Documents/Temp%20storage%20for%20analysis/MET059/Bap31/Split/20240809_OPT039_CHARDONNAY_RIGHT003.nd2_ZP-2.tif_DAPI.tif	file:/Users/ady/Documents/Temp%20storage%20for%20analysis/MET059/Bap31/Split/20240809_OPT039_CHARDONNAY_RIGHT003.nd2_ZP-2.tif_FarRed.tif	196	196	MET059
-1	-1	0.412991134353507	1	0.98910445	1.1753303	0.731619	1	1	0.9273046	0.941122927756497	0.8957351911354	4.770323	0	0	0.120000000000001	0	0.399999999999999	20240809_OPT039_CHARDONNAY_RIGHT003.nd2_ZP-3.tif_DAPI.tif	20240809_OPT039_CHARDONNAY_RIGHT003.nd2_ZP-3.tif_FarRed.tif	0	0	88	100	1	348	348	88	b'eLsYZHz1Gy04B0m8GMPixXi0+BzYoAf5mUoBD8oGdgAfpgsw'	3840bb0a89ffdf35a248ee392735061b	532229e56ab2511758d2df2260fec470	0	0	0	0	0	0	0	/Users/ady/Documents/Temp storage for analysis/MET059/Bap31/Split	/Users/ady/Documents/Temp storage for analysis/MET059/Bap31/Split	Done	65535	65535	0	0	file:/Users/ady/Documents/Temp%20storage%20for%20analysis/MET059/Bap31/Split/20240809_OPT039_CHARDONNAY_RIGHT003.nd2_ZP-3.tif_DAPI.tif	file:/Users/ady/Documents/Temp%20storage%20for%20analysis/MET059/Bap31/Split/20240809_OPT039_CHARDONNAY_RIGHT003.nd2_ZP-3.tif_FarRed.tif	239	239	MET059
-1	-1	0.368317174178574	1	0.9958929	1.2696173	0.6757187	1	1	0.92623115	0.91586748154728	0.861002521017634	6.441646	0	0	0.140000000000001	0	0.240000000000002	20240809_OPT039_CHARDONNAY_RIGHT003.nd2_ZP-4.tif_DAPI.tif	20240809_OPT039_CHARDONNAY_RIGHT003.nd2_ZP-4.tif_FarRed.tif	0	0	89	100	1	180	180	89	b'eLsYZHz1Gy04B0m8GMPixWS0+BzYoAf5mUoBD8oGdgAhzQsy'	ec38b739f192bef414d532cac8f4c7bc	691867362259680bc11efeae60ca47dd	0	0	0	0	0	0	0	/Users/ady/Documents/Temp storage for analysis/MET059/Bap31/Split	/Users/ady/Documents/Temp storage for analysis/MET059/Bap31/Split	Done	65535	65535	0	0	file:/Users/ady/Documents/Temp%20storage%20for%20analysis/MET059/Bap31/Split/20240809_OPT039_CHARDONNAY_RIGHT003.nd2_ZP-4.tif_DAPI.tif	file:/Users/ady/Documents/Temp%20storage%20for%20analysis/MET059/Bap31/Split/20240809_OPT039_CHARDONNAY_RIGHT003.nd2_ZP-4.tif_FarRed.tif	258	258	MET059
-1	-1	0.37271211706253	1	0.9838375	1.2223077	0.7055278	1	1	0.9286398	0.910505060562622	0.851140494758529	5.631494	0	0	0.16	0	0.309999999999999	20240809_OPT039_CHARDONNAY_RIGHT003.nd2_ZP-5.tif_DAPI.tif	20240809_OPT039_CHARDONNAY_RIGHT003.nd2_ZP-5.tif_FarRed.tif	0	0	90	100	1	222	222	90	b'eLsYZHz1Gy04B0m8GMPixXS0+BzYoAf5mUoBD8oGdgAj9As0'	98701bc5eae0b7ea7b0dcda6f48310b1	9cc9713f78d699ede9ad191c691840af	0	0	0	0	0	0	0	/Users/ady/Documents/Temp storage for analysis/MET059/Bap31/Split	/Users/ady/Documents/Temp storage for analysis/MET059/Bap31/Split	Done	65535	65535	0	0	file:/Users/ady/Documents/Temp%20storage%20for%20analysis/MET059/Bap31/Split/20240809_OPT039_CHARDONNAY_RIGHT003.nd2_ZP-5.tif_DAPI.tif	file:/Users/ady/Documents/Temp%20storage%20for%20analysis/MET059/Bap31/Split/20240809_OPT039_CHARDONNAY_RIGHT003.nd2_ZP-5.tif_FarRed.tif	318	318	MET059
-1	-1	0.310882311597497	1	0.9994804	1.1439407	0.7769896	1	1	0.9427779	0.931671772405817	0.887624805396787	3.8652997	0	0	0.140000000000001	0	0.359999999999999	20240809_OPT039_CHARDONNAY_RIGHT004.nd2_ZP-1.tif_DAPI.tif	20240809_OPT039_CHARDONNAY_RIGHT004.nd2_ZP-1.tif_FarRed.tif	0	0	91	100	1	275	275	91	b'eLsYZHz1Gy04B0m8mIwWn4Mk6EF+plLAg7KBHQAdkQsu'	88d591d732110dbee601ed57646e60f2	8fbdf0ef2af6bdf80d678c1f1e5b949f	0	0	0	0	0	0	0	/Users/ady/Documents/Temp storage for analysis/MET059/Bap31/Split	/Users/ady/Documents/Temp storage for analysis/MET059/Bap31/Split	Done	65535	65535	0	0	file:/Users/ady/Documents/Temp%20storage%20for%20analysis/MET059/Bap31/Split/20240809_OPT039_CHARDONNAY_RIGHT004.nd2_ZP-1.tif_DAPI.tif	file:/Users/ady/Documents/Temp%20storage%20for%20analysis/MET059/Bap31/Split/20240809_OPT039_CHARDONNAY_RIGHT004.nd2_ZP-1.tif_FarRed.tif	313	313	MET059
-1	-1	0.437287273769141	1	0.99575514	2.0763776	0.39787626	0.4090707	1	0.90892315	0.335823536567371	0.749789577082554	7.4237266	0	0	0.129999999999999	0	0.449999999999999	20240809_OPT039_CHARDONNAY_RIGHT004.nd2_ZP-2.tif_DAPI.tif	20240809_OPT039_CHARDONNAY_RIGHT004.nd2_ZP-2.tif_FarRed.tif	0	0	92	100	1	449	449	92	b'eLsYZHz1Gy04B0m8mMDixWi0+BzYoAf5mUoBD8oGdgAfuAsw'	542c985311b9aab284200d84a1f75a9e	2b9a9b9faca88f9fb8325af9b4936ed0	0	0	0	0	0	0	0	/Users/ady/Documents/Temp storage for analysis/MET059/Bap31/Split	/Users/ady/Documents/Temp storage for analysis/MET059/Bap31/Split	Done	65535	65535	0	0	file:/Users/ady/Documents/Temp%20storage%20for%20analysis/MET059/Bap31/Split/20240809_OPT039_CHARDONNAY_RIGHT004.nd2_ZP-2.tif_DAPI.tif	file:/Users/ady/Documents/Temp%20storage%20for%20analysis/MET059/Bap31/Split/20240809_OPT039_CHARDONNAY_RIGHT004.nd2_ZP-2.tif_FarRed.tif	227	227	MET059
-1	-1	0.335300290503182	1	0.9995359	1.8008965	0.464435	0.66763794	1	0.91454875	0.538846795728672	0.726767303047189	6.425787	0	0	0.159999999999997	0	0.330000000000002	20240809_OPT039_CHARDONNAY_RIGHT004.nd2_ZP-3.tif_DAPI.tif	20240809_OPT039_CHARDONNAY_RIGHT004.nd2_ZP-3.tif_FarRed.tif	0	0	93	100	1	324	324	93	b'eLsYZHz1Gy04B0m8mMDixXi0+BzYoAf5mUoBD8oGdgAh3wsy'	2b56633edc2ff4f683605c8d71fe3da0	7ec442f475da96136d0140aa42d914e4	0	0	0	0	0	0	0	/Users/ady/Documents/Temp storage for analysis/MET059/Bap31/Split	/Users/ady/Documents/Temp storage for analysis/MET059/Bap31/Split	Done	65535	65535	0	0	file:/Users/ady/Documents/Temp%20storage%20for%20analysis/MET059/Bap31/Split/20240809_OPT039_CHARDONNAY_RIGHT004.nd2_ZP-3.tif_DAPI.tif	file:/Users/ady/Documents/Temp%20storage%20for%20analysis/MET059/Bap31/Split/20240809_OPT039_CHARDONNAY_RIGHT004.nd2_ZP-3.tif_FarRed.tif	160	160	MET059
-1	-1	0.496926952100712	1	0.99285334	2.4248354	0.34396124	0.2876857	1	0.9132631	0.220846643784965	0.68968505956541	6.830853	0	0	0.149999999999999	0	0.48	20240809_OPT039_CHARDONNAY_RIGHT004.nd2_ZP-4.tif_DAPI.tif	20240809_OPT039_CHARDONNAY_RIGHT004.nd2_ZP-4.tif_FarRed.tif	0	0	94	100	1	298	298	94	b'eLsYZHz1Gy04B0m8mMDixWS0+BzYoAf5mUoBD8oGdgAkBgs0'	6dbf1205294c71e679064927481bf3d7	92c01bfa8407c579c57dcc4f6da90a8f	0	0	0	0	0	0	0	/Users/ady/Documents/Temp storage for analysis/MET059/Bap31/Split	/Users/ady/Documents/Temp storage for analysis/MET059/Bap31/Split	Done	65535	65535	0	0	file:/Users/ady/Documents/Temp%20storage%20for%20analysis/MET059/Bap31/Split/20240809_OPT039_CHARDONNAY_RIGHT004.nd2_ZP-4.tif_DAPI.tif	file:/Users/ady/Documents/Temp%20storage%20for%20analysis/MET059/Bap31/Split/20240809_OPT039_CHARDONNAY_RIGHT004.nd2_ZP-4.tif_FarRed.tif	299	299	MET059
-1	-1	0.23540488555663	0.500758	0.5630508	1.3685429	0.5780726	1	1	0.8894477	0.897351446220667	0.810100951382677	3.8159978	0	0	0.190000000000001	0	0.339999999999996	20240809_OPT039_CHARDONNAY_RIGHT004.nd2_ZP-5.tif_DAPI.tif	20240809_OPT039_CHARDONNAY_RIGHT004.nd2_ZP-5.tif_FarRed.tif	0	0	95	100	1	205	205	95	b'eLsYZHz1Gy04B0m8mMDixXS0+BzYoAf5mUoBD8oGdgAmLQs2'	e15785648c220c60884353ea372f0b1c	59ce8df33d6b8c497237282462cc5e40	0	0	0	0	0	0	0	/Users/ady/Documents/Temp storage for analysis/MET059/Bap31/Split	/Users/ady/Documents/Temp storage for analysis/MET059/Bap31/Split	Done	65535	65535	0	0	file:/Users/ady/Documents/Temp%20storage%20for%20analysis/MET059/Bap31/Split/20240809_OPT039_CHARDONNAY_RIGHT004.nd2_ZP-5.tif_DAPI.tif	file:/Users/ady/Documents/Temp%20storage%20for%20analysis/MET059/Bap31/Split/20240809_OPT039_CHARDONNAY_RIGHT004.nd2_ZP-5.tif_FarRed.tif	248	248	MET059
-1	-1	0.356310271883566	0.28722498	0.50688493	1.266436	0.6454026	1	1	0.9040803	0.922808928939156	0.855003445740524	7.325529	0	0	0.199999999999999	0	0.399999999999999	20240809_OPT039_CHARDONNAY_RIGHT005.nd2_ZP-1.tif_DAPI.tif	20240809_OPT039_CHARDONNAY_RIGHT005.nd2_ZP-1.tif_FarRed.tif	0	0	96	100	1	250	250	96	b'eLsYZHz1Gy04B0m8mI4Wn4Mk6EF+plLAg7KBHQAfygsw'	ca9c3da038d95dbb7ef936e3a0e66cec	3fd9a3c17a3ba34674c68e43284dc392	0	0	0	0	0	0	0	/Users/ady/Documents/Temp storage for analysis/MET059/Bap31/Split	/Users/ady/Documents/Temp storage for analysis/MET059/Bap31/Split	Done	65535	65535	0	0	file:/Users/ady/Documents/Temp%20storage%20for%20analysis/MET059/Bap31/Split/20240809_OPT039_CHARDONNAY_RIGHT005.nd2_ZP-1.tif_DAPI.tif	file:/Users/ady/Documents/Temp%20storage%20for%20analysis/MET059/Bap31/Split/20240809_OPT039_CHARDONNAY_RIGHT005.nd2_ZP-1.tif_FarRed.tif	248	248	MET059
-1	-1	0.398731371687061	1	0.9937631	1.7619855	0.44520673	0.51531	1	0.88569057	0.444712958714115	0.777974787688784	8.810435	0	0	0.210000000000001	0	0.399999999999999	20240809_OPT039_CHARDONNAY_RIGHT005.nd2_ZP-2.tif_DAPI.tif	20240809_OPT039_CHARDONNAY_RIGHT005.nd2_ZP-2.tif_FarRed.tif	0	0	97	100	1	261	261	97	b'eLsYZHz1Gy04B0m8mMLixWi0+BzYoAf5mUoBD8oGdgAh8Qsy'	553dcac5c28e17f2f4d9087310a86946	3dc5d4202f988e09cbb097c4399ff49d	0	0	0	0	0	0	0	/Users/ady/Documents/Temp storage for analysis/MET059/Bap31/Split	/Users/ady/Documents/Temp storage for analysis/MET059/Bap31/Split	Done	65535	65535	0	0	file:/Users/ady/Documents/Temp%20storage%20for%20analysis/MET059/Bap31/Split/20240809_OPT039_CHARDONNAY_RIGHT005.nd2_ZP-2.tif_DAPI.tif	file:/Users/ady/Documents/Temp%20storage%20for%20analysis/MET059/Bap31/Split/20240809_OPT039_CHARDONNAY_RIGHT005.nd2_ZP-2.tif_FarRed.tif	394	394	MET059
-1	-1	0.304680918736974	0.39173985	0.6047079	1.9640808	0.4159306	0.3707176	1	0.90383697	0.299746292241416	0.725142369950841	6.5461144	0	0	0.140000000000001	0	0.539999999999999	20240809_OPT039_CHARDONNAY_RIGHT005.nd2_ZP-3.tif_DAPI.tif	20240809_OPT039_CHARDONNAY_RIGHT005.nd2_ZP-3.tif_FarRed.tif	0	0	98	100	1	474	474	98	b'eLsYZHz1Gy04B0m8mMLixXi0+BzYoAf5mUoBD8oGdgAkGAs0'	b070e90948063f8ac5fe2f228b0aca68	21ef623f296c937980110219ac9ec26d	0	0	0	0	0	0	0	/Users/ady/Documents/Temp storage for analysis/MET059/Bap31/Split	/Users/ady/Documents/Temp storage for analysis/MET059/Bap31/Split	Done	65535	65535	0	0	file:/Users/ady/Documents/Temp%20storage%20for%20analysis/MET059/Bap31/Split/20240809_OPT039_CHARDONNAY_RIGHT005.nd2_ZP-3.tif_DAPI.tif	file:/Users/ady/Documents/Temp%20storage%20for%20analysis/MET059/Bap31/Split/20240809_OPT039_CHARDONNAY_RIGHT005.nd2_ZP-3.tif_FarRed.tif	265	265	MET059
-1	-1	0.26649629604411	1	0.99390876	1.1965128	0.7063518	0.9722548	1	0.9193253	0.911317762392983	0.887089909932467	4.2625165	0	0	0.16	0	0.509999999999998	20240809_OPT039_CHARDONNAY_RIGHT005.nd2_ZP-4.tif_DAPI.tif	20240809_OPT039_CHARDONNAY_RIGHT005.nd2_ZP-4.tif_FarRed.tif	0	0	99	100	1	285	285	99	b'eLsYZHz1Gy04B0m8mMLixWS0+BzYoAf5mUoBD8oGdgAmPws2'	995d6ebe0c80321f867aa302e9de9d24	b27d7fb5663987728b2e4b94d9eb8203	0	0	0	0	0	0	0	/Users/ady/Documents/Temp storage for analysis/MET059/Bap31/Split	/Users/ady/Documents/Temp storage for analysis/MET059/Bap31/Split	Done	65535	65535	0	0	file:/Users/ady/Documents/Temp%20storage%20for%20analysis/MET059/Bap31/Split/20240809_OPT039_CHARDONNAY_RIGHT005.nd2_ZP-4.tif_DAPI.tif	file:/Users/ady/Documents/Temp%20storage%20for%20analysis/MET059/Bap31/Split/20240809_OPT039_CHARDONNAY_RIGHT005.nd2_ZP-4.tif_FarRed.tif	335	335	MET059
-1	-1	0.452709208470096	1	0.9758825	1.5836271	0.50274277	0.8569586	1	0.8922763	0.741479926030235	0.777966601468823	6.616409	0	0	0.140000000000001	0	0.329999999999998	20240809_OPT039_CHARDONNAY_RIGHT005.nd2_ZP-5.tif_DAPI.tif	20240809_OPT039_CHARDONNAY_RIGHT005.nd2_ZP-5.tif_FarRed.tif	0	0	100	100	1	197	197	100	b'eLsYZHz1Gy04B0m8mMLixXS0+BzYoAf5mUoBD8oGdgAoZgs4'	2171d617f0b626cf81b6dd7a52f977d7	5bd8952388ebd2ef12427fd5bc30fc6e	0	0	0	0	0	0	0	/Users/ady/Documents/Temp storage for analysis/MET059/Bap31/Split	/Users/ady/Documents/Temp storage for analysis/MET059/Bap31/Split	Done	65535	65535	0	0	file:/Users/ady/Documents/Temp%20storage%20for%20analysis/MET059/Bap31/Split/20240809_OPT039_CHARDONNAY_RIGHT005.nd2_ZP-5.tif_DAPI.tif	file:/Users/ady/Documents/Temp%20storage%20for%20analysis/MET059/Bap31/Split/20240809_OPT039_CHARDONNAY_RIGHT005.nd2_ZP-5.tif_FarRed.tif	266	266	MET059
[truncated: 1 more columns]
