# Supplementary material for: Canonical and phosphoribosyl ubiquitination coordinate to stabilize a proteinaceous structure surrounding the Legionella-containing vacuole
Source: eLife. 2026 Jul 8;14:RP108254. doi: 10.7554/eLife.108254 (PMC13345631; doi:10.7554/eLife.108254)
Supplement: Figure 3—figure supplement 1—source data 2. [file elife-108254-fig3-figsupp1-data2.csv]

experiment	ImageNumber	filename	BG_Rab5	BG_405	bug_pos	Rab5Integrated	GAR405Integrated	legiArea	MeanRab5	Mean405	fcrab5	fc405	q1	q2	q3	quart
MET053	1	20240716_MET053_FAVA_LEFT001.nd2_ZP-1-1.tifext_GAR405.tif	0.0019455693360698	0.00175542690161336	ext	0.250858319923282	0.295841916464269	126	0.00199093904701017	0.00234795171797039	0.0332566574463074	0.419580820273014	-0.00353256997931068	0.0531749587058808	0.138727741963503	Q2
MET053	2	20240716_MET053_FAVA_LEFT001.nd2_ZP-1-1.tifint_GAR405.tif	0.00239566643149063	0.0018421238239461	int	0.311802853364497	0.241229877108708	130	0.00239848348741921	0.00185561443929775	0.00169546349386842	0.0105269377301696	-0.00353256997931068	0.0531749587058808	0.138727741963503	Q2
MET053	2	20240716_MET053_FAVA_LEFT001.nd2_ZP-1-1.tifint_GAR405.tif	0.00239566643149063	0.0018421238239461	int	0.27167162578553	0.206698710564524	108	0.00251547801653268	0.00191387694967152	0.0704055378495989	0.0551280367132887	-0.00353256997931068	0.0531749587058808	0.138727741963503	Q3
MET053	3	20240716_MET053_FAVA_LEFT001.nd2_ZP-10-1.tifint_GAR405.tif	0.00179242943418255	0.00174750441298756	int	0.206424048170447	0.1882810711395	107	0.00192919671187334	0.00175963617887383	0.106083933426982	0.00998107023863336	-0.00353256997931068	0.0531749587058808	0.138727741963503	Q3
MET053	4	20240716_MET053_FAVA_LEFT001.nd2_ZP-2-1.tifext_GAR405.tif	0.0019295509904623	0.0017771515995264	ext	0.14775310899131	0.193987945327535	80	0.00184691386239138	0.00242484931659419	-0.0631485866431065	0.448328343670945	-0.00353256997931068	0.0531749587058808	0.138727741963503	Q1
MET053	5	20240716_MET053_FAVA_LEFT001.nd2_ZP-2-1.tifint_GAR405.tif	0.00254679736768361	0.00184870046478027	int	0.226764324354008	0.162859540665522	87	0.00260648648682768	0.00187194874328186	0.0334222021919062	0.0180294409615453	-0.00353256997931068	0.0531749587058808	0.138727741963503	Q2
MET053	5	20240716_MET053_FAVA_LEFT001.nd2_ZP-2-1.tifint_GAR405.tif	0.00254679736768361	0.00184870046478027	int	0.100801098626107	0.0705729762557894	38	0.00265266049016071	0.00185718358567867	0.0587558609195927	0.00660494373882764	-0.00353256997931068	0.0531749587058808	0.138727741963503	Q3
MET053	6	20240716_MET053_FAVA_LEFT001.nd2_ZP-4-1.tifext_GAR405.tif	0.00243200018720807	0.00176595831817051	ext	0.22279697866179	0.275257497793064	88	0.00253178384842944	0.00312792611128481	0.0580108997999754	0.824755141789598	-0.00353256997931068	0.0531749587058808	0.138727741963503	Q3
MET053	7	20240716_MET053_FAVA_LEFT001.nd2_ZP-4-1.tifint_GAR405.tif	0.00212553509211136	0.00176170316793151	int	0.229022659594193	0.181918059010059	103	0.00222352096693391	0.00176619474767047	0.065019931056306	0.00367356622634715	-0.00353256997931068	0.0531749587058808	0.138727741963503	Q3
MET053	8	20240716_MET053_FAVA_LEFT001.nd2_ZP-5-1.tifext_GAR405.tif	0.00186190510067845	0.00175343993042949	ext	0.184924086323008	0.212756542256102	99	0.00186792006386877	0.00214905598238487	0.00465317525927361	0.293515057704457	-0.00353256997931068	0.0531749587058808	0.138727741963503	Q2
MET053	9	20240716_MET053_FAVA_LEFT001.nd2_ZP-6-1.tifext_GAR405.tif	0.00249859414253428	0.00171853116953755	ext	0.38744182488881	0.333928435109556	159	0.00243674103703654	0.00210017883716702	-0.0361636394597479	0.289336164812788	-0.00353256997931068	0.0531749587058808	0.138727741963503	Q1
MET053	10	20240716_MET053_FAVA_LEFT001.nd2_ZP-7-1.tifext_GAR405.tif	0.00168792257358978	0.00166728821667758	ext	0.118593118153512	0.154512855689973	70	0.00169418740219304	0.00220732650985675	0.00534473897060468	0.404796532098803	-0.00353256997931068	0.0531749587058808	0.138727741963503	Q2
MET053	11	20240716_MET053_FAVA_LEFT001.nd2_ZP-7-1.tifint_GAR405.tif	0.00185833166188669	0.0017138272281038	int	0.160524910315871	0.146486610174179	85	0.00188852835665731	0.00172337188440211	0.0232544396119846	0.0080123747572427	-0.00353256997931068	0.0531749587058808	0.138727741963503	Q2
MET053	12	20240716_MET053_FAVA_LEFT001.nd2_ZP-8-1.tifint_GAR405.tif	0.00230522543040629	0.0017783277703853	int	0.122880903305486	0.0919203478842974	52	0.00236309429433627	0.00176769899777495	0.0357693579784905	-0.00864862250640086	-0.00353256997931068	0.0531749587058808	0.138727741963503	Q2
MET053	12	20240716_MET053_FAVA_LEFT001.nd2_ZP-8-1.tifint_GAR405.tif	0.00230522543040629	0.0017783277703853	int	0.259113450767472	0.227054245769978	128	0.00202432383412088	0.00177386129507795	-0.187467741626291	-0.00362805304184319	-0.00353256997931068	0.0531749587058808	0.138727741963503	Q1
MET053	12	20240716_MET053_FAVA_LEFT001.nd2_ZP-8-1.tifint_GAR405.tif	0.00230522543040629	0.0017783277703853	int	0.115739681059495	0.0763561455532908	43	0.00269162048975569	0.00177572431519281	0.223567168495149	-0.00211363957351507	-0.00353256997931068	0.0531749587058808	0.138727741963503	Q4
MET053	13	20240716_MET053_FAVA_LEFT001.nd2_ZP-9-1.tifint_GAR405.tif	0.00236658429866677	0.00177296552984015	int	0.214801251189783	0.153963530901819	86	0.00249768896732306	0.00179027361513744	0.0777875195759862	0.0140156100662554	-0.00353256997931068	0.0531749587058808	0.138727741963503	Q3
MET053	14	20240716_MET053_FAVA_LEFT002.nd2_ZP-1-1.tifext_GAR405.tif	0.00187913461164995	0.00179007757793773	ext	0.207248035352677	0.451483948156238	102	0.00203184348384978	0.00442631321721802	0.112720855488205	1.30608343152964	-0.00353256997931068	0.0531749587058808	0.138727741963503	Q3
MET053	15	20240716_MET053_FAVA_LEFT002.nd2_ZP-1-1.tifint_GAR405.tif	0.00181606264360304	0.00177325004453317	int	0.193545433692634	0.182497901841998	102	0.00189750425188857	0.00178919511609802	0.0632891503272269	0.0129147415630463	-0.00353256997931068	0.0531749587058808	0.138727741963503	Q3
MET053	15	20240716_MET053_FAVA_LEFT002.nd2_ZP-1-1.tifint_GAR405.tif	0.00181606264360304	0.00177325004453317	int	0.345906767295673	0.263691157335415	146	0.00236922443353201	0.00180610381736586	0.383600901587421	0.0264848395005508	-0.00353256997931068	0.0531749587058808	0.138727741963503	Q4
MET053	15	20240716_MET053_FAVA_LEFT002.nd2_ZP-1-1.tifint_GAR405.tif	0.00181606264360304	0.00177325004453317	int	0.196108949370682	0.179888609098271	99	0.00198089847849174	0.00181705665755829	0.125340975586686	0.0352074210553055	-0.00353256997931068	0.0531749587058808	0.138727741963503	Q3
MET053	16	20240716_MET053_FAVA_LEFT002.nd2_ZP-1-2.tifint_GAR405.tif	0.00187818041069771	0.00178647373193662	int	0.292820630129427	0.246387426508591	136	0.00215309286859873	0.00181167225373964	0.197074898789416	0.0202072828206195	-0.00353256997931068	0.0531749587058808	0.138727741963503	Q4
MET053	16	20240716_MET053_FAVA_LEFT002.nd2_ZP-1-2.tifint_GAR405.tif	0.00187818041069771	0.00178647373193662	int	0.0406347753014416	0.0368963149376214	20	0.00203173876507208	0.00184481574688107	0.113379267280265	0.0463620317449862	-0.00353256997931068	0.0531749587058808	0.138727741963503	Q3
MET053	16	20240716_MET053_FAVA_LEFT002.nd2_ZP-1-2.tifint_GAR405.tif	0.00187818041069771	0.00178647373193662	int	0.0806744487490505	0.0681162737309933	38	0.00212301180918554	0.00179253351923666	0.176776746894369	0.00488539576882685	-0.00353256997931068	0.0531749587058808	0.138727741963503	Q4
MET053	16	20240716_MET053_FAVA_LEFT002.nd2_ZP-1-2.tifint_GAR405.tif	0.00187818041069771	0.00178647373193662	int	0.139269092818722	0.103318837238476	58	0.00240119125549521	0.00178135926273234	0.354414669856021	-0.00413619383135503	-0.00353256997931068	0.0531749587058808	0.138727741963503	Q4
MET053	17	20240716_MET053_FAVA_LEFT002.nd2_ZP-2-1.tifext_GAR405.tif	0.00170720427964641	0.00176905056016635	ext	0.200717173982412	0.408941792091355	118	0.00170099299985095	0.00346560840755385	-0.00525849400398521	0.970133366622404	-0.00353256997931068	0.0531749587058808	0.138727741963503	Q1
MET053	18	20240716_MET053_FAVA_LEFT002.nd2_ZP-3-1.tifext_GAR405.tif	0.00204002071811106	0.00173515878467099	ext	0.239642938831821	0.301777675980702	120	0.00199702449026518	0.00251481396650585	-0.0307317788377632	0.535383990427888	-0.00353256997931068	0.0531749587058808	0.138727741963503	Q1
MET053	19	20240716_MET053_FAVA_LEFT002.nd2_ZP-3-1.tifint_GAR405.tif	0.00177354106251268	0.00173244753557839	int	0.198397802654654	0.182131685316563	105	0.00188950288242527	0.00173458747920536	0.0913739862747273	0.00178093756613197	-0.00353256997931068	0.0531749587058808	0.138727741963503	Q3
MET053	20	20240716_MET053_FAVA_LEFT002.nd2_ZP-4-1.tifext_GAR405.tif	0.00185545835527994	0.00169593377646828	ext	0.205020218156278	0.249897001544014	111	0.0018470289923989	0.00225132433823436	-0.00656910876154439	0.408694078349549	-0.00353256997931068	0.0531749587058808	0.138727741963503	Q1
MET053	21	20240716_MET053_FAVA_LEFT002.nd2_ZP-4-1.tifint_GAR405.tif	0.00205244748211938	0.00177008531234557	int	0.053742275107652	0.0480964370071888	27	0.00199045463361674	0.00178134951878477	-0.0442473169557837	0.00915172038135287	-0.00353256997931068	0.0531749587058808	0.138727741963503	Q1
MET053	21	20240716_MET053_FAVA_LEFT002.nd2_ZP-4-1.tifint_GAR405.tif	0.00205244748211938	0.00177008531234557	int	0.251789120258763	0.217761501437053	120	0.00209824266882303	0.00181467917864211	0.031836233202112	0.0358956181635373	-0.00353256997931068	0.0531749587058808	0.138727741963503	Q2
MET053	21	20240716_MET053_FAVA_LEFT002.nd2_ZP-4-1.tifint_GAR405.tif	0.00205244748211938	0.00177008531234557	int	0.0772869458887726	0.0621957732364535	35	0.00220819845396493	0.0017770220924701	0.105524528120011	0.00564272230929238	-0.00353256997931068	0.0531749587058808	0.138727741963503	Q3
MET053	21	20240716_MET053_FAVA_LEFT002.nd2_ZP-4-1.tifint_GAR405.tif	0.00205244748211938	0.00177008531234557	int	0.260273136897013	0.135332265170291	76	0.00342464653811859	0.00178068769960909	0.738609786572341	0.00861562084327323	-0.00353256997931068	0.0531749587058808	0.138727741963503	Q4
MET053	22	20240716_MET053_FAVA_LEFT002.nd2_ZP-5-1.tifext_GAR405.tif	0.00165929343569931	0.00170314217088234	ext	0.13382162200287	0.17401388566941	80	0.00167277027503587	0.00217517357086763	0.0116702902389637	0.352931657389282	-0.00353256997931068	0.0531749587058808	0.138727741963503	Q2
MET053	23	20240716_MET053_FAVA_LEFT002.nd2_ZP-6-1.tifext_GAR405.tif	0.00174604334126203	0.00174394721851366	ext	0.160204470856115	0.216800183057785	88	0.00182050535063767	0.00246363844383847	0.0602496102129549	0.498434169140288	-0.00353256997931068	0.0531749587058808	0.138727741963503	Q3
MET053	24	20240716_MET053_FAVA_LEFT002.nd2_ZP-7-1.tifint_GAR405.tif	0.00214745596478161	0.00175256673806496	int	0.212878614431247	0.171175707597286	97	0.00219462489104378	0.00176469801646686	0.0313458248753783	0.00995194039263238	-0.00353256997931068	0.0531749587058808	0.138727741963503	Q2
MET053	24	20240716_MET053_FAVA_LEFT002.nd2_ZP-7-1.tifint_GAR405.tif	0.00214745596478161	0.00175256673806496	int	0.170107576064765	0.136705577140674	78	0.00218086635980468	0.00175263560436762	0.0222728184074042	5.66889232808003e-05	-0.00353256997931068	0.0531749587058808	0.138727741963503	Q2
MET053	25	20240716_MET053_FAVA_LEFT003.nd2_ZP-1-1.tifint_GAR405.tif	0.00185545030673577	0.00172935584080347	int	0.127016098238528	0.115663385950029	67	0.00189576266027653	0.00172631919328401	0.0310089947187015	-0.00253551471227475	-0.00353256997931068	0.0531749587058808	0.138727741963503	Q2
MET053	26	20240716_MET053_FAVA_LEFT003.nd2_ZP-2-1.tifext_GAR405.tif	0.00184533556739053	0.0017499246876755	ext	0.145510032773018	0.139650568366051	79	0.00184189914902554	0.00176772871349431	-0.00268911829610317	0.0146040534200463	-0.00353256997931068	0.0531749587058808	0.138727741963503	Q2
MET053	27	20240716_MET053_FAVA_LEFT003.nd2_ZP-2-1.tifint_GAR405.tif	0.00178351416835222	0.00173362041174577	int	0.208010986447334	0.166659037116915	95	0.00218958933102457	0.00175430565386226	0.29593763345512	0.0171120863987046	-0.00353256997931068	0.0531749587058808	0.138727741963503	Q4
MET053	28	20240716_MET053_FAVA_LEFT003.nd2_ZP-3-1.tifext_GAR405.tif	0.00174188206982522	0.00175179753984724	ext	0.179888609098271	0.277180133387446	103	0.00174649135046865	0.0026910692561888	0.00381254492859909	0.619343471765625	-0.00353256997931068	0.0531749587058808	0.138727741963503	Q2
MET053	29	20240716_MET053_FAVA_LEFT003.nd2_ZP-4-1.tifext_GAR405.tif	0.00199219998828868	0.00174413884387297	ext	0.169192034751177	0.200534065719694	80	0.00211490043438971	0.00250667582149617	0.0862272649696723	0.523260538340814	-0.00353256997931068	0.0531749587058808	0.138727741963503	Q3
MET053	30	20240716_MET053_FAVA_LEFT003.nd2_ZP-4-1.tifint_GAR405.tif	0.00186498322271471	0.00176433986041376	int	0.134630350163206	0.129976348485798	72	0.00186986597448898	0.00180522706230274	0.00377221430477225	0.0330518209472549	-0.00353256997931068	0.0531749587058808	0.138727741963503	Q2
MET053	31	20240716_MET053_FAVA_LEFT003.nd2_ZP-5-1.tifint_GAR405.tif	0.00181999709155108	0.00172402201472102	int	0.421087968163192	0.360143434721977	208	0.00202446138539996	0.00173145882077873	0.153601980369826	0.00620987949028626	-0.00353256997931068	0.0531749587058808	0.138727741963503	Q4
MET053	32	20240716_MET053_FAVA_LEFT003.nd2_ZP-6-1.tifext_GAR405.tif	0.00208947452172829	0.00172747301133298	ext	0.124193179188296	0.147570000728592	65	0.00191066429520456	0.0022703077035168	-0.129065848835209	0.394224673496745	-0.00353256997931068	0.0531749587058808	0.138727741963503	Q1
MET053	33	20240716_MET053_FAVA_LEFT003.nd2_ZP-6-1.tifint_GAR405.tif	0.00204209808065102	0.00171834905408394	int	0.258960860548541	0.213733119657263	124	0.00208839403668178	0.00172365419078438	0.0323417846613056	0.0044472360571107	-0.00353256997931068	0.0531749587058808	0.138727741963503	Q2
MET053	34	20240716_MET053_FAVA_LEFT003.nd2_ZP-7-1.tifext_GAR405.tif	0.00201699442692955	0.00174976394737987	ext	0.158525978447869	0.206088349688798	84	0.0018872140291413	0.00245343273439045	-0.0959490492947674	0.487641409849292	-0.00353256997931068	0.0531749587058808	0.138727741963503	Q1
MET053	35	20240716_MET053_FAVA_LEFT003.nd2_ZP-7-1.tifint_GAR405.tif	0.00220806927671955	0.00176222946332849	int	0.163668268825859	0.132936598733068	75	0.00218224358434478	0.00177248798310757	-0.0169732906318881	0.00837405387514188	-0.00353256997931068	0.0531749587058808	0.138727741963503	Q1
MET053	35	20240716_MET053_FAVA_LEFT003.nd2_ZP-7-1.tifint_GAR405.tif	0.00220806927671955	0.00176222946332849	int	0.192202639766037	0.139955748803914	79	0.00243294480716503	0.00177159175701156	0.1399181557987	0.00764439705780631	-0.00353256997931068	0.0531749587058808	0.138727741963503	Q4
MET053	35	20240716_MET053_FAVA_LEFT003.nd2_ZP-7-1.tifint_GAR405.tif	0.00220806927671955	0.00176222946332849	int	0.158220798010007	0.109925993718207	62	0.00255194835500011	0.00177299989868076	0.208813696455325	0.00879066117351695	-0.00353256997931068	0.0531749587058808	0.138727741963503	Q4
MET053	36	20240716_MET053_FAVA_LEFT003.nd2_ZP-9-1.tifint_GAR405.tif	0.00183392178265923	0.00176054384753103	int	0.136690318118781	0.130128938704729	73	0.00187247011121618	0.00178258820143464	0.0300105814012311	0.0179523032118214	-0.00353256997931068	0.0531749587058808	0.138727741963503	Q2
MET053	38	20240716_MET053_FAVA_LEFT004.nd2_ZP-10-1.tifint_GAR405.tif	0.00215483392314148	0.00175607044413482	int	0.391424429602921	0.321385519113392	182	0.00215068367913693	0.00176585450062303	-0.00278133263009556	0.00801575633148286	-0.00353256997931068	0.0531749587058808	0.138727741963503	Q2
MET053	38	20240716_MET053_FAVA_LEFT004.nd2_ZP-10-1.tifint_GAR405.tif	0.00215483392314148	0.00175607044413482	int	0.164156558690593	0.0974898908752948	55	0.00298466470346532	0.00177254347045991	0.469992186026875	0.01347028981609	-0.00353256997931068	0.0531749587058808	0.138727741963503	Q4
MET053	38	20240716_MET053_FAVA_LEFT004.nd2_ZP-10-1.tifint_GAR405.tif	0.00215483392314148	0.00175607044413482	int	0.485801480012015	0.3990386815276	226	0.00214956407084962	0.00176565788286549	-0.00353256997931068	0.00785511158030994	-0.00353256997931068	0.0531749587058808	0.138727741963503	Q2
MET053	39	20240716_MET053_FAVA_LEFT004.nd2_ZP-2-1.tifext_GAR405.tif	0.00198411367486798	0.00173960202769713	ext	0.151262684026733	0.187335011782125	73	0.00207209156201004	0.0025662330381113	0.0625930708156204	0.560894891128662	-0.00353256997931068	0.0531749587058808	0.138727741963503	Q3
MET053	41	20240716_MET053_FAVA_LEFT004.nd2_ZP-3-1.tifint_GAR405.tif	0.00208324715446823	0.00171498609531721	int	0.357549401000142	0.289036392699927	167	0.00214101437724636	0.00173075684251453	0.0394604741737792	0.0132061724023412	-0.00353256997931068	0.0531749587058808	0.138727741963503	Q2
MET053	41	20240716_MET053_FAVA_LEFT004.nd2_ZP-3-1.tifint_GAR405.tif	0.00208324715446823	0.00171498609531721	int	0.169466697145253	0.135362783214077	78	0.00217264996340068	0.00173542029761638	0.0606217504979462	0.0170882288214841	-0.00353256997931068	0.0531749587058808	0.138727741963503	Q3
MET053	42	20240716_MET053_FAVA_LEFT004.nd2_ZP-4-1.tifext_GAR405.tif	0.00173339999451929	0.00167409527058504	ext	0.137819485738873	0.147493705619127	79	0.0017445504523908	0.00186700893188768	0.00925071569457269	0.157347197400712	-0.00353256997931068	0.0531749587058808	0.138727741963503	Q2
MET053	43	20240716_MET053_FAVA_LEFT004.nd2_ZP-4-1.tifint_GAR405.tif	0.00174348034762141	0.0017301448039533	int	0.13221942470409	0.126314183231443	73	0.00181122499594644	0.00173033127714306	0.0549956711840625	0.000155483777424633	-0.00353256997931068	0.0531749587058808	0.138727741963503	Q3
MET053	43	20240716_MET053_FAVA_LEFT004.nd2_ZP-4-1.tifint_GAR405.tif	0.00174348034762141	0.0017301448039533	int	0.220691233640537	0.198260471457615	114	0.00193588801439067	0.00173912694261066	0.151025396969212	0.0074704530511339	-0.00353256997931068	0.0531749587058808	0.138727741963503	Q4
MET053	44	20240716_MET053_FAVA_LEFT004.nd2_ZP-5-1.tifint_GAR405.tif	0.00203951783963283	0.00170870279875286	int	0.248416876420379	0.199176012771204	116	0.0021415247967274	0.00171703459285521	0.0704102558813527	0.00701762006823236	-0.00353256997931068	0.0531749587058808	0.138727741963503	Q3
MET053	45	20240716_MET053_FAVA_LEFT004.nd2_ZP-6-1.tifint_GAR405.tif	0.00177387920766614	0.00175580030341632	int	0.257785915862769	0.232394903432578	132	0.00195292360502098	0.0017605674502468	0.138727741963503	0.00391173152912594	-0.00353256997931068	0.0531749587058808	0.138727741963503	Q4
MET053	45	20240716_MET053_FAVA_LEFT004.nd2_ZP-6-1.tifint_GAR405.tif	0.00177387920766614	0.00175580030341632	int	0.10406652931124	0.0951857785694301	54	0.00192715795020814	0.00176269960313759	0.119567047380415	0.00565786472360831	-0.00353256997931068	0.0531749587058808	0.138727741963503	Q3
MET053	46	20240716_MET053_FAVA_LEFT004.nd2_ZP-6-2.tifint_GAR405.tif	0.00178215507479052	0.001762293406174	int	0.278507667593658	0.253559166798368	143	0.00194760606708852	0.00177314102656201	0.128079021051026	0.00885314523427952	-0.00353256997931068	0.0531749587058808	0.138727741963503	Q3
MET053	46	20240716_MET053_FAVA_LEFT004.nd2_ZP-6-2.tifint_GAR405.tif	0.00178215507479052	0.001762293406174	int	0.0798657205887139	0.0780956740491092	44	0.00181513001337986	0.0017749016829343	0.0264500097945	0.0102849715303408	-0.00353256997931068	0.0531749587058808	0.138727741963503	Q2
MET053	47	20240716_MET053_FAVA_LEFT004.nd2_ZP-6-3.tifint_GAR405.tif	0.00181410404482854	0.00177246480117341	int	0.307362477993593	0.24187075602822	131	0.00234627845796636	0.00184634164907038	0.371117042041762	0.0589125578303818	-0.00353256997931068	0.0531749587058808	0.138727741963503	Q4
MET053	47	20240716_MET053_FAVA_LEFT004.nd2_ZP-6-3.tifint_GAR405.tif	0.00181410404482854	0.00177246480117341	int	0.105256733018905	0.105897611938417	56	0.00187958451819473	0.00189102878461459	0.0511565881357453	0.0934143459638065	-0.00353256997931068	0.0531749587058808	0.138727741963503	Q2
MET053	48	20240716_MET053_FAVA_LEFT004.nd2_ZP-7-1.tifint_GAR405.tif	0.00193091212694087	0.00177770719659957	int	0.185702296439558	0.149385824333876	83	0.00223737706553685	0.00179982920884188	0.212525903740472	0.0178422917495665	-0.00353256997931068	0.0531749587058808	0.138727741963503	Q4
MET053	48	20240716_MET053_FAVA_LEFT004.nd2_ZP-7-1.tifint_GAR405.tif	0.00193091212694087	0.00177770719659957	int	0.234988937154412	0.194262607721612	109	0.00215586180875608	0.00178222575891387	0.158982193179006	0.00366237849143781	-0.00353256997931068	0.0531749587058808	0.138727741963503	Q4
MET053	49	20240716_MET053_FAVA_LEFT004.nd2_ZP-7-2.tifint_GAR405.tif	0.00201308147689168	0.00178879847356729	int	0.276554512791336	0.221698329085484	123	0.00224841067310029	0.00180242543971938	0.159500003774648	0.0109487190555073	-0.00353256997931068	0.0531749587058808	0.138727741963503	Q4
MET053	49	20240716_MET053_FAVA_LEFT004.nd2_ZP-7-2.tifint_GAR405.tif	0.00201308147689168	0.00178879847356729	int	0.282856488833204	0.23595025553368	130	0.0021758191448708	0.0018150019656437	0.112153079396203	0.0209802484563905	-0.00353256997931068	0.0531749587058808	0.138727741963503	Q3
MET053	49	20240716_MET053_FAVA_LEFT004.nd2_ZP-7-2.tifint_GAR405.tif	0.00201308147689168	0.00178879847356729	int	0.291645685443655	0.251743343193084	141	0.00206840911662166	0.00178541378151123	0.0391160040290632	-0.00273239503162239	-0.00353256997931068	0.0531749587058808	0.138727741963503	Q2
MET053	50	20240716_MET053_FAVA_LEFT004.nd2_ZP-8-1.tifint_GAR405.tif	0.00176476825979716	0.00176457733246681	int	0.163607232738286	0.143236438510939	81	0.00201984237948502	0.00176835109272765	0.194763966437859	0.00308208184781734	-0.00353256997931068	0.0531749587058808	0.138727741963503	Q4
MET053	51	20240716_MET053_FAVA_LEFT004.nd2_ZP-9-1.tifint_GAR405.tif	0.00187939042118079	0.00176571438038893	int	0.144579232437536	0.131914244266227	74	0.00195377341131806	0.00178262492251658	0.0559983598290699	0.0137511877472089	-0.00353256997931068	0.0531749587058808	0.138727741963503	Q3
MET053	52	20240716_MET053_FAVA_LEFT005.nd2_ZP-1-1.tifext_GAR405.tif	0.00179424932023056	0.00171211987984281	ext	0.227344167185947	0.2617227435112	121	0.0018788774147599	0.00216299788025785	0.0664905686855548	0.33724853102613	-0.00353256997931068	0.0531749587058808	0.138727741963503	Q3
MET053	53	20240716_MET053_FAVA_LEFT005.nd2_ZP-1-1.tifint_GAR405.tif	0.00233594671604916	0.00180621471453073	int	0.222735942574218	0.182955672498792	100	0.00222735942574218	0.00182955672498792	-0.0686729835916899	0.0185247428098374	-0.00353256997931068	0.0531749587058808	0.138727741963503	Q1
MET053	53	20240716_MET053_FAVA_LEFT005.nd2_ZP-1-1.tifint_GAR405.tif	0.00233594671604916	0.00180621471453073	int	0.0907301441766322	0.0655527580529451	36	0.00252028178268423	0.00182090994591514	0.109577678640876	0.0116901708260767	-0.00353256997931068	0.0531749587058808	0.138727741963503	Q3
MET053	54	20240716_MET053_FAVA_LEFT005.nd2_ZP-2-1.tifext_GAR405.tif	0.00202957733759973	0.00179380659937527	ext	0.151720454683527	0.226764325518161	78	0.0019451340344042	0.00290723494254053	-0.0613097441671218	0.69662331140358	-0.00353256997931068	0.0531749587058808	0.138727741963503	Q1
MET053	55	20240716_MET053_FAVA_LEFT005.nd2_ZP-2-1.tifint_GAR405.tif	0.00262181391513828	0.00179932590847548	int	0.165911345044151	0.123262378852814	69	0.00240451224701668	0.00178641128772195	-0.124821018642201	-0.0103922506649547	-0.00353256997931068	0.0531749587058808	0.138727741963503	Q1
MET053	56	20240716_MET053_FAVA_LEFT005.nd2_ZP-2-2.tifint_GAR405.tif	0.00212423592900074	0.00177813430480635	int	0.162813763599843	0.133516441565007	75	0.00217085018133124	0.00178021922086676	0.0313161550229856	0.0016906124608036	-0.00353256997931068	0.0531749587058808	0.138727741963503	Q2
MET053	57	20240716_MET053_FAVA_LEFT005.nd2_ZP-3-1.tifext_GAR405.tif	0.00187166551699365	0.00177801844485086	ext	0.138002594001591	0.166277561569586	74	0.00186489991894042	0.00224699407526468	-0.0052244263316301	0.33772603000347	-0.00353256997931068	0.0531749587058808	0.138727741963503	Q1
MET053	58	20240716_MET053_FAVA_LEFT005.nd2_ZP-3-1.tifint_GAR405.tif	0.00198696697911909	0.00180835034652028	int	0.182833600323647	0.153200579807162	80	0.00228542000404559	0.00191500724758953	0.201891424533329	0.0826756422684522	-0.00353256997931068	0.0531749587058808	0.138727741963503	Q4
MET053	59	20240716_MET053_FAVA_LEFT005.nd2_ZP-4-1.tifext_GAR405.tif	0.00215067995059026	0.00171661531770384	ext	0.164522774051875	0.168932631378993	70	0.00235032534359821	0.00241332330541419	0.128067626786792	0.491454424856202	-0.00353256997931068	0.0531749587058808	0.138727741963503	Q3
MET053	60	20240716_MET053_FAVA_LEFT005.nd2_ZP-4-1.tifint_GAR405.tif	0.00225373200434484	0.00175666311339695	int	0.110841535031796	0.0771953917574137	43	0.0025777101170185	0.00179524166877706	0.193774058825774	0.0313405244288147	-0.00353256997931068	0.0531749587058808	0.138727741963503	Q4
MET053	60	20240716_MET053_FAVA_LEFT005.nd2_ZP-4-1.tifint_GAR405.tif	0.00225373200434484	0.00175666311339695	int	0.20328068966046	0.194247348699719	91	0.00223385373253252	0.00213458624944746	-0.0127812473873055	0.281118913913666	-0.00353256997931068	0.0531749587058808	0.138727741963503	Q1
MET053	61	20240716_MET053_FAVA_LEFT005.nd2_ZP-5-1.tifext_GAR405.tif	0.00201167662938436	0.00179313732819124	ext	0.151720454683527	0.226764325518161	78	0.0019451340344042	0.00290723494254053	-0.0485288439393881	0.697161682924802	-0.00353256997931068	0.0531749587058808	0.138727741963503	Q1
MET053	62	20240716_MET053_FAVA_LEFT006.nd2_ZP-1-1.tifext_GAR405.tif	0.00208750250619217	0.00173081216199438	ext	0.198825055267662	0.22153047984466	93	0.00213790382008238	0.00238204817037268	0.0344190209772913	0.460753424662456	-0.00353256997931068	0.0531749587058808	0.138727741963503	Q2
MET053	63	20240716_MET053_FAVA_LEFT006.nd2_ZP-1-1.tifint_GAR405.tif	0.00212327558735991	0.00179578955063853	int	0.24972915253602	0.164827954489738	91	0.00274427640149472	0.00181129620318393	0.370134160180698	0.0124042011034694	-0.00353256997931068	0.0531749587058808	0.138727741963503	Q4
MET053	64	20240716_MET053_FAVA_LEFT006.nd2_ZP-2-1.tifext_GAR405.tif	0.00186608268765946	0.00178935958890457	ext	0.0691233691759408	0.13263142015785	36	0.00192009358822058	0.00368420611549583	0.0411637171542598	1.04191043639645	-0.00353256997931068	0.0531749587058808	0.138727741963503	Q2
MET053	64	20240716_MET053_FAVA_LEFT006.nd2_ZP-2-1.tifext_GAR405.tif	0.00186608268765946	0.00178935958890457	ext	0.296894788974896	0.564477006206289	146	0.00203352595188285	0.00386628086442664	0.123970487998661	1.11150310548329	-0.00353256997931068	0.0531749587058808	0.138727741963503	Q3
MET053	65	20240716_MET053_FAVA_LEFT006.nd2_ZP-2-1.tifint_GAR405.tif	0.00232160540273856	0.00178436880410441	int	0.287083237897605	0.197680628625676	110	0.00260984761725095	0.00179709662386978	0.168842791849546	0.0102541488277649	-0.00353256997931068	0.0531749587058808	0.138727741963503	Q4
MET053	65	20240716_MET053_FAVA_LEFT006.nd2_ZP-2-1.tifint_GAR405.tif	0.00232160540273856	0.00178436880410441	int	0.227725642733276	0.173205157509074	97	0.00234768703848738	0.00178562018050591	0.0161173190050957	0.00101140625949534	-0.00353256997931068	0.0531749587058808	0.138727741963503	Q2
MET053	65	20240716_MET053_FAVA_LEFT006.nd2_ZP-2-1.tifint_GAR405.tif	0.00232160540273856	0.00178436880410441	int	0.223636224865913	0.151720454683527	85	0.00263101441018722	0.00178494652568856	0.180496368334686	0.000467022941230134	-0.00353256997931068	0.0531749587058808	0.138727741963503	Q4
MET053	66	20240716_MET053_FAVA_LEFT006.nd2_ZP-3-1.tifext_GAR405.tif	0.00187110471800086	0.00175306830607669	ext	0.228351262630895	0.353429466253147	125	0.00182681010104716	0.00282743573002517	-0.0345636305224954	0.689612020955177	-0.00353256997931068	0.0531749587058808	0.138727741963503	Q1
MET053	67	20240716_MET053_FAVA_LEFT006.nd2_ZP-4-1.tifext_GAR405.tif	0.00208206782864116	0.00172674831961781	ext	0.167238879948854	0.213778896722943	83	0.00201492626444403	0.00257564935810774	-0.047290024079181	0.576878382550697	-0.00353256997931068	0.0531749587058808	0.138727741963503	Q1
MET053	68	20240716_MET053_FAVA_LEFT006.nd2_ZP-4-1.tifint_GAR405.tif	0.0023467437264347	0.00173659552716913	int	0.422781719593331	0.309651331277564	178	0.00237517819996253	0.00173961422066047	0.0173754545078023	0.00250563432045406	-0.00353256997931068	0.0531749587058808	0.138727741963503	Q2
MET053	69	20240716_MET053_FAVA_LEFT006.nd2_ZP-5-1.tifext_GAR405.tif	0.00184211717205419	0.001719087856488	ext	0.16226443881169	0.199038681574166	89	0.00182319594170438	0.0022363896806086	-0.0148952118586824	0.379528315324699	-0.00353256997931068	0.0531749587058808	0.138727741963503	Q1
MET053	70	20240716_MET053_FAVA_LEFT006.nd2_ZP-5-1.tifint_GAR405.tif	0.00218733849873807	0.00177600390105091	int	0.233264667680487	0.193301289342344	107	0.00218004362318212	0.00180655410600321	-0.00481949611095095	0.0246057132819419	-0.00353256997931068	0.0531749587058808	0.138727741963503	Q1
MET053	71	20240716_MET053_FAVA_LEFT006.nd2_ZP-6-1.tifext_GAR405.tif	0.00182677425590216	0.00173139034533033	ext	0.14610513462685	0.20706492732279	80	0.00182631418283563	0.00258831159153488	-0.000363388484110232	0.580080285528518	-0.00353256997931068	0.0531749587058808	0.138727741963503	Q2
MET053	72	20240716_MET053_FAVA_LEFT007.nd2_ZP-1-1.tifext_GAR405.tif	0.00182347075883732	0.0017958449762921	ext	0.188906691037118	0.355489437934011	104	0.00181641049074152	0.00341816767244242	-0.00559679057926408	0.928560350817438	-0.00353256997931068	0.0531749587058808	0.138727741963503	Q1
MET053	73	20240716_MET053_FAVA_LEFT007.nd2_ZP-2-1.tifext_GAR405.tif	0.00202486480154642	0.00176569950289843	ext	0.277317463885993	0.38208590936847	132	0.00210088987792419	0.00289459022248841	0.0531749587058808	0.713119287561082	-0.00353256997931068	0.0531749587058808	0.138727741963503	Q3
MET053	74	20240716_MET053_FAVA_LEFT007.nd2_ZP-2-1.tifint_GAR405.tif	0.00208054562530621	0.00178141590709054	int	0.16682688635774	0.119569695554674	66	0.00252768009632939	0.00181166205385869	0.280851961013989	0.0242894794721918	-0.00353256997931068	0.0531749587058808	0.138727741963503	Q4
MET053	74	20240716_MET053_FAVA_LEFT007.nd2_ZP-2-1.tifint_GAR405.tif	0.00208054562530621	0.00178141590709054	int	0.130983443930745	0.102250705705956	57	0.00229795515667974	0.00179387202992905	0.143388718567986	0.0100525941812303	-0.00353256997931068	0.0531749587058808	0.138727741963503	Q4
MET053	74	20240716_MET053_FAVA_LEFT007.nd2_ZP-2-1.tifint_GAR405.tif	0.00208054562530621	0.00178141590709054	int	0.183443961199373	0.173830777406693	95	0.00193098906525656	0.00182979765691255	-0.107621931633124	0.0386597391985084	-0.00353256997931068	0.0531749587058808	0.138727741963503	Q1
MET053	75	20240716_MET053_FAVA_LEFT007.nd2_ZP-3-1.tifext_GAR405.tif	0.00178059026704612	0.00169457080033292	ext	0.148348210845143	0.175219348398969	84	0.00176605012910884	0.00208594462379724	-0.0118292807149787	0.29978094383281	-0.00353256997931068	0.0531749587058808	0.138727741963503	Q1
MET053	76	20240716_MET053_FAVA_LEFT007.nd2_ZP-3-1.tifint_GAR405.tif	0.00189921483939563	0.00174040435877363	int	0.181322957156226	0.136522468877956	78	0.00232465329687469	0.0017502880625379	0.291612453493564	0.00816984528633938	-0.00353256997931068	0.0531749587058808	0.138727741963503	Q4
MET053	76	20240716_MET053_FAVA_LEFT007.nd2_ZP-3-1.tifint_GAR405.tif	0.00189921483939563	0.00174040435877363	int	0.167193102883175	0.14692912180908	84	0.00199039408194256	0.00174915621201286	0.0676509884653882	0.00723660270932809	-0.00353256997931068	0.0531749587058808	0.138727741963503	Q3
MET053	76	20240716_MET053_FAVA_LEFT007.nd2_ZP-3-1.tifint_GAR405.tif	0.00189921483939563	0.00174040435877363	int	0.0944228274747729	0.090714885154739	52	0.00181582360528409	0.00174451702220652	-0.0647790509620201	0.00340513959730899	-0.00353256997931068	0.0531749587058808	0.138727741963503	Q1
MET053	76	20240716_MET053_FAVA_LEFT007.nd2_ZP-3-1.tifint_GAR405.tif	0.00189921483939563	0.00174040435877363	int	0.0674753948114812	0.0531471732538194	30	0.00224917982704937	0.00177157244179398	0.243995899937744	0.0256079250835875	-0.00353256997931068	0.0531749587058808	0.138727741963503	Q4
MET053	77	20240716_MET053_FAVA_LEFT007.nd2_ZP-3-2.tifint_GAR405.tif	0.00191843261994428	0.00175187904337234	int	0.196902418509126	0.183016708586365	104	0.00189329248566467	0.00175977604409966	-0.0190307915566303	0.00648866856712945	-0.00353256997931068	0.0531749587058808	0.138727741963503	Q1
MET053	78	20240716_MET053_FAVA_LEFT007.nd2_ZP-4-1.tifext_GAR405.tif	0.00241391600999742	0.0017117599792802	ext	0.199237048858777	0.169176775729284	72	0.00276718123414968	0.0023496774406845	0.197041655400263	0.456982296781319	-0.00353256997931068	0.0531749587058808	0.138727741963503	Q4
MET053	79	20240716_MET053_FAVA_LEFT007.nd2_ZP-4-1.tifint_GAR405.tif	0.0018580540202833	0.00172230501795066	int	0.168047608109191	0.155687800375745	89	0.00188817537201338	0.00174930112781736	0.0232003204869	0.0224379939823855	-0.00353256997931068	0.0531749587058808	0.138727741963503	Q2
MET053	80	20240716_MET053_FAVA_LEFT007.nd2_ZP-5-1.tifext_GAR405.tif	0.00188045016532862	0.00169768147703574	ext	0.182558937929571	0.172854200005531	88	0.0020745333855633	0.00196425227279013	0.141708801392938	0.210414427251893	-0.00353256997931068	0.0531749587058808	0.138727741963503	Q4
MET053	81	20240716_MET053_FAVA_LEFT007.nd2_ZP-5-1.tifint_GAR405.tif	0.00239272067612756	0.00172816059268919	int	0.153841458726674	0.117936980212107	68	0.00226237439303933	0.0017343673560604	-0.080814291865106	0.00517221894473906	-0.00353256997931068	0.0531749587058808	0.138727741963503	Q1
MET053	81	20240716_MET053_FAVA_LEFT007.nd2_ZP-5-1.tifint_GAR405.tif	0.00239272067612756	0.00172816059268919	int	0.166399633744732	0.129381246631965	75	0.00221866178326309	0.0017250832884262	-0.108962230591898	-0.00257127091370046	-0.00353256997931068	0.0531749587058808	0.138727741963503	Q1
MET053	81	20240716_MET053_FAVA_LEFT007.nd2_ZP-5-1.tifint_GAR405.tif	0.00239272067612756	0.00172816059268919	int	0.214053559117019	0.151888303924352	88	0.00243242680814795	0.00172600345368582	0.0237444069913849	-0.00180193766449084	-0.00353256997931068	0.0531749587058808	0.138727741963503	Q2
MET053	82	20240716_MET053_FAVA_LEFT007.nd2_ZP-6-1.tifint_GAR405.tif	0.00180857835246695	0.00172484883492132	int	0.21774624241516	0.16061646444723	93	0.0023413574453243	0.0017270587574971	0.372489100760784	0.0018472364575478	-0.00353256997931068	0.0531749587058808	0.138727741963503	Q4
MET053	83	20240716_MET053_FAVA_LEFT008.nd2_ZP-1-1.tifext_GAR405.tif	0.00191221689736402	0.00168258972741939	ext	0.169054703554139	0.172289616195485	88	0.00192107617675157	0.00195783654767597	0.00666855413748813	0.218576883400812	-0.00353256997931068	0.0531749587058808	0.138727741963503	Q2
MET053	84	20240716_MET053_FAVA_LEFT008.nd2_ZP-1-1.tifint_GAR405.tif	0.0020444142529264	0.00176563888440128	int	0.234134431928396	0.176409552106634	100	0.00234134431928396	0.00176409552106634	0.195649559076192	-0.00126162623910557	-0.00353256997931068	0.0531749587058808	0.138727741963503	Q4
MET053	85	20240716_MET053_FAVA_LEFT008.nd2_ZP-2-1.tifext_GAR405.tif	0.00236440810259331	0.00179671169857836	ext	0.300053406506777	0.395696957828477	135	0.00222261782597612	0.00293108857650724	-0.0892191680882105	0.706077634723862	-0.00353256997931068	0.0531749587058808	0.138727741963503	Q1
MET053	86	20240716_MET053_FAVA_LEFT008.nd2_ZP-2-2.tifint_GAR405.tif	0.00187646903991699	0.00175759506225586	int	0.145662622991949	0.146868085721508	79	0.00184383067078417	0.00185908969267731	-0.0253143160778363	0.0809936536456137	-0.00353256997931068	0.0531749587058808	0.138727741963503	Q1
MET053	87	20240716_MET053_FAVA_LEFT008.nd2_ZP-2-3.tifint_GAR405.tif	0.00181979199843155	0.00176441713130518	int	0.268818188691512	0.24293888756074	134	0.00200610588575755	0.00181297677284134	0.140624195588194	0.0391687687378931	-0.00353256997931068	0.0531749587058808	0.138727741963503	Q4
MET053	88	20240716_MET053_FAVA_LEFT008.nd2_ZP-2-6.tifint_GAR405.tif	0.0018182357085124	0.00175682569295798	int	0.399008164182305	0.263096055481583	147	0.00271434125294085	0.00178976908490873	0.578062874308604	0.0268024052026263	-0.00353256997931068	0.0531749587058808	0.138727741963503	Q4
MET053	88	20240716_MET053_FAVA_LEFT008.nd2_ZP-2-6.tifint_GAR405.tif	0.0018182357085124	0.00175682569295798	int	0.265857938444242	0.241824978962541	134	0.0019840144660018	0.00180466402210851	0.125883308215976	0.0387592141874747	-0.00353256997931068	0.0531749587058808	0.138727741963503	Q3
MET053	89	20240716_MET053_FAVA_LEFT008.nd2_ZP-3-1.tifext_GAR405.tif	0.00245620344960412	0.00176451285911161	ext	0.223361562471837	0.237857633503154	83	0.00269110316231129	0.00286575462051993	0.131767631725373	0.699645140528439	-0.00353256997931068	0.0531749587058808	0.138727741963503	Q3
MET053	90	20240716_MET053_FAVA_LEFT008.nd2_ZP-3-1.tifint_GAR405.tif	0.00178707558755643	0.00172694207112322	int	0.150682841194794	0.128343633143231	74	0.00203625461074045	0.00173437342085448	0.188317308448127	0.00619486313936661	-0.00353256997931068	0.0531749587058808	0.138727741963503	Q4
MET053	91	20240716_MET053_FAVA_LEFT008.nd2_ZP-4-1.tifint_GAR405.tif	0.00177331610372558	0.00166661038859205	int	0.13624780648388	0.10542458225973	63	0.00216266359498222	0.00167340606761475	0.286359541947461	0.00587069320332365	-0.00353256997931068	0.0531749587058808	0.138727741963503	Q4
MET053	91	20240716_MET053_FAVA_LEFT008.nd2_ZP-4-1.tifint_GAR405.tif	0.00177331610372558	0.00166661038859205	int	0.13813992519863	0.125734340399504	75	0.00184186566931506	0.00167645787199338	0.0547181190438187	0.00849935176393813	-0.00353256997931068	0.0531749587058808	0.138727741963503	Q3
MET053	91	20240716_MET053_FAVA_LEFT008.nd2_ZP-4-1.tifint_GAR405.tif	0.00177331610372558	0.00166661038859205	int	0.284824902657419	0.228046082193032	134	0.00212555897505537	0.00170183643427636	0.261392560278542	0.030175506296923	-0.00353256997931068	0.0531749587058808	0.138727741963503	Q4
MET053	92	20240716_MET053_FAVA_LEFT008.nd2_ZP-4-2.tifint_GAR405.tif	0.00174883976671497	0.00166190323764331	int	0.175600823946297	0.156710154842585	94	0.00186809387176912	0.00166712930683601	0.0951688405229162	0.00452962246570185	-0.00353256997931068	0.0531749587058808	0.138727741963503	Q3
MET053	93	20240716_MET053_FAVA_LEFT008.nd2_ZP-5-1.tifint_GAR405.tif	0.0023973300410252	0.00170568335290049	int	0.270527199143544	0.185976958833635	108	0.00250488147355133	0.00172200887808921	0.0633138004760698	0.0137427346095537	-0.00353256997931068	0.0531749587058808	0.138727741963503	Q3
MET053	94	20240716_MET053_FAVA_LEFT008.nd2_ZP-6-1.tifint_GAR405.tif	0.00241910777806084	0.00176187886132134	int	0.172426947392523	0.122194247320294	69	0.00249894126655831	0.00177093112058398	0.0468419468104864	0.00739336573178655	-0.00353256997931068	0.0531749587058808	0.138727741963503	Q2
MET053	95	20240716_MET053_FAVA_LEFT008.nd2_ZP-7-1.tifint_GAR405.tif	0.00186300812096431	0.00174559909721901	int	0.202075226930901	0.175951781449839	99	0.00204116390839294	0.00177729072171555	0.131758074418241	0.0259574299880956	-0.00353256997931068	0.0531749587058808	0.138727741963503	Q3
MET053	96	20240716_MET053_FAVA_LEFT009.nd2_ZP-1-1.tifext_GAR405.tif	0.00175847822575907	0.00175766131162188	ext	0.125429159961641	0.156679636798799	68	0.00184454647002413	0.00230411230586469	0.0689386645947585	0.390553937036225	-0.00353256997931068	0.0531749587058808	0.138727741963503	Q3
MET053	97	20240716_MET053_FAVA_LEFT010.nd2_ZP-1-1.tifext_GAR405.tif	0.00176248137270931	0.00174029969423113	ext	0.159716182155535	0.270527202170342	91	0.00175512288083005	0.00297282639747629	-0.00603596906474357	0.772499445751362	-0.00353256997931068	0.0531749587058808	0.138727741963503	Q1
MET053	98	20240716_MET053_FAVA_LEFT010.nd2_ZP-2-1.tifext_GAR405.tif	0.00177436926968726	0.00170757627362682	ext	0.127443350851536	0.198290990199894	73	0.00174579932673337	0.00271631493424512	-0.0234185488206653	0.669700735907885	-0.00353256997931068	0.0531749587058808	0.138727741963503	Q1
MET053	99	20240716_MET053_FAVA_LEFT010.nd2_ZP-3-1.tifext_GAR405.tif	0.00193499320227167	0.00173720652642457	ext	0.15551995113492	0.199374380055815	87	0.00178758564522897	0.00229165954087144	-0.114316133437411	0.39962344892218	-0.00353256997931068	0.0531749587058808	0.138727741963503	Q1
MET053	100	20240716_MET053_FAVA_LEFT010.nd2_ZP-4-1.tifext_GAR405.tif	0.00216707129108169	0.00173655402641478	ext	0.243137254845351	0.265125505393371	118	0.00206048521055382	0.00224682631689297	-0.0727625066827544	0.371661310792744	-0.00353256997931068	0.0531749587058808	0.138727741963503	Q1
MET053	101	20240716_MET053_FAVA_LEFT010.nd2_ZP-5-1.tifext_GAR405.tif	0.00216204440431897	0.00174291166245128	ext	0.15901426714845	0.186694133561105	65	0.00244637334074538	0.00287221743940161	0.178248436571039	0.720665521694333	-0.00353256997931068	0.0531749587058808	0.138727741963503	Q4
MET053	102	20240716_MET053_FAVA_LEFT010.nd2_ZP-6-1.tifext_GAR405.tif	0.00221705604843764	0.00173901183312635	ext	0.142214084044099	0.16119630727917	62	0.00229377554909837	0.00259994043998661	0.0490789846109435	0.58021082454049	-0.00353256997931068	0.0531749587058808	0.138727741963503	Q2
MET053	103	20240716_MET053_FAVA_LEFT011.nd2_ZP-1-1.tifext_GAR405.tif	0.00199114178356371	0.00174177712515781	ext	0.185000381432474	0.262729841284454	89	0.00207865597115139	0.00295202068858937	0.0620550491498145	0.761142801305537	-0.00353256997931068	0.0531749587058808	0.138727741963503	Q3
MET053	104	20240716_MET053_FAVA_LEFT011.nd2_ZP-2-1.tifext_GAR405.tif	0.00186466430715862	0.00170523650893647	ext	0.164446478942409	0.211490043438971	85	0.00193466445814599	0.00248811815810554	0.0531674442352554	0.545083150464257	-0.00353256997931068	0.0531749587058808	0.138727741963503	Q2
MET053	105	20240716_MET053_FAVA_LEFT011.nd2_ZP-4-1.tifext_GAR405.tif	0.00195419930276417	0.0016819437344869	ext	0.183871213812381	0.225024795858189	95	0.00193548646118296	0.00236868206166515	-0.0138813948835193	0.493955120226848	-0.00353256997931068	0.0531749587058808	0.138727741963503	Q1
MET053	106	20240716_MET053_FAVA_LEFT012.nd2_ZP-1-1.tifext_GAR405.tif	0.00195966376145361	0.00172694060404296	ext	0.171862363582477	0.489372096722946	95	0.00180907751139449	0.00515128522866258	-0.115351915649164	1.57671396082438	-0.00353256997931068	0.0531749587058808	0.138727741963503	Q1
MET053	107	20240716_MET053_FAVA_LEFT012.nd2_ZP-2-1.tifext_GAR405.tif	0.00187694309839134	0.00176489760315483	ext	0.235797665314749	0.468299388419837	127	0.00185667453003739	0.00368739675921131	-0.0156639769881259	1.06301817412597	-0.00353256997931068	0.0531749587058808	0.138727741963503	Q1
MET058	108	20240808_MET058_GRIFFIN_003.nd2_ZP-1-1.tifext_GAR405.tif	0.00198725935740349	0.00174409329381763	ext	0.167040512664244	0.194857709575444	77	0.00216935730732784	0.0025306196048759	0.126487522744992	0.537013448356451	0.0230797564198375	0.0650713836578401	0.164822316854829	Q3
MET058	109	20240808_MET058_GRIFFIN_003.nd2_ZP-1-1.tifint_GAR405.tif	0.00191792924987509	0.00171647775680461	int	0.146562905283645	0.133897917112336	78	0.00187901160620057	0.00171663996297866	-0.0295755240723701	0.000136327421418165	0.0230797564198375	0.0650713836578401	0.164822316854829	Q1
MET058	110	20240808_MET058_GRIFFIN_003.nd2_ZP-1-2.tifint_GAR405.tif	0.00201255384727046	0.00170394476608709	int	0.167009994620457	0.131029220996425	76	0.00219749992921654	0.00172406869732138	0.126835734850651	0.0169386903640003	0.0230797564198375	0.0650713836578401	0.164822316854829	Q3
MET058	111	20240808_MET058_GRIFFIN_003.nd2_ZP-2-1.tifint_GAR405.tif	0.0019776881287951	0.00174721036482295	int	0.319554436486214	0.267612725961953	152	0.00210233181898825	0.00176061003922338	0.0881754548150346	0.0110220795879078	0.0230797564198375	0.0650713836578401	0.164822316854829	Q3
MET058	112	20240808_MET058_GRIFFIN_003.nd2_ZP-3-1.tifint_GAR405.tif	0.00184674925097477	0.00173199065377779	int	0.137895780848339	0.11882200348191	68	0.00202787913012264	0.00174738240414573	0.13498367188095	0.0127642229835054	0.0230797564198375	0.0650713836578401	0.164822316854829	Q3
MET058	113	20240808_MET058_GRIFFIN_003.nd2_ZP-4-1.tifint_GAR405.tif	0.00179142208645478	0.00167708457590793	int	0.138704509008676	0.131044480018318	75	0.00184939345344901	0.00174725973357757	0.0459468884567315	0.0591386373302571	0.0230797564198375	0.0650713836578401	0.164822316854829	Q2
MET058	114	20240808_MET058_GRIFFIN_003.nd2_ZP-5-1.tifint_GAR405.tif	0.00180733916344739	0.00171225124387629	int	0.195010299794376	0.157595178112388	91	0.00214297032741072	0.00173181514409217	0.24574460760196	0.0163905350423936	0.0230797564198375	0.0650713836578401	0.164822316854829	Q4
MET058	115	20240808_MET058_GRIFFIN_004.nd2_ZP-1-1.tifext_GAR405.tif	0.0016790374105138	0.00162961754135619	ext	0.148256656713784	0.157305256696418	88	0.00168473473538391	0.00178755973518657	0.00488707905278496	0.13345803867635	0.0230797564198375	0.0650713836578401	0.164822316854829	Q1
MET058	116	20240808_MET058_GRIFFIN_004.nd2_ZP-1-1.tifint_GAR405.tif	0.00177408981433113	0.00166950934493597	int	0.347402151441202	0.236575875431299	141	0.00246384504568228	0.00167784308816524	0.473832477212559	0.00718363250383437	0.0230797564198375	0.0650713836578401	0.164822316854829	Q4
MET058	117	20240808_MET058_GRIFFIN_004.nd2_ZP-2-1.tifext_GAR405.tif	0.00211408511311019	0.00171230826185736	ext	0.144808117765933	0.186236363137141	68	0.00212953114361667	0.00273877004613442	0.0105023681096892	0.677585689609312	0.0230797564198375	0.0650713836578401	0.164822316854829	Q1
MET058	118	20240808_MET058_GRIFFIN_004.nd2_ZP-2-1.tifint_GAR405.tif	0.00208628689175221	0.00174274540214396	int	0.20157168013975	0.116700999438763	67	0.00300853253939926	0.00174180596177258	0.528122399666439	-0.000777905593173713	0.0230797564198375	0.0650713836578401	0.164822316854829	Q4
MET058	119	20240808_MET058_GRIFFIN_004.nd2_ZP-2-2.tifint_GAR405.tif	0.00191515885574917	0.00173459884897615	int	0.233630884205922	0.165545128518716	95	0.0024592724653255	0.00174258030019701	0.360767517819541	0.00662308142575132	0.0230797564198375	0.0650713836578401	0.164822316854829	Q4
MET058	121	20240808_MET058_GRIFFIN_005.nd2_ZP-1-1.tifint_GAR405.tif	0.00195840125388288	0.001686881653806	int	0.271869994234294	0.153337911004201	90	0.00302077771371437	0.00170375456671334	0.625243639289997	0.0143587616801748	0.0230797564198375	0.0650713836578401	0.164822316854829	Q4
MET058	122	20240808_MET058_GRIFFIN_005.nd2_ZP-1-2.tifint_GAR405.tif	0.00202439049984833	0.0017042470146529	int	0.186037995386869	0.12901503010653	75	0.00248050660515825	0.00172020040142039	0.293147189751665	0.0134421912133276	0.0230797564198375	0.0650713836578401	0.164822316854829	Q4
MET058	123	20240808_MET058_GRIFFIN_005.nd2_ZP-2-1.tifext_GAR405.tif	0.00201772594731574	0.00168321331924707	ext	0.294682231498882	0.290470740757883	119	0.00247632127309985	0.00244093059460406	0.295468261909827	0.536213248309195	0.0230797564198375	0.0650713836578401	0.164822316854829	Q4
MET058	124	20240808_MET058_GRIFFIN_005.nd2_ZP-2-1.tifint_GAR405.tif	0.00191460178539998	0.00168508271442299	int	0.188220035051927	0.129350728588179	76	0.00247657940857799	0.00170198327089709	0.371304520227091	0.014397446920038	0.0230797564198375	0.0650713836578401	0.164822316854829	Q4
MET058	125	20240808_MET058_GRIFFIN_005.nd2_ZP-2-2.tifint_GAR405.tif	0.00202170422202662	0.00168921849880999	int	0.114198519848287	0.0914320591837168	53	0.00215468905374127	0.0017251331921456	0.0919077424442934	0.03035180072504	0.0230797564198375	0.0650713836578401	0.164822316854829	Q3
MET058	125	20240808_MET058_GRIFFIN_005.nd2_ZP-2-2.tifint_GAR405.tif	0.00202170422202662	0.00168921849880999	int	0.275883115828037	0.220538643421605	130	0.00212217781406183	0.00169645110324312	0.0699735980408039	0.00616389645032267	0.0230797564198375	0.0650713836578401	0.164822316854829	Q3
MET058	126	20240808_MET058_GRIFFIN_005.nd2_ZP-2-3.tifint_GAR405.tif	0.00181179911225707	0.00166081884405115	int	0.152330815559253	0.125322346808389	75	0.00203107754079004	0.00167096462411185	0.164822316854829	0.00878647244824186	0.0230797564198375	0.0650713836578401	0.164822316854829	Q4
MET058	127	20240808_MET058_GRIFFIN_005.nd2_ZP-3-1.tifext_GAR405.tif	0.0021022379627301	0.0016954610656074	ext	0.186144808074459	0.170504310633987	87	0.00213959549510873	0.00195981966245962	0.0254120868810285	0.209043252534758	0.0230797564198375	0.0650713836578401	0.164822316854829	Q2
MET058	128	20240808_MET058_GRIFFIN_005.nd2_ZP-3-1.tifint_GAR405.tif	0.00182991169725626	0.00167672411949259	int	0.147783627035096	0.109620813280344	65	0.0022735942620784	0.00168647405046683	0.313200786075556	0.00836478599241283	0.0230797564198375	0.0650713836578401	0.164822316854829	Q4
MET058	129	20240808_MET058_GRIFFIN_005.nd2_ZP-4-1.tifext_GAR405.tif	0.00163792088677652	0.00163457814267647	ext	0.14396887156181	0.14959945064038	87	0.00165481461565299	0.00171953391540667	0.0148039298698617	0.0730992230288122	0.0230797564198375	0.0650713836578401	0.164822316854829	Q1
MET058	130	20240808_MET058_GRIFFIN_006.nd2_ZP-1-1.tifext_GAR405.tif	0.00186614929490788	0.00171159574180652	ext	0.195696955779567	0.348744948627427	112	0.00174729424803185	0.00311379418417346	-0.0949418271040253	0.863331593322106	0.0230797564198375	0.0650713836578401	0.164822316854829	Q1
MET058	131	20240808_MET058_GRIFFIN_006.nd2_ZP-1-1.tifint_GAR405.tif	0.00179765096311016	0.00174119027365721	int	0.161013199016452	0.151995117077604	87	0.00185072642547646	0.00174707031123683	0.0419787212980931	0.00486380468702229	0.0230797564198375	0.0650713836578401	0.164822316854829	Q2
MET058	132	20240808_MET058_GRIFFIN_006.nd2_ZP-1-2.tifint_GAR405.tif	0.00192629644864297	0.00174502822441783	int	0.155504692113027	0.133272297214717	76	0.00204611436990825	0.00175358285808838	0.0870570436725375	0.00705522956296107	0.0230797564198375	0.0650713836578401	0.164822316854829	Q3
MET058	133	20240808_MET058_GRIFFIN_006.nd2_ZP-1-3.tifint_GAR405.tif	0.00189386138012814	0.00174456519336754	int	0.186236362205818	0.166384374722838	94	0.00198123789580658	0.00177004653960466	0.0650713836578401	0.0209197822025545	0.0230797564198375	0.0650713836578401	0.164822316854829	Q3
MET058	134	20240808_MET058_GRIFFIN_006.nd2_ZP-2-1.tifint_GAR405.tif	0.00202419541098855	0.00165537287052669	int	0.291676203487441	0.203540093032643	123	0.00237135124786537	0.00165479750433043	0.228360801568754	-0.000501531868393909	0.0230797564198375	0.0650713836578401	0.164822316854829	Q4
MET058	135	20240808_MET058_GRIFFIN_006.nd2_ZP-2-2.tifint_GAR405.tif	0.00230861602900837	0.00167244265783201	int	0.188387884292752	0.120576790999621	72	0.00261649839295488	0.00167467765277252	0.180609130062534	0.00192668102553389	0.0230797564198375	0.0650713836578401	0.164822316854829	Q4
MET058	136	20240808_MET058_GRIFFIN_007.nd2_ZP-1-1.tifext_GAR405.tif	0.00181713158026674	0.00175165556427231	ext	0.146456092130393	0.309132527094334	81	0.00180809990284436	0.00381645095178191	-0.00718849720187194	1.12351253087438	0.0230797564198375	0.0650713836578401	0.164822316854829	Q1
MET058	137	20240808_MET058_GRIFFIN_007.nd2_ZP-1-1.tifint_GAR405.tif	0.00193446827415428	0.00175246958942015	int	0.781445029191673	0.595895322971046	329	0.00237521285468594	0.00181123198471443	0.296119737990181	0.0475819308069731	0.0230797564198375	0.0650713836578401	0.164822316854829	Q4
MET058	138	20240808_MET058_GRIFFIN_007.nd2_ZP-1-2.tifint_GAR405.tif	0.00203260005421736	0.00175108555349216	int	0.364812695421278	0.233707179315388	132	0.00276373254107029	0.00177050893420749	0.443291635998278	0.0159145519390626	0.0230797564198375	0.0650713836578401	0.164822316854829	Q4
MET058	138	20240808_MET058_GRIFFIN_007.nd2_ZP-1-2.tifint_GAR405.tif	0.00203260005421736	0.00175108555349216	int	0.102388036902994	0.0759288929402828	42	0.00243781040245224	0.00180783078429245	0.262259556239912	0.0460100737991973	0.0230797564198375	0.0650713836578401	0.164822316854829	Q4
MET058	139	20240808_MET058_GRIFFIN_007.nd2_ZP-2-1.tifint_GAR405.tif	0.0020500616674896	0.00173583155597226	int	0.201037613442168	0.1582360570319	90	0.00223375126046853	0.00175817841146555	0.12380123555508	0.0184545193101447	0.0230797564198375	0.0650713836578401	0.164822316854829	Q3
MET058	140	20240808_MET058_GRIFFIN_008.nd2_ZP-1-1.tifint_GAR405.tif	0.00209792859136721	0.00174929889132972	int	0.206622415455058	0.160784313688055	88	0.00234798199380748	0.00182709447372789	0.162455772006534	0.0627744192039203	0.0230797564198375	0.0650713836578401	0.164822316854829	Q3
MET058	141	20240808_MET058_GRIFFIN_008.nd2_ZP-2-1.tifint_GAR405.tif	0.00284819301386722	0.00182620267025895	int	0.208010986447334	0.129900053376332	70	0.0029715855206762	0.00185571504823331	0.0611859846342707	0.0231283132742842	0.0230797564198375	0.0650713836578401	0.164822316854829	Q2
MET058	142	20240808_MET058_GRIFFIN_009.nd2_ZP-1-1.tifext_GAR405.tif	0.00217038372897522	0.00168391538315626	ext	0.188998245168477	0.171847104560584	87	0.00217239362262618	0.00197525407540901	0.00133539602664999	0.230218593258873	0.0230797564198375	0.0650713836578401	0.164822316854829	Q1
MET058	143	20240808_MET058_GRIFFIN_009.nd2_ZP-1-1.tifint_GAR405.tif	0.00191930790615689	0.0016900095970008	int	0.183901731856167	0.14290074002929	84	0.00218930633162104	0.00170119928606298	0.189887657745542	0.00952071551044421	0.0230797564198375	0.0650713836578401	0.164822316854829	Q4
MET058	144	20240808_MET058_GRIFFIN_009.nd2_ZP-2-1.tifext_GAR405.tif	0.00181470911824301	0.00172972377766384	ext	0.282719157636166	0.397116045933217	144	0.00196332748358448	0.00275775031898067	0.113562519271451	0.672950174140646	0.0230797564198375	0.0650713836578401	0.164822316854829	Q3
MET058	145	20240808_MET058_GRIFFIN_009.nd2_ZP-2-1.tifint_GAR405.tif	0.0022641626868661	0.00173382144274674	int	0.249835965456441	0.156466010492295	90	0.00277595517173823	0.00173851122769217	0.294006646502685	0.00389705379052848	0.0230797564198375	0.0650713836578401	0.164822316854829	Q4
MET058	146	20240808_MET058_GRIFFIN_009.nd2_ZP-3-1.tifext_GAR405.tif	0.00177474674317762	0.00171493493383457	ext	0.209552147658542	0.23784237424843	112	0.00187100131837984	0.00212359262721813	0.0761974088107548	0.308353197475079	0.0230797564198375	0.0650713836578401	0.164822316854829	Q3
MET058	147	20240808_MET058_GRIFFIN_009.nd2_ZP-3-1.tifint_GAR405.tif	0.00217380697373036	0.00168551839612463	int	0.187014572322369	0.170077058020979	86	0.0021745880502601	0.00197764020954627	0.000518285593612078	0.230587608345168	0.0230797564198375	0.0650713836578401	0.164822316854829	Q1
MET058	148	20240808_MET058_GRIFFIN_009.nd2_ZP-4-1.tifext_GAR405.tif	0.00172537281399681	0.00172265475809679	ext	0.179705500835553	0.177904936252162	97	0.0018526340292325	0.00183407150775425	0.102669789103562	0.0904162924765167	0.0230797564198375	0.0650713836578401	0.164822316854829	Q3
MET058	149	20240808_MET058_GRIFFIN_009.nd2_ZP-5-1.tifext_GAR405.tif	0.00180983109343967	0.00172790067248599	ext	0.136171511374414	0.167269397992641	73	0.00186536316951252	0.00229136161633754	0.0436014768084481	0.40718487146671	0.0230797564198375	0.0650713836578401	0.164822316854829	Q2
MET058	150	20240808_MET058_GRIFFIN_010.nd2_ZP-1-1.tifint_GAR405.tif	0.00195973290181283	0.00169765343100338	int	0.197955291019753	0.119951171102002	70	0.00282793272885361	0.00171358815860003	0.52909076330678	0.0134784471225202	0.0230797564198375	0.0650713836578401	0.164822316854829	Q4
MET058	151	20240808_MET058_GRIFFIN_010.nd2_ZP-1-2.tifint_GAR405.tif	0.00270959739624795	0.00172137667970823	int	0.267658503260463	0.152391851646826	89	0.00300739891303892	0.00171226799603175	0.150437739655712	-0.00765430604250607	0.0230797564198375	0.0650713836578401	0.164822316854829	Q3
MET058	152	20240808_MET058_GRIFFIN_010.nd2_ZP-1-3.tifint_GAR405.tif	0.0034013060388955	0.00176615150740008	int	0.667887398740277	0.297459372784942	167	0.00399932574095974	0.00178119384901163	0.233667970877425	0.0122354265186945	0.0230797564198375	0.0650713836578401	0.164822316854829	Q4
MET058	153	20240808_MET058_GRIFFIN_010.nd2_ZP-2-1.tifint_GAR405.tif	0.0018542039192329	0.00170955354884519	int	0.169970244867727	0.152208743384108	88	0.00193148005531508	0.00172964481118304	0.0589068646799657	0.0168561921959527	0.0230797564198375	0.0650713836578401	0.164822316854829	Q2
MET058	154	20240808_MET058_GRIFFIN_010.nd2_ZP-4-1.tifint_GAR405.tif	0.00233892131435968	0.00171647091312475	int	0.18663309677504	0.140321965329349	80	0.002332913709688	0.00175402456661686	-0.00371038198059218	0.0312235441415886	0.0230797564198375	0.0650713836578401	0.164822316854829	Q1
MET058	155	20240808_MET058_GRIFFIN_010.nd2_ZP-4-3.tifint_GAR405.tif	0.00270118557404135	0.00174494756159381	int	0.236697947606444	0.173266193596646	100	0.00236697947606444	0.00173266193596646	-0.190545561180061	-0.0101934877486675	0.0230797564198375	0.0650713836578401	0.164822316854829	Q1
MET058	156	20240808_MET058_GRIFFIN_011.nd2_ZP-1-1.tifext_GAR405.tif	0.00167167711310392	0.00175942065823327	ext	0.123689631465822	0.297871370101348	73	0.00169437851323044	0.00408042972741572	0.0194599837849106	1.21362063989685	0.0230797564198375	0.0650713836578401	0.164822316854829	Q1
MET058	157	20240808_MET058_GRIFFIN_011.nd2_ZP-1-1.tifint_GAR405.tif	0.00278444622383743	0.00174543193129242	int	0.43228809023276	0.265339131699875	151	0.00286283503465404	0.0017572127927144	0.0400541101582656	0.00970481209534392	0.0230797564198375	0.0650713836578401	0.164822316854829	Q2
MET058	158	20240808_MET058_GRIFFIN_011.nd2_ZP-2-1.tifext_GAR405.tif	0.00276951251491424	0.0017237463785756	ext	0.205798428272828	0.2384222173132	90	0.00228664920303143	0.00264913574792445	-0.276397000243217	0.619974251897092	0.0230797564198375	0.0650713836578401	0.164822316854829	Q1
MET058	159	20240808_MET058_GRIFFIN_011.nd2_ZP-2-1.tifint_GAR405.tif	0.00339483006935288	0.00185037486353635	int	0.46208896371536	0.234576943563297	125	0.00369671170972288	0.00187661554850638	0.122903177329763	0.0203155508650472	0.0230797564198375	0.0650713836578401	0.164822316854829	Q3
MET058	160	20240808_MET058_GRIFFIN_011.nd2_ZP-2-2.tifint_GAR405.tif	0.00287203795628177	0.00181789047779886	int	0.195529106538743	0.122209506342188	65	0.00300814010059604	0.00188014625141827	0.0667969447518987	0.0485796052591094	0.0230797564198375	0.0650713836578401	0.164822316854829	Q3
MET058	161	20240808_MET058_GRIFFIN_011.nd2_ZP-3-1.tifint_GAR405.tif	0.00182611551296549	0.00172825820936963	int	0.155748836463317	0.136888685403392	78	0.00199677995465791	0.00175498314619733	0.128897328923583	0.0221383972385464	0.0230797564198375	0.0650713836578401	0.164822316854829	Q3
MET058	162	20240808_MET058_GRIFFIN_011.nd2_ZP-4-1.tifint_GAR405.tif	0.00208622265750232	0.00172762682052097	int	0.178835736587644	0.146211947780102	82	0.00218092361692248	0.00178307253390369	0.0640461015349449	0.0455737728552046	0.0230797564198375	0.0650713836578401	0.164822316854829	Q2
MET058	163	20240808_MET058_GRIFFIN_012.nd2_ZP-1-1.tifext_GAR405.tif	0.00207487087042113	0.00176681923458402	ext	0.264667734736577	0.251087205251679	133	0.00198998296794419	0.00188787372369683	-0.0602654701882728	0.0956078252213111	0.0230797564198375	0.0650713836578401	0.164822316854829	Q1
MET058	164	20240808_MET058_GRIFFIN_012.nd2_ZP-1-1.tifint_GAR405.tif	0.0019159275469128	0.00176331696497531	int	0.182345311623067	0.129533836850896	73	0.0024978809811379	0.00177443612124516	0.382661732278357	0.00906880951869632	0.0230797564198375	0.0650713836578401	0.164822316854829	Q4
MET058	165	20240808_MET058_GRIFFIN_012.nd2_ZP-1-2.tifint_GAR405.tif	0.00203666877985299	0.00176450815308228	int	0.230869002174586	0.124528877669945	70	0.00329812860249409	0.0017789839667135	0.695436278031747	0.0117874119712913	0.0230797564198375	0.0650713836578401	0.164822316854829	Q4
MET058	166	20240808_MET058_GRIFFIN_012.nd2_ZP-2-1.tifext_GAR405.tif	0.00227013912457731	0.00176169793491994	ext	0.142915999051183	0.164385443553329	61	0.00234288523034727	0.00269484333693981	0.0455055681897892	0.613234827819253	0.0230797564198375	0.0650713836578401	0.164822316854829	Q2
MET058	167	20240808_MET058_GRIFFIN_012.nd2_ZP-2-2.tifint_GAR405.tif	0.00190519348000212	0.00175594210868477	int	0.266590371495113	0.252918287878856	134	0.00198948038429189	0.0018874499095437	0.0624541579427421	0.104193075979006	0.0230797564198375	0.0650713836578401	0.164822316854829	Q2
MET058	168	20240808_MET058_GRIFFIN_012.nd2_ZP-3-1.tifint_GAR405.tif	0.00205502065812579	0.00176007599564073	int	0.295536736026406	0.25691615161486	140	0.0021109766859029	0.00183511536867757	0.0387577486341679	0.0602330420665464	0.0230797564198375	0.0650713836578401	0.164822316854829	Q2
MET058	169	20240813_MET058_GRIFFIN_002.nd2_ZP-1-1.tifext_GAR405.tif	0.00168501080818547	0.00174260995920422	ext	0.11319142440334	0.165392538299784	66	0.00171502158186878	0.00250594754999673	0.0254688860847191	0.52410652561852	0.0230797564198375	0.0650713836578401	0.164822316854829	Q2
MET058	170	20240813_MET058_GRIFFIN_002.nd2_ZP-2-1.tifext_GAR405.tif	0.00310727918004415	0.00176271580788026	ext	0.325673304265365	0.217318989802152	98	0.00332319698229964	0.00221754071226686	0.0969199419670816	0.331160695172609	0.0230797564198375	0.0650713836578401	0.164822316854829	Q3
MET058	171	20240813_MET058_GRIFFIN_002.nd2_ZP-3-1.tifext_GAR405.tif	0.00197947791918298	0.00171562176425357	ext	0.16493476764299	0.157274738652632	82	0.00201139960540231	0.00191798461771502	0.0230797564198375	0.160859626824744	0.0230797564198375	0.0650713836578401	0.164822316854829	Q2
MET058	172	20240813_MET058_GRIFFIN_002.nd2_ZP-4-1.tifext_GAR405.tif	0.00214283770247893	0.00170024410826514	ext	0.117738612927496	0.131044480018318	63	0.00186886687186502	0.00208007111140187	-0.197358782284861	0.290890958092204	0.0230797564198375	0.0650713836578401	0.164822316854829	Q1
MET058	173	20240813_MET058_GRIFFIN_003.nd2_ZP-8-1.tifext_GAR405.tif	0.00178591776994191	0.00175189481695055	ext	0.149507896509022	0.280979631235823	81	0.00184577650011138	0.00346888433624473	0.0475622165362362	0.985555578617616	0.0230797564198375	0.0650713836578401	0.164822316854829	Q2
MET058	174	20240813_MET058_GRIFFIN_004.nd2_ZP-4-1.tifext_GAR405.tif	0.0018463720729695	0.00174986806081895	ext	0.147447928553447	0.201541161164641	79	0.00186642947536009	0.00255115393879293	0.0155876882119	0.543903807339478	0.0230797564198375	0.0650713836578401	0.164822316854829	Q1
MET058	175	20240813_MET058_GRIFFIN_005.nd2_ZP-2-1.tifext_GAR405.tif	0.00169110521255845	0.0017809173277	ext	0.13756008236669	0.33995575318113	80	0.00171950102958363	0.00424944691476412	0.0240235595117626	1.25465453363989	0.0230797564198375	0.0650713836578401	0.164822316854829	Q2
MET058	176	20240813_MET058_GRIFFIN_006.nd2_ZP-1-1.tifext_GAR405.tif	0.00258870536603677	0.00172375379426309	ext	0.362279697787017	0.256549935089424	137	0.00264437735610961	0.00187262726342645	0.0306972920187528	0.11951003997266	0.0230797564198375	0.0650713836578401	0.164822316854829	Q2
MET058	177	20240813_MET058_GRIFFIN_006.nd2_ZP-2-1.tifext_GAR405.tif	0.00222305652543242	0.00177084831964402	ext	0.164126039482653	0.236072331201285	72	0.00227952832614796	0.00327878237779563	0.0361907046124947	0.888719504406911	0.0230797564198375	0.0650713836578401	0.164822316854829	Q2
MET058	178	20240813_MET058_GRIFFIN_006.nd2_ZP-3-1.tifext_GAR405.tif	0.00231382259918306	0.00173711265314587	ext	0.149019607808441	0.161806668154895	62	0.00240354206142647	0.00260978497024025	0.0548837932911973	0.587239625743598	0.0230797564198375	0.0650713836578401	0.164822316854829	Q2
MET058	179	20240813_MET058_GRIFFIN_007.nd2_ZP-3-1.tifext_GAR405.tif	0.00199197946920903	0.00174324540696906	ext	0.244769970187917	0.315922789508477	120	0.00203974975156598	0.00263268991257064	0.034189386767746	0.594761925244223	0.0230797564198375	0.0650713836578401	0.164822316854829	Q2
MET058	180	20240813_MET058_GRIFFIN_008.nd2_ZP-9-1.tifext_GAR405.tif	0.00233927023448167	0.00174589048732411	ext	0.330663004424423	0.418326088692993	134	0.00246763436137629	0.00312183648278353	0.0770701081243738	0.838431905686131	0.0230797564198375	0.0650713836578401	0.164822316854829	Q3
MET058	181	20240813_MET058_GRIFFIN_009.nd2_ZP-1-1.tifext_GAR405.tif	0.00184035175964734	0.00174095683020416	ext	0.150621805107221	0.229541468201205	80	0.00188277256384026	0.00286926835251506	0.0328771897338569	0.720802475065878	0.0230797564198375	0.0650713836578401	0.164822316854829	Q2
MET058	182	20240813_MET058_GRIFFIN_009.nd2_ZP-3-1.tifext_GAR405.tif	0.0018316362303629	0.00177947548690193	ext	0.151842526858672	0.320332651026547	87	0.0017453164006744	0.00368198449455801	-0.0696444074515723	1.04903149208167	0.0230797564198375	0.0650713836578401	0.164822316854829	Q1
MET058	183	20240813_MET058_GRIFFIN_009.nd2_ZP-4-1.tifext_GAR405.tif	0.00190640218774209	0.00175249271279499	ext	0.133196002105251	0.250797286629677	75	0.00177594669473668	0.00334396382172902	-0.102264232579659	0.932150793775101	0.0230797564198375	0.0650713836578401	0.164822316854829	Q1
MET058	184	20240813_MET058_GRIFFIN_009.nd2_ZP-5-1.tifext_GAR405.tif	0.00185451715118284	0.00174866088506965	ext	0.281895170453936	0.313008316094056	156	0.00180702032342267	0.00200646356470549	-0.0374308782423507	0.198404421604742	0.0230797564198375	0.0650713836578401	0.164822316854829	Q1
MET058	185	20240813_MET058_GRIFFIN_009.nd2_ZP-6-1.tifext_GAR405.tif	0.00179833323557869	0.00174156219470801	ext	0.119462882401422	0.168780041160062	66	0.00181004367274881	0.00255727335091003	0.00936412651694848	0.554224385327809	0.0230797564198375	0.0650713836578401	0.164822316854829	Q1
MET058	186	20240813_MET058_GRIFFIN_010.nd2_ZP-4-1.tifext_GAR405.tif	0.00267252695749046	0.00187597028619542	ext	0.198992904508486	0.269825286697596	75	0.00265323872677982	0.00359767048930128	-0.0104500115512428	0.939426079229751	0.0230797564198375	0.0650713836578401	0.164822316854829	Q1
MET058	187	20240813_MET058_GRIFFIN_010.nd2_ZP-5-1.tifext_GAR405.tif	0.00254323331449314	0.0018203109092292	ext	0.203753719339147	0.222964828833938	74	0.0027534286397182	0.00301303822748564	0.11456539885756	0.727034093149873	0.0230797564198375	0.0650713836578401	0.164822316854829	Q3
MET059	188	20240813_MET059_PINOTNOIR_001.nd2_ZP-1-1.tifext_GAR405.tif	0.00191917455798677	0.0017536529708295	ext	0.117494468577206	0.20019836910069	62	0.00189507207382591	0.00322900595323693	-0.018233219070151	0.880726818709179	0.0161252960619855	0.113414624278086	0.220540327033202	Q1
MET059	189	20240813_MET059_PINOTNOIR_001.nd2_ZP-2-1.tifext_GAR405.tif	0.0018745808740918	0.00174958313750451	ext	0.155321583850309	0.211230640299618	83	0.00187134438373867	0.00254494747348938	-0.002492986070379	0.540624659205886	0.0161252960619855	0.113414624278086	0.220540327033202	Q1
MET059	190	20240813_MET059_PINOTNOIR_001.nd2_ZP-3-1.tifext_GAR405.tif	0.001838695643277	0.00174584252567127	ext	0.174410620238632	0.306797897676006	96	0.00181677729415242	0.00319581143412506	-0.0173011115621539	0.872258851606532	0.0161252960619855	0.113414624278086	0.220540327033202	Q1
MET059	191	20240813_MET059_PINOTNOIR_001.nd2_ZP-5-1.tifext_GAR405.tif	0.0017582147847861	0.00174051197245717	ext	0.141496910015121	0.191531242802739	76	0.00186180144756738	0.00252014793161499	0.0825879024955612	0.533996683837955	0.0161252960619855	0.113414624278086	0.220540327033202	Q2
MET059	192	20240813_MET059_PINOTNOIR_002.nd2_ZP-1-1.tifext_GAR405.tif	0.00192843980079083	0.00174017597714646	ext	0.412893873406574	0.822400254197419	194	0.00212831893508543	0.00423917656802793	0.142280248563583	1.28455085052335	0.0161252960619855	0.113414624278086	0.220540327033202	Q3
MET059	193	20240813_MET059_PINOTNOIR_002.nd2_ZP-2-1.tifext_GAR405.tif	0.00180295423939138	0.00171136880482231	ext	0.267017624108121	0.273380636237562	142	0.00188040580357832	0.00192521574815184	0.0606812579732138	0.16986943142631	0.0161252960619855	0.113414624278086	0.220540327033202	Q2
MET059	194	20240813_MET059_PINOTNOIR_002.nd2_ZP-3-1.tifext_GAR405.tif	0.00173888256940892	0.00170808200062478	ext	0.110383764375001	0.13542381930165	61	0.0018095699077869	0.00222006261150246	0.0574863358235062	0.378223128177133	0.0161252960619855	0.113414624278086	0.220540327033202	Q2
MET059	195	20240813_MET059_PINOTNOIR_002.nd2_ZP-4-1.tifext_GAR405.tif	0.00182115348851737	0.00167906552972928	ext	0.220111390808597	0.222903791815042	122	0.00180419172793932	0.00182708026077904	-0.0134998599940398	0.121881474540972	0.0161252960619855	0.113414624278086	0.220540327033202	Q1
MET059	196	20240813_MET059_PINOTNOIR_002.nd2_ZP-5-1.tifext_GAR405.tif	0.00170420904125446	0.00166808947903039	ext	0.129457541741431	0.133257038192824	72	0.00179802141307543	0.00185079219712255	0.0773078924528377	0.149946242310337	0.0161252960619855	0.113414624278086	0.220540327033202	Q2
MET059	198	20240813_MET059_PINOTNOIR_003.nd2_ZP-3-1.tifext_GAR405.tif	0.00183364753182053	0.00169480117500251	ext	0.136217288440093	0.167711909627542	75	0.00181623051253458	0.00223615879503389	-0.0137690288704108	0.399906607043647	0.0161252960619855	0.113414624278086	0.220540327033202	Q1
MET059	199	20240813_MET059_PINOTNOIR_004.nd2_ZP-1-1.tifext_GAR405.tif	0.00213276295317817	0.00171461455600778	ext	0.215091172838584	0.202670328784734	86	0.00250106014928586	0.00235663173005505	0.229816128402484	0.458842030651071	0.0161252960619855	0.113414624278086	0.220540327033202	Q4
MET059	200	20240813_MET059_PINOTNOIR_004.nd2_ZP-2-1.tifext_GAR405.tif	0.00197599160027589	0.00173399327374029	ext	0.227527275448665	0.419150076340884	107	0.00212642313503425	0.00391729043309237	0.105851891832376	1.1757577932985	0.0161252960619855	0.113414624278086	0.220540327033202	Q2
MET059	201	20240813_MET059_PINOTNOIR_004.nd2_ZP-2-3.tifint_GAR405.tif	0.00248001704966356	0.00171873139850984	int	0.203250171616673	0.122072175145149	71	0.00286267847347427	0.00171932641049506	0.207015601816643	0.00049936382492611	0.0161252960619855	0.113414624278086	0.220540327033202	Q3
MET059	202	20240813_MET059_PINOTNOIR_004.nd2_ZP-3-1.tifext_GAR405.tif	0.00184515637405955	0.00172263155869447	ext	0.265476462896913	0.48287175456062	133	0.00199606363080386	0.00363061469594451	0.113414624278086	1.07559966337096	0.0161252960619855	0.113414624278086	0.220540327033202	Q3
MET059	203	20240813_MET059_PINOTNOIR_004.nd2_ZP-3-1.tifint_GAR405.tif	0.00239813276405992	0.00173074803475676	int	0.209567406913266	0.130968184908852	75	0.00279423209217687	0.00174624246545136	0.220540327033202	0.0128581808289345	0.0161252960619855	0.113414624278086	0.220540327033202	Q4
MET059	204	20240813_MET059_PINOTNOIR_004.nd2_ZP-4-1.tifext_GAR405.tif	0.00189575085198668	0.00167247638309524	ext	0.161120012169704	0.158449683338404	85	0.00189552955493769	0.00186411392162828	-0.000168420228122192	0.156504191305182	0.0161252960619855	0.113414624278086	0.220540327033202	Q1
MET059	205	20240813_MET059_PINOTNOIR_004.nd2_ZP-4-1.tifint_GAR405.tif	0.00213816572388316	0.00172071678341193	int	0.216037231963128	0.151705195661634	88	0.00245496854503554	0.00172392267797312	0.1993308626484	0.0026854070344873	0.0161252960619855	0.113414624278086	0.220540327033202	Q3
MET059	206	20240813_MET059_PINOTNOIR_004.nd2_ZP-5-1.tifext_GAR405.tif	0.0019044821018433	0.00176428240386829	ext	0.1753719386179	0.343205923447385	92	0.00190621672410761	0.00373049916790636	0.00131342371868117	1.08028717884425	0.0161252960619855	0.113414624278086	0.220540327033202	Q1
MET059	207	20240813_MET059_PINOTNOIR_004.nd2_ZP-5-1.tifint_GAR405.tif	0.00201328729353978	0.0017436957590552	int	0.586694135330617	0.347158007090911	198	0.00296310169358898	0.00175332326813592	0.557555082713478	0.00794367693758298	0.0161252960619855	0.113414624278086	0.220540327033202	Q4
MET059	207	20240813_MET059_PINOTNOIR_004.nd2_ZP-5-1.tifint_GAR405.tif	0.00201328729353978	0.0017436957590552	int	0.120500495890155	0.073823147919029	42	0.00286905942595608	0.00175769399807212	0.511024792820632	0.0115355895846405	0.0161252960619855	0.113414624278086	0.220540327033202	Q4
MET059	208	20240813_MET059_PINOTNOIR_004.nd2_ZP-5-2.tifint_GAR405.tif	0.0019237066986816	0.00172804202540774	int	0.14537270157598	0.135255970060825	78	0.00186375258430743	0.00173405089821571	-0.0456784998702755	0.00500794166844692	0.0161252960619855	0.113414624278086	0.220540327033202	Q1
MET059	209	20240813_MET059_PINOTNOIR_004.nd2_ZP-5-3.tifint_GAR405.tif	0.00218215528524147	0.00175743620350676	int	0.253070878097787	0.164965285686776	94	0.00269224338401902	0.00175494984773166	0.303055068746941	-0.00204251679254256	0.0161252960619855	0.113414624278086	0.220540327033202	Q4
MET059	210	20240813_MET059_PINOTNOIR_004.nd2_ZP-5-4.tifint_GAR405.tif	0.00274436932343703	0.00177791072772099	int	0.130586709361523	0.0825055313762277	46	0.0028388415078592	0.00179359850817886	0.0488276606129861	0.0126740977739561	0.0161252960619855	0.113414624278086	0.220540327033202	Q2
MET059	210	20240813_MET059_PINOTNOIR_004.nd2_ZP-5-4.tifint_GAR405.tif	0.00274436932343703	0.00177791072772099	int	1.09971770807169	0.647989623714238	359	0.00306328052387658	0.00180498502427364	0.158602844424296	0.0218039817842153	0.0161252960619855	0.113414624278086	0.220540327033202	Q3
MET059	211	20240813_MET059_PINOTNOIR_004.nd2_ZP-6-1.tifext_GAR405.tif	0.0019409555936207	0.00177601675841151	ext	0.192034790525213	0.375265129609034	98	0.0019595386788287	0.00382923601641871	0.0137469386444731	1.10841138903071	0.0161252960619855	0.113414624278086	0.220540327033202	Q1
MET059	212	20240813_MET059_PINOTNOIR_004.nd2_ZP-6-1.tifint_GAR405.tif	0.00192612660839953	0.0016927661382564	int	0.210482947994024	0.17775234603323	104	0.00202387449994253	0.00170915717339645	0.0714172938592796	0.0139023992818772	0.0161252960619855	0.113414624278086	0.220540327033202	Q2
MET059	212	20240813_MET059_PINOTNOIR_004.nd2_ZP-6-1.tifint_GAR405.tif	0.00192612660839953	0.0016927661382564	int	0.184847791213542	0.131273365346715	77	0.00240062066511094	0.00170484890060669	0.317704915918764	0.0102612065286999	0.0161252960619855	0.113414624278086	0.220540327033202	Q4
MET059	213	20240813_MET059_PINOTNOIR_004.nd2_ZP-6-2.tifint_GAR405.tif	0.00183001213913279	0.00166678067906523	int	0.215823605656624	0.196108949370682	117	0.00184464620219337	0.00167614486641609	0.0114909196221091	0.00808256229749495	0.0161252960619855	0.113414624278086	0.220540327033202	Q1
MET059	214	20240813_MET059_PINOTNOIR_004.nd2_ZP-7-1.tifext_GAR405.tif	0.00238964197839179	0.00180049476827063	ext	0.168886854313314	0.270160985644907	76	0.00222219545149097	0.00355474981111719	-0.104808773096931	0.981354616801753	0.0161252960619855	0.113414624278086	0.220540327033202	Q1
MET059	215	20240813_MET059_PINOTNOIR_005.nd2_ZP-1-1.tifext_GAR405.tif	0.00191975653171539	0.00170444220304489	ext	0.207568474812433	0.294987411703914	112	0.00185328995368244	0.00263381617592781	-0.0508347426853642	0.627854978826954	0.0161252960619855	0.113414624278086	0.220540327033202	Q1
MET059	216	20240813_MET059_PINOTNOIR_005.nd2_ZP-1-1.tifint_GAR405.tif	0.00190933096408844	0.00174758529663086	int	0.144884412875399	0.129167620325461	67	0.00216245392351342	0.00192787493023076	0.179602191177516	0.141648587817311	0.0161252960619855	0.113414624278086	0.220540327033202	Q3
MET059	217	20240813_MET059_PINOTNOIR_005.nd2_ZP-2-1.tifext_GAR405.tif	0.00203870253480797	0.00172198144860543	ext	0.226657511200756	0.383779663126916	119	0.00190468496807358	0.00322503918594047	-0.0980988904797044	0.905247089898444	0.0161252960619855	0.113414624278086	0.220540327033202	Q1
MET059	218	20240813_MET059_PINOTNOIR_005.nd2_ZP-2-1.tifint_GAR405.tif	0.00216717406657407	0.00171798160613959	int	0.190859845839441	0.120698863174766	70	0.00272656922627773	0.00172426947392523	0.331271750466238	0.00527067058784033	0.0161252960619855	0.113414624278086	0.220540327033202	Q4
MET059	219	20240813_MET059_PINOTNOIR_005.nd2_ZP-3-1.tifext_GAR405.tif	0.00219916276748652	0.00172302563084646	ext	0.162096589570865	0.177523460704833	75	0.00216128786094487	0.00236697947606444	-0.025063150002359	0.458103034090792	0.0161252960619855	0.113414624278086	0.220540327033202	Q1
MET059	220	20240813_MET059_PINOTNOIR_005.nd2_ZP-3-1.tifint_GAR405.tif	0.00189942227563824	0.0016753021296233	int	0.17051956965588	0.1297474631574	77	0.00221453986566078	0.00168503198905715	0.221446290408603	0.0083546806283289	0.0161252960619855	0.113414624278086	0.220540327033202	Q4
MET059	220	20240813_MET059_PINOTNOIR_005.nd2_ZP-3-1.tifint_GAR405.tif	0.00189942227563824	0.0016753021296233	int	0.151033798698336	0.120881971437484	72	0.002097691648588	0.00167891626996506	0.143241945570152	0.00310898322339301	0.0161252960619855	0.113414624278086	0.220540327033202	Q3
MET059	221	20240813_MET059_PINOTNOIR_005.nd2_ZP-3-2.tifint_GAR405.tif	0.00224137810601128	0.00166801045735677	int	0.353139543673024	0.249607080128044	149	0.0023700640514968	0.00167521530287278	0.0805400060832518	0.00621819268772418	0.0161252960619855	0.113414624278086	0.220540327033202	Q2
MET059	221	20240813_MET059_PINOTNOIR_005.nd2_ZP-3-2.tifint_GAR405.tif	0.00224137810601128	0.00166801045735677	int	0.326665140688419	0.215152208693326	129	0.00253228791231333	0.00166784657901803	0.176055400777055	-0.000141748560700756	0.0161252960619855	0.113414624278086	0.220540327033202	Q3
MET059	222	20240813_MET059_PINOTNOIR_005.nd2_ZP-3-3.tifint_GAR405.tif	0.00216478154175264	0.00168124599948477	int	0.40491340495646	0.331486991606653	197	0.00205539799470284	0.00168267508429773	-0.0748036675768607	0.00122579195251211	0.0161252960619855	0.113414624278086	0.220540327033202	Q1
MET059	223	20240813_MET059_PINOTNOIR_005.nd2_ZP-4-1.tifext_GAR405.tif	0.00209993134595149	0.00174588420251335	ext	0.266224154969677	0.405462733004242	127	0.00209625318873762	0.00319261994491529	-0.00252918358916379	0.870782948205056	0.0161252960619855	0.113414624278086	0.220540327033202	Q1
MET059	224	20240813_MET059_PINOTNOIR_005.nd2_ZP-4-1.tifint_GAR405.tif	0.0023504587121912	0.00172051661723369	int	0.204135195817798	0.134584573097527	73	0.00279637254544929	0.00184362428900722	0.250614237315077	0.0997028537414114	0.0161252960619855	0.113414624278086	0.220540327033202	Q4
MET059	224	20240813_MET059_PINOTNOIR_005.nd2_ZP-4-1.tifint_GAR405.tif	0.0023504587121912	0.00172051661723369	int	0.611657892586663	0.476874952204526	274	0.00223232807513381	0.00174041953359316	-0.0743932694907317	0.0165932880682966	0.0161252960619855	0.113414624278086	0.220540327033202	Q1
MET059	224	20240813_MET059_PINOTNOIR_005.nd2_ZP-4-1.tifint_GAR405.tif	0.0023504587121912	0.00172051661723369	int	0.122163729276508	0.079987792763859	46	0.00265573324514148	0.00173886506008389	0.176167904016663	0.0153041544479504	0.0161252960619855	0.113414624278086	0.220540327033202	Q3
MET059	225	20240813_MET059_PINOTNOIR_005.nd2_ZP-5-1.tifint_GAR405.tif	0.00190173796820149	0.00173982905178535	int	0.162249179789796	0.15207141218707	87	0.00186493310103214	0.00174794726651804	-0.02819459853966	0.00671610115915718	0.0161252960619855	0.113414624278086	0.220540327033202	Q1
MET059	226	20240813_MET059_PINOTNOIR_005.nd2_ZP-5-2.tifint_GAR405.tif	0.00209439001204587	0.00175399924947278	int	0.335439078276977	0.259555962402374	148	0.00226648025862822	0.00175375650271874	0.11392347286388	-0.000199677265776312	0.0161252960619855	0.113414624278086	0.220540327033202	Q3
MET059	226	20240813_MET059_PINOTNOIR_005.nd2_ZP-5-2.tifint_GAR405.tif	0.00209439001204587	0.00175399924947278	int	0.0840924696531147	0.0770428015384823	44	0.00191119249211624	0.00175097276223823	-0.132057030863037	-0.0024914887737659	0.0161252960619855	0.113414624278086	0.220540327033202	Q1
MET059	226	20240813_MET059_PINOTNOIR_005.nd2_ZP-5-2.tifint_GAR405.tif	0.00209439001204587	0.00175399924947278	int	0.265323873376474	0.161577782826498	92	0.00288395514539645	0.00175628024811411	0.461518603960868	0.00187494237627425	0.0161252960619855	0.113414624278086	0.220540327033202	Q4
MET059	227	20240813_MET059_PINOTNOIR_005.nd2_ZP-5-3.tifint_GAR405.tif	0.00183895398193682	0.00173974330996124	int	0.289814602816477	0.243839169852436	139	0.00208499714256459	0.00175423863203191	0.181160028355453	0.0119705537076065	0.0161252960619855	0.113414624278086	0.220540327033202	Q3
MET059	227	20240813_MET059_PINOTNOIR_005.nd2_ZP-5-3.tifint_GAR405.tif	0.00183895398193682	0.00173974330996124	int	0.157579919090495	0.138277256395668	79	0.00199468252013284	0.00175034501766668	0.117273762755427	0.0087648659520613	0.0161252960619855	0.113414624278086	0.220540327033202	Q3
MET059	228	20240813_MET059_PINOTNOIR_005.nd2_ZP-5-4.tifint_GAR405.tif	0.00177402913570404	0.00173141062259674	int	0.169130998663604	0.129854276310652	75	0.00225507998218139	0.0017313903508087	0.346148899375047	-1.68915327801525e-05	0.0161252960619855	0.113414624278086	0.220540327033202	Q4
MET059	229	20240813_MET059_PINOTNOIR_005.nd2_ZP-5-5.tifint_GAR405.tif	0.00172876186252381	0.00173278032622722	int	0.200823987135664	0.18988326843828	108	0.00185948136236726	0.00175817841146555	0.105161136867624	0.0209927076729422	0.0161252960619855	0.113414624278086	0.220540327033202	Q2
MET059	229	20240813_MET059_PINOTNOIR_005.nd2_ZP-5-5.tifint_GAR405.tif	0.00172876186252381	0.00173278032622722	int	0.121629663510248	0.107469291193411	62	0.00196176876629432	0.00173337566440985	0.182415850115494	0.000495587304491949	0.0161252960619855	0.113414624278086	0.220540327033202	Q3
MET059	230	20240813_MET059_PINOTNOIR_005.nd2_ZP-6-1.tifint_GAR405.tif	0.00183305507752953	0.00170528888702393	int	0.161226825322956	0.124544136691839	73	0.00220858664825967	0.00170608406427176	0.26887329897637	0.000672572778898238	0.0161252960619855	0.113414624278086	0.220540327033202	Q4
MET059	230	20240813_MET059_PINOTNOIR_005.nd2_ZP-6-1.tifint_GAR405.tif	0.00183305507752953	0.00170528888702393	int	0.131349660456181	0.120851453393698	71	0.00184999521769268	0.00170213314639011	0.0132714063559649	-0.00267226813689511	0.0161252960619855	0.113414624278086	0.220540327033202	Q1
MET059	231	20240813_MET059_PINOTNOIR_005.nd2_ZP-7-1.tifint_GAR405.tif	0.00171803555837492	0.00169259507066281	int	0.126802471932024	0.115709163015708	68	0.00186474223429447	0.0017016053384663	0.11821632227413	0.00765959439335294	0.0161252960619855	0.113414624278086	0.220540327033202	Q3
MET059	232	20240813_MET059_PINOTNOIR_005.nd2_ZP-7-2.tifint_GAR405.tif	0.00180323066404614	0.00167314701574631	int	0.27939269086346	0.229663538513705	137	0.00203936270703256	0.00167637619353069	0.17753443205012	0.00278172141402365	0.0161252960619855	0.113414624278086	0.220540327033202	Q3
MET059	233	20240813_MET059_PINOTNOIR_005.nd2_ZP-7-3.tifint_GAR405.tif	0.00173441024880912	0.00168535517687774	int	0.174715800676495	0.160112916724756	95	0.00183911369133152	0.00168539912341849	0.0845654809506982	3.76185570127001e-05	0.0161252960619855	0.113414624278086	0.220540327033202	Q2
MET059	234	20240813_MET059_PINOTNOIR_006.nd2_ZP-1-1.tifext_GAR405.tif	0.00230505208300937	0.00173110529116005	ext	0.548744945321232	0.473075455753133	236	0.00232519044627641	0.0020045570159031	0.0125495370198338	0.211589976321695	0.0161252960619855	0.113414624278086	0.220540327033202	Q1
MET059	235	20240813_MET059_PINOTNOIR_006.nd2_ZP-1-1.tifint_GAR405.tif	0.00191651085048046	0.00176276512516355	int	0.337376974523067	0.228107118280604	128	0.00263575761346146	0.00178208686156722	0.459735538872638	0.0157273981848337	0.0161252960619855	0.113414624278086	0.220540327033202	Q4
MET059	236	20240813_MET059_PINOTNOIR_006.nd2_ZP-1-2.tifint_GAR405.tif	0.00231354508433942	0.00177581845439811	int	0.629785614088178	0.361959258327261	203	0.00310239218762649	0.00178305053363183	0.423275862446072	0.00586349159974805	0.0161252960619855	0.113414624278086	0.220540327033202	Q4
MET059	237	20240813_MET059_PINOTNOIR_006.nd2_ZP-1-3.tifint_GAR405.tif	0.00268368724441254	0.00180837539909039	int	0.205157549353316	0.129228656413034	71	0.00288954294863826	0.00182012192131033	0.106624763163025	0.00934089627697973	0.0161252960619855	0.113414624278086	0.220540327033202	Q2
MET059	238	20240813_MET059_PINOTNOIR_006.nd2_ZP-1-4.tifint_GAR405.tif	0.00185257049456035	0.00176172730040877	int	0.222674906486645	0.195895323064178	109	0.0020428890503362	0.00179720479875393	0.141082411743214	0.0287641938667197	0.0161252960619855	0.113414624278086	0.220540327033202	Q3
MET059	239	20240813_MET059_PINOTNOIR_006.nd2_ZP-2-1.tifint_GAR405.tif	0.00199719524139638	0.00174294332104266	int	0.236057069851086	0.156435492448509	89	0.00265232662754029	0.0017577021623428	0.409283076401087	0.0121649755241375	0.0161252960619855	0.113414624278086	0.220540327033202	Q4
MET059	240	20240813_MET059_PINOTNOIR_006.nd2_ZP-2-2.tifint_GAR405.tif	0.00196096964961204	0.00174301221584132	int	0.170733195962384	0.144487678306177	82	0.00208211214588274	0.00176204485739241	0.0864805698144189	0.0156679716680024	0.0161252960619855	0.113414624278086	0.220540327033202	Q2
MET059	240	20240813_MET059_PINOTNOIR_006.nd2_ZP-2-2.tifint_GAR405.tif	0.00196096964961204	0.00174301221584132	int	0.196856641443446	0.122529945801944	70	0.00281223773490638	0.00175042779717062	0.520151352244029	0.00612487315542524	0.0161252960619855	0.113414624278086	0.220540327033202	Q4
MET059	241	20240813_MET059_PINOTNOIR_006.nd2_ZP-3-1.tifext_GAR405.tif	0.00178820883805773	0.00176697441961913	ext	0.146196688758209	0.192660410422832	79	0.00185059099693936	0.00243873937244091	0.0494708441466677	0.464854431626712	0.0161252960619855	0.113414624278086	0.220540327033202	Q2
MET059	242	20240813_MET059_PINOTNOIR_006.nd2_ZP-3-1.tifint_GAR405.tif	0.00198661784447903	0.00171273106489498	int	0.151415274245664	0.0865186541341245	50	0.00302830548491329	0.00173037308268249	0.608196371311329	0.0147844928446238	0.0161252960619855	0.113414624278086	0.220540327033202	Q4
MET059	242	20240813_MET059_PINOTNOIR_006.nd2_ZP-3-1.tifint_GAR405.tif	0.00198661784447903	0.00171273106489498	int	0.136125734308735	0.0976882581599057	57	0.00238817077734622	0.00171382909052466	0.265591631557469	0.000924610170596962	0.0161252960619855	0.113414624278086	0.220540327033202	Q4
MET059	242	20240813_MET059_PINOTNOIR_006.nd2_ZP-3-1.tifint_GAR405.tif	0.00198661784447903	0.00171273106489498	int	0.433829251443967	0.315724421991035	184	0.00235776767089113	0.00171589359777737	0.247107189999813	0.0026614588932371	0.0161252960619855	0.113414624278086	0.220540327033202	Q4
MET059	243	20240813_MET059_PINOTNOIR_006.nd2_ZP-4-1.tifext_GAR405.tif	0.00199049891257773	0.00175983234327667	ext	0.266697184648365	0.40265507507138	120	0.00222247653873637	0.00335545895892816	0.159038106250474	0.931072119522753	0.0161252960619855	0.113414624278086	0.220540327033202	Q3
MET059	244	20240813_MET059_PINOTNOIR_006.nd2_ZP-4-1.tifint_GAR405.tif	0.00180867351792231	0.00173239219980565	int	0.441474021412432	0.350514991907403	201	0.00219638816623101	0.00174385568113136	0.280201031580127	0.00951506807090897	0.0161252960619855	0.113414624278086	0.220540327033202	Q4
MET059	245	20240813_MET059_PINOTNOIR_006.nd2_ZP-5-1.tifext_GAR405.tif	0.00196199759718105	0.00176386375449712	ext	0.167177843861282	0.317082479596138	82	0.00203875419343027	0.00386685950726998	0.0553645696420724	1.13242322101676	0.0161252960619855	0.113414624278086	0.220540327033202	Q2
MET059	246	20240813_MET059_PINOTNOIR_006.nd2_ZP-5-1.tifint_GAR405.tif	0.00211358565360205	0.00177772874238169	int	0.269916838267818	0.204501411411911	115	0.00234710294145929	0.00177827314271227	0.151188539190578	0.00044173410965422	0.0161252960619855	0.113414624278086	0.220540327033202	Q3
MET059	247	20240813_MET059_PINOTNOIR_006.nd2_ZP-5-2.tifint_GAR405.tif	0.00278506303826968	0.00185246103339725	int	0.189242389518768	0.137209124863148	75	0.00252323186025023	0.0018294549981753	-0.142437200567457	-0.0180292676954747	0.0161252960619855	0.113414624278086	0.220540327033202	Q1
MET059	248	20240813_MET059_PINOTNOIR_006.nd2_ZP-6-1.tifext_GAR405.tif	0.00197597365466484	0.00176921992638092	ext	0.266910810954869	0.561120020225644	132	0.00202205159814295	0.00425090924413367	0.0332561001635732	1.2646580618866	0.0161252960619855	0.113414624278086	0.220540327033202	Q2
MET059	249	20240813_MET059_PINOTNOIR_006.nd2_ZP-6-1.tifint_GAR405.tif	0.0022563339651207	0.00183487454154115	int	0.249881742987782	0.155138475587592	83	0.00301062340949135	0.00186913826009146	0.416081636523706	0.0266918661090181	0.0161252960619855	0.113414624278086	0.220540327033202	Q4
MET059	249	20240813_MET059_PINOTNOIR_006.nd2_ZP-6-1.tifint_GAR405.tif	0.0022563339651207	0.00183487454154115	int	0.281513697933406	0.124925612239167	69	0.00407990866570153	0.00181051611940822	0.854556235754996	-0.0192804015320798	0.0161252960619855	0.113414624278086	0.220540327033202	Q4
MET059	250	20240813_MET059_PINOTNOIR_006.nd2_ZP-6-2.tifint_GAR405.tif	0.00213219992507844	0.00180724598246919	int	0.329060808522627	0.201419088989496	111	0.00296451178849213	0.00181458638729276	0.475451815368159	0.00584785768946976	0.0161252960619855	0.113414624278086	0.220540327033202	Q4
MET059	251	20240813_MET059_PINOTNOIR_006.nd2_ZP-6-3.tifint_GAR405.tif	0.00229658845393059	0.00182315913848407	int	0.217486839042976	0.170305943349376	92	0.00236398738090192	0.00185115155814539	0.0417299838009147	0.0219825211848194	0.0161252960619855	0.113414624278086	0.220540327033202	Q2
MET059	252	20240813_MET059_PINOTNOIR_006.nd2_ZP-6-4.tifint_GAR405.tif	0.00262334739568133	0.00187005448615414	int	0.191317616496235	0.125902189640328	69	0.00277271907965558	0.00182466941507722	0.0798925873900382	-0.0354451982337338	0.0161252960619855	0.113414624278086	0.220540327033202	Q2
MET059	252	20240813_MET059_PINOTNOIR_006.nd2_ZP-6-4.tifint_GAR405.tif	0.00262334739568133	0.00187005448615414	int	0.423804074991494	0.27220569155179	147	0.00288302091830949	0.00185173939831149	0.136172436079536	-0.0141992278562005	0.0161252960619855	0.113414624278086	0.220540327033202	Q3
MET059	253	20240813_MET059_PINOTNOIR_006.nd2_ZP-7-1.tifint_GAR405.tif	0.00220577973490714	0.00174575278731172	int	0.210482947994024	0.139238574774936	79	0.0026643411138484	0.00176251360474602	0.272490068277671	0.0137851174721704	0.0161252960619855	0.113414624278086	0.220540327033202	Q4
MET059	254	20240813_MET059_PINOTNOIR_006.nd2_ZP-7-2.tifint_GAR405.tif	0.00183932312324519	0.00170865859227788	int	0.182696269126609	0.126268406165764	74	0.00246886850171093	0.00170632981305086	0.424675049289143	-0.00196763113906594	0.0161252960619855	0.113414624278086	0.220540327033202	Q4
MET059	255	20240813_MET059_PINOTNOIR_007.nd2_ZP-1-1.tifext_GAR405.tif	0.00208095614990693	0.00173717953535135	ext	0.209308003308252	0.266758220735937	107	0.00195614956362852	0.00249306748351343	-0.0892298844560616	0.521175072402757	0.0161252960619855	0.113414624278086	0.220540327033202	Q1
MET059	256	20240813_MET059_PINOTNOIR_007.nd2_ZP-1-1.tifint_GAR405.tif	0.0023736257822215	0.00174441297638774	int	0.22555886162445	0.129411764675751	74	0.00304809272465472	0.0017488076307534	0.360814288566657	0.00362997366478405	0.0161252960619855	0.113414624278086	0.220540327033202	Q4
MET059	257	20240813_MET059_PINOTNOIR_007.nd2_ZP-2-1.tifint_GAR405.tif	0.00206781666854332	0.00173797175802034	int	0.182742046192288	0.145464255707338	83	0.00220171139990709	0.00175258139406432	0.0905170901888953	0.0120768093946779	0.0161252960619855	0.113414624278086	0.220540327033202	Q2
MET059	258	20240813_MET059_PINOTNOIR_007.nd2_ZP-3-1.tifext_GAR405.tif	0.00205528548771532	0.00179290357357811	ext	0.190829327795655	0.517936990130693	93	0.00205192825586725	0.00556921494764186	-0.00235851510021857	1.63517607662636	0.0161252960619855	0.113414624278086	0.220540327033202	Q1
MET059	259	20240813_MET059_PINOTNOIR_007.nd2_ZP-4-1.tifext_GAR405.tif	0.00251118110434357	0.00181934758686699	ext	0.241138322977349	0.275761045515537	91	0.00264987168106977	0.0030303411595114	0.0775564211049187	0.736059026598133	0.0161252960619855	0.113414624278086	0.220540327033202	Q2
MET059	260	20240813_MET059_PINOTNOIR_008.nd2_ZP-1-1.tifext_GAR405.tif	0.00182688596328226	0.00168225268680833	ext	0.12416266114451	0.154650186887011	67	0.00185317404693298	0.00230821174458225	0.020611801395513	0.456381150823696	0.0161252960619855	0.113414624278086	0.220540327033202	Q2
MET059	261	20240813_MET059_PINOTNOIR_008.nd2_ZP-1-1.tifint_GAR405.tif	0.00208898341275452	0.00169605818601653	int	0.163668268825859	0.11770809488371	69	0.00237200389602694	0.00170591441860449	0.183305342562303	0.00835960738946376	0.0161252960619855	0.113414624278086	0.220540327033202	Q3
MET059	262	20240813_MET059_PINOTNOIR_008.nd2_ZP-2-1.tifext_GAR405.tif	0.00210072336839145	0.00171878240917356	ext	0.202777142170817	0.211230640066788	83	0.00244309809844357	0.00254494747068419	0.21782559903333	0.566248961394211	0.0161252960619855	0.113414624278086	0.220540327033202	Q3
MET059	263	20240813_MET059_PINOTNOIR_008.nd2_ZP-2-1.tifint_GAR405.tif	0.00191706901162914	0.00178212758390916	int	0.246204318245873	0.227878232952207	127	0.00193861667910136	0.00179431679489927	0.0161252960619855	0.00983400297875913	0.0161252960619855	0.113414624278086	0.220540327033202	Q2
MET059	264	20240813_MET059_PINOTNOIR_008.nd2_ZP-2-2.tifint_GAR405.tif	0.00194694165863628	0.00178401538883114	int	0.14425879297778	0.132402532966807	73	0.00197614784901069	0.00181373332831243	0.0214812353344421	0.0238342932887318	0.0161252960619855	0.113414624278086	0.220540327033202	Q2
MET059	264	20240813_MET059_PINOTNOIR_008.nd2_ZP-2-2.tifint_GAR405.tif	0.00194694165863628	0.00178401538883114	int	0.165926604066044	0.149217975093052	82	0.00202349517153712	0.0018197314035738	0.0556397530358277	0.0285974611923455	0.0161252960619855	0.113414624278086	0.220540327033202	Q2
MET059	265	20240813_MET059_PINOTNOIR_008.nd2_ZP-2-3.tifint_GAR405.tif	0.00218731925504066	0.00178528112074429	int	0.201586938463151	0.146944380830973	80	0.00251983673078939	0.00183680476038717	0.204166451881158	0.0410470188260182	0.0161252960619855	0.113414624278086	0.220540327033202	Q3
MET059	265	20240813_MET059_PINOTNOIR_008.nd2_ZP-2-3.tifint_GAR405.tif	0.00218731925504066	0.00178528112074429	int	0.260105289286003	0.145052262116224	77	0.00337799076994808	0.00188379561189901	0.627001578597815	0.0774911765899933	0.0161252960619855	0.113414624278086	0.220540327033202	Q4
MET059	266	20240813_MET059_PINOTNOIR_008.nd2_ZP-2-4.tifint_GAR405.tif	0.00324333910961228	0.00187192655790602	int	0.262333106948063	0.13785000378266	72	0.00364351537427865	0.00191458338587027	0.167851204664493	0.0325066611076046	0.0161252960619855	0.113414624278086	0.220540327033202	Q3
MET059	266	20240813_MET059_PINOTNOIR_008.nd2_ZP-2-4.tifint_GAR405.tif	0.00324333910961228	0.00187192655790602	int	0.318684676196426	0.158434424316511	82	0.00388639849020032	0.0019321271258111	0.260953960944709	0.0456661863809215	0.0161252960619855	0.113414624278086	0.220540327033202	Q4
MET059	267	20240813_MET059_PINOTNOIR_008.nd2_ZP-3-1.tifext_GAR405.tif	0.00177774604307402	0.00172518400606395	ext	0.221377889625728	0.409399561583996	121	0.00182956933574982	0.0033834674511074	0.0414548458599051	0.971752263689257	0.0161252960619855	0.113414624278086	0.220540327033202	Q2
MET059	269	20240813_MET059_PINOTNOIR_008.nd2_ZP-4-1.tifext_GAR405.tif	0.00186097519640927	0.00176611914875623	ext	0.170611123787239	0.231876096688211	93	0.00183452821276601	0.00249329136223883	-0.0206497352723412	0.497468808159305	0.0161252960619855	0.113414624278086	0.220540327033202	Q1
MET059	270	20240813_MET059_PINOTNOIR_008.nd2_ZP-4-1.tifint_GAR405.tif	0.00188642766819312	0.00174190916597046	int	0.182787823257968	0.154680704930797	88	0.00207713435520418	0.00175773528330451	0.138937753428428	0.0130484207580813	0.0161252960619855	0.113414624278086	0.220540327033202	Q3
MET059	271	20240813_MET059_PINOTNOIR_008.nd2_ZP-5-1.tifext_GAR405.tif	0.00213122687319606	0.00174419869825097	ext	0.184771496104077	0.213824673788622	84	0.00219966066790567	0.00254553183081693	0.045596803663938	0.545402705435287	0.0161252960619855	0.113414624278086	0.220540327033202	Q2
MET059	272	20240813_MET059_PINOTNOIR_008.nd2_ZP-5-1.tifint_GAR405.tif	0.00248509417147586	0.00178790461657586	int	0.219439993845299	0.138902876293287	75	0.00292586658460399	0.00185203835057716	0.235563463039882	0.0508442012876741	0.0161252960619855	0.113414624278086	0.220540327033202	Q4
MET059	272	20240813_MET059_PINOTNOIR_008.nd2_ZP-5-1.tifint_GAR405.tif	0.00248509417147586	0.00178790461657586	int	0.230167086236179	0.156923781149089	86	0.00267636146786255	0.00182469512964057	0.106972455638936	0.0293856665725932	0.0161252960619855	0.113414624278086	0.220540327033202	Q2
MET059	273	20240813_MET059_PINOTNOIR_008.nd2_ZP-6-1.tifext_GAR405.tif	0.00194597719470569	0.00174324767736205	ext	0.268879224779084	0.328343633096665	140	0.00192056589127917	0.00234531166497618	-0.0189633419090257	0.428002093643735	0.0161252960619855	0.113414624278086	0.220540327033202	Q1
MET059	274	20240813_MET059_PINOTNOIR_009.nd2_ZP-1-1.tifext_GAR405.tif	0.00181883634665073	0.00170500018657782	ext	0.213519493350759	0.330769820371643	107	0.00199550928365195	0.00309130673244526	0.1337412511469	0.858444914440218	0.0161252960619855	0.113414624278086	0.220540327033202	Q3
MET059	275	20240813_MET059_PINOTNOIR_009.nd2_ZP-1-1.tifint_GAR405.tif	0.00209661869775681	0.00174932332265945	int	0.377065694890916	0.194033722393215	95	0.00396911257779912	0.00204246023571805	0.920751973667156	0.223511027785552	0.0161252960619855	0.113414624278086	0.220540327033202	Q4
MET059	276	20240813_MET059_PINOTNOIR_009.nd2_ZP-1-2.tifint_GAR405.tif	0.00237664054421818	0.00179732731016301	int	0.240070191444829	0.164202334592119	90	0.00266744657160921	0.00182447038435688	0.166535655569465	0.0216245715489055	0.0161252960619855	0.113414624278086	0.220540327033202	Q3
MET059	276	20240813_MET059_PINOTNOIR_009.nd2_ZP-1-2.tifint_GAR405.tif	0.00237664054421818	0.00179732731016301	int	0.153124284697697	0.10751506825909	59	0.00259532685928299	0.00182228929252695	0.12699252626856	0.0198988473330218	0.0161252960619855	0.113414624278086	0.220540327033202	Q3
MET059	277	20240813_MET059_PINOTNOIR_009.nd2_ZP-2-1.tifext_GAR405.tif	0.00195719765633652	0.00172749425947052	ext	0.172823681961745	0.184069581096992	85	0.00203321978778524	0.00216552448349402	0.0549767163065188	0.326035567166552	0.0161252960619855	0.113414624278086	0.220540327033202	Q2
MET059	278	20240813_MET059_PINOTNOIR_009.nd2_ZP-2-1.tifint_GAR405.tif	0.00270059329596948	0.00185021977526558	int	0.191958495415747	0.142610818613321	76	0.00252576967652299	0.00187645813964896	-0.0965533025774983	0.0203154576537319	0.0161252960619855	0.113414624278086	0.220540327033202	Q1
MET059	278	20240813_MET059_PINOTNOIR_009.nd2_ZP-2-1.tifint_GAR405.tif	0.00270059329596948	0.00185021977526558	int	0.316578927449882	0.17644007015042	94	0.00336786093031789	0.00187702202287681	0.318556176996602	0.0207489281969935	0.0161252960619855	0.113414624278086	0.220540327033202	Q4
MET059	279	20240813_MET059_PINOTNOIR_009.nd2_ZP-3-1.tifext_GAR405.tif	0.00202092310724398	0.00178390975002139	ext	0.279255359666422	0.384435798972845	133	0.00209966435839415	0.00289049472911914	0.0551442938516173	0.696273812013477	0.0161252960619855	0.113414624278086	0.220540327033202	Q2
MET059	280	20240813_MET059_PINOTNOIR_009.nd2_ZP-3-1.tifint_GAR405.tif	0.00282144758750848	0.00184290044739268	int	0.30811017146334	0.158388647250831	86	0.00358267641236442	0.00184172845640501	0.344602195422114	-0.000917772555682386	0.0161252960619855	0.113414624278086	0.220540327033202	Q4
MET059	281	20240813_MET059_PINOTNOIR_009.nd2_ZP-3-2.tifint_GAR405.tif	0.00244804841877301	0.00180355775585053	int	0.234164949972183	0.158953231060877	89	0.00263106685362003	0.00178599136023458	0.104015814185186	-0.014120522292161	0.0161252960619855	0.113414624278086	0.220540327033202	Q2
MET059	282	20240813_MET059_PINOTNOIR_009.nd2_ZP-4-1.tifext_GAR405.tif	0.00260805939880297	0.00182239483003881	ext	0.207675287965685	0.211734188254923	77	0.00269708166189201	0.00274979465266133	0.0484224765087996	0.593488326662263	0.0161252960619855	0.113414624278086	0.220540327033202	Q2
MET059	283	20240813_MET059_PINOTNOIR_010.nd2_ZP-1-1.tifint_GAR405.tif	0.00192165731463193	0.00175546506657103	int	0.553475242108107	0.464637216646224	262	0.00211250092407674	0.00177342449101612	0.136600886396504	0.0146846172762484	0.0161252960619855	0.113414624278086	0.220540327033202	Q3
MET059	284	20240813_MET059_PINOTNOIR_010.nd2_ZP-2-1.tifext_GAR405.tif	0.00199142286652013	0.00178424151320206	ext	0.193286030320451	0.190600442467257	97	0.0019926394878397	0.00196495301512636	0.000881117534227089	0.139183905688982	0.0161252960619855	0.113414624278086	0.220540327033202	Q1
MET059	285	20240813_MET059_PINOTNOIR_011.nd2_ZP-1-1.tifext_GAR405.tif	0.00178695841038481	0.00172953504197141	ext	0.215472648153082	0.270588235231116	109	0.00197681328580809	0.00248246087367997	0.145670554376894	0.521386735132559	0.0161252960619855	0.113414624278086	0.220540327033202	Q3
MET059	286	20240813_MET059_PINOTNOIR_011.nd2_ZP-2-1.tifext_GAR405.tif	0.00168686184016141	0.00171016653378805	ext	0.15716792549938	0.219653620151803	91	0.00172712006043274	0.00241377604562421	0.0340265582989542	0.497155006810987	0.0161252960619855	0.113414624278086	0.220540327033202	Q2
MET059	287	20240813_MET059_PINOTNOIR_011.nd2_ZP-3-1.tifext_GAR405.tif	0.00177462703676472	0.00168849023744519	ext	0.125612268224359	0.141451132949442	71	0.00176918687639942	0.00199226947816115	-0.00442940782906751	0.238678964322187	0.0161252960619855	0.113414624278086	0.220540327033202	Q1
MET059	288	20240813_MET059_PINOTNOIR_012.nd2_ZP-1-1.tifext_GAR405.tif	0.00184098623813831	0.00170919711968265	ext	0.283787289168686	0.37213702686131	137	0.00207144006692471	0.00271632866322124	0.170155237156765	0.668339258657632	0.0161252960619855	0.113414624278086	0.220540327033202	Q3
MET059	289	20240813_MET059_PINOTNOIR_012.nd2_ZP-2-1.tifext_GAR405.tif	0.00183177505782729	0.00176013853683723	ext	0.144213015912101	0.254489970393479	79	0.00182548121407722	0.0032213920302972	-0.00496552904967408	0.871995256666044	0.0161252960619855	0.113414624278086	0.220540327033202	Q1
MET059	290	20240813_MET059_PINOTNOIR_012.nd2_ZP-3-1.tifext_GAR405.tif	0.00192038129184975	0.0017396821687363	ext	0.335530632408336	0.642389571527019	175	0.0019173178994762	0.00367079755158297	-0.00230322477294858	1.07726979350202	0.0161252960619855	0.113414624278086	0.220540327033202	Q1
MET059	291	20240813_MET059_PINOTNOIR_012.nd2_ZP-4-1.tifext_GAR405.tif	0.00203292442227677	0.00175933333456629	ext	0.145586327882484	0.170107576297596	66	0.0022058534527649	0.00257738751966055	0.117780366453148	0.550880617039375	0.0161252960619855	0.113414624278086	0.220540327033202	Q3
MET062	292	20240825_MET062_NEON_LEFT_001.nd2_ZP-1-1.tifint_GAR405.tif	0.00178314734333502	0.00163140269327598	int	0.140642404789105	0.12712291139178	78	0.00180310775370648	0.00162978091527923	0.0160596954991188	-0.00143489698652222	0.017205915059282	0.0655117231055806	0.30630625135875	Q1
MET062	293	20240825_MET062_NEON_LEFT_001.nd2_ZP-1.tifext_GAR405.tif	0.00219341021460056	0.00165275645286886	ext	0.239505607634783	0.210727092344314	105	0.00228100578699793	0.00200692468899347	0.0564944547669563	0.280112332330764	0.017205915059282	0.0655117231055806	0.30630625135875	Q2
MET062	294	20240825_MET062_NEON_LEFT_001.nd2_ZP-2-1.tifint_GAR405.tif	0.00179693537674765	0.00169088252215764	int	0.169436179101467	0.117387655423954	69	0.00245559679857199	0.0017012703684631	0.450535167987021	0.00883600573476639	0.017205915059282	0.0655117231055806	0.30630625135875	Q4
MET062	295	20240825_MET062_NEON_LEFT_001.nd2_ZP-3-1.tifint_GAR405.tif	0.00186900990819991	0.00171153772729852	int	0.141786831431091	0.0992751964367926	58	0.00244460054191536	0.00171164131787573	0.38732452467847	8.73162695272441e-05	0.017205915059282	0.0655117231055806	0.30630625135875	Q4
MET062	295	20240825_MET062_NEON_LEFT_001.nd2_ZP-3-1.tifint_GAR405.tif	0.00186900990819991	0.00171153772729852	int	0.416159304091707	0.339803158538416	199	0.00209125278438044	0.00170755356049455	0.162093243852531	-0.00336226196259006	0.017205915059282	0.0655117231055806	0.30630625135875	Q3
MET062	295	20240825_MET062_NEON_LEFT_001.nd2_ZP-3-1.tifint_GAR405.tif	0.00186900990819991	0.00171153772729852	int	0.0590371557045728	0.0447394521906972	26	0.00227065983479126	0.00172074816118066	0.280837376299359	0.00774287434868738	0.017205915059282	0.0655117231055806	0.30630625135875	Q3
MET062	296	20240825_MET062_NEON_LEFT_001.nd2_ZP-3-2.tifint_GAR405.tif	0.00181623375562644	0.00171628978191004	int	0.196398870786652	0.134172579506412	78	0.00251793424085451	0.00172016127572323	0.471290711213092	0.00325067180907264	0.017205915059282	0.0655117231055806	0.30630625135875	Q4
MET062	297	20240825_MET062_NEON_LEFT_001.nd2_ZP-3-3.tifint_GAR405.tif	0.00262565626879739	0.0017354490133649	int	0.2735179674346	0.160769054666162	92	0.0029730213851587	0.00174748972463219	0.179251778902364	0.00997499235171221	0.017205915059282	0.0655117231055806	0.30630625135875	Q3
MET062	298	20240825_MET062_NEON_LEFT_001.nd2_ZP-3-4.tifint_GAR405.tif	0.00220698620496171	0.00173001309459129	int	0.299168383236974	0.207232776330784	119	0.00251402002720147	0.00174145190193936	0.187918530706916	0.0095076691705216	0.017205915059282	0.0655117231055806	0.30630625135875	Q3
MET062	299	20240825_MET062_NEON_LEFT_001.nd2_ZP-4-1.tifint_GAR405.tif	0.00182656135434419	0.00167413747388553	int	0.297138933325186	0.191470206715167	114	0.00260648187127356	0.00167956321679971	0.512973610910397	0.00466809649803861	0.017205915059282	0.0655117231055806	0.30630625135875	Q4
MET062	300	20240825_MET062_NEON_LEFT_001.nd2_ZP-4-2.tifint_GAR405.tif	0.00174943524701842	0.00165358956517844	int	0.457297627115622	0.345830472186208	208	0.00219854628420972	0.00166264650089523	0.329660638598873	0.0078802765972103	0.017205915059282	0.0655117231055806	0.30630625135875	Q4
MET062	301	20240825_MET062_NEON_LEFT_001.nd2_ZP-5-1.tifint_GAR405.tif	0.0021466906907376	0.0017047829552502	int	0.157228961586952	0.113740749191493	67	0.00234670091920824	0.00169762312226109	0.128519652714945	-0.00607186241670884	0.017205915059282	0.0655117231055806	0.30630625135875	Q3
MET062	302	20240825_MET062_NEON_LEFT_001.nd2_ZP-5-2.tifint_GAR405.tif	0.00174370031654392	0.00169098536645852	int	0.109224078711122	0.111238269601017	63	0.00173371553509718	0.00176568681906377	-0.00828490745980495	0.0623652990590152	0.017205915059282	0.0655117231055806	0.30630625135875	Q1
MET062	303	20240825_MET062_NEON_LEFT_001.nd2_ZP-6-1.tifint_GAR405.tif	0.00199393190226509	0.00169160340017485	int	0.140642404789105	0.116487373132259	68	0.00206827065866331	0.00171304960488616	0.0528088534509979	0.0181755628950021	0.017205915059282	0.0655117231055806	0.30630625135875	Q2
MET062	304	20240825_MET062_NEON_LEFT_001.nd2_ZP-6-2.tifint_GAR405.tif	0.00221378236003865	0.00169857806689976	int	0.21850919444114	0.13008316163905	76	0.00287512097948868	0.00171162054788223	0.377109267355524	0.0110353774099189	0.017205915059282	0.0655117231055806	0.30630625135875	Q4
MET062	304	20240825_MET062_NEON_LEFT_001.nd2_ZP-6-2.tifint_GAR405.tif	0.00221378236003865	0.00169857806689976	int	0.31898985686712	0.140444037504494	82	0.00389012020569658	0.00171273216468895	0.813301339766312	0.0119720356606128	0.017205915059282	0.0655117231055806	0.30630625135875	Q4
MET062	305	20240825_MET062_NEON_LEFT_001.nd2_ZP-6-3.tifint_GAR405.tif	0.00264002258578936	0.00169838737282488	int	0.209643703652546	0.102372777881101	60	0.00349406172754243	0.00170621296468501	0.40435482361918	0.00663218077427993	0.017205915059282	0.0655117231055806	0.30630625135875	Q4
MET062	306	20240825_MET062_NEON_LEFT_001.nd2_ZP-6-4.tifint_GAR405.tif	0.00225140461484895	0.00167761879567882	int	0.238773174816743	0.134493018966168	80	0.00298466468520928	0.0016811627370771	0.406743503362022	0.00304445438204676	0.017205915059282	0.0655117231055806	0.30630625135875	Q4
MET062	307	20240825_MET062_NEON_LEFT_002.nd2_ZP-1-1.tifint_GAR405.tif	0.00213338912112042	0.00170339565832638	int	0.425864042248577	0.244846265297383	143	0.00297807022551452	0.00171221164543625	0.481230643207538	0.00744746570503499	0.017205915059282	0.0655117231055806	0.30630625135875	Q4
MET062	308	20240825_MET062_NEON_LEFT_002.nd2_ZP-1.tifext_GAR405.tif	0.00172029943051546	0.00167064799433169	ext	0.264499885495752	0.296055542770773	147	0.00179931894895069	0.00201398328415492	0.0647912444685408	0.269643919724399	0.017205915059282	0.0655117231055806	0.30630625135875	Q2
MET062	309	20240825_MET062_NEON_LEFT_002.nd2_ZP-10-1.tifint_GAR405.tif	0.00185673689685088	0.00163191989055288	int	0.28104066522792	0.253650720929727	155	0.00181316558211561	0.00163645626406275	-0.034258716064876	0.00400480694956066	0.017205915059282	0.0655117231055806	0.30630625135875	Q1
MET062	309	20240825_MET062_NEON_LEFT_002.nd2_ZP-10-1.tifint_GAR405.tif	0.00185673689685088	0.00163191989055288	int	0.0585946440696716	0.0392309452872723	24	0.00244144350290298	0.00163462272030301	0.394964996035373	0.0023874539115474	0.017205915059282	0.0655117231055806	0.30630625135875	Q4
MET062	310	20240825_MET062_NEON_LEFT_002.nd2_ZP-2-1.tifint_GAR405.tif	0.0022868745152813	0.00171212777696985	int	0.324620431754738	0.245471885195002	143	0.00227007294933383	0.00171658660975526	-0.0106385451661118	0.0037522749627643	0.017205915059282	0.0655117231055806	0.30630625135875	Q1
MET062	310	20240825_MET062_NEON_LEFT_002.nd2_ZP-2-1.tifint_GAR405.tif	0.0022868745152813	0.00171212777696985	int	0.110048065893352	0.0615548943169415	36	0.00305689071925978	0.0017098581754706	0.418687773488168	-0.00191370938010051	0.017205915059282	0.0655117231055806	0.30630625135875	Q4
MET062	311	20240825_MET062_NEON_LEFT_002.nd2_ZP-2-2.tifint_GAR405.tif	0.00177439217714919	0.00169876586530626	int	0.148088807472959	0.126924544107169	73	0.00202861380099944	0.00173869238502971	0.193169326849365	0.0335156842035367	0.017205915059282	0.0655117231055806	0.30630625135875	Q3
MET062	312	20240825_MET062_NEON_LEFT_002.nd2_ZP-2.tifext_GAR405.tif	0.00174097936661517	0.00170124319733166	ext	0.184267948381603	0.186129549052566	102	0.00180654851354513	0.00182479950051536	0.0533368929646254	0.101148563952969	0.017205915059282	0.0655117231055806	0.30630625135875	Q2
MET062	313	20240825_MET062_NEON_LEFT_002.nd2_ZP-3-1.tifint_GAR405.tif	0.00176663386484651	0.00169463390556277	int	0.264469367451966	0.231403067009524	135	0.00195903235149604	0.00171409679266314	0.149138150405427	0.0164749393990143	0.017205915059282	0.0655117231055806	0.30630625135875	Q3
MET062	314	20240825_MET062_NEON_LEFT_002.nd2_ZP-4-1.tifint_GAR405.tif	0.00173558129204644	0.00166964427464538	int	0.144884412875399	0.131425955565646	78	0.00185749247276153	0.00168494814827752	0.0979374240088868	0.0131634326828981	0.017205915059282	0.0655117231055806	0.30630625135875	Q3
MET062	315	20240825_MET062_NEON_LEFT_002.nd2_ZP-4-2.tifint_GAR405.tif	0.00203877425853825	0.00167423724162265	int	0.495536739006639	0.282078278716654	168	0.00294962344646809	0.00167903737331341	0.532828746453913	0.00413036909365524	0.017205915059282	0.0655117231055806	0.30630625135875	Q4
MET062	315	20240825_MET062_NEON_LEFT_002.nd2_ZP-4-2.tifint_GAR405.tif	0.00203877425853825	0.00167423724162265	int	0.253223468316719	0.206027313601226	123	0.00205872738468877	0.00167501880976606	0.0140507588243344	0.000673322366393059	0.017205915059282	0.0655117231055806	0.30630625135875	Q1
MET062	316	20240825_MET062_NEON_LEFT_002.nd2_ZP-4-3.tifint_GAR405.tif	0.0020509470915766	0.00170008047829084	int	0.218188754050061	0.171358815860003	100	0.00218188754050061	0.00171358815860003	0.089286468764578	0.0114173736102127	0.017205915059282	0.0655117231055806	0.30630625135875	Q3
MET062	317	20240825_MET062_NEON_LEFT_002.nd2_ZP-5-1.tifint_GAR405.tif	0.00185982809809154	0.00170100648959954	int	0.333485923474655	0.283329518511891	166	0.00200895134623286	0.00170680432838489	0.111273343853229	0.00490902915729776	0.017205915059282	0.0655117231055806	0.30630625135875	Q3
MET062	318	20240825_MET062_NEON_LEFT_002.nd2_ZP-5-2.tifint_GAR405.tif	0.00224700913553344	0.00170980451127706	int	0.183245593914762	0.127595941070467	74	0.00247629180965895	0.00172426947392523	0.140175343742715	0.0121538751876154	0.017205915059282	0.0655117231055806	0.30630625135875	Q3
MET062	319	20240825_MET062_NEON_LEFT_002.nd2_ZP-6-1.tifint_GAR405.tif	0.00173944912408035	0.0016778672422485	int	0.168474860722199	0.158113984856755	94	0.00179228575236382	0.00168206366868888	0.0431701880359558	0.00360374479323979	0.017205915059282	0.0655117231055806	0.30630625135875	Q2
MET062	321	20240825_MET062_NEON_LEFT_002.nd2_ZP-8-1.tifint_GAR405.tif	0.00181867134637105	0.00166140651012107	int	0.181445029331371	0.136568245943636	82	0.00221274426013867	0.00166546641394678	0.282951864118627	0.00352114803124554	0.017205915059282	0.0655117231055806	0.30630625135875	Q3
MET062	322	20240825_MET062_NEON_LEFT_002.nd2_ZP-9-1.tifint_GAR405.tif	0.00185467969666632	0.00167151627695891	int	0.199984741164371	0.130815594689921	78	0.00256390693800476	0.00167712300884514	0.46717384267326	0.00483110371477206	0.017205915059282	0.0655117231055806	0.30630625135875	Q4
MET062	323	20240825_MET062_NEON_LEFT_002.nd2_ZP-9-2.tifint_GAR405.tif	0.00190075036496092	0.00166950505332085	int	0.167910276912153	0.115129320183769	69	0.00243348227408917	0.00166854087222853	0.3564531977292	-0.000833433302062732	0.017205915059282	0.0655117231055806	0.30630625135875	Q4
MET062	324	20240825_MET062_NEON_LEFT_002.nd2_ZP-9-3.tifint_GAR405.tif	0.00186389684677124	0.00166773841494606	int	0.30057221557945	0.15362783242017	92	0.00326708929977663	0.0016698677436975	0.809683869235441	0.00184082381257793	0.017205915059282	0.0655117231055806	0.30630625135875	Q4
MET062	325	20240825_MET062_NEON_LEFT_003.nd2_ZP-1.tifext_GAR405.tif	0.00195237860736915	0.00166910221803986	ext	0.152422369690612	0.199465934187174	83	0.00183641409265798	0.00240320402635149	-0.0883414405521788	0.525886825102974	0.017205915059282	0.0655117231055806	0.30630625135875	Q1
MET062	325	20240825_MET062_NEON_LEFT_003.nd2_ZP-1.tifext_GAR405.tif	0.00195237860736915	0.00166910221803986	ext	0.198611429426819	0.164415960898623	78	0.00254630037726691	0.00210789693459773	0.383169769454178	0.33673201830579	0.017205915059282	0.0655117231055806	0.30630625135875	Q4
MET062	326	20240825_MET062_NEON_LEFT_003.nd2_ZP-2.tifext_GAR405.tif	0.00195698976450145	0.00164523866382334	ext	0.145723659079522	0.134996566688642	72	0.0020239397094378	0.00187495231512003	0.048530104278127	0.188557023304503	0.017205915059282	0.0655117231055806	0.30630625135875	Q2
MET062	327	20240825_MET062_NEON_LEFT_004.nd2_ZP-1.tifext_GAR405.tif	0.00187336331253168	0.00165268249685377	ext	0.557259479537606	0.68731212313287	301	0.0018513603971349	0.00228342898050787	-0.0170449507924063	0.466392329937452	0.017205915059282	0.0655117231055806	0.30630625135875	Q1
MET062	328	20240825_MET062_NEON_LEFT_004.nd2_ZP-2.tifext_GAR405.tif	0.00176047326657719	0.00168327592051448	ext	0.237644006963819	0.29205767903477	131	0.00181407638903679	0.00222944793156313	0.043271888144099	0.40541482526408	0.017205915059282	0.0655117231055806	0.30630625135875	Q2
MET062	328	20240825_MET062_NEON_LEFT_004.nd2_ZP-2.tifext_GAR405.tif	0.00176047326657719	0.00168327592051448	ext	0.248538948595524	0.345662622945383	140	0.00177527820425374	0.00246901873532417	0.0120818078824006	0.552666103086468	0.017205915059282	0.0655117231055806	0.30630625135875	Q1
MET062	329	20240825_MET062_NEON_LEFT_004.nd2_ZP-3.tifext_GAR405.tif	0.0019721073233106	0.0016337825666802	ext	0.233691920293495	0.249195086536929	127	0.0018400938605787	0.00196216603572385	-0.0999587082286233	0.264231131560789	0.017205915059282	0.0655117231055806	0.30630625135875	Q1
MET062	330	20240825_MET062_NEON_LEFT_005.nd2_ZP-1.tifext_GAR405.tif	0.0017028075716693	0.00167422589720729	ext	0.150911726523191	0.208819714607671	89	0.00169563737666506	0.00234628892817608	-0.00608773735123845	0.486886482946255	0.017205915059282	0.0655117231055806	0.30630625135875	Q1
MET062	331	20240825_MET062_NEON_LEFT_005.nd2_ZP-2.tifext_GAR405.tif	0.00180302824929496	0.00165548825548266	ext	0.162523842183873	0.172518501523882	89	0.00182611058633565	0.00193841012948182	0.0183521346194452	0.227617073091357	0.017205915059282	0.0655117231055806	0.30630625135875	Q2
MET062	332	20240825_MET062_NEON_LEFT_005.nd2_ZP-3.tifext_GAR405.tif	0.00173073945203757	0.00164685840428617	ext	0.143938353518024	0.172884718049318	81	0.00177701671009906	0.00213437923517676	0.0380686920494125	0.374100017593329	0.017205915059282	0.0655117231055806	0.30630625135875	Q2
MET062	333	20240825_MET062_NEON_LEFT_005.nd2_ZP-4.tifext_GAR405.tif	0.0018471348713837	0.00169127075343141	ext	0.176180666778237	0.248142214724794	96	0.00183521527893996	0.0025848147367166	-0.00933990319586105	0.611953243436061	0.017205915059282	0.0655117231055806	0.30630625135875	Q1
MET062	334	20240825_MET062_NEON_LEFT_005.nd2_ZP-5.tifext_GAR405.tif	0.00172894688656456	0.00167223458541067	ext	0.303349355235696	0.41699855029583	172	0.001763659042068	0.00242441017613855	0.0286781301078333	0.535856556568951	0.017205915059282	0.0655117231055806	0.30630625135875	Q2
MET062	335	20240825_MET062_NEON_LEFT_006.nd2_ZP-1.tifext_GAR405.tif	0.00177057327762727	0.00169042672015343	ext	0.267200732370839	0.434271764475852	150	0.00178133821580559	0.00289514509650568	0.00874490848420816	0.776248176946029	0.017205915059282	0.0655117231055806	0.30630625135875	Q1
MET062	336	20240825_MET062_NEON_LEFT_006.nd2_ZP-2.tifext_GAR405.tif	0.00183109123292323	0.00171300464027127	ext	0.207537956768647	0.341161214513704	117	0.00177382869033031	0.00291590781635645	-0.0458369879299911	0.767416051488004	0.017205915059282	0.0655117231055806	0.30630625135875	Q1
MET062	337	20240825_MET062_NEON_LEFT_006.nd2_ZP-3.tifext_GAR405.tif	0.00173192883069082	0.00163964121420899	ext	0.277866788674146	0.424490731209517	152	0.00182807097811938	0.00279270217900998	0.077942439377109	0.768281569798376	0.017205915059282	0.0655117231055806	0.30630625135875	Q3
MET062	338	20240825_MET062_NEON_LEFT_007.nd2_ZP-1.tifext_GAR405.tif	0.00248732210650871	0.00171566419784194	ext	0.226016632281244	0.230060273082927	89	0.00253951272226117	0.00258494688857221	0.0299583538063707	0.591367432813341	0.017205915059282	0.0655117231055806	0.30630625135875	Q2
MET062	339	20240825_MET062_NEON_LEFT_007.nd2_ZP-2.tifext_GAR405.tif	0.00177531249331732	0.0016961126954016	ext	0.209308003308252	0.433569853426889	117	0.00178895729323292	0.00370572524296486	0.0110459547206775	1.12752388767885	0.017205915059282	0.0655117231055806	0.30630625135875	Q1
MET062	340	20240825_MET062_NEON_LEFT_008.nd2_ZP-1.tifext_GAR405.tif	0.00251997109227533	0.00169126283402411	ext	0.213824673788622	0.199603265384212	83	0.00257620088901954	0.00240485861908689	0.0318379134330925	0.507851198852934	0.017205915059282	0.0655117231055806	0.30630625135875	Q2
MET062	341	20240825_MET062_NEON_LEFT_008.nd2_ZP-2.tifext_GAR405.tif	0.00179185050767448	0.00171621800055029	ext	0.279255359666422	0.669779516756535	153	0.0018251984291923	0.00437764390036951	0.0266030374924688	1.35092178210282	0.017205915059282	0.0655117231055806	0.30630625135875	Q2
MET062	342	20240825_MET062_NEON_LEFT_009.nd2_ZP-1.tifext_GAR405.tif	0.00220046726253795	0.00174111801113958	ext	0.27516594179906	0.437735566636547	111	0.00247897244864018	0.00394356366339232	0.171932329176252	1.17948594253638	0.017205915059282	0.0655117231055806	0.30630625135875	Q3
MET062	343	20240825_MET062_NEON_LEFT_009.nd2_ZP-2.tifext_GAR405.tif	0.00171147083149519	0.00170510667167555	ext	0.162905317731202	0.214953841408715	92	0.00177070997533915	0.00233645479792081	0.0490912275746789	0.454459129216162	0.017205915059282	0.0655117231055806	0.30630625135875	Q2
MET062	344	20240825_MET062_NEON_LEFT_010.nd2_ZP-1.tifext_GAR405.tif	0.00175607281678696	0.00169229327216262	ext	0.251911192433909	0.420569163514301	144	0.00174938328079103	0.00292061919107154	-0.00550625759035282	0.787294655416078	0.017205915059282	0.0655117231055806	0.30630625135875	Q1
MET062	345	20240825_MET062_NEON_LEFT_010.nd2_ZP-2.tifext_GAR405.tif	0.00179215022960993	0.00170558484965189	ext	0.495994506636634	0.963607242563739	268	0.00185072577103222	0.00359554941255127	0.0463995630347908	1.07594570825442	0.017205915059282	0.0655117231055806	0.30630625135875	Q2
MET062	345	20240825_MET062_NEON_LEFT_010.nd2_ZP-2.tifext_GAR405.tif	0.00179215022960993	0.00170558484965189	ext	0.0393835355062038	0.0626840621698648	21	0.00187540645267637	0.00298495534142213	0.0655117231055806	0.807442819058669	0.017205915059282	0.0655117231055806	0.30630625135875	Q3
MET062	346	20240825_MET062_NEON_LEFT_010.nd2_ZP-3.tifext_GAR405.tif	0.00171680764837579	0.00166695814117719	ext	0.149584191618487	0.169893949758261	83	0.00180221917612635	0.00204691505732845	0.0700460661452507	0.29623335738722	0.017205915059282	0.0655117231055806	0.30630625135875	Q3
MET062	347	20240825_MET062_NEON_LEFT_010.nd2_ZP-4.tifext_GAR405.tif	0.00173557914826988	0.00163577302725712	ext	0.160189211834222	0.188677805708721	94	0.00170414055142789	0.00200721069902895	-0.0263728296257492	0.295219485788718	0.017205915059282	0.0655117231055806	0.30630625135875	Q1
MET062	348	20240825_MET062_NEON_LEFT_010.nd2_ZP-5.tifext_GAR405.tif	0.00186631385830865	0.00167746960684873	ext	0.222278171917424	0.23915465013124	113	0.00196706346829578	0.00211641283301983	0.0758518827962412	0.335334443505948	0.017205915059282	0.0655117231055806	0.30630625135875	Q3
MET062	349	20240825_MET062_NEON_LEFT_010.nd2_ZP-6.tifext_GAR405.tif	0.00221855790609903	0.00169383987493052	ext	0.202365148346871	0.235065232263878	94	0.00215282072709437	0.00250069396025402	-0.0433940228710684	0.56203101080785	0.017205915059282	0.0655117231055806	0.30630625135875	Q1
MET062	350	20240825_MET062_NEON_LEFT_010.nd2_ZP-7.tifext_GAR405.tif	0.00172235451492609	0.00166817432692071	ext	0.244434271706268	0.271107041975483	136	0.00179731082136962	0.00199343413217267	0.0614578001593457	0.256985875400554	0.017205915059282	0.0655117231055806	0.30630625135875	Q2
