# Supplementary material for: Canonical and phosphoribosyl ubiquitination coordinate to stabilize a proteinaceous structure surrounding the Legionella-containing vacuole
Source: eLife. 2026 Jul 8;14:RP108254. doi: 10.7554/eLife.108254 (PMC13345631; doi:10.7554/eLife.108254)
Supplement: Figure 4—source data 1. [file elife-108254-fig4-data1.csv]

Strain	N LCVs	N Ub+	Experiment
LEG151 FK2	229	87	MET041
WT FK2	297	31	MET041
LEG151 + SdeB WT FK2	214	59	MET041
LEG151 + SdeB EEAA FK2	249	67	MET041
WT Brodsky FK2	68	27	MET046
151 + EEAA Brodsky FK2	90	62	MET046
151 Brodsky FK2	96	74	MET046
151 + SdeB Brodsky FK2	58	44	MET046
WT + Br FK2	120	62	MET049
151 + Br FK2	103	73	MET049
151EEAA + Br Fk2	118	79	MET049
151SdeB + Br FK2	116	82	MET049
