# Supplementary material for: Canonical and phosphoribosyl ubiquitination coordinate to stabilize a proteinaceous structure surrounding the Legionella-containing vacuole
Source: eLife. 2026 Jul 8;14:RP108254. doi: 10.7554/eLife.108254 (PMC13345631; doi:10.7554/eLife.108254)
Supplement: Figure 4—source data 2. [file elife-108254-fig4-data2.csv]

ImageNumber	LegiNumber	LegiArea	MarkerNumber	MarkerArea	code	Filename	experiment	strain	ratio
64	1	120	1	143	CLO	20240402_MET041_CLOUDFOREST001.nd2_ZP-1-1.tif_lp.tif	MET041	WT	1.19166666666667
65	1	116	1	403	CLO	20240402_MET041_CLOUDFOREST002.nd2_ZP-2-1.tif_lp.tif	MET041	WT	3.47413793103448
66	1	147	1	263	CLO	20240402_MET041_CLOUDFOREST002.nd2_ZP-3-1.tif_lp.tif	MET041	WT	1.7891156462585
67	1	108	1	103	CLO	20240402_MET041_CLOUDFOREST003.nd2_ZP-2-1.tif_lp.tif	MET041	WT	0.953703703703704
67	1	108	2	247	CLO	20240402_MET041_CLOUDFOREST003.nd2_ZP-2-1.tif_lp.tif	MET041	WT	2.28703703703704
67	2	291	1	103	CLO	20240402_MET041_CLOUDFOREST003.nd2_ZP-2-1.tif_lp.tif	MET041	WT	0.353951890034364
67	2	291	2	247	CLO	20240402_MET041_CLOUDFOREST003.nd2_ZP-2-1.tif_lp.tif	MET041	WT	0.848797250859107
68	1	181	1	263	CLO	20240402_MET041_CLOUDFOREST004.nd2_ZP-2-1.tif_lp.tif	MET041	WT	1.45303867403315
69	1	83	1	71	CLO	20240402_MET041_CLOUDFOREST004.nd2_ZP-3-1.tif_lp.tif	MET041	WT	0.855421686746988
70	1	154	1	123	CLO	20240402_MET041_CLOUDFOREST004.nd2_ZP-3-2.tif_lp.tif	MET041	WT	0.798701298701299
71	1	77	1	103	CLO	20240402_MET041_CLOUDFOREST005.nd2_ZP-1-1.tif_lp.tif	MET041	WT	1.33766233766234
72	1	81	1	265	CLO	20240402_MET041_CLOUDFOREST006.nd2_ZP-1-1.tif_lp.tif	MET041	WT	3.2716049382716
73	1	123	1	138	CLO	20240402_MET041_CLOUDFOREST006.nd2_ZP-2-1.tif_lp.tif	MET041	WT	1.1219512195122
74	1	103	1	103	CLO	20240402_MET041_CLOUDFOREST006.nd2_ZP-2-2.tif_lp.tif	MET041	WT	1
75	1	64	1	63	CLO	20240402_MET041_CLOUDFOREST008.nd2_ZP-4-1.tif_lp.tif	MET041	WT	0.984375
75	1	64	2	111	CLO	20240402_MET041_CLOUDFOREST008.nd2_ZP-4-1.tif_lp.tif	MET041	WT	1.734375
75	2	66	1	63	CLO	20240402_MET041_CLOUDFOREST008.nd2_ZP-4-1.tif_lp.tif	MET041	WT	0.954545454545455
75	2	66	2	111	CLO	20240402_MET041_CLOUDFOREST008.nd2_ZP-4-1.tif_lp.tif	MET041	WT	1.68181818181818
76	1	79	1	113	CLO	20240402_MET041_CLOUDFOREST008.nd2_ZP-4-2.tif_lp.tif	MET041	WT	1.43037974683544
77	1	107	1	94	CLO	20240402_MET041_CLOUDFOREST009.nd2_ZP-2-1.tif_lp.tif	MET041	WT	0.878504672897196
78	1	183	1	333	CLO	20240402_MET041_CLOUDFOREST009.nd2_ZP-2-2.tif_lp.tif	MET041	WT	1.81967213114754
79	1	87	1	114	CLO	20240402_MET041_CLOUDFOREST010.nd2_ZP-1-1.tif_lp.tif	MET041	WT	1.31034482758621
80	1	80	1	146	CLO	20240402_MET041_CLOUDFOREST010.nd2_ZP-2-1.tif_lp.tif	MET041	WT	1.825
81	1	84	1	247	CLO	20240402_MET041_CLOUDFOREST010.nd2_ZP-3-1.tif_lp.tif	MET041	WT	2.94047619047619
82	1	116	1	134	CLO	20240402_MET041_CLOUDFOREST011.nd2_ZP-2-1.tif_lp.tif	MET041	WT	1.1551724137931
83	1	213	1	399	CLO	20240402_MET041_CLOUDFOREST011.nd2_ZP-4-1.tif_lp.tif	MET041	WT	1.87323943661972
84	1	81	1	172	CLO	20240402_MET041_CLOUDFOREST012.nd2_ZP-1-1.tif_lp.tif	MET041	WT	2.12345679012346
85	1	149	1	236	CLO	20240402_MET041_CLOUDFOREST013.nd2_ZP-1-1.tif_lp.tif	MET041	WT	1.58389261744966
86	1	129	1	332	CLO	20240402_MET041_CLOUDFOREST013.nd2_ZP-2-1.tif_lp.tif	MET041	WT	2.57364341085271
87	1	103	1	118	CLO	20240402_MET041_CLOUDFOREST013.nd2_ZP-2-2.tif_lp.tif	MET041	WT	1.14563106796116
1	1	348	1	589	SLIDE1	20240529_MET046_SLIDE1_001.nd2_ZP-1-1.tif_lp.tif	MET046	WT	1.69252873563218
2	1	72	1	87	SLIDE1	20240529_MET046_SLIDE1_001.nd2_ZP-2-1.tif_lp.tif	MET046	WT	1.20833333333333
3	1	79	1	78	SLIDE1	20240529_MET046_SLIDE1_003.nd2_ZP-1-1.tif_lp.tif	MET046	WT	0.987341772151899
4	1	102	1	160	SLIDE1	20240529_MET046_SLIDE1_003.nd2_ZP-2-1.tif_lp.tif	MET046	WT	1.56862745098039
5	1	67	1	35	SLIDE1	20240529_MET046_SLIDE1_003.nd2_ZP-2-2.tif_lp.tif	MET046	WT	0.522388059701492
6	1	90	1	270	SLIDE1	20240529_MET046_SLIDE1_004.nd2_ZP-1-1.tif_lp.tif	MET046	WT	3
7	1	74	1	126	SLIDE1	20240529_MET046_SLIDE1_005.nd2_ZP-1-1.tif_lp.tif	MET046	WT	1.7027027027027
8	1	80	1	98	SLIDE1	20240529_MET046_SLIDE1_005.nd2_ZP-3-1.tif_lp.tif	MET046	WT	1.225
10	1	102	1	202	SLIDE1	20240529_MET046_SLIDE1_006.nd2_ZP-2-1.tif_lp.tif	MET046	WT	1.98039215686275
11	1	68	1	245	SLIDE1	20240529_MET046_SLIDE1_007.nd2_ZP-2-1.tif_lp.tif	MET046	WT	3.60294117647059
12	1	81	1	167	SLIDE1	20240529_MET046_SLIDE1_008.nd2_ZP-1-1.tif_lp.tif	MET046	WT	2.06172839506173
13	1	70	1	205	SLIDE1	20240529_MET046_SLIDE1_008.nd2_ZP-1-2.tif_lp.tif	MET046	WT	2.92857142857143
14	1	141	1	185	SLIDE1	20240529_MET046_SLIDE1_008.nd2_ZP-2-1.tif_lp.tif	MET046	WT	1.31205673758865
15	1	77	1	94	SLIDE1	20240529_MET046_SLIDE1_008.nd2_ZP-2-2.tif_lp.tif	MET046	WT	1.22077922077922
16	1	82	1	60	SLIDE1	20240529_MET046_SLIDE1_008.nd2_ZP-2-3.tif_lp.tif	MET046	WT	0.731707317073171
17	1	89	1	94	SLIDE1	20240529_MET046_SLIDE1_008.nd2_ZP-3-1.tif_lp.tif	MET046	WT	1.0561797752809
18	1	84	1	210	SLIDE1	20240529_MET046_SLIDE1_009.nd2_ZP-2-1.tif_lp.tif	MET046	WT	2.5
19	1	96	1	105	SLIDE1	20240529_MET046_SLIDE1_010.nd2_ZP-1-1.tif_lp.tif	MET046	WT	1.09375
20	1	71	1	279	SLIDE1	20240529_MET046_SLIDE1_010.nd2_ZP-1-2.tif_lp.tif	MET046	WT	3.92957746478873
21	1	75	1	160	SLIDE1	20240529_MET046_SLIDE1_012.nd2_ZP-2-1.tif_lp.tif	MET046	WT	2.13333333333333
22	1	67	1	158	SLIDE1	20240529_MET046_SLIDE1_013.nd2_ZP-1-1.tif_lp.tif	MET046	WT	2.35820895522388
23	1	74	1	158	SLIDE1	20240529_MET046_SLIDE1_013.nd2_ZP-2-1.tif_lp.tif	MET046	WT	2.13513513513514
1	1	141	1	313	PEAC	20240627_MET049_PEACH001.nd2_ZP-1-1.tif_lp.tif	MET049	WT	2.21985815602837
2	1	200	1	341	PEAC	20240627_MET049_PEACH001.nd2_ZP-2-1.tif_lp.tif	MET049	WT	1.705
3	1	182	1	195	PEAC	20240627_MET049_PEACH001.nd2_ZP-2-2.tif_lp.tif	MET049	WT	1.07142857142857
4	1	77	1	139	PEAC	20240627_MET049_PEACH001.nd2_ZP-2-3.tif_lp.tif	MET049	WT	1.80519480519481
5	1	90	1	169	PEAC	20240627_MET049_PEACH002.nd2_ZP-1-1.tif_lp.tif	MET049	WT	1.87777777777778
6	1	133	1	119	PEAC	20240627_MET049_PEACH002.nd2_ZP-1-2.tif_lp.tif	MET049	WT	0.894736842105263
7	1	126	1	315	PEAC	20240627_MET049_PEACH003.nd2_ZP-1-1.tif_lp.tif	MET049	WT	2.5
8	1	93	1	136	PEAC	20240627_MET049_PEACH003.nd2_ZP-1-2.tif_lp.tif	MET049	WT	1.46236559139785
9	1	74	1	88	PEAC	20240627_MET049_PEACH003.nd2_ZP-2-1.tif_lp.tif	MET049	WT	1.18918918918919
10	1	104	1	212	PEAC	20240627_MET049_PEACH003.nd2_ZP-3-1.tif_lp.tif	MET049	WT	2.03846153846154
11	1	88	1	234	PEAC	20240627_MET049_PEACH004.nd2_ZP-1-1.tif_lp.tif	MET049	WT	2.65909090909091
12	1	119	1	419	PEAC	20240627_MET049_PEACH004.nd2_ZP-1-2.tif_lp.tif	MET049	WT	3.52100840336134
13	1	122	1	185	PEAC	20240627_MET049_PEACH004.nd2_ZP-2-1.tif_lp.tif	MET049	WT	1.51639344262295
14	1	77	1	74	PEAC	20240627_MET049_PEACH004.nd2_ZP-2-2.tif_lp.tif	MET049	WT	0.961038961038961
15	1	158	1	349	PEAC	20240627_MET049_PEACH004.nd2_ZP-3-1.tif_lp.tif	MET049	WT	2.20886075949367
16	1	138	1	194	PEAC	20240627_MET049_PEACH004.nd2_ZP-3-2.tif_lp.tif	MET049	WT	1.40579710144928
17	1	133	1	258	PEAC	20240627_MET049_PEACH005.nd2_ZP-1-1.tif_lp.tif	MET049	WT	1.93984962406015
18	1	101	1	217	PEAC	20240627_MET049_PEACH005.nd2_ZP-1-2.tif_lp.tif	MET049	WT	2.14851485148515
19	1	85	1	265	PEAC	20240627_MET049_PEACH005.nd2_ZP-1-3.tif_lp.tif	MET049	WT	3.11764705882353
20	1	69	1	68	PEAC	20240627_MET049_PEACH006.nd2_ZP-1-1.tif_lp.tif	MET049	WT	0.985507246376812
22	1	88	1	109	PEAC	20240627_MET049_PEACH006.nd2_ZP-1-3.tif_lp.tif	MET049	WT	1.23863636363636
23	1	78	1	103	PEAC	20240627_MET049_PEACH006.nd2_ZP-2-1.tif_lp.tif	MET049	WT	1.32051282051282
24	1	97	1	70	PEAC	20240627_MET049_PEACH006.nd2_ZP-2-2.tif_lp.tif	MET049	WT	0.721649484536082
25	1	96	1	132	PEAC	20240627_MET049_PEACH007.nd2_ZP-1-1.tif_lp.tif	MET049	WT	1.375
26	1	68	1	58	PEAC	20240627_MET049_PEACH007.nd2_ZP-1-2.tif_lp.tif	MET049	WT	0.852941176470588
27	1	78	1	104	PEAC	20240627_MET049_PEACH007.nd2_ZP-3-1.tif_lp.tif	MET049	WT	1.33333333333333
28	1	122	1	132	PEAC	20240627_MET049_PEACH007.nd2_ZP-3-2.tif_lp.tif	MET049	WT	1.08196721311475
29	1	186	1	201	PEAC	20240627_MET049_PEACH007.nd2_ZP-3-3.tif_lp.tif	MET049	WT	1.08064516129032
30	1	75	1	81	PEAC	20240627_MET049_PEACH007.nd2_ZP-3-4.tif_lp.tif	MET049	WT	1.08
31	1	88	1	187	PEAC	20240627_MET049_PEACH008.nd2_ZP-1-1.tif_lp.tif	MET049	WT	2.125
32	1	117	1	282	PEAC	20240627_MET049_PEACH008.nd2_ZP-2-1.tif_lp.tif	MET049	WT	2.41025641025641
33	1	115	1	111	PEAC	20240627_MET049_PEACH008.nd2_ZP-3-1.tif_lp.tif	MET049	WT	0.965217391304348
34	1	83	1	137	PEAC	20240627_MET049_PEACH010.nd2_ZP-1-1.tif_lp.tif	MET049	WT	1.65060240963855
35	1	68	1	94	PEAC	20240627_MET049_PEACH010.nd2_ZP-1-2.tif_lp.tif	MET049	WT	1.38235294117647
36	1	102	1	113	PEAC	20240627_MET049_PEACH010.nd2_ZP-2-1.tif_lp.tif	MET049	WT	1.1078431372549
37	1	109	1	191	PEAC	20240627_MET049_PEACH010.nd2_ZP-2-2.tif_lp.tif	MET049	WT	1.75229357798165
38	1	62	1	105	PEAC	20240627_MET049_PEACH011.nd2_ZP-1-1.tif_lp.tif	MET049	WT	1.69354838709677
39	1	90	1	186	PEAC	20240627_MET049_PEACH011.nd2_ZP-2-1.tif_lp.tif	MET049	WT	2.06666666666667
40	1	82	1	106	PEAC	20240627_MET049_PEACH011.nd2_ZP-3-1.tif_lp.tif	MET049	WT	1.29268292682927
41	1	69	1	74	PEAC	20240627_MET049_PEACH011.nd2_ZP-3-2.tif_lp.tif	MET049	WT	1.07246376811594
42	1	128	1	156	PEAC	20240627_MET049_PEACH011.nd2_ZP-4-1.tif_lp.tif	MET049	WT	1.21875
132	1	291	1	240	HELI	20240825_MET062_HELIUM_001.nd2_ZP-1-1.tif_lp.tif	MET062	WT	0.824742268041237
133	1	91	1	127	HELI	20240825_MET062_HELIUM_001.nd2_ZP-2-1.tif_lp.tif	MET062	WT	1.3956043956044
134	1	82	1	143	HELI	20240825_MET062_HELIUM_001.nd2_ZP-3-1.tif_lp.tif	MET062	WT	1.74390243902439
135	1	135	1	165	HELI	20240825_MET062_HELIUM_002.nd2_ZP-1-1.tif_lp.tif	MET062	WT	1.22222222222222
136	1	76	1	190	HELI	20240825_MET062_HELIUM_002.nd2_ZP-3-1.tif_lp.tif	MET062	WT	2.5
137	1	97	1	59	HELI	20240825_MET062_HELIUM_003.nd2_ZP-3-1.tif_lp.tif	MET062	WT	0.608247422680412
138	1	89	1	108	HELI	20240825_MET062_HELIUM_003.nd2_ZP-5-1.tif_lp.tif	MET062	WT	1.21348314606742
139	1	128	1	111	HELI	20240825_MET062_HELIUM_003.nd2_ZP-6-1.tif_lp.tif	MET062	WT	0.8671875
140	1	79	1	83	HELI	20240825_MET062_HELIUM_003.nd2_ZP-6-2.tif_lp.tif	MET062	WT	1.05063291139241
141	1	115	1	296	HELI	20240825_MET062_HELIUM_004.nd2_ZP-1-1.tif_lp.tif	MET062	WT	2.57391304347826
143	1	88	1	121	HELI	20240825_MET062_HELIUM_004.nd2_ZP-3-1.tif_lp.tif	MET062	WT	1.375
144	1	94	1	95	HELI	20240825_MET062_HELIUM_004.nd2_ZP-3-2.tif_lp.tif	MET062	WT	1.01063829787234
145	1	68	1	47	HELI	20240825_MET062_HELIUM_004.nd2_ZP-4-1.tif_lp.tif	MET062	WT	0.691176470588235
145	1	68	2	122	HELI	20240825_MET062_HELIUM_004.nd2_ZP-4-1.tif_lp.tif	MET062	WT	1.79411764705882
145	2	87	1	47	HELI	20240825_MET062_HELIUM_004.nd2_ZP-4-1.tif_lp.tif	MET062	WT	0.540229885057471
145	2	87	2	122	HELI	20240825_MET062_HELIUM_004.nd2_ZP-4-1.tif_lp.tif	MET062	WT	1.40229885057471
146	1	117	1	137	HELI	20240825_MET062_HELIUM_004.nd2_ZP-5-1.tif_lp.tif	MET062	WT	1.17094017094017
147	1	84	1	111	HELI	20240825_MET062_HELIUM_004.nd2_ZP-6-1.tif_lp.tif	MET062	WT	1.32142857142857
148	1	103	1	108	HELI	20240825_MET062_HELIUM_004.nd2_ZP-7-1.tif_lp.tif	MET062	WT	1.04854368932039
149	1	106	1	266	HELI	20240825_MET062_HELIUM_004.nd2_ZP-7-2.tif_lp.tif	MET062	WT	2.50943396226415
150	1	86	1	204	HELI	20240825_MET062_HELIUM_005.nd2_ZP-1-1.tif_lp.tif	MET062	WT	2.37209302325581
150	1	86	2	128	HELI	20240825_MET062_HELIUM_005.nd2_ZP-1-1.tif_lp.tif	MET062	WT	1.48837209302326
150	2	73	1	204	HELI	20240825_MET062_HELIUM_005.nd2_ZP-1-1.tif_lp.tif	MET062	WT	2.79452054794521
150	2	73	2	128	HELI	20240825_MET062_HELIUM_005.nd2_ZP-1-1.tif_lp.tif	MET062	WT	1.75342465753425
151	1	76	1	64	HELI	20240825_MET062_HELIUM_005.nd2_ZP-3-1.tif_lp.tif	MET062	WT	0.842105263157895
152	1	99	1	152	HELI	20240825_MET062_HELIUM_005.nd2_ZP-3-2.tif_lp.tif	MET062	WT	1.53535353535354
153	1	85	1	95	HELI	20240825_MET062_HELIUM_005.nd2_ZP-4-1.tif_lp.tif	MET062	WT	1.11764705882353
154	1	94	1	168	HELI	20240825_MET062_HELIUM_006.nd2_ZP-1-1.tif_lp.tif	MET062	WT	1.78723404255319
155	1	127	1	247	HELI	20240825_MET062_HELIUM_006.nd2_ZP-5-1.tif_lp.tif	MET062	WT	1.94488188976378
157	1	95	1	134	HELI	20240825_MET062_HELIUM_006.nd2_ZP-7-1.tif_lp.tif	MET062	WT	1.41052631578947
158	1	82	1	229	HELI	20240825_MET062_HELIUM_007.nd2_ZP-1-1.tif_lp.tif	MET062	WT	2.79268292682927
159	1	65	1	52	HELI	20240825_MET062_HELIUM_007.nd2_ZP-2-1.tif_lp.tif	MET062	WT	0.8
160	1	76	1	94	HELI	20240825_MET062_HELIUM_007.nd2_ZP-3-1.tif_lp.tif	MET062	WT	1.23684210526316
161	1	70	1	60	HELI	20240825_MET062_HELIUM_007.nd2_ZP-4-1.tif_lp.tif	MET062	WT	0.857142857142857
162	1	72	1	91	HELI	20240825_MET062_HELIUM_007.nd2_ZP-4-2.tif_lp.tif	MET062	WT	1.26388888888889
163	1	89	1	79	HELI	20240825_MET062_HELIUM_007.nd2_ZP-5-1.tif_lp.tif	MET062	WT	0.887640449438202
163	1	89	2	75	HELI	20240825_MET062_HELIUM_007.nd2_ZP-5-1.tif_lp.tif	MET062	WT	0.842696629213483
163	2	93	1	79	HELI	20240825_MET062_HELIUM_007.nd2_ZP-5-1.tif_lp.tif	MET062	WT	0.849462365591398
163	2	93	2	75	HELI	20240825_MET062_HELIUM_007.nd2_ZP-5-1.tif_lp.tif	MET062	WT	0.806451612903226
164	1	87	1	158	HELI	20240825_MET062_HELIUM_007.nd2_ZP-6-1.tif_lp.tif	MET062	WT	1.81609195402299
165	1	87	1	186	HELI	20240825_MET062_HELIUM_008.nd2_ZP-1-1.tif_lp.tif	MET062	WT	2.13793103448276
166	1	47	1	125	HELI	20240825_MET062_HELIUM_008.nd2_ZP-1-2.tif_lp.tif	MET062	WT	2.65957446808511
166	1	47	2	66	HELI	20240825_MET062_HELIUM_008.nd2_ZP-1-2.tif_lp.tif	MET062	WT	1.40425531914894
166	2	80	1	125	HELI	20240825_MET062_HELIUM_008.nd2_ZP-1-2.tif_lp.tif	MET062	WT	1.5625
166	2	80	2	66	HELI	20240825_MET062_HELIUM_008.nd2_ZP-1-2.tif_lp.tif	MET062	WT	0.825
167	1	117	1	160	HELI	20240825_MET062_HELIUM_008.nd2_ZP-2-1.tif_lp.tif	MET062	WT	1.36752136752137
168	1	96	1	282	HELI	20240825_MET062_HELIUM_008.nd2_ZP-3-1.tif_lp.tif	MET062	WT	2.9375
169	1	71	1	134	HELI	20240825_MET062_HELIUM_008.nd2_ZP-3-2.tif_lp.tif	MET062	WT	1.88732394366197
170	1	107	1	141	HELI	20240825_MET062_HELIUM_008.nd2_ZP-3-3.tif_lp.tif	MET062	WT	1.31775700934579
171	1	86	1	121	HELI	20240825_MET062_HELIUM_008.nd2_ZP-4-1.tif_lp.tif	MET062	WT	1.40697674418605
172	1	88	1	97	HELI	20240825_MET062_HELIUM_008.nd2_ZP-4-2.tif_lp.tif	MET062	WT	1.10227272727273
173	1	77	1	156	HELI	20240825_MET062_HELIUM_009.nd2_ZP-1-1.tif_lp.tif	MET062	WT	2.02597402597403
174	1	94	1	79	HELI	20240825_MET062_HELIUM_009.nd2_ZP-3-1.tif_lp.tif	MET062	WT	0.840425531914894
174	1	94	2	55	HELI	20240825_MET062_HELIUM_009.nd2_ZP-3-1.tif_lp.tif	MET062	WT	0.585106382978723
174	2	49	1	79	HELI	20240825_MET062_HELIUM_009.nd2_ZP-3-1.tif_lp.tif	MET062	WT	1.61224489795918
174	2	49	2	55	HELI	20240825_MET062_HELIUM_009.nd2_ZP-3-1.tif_lp.tif	MET062	WT	1.12244897959184
175	1	80	1	92	HELI	20240825_MET062_HELIUM_009.nd2_ZP-4-1.tif_lp.tif	MET062	WT	1.15
176	1	78	1	213	HELI	20240825_MET062_HELIUM_009.nd2_ZP-4-2.tif_lp.tif	MET062	WT	2.73076923076923
177	1	90	1	352	HELI	20240825_MET062_HELIUM_009.nd2_ZP-5-1.tif_lp.tif	MET062	WT	3.91111111111111
178	1	71	1	91	HELI	20240825_MET062_HELIUM_009.nd2_ZP-5-2.tif_lp.tif	MET062	WT	1.28169014084507
179	1	83	1	219	HELI	20240825_MET062_HELIUM_010.nd2_ZP-2-1.tif_lp.tif	MET062	WT	2.63855421686747
180	1	85	1	119	HELI	20240825_MET062_HELIUM_010.nd2_ZP-3-1.tif_lp.tif	MET062	WT	1.4
181	1	88	1	144	HELI	20240825_MET062_HELIUM_010.nd2_ZP-8-1.tif_lp.tif	MET062	WT	1.63636363636364
1	1	144	1	135	TAI	20240329_MET041_TAIGA001.nd2_ZP-1-1.tif_lp.tif	MET041	LEG151	0.9375
2	1	68	1	50	TAI	20240329_MET041_TAIGA001.nd2_ZP-1-2.tif_lp.tif	MET041	LEG151	0.735294117647059
3	1	118	1	140	TAI	20240329_MET041_TAIGA001.nd2_ZP-2-1.tif_lp.tif	MET041	LEG151	1.1864406779661
4	1	87	1	68	TAI	20240329_MET041_TAIGA001.nd2_ZP-2-2.tif_lp.tif	MET041	LEG151	0.781609195402299
5	1	389	1	347	TAI	20240329_MET041_TAIGA002.nd2_ZP-1-1.tif_lp.tif	MET041	LEG151	0.892030848329049
6	1	314	1	284	TAI	20240329_MET041_TAIGA002.nd2_ZP-1-2.tif_lp.tif	MET041	LEG151	0.904458598726115
7	1	98	1	80	TAI	20240329_MET041_TAIGA002.nd2_ZP-2-1.tif_lp.tif	MET041	LEG151	0.816326530612245
8	1	85	1	72	TAI	20240329_MET041_TAIGA002.nd2_ZP-2-2.tif_lp.tif	MET041	LEG151	0.847058823529412
9	1	96	1	77	TAI	20240329_MET041_TAIGA002.nd2_ZP-2-3.tif_lp.tif	MET041	LEG151	0.802083333333333
10	1	89	1	66	TAI	20240329_MET041_TAIGA002.nd2_ZP-2-4.tif_lp.tif	MET041	LEG151	0.741573033707865
11	1	106	1	90	TAI	20240329_MET041_TAIGA003.nd2_ZP-1-1.tif_lp.tif	MET041	LEG151	0.849056603773585
12	1	199	1	169	TAI	20240329_MET041_TAIGA003.nd2_ZP-1-2.tif_lp.tif	MET041	LEG151	0.849246231155779
13	1	85	1	69	TAI	20240329_MET041_TAIGA003.nd2_ZP-2-1.tif_lp.tif	MET041	LEG151	0.811764705882353
14	1	121	1	85	TAI	20240329_MET041_TAIGA003.nd2_ZP-2-2.tif_lp.tif	MET041	LEG151	0.702479338842975
15	1	90	1	86	TAI	20240329_MET041_TAIGA003.nd2_ZP-2-3.tif_lp.tif	MET041	LEG151	0.955555555555556
16	1	172	1	179	TAI	20240329_MET041_TAIGA003.nd2_ZP-3-1.tif_lp.tif	MET041	LEG151	1.0406976744186
17	1	83	1	60	TAI	20240329_MET041_TAIGA003.nd2_ZP-3-2.tif_lp.tif	MET041	LEG151	0.72289156626506
18	1	127	1	105	TAI	20240329_MET041_TAIGA003.nd2_ZP-3-3.tif_lp.tif	MET041	LEG151	0.826771653543307
19	1	119	1	130	TAI	20240329_MET041_TAIGA003.nd2_ZP-4-1.tif_lp.tif	MET041	LEG151	1.09243697478992
20	1	95	1	73	TAI	20240329_MET041_TAIGA004.nd2_ZP-3-1.tif_lp.tif	MET041	LEG151	0.768421052631579
21	1	128	1	108	TAI	20240329_MET041_TAIGA004.nd2_ZP-3-2.tif_lp.tif	MET041	LEG151	0.84375
22	1	82	1	58	TAI	20240329_MET041_TAIGA004.nd2_ZP-4-1.tif_lp.tif	MET041	LEG151	0.707317073170732
23	1	174	1	200	TAI	20240329_MET041_TAIGA005.nd2_ZP-1-1.tif_lp.tif	MET041	LEG151	1.14942528735632
24	1	72	1	47	TAI	20240329_MET041_TAIGA005.nd2_ZP-2-1.tif_lp.tif	MET041	LEG151	0.652777777777778
25	1	165	1	165	TAI	20240329_MET041_TAIGA005.nd2_ZP-2-2.tif_lp.tif	MET041	LEG151	1
26	1	109	1	92	TAI	20240329_MET041_TAIGA006.nd2_ZP-1-1.tif_lp.tif	MET041	LEG151	0.844036697247706
27	1	82	1	115	TAI	20240329_MET041_TAIGA006.nd2_ZP-2-1.tif_lp.tif	MET041	LEG151	1.40243902439024
28	1	424	1	445	TAI	20240329_MET041_TAIGA006.nd2_ZP-2-2.tif_lp.tif	MET041	LEG151	1.04952830188679
29	1	114	1	213	TAI	20240329_MET041_TAIGA006.nd2_ZP-2-3.tif_lp.tif	MET041	LEG151	1.86842105263158
30	1	114	1	107	TAI	20240329_MET041_TAIGA006.nd2_ZP-2-4.tif_lp.tif	MET041	LEG151	0.93859649122807
31	1	89	1	71	TAI	20240329_MET041_TAIGA006.nd2_ZP-3-1.tif_lp.tif	MET041	LEG151	0.797752808988764
32	1	130	1	111	TAI	20240329_MET041_TAIGA006.nd2_ZP-3-2.tif_lp.tif	MET041	LEG151	0.853846153846154
33	1	94	1	74	TAI	20240329_MET041_TAIGA006.nd2_ZP-3-3.tif_lp.tif	MET041	LEG151	0.787234042553192
34	1	79	1	77	TAI	20240329_MET041_TAIGA006.nd2_ZP-3-4.tif_lp.tif	MET041	LEG151	0.974683544303797
35	1	76	1	96	TAI	20240329_MET041_TAIGA007.nd2_ZP-1-1.tif_lp.tif	MET041	LEG151	1.26315789473684
36	1	78	1	67	TAI	20240329_MET041_TAIGA007.nd2_ZP-1-2.tif_lp.tif	MET041	LEG151	0.858974358974359
37	1	79	1	73	TAI	20240329_MET041_TAIGA007.nd2_ZP-1-3.tif_lp.tif	MET041	LEG151	0.924050632911392
38	1	185	1	181	TAI	20240329_MET041_TAIGA007.nd2_ZP-1-4.tif_lp.tif	MET041	LEG151	0.978378378378378
39	1	112	1	121	TAI	20240329_MET041_TAIGA007.nd2_ZP-1-5.tif_lp.tif	MET041	LEG151	1.08035714285714
40	1	99	1	117	TAI	20240329_MET041_TAIGA007.nd2_ZP-1-6.tif_lp.tif	MET041	LEG151	1.18181818181818
41	1	131	1	89	TAI	20240329_MET041_TAIGA008.nd2_ZP-1-1.tif_lp.tif	MET041	LEG151	0.679389312977099
42	1	104	1	111	TAI	20240329_MET041_TAIGA008.nd2_ZP-2-1.tif_lp.tif	MET041	LEG151	1.06730769230769
43	1	150	1	169	TAI	20240329_MET041_TAIGA008.nd2_ZP-3-1.tif_lp.tif	MET041	LEG151	1.12666666666667
44	1	86	1	126	TAI	20240329_MET041_TAIGA008.nd2_ZP-3-2.tif_lp.tif	MET041	LEG151	1.46511627906977
45	1	108	1	72	TAI	20240329_MET041_TAIGA008.nd2_ZP-3-3.tif_lp.tif	MET041	LEG151	0.666666666666667
47	1	145	1	122	TAI	20240329_MET041_TAIGA008.nd2_ZP-3-5.tif_lp.tif	MET041	LEG151	0.841379310344828
48	1	163	1	158	TAI	20240329_MET041_TAIGA008.nd2_ZP-4-1.tif_lp.tif	MET041	LEG151	0.969325153374233
49	1	228	1	209	TAI	20240329_MET041_TAIGA009.nd2_ZP-1-1.tif_lp.tif	MET041	LEG151	0.916666666666667
50	1	113	1	97	TAI	20240329_MET041_TAIGA009.nd2_ZP-1-2.tif_lp.tif	MET041	LEG151	0.858407079646018
51	1	182	1	192	TAI	20240329_MET041_TAIGA009.nd2_ZP-1-3.tif_lp.tif	MET041	LEG151	1.05494505494505
52	1	102	1	105	TAI	20240329_MET041_TAIGA009.nd2_ZP-1-4.tif_lp.tif	MET041	LEG151	1.02941176470588
53	1	83	1	53	TAI	20240329_MET041_TAIGA009.nd2_ZP-1-5.tif_lp.tif	MET041	LEG151	0.63855421686747
54	1	105	1	89	TAI	20240329_MET041_TAIGA010.nd2_ZP-1-1.tif_lp.tif	MET041	LEG151	0.847619047619048
55	1	79	1	56	TAI	20240329_MET041_TAIGA010.nd2_ZP-2-1.tif_lp.tif	MET041	LEG151	0.708860759493671
56	1	106	1	81	TAI	20240329_MET041_TAIGA010.nd2_ZP-2-2.tif_lp.tif	MET041	LEG151	0.764150943396226
57	1	154	1	134	TAI	20240329_MET041_TAIGA010.nd2_ZP-2-3.tif_lp.tif	MET041	LEG151	0.87012987012987
58	1	90	1	57	TAI	20240329_MET041_TAIGA010.nd2_ZP-2-4.tif_lp.tif	MET041	LEG151	0.633333333333333
59	1	158	1	145	TAI	20240329_MET041_TAIGA011.nd2_ZP-1-1.tif_lp.tif	MET041	LEG151	0.917721518987342
60	1	80	1	68	TAI	20240329_MET041_TAIGA011.nd2_ZP-2-1.tif_lp.tif	MET041	LEG151	0.85
61	1	80	1	70	TAI	20240329_MET041_TAIGA011.nd2_ZP-2-2.tif_lp.tif	MET041	LEG151	0.875
62	1	79	1	58	TAI	20240329_MET041_TAIGA011.nd2_ZP-3-1.tif_lp.tif	MET041	LEG151	0.734177215189873
63	1	151	1	163	TAI	20240329_MET041_TAIGA012.nd2_ZP-1-1.tif_lp.tif	MET041	LEG151	1.0794701986755
55	1	241	1	235	SLIDE5	20240529_MET046_SLIDE5_001.nd2_ZP-1-1.tif_lp.tif	MET046	LEG151	0.975103734439834
56	1	66	1	42	SLIDE5	20240529_MET046_SLIDE5_002.nd2_ZP-1-1.tif_lp.tif	MET046	LEG151	0.636363636363636
57	1	78	1	59	SLIDE5	20240529_MET046_SLIDE5_002.nd2_ZP-2-1.tif_lp.tif	MET046	LEG151	0.756410256410256
58	1	72	1	50	SLIDE5	20240529_MET046_SLIDE5_002.nd2_ZP-3-1.tif_lp.tif	MET046	LEG151	0.694444444444444
59	1	112	1	231	SLIDE5	20240529_MET046_SLIDE5_002.nd2_ZP-3-2.tif_lp.tif	MET046	LEG151	2.0625
60	1	63	1	47	SLIDE5	20240529_MET046_SLIDE5_002.nd2_ZP-3-3.tif_lp.tif	MET046	LEG151	0.746031746031746
61	1	73	1	47	SLIDE5	20240529_MET046_SLIDE5_004.nd2_ZP-2-1.tif_lp.tif	MET046	LEG151	0.643835616438356
62	1	90	1	67	SLIDE5	20240529_MET046_SLIDE5_004.nd2_ZP-3-1.tif_lp.tif	MET046	LEG151	0.744444444444444
63	1	83	1	65	SLIDE5	20240529_MET046_SLIDE5_005.nd2_ZP-1-1.tif_lp.tif	MET046	LEG151	0.783132530120482
64	1	104	1	75	SLIDE5	20240529_MET046_SLIDE5_005.nd2_ZP-2-1.tif_lp.tif	MET046	LEG151	0.721153846153846
65	1	102	1	107	SLIDE5	20240529_MET046_SLIDE5_005.nd2_ZP-3-1.tif_lp.tif	MET046	LEG151	1.04901960784314
66	1	81	1	49	SLIDE5	20240529_MET046_SLIDE5_006.nd2_ZP-1-1.tif_lp.tif	MET046	LEG151	0.604938271604938
67	1	85	1	104	SLIDE5	20240529_MET046_SLIDE5_006.nd2_ZP-2-1.tif_lp.tif	MET046	LEG151	1.22352941176471
68	1	388	1	377	SLIDE5	20240529_MET046_SLIDE5_006.nd2_ZP-2-2.tif_lp.tif	MET046	LEG151	0.971649484536082
69	1	100	1	76	SLIDE5	20240529_MET046_SLIDE5_007.nd2_ZP-2-1.tif_lp.tif	MET046	LEG151	0.76
70	1	76	1	56	SLIDE5	20240529_MET046_SLIDE5_007.nd2_ZP-3-1.tif_lp.tif	MET046	LEG151	0.736842105263158
71	1	74	1	72	SLIDE5	20240529_MET046_SLIDE5_008.nd2_ZP-1-1.tif_lp.tif	MET046	LEG151	0.972972972972973
72	1	61	1	49	SLIDE5	20240529_MET046_SLIDE5_008.nd2_ZP-2-1.tif_lp.tif	MET046	LEG151	0.80327868852459
73	1	149	1	105	SLIDE5	20240529_MET046_SLIDE5_008.nd2_ZP-2-2.tif_lp.tif	MET046	LEG151	0.704697986577181
74	1	92	1	128	SLIDE5	20240529_MET046_SLIDE5_009.nd2_ZP-1-1.tif_lp.tif	MET046	LEG151	1.39130434782609
75	1	87	1	66	SLIDE5	20240529_MET046_SLIDE5_009.nd2_ZP-2-1.tif_lp.tif	MET046	LEG151	0.758620689655172
76	1	73	1	51	SLIDE5	20240529_MET046_SLIDE5_010.nd2_ZP-3-1.tif_lp.tif	MET046	LEG151	0.698630136986301
77	1	79	1	52	SLIDE5	20240529_MET046_SLIDE5_010.nd2_ZP-3-2.tif_lp.tif	MET046	LEG151	0.658227848101266
78	1	84	1	63	SLIDE5	20240529_MET046_SLIDE5_010.nd2_ZP-4-1.tif_lp.tif	MET046	LEG151	0.75
79	1	311	1	206	SLIDE5	20240529_MET046_SLIDE5_010.nd2_ZP-4-2.tif_lp.tif	MET046	LEG151	0.662379421221865
80	1	141	1	111	SLIDE5	20240529_MET046_SLIDE5_010.nd2_ZP-5-1.tif_lp.tif	MET046	LEG151	0.787234042553192
81	1	79	1	57	SLIDE5	20240529_MET046_SLIDE5_010.nd2_ZP-5-2.tif_lp.tif	MET046	LEG151	0.721518987341772
82	1	63	1	41	SLIDE5	20240529_MET046_SLIDE5_010.nd2_ZP-5-3.tif_lp.tif	MET046	LEG151	0.650793650793651
83	1	73	1	43	SLIDE5	20240529_MET046_SLIDE5_010.nd2_ZP-5-4.tif_lp.tif	MET046	LEG151	0.589041095890411
84	1	75	1	75	SLIDE5	20240529_MET046_SLIDE5_010.nd2_ZP-5-5.tif_lp.tif	MET046	LEG151	1
85	1	93	1	63	SLIDE5	20240529_MET046_SLIDE5_011.nd2_ZP-2-1.tif_lp.tif	MET046	LEG151	0.67741935483871
86	1	78	1	45	SLIDE5	20240529_MET046_SLIDE5_011.nd2_ZP-4-1.tif_lp.tif	MET046	LEG151	0.576923076923077
87	1	70	1	46	SLIDE5	20240529_MET046_SLIDE5_011.nd2_ZP-5-1.tif_lp.tif	MET046	LEG151	0.657142857142857
88	1	89	1	49	SLIDE5	20240529_MET046_SLIDE5_011.nd2_ZP-5-2.tif_lp.tif	MET046	LEG151	0.550561797752809
89	1	85	1	77	SLIDE5	20240529_MET046_SLIDE5_011.nd2_ZP-6-1.tif_lp.tif	MET046	LEG151	0.905882352941176
90	1	217	1	191	SLIDE5	20240529_MET046_SLIDE5_011.nd2_ZP-7-1.tif_lp.tif	MET046	LEG151	0.880184331797235
91	1	73	1	52	SLIDE5	20240529_MET046_SLIDE5_011.nd2_ZP-7-2.tif_lp.tif	MET046	LEG151	0.712328767123288
92	1	94	1	71	SLIDE5	20240529_MET046_SLIDE5_012.nd2_ZP-1-1.tif_lp.tif	MET046	LEG151	0.75531914893617
93	1	125	1	101	SLIDE5	20240529_MET046_SLIDE5_012.nd2_ZP-1-2.tif_lp.tif	MET046	LEG151	0.808
94	1	69	1	52	SLIDE5	20240529_MET046_SLIDE5_012.nd2_ZP-2-1.tif_lp.tif	MET046	LEG151	0.753623188405797
95	1	76	1	104	SLIDE5	20240529_MET046_SLIDE5_012.nd2_ZP-2-2.tif_lp.tif	MET046	LEG151	1.36842105263158
96	1	92	1	66	SLIDE5	20240529_MET046_SLIDE5_012.nd2_ZP-3-1.tif_lp.tif	MET046	LEG151	0.717391304347826
97	1	83	1	93	SLIDE5	20240529_MET046_SLIDE5_012.nd2_ZP-3-2.tif_lp.tif	MET046	LEG151	1.12048192771084
98	1	71	1	90	SLIDE5	20240529_MET046_SLIDE5_012.nd2_ZP-3-3.tif_lp.tif	MET046	LEG151	1.26760563380282
99	1	103	1	90	SLIDE5	20240529_MET046_SLIDE5_012.nd2_ZP-3-4.tif_lp.tif	MET046	LEG151	0.87378640776699
100	1	86	1	180	SLIDE5	20240529_MET046_SLIDE5_012.nd2_ZP-3-5.tif_lp.tif	MET046	LEG151	2.09302325581395
101	1	86	1	66	SLIDE5	20240529_MET046_SLIDE5_013.nd2_ZP-1-1.tif_lp.tif	MET046	LEG151	0.767441860465116
102	1	64	1	56	SLIDE5	20240529_MET046_SLIDE5_013.nd2_ZP-1-2.tif_lp.tif	MET046	LEG151	0.875
103	1	68	1	56	SLIDE5	20240529_MET046_SLIDE5_013.nd2_ZP-2-1.tif_lp.tif	MET046	LEG151	0.823529411764706
104	1	73	1	78	SLIDE5	20240529_MET046_SLIDE5_013.nd2_ZP-2-2.tif_lp.tif	MET046	LEG151	1.06849315068493
105	1	87	1	94	SLIDE5	20240529_MET046_SLIDE5_013.nd2_ZP-2-3.tif_lp.tif	MET046	LEG151	1.08045977011494
106	1	120	1	184	SLIDE5	20240529_MET046_SLIDE5_013.nd2_ZP-4-1.tif_lp.tif	MET046	LEG151	1.53333333333333
107	1	77	1	60	SLIDE5	20240529_MET046_SLIDE5_013.nd2_ZP-5-1.tif_lp.tif	MET046	LEG151	0.779220779220779
108	1	89	1	74	SLIDE5	20240529_MET046_SLIDE5_013.nd2_ZP-5-2.tif_lp.tif	MET046	LEG151	0.831460674157303
109	1	323	1	270	SLIDE5	20240529_MET046_SLIDE5_014.nd2_ZP-1-1.tif_lp.tif	MET046	LEG151	0.835913312693498
110	1	90	1	75	SLIDE5	20240529_MET046_SLIDE5_014.nd2_ZP-2-1.tif_lp.tif	MET046	LEG151	0.833333333333333
111	1	92	1	76	SLIDE5	20240529_MET046_SLIDE5_014.nd2_ZP-2-2.tif_lp.tif	MET046	LEG151	0.826086956521739
112	1	79	1	59	SLIDE5	20240529_MET046_SLIDE5_014.nd2_ZP-3-1.tif_lp.tif	MET046	LEG151	0.746835443037975
43	1	146	1	144	PEAR	20240627_MET049_PEAR001.nd2_ZP-1-1.tif_lp.tif	MET049	LEG151	0.986301369863014
44	1	128	1	86	PEAR	20240627_MET049_PEAR001.nd2_ZP-2-1.tif_lp.tif	MET049	LEG151	0.671875
45	1	146	1	149	PEAR	20240627_MET049_PEAR002.nd2_ZP-1-1.tif_lp.tif	MET049	LEG151	1.02054794520548
46	1	65	1	53	PEAR	20240627_MET049_PEAR002.nd2_ZP-1-2.tif_lp.tif	MET049	LEG151	0.815384615384615
47	1	70	1	56	PEAR	20240627_MET049_PEAR002.nd2_ZP-2-1.tif_lp.tif	MET049	LEG151	0.8
48	1	126	1	144	PEAR	20240627_MET049_PEAR003.nd2_ZP-1-1.tif_lp.tif	MET049	LEG151	1.14285714285714
49	1	118	1	82	PEAR	20240627_MET049_PEAR003.nd2_ZP-1-2.tif_lp.tif	MET049	LEG151	0.694915254237288
50	1	227	1	212	PEAR	20240627_MET049_PEAR003.nd2_ZP-2-1.tif_lp.tif	MET049	LEG151	0.933920704845815
51	1	108	1	98	PEAR	20240627_MET049_PEAR004.nd2_ZP-1-1.tif_lp.tif	MET049	LEG151	0.907407407407407
52	1	95	1	76	PEAR	20240627_MET049_PEAR004.nd2_ZP-2-1.tif_lp.tif	MET049	LEG151	0.8
53	1	211	1	190	PEAR	20240627_MET049_PEAR004.nd2_ZP-3-1.tif_lp.tif	MET049	LEG151	0.900473933649289
54	1	76	1	83	PEAR	20240627_MET049_PEAR004.nd2_ZP-4-1.tif_lp.tif	MET049	LEG151	1.09210526315789
55	1	76	1	85	PEAR	20240627_MET049_PEAR005.nd2_ZP-1-1.tif_lp.tif	MET049	LEG151	1.11842105263158
56	1	85	1	100	PEAR	20240627_MET049_PEAR005.nd2_ZP-1-2.tif_lp.tif	MET049	LEG151	1.17647058823529
57	1	91	1	79	PEAR	20240627_MET049_PEAR005.nd2_ZP-1-3.tif_lp.tif	MET049	LEG151	0.868131868131868
57	1	91	2	12	PEAR	20240627_MET049_PEAR005.nd2_ZP-1-3.tif_lp.tif	MET049	LEG151	0.131868131868132
57	2	35	1	79	PEAR	20240627_MET049_PEAR005.nd2_ZP-1-3.tif_lp.tif	MET049	LEG151	2.25714285714286
57	2	35	2	12	PEAR	20240627_MET049_PEAR005.nd2_ZP-1-3.tif_lp.tif	MET049	LEG151	0.342857142857143
58	1	66	1	56	PEAR	20240627_MET049_PEAR005.nd2_ZP-1-4.tif_lp.tif	MET049	LEG151	0.848484848484849
59	1	133	1	116	PEAR	20240627_MET049_PEAR005.nd2_ZP-1-5.tif_lp.tif	MET049	LEG151	0.87218045112782
60	1	89	1	49	PEAR	20240627_MET049_PEAR005.nd2_ZP-1-6.tif_lp.tif	MET049	LEG151	0.550561797752809
61	1	186	1	197	PEAR	20240627_MET049_PEAR005.nd2_ZP-2-1.tif_lp.tif	MET049	LEG151	1.05913978494624
62	1	83	1	61	PEAR	20240627_MET049_PEAR005.nd2_ZP-2-2.tif_lp.tif	MET049	LEG151	0.734939759036145
63	1	62	1	69	PEAR	20240627_MET049_PEAR005.nd2_ZP-2-3.tif_lp.tif	MET049	LEG151	1.11290322580645
64	1	98	1	75	PEAR	20240627_MET049_PEAR005.nd2_ZP-3-1.tif_lp.tif	MET049	LEG151	0.76530612244898
65	1	105	1	77	PEAR	20240627_MET049_PEAR006.nd2_ZP-1-1.tif_lp.tif	MET049	LEG151	0.733333333333333
66	1	101	1	66	PEAR	20240627_MET049_PEAR006.nd2_ZP-1-2.tif_lp.tif	MET049	LEG151	0.653465346534653
67	1	205	1	155	PEAR	20240627_MET049_PEAR006.nd2_ZP-2-1.tif_lp.tif	MET049	LEG151	0.75609756097561
68	1	116	1	146	PEAR	20240627_MET049_PEAR006.nd2_ZP-2-2.tif_lp.tif	MET049	LEG151	1.25862068965517
69	1	84	1	67	PEAR	20240627_MET049_PEAR006.nd2_ZP-2-3.tif_lp.tif	MET049	LEG151	0.797619047619048
70	1	98	1	73	PEAR	20240627_MET049_PEAR006.nd2_ZP-2-4.tif_lp.tif	MET049	LEG151	0.744897959183674
71	1	102	1	80	PEAR	20240627_MET049_PEAR006.nd2_ZP-2-5.tif_lp.tif	MET049	LEG151	0.784313725490196
72	1	98	1	69	PEAR	20240627_MET049_PEAR006.nd2_ZP-3-1.tif_lp.tif	MET049	LEG151	0.704081632653061
73	1	217	1	211	PEAR	20240627_MET049_PEAR006.nd2_ZP-3-2.tif_lp.tif	MET049	LEG151	0.972350230414747
74	1	84	1	81	PEAR	20240627_MET049_PEAR007.nd2_ZP-1-1.tif_lp.tif	MET049	LEG151	0.964285714285714
75	1	137	1	111	PEAR	20240627_MET049_PEAR007.nd2_ZP-1-2.tif_lp.tif	MET049	LEG151	0.81021897810219
76	1	143	1	142	PEAR	20240627_MET049_PEAR007.nd2_ZP-2-1.tif_lp.tif	MET049	LEG151	0.993006993006993
77	1	80	1	118	PEAR	20240627_MET049_PEAR008.nd2_ZP-1-1.tif_lp.tif	MET049	LEG151	1.475
78	1	88	1	55	PEAR	20240627_MET049_PEAR008.nd2_ZP-1-2.tif_lp.tif	MET049	LEG151	0.625
79	1	142	1	145	PEAR	20240627_MET049_PEAR009.nd2_ZP-1-1.tif_lp.tif	MET049	LEG151	1.02112676056338
80	1	132	1	81	PEAR	20240627_MET049_PEAR009.nd2_ZP-2-1.tif_lp.tif	MET049	LEG151	0.613636363636364
81	1	99	1	69	PEAR	20240627_MET049_PEAR009.nd2_ZP-2-2.tif_lp.tif	MET049	LEG151	0.696969696969697
82	1	71	1	60	PEAR	20240627_MET049_PEAR009.nd2_ZP-2-3.tif_lp.tif	MET049	LEG151	0.845070422535211
83	1	126	1	98	PEAR	20240627_MET049_PEAR009.nd2_ZP-3-1.tif_lp.tif	MET049	LEG151	0.777777777777778
84	1	69	1	55	PEAR	20240627_MET049_PEAR010.nd2_ZP-2-1.tif_lp.tif	MET049	LEG151	0.797101449275362
85	1	132	1	147	PEAR	20240627_MET049_PEAR010.nd2_ZP-2-2.tif_lp.tif	MET049	LEG151	1.11363636363636
86	1	115	1	123	PEAR	20240627_MET049_PEAR010.nd2_ZP-3-1.tif_lp.tif	MET049	LEG151	1.0695652173913
87	1	101	1	76	PEAR	20240627_MET049_PEAR011.nd2_ZP-1-1.tif_lp.tif	MET049	LEG151	0.752475247524752
88	1	130	1	104	PEAR	20240627_MET049_PEAR011.nd2_ZP-2-1.tif_lp.tif	MET049	LEG151	0.8
89	1	95	1	126	PEAR	20240627_MET049_PEAR011.nd2_ZP-2-2.tif_lp.tif	MET049	LEG151	1.32631578947368
90	1	134	1	116	PEAR	20240627_MET049_PEAR011.nd2_ZP-2-3.tif_lp.tif	MET049	LEG151	0.865671641791045
1	1	91	1	89	CARB	20240825_MET062_CARBONMONOXIDE_001.nd2_ZP-1-1.tif_lp.tif	MET062	LEG151	0.978021978021978
2	1	82	1	59	CARB	20240825_MET062_CARBONMONOXIDE_001.nd2_ZP-3-1.tif_lp.tif	MET062	LEG151	0.719512195121951
3	1	73	1	52	CARB	20240825_MET062_CARBONMONOXIDE_001.nd2_ZP-4-1.tif_lp.tif	MET062	LEG151	0.712328767123288
4	1	73	1	50	CARB	20240825_MET062_CARBONMONOXIDE_001.nd2_ZP-5-1.tif_lp.tif	MET062	LEG151	0.684931506849315
5	1	76	1	59	CARB	20240825_MET062_CARBONMONOXIDE_002.nd2_ZP-1-1.tif_lp.tif	MET062	LEG151	0.776315789473684
6	1	134	1	109	CARB	20240825_MET062_CARBONMONOXIDE_002.nd2_ZP-2-1.tif_lp.tif	MET062	LEG151	0.813432835820896
7	1	74	1	60	CARB	20240825_MET062_CARBONMONOXIDE_002.nd2_ZP-2-2.tif_lp.tif	MET062	LEG151	0.810810810810811
7	1	74	2	60	CARB	20240825_MET062_CARBONMONOXIDE_002.nd2_ZP-2-2.tif_lp.tif	MET062	LEG151	0.810810810810811
7	1	74	3	61	CARB	20240825_MET062_CARBONMONOXIDE_002.nd2_ZP-2-2.tif_lp.tif	MET062	LEG151	0.824324324324324
7	2	75	1	60	CARB	20240825_MET062_CARBONMONOXIDE_002.nd2_ZP-2-2.tif_lp.tif	MET062	LEG151	0.8
7	2	75	2	60	CARB	20240825_MET062_CARBONMONOXIDE_002.nd2_ZP-2-2.tif_lp.tif	MET062	LEG151	0.8
7	2	75	3	61	CARB	20240825_MET062_CARBONMONOXIDE_002.nd2_ZP-2-2.tif_lp.tif	MET062	LEG151	0.813333333333333
7	3	81	1	60	CARB	20240825_MET062_CARBONMONOXIDE_002.nd2_ZP-2-2.tif_lp.tif	MET062	LEG151	0.740740740740741
7	3	81	2	60	CARB	20240825_MET062_CARBONMONOXIDE_002.nd2_ZP-2-2.tif_lp.tif	MET062	LEG151	0.740740740740741
7	3	81	3	61	CARB	20240825_MET062_CARBONMONOXIDE_002.nd2_ZP-2-2.tif_lp.tif	MET062	LEG151	0.753086419753086
8	1	133	1	96	CARB	20240825_MET062_CARBONMONOXIDE_002.nd2_ZP-2-3.tif_lp.tif	MET062	LEG151	0.721804511278195
9	1	98	1	56	CARB	20240825_MET062_CARBONMONOXIDE_002.nd2_ZP-3-1.tif_lp.tif	MET062	LEG151	0.571428571428571
9	1	98	2	178	CARB	20240825_MET062_CARBONMONOXIDE_002.nd2_ZP-3-1.tif_lp.tif	MET062	LEG151	1.81632653061224
9	1	98	3	43	CARB	20240825_MET062_CARBONMONOXIDE_002.nd2_ZP-3-1.tif_lp.tif	MET062	LEG151	0.438775510204082
9	2	91	1	56	CARB	20240825_MET062_CARBONMONOXIDE_002.nd2_ZP-3-1.tif_lp.tif	MET062	LEG151	0.615384615384615
9	2	91	2	178	CARB	20240825_MET062_CARBONMONOXIDE_002.nd2_ZP-3-1.tif_lp.tif	MET062	LEG151	1.95604395604396
9	2	91	3	43	CARB	20240825_MET062_CARBONMONOXIDE_002.nd2_ZP-3-1.tif_lp.tif	MET062	LEG151	0.472527472527473
9	3	72	1	56	CARB	20240825_MET062_CARBONMONOXIDE_002.nd2_ZP-3-1.tif_lp.tif	MET062	LEG151	0.777777777777778
9	3	72	2	178	CARB	20240825_MET062_CARBONMONOXIDE_002.nd2_ZP-3-1.tif_lp.tif	MET062	LEG151	2.47222222222222
9	3	72	3	43	CARB	20240825_MET062_CARBONMONOXIDE_002.nd2_ZP-3-1.tif_lp.tif	MET062	LEG151	0.597222222222222
10	1	72	1	62	CARB	20240825_MET062_CARBONMONOXIDE_002.nd2_ZP-3-2.tif_lp.tif	MET062	LEG151	0.861111111111111
11	1	146	1	120	CARB	20240825_MET062_CARBONMONOXIDE_003.nd2_ZP-1-1.tif_lp.tif	MET062	LEG151	0.821917808219178
12	1	92	1	74	CARB	20240825_MET062_CARBONMONOXIDE_003.nd2_ZP-2-1.tif_lp.tif	MET062	LEG151	0.804347826086957
13	1	179	1	162	CARB	20240825_MET062_CARBONMONOXIDE_004.nd2_ZP-2-1.tif_lp.tif	MET062	LEG151	0.905027932960894
13	1	179	2	110	CARB	20240825_MET062_CARBONMONOXIDE_004.nd2_ZP-2-1.tif_lp.tif	MET062	LEG151	0.614525139664804
13	2	113	1	162	CARB	20240825_MET062_CARBONMONOXIDE_004.nd2_ZP-2-1.tif_lp.tif	MET062	LEG151	1.43362831858407
13	2	113	2	110	CARB	20240825_MET062_CARBONMONOXIDE_004.nd2_ZP-2-1.tif_lp.tif	MET062	LEG151	0.973451327433628
14	1	45	1	50	CARB	20240825_MET062_CARBONMONOXIDE_004.nd2_ZP-3-1.tif_lp.tif	MET062	LEG151	1.11111111111111
14	1	45	2	73	CARB	20240825_MET062_CARBONMONOXIDE_004.nd2_ZP-3-1.tif_lp.tif	MET062	LEG151	1.62222222222222
14	2	127	1	50	CARB	20240825_MET062_CARBONMONOXIDE_004.nd2_ZP-3-1.tif_lp.tif	MET062	LEG151	0.393700787401575
14	2	127	2	73	CARB	20240825_MET062_CARBONMONOXIDE_004.nd2_ZP-3-1.tif_lp.tif	MET062	LEG151	0.574803149606299
15	1	74	1	45	CARB	20240825_MET062_CARBONMONOXIDE_005.nd2_ZP-2-1.tif_lp.tif	MET062	LEG151	0.608108108108108
16	1	80	1	62	CARB	20240825_MET062_CARBONMONOXIDE_005.nd2_ZP-3-1.tif_lp.tif	MET062	LEG151	0.775
17	1	80	1	64	CARB	20240825_MET062_CARBONMONOXIDE_005.nd2_ZP-5-1.tif_lp.tif	MET062	LEG151	0.8
18	1	125	1	121	CARB	20240825_MET062_CARBONMONOXIDE_005.nd2_ZP-6-1.tif_lp.tif	MET062	LEG151	0.968
18	1	125	2	97	CARB	20240825_MET062_CARBONMONOXIDE_005.nd2_ZP-6-1.tif_lp.tif	MET062	LEG151	0.776
18	2	88	1	121	CARB	20240825_MET062_CARBONMONOXIDE_005.nd2_ZP-6-1.tif_lp.tif	MET062	LEG151	1.375
18	2	88	2	97	CARB	20240825_MET062_CARBONMONOXIDE_005.nd2_ZP-6-1.tif_lp.tif	MET062	LEG151	1.10227272727273
19	1	76	1	55	CARB	20240825_MET062_CARBONMONOXIDE_006.nd2_ZP-1-1.tif_lp.tif	MET062	LEG151	0.723684210526316
20	1	116	1	145	CARB	20240825_MET062_CARBONMONOXIDE_006.nd2_ZP-2-1.tif_lp.tif	MET062	LEG151	1.25
20	1	116	2	77	CARB	20240825_MET062_CARBONMONOXIDE_006.nd2_ZP-2-1.tif_lp.tif	MET062	LEG151	0.663793103448276
20	2	115	1	145	CARB	20240825_MET062_CARBONMONOXIDE_006.nd2_ZP-2-1.tif_lp.tif	MET062	LEG151	1.26086956521739
20	2	115	2	77	CARB	20240825_MET062_CARBONMONOXIDE_006.nd2_ZP-2-1.tif_lp.tif	MET062	LEG151	0.669565217391304
21	1	76	1	62	CARB	20240825_MET062_CARBONMONOXIDE_006.nd2_ZP-2-2.tif_lp.tif	MET062	LEG151	0.815789473684211
22	1	210	1	160	CARB	20240825_MET062_CARBONMONOXIDE_007.nd2_ZP-1-1.tif_lp.tif	MET062	LEG151	0.761904761904762
23	1	76	1	54	CARB	20240825_MET062_CARBONMONOXIDE_007.nd2_ZP-2-1.tif_lp.tif	MET062	LEG151	0.710526315789474
24	1	83	1	64	CARB	20240825_MET062_CARBONMONOXIDE_008.nd2_ZP-1-1.tif_lp.tif	MET062	LEG151	0.771084337349398
25	1	79	1	77	CARB	20240825_MET062_CARBONMONOXIDE_008.nd2_ZP-2-1.tif_lp.tif	MET062	LEG151	0.974683544303797
25	1	79	2	72	CARB	20240825_MET062_CARBONMONOXIDE_008.nd2_ZP-2-1.tif_lp.tif	MET062	LEG151	0.911392405063291
25	2	76	1	77	CARB	20240825_MET062_CARBONMONOXIDE_008.nd2_ZP-2-1.tif_lp.tif	MET062	LEG151	1.01315789473684
25	2	76	2	72	CARB	20240825_MET062_CARBONMONOXIDE_008.nd2_ZP-2-1.tif_lp.tif	MET062	LEG151	0.947368421052632
26	1	119	1	126	CARB	20240825_MET062_CARBONMONOXIDE_008.nd2_ZP-2-2.tif_lp.tif	MET062	LEG151	1.05882352941176
27	1	79	1	62	CARB	20240825_MET062_CARBONMONOXIDE_008.nd2_ZP-3-1.tif_lp.tif	MET062	LEG151	0.784810126582278
28	1	80	1	50	CARB	20240825_MET062_CARBONMONOXIDE_008.nd2_ZP-5-1.tif_lp.tif	MET062	LEG151	0.625
29	1	189	1	155	CARB	20240825_MET062_CARBONMONOXIDE_008.nd2_ZP-5-2.tif_lp.tif	MET062	LEG151	0.82010582010582
30	1	65	1	50	CARB	20240825_MET062_CARBONMONOXIDE_008.nd2_ZP-6-1.tif_lp.tif	MET062	LEG151	0.769230769230769
31	1	85	1	79	CARB	20240825_MET062_CARBONMONOXIDE_009.nd2_ZP-1-1.tif_lp.tif	MET062	LEG151	0.929411764705882
32	1	81	1	85	CARB	20240825_MET062_CARBONMONOXIDE_009.nd2_ZP-2-1.tif_lp.tif	MET062	LEG151	1.04938271604938
33	1	77	1	60	CARB	20240825_MET062_CARBONMONOXIDE_009.nd2_ZP-3-1.tif_lp.tif	MET062	LEG151	0.779220779220779
34	1	34	1	51	CARB	20240825_MET062_CARBONMONOXIDE_009.nd2_ZP-4-1.tif_lp.tif	MET062	LEG151	1.5
34	1	34	2	67	CARB	20240825_MET062_CARBONMONOXIDE_009.nd2_ZP-4-1.tif_lp.tif	MET062	LEG151	1.97058823529412
34	1	34	3	57	CARB	20240825_MET062_CARBONMONOXIDE_009.nd2_ZP-4-1.tif_lp.tif	MET062	LEG151	1.67647058823529
34	2	72	1	51	CARB	20240825_MET062_CARBONMONOXIDE_009.nd2_ZP-4-1.tif_lp.tif	MET062	LEG151	0.708333333333333
34	2	72	2	67	CARB	20240825_MET062_CARBONMONOXIDE_009.nd2_ZP-4-1.tif_lp.tif	MET062	LEG151	0.930555555555556
34	2	72	3	57	CARB	20240825_MET062_CARBONMONOXIDE_009.nd2_ZP-4-1.tif_lp.tif	MET062	LEG151	0.791666666666667
34	3	94	1	51	CARB	20240825_MET062_CARBONMONOXIDE_009.nd2_ZP-4-1.tif_lp.tif	MET062	LEG151	0.542553191489362
34	3	94	2	67	CARB	20240825_MET062_CARBONMONOXIDE_009.nd2_ZP-4-1.tif_lp.tif	MET062	LEG151	0.712765957446808
34	3	94	3	57	CARB	20240825_MET062_CARBONMONOXIDE_009.nd2_ZP-4-1.tif_lp.tif	MET062	LEG151	0.606382978723404
35	1	72	1	57	CARB	20240825_MET062_CARBONMONOXIDE_009.nd2_ZP-5-1.tif_lp.tif	MET062	LEG151	0.791666666666667
36	1	92	1	85	CARB	20240825_MET062_CARBONMONOXIDE_010.nd2_ZP-1-1.tif_lp.tif	MET062	LEG151	0.923913043478261
37	1	87	1	77	CARB	20240825_MET062_CARBONMONOXIDE_010.nd2_ZP-2-1.tif_lp.tif	MET062	LEG151	0.885057471264368
38	1	122	1	88	CARB	20240825_MET062_CARBONMONOXIDE_010.nd2_ZP-2-2.tif_lp.tif	MET062	LEG151	0.721311475409836
39	1	188	1	150	CARB	20240825_MET062_CARBONMONOXIDE_010.nd2_ZP-5-1.tif_lp.tif	MET062	LEG151	0.797872340425532
40	1	83	1	55	CARB	20240825_MET062_CARBONMONOXIDE_010.nd2_ZP-5-2.tif_lp.tif	MET062	LEG151	0.662650602409639
41	1	111	1	104	CARB	20240825_MET062_CARBONMONOXIDE_010.nd2_ZP-6-1.tif_lp.tif	MET062	LEG151	0.936936936936937
42	1	109	1	88	CARB	20240825_MET062_CARBONMONOXIDE_011.nd2_ZP-1-1.tif_lp.tif	MET062	LEG151	0.807339449541284
43	1	115	1	129	CARB	20240825_MET062_CARBONMONOXIDE_011.nd2_ZP-2-1.tif_lp.tif	MET062	LEG151	1.12173913043478
44	1	94	1	78	CARB	20240825_MET062_CARBONMONOXIDE_011.nd2_ZP-4-1.tif_lp.tif	MET062	LEG151	0.829787234042553
45	1	88	1	66	CARB	20240825_MET062_CARBONMONOXIDE_012.nd2_ZP-1-1.tif_lp.tif	MET062	LEG151	0.75
46	1	117	1	102	CARB	20240825_MET062_CARBONMONOXIDE_012.nd2_ZP-3-1.tif_lp.tif	MET062	LEG151	0.871794871794872
47	1	66	1	70	CARB	20240825_MET062_CARBONMONOXIDE_012.nd2_ZP-4-1.tif_lp.tif	MET062	LEG151	1.06060606060606
47	1	66	2	126	CARB	20240825_MET062_CARBONMONOXIDE_012.nd2_ZP-4-1.tif_lp.tif	MET062	LEG151	1.90909090909091
47	2	167	1	70	CARB	20240825_MET062_CARBONMONOXIDE_012.nd2_ZP-4-1.tif_lp.tif	MET062	LEG151	0.419161676646707
47	2	167	2	126	CARB	20240825_MET062_CARBONMONOXIDE_012.nd2_ZP-4-1.tif_lp.tif	MET062	LEG151	0.754491017964072
48	1	117	1	101	CARB	20240825_MET062_CARBONMONOXIDE_012.nd2_ZP-5-1.tif_lp.tif	MET062	LEG151	0.863247863247863
48	1	117	2	39	CARB	20240825_MET062_CARBONMONOXIDE_012.nd2_ZP-5-1.tif_lp.tif	MET062	LEG151	0.333333333333333
48	2	21	2	39	CARB	20240825_MET062_CARBONMONOXIDE_012.nd2_ZP-5-1.tif_lp.tif	MET062	LEG151	1.85714285714286
49	1	76	1	48	CARB	20240825_MET062_CARBONMONOXIDE_013.nd2_ZP-1-1.tif_lp.tif	MET062	LEG151	0.631578947368421
50	1	74	1	51	CARB	20240825_MET062_CARBONMONOXIDE_013.nd2_ZP-3-1.tif_lp.tif	MET062	LEG151	0.689189189189189
51	1	78	1	84	CARB	20240825_MET062_CARBONMONOXIDE_013.nd2_ZP-5-1.tif_lp.tif	MET062	LEG151	1.07692307692308
52	1	63	1	56	CARB	20240825_MET062_CARBONMONOXIDE_013.nd2_ZP-6-1.tif_lp.tif	MET062	LEG151	0.888888888888889
52	1	63	2	81	CARB	20240825_MET062_CARBONMONOXIDE_013.nd2_ZP-6-1.tif_lp.tif	MET062	LEG151	1.28571428571429
52	2	103	1	56	CARB	20240825_MET062_CARBONMONOXIDE_013.nd2_ZP-6-1.tif_lp.tif	MET062	LEG151	0.543689320388349
52	2	103	2	81	CARB	20240825_MET062_CARBONMONOXIDE_013.nd2_ZP-6-1.tif_lp.tif	MET062	LEG151	0.786407766990291
53	1	124	1	98	CARB	20240825_MET062_CARBONMONOXIDE_013.nd2_ZP-8-1.tif_lp.tif	MET062	LEG151	0.790322580645161
54	1	222	1	176	CARB	20240825_MET062_CARBONMONOXIDE_013.nd2_ZP-9-1.tif_lp.tif	MET062	LEG151	0.792792792792793
55	1	40	1	46	CARB	20240825_MET062_CARBONMONOXIDE_014.nd2_ZP-1-1.tif_lp.tif	MET062	LEG151	1.15
55	1	40	2	72	CARB	20240825_MET062_CARBONMONOXIDE_014.nd2_ZP-1-1.tif_lp.tif	MET062	LEG151	1.8
55	2	92	1	46	CARB	20240825_MET062_CARBONMONOXIDE_014.nd2_ZP-1-1.tif_lp.tif	MET062	LEG151	0.5
55	2	92	2	72	CARB	20240825_MET062_CARBONMONOXIDE_014.nd2_ZP-1-1.tif_lp.tif	MET062	LEG151	0.782608695652174
56	1	131	1	120	CARB	20240825_MET062_CARBONMONOXIDE_014.nd2_ZP-10-1.tif_lp.tif	MET062	LEG151	0.916030534351145
57	1	98	1	96	CARB	20240825_MET062_CARBONMONOXIDE_014.nd2_ZP-11-1.tif_lp.tif	MET062	LEG151	0.979591836734694
58	1	87	1	77	CARB	20240825_MET062_CARBONMONOXIDE_014.nd2_ZP-3-1.tif_lp.tif	MET062	LEG151	0.885057471264368
59	1	69	1	131	CARB	20240825_MET062_CARBONMONOXIDE_014.nd2_ZP-4-1.tif_lp.tif	MET062	LEG151	1.89855072463768
59	1	69	2	49	CARB	20240825_MET062_CARBONMONOXIDE_014.nd2_ZP-4-1.tif_lp.tif	MET062	LEG151	0.710144927536232
59	2	87	1	131	CARB	20240825_MET062_CARBONMONOXIDE_014.nd2_ZP-4-1.tif_lp.tif	MET062	LEG151	1.50574712643678
59	2	87	2	49	CARB	20240825_MET062_CARBONMONOXIDE_014.nd2_ZP-4-1.tif_lp.tif	MET062	LEG151	0.563218390804598
60	1	126	1	111	CARB	20240825_MET062_CARBONMONOXIDE_014.nd2_ZP-5-1.tif_lp.tif	MET062	LEG151	0.880952380952381
61	1	124	1	144	CARB	20240825_MET062_CARBONMONOXIDE_014.nd2_ZP-6-1.tif_lp.tif	MET062	LEG151	1.16129032258065
62	1	103	1	74	CARB	20240825_MET062_CARBONMONOXIDE_014.nd2_ZP-7-1.tif_lp.tif	MET062	LEG151	0.718446601941748
63	1	88	1	69	CARB	20240825_MET062_CARBONMONOXIDE_014.nd2_ZP-8-1.tif_lp.tif	MET062	LEG151	0.784090909090909
64	1	74	1	51	CARB	20240825_MET062_CARBONMONOXIDE_014.nd2_ZP-9-1.tif_lp.tif	MET062	LEG151	0.689189189189189
64	1	74	2	49	CARB	20240825_MET062_CARBONMONOXIDE_014.nd2_ZP-9-1.tif_lp.tif	MET062	LEG151	0.662162162162162
64	2	67	1	51	CARB	20240825_MET062_CARBONMONOXIDE_014.nd2_ZP-9-1.tif_lp.tif	MET062	LEG151	0.761194029850746
64	2	67	2	49	CARB	20240825_MET062_CARBONMONOXIDE_014.nd2_ZP-9-1.tif_lp.tif	MET062	LEG151	0.73134328358209
88	1	114	1	173	SAV	20240402_MET041_SAVANNAH001.nd2_ZP-1-1.tif_lp.tif	MET041	LEG151_WT	1.51754385964912
89	1	138	1	116	SAV	20240402_MET041_SAVANNAH002.nd2_ZP-1-1.tif_lp.tif	MET041	LEG151_WT	0.840579710144927
90	1	203	1	262	SAV	20240402_MET041_SAVANNAH002.nd2_ZP-2-1.tif_lp.tif	MET041	LEG151_WT	1.29064039408867
91	1	70	1	113	SAV	20240402_MET041_SAVANNAH003.nd2_ZP-1-1.tif_lp.tif	MET041	LEG151_WT	1.61428571428571
92	1	84	1	68	SAV	20240402_MET041_SAVANNAH003.nd2_ZP-1-2.tif_lp.tif	MET041	LEG151_WT	0.80952380952381
93	1	119	1	118	SAV	20240402_MET041_SAVANNAH003.nd2_ZP-3-1.tif_lp.tif	MET041	LEG151_WT	0.991596638655462
94	1	111	1	272	SAV	20240402_MET041_SAVANNAH004.nd2_ZP-1-1.tif_lp.tif	MET041	LEG151_WT	2.45045045045045
95	1	138	1	324	SAV	20240402_MET041_SAVANNAH004.nd2_ZP-2-1.tif_lp.tif	MET041	LEG151_WT	2.34782608695652
96	1	123	1	391	SAV	20240402_MET041_SAVANNAH005.nd2_ZP-2-1.tif_lp.tif	MET041	LEG151_WT	3.17886178861789
97	1	106	1	299	SAV	20240402_MET041_SAVANNAH005.nd2_ZP-3-1.tif_lp.tif	MET041	LEG151_WT	2.82075471698113
98	1	67	1	86	SAV	20240402_MET041_SAVANNAH006.nd2_ZP-2-1.tif_lp.tif	MET041	LEG151_WT	1.28358208955224
99	1	94	1	327	SAV	20240402_MET041_SAVANNAH006.nd2_ZP-2-2.tif_lp.tif	MET041	LEG151_WT	3.47872340425532
100	1	136	1	196	SAV	20240402_MET041_SAVANNAH006.nd2_ZP-3-1.tif_lp.tif	MET041	LEG151_WT	1.44117647058824
101	1	96	1	116	SAV	20240402_MET041_SAVANNAH008.nd2_ZP-1-1.tif_lp.tif	MET041	LEG151_WT	1.20833333333333
102	1	95	1	115	SAV	20240402_MET041_SAVANNAH008.nd2_ZP-2-1.tif_lp.tif	MET041	LEG151_WT	1.21052631578947
103	1	142	1	168	SAV	20240402_MET041_SAVANNAH010.nd2_ZP-2-1.tif_lp.tif	MET041	LEG151_WT	1.1830985915493
104	1	110	1	160	SAV	20240402_MET041_SAVANNAH010.nd2_ZP-3-1.tif_lp.tif	MET041	LEG151_WT	1.45454545454545
105	1	104	1	109	SAV	20240402_MET041_SAVANNAH010.nd2_ZP-4-1.tif_lp.tif	MET041	LEG151_WT	1.04807692307692
106	1	142	1	192	SAV	20240402_MET041_SAVANNAH011.nd2_ZP-2-1.tif_lp.tif	MET041	LEG151_WT	1.35211267605634
107	1	96	1	136	SAV	20240402_MET041_SAVANNAH011.nd2_ZP-2-2.tif_lp.tif	MET041	LEG151_WT	1.41666666666667
108	1	146	1	125	SAV	20240402_MET041_SAVANNAH011.nd2_ZP-2-3.tif_lp.tif	MET041	LEG151_WT	0.856164383561644
109	1	93	1	103	SAV	20240402_MET041_SAVANNAH011.nd2_ZP-3-1.tif_lp.tif	MET041	LEG151_WT	1.10752688172043
110	1	119	1	72	SAV	20240402_MET041_SAVANNAH012.nd2_ZP-2-1.tif_lp.tif	MET041	LEG151_WT	0.605042016806723
111	1	71	1	123	SAV	20240402_MET041_SAVANNAH012.nd2_ZP-3-1.tif_lp.tif	MET041	LEG151_WT	1.73239436619718
112	1	141	1	267	SAV	20240402_MET041_SAVANNAH013.nd2_ZP-1-1.tif_lp.tif	MET041	LEG151_WT	1.8936170212766
113	1	79	1	87	SAV	20240402_MET041_SAVANNAH013.nd2_ZP-3-1.tif_lp.tif	MET041	LEG151_WT	1.10126582278481
114	1	120	1	100	SAV	20240402_MET041_SAVANNAH015.nd2_ZP-1-1.tif_lp.tif	MET041	LEG151_WT	0.833333333333333
115	1	93	1	73	SAV	20240402_MET041_SAVANNAH015.nd2_ZP-2-1.tif_lp.tif	MET041	LEG151_WT	0.78494623655914
116	1	97	1	85	SAV	20240402_MET041_SAVANNAH015.nd2_ZP-2-2.tif_lp.tif	MET041	LEG151_WT	0.876288659793814
117	1	198	1	205	SAV	20240402_MET041_SAVANNAH016.nd2_ZP-1-1.tif_lp.tif	MET041	LEG151_WT	1.03535353535354
118	1	177	1	210	SAV	20240402_MET041_SAVANNAH016.nd2_ZP-1-2.tif_lp.tif	MET041	LEG151_WT	1.1864406779661
119	1	137	1	265	SAV	20240402_MET041_SAVANNAH016.nd2_ZP-1-3.tif_lp.tif	MET041	LEG151_WT	1.93430656934307
120	1	77	1	127	SAV	20240402_MET041_SAVANNAH016.nd2_ZP-1-4.tif_lp.tif	MET041	LEG151_WT	1.64935064935065
121	1	99	1	83	SAV	20240402_MET041_SAVANNAH016.nd2_ZP-1-5.tif_lp.tif	MET041	LEG151_WT	0.838383838383838
122	1	203	1	278	SAV	20240402_MET041_SAVANNAH016.nd2_ZP-1-6.tif_lp.tif	MET041	LEG151_WT	1.36945812807882
123	1	120	1	181	SAV	20240402_MET041_SAVANNAH016.nd2_ZP-3-1.tif_lp.tif	MET041	LEG151_WT	1.50833333333333
124	1	207	1	247	SAV	20240402_MET041_SAVANNAH016.nd2_ZP-3-2.tif_lp.tif	MET041	LEG151_WT	1.19323671497585
113	1	77	1	59	SLIDE6	20240529_MET046_SLIDE6_001.nd2_ZP-2-1.tif_lp.tif	MET046	LEG151_WT	0.766233766233766
115	1	73	1	110	SLIDE6	20240529_MET046_SLIDE6_002.nd2_ZP-1-2.tif_lp.tif	MET046	LEG151_WT	1.50684931506849
116	1	119	1	335	SLIDE6	20240529_MET046_SLIDE6_003.nd2_ZP-1-1.tif_lp.tif	MET046	LEG151_WT	2.81512605042017
117	1	85	1	73	SLIDE6	20240529_MET046_SLIDE6_003.nd2_ZP-1-2.tif_lp.tif	MET046	LEG151_WT	0.858823529411765
118	1	84	1	65	SLIDE6	20240529_MET046_SLIDE6_004.nd2_ZP-1-1.tif_lp.tif	MET046	LEG151_WT	0.773809523809524
119	1	94	1	135	SLIDE6	20240529_MET046_SLIDE6_005.nd2_ZP-1-1.tif_lp.tif	MET046	LEG151_WT	1.43617021276596
120	1	70	1	36	SLIDE6	20240529_MET046_SLIDE6_006.nd2_ZP-1-1.tif_lp.tif	MET046	LEG151_WT	0.514285714285714
121	1	66	1	71	SLIDE6	20240529_MET046_SLIDE6_006.nd2_ZP-2-1.tif_lp.tif	MET046	LEG151_WT	1.07575757575758
122	1	93	1	96	SLIDE6	20240529_MET046_SLIDE6_008.nd2_ZP-1-1.tif_lp.tif	MET046	LEG151_WT	1.03225806451613
123	1	85	1	94	SLIDE6	20240529_MET046_SLIDE6_008.nd2_ZP-2-1.tif_lp.tif	MET046	LEG151_WT	1.10588235294118
124	1	79	1	321	SLIDE6	20240529_MET046_SLIDE6_009.nd2_ZP-1-1.tif_lp.tif	MET046	LEG151_WT	4.06329113924051
125	1	141	1	172	SLIDE6	20240529_MET046_SLIDE6_009.nd2_ZP-2-1.tif_lp.tif	MET046	LEG151_WT	1.21985815602837
126	1	77	1	76	SLIDE6	20240529_MET046_SLIDE6_010.nd2_ZP-1-1.tif_lp.tif	MET046	LEG151_WT	0.987012987012987
127	1	71	1	83	SLIDE6	20240529_MET046_SLIDE6_010.nd2_ZP-2-1.tif_lp.tif	MET046	LEG151_WT	1.16901408450704
128	1	68	1	139	SLIDE6	20240529_MET046_SLIDE6_010.nd2_ZP-2-2.tif_lp.tif	MET046	LEG151_WT	2.04411764705882
129	1	265	1	817	SLIDE6	20240529_MET046_SLIDE6_011.nd2_ZP-1-1.tif_lp.tif	MET046	LEG151_WT	3.08301886792453
130	1	263	1	241	SLIDE6	20240529_MET046_SLIDE6_013.nd2_ZP-1-1.tif_lp.tif	MET046	LEG151_WT	0.916349809885932
131	1	89	1	65	SLIDE6	20240529_MET046_SLIDE6_015.nd2_ZP-3-1.tif_lp.tif	MET046	LEG151_WT	0.730337078651685
155	1	112	1	99	SLIDE6	20240722_MET046_SLIDE6_001.nd2_ZP-1-1.tif_lp.tif	MET046	LEG151_WT	0.883928571428571
156	1	97	1	77	SLIDE6	20240722_MET046_SLIDE6_001.nd2_ZP-1-2.tif_lp.tif	MET046	LEG151_WT	0.793814432989691
157	1	122	1	110	SLIDE6	20240722_MET046_SLIDE6_002.nd2_ZP-1-1.tif_lp.tif	MET046	LEG151_WT	0.901639344262295
158	1	79	1	79	SLIDE6	20240722_MET046_SLIDE6_003.nd2_ZP-1-1.tif_lp.tif	MET046	LEG151_WT	1
159	1	67	1	81	SLIDE6	20240722_MET046_SLIDE6_004.nd2_ZP-3-1.tif_lp.tif	MET046	LEG151_WT	1.2089552238806
160	1	87	1	72	SLIDE6	20240722_MET046_SLIDE6_005.nd2_ZP-2-1.tif_lp.tif	MET046	LEG151_WT	0.827586206896552
161	1	78	1	51	SLIDE6	20240722_MET046_SLIDE6_006.nd2_ZP-1-1.tif_lp.tif	MET046	LEG151_WT	0.653846153846154
162	1	73	1	117	SLIDE6	20240722_MET046_SLIDE6_006.nd2_ZP-1-2.tif_lp.tif	MET046	LEG151_WT	1.6027397260274
163	1	71	1	59	SLIDE6	20240722_MET046_SLIDE6_006.nd2_ZP-2-1.tif_lp.tif	MET046	LEG151_WT	0.830985915492958
164	1	87	1	126	SLIDE6	20240722_MET046_SLIDE6_006.nd2_ZP-3-1.tif_lp.tif	MET046	LEG151_WT	1.44827586206897
165	1	128	1	131	SLIDE6	20240722_MET046_SLIDE6_008.nd2_ZP-1-1.tif_lp.tif	MET046	LEG151_WT	1.0234375
166	1	75	1	63	SLIDE6	20240722_MET046_SLIDE6_008.nd2_ZP-2-1.tif_lp.tif	MET046	LEG151_WT	0.84
167	1	75	1	79	SLIDE6	20240722_MET046_SLIDE6_008.nd2_ZP-2-2.tif_lp.tif	MET046	LEG151_WT	1.05333333333333
168	1	79	1	62	SLIDE6	20240722_MET046_SLIDE6_008.nd2_ZP-2-3.tif_lp.tif	MET046	LEG151_WT	0.784810126582278
169	1	79	1	133	SLIDE6	20240722_MET046_SLIDE6_009.nd2_ZP-1-1.tif_lp.tif	MET046	LEG151_WT	1.68354430379747
170	1	94	1	128	SLIDE6	20240722_MET046_SLIDE6_009.nd2_ZP-1-2.tif_lp.tif	MET046	LEG151_WT	1.36170212765957
171	1	123	1	125	SLIDE6	20240722_MET046_SLIDE6_009.nd2_ZP-2-1.tif_lp.tif	MET046	LEG151_WT	1.01626016260163
172	1	76	1	92	SLIDE6	20240722_MET046_SLIDE6_010.nd2_ZP-1-1.tif_lp.tif	MET046	LEG151_WT	1.21052631578947
173	1	97	1	133	SLIDE6	20240722_MET046_SLIDE6_010.nd2_ZP-2-1.tif_lp.tif	MET046	LEG151_WT	1.37113402061856
174	1	80	1	71	SLIDE6	20240722_MET046_SLIDE6_010.nd2_ZP-3-1.tif_lp.tif	MET046	LEG151_WT	0.8875
175	1	117	1	213	SLIDE6	20240722_MET046_SLIDE6_010.nd2_ZP-4-1.tif_lp.tif	MET046	LEG151_WT	1.82051282051282
144	1	104	1	146	PLUM	20240705_MET049_PLUM001.nd2_ZP-1-1.tif_lp.tif	MET049	LEG151_WT	1.40384615384615
145	1	112	1	215	PLUM	20240705_MET049_PLUM001.nd2_ZP-2-1.tif_lp.tif	MET049	LEG151_WT	1.91964285714286
146	1	84	1	98	PLUM	20240705_MET049_PLUM001.nd2_ZP-2-2.tif_lp.tif	MET049	LEG151_WT	1.16666666666667
147	1	127	1	134	PLUM	20240705_MET049_PLUM001.nd2_ZP-2-3.tif_lp.tif	MET049	LEG151_WT	1.05511811023622
148	1	81	1	104	PLUM	20240705_MET049_PLUM001.nd2_ZP-3-1.tif_lp.tif	MET049	LEG151_WT	1.28395061728395
149	1	100	1	105	PLUM	20240705_MET049_PLUM001.nd2_ZP-3-2.tif_lp.tif	MET049	LEG151_WT	1.05
150	1	79	1	125	PLUM	20240705_MET049_PLUM002.nd2_ZP-1-1.tif_lp.tif	MET049	LEG151_WT	1.58227848101266
151	1	75	1	54	PLUM	20240705_MET049_PLUM002.nd2_ZP-1-2.tif_lp.tif	MET049	LEG151_WT	0.72
152	1	195	1	226	PLUM	20240705_MET049_PLUM002.nd2_ZP-1-3.tif_lp.tif	MET049	LEG151_WT	1.15897435897436
153	1	71	1	47	PLUM	20240705_MET049_PLUM002.nd2_ZP-3-1.tif_lp.tif	MET049	LEG151_WT	0.661971830985915
154	1	117	1	130	PLUM	20240705_MET049_PLUM002.nd2_ZP-3-2.tif_lp.tif	MET049	LEG151_WT	1.11111111111111
155	1	107	1	108	PLUM	20240705_MET049_PLUM002.nd2_ZP-3-3.tif_lp.tif	MET049	LEG151_WT	1.00934579439252
156	1	117	1	145	PLUM	20240705_MET049_PLUM002.nd2_ZP-3-4.tif_lp.tif	MET049	LEG151_WT	1.23931623931624
157	1	97	1	201	PLUM	20240705_MET049_PLUM002.nd2_ZP-4-1.tif_lp.tif	MET049	LEG151_WT	2.07216494845361
158	1	95	1	279	PLUM	20240705_MET049_PLUM002.nd2_ZP-4-2.tif_lp.tif	MET049	LEG151_WT	2.93684210526316
159	1	83	1	62	PLUM	20240705_MET049_PLUM002.nd2_ZP-4-3.tif_lp.tif	MET049	LEG151_WT	0.746987951807229
160	1	86	1	60	PLUM	20240705_MET049_PLUM002.nd2_ZP-5-1.tif_lp.tif	MET049	LEG151_WT	0.697674418604651
161	1	145	1	164	PLUM	20240705_MET049_PLUM003.nd2_ZP-1-1.tif_lp.tif	MET049	LEG151_WT	1.13103448275862
162	1	97	1	200	PLUM	20240705_MET049_PLUM004.nd2_ZP-1-1.tif_lp.tif	MET049	LEG151_WT	2.06185567010309
163	1	112	1	184	PLUM	20240705_MET049_PLUM004.nd2_ZP-2-1.tif_lp.tif	MET049	LEG151_WT	1.64285714285714
164	1	77	1	87	PLUM	20240705_MET049_PLUM004.nd2_ZP-2-2.tif_lp.tif	MET049	LEG151_WT	1.12987012987013
165	1	93	1	229	PLUM	20240705_MET049_PLUM005.nd2_ZP-1-1.tif_lp.tif	MET049	LEG151_WT	2.46236559139785
166	1	67	1	115	PLUM	20240705_MET049_PLUM005.nd2_ZP-2-1.tif_lp.tif	MET049	LEG151_WT	1.71641791044776
167	1	96	1	85	PLUM	20240705_MET049_PLUM005.nd2_ZP-2-2.tif_lp.tif	MET049	LEG151_WT	0.885416666666667
168	1	77	1	122	PLUM	20240705_MET049_PLUM005.nd2_ZP-3-1.tif_lp.tif	MET049	LEG151_WT	1.58441558441558
169	1	118	1	88	PLUM	20240705_MET049_PLUM005.nd2_ZP-3-2.tif_lp.tif	MET049	LEG151_WT	0.745762711864407
170	1	73	1	63	PLUM	20240705_MET049_PLUM005.nd2_ZP-3-3.tif_lp.tif	MET049	LEG151_WT	0.863013698630137
171	1	91	1	155	PLUM	20240705_MET049_PLUM006.nd2_ZP-1-1.tif_lp.tif	MET049	LEG151_WT	1.7032967032967
172	1	82	1	101	PLUM	20240705_MET049_PLUM006.nd2_ZP-1-2.tif_lp.tif	MET049	LEG151_WT	1.23170731707317
173	1	131	1	130	PLUM	20240705_MET049_PLUM006.nd2_ZP-1-3.tif_lp.tif	MET049	LEG151_WT	0.99236641221374
174	1	146	1	135	PLUM	20240705_MET049_PLUM006.nd2_ZP-1-4.tif_lp.tif	MET049	LEG151_WT	0.924657534246575
175	1	130	1	149	PLUM	20240705_MET049_PLUM006.nd2_ZP-2-1.tif_lp.tif	MET049	LEG151_WT	1.14615384615385
176	1	80	1	235	PLUM	20240705_MET049_PLUM007.nd2_ZP-1-1.tif_lp.tif	MET049	LEG151_WT	2.9375
177	1	122	1	104	PLUM	20240705_MET049_PLUM007.nd2_ZP-2-1.tif_lp.tif	MET049	LEG151_WT	0.852459016393443
178	1	95	1	239	PLUM	20240705_MET049_PLUM007.nd2_ZP-2-2.tif_lp.tif	MET049	LEG151_WT	2.51578947368421
179	1	206	1	248	PLUM	20240705_MET049_PLUM008.nd2_ZP-1-1.tif_lp.tif	MET049	LEG151_WT	1.20388349514563
180	1	133	1	241	PLUM	20240705_MET049_PLUM008.nd2_ZP-1-2.tif_lp.tif	MET049	LEG151_WT	1.81203007518797
181	1	85	1	181	PLUM	20240705_MET049_PLUM008.nd2_ZP-2-1.tif_lp.tif	MET049	LEG151_WT	2.12941176470588
182	1	134	1	225	PLUM	20240705_MET049_PLUM008.nd2_ZP-2-2.tif_lp.tif	MET049	LEG151_WT	1.67910447761194
183	1	92	1	77	PLUM	20240705_MET049_PLUM008.nd2_ZP-2-3.tif_lp.tif	MET049	LEG151_WT	0.83695652173913
184	1	108	1	222	PLUM	20240705_MET049_PLUM008.nd2_ZP-4-1.tif_lp.tif	MET049	LEG151_WT	2.05555555555556
185	1	134	1	161	PLUM	20240705_MET049_PLUM009.nd2_ZP-1-1.tif_lp.tif	MET049	LEG151_WT	1.20149253731343
186	1	142	1	304	PLUM	20240705_MET049_PLUM009.nd2_ZP-2-1.tif_lp.tif	MET049	LEG151_WT	2.14084507042254
187	1	107	1	87	PLUM	20240705_MET049_PLUM009.nd2_ZP-2-2.tif_lp.tif	MET049	LEG151_WT	0.813084112149533
188	1	177	1	211	PLUM	20240705_MET049_PLUM009.nd2_ZP-3-1.tif_lp.tif	MET049	LEG151_WT	1.19209039548023
189	1	65	1	53	PLUM	20240705_MET049_PLUM009.nd2_ZP-3-2.tif_lp.tif	MET049	LEG151_WT	0.815384615384615
190	1	105	1	124	PLUM	20240705_MET049_PLUM010.nd2_ZP-1-1.tif_lp.tif	MET049	LEG151_WT	1.18095238095238
191	1	156	1	155	PLUM	20240705_MET049_PLUM010.nd2_ZP-1-2.tif_lp.tif	MET049	LEG151_WT	0.993589743589744
192	1	133	1	224	PLUM	20240705_MET049_PLUM010.nd2_ZP-1-3.tif_lp.tif	MET049	LEG151_WT	1.68421052631579
193	1	112	1	167	PLUM	20240705_MET049_PLUM010.nd2_ZP-1-4.tif_lp.tif	MET049	LEG151_WT	1.49107142857143
194	1	96	1	226	PLUM	20240705_MET049_PLUM010.nd2_ZP-2-1.tif_lp.tif	MET049	LEG151_WT	2.35416666666667
195	1	254	1	509	PLUM	20240705_MET049_PLUM010.nd2_ZP-2-2.tif_lp.tif	MET049	LEG151_WT	2.00393700787402
196	1	86	1	168	PLUM	20240705_MET049_PLUM010.nd2_ZP-3-1.tif_lp.tif	MET049	LEG151_WT	1.95348837209302
197	1	69	1	79	PLUM	20240705_MET049_PLUM010.nd2_ZP-3-2.tif_lp.tif	MET049	LEG151_WT	1.14492753623188
198	1	84	1	117	PLUM	20240705_MET049_PLUM010.nd2_ZP-3-3.tif_lp.tif	MET049	LEG151_WT	1.39285714285714
199	1	127	1	219	PLUM	20240705_MET049_PLUM010.nd2_ZP-3-4.tif_lp.tif	MET049	LEG151_WT	1.7244094488189
200	1	84	1	322	PLUM	20240705_MET049_PLUM010.nd2_ZP-5-1.tif_lp.tif	MET049	LEG151_WT	3.83333333333333
201	1	81	1	70	PLUM	20240705_MET049_PLUM011.nd2_ZP-3-1.tif_lp.tif	MET049	LEG151_WT	0.864197530864197
65	1	190	1	175	FLUO	20240825_MET062_FLUORINE_001.nd2_ZP-1-1.tif_lp.tif	MET062	LEG151_WT	0.921052631578947
66	1	135	1	103	FLUO	20240825_MET062_FLUORINE_001.nd2_ZP-1-2.tif_lp.tif	MET062	LEG151_WT	0.762962962962963
67	1	71	1	72	FLUO	20240825_MET062_FLUORINE_001.nd2_ZP-3-1.tif_lp.tif	MET062	LEG151_WT	1.01408450704225
68	1	89	1	93	FLUO	20240825_MET062_FLUORINE_001.nd2_ZP-4-1.tif_lp.tif	MET062	LEG151_WT	1.04494382022472
69	1	75	1	137	FLUO	20240825_MET062_FLUORINE_001.nd2_ZP-5-1.tif_lp.tif	MET062	LEG151_WT	1.82666666666667
70	1	81	1	186	FLUO	20240825_MET062_FLUORINE_001.nd2_ZP-5-2.tif_lp.tif	MET062	LEG151_WT	2.2962962962963
70	1	81	2	71	FLUO	20240825_MET062_FLUORINE_001.nd2_ZP-5-2.tif_lp.tif	MET062	LEG151_WT	0.876543209876543
70	2	53	1	186	FLUO	20240825_MET062_FLUORINE_001.nd2_ZP-5-2.tif_lp.tif	MET062	LEG151_WT	3.50943396226415
70	2	53	2	71	FLUO	20240825_MET062_FLUORINE_001.nd2_ZP-5-2.tif_lp.tif	MET062	LEG151_WT	1.33962264150943
71	1	103	1	97	FLUO	20240825_MET062_FLUORINE_002.nd2_ZP-1-1.tif_lp.tif	MET062	LEG151_WT	0.941747572815534
72	1	74	1	72	FLUO	20240825_MET062_FLUORINE_002.nd2_ZP-2-1.tif_lp.tif	MET062	LEG151_WT	0.972972972972973
73	1	88	1	82	FLUO	20240825_MET062_FLUORINE_002.nd2_ZP-2-2.tif_lp.tif	MET062	LEG151_WT	0.931818181818182
74	1	78	1	83	FLUO	20240825_MET062_FLUORINE_002.nd2_ZP-4-1.tif_lp.tif	MET062	LEG151_WT	1.06410256410256
75	1	74	1	207	FLUO	20240825_MET062_FLUORINE_002.nd2_ZP-5-1.tif_lp.tif	MET062	LEG151_WT	2.7972972972973
76	1	93	1	83	FLUO	20240825_MET062_FLUORINE_002.nd2_ZP-6-1.tif_lp.tif	MET062	LEG151_WT	0.89247311827957
77	1	81	1	126	FLUO	20240825_MET062_FLUORINE_002.nd2_ZP-7-1.tif_lp.tif	MET062	LEG151_WT	1.55555555555556
78	1	151	1	121	FLUO	20240825_MET062_FLUORINE_002.nd2_ZP-9-1.tif_lp.tif	MET062	LEG151_WT	0.801324503311258
79	1	97	1	87	FLUO	20240825_MET062_FLUORINE_002.nd2_ZP-9-2.tif_lp.tif	MET062	LEG151_WT	0.896907216494845
80	1	80	1	61	FLUO	20240825_MET062_FLUORINE_002.nd2_ZP-9-3.tif_lp.tif	MET062	LEG151_WT	0.7625
81	1	147	1	94	FLUO	20240825_MET062_FLUORINE_003.nd2_ZP-1-1.tif_lp.tif	MET062	LEG151_WT	0.639455782312925
81	1	147	2	190	FLUO	20240825_MET062_FLUORINE_003.nd2_ZP-1-1.tif_lp.tif	MET062	LEG151_WT	1.29251700680272
81	2	74	1	94	FLUO	20240825_MET062_FLUORINE_003.nd2_ZP-1-1.tif_lp.tif	MET062	LEG151_WT	1.27027027027027
81	2	74	2	190	FLUO	20240825_MET062_FLUORINE_003.nd2_ZP-1-1.tif_lp.tif	MET062	LEG151_WT	2.56756756756757
82	1	117	1	122	FLUO	20240825_MET062_FLUORINE_003.nd2_ZP-2-1.tif_lp.tif	MET062	LEG151_WT	1.04273504273504
83	1	91	1	67	FLUO	20240825_MET062_FLUORINE_003.nd2_ZP-3-1.tif_lp.tif	MET062	LEG151_WT	0.736263736263736
84	1	112	1	162	FLUO	20240825_MET062_FLUORINE_003.nd2_ZP-4-1.tif_lp.tif	MET062	LEG151_WT	1.44642857142857
85	1	159	1	310	FLUO	20240825_MET062_FLUORINE_003.nd2_ZP-5-1.tif_lp.tif	MET062	LEG151_WT	1.94968553459119
86	1	90	1	79	FLUO	20240825_MET062_FLUORINE_004.nd2_ZP-1-1.tif_lp.tif	MET062	LEG151_WT	0.877777777777778
87	1	84	1	103	FLUO	20240825_MET062_FLUORINE_004.nd2_ZP-1-2.tif_lp.tif	MET062	LEG151_WT	1.22619047619048
88	1	122	1	74	FLUO	20240825_MET062_FLUORINE_004.nd2_ZP-1-3.tif_lp.tif	MET062	LEG151_WT	0.60655737704918
89	1	180	1	383	FLUO	20240825_MET062_FLUORINE_004.nd2_ZP-1-4.tif_lp.tif	MET062	LEG151_WT	2.12777777777778
90	1	80	1	44	FLUO	20240825_MET062_FLUORINE_004.nd2_ZP-2-1.tif_lp.tif	MET062	LEG151_WT	0.55
90	1	80	2	72	FLUO	20240825_MET062_FLUORINE_004.nd2_ZP-2-1.tif_lp.tif	MET062	LEG151_WT	0.9
90	1	80	3	105	FLUO	20240825_MET062_FLUORINE_004.nd2_ZP-2-1.tif_lp.tif	MET062	LEG151_WT	1.3125
90	1	80	4	61	FLUO	20240825_MET062_FLUORINE_004.nd2_ZP-2-1.tif_lp.tif	MET062	LEG151_WT	0.7625
90	1	80	5	29	FLUO	20240825_MET062_FLUORINE_004.nd2_ZP-2-1.tif_lp.tif	MET062	LEG151_WT	0.3625
90	2	111	1	44	FLUO	20240825_MET062_FLUORINE_004.nd2_ZP-2-1.tif_lp.tif	MET062	LEG151_WT	0.396396396396396
90	2	111	2	72	FLUO	20240825_MET062_FLUORINE_004.nd2_ZP-2-1.tif_lp.tif	MET062	LEG151_WT	0.648648648648649
90	2	111	3	105	FLUO	20240825_MET062_FLUORINE_004.nd2_ZP-2-1.tif_lp.tif	MET062	LEG151_WT	0.945945945945946
90	2	111	4	61	FLUO	20240825_MET062_FLUORINE_004.nd2_ZP-2-1.tif_lp.tif	MET062	LEG151_WT	0.54954954954955
90	2	111	5	29	FLUO	20240825_MET062_FLUORINE_004.nd2_ZP-2-1.tif_lp.tif	MET062	LEG151_WT	0.261261261261261
90	3	61	1	44	FLUO	20240825_MET062_FLUORINE_004.nd2_ZP-2-1.tif_lp.tif	MET062	LEG151_WT	0.721311475409836
90	3	61	2	72	FLUO	20240825_MET062_FLUORINE_004.nd2_ZP-2-1.tif_lp.tif	MET062	LEG151_WT	1.18032786885246
90	3	61	3	105	FLUO	20240825_MET062_FLUORINE_004.nd2_ZP-2-1.tif_lp.tif	MET062	LEG151_WT	1.72131147540984
90	3	61	4	61	FLUO	20240825_MET062_FLUORINE_004.nd2_ZP-2-1.tif_lp.tif	MET062	LEG151_WT	1
90	3	61	5	29	FLUO	20240825_MET062_FLUORINE_004.nd2_ZP-2-1.tif_lp.tif	MET062	LEG151_WT	0.475409836065574
90	4	55	1	44	FLUO	20240825_MET062_FLUORINE_004.nd2_ZP-2-1.tif_lp.tif	MET062	LEG151_WT	0.8
90	4	55	2	72	FLUO	20240825_MET062_FLUORINE_004.nd2_ZP-2-1.tif_lp.tif	MET062	LEG151_WT	1.30909090909091
90	4	55	3	105	FLUO	20240825_MET062_FLUORINE_004.nd2_ZP-2-1.tif_lp.tif	MET062	LEG151_WT	1.90909090909091
90	4	55	4	61	FLUO	20240825_MET062_FLUORINE_004.nd2_ZP-2-1.tif_lp.tif	MET062	LEG151_WT	1.10909090909091
90	4	55	5	29	FLUO	20240825_MET062_FLUORINE_004.nd2_ZP-2-1.tif_lp.tif	MET062	LEG151_WT	0.527272727272727
90	5	57	1	44	FLUO	20240825_MET062_FLUORINE_004.nd2_ZP-2-1.tif_lp.tif	MET062	LEG151_WT	0.771929824561403
90	5	57	2	72	FLUO	20240825_MET062_FLUORINE_004.nd2_ZP-2-1.tif_lp.tif	MET062	LEG151_WT	1.26315789473684
90	5	57	3	105	FLUO	20240825_MET062_FLUORINE_004.nd2_ZP-2-1.tif_lp.tif	MET062	LEG151_WT	1.84210526315789
90	5	57	4	61	FLUO	20240825_MET062_FLUORINE_004.nd2_ZP-2-1.tif_lp.tif	MET062	LEG151_WT	1.07017543859649
90	5	57	5	29	FLUO	20240825_MET062_FLUORINE_004.nd2_ZP-2-1.tif_lp.tif	MET062	LEG151_WT	0.508771929824561
91	1	112	1	147	FLUO	20240825_MET062_FLUORINE_004.nd2_ZP-3-1.tif_lp.tif	MET062	LEG151_WT	1.3125
92	1	71	1	68	FLUO	20240825_MET062_FLUORINE_004.nd2_ZP-4-1.tif_lp.tif	MET062	LEG151_WT	0.957746478873239
93	1	104	1	61	FLUO	20240825_MET062_FLUORINE_004.nd2_ZP-5-1.tif_lp.tif	MET062	LEG151_WT	0.586538461538462
93	1	104	2	66	FLUO	20240825_MET062_FLUORINE_004.nd2_ZP-5-1.tif_lp.tif	MET062	LEG151_WT	0.634615384615385
93	1	104	3	57	FLUO	20240825_MET062_FLUORINE_004.nd2_ZP-5-1.tif_lp.tif	MET062	LEG151_WT	0.548076923076923
93	2	63	1	61	FLUO	20240825_MET062_FLUORINE_004.nd2_ZP-5-1.tif_lp.tif	MET062	LEG151_WT	0.968253968253968
93	2	63	2	66	FLUO	20240825_MET062_FLUORINE_004.nd2_ZP-5-1.tif_lp.tif	MET062	LEG151_WT	1.04761904761905
93	2	63	3	57	FLUO	20240825_MET062_FLUORINE_004.nd2_ZP-5-1.tif_lp.tif	MET062	LEG151_WT	0.904761904761905
93	3	80	1	61	FLUO	20240825_MET062_FLUORINE_004.nd2_ZP-5-1.tif_lp.tif	MET062	LEG151_WT	0.7625
93	3	80	2	66	FLUO	20240825_MET062_FLUORINE_004.nd2_ZP-5-1.tif_lp.tif	MET062	LEG151_WT	0.825
93	3	80	3	57	FLUO	20240825_MET062_FLUORINE_004.nd2_ZP-5-1.tif_lp.tif	MET062	LEG151_WT	0.7125
94	1	93	1	161	FLUO	20240825_MET062_FLUORINE_004.nd2_ZP-6-1.tif_lp.tif	MET062	LEG151_WT	1.73118279569892
95	1	92	1	122	FLUO	20240825_MET062_FLUORINE_004.nd2_ZP-7-1.tif_lp.tif	MET062	LEG151_WT	1.32608695652174
96	1	128	1	128	FLUO	20240825_MET062_FLUORINE_004.nd2_ZP-7-2.tif_lp.tif	MET062	LEG151_WT	1
97	1	87	1	61	FLUO	20240825_MET062_FLUORINE_005.nd2_ZP-1-1.tif_lp.tif	MET062	LEG151_WT	0.701149425287356
98	1	82	1	219	FLUO	20240825_MET062_FLUORINE_005.nd2_ZP-2-1.tif_lp.tif	MET062	LEG151_WT	2.67073170731707
99	1	80	1	127	FLUO	20240825_MET062_FLUORINE_005.nd2_ZP-2-2.tif_lp.tif	MET062	LEG151_WT	1.5875
100	1	76	1	171	FLUO	20240825_MET062_FLUORINE_005.nd2_ZP-2-3.tif_lp.tif	MET062	LEG151_WT	2.25
101	1	79	1	131	FLUO	20240825_MET062_FLUORINE_005.nd2_ZP-3-1.tif_lp.tif	MET062	LEG151_WT	1.65822784810127
102	1	90	1	108	FLUO	20240825_MET062_FLUORINE_005.nd2_ZP-3-2.tif_lp.tif	MET062	LEG151_WT	1.2
103	1	84	1	98	FLUO	20240825_MET062_FLUORINE_005.nd2_ZP-5-1.tif_lp.tif	MET062	LEG151_WT	1.16666666666667
104	1	85	1	117	FLUO	20240825_MET062_FLUORINE_005.nd2_ZP-6-1.tif_lp.tif	MET062	LEG151_WT	1.37647058823529
104	1	85	2	194	FLUO	20240825_MET062_FLUORINE_005.nd2_ZP-6-1.tif_lp.tif	MET062	LEG151_WT	2.28235294117647
104	2	76	1	117	FLUO	20240825_MET062_FLUORINE_005.nd2_ZP-6-1.tif_lp.tif	MET062	LEG151_WT	1.53947368421053
104	2	76	2	194	FLUO	20240825_MET062_FLUORINE_005.nd2_ZP-6-1.tif_lp.tif	MET062	LEG151_WT	2.55263157894737
105	1	86	1	102	FLUO	20240825_MET062_FLUORINE_005.nd2_ZP-7-1.tif_lp.tif	MET062	LEG151_WT	1.18604651162791
106	1	66	1	110	FLUO	20240825_MET062_FLUORINE_006.nd2_ZP-1-1.tif_lp.tif	MET062	LEG151_WT	1.66666666666667
106	1	66	2	52	FLUO	20240825_MET062_FLUORINE_006.nd2_ZP-1-1.tif_lp.tif	MET062	LEG151_WT	0.787878787878788
106	2	75	1	110	FLUO	20240825_MET062_FLUORINE_006.nd2_ZP-1-1.tif_lp.tif	MET062	LEG151_WT	1.46666666666667
106	2	75	2	52	FLUO	20240825_MET062_FLUORINE_006.nd2_ZP-1-1.tif_lp.tif	MET062	LEG151_WT	0.693333333333333
107	1	48	1	48	FLUO	20240825_MET062_FLUORINE_006.nd2_ZP-3-1.tif_lp.tif	MET062	LEG151_WT	1
107	1	48	2	76	FLUO	20240825_MET062_FLUORINE_006.nd2_ZP-3-1.tif_lp.tif	MET062	LEG151_WT	1.58333333333333
107	2	103	1	48	FLUO	20240825_MET062_FLUORINE_006.nd2_ZP-3-1.tif_lp.tif	MET062	LEG151_WT	0.466019417475728
107	2	103	2	76	FLUO	20240825_MET062_FLUORINE_006.nd2_ZP-3-1.tif_lp.tif	MET062	LEG151_WT	0.737864077669903
108	1	90	1	89	FLUO	20240825_MET062_FLUORINE_007.nd2_ZP-2-1.tif_lp.tif	MET062	LEG151_WT	0.988888888888889
109	1	77	1	65	FLUO	20240825_MET062_FLUORINE_007.nd2_ZP-4-1.tif_lp.tif	MET062	LEG151_WT	0.844155844155844
110	1	79	1	49	FLUO	20240825_MET062_FLUORINE_007.nd2_ZP-5-1.tif_lp.tif	MET062	LEG151_WT	0.620253164556962
111	1	146	1	116	FLUO	20240825_MET062_FLUORINE_007.nd2_ZP-6-1.tif_lp.tif	MET062	LEG151_WT	0.794520547945205
112	1	86	1	59	FLUO	20240825_MET062_FLUORINE_007.nd2_ZP-7-1.tif_lp.tif	MET062	LEG151_WT	0.686046511627907
112	1	86	2	67	FLUO	20240825_MET062_FLUORINE_007.nd2_ZP-7-1.tif_lp.tif	MET062	LEG151_WT	0.779069767441861
112	2	70	1	59	FLUO	20240825_MET062_FLUORINE_007.nd2_ZP-7-1.tif_lp.tif	MET062	LEG151_WT	0.842857142857143
112	2	70	2	67	FLUO	20240825_MET062_FLUORINE_007.nd2_ZP-7-1.tif_lp.tif	MET062	LEG151_WT	0.957142857142857
113	1	123	1	97	FLUO	20240825_MET062_FLUORINE_007.nd2_ZP-8-1.tif_lp.tif	MET062	LEG151_WT	0.788617886178862
113	1	123	2	163	FLUO	20240825_MET062_FLUORINE_007.nd2_ZP-8-1.tif_lp.tif	MET062	LEG151_WT	1.32520325203252
113	2	46	1	97	FLUO	20240825_MET062_FLUORINE_007.nd2_ZP-8-1.tif_lp.tif	MET062	LEG151_WT	2.10869565217391
113	2	46	2	163	FLUO	20240825_MET062_FLUORINE_007.nd2_ZP-8-1.tif_lp.tif	MET062	LEG151_WT	3.54347826086957
114	1	75	1	106	FLUO	20240825_MET062_FLUORINE_007.nd2_ZP-8-2.tif_lp.tif	MET062	LEG151_WT	1.41333333333333
115	1	70	1	76	FLUO	20240825_MET062_FLUORINE_007.nd2_ZP-9-1.tif_lp.tif	MET062	LEG151_WT	1.08571428571429
116	1	144	1	122	FLUO	20240825_MET062_FLUORINE_008.nd2_ZP-1-1.tif_lp.tif	MET062	LEG151_WT	0.847222222222222
117	1	84	1	87	FLUO	20240825_MET062_FLUORINE_008.nd2_ZP-1-2.tif_lp.tif	MET062	LEG151_WT	1.03571428571429
118	1	75	1	301	FLUO	20240825_MET062_FLUORINE_008.nd2_ZP-2-1.tif_lp.tif	MET062	LEG151_WT	4.01333333333333
119	1	98	1	201	FLUO	20240825_MET062_FLUORINE_008.nd2_ZP-3-1.tif_lp.tif	MET062	LEG151_WT	2.05102040816327
120	1	125	1	133	FLUO	20240825_MET062_FLUORINE_008.nd2_ZP-5-1.tif_lp.tif	MET062	LEG151_WT	1.064
120	1	125	2	25	FLUO	20240825_MET062_FLUORINE_008.nd2_ZP-5-1.tif_lp.tif	MET062	LEG151_WT	0.2
120	2	49	1	133	FLUO	20240825_MET062_FLUORINE_008.nd2_ZP-5-1.tif_lp.tif	MET062	LEG151_WT	2.71428571428571
120	2	49	2	25	FLUO	20240825_MET062_FLUORINE_008.nd2_ZP-5-1.tif_lp.tif	MET062	LEG151_WT	0.510204081632653
121	1	86	1	174	FLUO	20240825_MET062_FLUORINE_009.nd2_ZP-10-1.tif_lp.tif	MET062	LEG151_WT	2.02325581395349
122	1	79	1	74	FLUO	20240825_MET062_FLUORINE_009.nd2_ZP-2-1.tif_lp.tif	MET062	LEG151_WT	0.936708860759494
123	1	69	1	57	FLUO	20240825_MET062_FLUORINE_009.nd2_ZP-4-1.tif_lp.tif	MET062	LEG151_WT	0.826086956521739
124	1	71	1	53	FLUO	20240825_MET062_FLUORINE_009.nd2_ZP-5-1.tif_lp.tif	MET062	LEG151_WT	0.746478873239437
125	1	77	1	72	FLUO	20240825_MET062_FLUORINE_009.nd2_ZP-6-1.tif_lp.tif	MET062	LEG151_WT	0.935064935064935
126	1	90	1	50	FLUO	20240825_MET062_FLUORINE_010.nd2_ZP-1-1.tif_lp.tif	MET062	LEG151_WT	0.555555555555556
126	1	90	2	51	FLUO	20240825_MET062_FLUORINE_010.nd2_ZP-1-1.tif_lp.tif	MET062	LEG151_WT	0.566666666666667
126	2	81	1	50	FLUO	20240825_MET062_FLUORINE_010.nd2_ZP-1-1.tif_lp.tif	MET062	LEG151_WT	0.617283950617284
126	2	81	2	51	FLUO	20240825_MET062_FLUORINE_010.nd2_ZP-1-1.tif_lp.tif	MET062	LEG151_WT	0.62962962962963
127	1	119	1	143	FLUO	20240825_MET062_FLUORINE_010.nd2_ZP-10-1.tif_lp.tif	MET062	LEG151_WT	1.20168067226891
128	1	83	1	74	FLUO	20240825_MET062_FLUORINE_010.nd2_ZP-3-1.tif_lp.tif	MET062	LEG151_WT	0.891566265060241
129	1	71	1	226	FLUO	20240825_MET062_FLUORINE_010.nd2_ZP-4-1.tif_lp.tif	MET062	LEG151_WT	3.1830985915493
130	1	85	1	213	FLUO	20240825_MET062_FLUORINE_010.nd2_ZP-5-1.tif_lp.tif	MET062	LEG151_WT	2.50588235294118
131	1	173	1	114	FLUO	20240825_MET062_FLUORINE_010.nd2_ZP-9-1.tif_lp.tif	MET062	LEG151_WT	0.658959537572254
125	1	84	1	88	TID	20240409_MET041_TIDEFLAT001.nd2_ZP-1-1.tif_lp.tif	MET041	LEG151_EEAA	1.04761904761905
126	1	77	1	62	TID	20240409_MET041_TIDEFLAT001.nd2_ZP-1-2.tif_lp.tif	MET041	LEG151_EEAA	0.805194805194805
127	1	100	1	88	TID	20240409_MET041_TIDEFLAT001.nd2_ZP-2-1.tif_lp.tif	MET041	LEG151_EEAA	0.88
128	1	89	1	62	TID	20240409_MET041_TIDEFLAT001.nd2_ZP-2-2.tif_lp.tif	MET041	LEG151_EEAA	0.696629213483146
129	1	81	1	148	TID	20240409_MET041_TIDEFLAT001.nd2_ZP-3-1.tif_lp.tif	MET041	LEG151_EEAA	1.82716049382716
130	1	145	1	155	TID	20240409_MET041_TIDEFLAT001.nd2_ZP-4-1.tif_lp.tif	MET041	LEG151_EEAA	1.06896551724138
131	1	122	1	110	TID	20240409_MET041_TIDEFLAT002.nd2_ZP-2-1.tif_lp.tif	MET041	LEG151_EEAA	0.901639344262295
132	1	93	1	103	TID	20240409_MET041_TIDEFLAT003.nd2_ZP-1-1.tif_lp.tif	MET041	LEG151_EEAA	1.10752688172043
133	1	103	1	108	TID	20240409_MET041_TIDEFLAT004.nd2_ZP-1-1.tif_lp.tif	MET041	LEG151_EEAA	1.04854368932039
134	1	176	1	138	TID	20240409_MET041_TIDEFLAT004.nd2_ZP-2-1.tif_lp.tif	MET041	LEG151_EEAA	0.784090909090909
135	1	105	1	84	TID	20240409_MET041_TIDEFLAT004.nd2_ZP-3-1.tif_lp.tif	MET041	LEG151_EEAA	0.8
136	1	158	1	120	TID	20240409_MET041_TIDEFLAT005.nd2_ZP-1-1.tif_lp.tif	MET041	LEG151_EEAA	0.759493670886076
137	1	103	1	84	TID	20240409_MET041_TIDEFLAT005.nd2_ZP-1-2.tif_lp.tif	MET041	LEG151_EEAA	0.815533980582524
138	1	82	1	51	TID	20240409_MET041_TIDEFLAT005.nd2_ZP-1-3.tif_lp.tif	MET041	LEG151_EEAA	0.621951219512195
139	1	72	1	49	TID	20240409_MET041_TIDEFLAT005.nd2_ZP-2-1.tif_lp.tif	MET041	LEG151_EEAA	0.680555555555556
140	1	64	1	42	TID	20240409_MET041_TIDEFLAT005.nd2_ZP-2-2.tif_lp.tif	MET041	LEG151_EEAA	0.65625
141	1	75	1	40	TID	20240409_MET041_TIDEFLAT006.nd2_ZP-1-1.tif_lp.tif	MET041	LEG151_EEAA	0.533333333333333
142	1	168	1	132	TID	20240409_MET041_TIDEFLAT006.nd2_ZP-2-1.tif_lp.tif	MET041	LEG151_EEAA	0.785714285714286
143	1	139	1	155	TID	20240409_MET041_TIDEFLAT006.nd2_ZP-3-1.tif_lp.tif	MET041	LEG151_EEAA	1.11510791366906
144	1	136	1	149	TID	20240409_MET041_TIDEFLAT006.nd2_ZP-4-1.tif_lp.tif	MET041	LEG151_EEAA	1.09558823529412
145	1	77	1	61	TID	20240409_MET041_TIDEFLAT006.nd2_ZP-5-1.tif_lp.tif	MET041	LEG151_EEAA	0.792207792207792
146	1	169	1	140	TID	20240409_MET041_TIDEFLAT006.nd2_ZP-6-1.tif_lp.tif	MET041	LEG151_EEAA	0.828402366863905
147	1	75	1	71	TID	20240409_MET041_TIDEFLAT006.nd2_ZP-6-2.tif_lp.tif	MET041	LEG151_EEAA	0.946666666666667
148	1	135	1	131	TID	20240409_MET041_TIDEFLAT006.nd2_ZP-6-3.tif_lp.tif	MET041	LEG151_EEAA	0.97037037037037
149	1	145	1	132	TID	20240409_MET041_TIDEFLAT006.nd2_ZP-6-4.tif_lp.tif	MET041	LEG151_EEAA	0.910344827586207
150	1	106	1	104	TID	20240409_MET041_TIDEFLAT007.nd2_ZP-1-1.tif_lp.tif	MET041	LEG151_EEAA	0.981132075471698
151	1	87	1	68	TID	20240409_MET041_TIDEFLAT007.nd2_ZP-1-2.tif_lp.tif	MET041	LEG151_EEAA	0.781609195402299
152	1	76	1	57	TID	20240409_MET041_TIDEFLAT007.nd2_ZP-1-3.tif_lp.tif	MET041	LEG151_EEAA	0.75
153	1	109	1	95	TID	20240409_MET041_TIDEFLAT007.nd2_ZP-1-4.tif_lp.tif	MET041	LEG151_EEAA	0.871559633027523
154	1	150	1	146	TID	20240409_MET041_TIDEFLAT007.nd2_ZP-1-5.tif_lp.tif	MET041	LEG151_EEAA	0.973333333333333
155	1	87	1	75	TID	20240409_MET041_TIDEFLAT008.nd2_ZP-1-1.tif_lp.tif	MET041	LEG151_EEAA	0.862068965517241
156	1	71	1	50	TID	20240409_MET041_TIDEFLAT008.nd2_ZP-1-2.tif_lp.tif	MET041	LEG151_EEAA	0.704225352112676
157	1	109	1	85	TID	20240409_MET041_TIDEFLAT008.nd2_ZP-1-3.tif_lp.tif	MET041	LEG151_EEAA	0.779816513761468
158	1	79	1	55	TID	20240409_MET041_TIDEFLAT008.nd2_ZP-1-4.tif_lp.tif	MET041	LEG151_EEAA	0.69620253164557
159	1	66	1	48	TID	20240409_MET041_TIDEFLAT009.nd2_ZP-1-1.tif_lp.tif	MET041	LEG151_EEAA	0.727272727272727
160	1	151	1	94	TID	20240409_MET041_TIDEFLAT009.nd2_ZP-1-2.tif_lp.tif	MET041	LEG151_EEAA	0.622516556291391
161	1	145	1	121	TID	20240409_MET041_TIDEFLAT009.nd2_ZP-1-3.tif_lp.tif	MET041	LEG151_EEAA	0.83448275862069
162	1	132	1	149	TID	20240409_MET041_TIDEFLAT009.nd2_ZP-2-1.tif_lp.tif	MET041	LEG151_EEAA	1.12878787878788
163	1	76	1	68	TID	20240409_MET041_TIDEFLAT009.nd2_ZP-4-1.tif_lp.tif	MET041	LEG151_EEAA	0.894736842105263
164	1	150	1	163	TID	20240409_MET041_TIDEFLAT010.nd2_ZP-1-1.tif_lp.tif	MET041	LEG151_EEAA	1.08666666666667
165	1	78	1	87	TID	20240409_MET041_TIDEFLAT010.nd2_ZP-1-2.tif_lp.tif	MET041	LEG151_EEAA	1.11538461538462
166	1	90	1	74	TID	20240409_MET041_TIDEFLAT010.nd2_ZP-4-1.tif_lp.tif	MET041	LEG151_EEAA	0.822222222222222
167	1	115	1	96	TID	20240409_MET041_TIDEFLAT010.nd2_ZP-4-2.tif_lp.tif	MET041	LEG151_EEAA	0.834782608695652
168	1	147	1	103	TID	20240409_MET041_TIDEFLAT011.nd2_ZP-1-1.tif_lp.tif	MET041	LEG151_EEAA	0.700680272108844
169	1	83	1	84	TID	20240409_MET041_TIDEFLAT011.nd2_ZP-2-1.tif_lp.tif	MET041	LEG151_EEAA	1.01204819277108
170	1	83	1	90	TID	20240409_MET041_TIDEFLAT011.nd2_ZP-2-2.tif_lp.tif	MET041	LEG151_EEAA	1.08433734939759
171	1	99	1	75	TID	20240409_MET041_TIDEFLAT013.nd2_ZP-1-1.tif_lp.tif	MET041	LEG151_EEAA	0.757575757575758
172	1	95	1	96	TID	20240409_MET041_TIDEFLAT013.nd2_ZP-2-1.tif_lp.tif	MET041	LEG151_EEAA	1.01052631578947
173	1	76	1	44	TID	20240409_MET041_TIDEFLAT013.nd2_ZP-3-1.tif_lp.tif	MET041	LEG151_EEAA	0.578947368421053
174	1	127	1	117	TID	20240409_MET041_TIDEFLAT014.nd2_ZP-1-1.tif_lp.tif	MET041	LEG151_EEAA	0.921259842519685
175	1	74	1	54	TID	20240409_MET041_TIDEFLAT014.nd2_ZP-2-1.tif_lp.tif	MET041	LEG151_EEAA	0.72972972972973
176	1	79	1	57	TID	20240409_MET041_TIDEFLAT014.nd2_ZP-3-1.tif_lp.tif	MET041	LEG151_EEAA	0.721518987341772
177	1	76	1	100	TID	20240409_MET041_TIDEFLAT014.nd2_ZP-4-1.tif_lp.tif	MET041	LEG151_EEAA	1.31578947368421
24	1	78	1	113	SLIDE2	20240529_MET046_SLIDE2_001.nd2_ZP-1-1.tif_lp.tif	MET046	LEG151_EEAA	1.44871794871795
25	1	71	1	69	SLIDE2	20240529_MET046_SLIDE2_001.nd2_ZP-2-1.tif_lp.tif	MET046	LEG151_EEAA	0.971830985915493
26	1	77	1	56	SLIDE2	20240529_MET046_SLIDE2_001.nd2_ZP-3-1.tif_lp.tif	MET046	LEG151_EEAA	0.727272727272727
27	1	238	1	217	SLIDE2	20240529_MET046_SLIDE2_002.nd2_ZP-1-1.tif_lp.tif	MET046	LEG151_EEAA	0.911764705882353
28	1	77	1	129	SLIDE2	20240529_MET046_SLIDE2_002.nd2_ZP-1-2.tif_lp.tif	MET046	LEG151_EEAA	1.67532467532468
29	1	91	1	76	SLIDE2	20240529_MET046_SLIDE2_002.nd2_ZP-2-1.tif_lp.tif	MET046	LEG151_EEAA	0.835164835164835
30	1	60	1	56	SLIDE2	20240529_MET046_SLIDE2_002.nd2_ZP-2-2.tif_lp.tif	MET046	LEG151_EEAA	0.933333333333333
31	1	67	1	73	SLIDE2	20240529_MET046_SLIDE2_002.nd2_ZP-4-1.tif_lp.tif	MET046	LEG151_EEAA	1.08955223880597
32	1	436	1	323	SLIDE2	20240529_MET046_SLIDE2_003.nd2_ZP-2-1.tif_lp.tif	MET046	LEG151_EEAA	0.740825688073395
33	1	94	1	69	SLIDE2	20240529_MET046_SLIDE2_003.nd2_ZP-3-1.tif_lp.tif	MET046	LEG151_EEAA	0.734042553191489
34	1	175	1	143	SLIDE2	20240529_MET046_SLIDE2_003.nd2_ZP-4-1.tif_lp.tif	MET046	LEG151_EEAA	0.817142857142857
35	1	209	1	149	SLIDE2	20240529_MET046_SLIDE2_004.nd2_ZP-1-1.tif_lp.tif	MET046	LEG151_EEAA	0.712918660287081
36	1	77	1	55	SLIDE2	20240529_MET046_SLIDE2_004.nd2_ZP-2-1.tif_lp.tif	MET046	LEG151_EEAA	0.714285714285714
37	1	67	1	45	SLIDE2	20240529_MET046_SLIDE2_004.nd2_ZP-3-1.tif_lp.tif	MET046	LEG151_EEAA	0.671641791044776
38	1	76	1	122	SLIDE2	20240529_MET046_SLIDE2_005.nd2_ZP-1-1.tif_lp.tif	MET046	LEG151_EEAA	1.60526315789474
39	1	99	1	76	SLIDE2	20240529_MET046_SLIDE2_005.nd2_ZP-1-2.tif_lp.tif	MET046	LEG151_EEAA	0.767676767676768
40	1	163	1	136	SLIDE2	20240529_MET046_SLIDE2_006.nd2_ZP-1-1.tif_lp.tif	MET046	LEG151_EEAA	0.834355828220859
41	1	77	1	117	SLIDE2	20240529_MET046_SLIDE2_007.nd2_ZP-1-1.tif_lp.tif	MET046	LEG151_EEAA	1.51948051948052
42	1	83	1	53	SLIDE2	20240529_MET046_SLIDE2_007.nd2_ZP-2-1.tif_lp.tif	MET046	LEG151_EEAA	0.63855421686747
43	1	79	1	83	SLIDE2	20240529_MET046_SLIDE2_007.nd2_ZP-2-2.tif_lp.tif	MET046	LEG151_EEAA	1.05063291139241
44	1	82	1	57	SLIDE2	20240529_MET046_SLIDE2_008.nd2_ZP-1-1.tif_lp.tif	MET046	LEG151_EEAA	0.695121951219512
45	1	76	1	84	SLIDE2	20240529_MET046_SLIDE2_008.nd2_ZP-2-1.tif_lp.tif	MET046	LEG151_EEAA	1.10526315789474
46	1	95	1	73	SLIDE2	20240529_MET046_SLIDE2_009.nd2_ZP-2-1.tif_lp.tif	MET046	LEG151_EEAA	0.768421052631579
47	1	66	1	59	SLIDE2	20240529_MET046_SLIDE2_010.nd2_ZP-1-1.tif_lp.tif	MET046	LEG151_EEAA	0.893939393939394
47	1	66	2	73	SLIDE2	20240529_MET046_SLIDE2_010.nd2_ZP-1-1.tif_lp.tif	MET046	LEG151_EEAA	1.10606060606061
47	2	102	1	59	SLIDE2	20240529_MET046_SLIDE2_010.nd2_ZP-1-1.tif_lp.tif	MET046	LEG151_EEAA	0.57843137254902
47	2	102	2	73	SLIDE2	20240529_MET046_SLIDE2_010.nd2_ZP-1-1.tif_lp.tif	MET046	LEG151_EEAA	0.715686274509804
48	1	78	1	58	SLIDE2	20240529_MET046_SLIDE2_011.nd2_ZP-1-1.tif_lp.tif	MET046	LEG151_EEAA	0.743589743589744
49	1	78	1	141	SLIDE2	20240529_MET046_SLIDE2_011.nd2_ZP-2-1.tif_lp.tif	MET046	LEG151_EEAA	1.80769230769231
50	1	68	1	38	SLIDE2	20240529_MET046_SLIDE2_012.nd2_ZP-1-1.tif_lp.tif	MET046	LEG151_EEAA	0.558823529411765
51	1	102	1	69	SLIDE2	20240529_MET046_SLIDE2_012.nd2_ZP-2-1.tif_lp.tif	MET046	LEG151_EEAA	0.676470588235294
52	1	73	1	75	SLIDE2	20240529_MET046_SLIDE2_013.nd2_ZP-1-1.tif_lp.tif	MET046	LEG151_EEAA	1.02739726027397
53	1	104	1	84	SLIDE2	20240529_MET046_SLIDE2_014.nd2_ZP-1-1.tif_lp.tif	MET046	LEG151_EEAA	0.807692307692308
54	1	61	1	59	SLIDE2	20240529_MET046_SLIDE2_014.nd2_ZP-1-2.tif_lp.tif	MET046	LEG151_EEAA	0.967213114754098
132	1	79	1	46	SLIDE2	20240722_MET046_SLIDE2_001.nd2_ZP-1-1.tif_lp.tif	MET046	LEG151_EEAA	0.582278481012658
133	1	77	1	54	SLIDE2	20240722_MET046_SLIDE2_001.nd2_ZP-2-1.tif_lp.tif	MET046	LEG151_EEAA	0.701298701298701
134	1	84	1	66	SLIDE2	20240722_MET046_SLIDE2_001.nd2_ZP-3-1.tif_lp.tif	MET046	LEG151_EEAA	0.785714285714286
135	1	113	1	88	SLIDE2	20240722_MET046_SLIDE2_002.nd2_ZP-1-1.tif_lp.tif	MET046	LEG151_EEAA	0.778761061946903
136	1	61	1	44	SLIDE2	20240722_MET046_SLIDE2_002.nd2_ZP-4-1.tif_lp.tif	MET046	LEG151_EEAA	0.721311475409836
137	1	70	1	49	SLIDE2	20240722_MET046_SLIDE2_003.nd2_ZP-1-1.tif_lp.tif	MET046	LEG151_EEAA	0.7
138	1	97	1	79	SLIDE2	20240722_MET046_SLIDE2_004.nd2_ZP-1-1.tif_lp.tif	MET046	LEG151_EEAA	0.814432989690722
139	1	81	1	51	SLIDE2	20240722_MET046_SLIDE2_004.nd2_ZP-3-1.tif_lp.tif	MET046	LEG151_EEAA	0.62962962962963
140	1	72	1	37	SLIDE2	20240722_MET046_SLIDE2_005.nd2_ZP-1-1.tif_lp.tif	MET046	LEG151_EEAA	0.513888888888889
141	1	79	1	65	SLIDE2	20240722_MET046_SLIDE2_005.nd2_ZP-2-1.tif_lp.tif	MET046	LEG151_EEAA	0.822784810126582
142	1	91	1	73	SLIDE2	20240722_MET046_SLIDE2_005.nd2_ZP-4-1.tif_lp.tif	MET046	LEG151_EEAA	0.802197802197802
143	1	100	1	86	SLIDE2	20240722_MET046_SLIDE2_005.nd2_ZP-5-1.tif_lp.tif	MET046	LEG151_EEAA	0.86
144	1	79	1	72	SLIDE2	20240722_MET046_SLIDE2_005.nd2_ZP-6-1.tif_lp.tif	MET046	LEG151_EEAA	0.911392405063291
145	1	97	1	121	SLIDE2	20240722_MET046_SLIDE2_005.nd2_ZP-6-2.tif_lp.tif	MET046	LEG151_EEAA	1.24742268041237
146	1	96	1	121	SLIDE2	20240722_MET046_SLIDE2_006.nd2_ZP-1-1.tif_lp.tif	MET046	LEG151_EEAA	1.26041666666667
147	1	71	1	46	SLIDE2	20240722_MET046_SLIDE2_006.nd2_ZP-1-2.tif_lp.tif	MET046	LEG151_EEAA	0.647887323943662
148	1	73	1	48	SLIDE2	20240722_MET046_SLIDE2_006.nd2_ZP-1-3.tif_lp.tif	MET046	LEG151_EEAA	0.657534246575342
149	1	60	1	42	SLIDE2	20240722_MET046_SLIDE2_006.nd2_ZP-3-1.tif_lp.tif	MET046	LEG151_EEAA	0.7
150	1	76	1	97	SLIDE2	20240722_MET046_SLIDE2_007.nd2_ZP-1-1.tif_lp.tif	MET046	LEG151_EEAA	1.27631578947368
151	1	100	1	64	SLIDE2	20240722_MET046_SLIDE2_007.nd2_ZP-2-1.tif_lp.tif	MET046	LEG151_EEAA	0.64
152	1	82	1	56	SLIDE2	20240722_MET046_SLIDE2_009.nd2_ZP-1-1.tif_lp.tif	MET046	LEG151_EEAA	0.682926829268293
153	1	80	1	50	SLIDE2	20240722_MET046_SLIDE2_009.nd2_ZP-2-1.tif_lp.tif	MET046	LEG151_EEAA	0.625
154	1	81	1	90	SLIDE2	20240722_MET046_SLIDE2_010.nd2_ZP-2-1.tif_lp.tif	MET046	LEG151_EEAA	1.11111111111111
91	1	163	1	142	CANT	20240705_MET049_CANTELOPE001.nd2_ZP-1-1.tif_lp.tif	MET049	LEG151_EEAA	0.871165644171779
92	1	118	1	93	CANT	20240705_MET049_CANTELOPE001.nd2_ZP-1-2.tif_lp.tif	MET049	LEG151_EEAA	0.788135593220339
93	1	100	1	82	CANT	20240705_MET049_CANTELOPE001.nd2_ZP-1-3.tif_lp.tif	MET049	LEG151_EEAA	0.82
94	1	130	1	82	CANT	20240705_MET049_CANTELOPE001.nd2_ZP-1-4.tif_lp.tif	MET049	LEG151_EEAA	0.630769230769231
95	1	130	1	108	CANT	20240705_MET049_CANTELOPE001.nd2_ZP-2-1.tif_lp.tif	MET049	LEG151_EEAA	0.830769230769231
96	1	103	1	135	CANT	20240705_MET049_CANTELOPE001.nd2_ZP-2-2.tif_lp.tif	MET049	LEG151_EEAA	1.31067961165049
97	1	122	1	74	CANT	20240705_MET049_CANTELOPE001.nd2_ZP-2-3.tif_lp.tif	MET049	LEG151_EEAA	0.60655737704918
98	1	164	1	133	CANT	20240705_MET049_CANTELOPE001.nd2_ZP-2-4.tif_lp.tif	MET049	LEG151_EEAA	0.810975609756098
99	1	95	1	67	CANT	20240705_MET049_CANTELOPE001.nd2_ZP-3-1.tif_lp.tif	MET049	LEG151_EEAA	0.705263157894737
100	1	71	1	87	CANT	20240705_MET049_CANTELOPE001.nd2_ZP-3-2.tif_lp.tif	MET049	LEG151_EEAA	1.22535211267606
101	1	178	1	118	CANT	20240705_MET049_CANTELOPE001.nd2_ZP-3-3.tif_lp.tif	MET049	LEG151_EEAA	0.662921348314607
102	1	82	1	110	CANT	20240705_MET049_CANTELOPE001.nd2_ZP-4-1.tif_lp.tif	MET049	LEG151_EEAA	1.34146341463415
103	1	79	1	54	CANT	20240705_MET049_CANTELOPE002.nd2_ZP-1-1.tif_lp.tif	MET049	LEG151_EEAA	0.683544303797468
104	1	153	1	106	CANT	20240705_MET049_CANTELOPE002.nd2_ZP-1-2.tif_lp.tif	MET049	LEG151_EEAA	0.69281045751634
105	1	77	1	47	CANT	20240705_MET049_CANTELOPE002.nd2_ZP-1-3.tif_lp.tif	MET049	LEG151_EEAA	0.61038961038961
106	1	91	1	87	CANT	20240705_MET049_CANTELOPE002.nd2_ZP-1-4.tif_lp.tif	MET049	LEG151_EEAA	0.956043956043956
107	1	106	1	102	CANT	20240705_MET049_CANTELOPE002.nd2_ZP-2-1.tif_lp.tif	MET049	LEG151_EEAA	0.962264150943396
108	1	116	1	91	CANT	20240705_MET049_CANTELOPE002.nd2_ZP-3-1.tif_lp.tif	MET049	LEG151_EEAA	0.78448275862069
109	1	117	1	94	CANT	20240705_MET049_CANTELOPE002.nd2_ZP-3-3.tif_lp.tif	MET049	LEG151_EEAA	0.803418803418803
110	1	82	1	70	CANT	20240705_MET049_CANTELOPE002.nd2_ZP-3-5.tif_lp.tif	MET049	LEG151_EEAA	0.853658536585366
111	1	238	1	200	CANT	20240705_MET049_CANTELOPE003.nd2_ZP-1-1.tif_lp.tif	MET049	LEG151_EEAA	0.840336134453782
112	1	113	1	93	CANT	20240705_MET049_CANTELOPE003.nd2_ZP-1-2.tif_lp.tif	MET049	LEG151_EEAA	0.823008849557522
113	1	84	1	52	CANT	20240705_MET049_CANTELOPE003.nd2_ZP-1-3.tif_lp.tif	MET049	LEG151_EEAA	0.619047619047619
114	1	134	1	127	CANT	20240705_MET049_CANTELOPE003.nd2_ZP-1-4.tif_lp.tif	MET049	LEG151_EEAA	0.947761194029851
115	1	179	1	151	CANT	20240705_MET049_CANTELOPE003.nd2_ZP-2-1.tif_lp.tif	MET049	LEG151_EEAA	0.843575418994413
116	1	79	1	44	CANT	20240705_MET049_CANTELOPE003.nd2_ZP-2-2.tif_lp.tif	MET049	LEG151_EEAA	0.556962025316456
117	1	158	1	117	CANT	20240705_MET049_CANTELOPE003.nd2_ZP-2-3.tif_lp.tif	MET049	LEG151_EEAA	0.740506329113924
118	1	192	1	160	CANT	20240705_MET049_CANTELOPE003.nd2_ZP-2-4.tif_lp.tif	MET049	LEG151_EEAA	0.833333333333333
119	1	66	1	80	CANT	20240705_MET049_CANTELOPE003.nd2_ZP-3-1.tif_lp.tif	MET049	LEG151_EEAA	1.21212121212121
120	1	67	1	47	CANT	20240705_MET049_CANTELOPE003.nd2_ZP-3-2.tif_lp.tif	MET049	LEG151_EEAA	0.701492537313433
121	1	66	1	61	CANT	20240705_MET049_CANTELOPE003.nd2_ZP-3-3.tif_lp.tif	MET049	LEG151_EEAA	0.924242424242424
122	1	68	1	56	CANT	20240705_MET049_CANTELOPE003.nd2_ZP-3-4.tif_lp.tif	MET049	LEG151_EEAA	0.823529411764706
123	1	98	1	116	CANT	20240705_MET049_CANTELOPE003.nd2_ZP-4-1.tif_lp.tif	MET049	LEG151_EEAA	1.18367346938776
124	1	79	1	60	CANT	20240705_MET049_CANTELOPE004.nd2_ZP-1-1.tif_lp.tif	MET049	LEG151_EEAA	0.759493670886076
125	1	121	1	123	CANT	20240705_MET049_CANTELOPE004.nd2_ZP-1-2.tif_lp.tif	MET049	LEG151_EEAA	1.01652892561983
126	1	107	1	98	CANT	20240705_MET049_CANTELOPE004.nd2_ZP-1-3.tif_lp.tif	MET049	LEG151_EEAA	0.91588785046729
127	1	99	1	79	CANT	20240705_MET049_CANTELOPE004.nd2_ZP-1-4.tif_lp.tif	MET049	LEG151_EEAA	0.797979797979798
128	1	76	1	64	CANT	20240705_MET049_CANTELOPE004.nd2_ZP-1-5.tif_lp.tif	MET049	LEG151_EEAA	0.842105263157895
129	1	82	1	65	CANT	20240705_MET049_CANTELOPE004.nd2_ZP-2-1.tif_lp.tif	MET049	LEG151_EEAA	0.792682926829268
130	1	216	1	186	CANT	20240705_MET049_CANTELOPE004.nd2_ZP-2-2.tif_lp.tif	MET049	LEG151_EEAA	0.861111111111111
131	1	79	1	71	CANT	20240705_MET049_CANTELOPE004.nd2_ZP-2-3.tif_lp.tif	MET049	LEG151_EEAA	0.89873417721519
132	1	75	1	54	CANT	20240705_MET049_CANTELOPE004.nd2_ZP-4-1.tif_lp.tif	MET049	LEG151_EEAA	0.72
133	1	82	1	54	CANT	20240705_MET049_CANTELOPE004.nd2_ZP-4-2.tif_lp.tif	MET049	LEG151_EEAA	0.658536585365854
134	1	83	1	83	CANT	20240705_MET049_CANTELOPE005.nd2_ZP-1-1.tif_lp.tif	MET049	LEG151_EEAA	1
135	1	76	1	65	CANT	20240705_MET049_CANTELOPE005.nd2_ZP-1-2.tif_lp.tif	MET049	LEG151_EEAA	0.855263157894737
136	1	146	1	149	CANT	20240705_MET049_CANTELOPE005.nd2_ZP-1-3.tif_lp.tif	MET049	LEG151_EEAA	1.02054794520548
137	1	146	1	89	CANT	20240705_MET049_CANTELOPE005.nd2_ZP-1-4.tif_lp.tif	MET049	LEG151_EEAA	0.60958904109589
138	1	86	1	70	CANT	20240705_MET049_CANTELOPE005.nd2_ZP-1-5.tif_lp.tif	MET049	LEG151_EEAA	0.813953488372093
139	1	107	1	79	CANT	20240705_MET049_CANTELOPE005.nd2_ZP-1-6.tif_lp.tif	MET049	LEG151_EEAA	0.738317757009346
140	1	189	1	138	CANT	20240705_MET049_CANTELOPE005.nd2_ZP-2-1.tif_lp.tif	MET049	LEG151_EEAA	0.73015873015873
141	1	75	1	74	CANT	20240705_MET049_CANTELOPE005.nd2_ZP-3-1.tif_lp.tif	MET049	LEG151_EEAA	0.986666666666667
142	1	77	1	53	CANT	20240705_MET049_CANTELOPE005.nd2_ZP-3-2.tif_lp.tif	MET049	LEG151_EEAA	0.688311688311688
143	1	84	1	85	CANT	20240705_MET049_CANTELOPE005.nd2_ZP-3-3.tif_lp.tif	MET049	LEG151_EEAA	1.01190476190476
182	1	79	1	62	OXYG	20240825_MET062_OXYGEN_001.nd2_ZP-11-1.tif_lp.tif	MET062	LEG151_EEAA	0.784810126582278
183	1	86	1	70	OXYG	20240825_MET062_OXYGEN_001.nd2_ZP-3-1.tif_lp.tif	MET062	LEG151_EEAA	0.813953488372093
184	1	77	1	52	OXYG	20240825_MET062_OXYGEN_001.nd2_ZP-3-2.tif_lp.tif	MET062	LEG151_EEAA	0.675324675324675
185	1	99	1	68	OXYG	20240825_MET062_OXYGEN_001.nd2_ZP-5-1.tif_lp.tif	MET062	LEG151_EEAA	0.686868686868687
185	1	99	2	61	OXYG	20240825_MET062_OXYGEN_001.nd2_ZP-5-1.tif_lp.tif	MET062	LEG151_EEAA	0.616161616161616
185	1	99	3	194	OXYG	20240825_MET062_OXYGEN_001.nd2_ZP-5-1.tif_lp.tif	MET062	LEG151_EEAA	1.95959595959596
185	2	103	1	68	OXYG	20240825_MET062_OXYGEN_001.nd2_ZP-5-1.tif_lp.tif	MET062	LEG151_EEAA	0.660194174757282
185	2	103	2	61	OXYG	20240825_MET062_OXYGEN_001.nd2_ZP-5-1.tif_lp.tif	MET062	LEG151_EEAA	0.592233009708738
185	2	103	3	194	OXYG	20240825_MET062_OXYGEN_001.nd2_ZP-5-1.tif_lp.tif	MET062	LEG151_EEAA	1.88349514563107
185	3	248	1	68	OXYG	20240825_MET062_OXYGEN_001.nd2_ZP-5-1.tif_lp.tif	MET062	LEG151_EEAA	0.274193548387097
185	3	248	2	61	OXYG	20240825_MET062_OXYGEN_001.nd2_ZP-5-1.tif_lp.tif	MET062	LEG151_EEAA	0.245967741935484
185	3	248	3	194	OXYG	20240825_MET062_OXYGEN_001.nd2_ZP-5-1.tif_lp.tif	MET062	LEG151_EEAA	0.782258064516129
186	1	98	1	72	OXYG	20240825_MET062_OXYGEN_001.nd2_ZP-6-1.tif_lp.tif	MET062	LEG151_EEAA	0.73469387755102
187	1	60	1	39	OXYG	20240825_MET062_OXYGEN_001.nd2_ZP-7-1.tif_lp.tif	MET062	LEG151_EEAA	0.65
187	1	60	2	81	OXYG	20240825_MET062_OXYGEN_001.nd2_ZP-7-1.tif_lp.tif	MET062	LEG151_EEAA	1.35
187	2	77	1	39	OXYG	20240825_MET062_OXYGEN_001.nd2_ZP-7-1.tif_lp.tif	MET062	LEG151_EEAA	0.506493506493506
187	2	77	2	81	OXYG	20240825_MET062_OXYGEN_001.nd2_ZP-7-1.tif_lp.tif	MET062	LEG151_EEAA	1.05194805194805
188	1	80	1	43	OXYG	20240825_MET062_OXYGEN_001.nd2_ZP-8-1.tif_lp.tif	MET062	LEG151_EEAA	0.5375
188	1	80	2	48	OXYG	20240825_MET062_OXYGEN_001.nd2_ZP-8-1.tif_lp.tif	MET062	LEG151_EEAA	0.6
188	2	65	1	43	OXYG	20240825_MET062_OXYGEN_001.nd2_ZP-8-1.tif_lp.tif	MET062	LEG151_EEAA	0.661538461538462
188	2	65	2	48	OXYG	20240825_MET062_OXYGEN_001.nd2_ZP-8-1.tif_lp.tif	MET062	LEG151_EEAA	0.738461538461539
189	1	136	1	131	OXYG	20240825_MET062_OXYGEN_002.nd2_ZP-1-1.tif_lp.tif	MET062	LEG151_EEAA	0.963235294117647
190	1	69	1	43	OXYG	20240825_MET062_OXYGEN_002.nd2_ZP-3-1.tif_lp.tif	MET062	LEG151_EEAA	0.623188405797101
191	1	61	1	71	OXYG	20240825_MET062_OXYGEN_002.nd2_ZP-6-1.tif_lp.tif	MET062	LEG151_EEAA	1.16393442622951
191	1	61	2	60	OXYG	20240825_MET062_OXYGEN_002.nd2_ZP-6-1.tif_lp.tif	MET062	LEG151_EEAA	0.983606557377049
191	2	100	1	71	OXYG	20240825_MET062_OXYGEN_002.nd2_ZP-6-1.tif_lp.tif	MET062	LEG151_EEAA	0.71
191	2	100	2	60	OXYG	20240825_MET062_OXYGEN_002.nd2_ZP-6-1.tif_lp.tif	MET062	LEG151_EEAA	0.6
192	1	93	1	95	OXYG	20240825_MET062_OXYGEN_002.nd2_ZP-7-1.tif_lp.tif	MET062	LEG151_EEAA	1.02150537634409
193	1	110	1	115	OXYG	20240825_MET062_OXYGEN_003.nd2_ZP-1-1.tif_lp.tif	MET062	LEG151_EEAA	1.04545454545455
193	1	110	2	83	OXYG	20240825_MET062_OXYGEN_003.nd2_ZP-1-1.tif_lp.tif	MET062	LEG151_EEAA	0.754545454545455
193	2	108	1	115	OXYG	20240825_MET062_OXYGEN_003.nd2_ZP-1-1.tif_lp.tif	MET062	LEG151_EEAA	1.06481481481481
193	2	108	2	83	OXYG	20240825_MET062_OXYGEN_003.nd2_ZP-1-1.tif_lp.tif	MET062	LEG151_EEAA	0.768518518518518
194	1	79	1	57	OXYG	20240825_MET062_OXYGEN_003.nd2_ZP-11-1.tif_lp.tif	MET062	LEG151_EEAA	0.721518987341772
194	1	79	2	48	OXYG	20240825_MET062_OXYGEN_003.nd2_ZP-11-1.tif_lp.tif	MET062	LEG151_EEAA	0.607594936708861
194	2	87	1	57	OXYG	20240825_MET062_OXYGEN_003.nd2_ZP-11-1.tif_lp.tif	MET062	LEG151_EEAA	0.655172413793103
194	2	87	2	48	OXYG	20240825_MET062_OXYGEN_003.nd2_ZP-11-1.tif_lp.tif	MET062	LEG151_EEAA	0.551724137931034
195	1	48	1	35	OXYG	20240825_MET062_OXYGEN_003.nd2_ZP-12-1.tif_lp.tif	MET062	LEG151_EEAA	0.729166666666667
195	1	48	2	179	OXYG	20240825_MET062_OXYGEN_003.nd2_ZP-12-1.tif_lp.tif	MET062	LEG151_EEAA	3.72916666666667
195	2	201	1	35	OXYG	20240825_MET062_OXYGEN_003.nd2_ZP-12-1.tif_lp.tif	MET062	LEG151_EEAA	0.174129353233831
195	2	201	2	179	OXYG	20240825_MET062_OXYGEN_003.nd2_ZP-12-1.tif_lp.tif	MET062	LEG151_EEAA	0.890547263681592
196	1	75	1	48	OXYG	20240825_MET062_OXYGEN_003.nd2_ZP-13-1.tif_lp.tif	MET062	LEG151_EEAA	0.64
197	1	108	1	121	OXYG	20240825_MET062_OXYGEN_003.nd2_ZP-3-1.tif_lp.tif	MET062	LEG151_EEAA	1.12037037037037
197	1	108	2	143	OXYG	20240825_MET062_OXYGEN_003.nd2_ZP-3-1.tif_lp.tif	MET062	LEG151_EEAA	1.32407407407407
197	2	145	1	121	OXYG	20240825_MET062_OXYGEN_003.nd2_ZP-3-1.tif_lp.tif	MET062	LEG151_EEAA	0.83448275862069
197	2	145	2	143	OXYG	20240825_MET062_OXYGEN_003.nd2_ZP-3-1.tif_lp.tif	MET062	LEG151_EEAA	0.986206896551724
198	1	72	1	60	OXYG	20240825_MET062_OXYGEN_003.nd2_ZP-4-1.tif_lp.tif	MET062	LEG151_EEAA	0.833333333333333
199	1	119	1	150	OXYG	20240825_MET062_OXYGEN_003.nd2_ZP-5-1.tif_lp.tif	MET062	LEG151_EEAA	1.26050420168067
199	1	119	2	80	OXYG	20240825_MET062_OXYGEN_003.nd2_ZP-5-1.tif_lp.tif	MET062	LEG151_EEAA	0.672268907563025
199	2	99	1	150	OXYG	20240825_MET062_OXYGEN_003.nd2_ZP-5-1.tif_lp.tif	MET062	LEG151_EEAA	1.51515151515152
199	2	99	2	80	OXYG	20240825_MET062_OXYGEN_003.nd2_ZP-5-1.tif_lp.tif	MET062	LEG151_EEAA	0.808080808080808
200	1	67	1	62	OXYG	20240825_MET062_OXYGEN_003.nd2_ZP-8-1.tif_lp.tif	MET062	LEG151_EEAA	0.925373134328358
201	1	95	1	93	OXYG	20240825_MET062_OXYGEN_004.nd2_ZP-11-1.tif_lp.tif	MET062	LEG151_EEAA	0.978947368421053
202	1	86	1	84	OXYG	20240825_MET062_OXYGEN_004.nd2_ZP-11-2.tif_lp.tif	MET062	LEG151_EEAA	0.976744186046512
203	1	81	1	76	OXYG	20240825_MET062_OXYGEN_004.nd2_ZP-12-1.tif_lp.tif	MET062	LEG151_EEAA	0.938271604938272
204	1	116	1	91	OXYG	20240825_MET062_OXYGEN_004.nd2_ZP-2-1.tif_lp.tif	MET062	LEG151_EEAA	0.78448275862069
205	1	80	1	54	OXYG	20240825_MET062_OXYGEN_004.nd2_ZP-3-1.tif_lp.tif	MET062	LEG151_EEAA	0.675
205	1	80	2	78	OXYG	20240825_MET062_OXYGEN_004.nd2_ZP-3-1.tif_lp.tif	MET062	LEG151_EEAA	0.975
205	2	89	1	54	OXYG	20240825_MET062_OXYGEN_004.nd2_ZP-3-1.tif_lp.tif	MET062	LEG151_EEAA	0.606741573033708
205	2	89	2	78	OXYG	20240825_MET062_OXYGEN_004.nd2_ZP-3-1.tif_lp.tif	MET062	LEG151_EEAA	0.876404494382023
206	1	70	1	42	OXYG	20240825_MET062_OXYGEN_004.nd2_ZP-4-1.tif_lp.tif	MET062	LEG151_EEAA	0.6
207	1	158	1	127	OXYG	20240825_MET062_OXYGEN_004.nd2_ZP-5-1.tif_lp.tif	MET062	LEG151_EEAA	0.80379746835443
208	1	86	1	80	OXYG	20240825_MET062_OXYGEN_004.nd2_ZP-6-1.tif_lp.tif	MET062	LEG151_EEAA	0.930232558139535
209	1	81	1	55	OXYG	20240825_MET062_OXYGEN_004.nd2_ZP-8-1.tif_lp.tif	MET062	LEG151_EEAA	0.679012345679012
209	1	81	2	78	OXYG	20240825_MET062_OXYGEN_004.nd2_ZP-8-1.tif_lp.tif	MET062	LEG151_EEAA	0.962962962962963
209	2	89	1	55	OXYG	20240825_MET062_OXYGEN_004.nd2_ZP-8-1.tif_lp.tif	MET062	LEG151_EEAA	0.617977528089888
209	2	89	2	78	OXYG	20240825_MET062_OXYGEN_004.nd2_ZP-8-1.tif_lp.tif	MET062	LEG151_EEAA	0.876404494382023
210	1	71	1	43	OXYG	20240825_MET062_OXYGEN_004.nd2_ZP-9-1.tif_lp.tif	MET062	LEG151_EEAA	0.605633802816901
211	1	93	1	83	OXYG	20240825_MET062_OXYGEN_005.nd2_ZP-3-1.tif_lp.tif	MET062	LEG151_EEAA	0.89247311827957
212	1	87	1	69	OXYG	20240825_MET062_OXYGEN_006.nd2_ZP-1-1.tif_lp.tif	MET062	LEG151_EEAA	0.793103448275862
212	1	87	2	47	OXYG	20240825_MET062_OXYGEN_006.nd2_ZP-1-1.tif_lp.tif	MET062	LEG151_EEAA	0.540229885057471
212	2	61	1	69	OXYG	20240825_MET062_OXYGEN_006.nd2_ZP-1-1.tif_lp.tif	MET062	LEG151_EEAA	1.13114754098361
212	2	61	2	47	OXYG	20240825_MET062_OXYGEN_006.nd2_ZP-1-1.tif_lp.tif	MET062	LEG151_EEAA	0.770491803278688
213	1	103	1	79	OXYG	20240825_MET062_OXYGEN_006.nd2_ZP-2-1.tif_lp.tif	MET062	LEG151_EEAA	0.766990291262136
214	1	112	1	74	OXYG	20240825_MET062_OXYGEN_006.nd2_ZP-4-1.tif_lp.tif	MET062	LEG151_EEAA	0.660714285714286
215	1	99	1	93	OXYG	20240825_MET062_OXYGEN_006.nd2_ZP-5-1.tif_lp.tif	MET062	LEG151_EEAA	0.939393939393939
216	1	84	1	82	OXYG	20240825_MET062_OXYGEN_006.nd2_ZP-6-1.tif_lp.tif	MET062	LEG151_EEAA	0.976190476190476
217	1	81	1	65	OXYG	20240825_MET062_OXYGEN_007.nd2_ZP-2-1.tif_lp.tif	MET062	LEG151_EEAA	0.802469135802469
217	1	81	2	41	OXYG	20240825_MET062_OXYGEN_007.nd2_ZP-2-1.tif_lp.tif	MET062	LEG151_EEAA	0.506172839506173
217	2	70	1	65	OXYG	20240825_MET062_OXYGEN_007.nd2_ZP-2-1.tif_lp.tif	MET062	LEG151_EEAA	0.928571428571429
217	2	70	2	41	OXYG	20240825_MET062_OXYGEN_007.nd2_ZP-2-1.tif_lp.tif	MET062	LEG151_EEAA	0.585714285714286
218	1	70	1	70	OXYG	20240825_MET062_OXYGEN_007.nd2_ZP-3-1.tif_lp.tif	MET062	LEG151_EEAA	1
219	1	97	1	80	OXYG	20240825_MET062_OXYGEN_007.nd2_ZP-4-1.tif_lp.tif	MET062	LEG151_EEAA	0.824742268041237
220	1	62	1	38	OXYG	20240825_MET062_OXYGEN_008.nd2_ZP-10-1.tif_lp.tif	MET062	LEG151_EEAA	0.612903225806452
220	1	62	2	57	OXYG	20240825_MET062_OXYGEN_008.nd2_ZP-10-1.tif_lp.tif	MET062	LEG151_EEAA	0.919354838709677
220	1	62	3	55	OXYG	20240825_MET062_OXYGEN_008.nd2_ZP-10-1.tif_lp.tif	MET062	LEG151_EEAA	0.887096774193548
220	2	93	1	38	OXYG	20240825_MET062_OXYGEN_008.nd2_ZP-10-1.tif_lp.tif	MET062	LEG151_EEAA	0.408602150537634
220	2	93	2	57	OXYG	20240825_MET062_OXYGEN_008.nd2_ZP-10-1.tif_lp.tif	MET062	LEG151_EEAA	0.612903225806452
220	2	93	3	55	OXYG	20240825_MET062_OXYGEN_008.nd2_ZP-10-1.tif_lp.tif	MET062	LEG151_EEAA	0.591397849462366
220	3	84	1	38	OXYG	20240825_MET062_OXYGEN_008.nd2_ZP-10-1.tif_lp.tif	MET062	LEG151_EEAA	0.452380952380952
220	3	84	2	57	OXYG	20240825_MET062_OXYGEN_008.nd2_ZP-10-1.tif_lp.tif	MET062	LEG151_EEAA	0.678571428571429
220	3	84	3	55	OXYG	20240825_MET062_OXYGEN_008.nd2_ZP-10-1.tif_lp.tif	MET062	LEG151_EEAA	0.654761904761905
221	1	85	1	70	OXYG	20240825_MET062_OXYGEN_008.nd2_ZP-14-1.tif_lp.tif	MET062	LEG151_EEAA	0.823529411764706
222	1	83	1	92	OXYG	20240825_MET062_OXYGEN_008.nd2_ZP-2-1.tif_lp.tif	MET062	LEG151_EEAA	1.10843373493976
223	1	93	1	59	OXYG	20240825_MET062_OXYGEN_008.nd2_ZP-3-1.tif_lp.tif	MET062	LEG151_EEAA	0.634408602150538
223	1	93	2	126	OXYG	20240825_MET062_OXYGEN_008.nd2_ZP-3-1.tif_lp.tif	MET062	LEG151_EEAA	1.35483870967742
223	2	143	1	59	OXYG	20240825_MET062_OXYGEN_008.nd2_ZP-3-1.tif_lp.tif	MET062	LEG151_EEAA	0.412587412587413
223	2	143	2	126	OXYG	20240825_MET062_OXYGEN_008.nd2_ZP-3-1.tif_lp.tif	MET062	LEG151_EEAA	0.881118881118881
224	1	54	1	35	OXYG	20240825_MET062_OXYGEN_008.nd2_ZP-4-1.tif_lp.tif	MET062	LEG151_EEAA	0.648148148148148
224	1	54	2	120	OXYG	20240825_MET062_OXYGEN_008.nd2_ZP-4-1.tif_lp.tif	MET062	LEG151_EEAA	2.22222222222222
224	2	94	1	35	OXYG	20240825_MET062_OXYGEN_008.nd2_ZP-4-1.tif_lp.tif	MET062	LEG151_EEAA	0.372340425531915
224	2	94	2	120	OXYG	20240825_MET062_OXYGEN_008.nd2_ZP-4-1.tif_lp.tif	MET062	LEG151_EEAA	1.27659574468085
225	1	90	1	113	OXYG	20240825_MET062_OXYGEN_008.nd2_ZP-6-1.tif_lp.tif	MET062	LEG151_EEAA	1.25555555555556
226	1	82	1	74	OXYG	20240825_MET062_OXYGEN_008.nd2_ZP-7-1.tif_lp.tif	MET062	LEG151_EEAA	0.902439024390244
227	1	84	1	75	OXYG	20240825_MET062_OXYGEN_008.nd2_ZP-9-1.tif_lp.tif	MET062	LEG151_EEAA	0.892857142857143
228	1	111	1	85	OXYG	20240825_MET062_OXYGEN_009.nd2_ZP-1-1.tif_lp.tif	MET062	LEG151_EEAA	0.765765765765766
229	1	74	1	65	OXYG	20240825_MET062_OXYGEN_009.nd2_ZP-4-1.tif_lp.tif	MET062	LEG151_EEAA	0.878378378378378
229	1	74	2	84	OXYG	20240825_MET062_OXYGEN_009.nd2_ZP-4-1.tif_lp.tif	MET062	LEG151_EEAA	1.13513513513514
229	1	74	3	46	OXYG	20240825_MET062_OXYGEN_009.nd2_ZP-4-1.tif_lp.tif	MET062	LEG151_EEAA	0.621621621621622
229	2	107	1	65	OXYG	20240825_MET062_OXYGEN_009.nd2_ZP-4-1.tif_lp.tif	MET062	LEG151_EEAA	0.607476635514019
229	2	107	2	84	OXYG	20240825_MET062_OXYGEN_009.nd2_ZP-4-1.tif_lp.tif	MET062	LEG151_EEAA	0.785046728971963
229	2	107	3	46	OXYG	20240825_MET062_OXYGEN_009.nd2_ZP-4-1.tif_lp.tif	MET062	LEG151_EEAA	0.429906542056075
229	3	69	1	65	OXYG	20240825_MET062_OXYGEN_009.nd2_ZP-4-1.tif_lp.tif	MET062	LEG151_EEAA	0.942028985507246
229	3	69	2	84	OXYG	20240825_MET062_OXYGEN_009.nd2_ZP-4-1.tif_lp.tif	MET062	LEG151_EEAA	1.21739130434783
229	3	69	3	46	OXYG	20240825_MET062_OXYGEN_009.nd2_ZP-4-1.tif_lp.tif	MET062	LEG151_EEAA	0.666666666666667
230	1	75	1	53	OXYG	20240825_MET062_OXYGEN_009.nd2_ZP-4-2.tif_lp.tif	MET062	LEG151_EEAA	0.706666666666667
231	1	82	1	95	OXYG	20240825_MET062_OXYGEN_009.nd2_ZP-6-1.tif_lp.tif	MET062	LEG151_EEAA	1.15853658536585
232	1	102	1	140	OXYG	20240825_MET062_OXYGEN_009.nd2_ZP-7-1.tif_lp.tif	MET062	LEG151_EEAA	1.37254901960784
233	1	163	1	144	OXYG	20240825_MET062_OXYGEN_009.nd2_ZP-9-1.tif_lp.tif	MET062	LEG151_EEAA	0.883435582822086
234	1	82	1	63	OXYG	20240825_MET062_OXYGEN_010.nd2_ZP-1-1.tif_lp.tif	MET062	LEG151_EEAA	0.768292682926829
235	1	70	1	55	OXYG	20240825_MET062_OXYGEN_010.nd2_ZP-10-1.tif_lp.tif	MET062	LEG151_EEAA	0.785714285714286
236	1	86	1	73	OXYG	20240825_MET062_OXYGEN_010.nd2_ZP-11-1.tif_lp.tif	MET062	LEG151_EEAA	0.848837209302326
237	1	84	1	62	OXYG	20240825_MET062_OXYGEN_010.nd2_ZP-2-1.tif_lp.tif	MET062	LEG151_EEAA	0.738095238095238
238	1	110	1	80	OXYG	20240825_MET062_OXYGEN_010.nd2_ZP-3-1.tif_lp.tif	MET062	LEG151_EEAA	0.727272727272727
239	1	78	1	52	OXYG	20240825_MET062_OXYGEN_010.nd2_ZP-4-1.tif_lp.tif	MET062	LEG151_EEAA	0.666666666666667
240	1	80	1	54	OXYG	20240825_MET062_OXYGEN_010.nd2_ZP-5-1.tif_lp.tif	MET062	LEG151_EEAA	0.675
241	1	74	1	70	OXYG	20240825_MET062_OXYGEN_010.nd2_ZP-6-1.tif_lp.tif	MET062	LEG151_EEAA	0.945945945945946
242	1	72	1	60	OXYG	20240825_MET062_OXYGEN_010.nd2_ZP-6-2.tif_lp.tif	MET062	LEG151_EEAA	0.833333333333333
243	1	165	1	119	OXYG	20240825_MET062_OXYGEN_010.nd2_ZP-8-1.tif_lp.tif	MET062	LEG151_EEAA	0.721212121212121
243	1	165	2	65	OXYG	20240825_MET062_OXYGEN_010.nd2_ZP-8-1.tif_lp.tif	MET062	LEG151_EEAA	0.393939393939394
243	2	39	1	119	OXYG	20240825_MET062_OXYGEN_010.nd2_ZP-8-1.tif_lp.tif	MET062	LEG151_EEAA	3.05128205128205
243	2	39	2	65	OXYG	20240825_MET062_OXYGEN_010.nd2_ZP-8-1.tif_lp.tif	MET062	LEG151_EEAA	1.66666666666667
