# Supplementary material for: Canonical and phosphoribosyl ubiquitination coordinate to stabilize a proteinaceous structure surrounding the Legionella-containing vacuole
Source: eLife. 2026 Jul 8;14:RP108254. doi: 10.7554/eLife.108254 (PMC13345631; doi:10.7554/eLife.108254)
Supplement: Figure 5—source data 1. [file elife-108254-fig5-data1.zip › Figure 5 SD 1/Figure 5 source data 1.csv]

ImageNumber	code	Filename	BG	replicate	experiment	strain	perm	LegiNumber	LegiArea	LegiInt	condition	ctlf	fc	log2fc
608	SPOWER	20240920_MET065_SPOWER001.nd2_ZP-1.tif_lp.tif	0.00258011517969491	Rep 1	MET065	WT	saponin	1	77	0.285343715455383	WT_saponin	0.0866748466188746	1.43627794896342	0.52233496698008
609	SPOWER	20240920_MET065_SPOWER001.nd2_ZP-10.tif_lp.tif	0.00309802509089398	Rep 1	MET065	WT	saponin	1	76	0.446005960227922	WT_saponin	0.210556053319979	1.89427112579961	0.921642837592236
610	SPOWER	20240920_MET065_SPOWER001.nd2_ZP-11.tif_lp.tif	0.00224842368920016	Rep 1	MET065	WT	saponin	1	85	0.192675669444725	WT_saponin	0.00155965586271095	1.00816078063517	0.0117257369805505
610	SPOWER	20240920_MET065_SPOWER001.nd2_ZP-11.tif_lp.tif	0.00224842368920016	Rep 1	MET065	WT	saponin	2	122	0.728816675953567	WT_saponin	0.454508985871147	2.65693125750351	1.40976090161776
611	SPOWER	20240920_MET065_SPOWER001.nd2_ZP-12.tif_lp.tif	0.00253364228311348	Rep 1	MET065	WT	saponin	1	71	0.417593659367412	WT_saponin	0.237705057266355	2.32140143672259	1.21499602750366
612	SPOWER	20240920_MET065_SPOWER001.nd2_ZP-13.tif_lp.tif	0.00304255038202404	Rep 1	MET065	WT	saponin	1	91	0.650461595971137	WT_saponin	0.37358951120695	2.34932169678693	1.23224427766769
613	SPOWER	20240920_MET065_SPOWER001.nd2_ZP-14.tif_lp.tif	0.00240632671199433	Rep 1	MET065	WT	saponin	1	155	0.441016250755638	WT_saponin	0.0680356103965171	1.18241056782735	0.241731068781396
614	SPOWER	20240920_MET065_SPOWER001.nd2_ZP-3.tif_lp.tif	0.00295464965177237	Rep 1	MET065	WT	saponin	1	65	0.190524147357792	WT_saponin	-0.00152808000741261	0.992043414292164	-0.0115248369632282
614	SPOWER	20240920_MET065_SPOWER001.nd2_ZP-3.tif_lp.tif	0.00295464965177237	Rep 1	MET065	WT	saponin	2	34	0.137621120316908	WT_saponin	0.0371630321566471	1.36993568997014	0.454108169142854
614	SPOWER	20240920_MET065_SPOWER001.nd2_ZP-3.tif_lp.tif	0.00295464965177237	Rep 1	MET065	WT	saponin	3	109	0.627695134840906	WT_saponin	0.305638322797717	1.94901989763449	0.962748819211542
614	SPOWER	20240920_MET065_SPOWER001.nd2_ZP-3.tif_lp.tif	0.00295464965177237	Rep 1	MET065	WT	saponin	4	105	0.284290836891159	WT_saponin	-0.0259473765449398	0.916363054513643	-0.126008800959331
615	SPOWER	20240920_MET065_SPOWER001.nd2_ZP-5.tif_lp.tif	0.00240035794833716	Rep 1	MET065	WT	saponin	1	133	0.343282215530053	WT_saponin	0.0240346084012099	1.07528516381804	0.104719310856053
615	SPOWER	20240920_MET065_SPOWER001.nd2_ZP-5.tif_lp.tif	0.00240035794833716	Rep 1	MET065	WT	saponin	2	279	0.902555888751522	WT_saponin	0.232856021165453	1.34770205645222	0.430501587625838
616	SPOWER	20240920_MET065_SPOWER001.nd2_ZP-6.tif_lp.tif	0.00297824572616653	Rep 1	MET065	WT	saponin	1	97	0.566567492904142	WT_saponin	0.277677657465988	1.96118874187747	0.971728385029037
617	SPOWER	20240920_MET065_SPOWER001.nd2_ZP-7.tif_lp.tif	0.00232284874949556	Rep 1	MET065	WT	saponin	1	207	0.520561531884596	WT_saponin	0.0397318407390155	1.08263183715705	0.114542719392078
617	SPOWER	20240920_MET065_SPOWER001.nd2_ZP-7.tif_lp.tif	0.00232284874949556	Rep 1	MET065	WT	saponin	2	50	0.156893263105303	WT_saponin	0.0407508256305252	1.35086938518381	0.433888188018716
618	SPOWER	20240920_MET065_SPOWER001.nd2_ZP-8.tif_lp.tif	0.00261947163250166	Rep 1	MET065	WT	saponin	1	92	0.36342413071543	WT_saponin	0.122432740525277	1.50803782005935	0.592672610388987
618	SPOWER	20240920_MET065_SPOWER001.nd2_ZP-8.tif_lp.tif	0.00261947163250166	Rep 1	MET065	WT	saponin	2	57	0.248386363266036	WT_saponin	0.0990764802134415	1.66356277419721	0.734276307046922
618	SPOWER	20240920_MET065_SPOWER001.nd2_ZP-8.tif_lp.tif	0.00261947163250166	Rep 1	MET065	WT	saponin	3	148	0.420401312178001	WT_saponin	0.0327195105677556	1.08439785007151	0.116894158002167
618	SPOWER	20240920_MET065_SPOWER001.nd2_ZP-8.tif_lp.tif	0.00261947163250166	Rep 1	MET065	WT	saponin	4	70	0.333470671670511	WT_saponin	0.150107657395395	1.81863650632496	0.862857218126149
619	SPOWER	20240920_MET065_SPOWER001.nd2_ZP-9.tif_lp.tif	0.00290884428877171	Rep 1	MET065	WT	saponin	1	55	0.23150988528505	WT_saponin	0.0715234494026054	1.44705945856035	0.533124202317326
619	SPOWER	20240920_MET065_SPOWER001.nd2_ZP-9.tif_lp.tif	0.00290884428877171	Rep 1	MET065	WT	saponin	2	49	0.207980472361669	WT_saponin	0.0654471022118549	1.45917038334998	0.545148352660986
619	SPOWER	20240920_MET065_SPOWER001.nd2_ZP-9.tif_lp.tif	0.00290884428877171	Rep 1	MET065	WT	saponin	3	123	0.505668734433129	WT_saponin	0.147880886914209	1.41332003850798	0.499088192980893
620	SPOWER	20240920_MET065_SPOWER002.nd2_ZP-4.tif_lp.tif	0.00290053259721813	Rep 1	MET065	WT	saponin	1	175	0.803372254129499	WT_saponin	0.295779049616326	1.58270884437865	0.662395881245888
620	SPOWER	20240920_MET065_SPOWER002.nd2_ZP-4.tif_lp.tif	0.00290053259721813	Rep 1	MET065	WT	saponin	2	203	1.14876022120006	WT_saponin	0.559952103964783	1.95099250090846	0.964208232625068
620	SPOWER	20240920_MET065_SPOWER002.nd2_ZP-4.tif_lp.tif	0.00290053259721813	Rep 1	MET065	WT	saponin	3	65	0.275989933405071	WT_saponin	0.087455314585893	1.46386873208559	0.549786190193058
620	SPOWER	20240920_MET065_SPOWER002.nd2_ZP-4.tif_lp.tif	0.00290053259721813	Rep 1	MET065	WT	saponin	4	90	0.537682166555896	WT_saponin	0.276634232806265	2.0597066555278	1.04243888267522
621	SPOWER	20240920_MET065_SPOWER002.nd2_ZP-5.tif_lp.tif	0.00225850451007283	Rep 1	MET065	WT	saponin	1	100	0.249546044040471	WT_saponin	0.0236955930331881	1.10491718270876	0.143938238781438
622	SPOWER	20240920_MET065_SPOWER002.nd2_ZP-7.tif_lp.tif	0.00211493762533789	Rep 1	MET065	WT	saponin	1	118	0.346318760886788	WT_saponin	0.0967561210969171	1.38770274740796	0.472698568804174
623	SPOWER	20240920_MET065_SPOWER003.nd2_ZP-1.tif_lp.tif	0.00271790721617192	Rep 1	MET065	WT	saponin	1	119	0.60531014832668	WT_saponin	0.281879189602221	1.87152816388973	0.904216758950305
623	SPOWER	20240920_MET065_SPOWER003.nd2_ZP-1.tif_lp.tif	0.00271790721617192	Rep 1	MET065	WT	saponin	2	70	0.233768216799945	WT_saponin	0.04351471166791	1.22871963193378	0.297155760492659
624	SPOWER	20240920_MET065_SPOWER003.nd2_ZP-10.tif_lp.tif	0.00289944445609493	Rep 1	MET065	WT	saponin	1	109	0.360494394320995	WT_saponin	0.0444549486066473	1.14066265844178	0.189872189565268
625	SPOWER	20240920_MET065_SPOWER003.nd2_ZP-2.tif_lp.tif	0.00299498522081855	Rep 1	MET065	WT	saponin	1	108	0.497795083094388	WT_saponin	0.174336679245985	1.5389771209274	0.621971784122308
625	SPOWER	20240920_MET065_SPOWER003.nd2_ZP-2.tif_lp.tif	0.00299498522081855	Rep 1	MET065	WT	saponin	2	38	0.190005343407393	WT_saponin	0.0761959050162878	1.66950427041421	0.739419783666096
625	SPOWER	20240920_MET065_SPOWER003.nd2_ZP-2.tif_lp.tif	0.00299498522081855	Rep 1	MET065	WT	saponin	3	103	0.311055161524564	WT_saponin	0.0025716837802538	1.0083365365272	0.0119772246987045
626	SPOWER	20240920_MET065_SPOWER003.nd2_ZP-3.tif_lp.tif	0.00342555743892018	Rep 1	MET065	WT	saponin	1	130	0.52808423852548	WT_saponin	0.0827617714658562	1.18584683591716	0.245917683296794
626	SPOWER	20240920_MET065_SPOWER003.nd2_ZP-3.tif_lp.tif	0.00342555743892018	Rep 1	MET065	WT	saponin	2	70	0.255008775740862	WT_saponin	0.015219755016449	1.06347144239745	0.0887812928521773
627	SPOWER	20240920_MET065_SPOWER003.nd2_ZP-7.tif_lp.tif	0.00281380103590046	Rep 1	MET065	WT	saponin	1	67	0.264057376887649	WT_saponin	0.0755327074823185	1.40065158432885	0.486098126308036
627	SPOWER	20240920_MET065_SPOWER003.nd2_ZP-7.tif_lp.tif	0.00281380103590046	Rep 1	MET065	WT	saponin	2	93	0.290959029458463	WT_saponin	0.0292755331197204	1.11187382287886	0.152993078137529
627	SPOWER	20240920_MET065_SPOWER003.nd2_ZP-7.tif_lp.tif	0.00281380103590046	Rep 1	MET065	WT	saponin	3	35	0.16455329512246	WT_saponin	0.0660702588659434	1.67087958878372	0.740607769949759
628	SPOWER	20240920_MET065_SPOWER003.nd2_ZP-8.tif_lp.tif	0.00277380570210317	Rep 1	MET065	WT	saponin	1	88	0.920729391742498	WT_saponin	0.676634489957419	3.7720140199945	1.91533503829799
629	SPOWER	20240920_MET065_SPOWER003.nd2_ZP-9.tif_lp.tif	0.00267130891212053	Rep 1	MET065	WT	saponin	1	65	0.318348979577422	WT_saponin	0.144713900289587	1.83343700410731	0.874550696688616
630	SPOWER	20240920_MET065_SPOWER004.nd2_ZP-1.tif_lp.tif	0.00287174063366923	Rep 1	MET065	WT	saponin	1	126	0.554634939180687	WT_saponin	0.192795619338364	1.53282108595157	0.616189312473607
630	SPOWER	20240920_MET065_SPOWER004.nd2_ZP-1.tif_lp.tif	0.00287174063366923	Rep 1	MET065	WT	saponin	2	66	0.21966888057068	WT_saponin	0.0301339987485105	1.15898919744379	0.212867119522211
630	SPOWER	20240920_MET065_SPOWER004.nd2_ZP-1.tif_lp.tif	0.00287174063366923	Rep 1	MET065	WT	saponin	3	140	0.397512779338285	WT_saponin	-0.00453090937540723	0.988730305927937	-0.0163510414061728
631	SPOWER	20240920_MET065_SPOWER004.nd2_ZP-11.tif_lp.tif	0.00280734376792051	Rep 1	MET065	WT	saponin	1	107	0.388403145596385	WT_saponin	0.0880173624288902	1.29301440800816	0.370738351131236
632	SPOWER	20240920_MET065_SPOWER004.nd2_ZP-2.tif_lp.tif	0.00259689514925866	Rep 1	MET065	WT	saponin	1	83	0.362996879266575	WT_saponin	0.147454581878106	1.68410972539812	0.751986137888112
633	SPOWER	20240920_MET065_SPOWER004.nd2_ZP-3.tif_lp.tif	0.00324139767666734	Rep 1	MET065	WT	saponin	1	87	0.295323110418394	WT_saponin	0.0133215125483359	1.04723913853309	0.066590921334336
634	SPOWER	20240920_MET065_SPOWER004.nd2_ZP-5.tif_lp.tif	0.00279326349924009	Rep 1	MET065	WT	saponin	1	91	0.366124975029379	WT_saponin	0.111937996598531	1.44037659713943	0.526446064301223
634	SPOWER	20240920_MET065_SPOWER004.nd2_ZP-5.tif_lp.tif	0.00279326349924009	Rep 1	MET065	WT	saponin	2	28	0.0805828946176916	WT_saponin	0.00237151663896913	1.03032188794339	0.0430951273031689
635	SPOWER	20240920_MET065_SPOWER004.nd2_ZP-9.tif_lp.tif	0.00339427736301028	Rep 1	MET065	WT	saponin	1	91	0.335606929613277	WT_saponin	0.026727689579342	1.08653119444481	0.11972959506663
636	SPOWER	20240920_MET065_SPOWER005.nd2_ZP-10.tif_lp.tif	0.00221559370779181	Rep 1	MET065	WT	saponin	1	83	0.222949568880722	WT_saponin	0.0390552911340017	1.21237904524573	0.277840821915411
636	SPOWER	20240920_MET065_SPOWER005.nd2_ZP-10.tif_lp.tif	0.00221559370779181	Rep 1	MET065	WT	saponin	2	139	0.615259031532332	WT_saponin	0.307291506149271	1.99780490091301	0.998415701134094
637	SPOWER	20240920_MET065_SPOWER005.nd2_ZP-11.tif_lp.tif	0.00247649549463313	Rep 1	MET065	WT	saponin	1	152	0.617349516833201	WT_saponin	0.240922201648966	1.64002316497954	0.713716192748894
637	SPOWER	20240920_MET065_SPOWER005.nd2_ZP-11.tif_lp.tif	0.00247649549463313	Rep 1	MET065	WT	saponin	2	108	0.327931640204042	WT_saponin	0.0604701267836645	1.22608907730445	0.294063796905521
638	SPOWER	20240920_MET065_SPOWER005.nd2_ZP-12.tif_lp.tif	0.00273049453209186	Rep 1	MET065	WT	saponin	1	100	0.299351491499692	WT_saponin	0.0263020382905058	1.09632701322553	0.132678190625346
639	SPOWER	20240920_MET065_SPOWER005.nd2_ZP-3.tif_lp.tif	0.00323554579925907	Rep 1	MET065	WT	saponin	1	82	0.524498368380591	WT_saponin	0.259183612841347	1.97689106025997	0.9832333712426
639	SPOWER	20240920_MET065_SPOWER005.nd2_ZP-3.tif_lp.tif	0.00323554579925907	Rep 1	MET065	WT	saponin	2	63	0.431906620971859	WT_saponin	0.228067235618537	2.11885755161212	1.08328660022037
639	SPOWER	20240920_MET065_SPOWER005.nd2_ZP-3.tif_lp.tif	0.00323554579925907	Rep 1	MET065	WT	saponin	3	184	1.01026933826506	WT_saponin	0.414928911201392	1.69696075109144	0.76295319725502
641	SPOWER	20240920_MET065_SPOWER005.nd2_ZP-6.tif_lp.tif	0.00233464622299495	Rep 1	MET065	WT	saponin	1	77	0.453925390262157	WT_saponin	0.274157631091545	2.52506563110325	1.33632088665123
642	SPOWER	20240920_MET065_SPOWER005.nd2_ZP-8.tif_lp.tif	0.00321890808704894	Rep 1	MET065	WT	saponin	1	49	0.286839099600911	WT_saponin	0.129112603335513	1.81858537653852	0.862816657120132
642	SPOWER	20240920_MET065_SPOWER005.nd2_ZP-8.tif_lp.tif	0.00321890808704894	Rep 1	MET065	WT	saponin	2	120	0.689600993646309	WT_saponin	0.303332023200436	1.7852870574882	0.836156064796816
642	SPOWER	20240920_MET065_SPOWER005.nd2_ZP-8.tif_lp.tif	0.00321890808704894	Rep 1	MET065	WT	saponin	3	70	0.368749531684443	WT_saponin	0.143425965591018	1.63653335546602	0.710643007378095
643	SPOWER	20240920_MET065_SPOWER005.nd2_ZP-9.tif_lp.tif	0.00233314283489445	Rep 1	MET065	WT	saponin	1	81	0.267597468802705	WT_saponin	0.0786128991762546	1.41597522661052	0.501796024772043
644	SPOWER	20240920_MET065_SPOWER006.nd2_ZP-1.tif_lp.tif	0.00314922348262171	Rep 1	MET065	WT	saponin	1	100	0.284641794394702	WT_saponin	-0.0302805538674693	0.903847554692242	-0.145848630472152
644	SPOWER	20240920_MET065_SPOWER006.nd2_ZP-1.tif_lp.tif	0.00314922348262171	Rep 1	MET065	WT	saponin	2	65	0.2383001470007	WT_saponin	0.0336006206302891	1.16414605947591	0.219272077199878
644	SPOWER	20240920_MET065_SPOWER006.nd2_ZP-1.tif_lp.tif	0.00314922348262171	Rep 1	MET065	WT	saponin	3	89	0.297581445425749	WT_saponin	0.0173005554724166	1.06172577615012	0.0864111931903683
645	SPOWER	20240920_MET065_SPOWER006.nd2_ZP-2.tif_lp.tif	0.00366930202280227	Rep 1	MET065	WT	saponin	1	112	0.423651488497853	WT_saponin	0.0126896619439988	1.03087795781523	0.0438735469868288
646	SPOWER	20240920_MET065_SPOWER006.nd2_ZP-3.tif_lp.tif	0.0035051525148571	Rep 1	MET065	WT	saponin	1	135	0.603860545903444	WT_saponin	0.130664956397735	1.27613308174369	0.351778788632662
647	SPOWER	20240920_MET065_SPOWER006.nd2_ZP-7.tif_lp.tif	0.00292123735617212	Rep 1	MET065	WT	saponin	1	127	0.796063182177022	WT_saponin	0.425066037943163	2.14573937980294	1.10147485787495
647	SPOWER	20240920_MET065_SPOWER006.nd2_ZP-7.tif_lp.tif	0.00292123735617212	Rep 1	MET065	WT	saponin	2	179	1.00212102173828	WT_saponin	0.479219534983467	1.91646236838523	0.93844566968707
648	SPOWER	20240920_MET065_SPOWER006.nd2_ZP-8.tif_lp.tif	0.00420275538080582	Rep 1	MET065	WT	saponin	1	141	0.591577034210786	WT_saponin	-0.00101147448283445	0.998293125047152	-0.00246460401420195
649	SPOWER	20240920_MET065_SPOWER006.nd2_ZP-9.tif_lp.tif	0.00327085860788006	Rep 1	MET065	WT	saponin	1	87	0.27429617755115	WT_saponin	-0.0102685213344146	0.963914985328013	-0.0530221845879639
650	SPOWER	20240920_MET065_SPOWER007.nd2_ZP-1.tif_lp.tif	0.0029922359554064	Rep 1	MET065	WT	saponin	1	163	0.663736943621188	WT_saponin	0.176002482889945	1.36085718164361	0.444515667763305
651	SPOWER	20240920_MET065_SPOWER007.nd2_ZP-10.tif_lp.tif	0.0027686546730951	Rep 1	MET065	WT	saponin	1	69	0.241107806796208	WT_saponin	0.0500706343526461	1.2620989083548	0.335824976090254
651	SPOWER	20240920_MET065_SPOWER007.nd2_ZP-10.tif_lp.tif	0.0027686546730951	Rep 1	MET065	WT	saponin	2	85	0.573632420506328	WT_saponin	0.338296773293245	2.43750756546855	1.28540669666615
652	SPOWER	20240920_MET065_SPOWER007.nd2_ZP-11.tif_lp.tif	0.0026699409332497	Rep 1	MET065	WT	saponin	1	123	0.367956054164097	WT_saponin	0.0395533193743834	1.12044150423933	0.164067330912799
653	SPOWER	20240920_MET065_SPOWER007.nd2_ZP-12.tif_lp.tif	0.00290174503730315	Rep 1	MET065	WT	saponin	1	69	0.434744802536443	WT_saponin	0.234524394962525	2.17133112355664	1.11857975077402
653	SPOWER	20240920_MET065_SPOWER007.nd2_ZP-12.tif_lp.tif	0.00290174503730315	Rep 1	MET065	WT	saponin	2	75	0.234378576278687	WT_saponin	0.0167476984809499	1.07695460612219	0.106957441244622
653	SPOWER	20240920_MET065_SPOWER007.nd2_ZP-12.tif_lp.tif	0.00290174503730315	Rep 1	MET065	WT	saponin	3	62	0.239917604485527	WT_saponin	0.0600094121727311	1.33355575085984	0.415278139705287
654	SPOWER	20240920_MET065_SPOWER007.nd2_ZP-13.tif_lp.tif	0.00360499732762485	Rep 1	MET065	WT	saponin	1	138	1.10711834859103	WT_saponin	0.609628717378801	2.22540989626924	1.15407108927048
654	SPOWER	20240920_MET065_SPOWER007.nd2_ZP-13.tif_lp.tif	0.00360499732762485	Rep 1	MET065	WT	saponin	2	125	0.721263459185138	WT_saponin	0.270638793232033	1.60058583934728	0.678600050629074
655	SPOWER	20240920_MET065_SPOWER007.nd2_ZP-14.tif_lp.tif	0.00268528409509351	Rep 1	MET065	WT	saponin	1	76	0.456916160648689	WT_saponin	0.252834569421582	2.23888964164446	1.16278341725879
656	SPOWER	20240920_MET065_SPOWER007.nd2_ZP-16.tif_lp.tif	0.0038389740890163	Rep 1	MET065	WT	saponin	1	80	0.517341887578368	WT_saponin	0.210223960457065	1.68450566343537	0.752325278917603
657	SPOWER	20240920_MET065_SPOWER007.nd2_ZP-2.tif_lp.tif	0.00243215158368992	Rep 1	MET065	WT	saponin	1	95	0.495796146104112	WT_saponin	0.26474174565357	2.1457983277416	1.10151449117405
658	SPOWER	20240920_MET065_SPOWER007.nd2_ZP-3.tif_lp.tif	0.00219963173220279	Rep 1	MET065	WT	saponin	1	68	0.365575653500855	WT_saponin	0.216000695711065	2.44409665162419	1.2893013375551
658	SPOWER	20240920_MET065_SPOWER007.nd2_ZP-3.tif_lp.tif	0.00219963173220279	Rep 1	MET065	WT	saponin	2	150	0.52883192547597	WT_saponin	0.198887165645551	1.60278928432679	0.680584769572962
659	SPOWER	20240920_MET065_SPOWER007.nd2_ZP-5.tif_lp.tif	0.00276662350914254	Rep 1	MET065	WT	saponin	1	321	1.51871521957219	WT_saponin	0.630629073137432	1.71009898720874	0.774079836352069
660	SPOWER	20240920_MET065_SPOWER007.nd2_ZP-6.tif_lp.tif	0.00248016918025734	Rep 1	MET065	WT	saponin	1	171	0.526222630403936	WT_saponin	0.102113700579931	1.2407723426675	0.311238433571467
660	SPOWER	20240920_MET065_SPOWER007.nd2_ZP-6.tif_lp.tif	0.00248016918025734	Rep 1	MET065	WT	saponin	2	142	0.378347448306158	WT_saponin	0.0261634247096163	1.07428907320222	0.103382250642152
661	SPOWER	20240920_MET065_SPOWER007.nd2_ZP-7.tif_lp.tif	0.00232677713588432	Rep 1	MET065	WT	saponin	1	109	0.329945831326768	WT_saponin	0.0763271235153769	1.30095226087241	0.379568022573555
662	SPOWER	20240920_MET065_SPOWER007.nd2_ZP-9.tif_lp.tif	0.00386994068099877	Rep 1	MET065	WT	saponin	1	64	0.282108805375174	WT_saponin	0.0344326017912525	1.13902264849431	0.187796434092177
662	SPOWER	20240920_MET065_SPOWER007.nd2_ZP-9.tif_lp.tif	0.00386994068099877	Rep 1	MET065	WT	saponin	2	178	0.949340066872537	WT_saponin	0.260490625654756	1.37815320746178	0.4627362794493
663	SPOWER	20240920_MET065_SPOWER008.nd2_ZP-1.tif_lp.tif	0.00267374570602168	Rep 1	MET065	WT	saponin	1	216	2.17334251385182	WT_saponin	1.59581344135114	3.76317421466129	1.91195007994791
664	SPOWER	20240920_MET065_SPOWER008.nd2_ZP-10.tif_lp.tif	0.00404987959679707	Rep 1	MET065	WT	saponin	1	72	0.287815675837919	WT_saponin	-0.00377565513146988	0.987051552188064	-0.0188026584895688
664	SPOWER	20240920_MET065_SPOWER008.nd2_ZP-10.tif_lp.tif	0.00404987959679707	Rep 1	MET065	WT	saponin	2	113	0.551628913730383	WT_saponin	0.0939925192923141	1.20538689762148	0.269496288107046
665	SPOWER	20240920_MET065_SPOWER008.nd2_ZP-2.tif_lp.tif	0.00264874025697249	Rep 1	MET065	WT	saponin	1	78	0.635614565573633	WT_saponin	0.429012825529779	3.07652087266407	1.62129978054048
666	SPOWER	20240920_MET065_SPOWER008.nd2_ZP-3.tif_lp.tif	0.00291934175962529	Rep 1	MET065	WT	saponin	1	76	0.996322585502639	WT_saponin	0.774452611771117	4.49056971858778	2.16689849130049
667	SPOWER	20240920_MET065_SPOWER008.nd2_ZP-4.tif_lp.tif	0.0044213536437895	Rep 1	MET065	WT	saponin	1	78	0.915571838151664	WT_saponin	0.570706253936083	2.65486577976225	1.40863892552429
667	SPOWER	20240920_MET065_SPOWER008.nd2_ZP-4.tif_lp.tif	0.0044213536437895	Rep 1	MET065	WT	saponin	2	72	0.618387127760798	WT_saponin	0.300049665407954	1.94255216835077	0.957953343554642
668	SPOWER	20240920_MET065_SPOWER008.nd2_ZP-6.tif_lp.tif	0.00376020683037056	Rep 1	MET065	WT	saponin	1	155	0.727702772244811	WT_saponin	0.144870713537375	1.24856339210073	0.320269071684731
669	SPOWER	20240920_MET065_SPOWER008.nd2_ZP-7.tif_lp.tif	0.00422019497752661	Rep 1	MET065	WT	saponin	1	54	0.420630206353962	WT_saponin	0.192739677567526	1.84575554146064	0.884211489887017
669	SPOWER	20240920_MET065_SPOWER008.nd2_ZP-7.tif_lp.tif	0.00422019497752661	Rep 1	MET065	WT	saponin	2	41	0.492393385618925	WT_saponin	0.319365391540334	2.84574405570046	1.5088059126809
669	SPOWER	20240920_MET065_SPOWER008.nd2_ZP-7.tif_lp.tif	0.00422019497752661	Rep 1	MET065	WT	saponin	3	78	0.460807209368795	WT_saponin	0.13163200112172	1.39988431031209	0.485307604430563
669	SPOWER	20240920_MET065_SPOWER008.nd2_ZP-7.tif_lp.tif	0.00422019497752661	Rep 1	MET065	WT	saponin	4	120	0.520424210466444	WT_saponin	0.0140008131632519	1.0276464579595	0.0393440183493537
670	SPOWER	20240920_MET065_SPOWER008.nd2_ZP-8.tif_lp.tif	0.00352512209051291	Rep 1	MET065	WT	saponin	1	87	0.313710232032463	WT_saponin	0.00702461015784001	1.02290492170745	0.032672053826315
671	SPOWER	20240920_MET065_SPOWER008.nd2_ZP-9.tif_lp.tif	0.00363074824764328	Rep 1	MET065	WT	saponin	1	85	0.581719702109694	WT_saponin	0.273106101060015	1.88494512273959	0.914522522271706
672	SPOWER	20240920_MET065_SPOWER009.nd2_ZP-1.tif_lp.tif	0.00282704496552825	Rep 1	MET065	WT	saponin	1	99	0.332402533618733	WT_saponin	0.0525250820314367	1.18767171750902	0.248136118149768
673	SPOWER	20240920_MET065_SPOWER009.nd2_ZP-10.tif_lp.tif	0.00263927324795202	Rep 1	MET065	WT	saponin	1	178	0.666956595377997	WT_saponin	0.197165957242536	1.41968898747124	0.505574911858511
673	SPOWER	20240920_MET065_SPOWER009.nd2_ZP-10.tif_lp.tif	0.00263927324795202	Rep 1	MET065	WT	saponin	2	103	0.610421920195222	WT_saponin	0.338576775656163	2.24547663424431	1.16702170994414
673	SPOWER	20240920_MET065_SPOWER009.nd2_ZP-10.tif_lp.tif	0.00263927324795202	Rep 1	MET065	WT	saponin	3	47	0.243274590931833	WT_saponin	0.119228748278088	1.96116682129281	0.971712259658312
674	SPOWER	20240920_MET065_SPOWER009.nd2_ZP-12.tif_lp.tif	0.00252401402760534	Rep 1	MET065	WT	saponin	1	82	0.420721759321168	WT_saponin	0.21375260905753	2.03277521691156	1.02345069163302
675	SPOWER	20240920_MET065_SPOWER009.nd2_ZP-2.tif_lp.tif	0.00234383170241504	Rep 1	MET065	WT	saponin	1	89	0.294422829058021	WT_saponin	0.0858218075430827	1.41141604638277	0.497143317190454
676	SPOWER	20240920_MET065_SPOWER009.nd2_ZP-3.tif_lp.tif	0.00270104115864016	Rep 1	MET065	WT	saponin	1	82	0.235278858570382	WT_saponin	0.0137934835618889	1.06227717546298	0.0871602515393513
676	SPOWER	20240920_MET065_SPOWER009.nd2_ZP-3.tif_lp.tif	0.00270104115864016	Rep 1	MET065	WT	saponin	2	104	0.284031433518976	WT_saponin	0.00312315302039939	1.01111805253607	0.0159514481464796
677	SPOWER	20240920_MET065_SPOWER009.nd2_ZP-4.tif_lp.tif	0.00235903049686072	Rep 1	MET065	WT	saponin	1	182	0.54309910768643	WT_saponin	0.113755557257779	1.26495229087337	0.339082973047357
677	SPOWER	20240920_MET065_SPOWER009.nd2_ZP-4.tif_lp.tif	0.00235903049686072	Rep 1	MET065	WT	saponin	2	96	0.279499504016712	WT_saponin	0.0530325763180831	1.23417360255205	0.30354534256285
678	SPOWER	20240920_MET065_SPOWER009.nd2_ZP-5.tif_lp.tif	0.00249907380191439	Rep 1	MET065	WT	saponin	1	129	0.613839940633625	WT_saponin	0.291459420186669	1.90408508486363	0.929097947536705
679	SPOWER	20240920_MET065_SPOWER009.nd2_ZP-6.tif_lp.tif	0.00263671157893035	Rep 1	MET065	WT	saponin	1	104	0.614496080204844	WT_saponin	0.340278075996088	2.24090348107501	1.16408051124314
679	SPOWER	20240920_MET065_SPOWER009.nd2_ZP-6.tif_lp.tif	0.00263671157893035	Rep 1	MET065	WT	saponin	2	314	1.37372399051674	WT_saponin	0.545796554732606	1.65923235677736	0.73051593360989
680	SPOWER	20240920_MET065_SPOWER009.nd2_ZP-7.tif_lp.tif	0.00281414542203164	Rep 1	MET065	WT	saponin	1	120	0.484626543708146	WT_saponin	0.146929093064349	1.43509091580123	0.521142137333535
681	SPOWER	20240920_MET065_SPOWER009.nd2_ZP-8.tif_lp.tif	0.00237159716461061	Rep 1	MET065	WT	saponin	1	162	0.659555974649265	WT_saponin	0.275357233982346	1.71670519664995	0.779642311997223
682	SPOWER	20240920_MET065_SPOWER010.nd2_ZP-1.tif_lp.tif	0.00327040577298939	Rep 1	MET065	WT	saponin	1	92	0.394918753299862	WT_saponin	0.0940414221848386	1.31255735297947	0.392380463579735
682	SPOWER	20240920_MET065_SPOWER010.nd2_ZP-1.tif_lp.tif	0.00327040577298939	Rep 1	MET065	WT	saponin	2	57	0.209246968850493	WT_saponin	0.0228338397900984	1.12249051290105	0.166703251604778
682	SPOWER	20240920_MET065_SPOWER010.nd2_ZP-1.tif_lp.tif	0.00327040577298939	Rep 1	MET065	WT	saponin	3	246	1.04115359671414	WT_saponin	0.23663377655875	1.2941304497794	0.371983049914784
683	SPOWER	20240920_MET065_SPOWER010.nd2_ZP-10.tif_lp.tif	0.00226381776785323	Rep 1	MET065	WT	saponin	1	78	0.218432898400351	WT_saponin	0.0418551125077994	1.23703498317318	0.306886300101524
684	SPOWER	20240920_MET065_SPOWER010.nd2_ZP-11.tif_lp.tif	0.00230823319453224	Rep 1	MET065	WT	saponin	1	79	0.327214470133185	WT_saponin	0.144864047765139	1.7944267190824	0.843523007481034
685	SPOWER	20240920_MET065_SPOWER010.nd2_ZP-12.tif_lp.tif	0.00319946057328554	Rep 1	MET065	WT	saponin	1	87	0.504402235150337	WT_saponin	0.226049165274495	1.8120951041615	0.857658674314392
686	SPOWER	20240920_MET065_SPOWER010.nd2_ZP-2.tif_lp.tif	0.00233213231103036	Rep 1	MET065	WT	saponin	1	75	0.210452429950237	WT_saponin	0.0355425066229602	1.20320463211487	0.266882026247447
686	SPOWER	20240920_MET065_SPOWER010.nd2_ZP-2.tif_lp.tif	0.00233213231103036	Rep 1	MET065	WT	saponin	2	80	0.416296641109511	WT_saponin	0.229726056227082	2.23130908536224	1.1578903724047
687	SPOWER	20240920_MET065_SPOWER010.nd2_ZP-3.tif_lp.tif	0.00301407451210147	Rep 1	MET065	WT	saponin	1	178	0.462760356953368	WT_saponin	-0.073744906200694	0.862545791690552	-0.213327044844009
688	SPOWER	20240920_MET065_SPOWER010.nd2_ZP-6.tif_lp.tif	0.00257744865621475	Rep 1	MET065	WT	saponin	1	197	0.845471899257973	WT_saponin	0.337714513983667	1.66510999894413	0.735617486419243
688	SPOWER	20240920_MET065_SPOWER010.nd2_ZP-6.tif_lp.tif	0.00257744865621475	Rep 1	MET065	WT	saponin	2	74	0.220386053435504	WT_saponin	0.029654852875613	1.15547982075592	0.208492064868653
689	SPOWER	20240920_MET065_SPOWER010.nd2_ZP-7.tif_lp.tif	0.0024473756082942	Rep 1	MET065	WT	saponin	1	97	0.304997330298647	WT_saponin	0.0676018962941101	1.28476493904604	0.361504427673193
690	SPOWER	20240920_MET065_SPOWER010.nd2_ZP-9.tif_lp.tif	0.00245100041969185	Rep 1	MET065	WT	saponin	1	100	0.268177309772	WT_saponin	0.0230772678028143	1.09415448327714	0.12981644610439
1	PEAC	20240627_MET049_PEACH001.nd2_ZP-1.tif_lp.tif	0.00212712983420895	Rep 2	MET049	WT	saponin	2	203	0.909727640450001	WT_saponin	0.477920284105585	2.1067905098967	1.07504686595452
1	PEAC	20240627_MET049_PEACH001.nd2_ZP-1.tif_lp.tif	0.00212712983420895	Rep 2	MET049	WT	saponin	1	123	0.337682154495269	WT_saponin	0.0760451848875687	1.29065152757881	0.368099529462317
2	PEAC	20240627_MET049_PEACH001.nd2_ZP-10.tif_lp.tif	0.0043098330785826	Rep 2	MET049	WT	saponin	1	164	0.703471440821886	WT_saponin	-0.00334118406566053	0.995272885701225	-0.00683595428482151
2	PEAC	20240627_MET049_PEACH001.nd2_ZP-10.tif_lp.tif	0.0043098330785826	Rep 2	MET049	WT	saponin	2	57	0.390554671641439	WT_saponin	0.144894186162231	1.58981478392663	0.66885869892148
3	PEAC	20240627_MET049_PEACH001.nd2_ZP-11.tif_lp.tif	0.00256612825347871	Rep 2	MET049	WT	saponin	1	132	0.53450828534551	WT_saponin	0.19577935588632	1.57798238904158	0.658081104347474
4	PEAC	20240627_MET049_PEACH001.nd2_ZP-12.tif_lp.tif	0.00363595472063337	Rep 2	MET049	WT	saponin	1	104	0.462775625288486	WT_saponin	0.084636334342616	1.22382316878764	0.291395116900629
5	PEAC	20240627_MET049_PEACH001.nd2_ZP-13.tif_lp.tif	0.00289840645292455	Rep 2	MET049	WT	saponin	1	59	0.342580307275057	WT_saponin	0.171574326552508	2.00332354358344	1.00239544013637
5	PEAC	20240627_MET049_PEACH001.nd2_ZP-13.tif_lp.tif	0.00289840645292455	Rep 2	MET049	WT	saponin	2	63	0.319371334044263	WT_saponin	0.136771727510016	1.74902531339444	0.80655116933067
5	PEAC	20240627_MET049_PEACH001.nd2_ZP-13.tif_lp.tif	0.00289840645292455	Rep 2	MET049	WT	saponin	3	146	0.502479596296325	WT_saponin	0.0793122541693405	1.18742527192833	0.247836723371395
5	PEAC	20240627_MET049_PEACH001.nd2_ZP-13.tif_lp.tif	0.00289840645292455	Rep 2	MET049	WT	saponin	4	61	0.162142366636544	WT_saponin	-0.0146604269918533	0.917080343070446	-0.124879964696434
5	PEAC	20240627_MET049_PEACH001.nd2_ZP-13.tif_lp.tif	0.00289840645292455	Rep 2	MET049	WT	saponin	5	64	0.21176470676437	WT_saponin	0.0262666937771988	1.14160094415144	0.191058433095578
6	PEAC	20240627_MET049_PEACH001.nd2_ZP-2.tif_lp.tif	0.00231439292960435	Rep 2	MET049	WT	saponin	1	187	1.20164799224585	WT_saponin	0.768856514409839	2.77650567024603	1.47327034223884
7	PEAC	20240627_MET049_PEACH001.nd2_ZP-3.tif_lp.tif	0.00245647456741381	Rep 2	MET049	WT	saponin	1	77	0.903578248806298	WT_saponin	0.714429707115435	4.7770828192959	2.25612988873125
7	PEAC	20240627_MET049_PEACH001.nd2_ZP-3.tif_lp.tif	0.00245647456741381	Rep 2	MET049	WT	saponin	2	338	1.90444802772254	WT_saponin	1.07415962393667	2.29371868743297	1.19768846322298
8	PEAC	20240627_MET049_PEACH001.nd2_ZP-4.tif_lp.tif	0.00311418638982222	Rep 2	MET049	WT	saponin	1	163	0.677927836310118	WT_saponin	0.170315454769096	1.33552265658306	0.41740445089834
9	PEAC	20240627_MET049_PEACH001.nd2_ZP-5.tif_lp.tif	0.00212675972025896	Rep 2	MET049	WT	saponin	1	189	0.555809874553233	WT_saponin	0.153852287424289	1.38275751559563	0.467548183444605
10	PEAC	20240627_MET049_PEACH001.nd2_ZP-6.tif_lp.tif	0.00273581825555763	Rep 2	MET049	WT	saponin	1	64	0.687800418585539	WT_saponin	0.512708050229851	3.92821471914937	1.97387379059598
10	PEAC	20240627_MET049_PEACH001.nd2_ZP-6.tif_lp.tif	0.00273581825555763	Rep 2	MET049	WT	saponin	2	142	0.452368963975459	WT_saponin	0.0638827716862765	1.16444026313996	0.219636629860238
11	PEAC	20240627_MET049_PEACH001.nd2_ZP-7.tif_lp.tif	0.00249749389999785	Rep 2	MET049	WT	saponin	3	139	0.468467231839895	WT_saponin	0.121315579740194	1.34945989456318	0.432382101091835
11	PEAC	20240627_MET049_PEACH001.nd2_ZP-7.tif_lp.tif	0.00249749389999785	Rep 2	MET049	WT	saponin	1	80	0.224750133464113	WT_saponin	0.0249506214642849	1.12487829031488	0.169768913035144
11	PEAC	20240627_MET049_PEACH001.nd2_ZP-7.tif_lp.tif	0.00249749389999785	Rep 2	MET049	WT	saponin	2	51	0.325444423593581	WT_saponin	0.19807223469369	2.55506658403561	1.35336088772114
12	PEAC	20240627_MET049_PEACH001.nd2_ZP-8.tif_lp.tif	0.00266418670186933	Rep 2	MET049	WT	saponin	1	143	0.54735637945123	WT_saponin	0.166377681083916	1.43671124342891	0.522770131708852
12	PEAC	20240627_MET049_PEACH001.nd2_ZP-8.tif_lp.tif	0.00266418670186933	Rep 2	MET049	WT	saponin	2	129	0.427267872495577	WT_saponin	0.0835877879544328	1.24321394143636	0.314074587372037
13	PEAC	20240627_MET049_PEACH001.nd2_ZP-9.tif_lp.tif	0.00320142195720131	Rep 2	MET049	WT	saponin	2	173	1.13684293185361	WT_saponin	0.582996933257781	2.05263364678243	1.03747615879876
13	PEAC	20240627_MET049_PEACH001.nd2_ZP-9.tif_lp.tif	0.00320142195720131	Rep 2	MET049	WT	saponin	1	30	0.18217746540904	WT_saponin	0.0861348066930012	1.89683904886127	0.923597267963474
14	PEAC	20240627_MET049_PEACH002.nd2_ZP-1.tif_lp.tif	0.00320671653884482	Rep 2	MET049	WT	saponin	1	73	0.296086065471172	WT_saponin	0.0619957581355002	1.26483692913693	0.338951395440914
15	PEAC	20240627_MET049_PEACH002.nd2_ZP-10.tif_lp.tif	0.00244219259782271	Rep 2	MET049	WT	saponin	1	69	0.206729228841141	WT_saponin	0.0382179395913739	1.22679750277578	0.294897135023189
16	PEAC	20240627_MET049_PEACH002.nd2_ZP-11.tif_lp.tif	0.00337993380360246	Rep 2	MET049	WT	saponin	1	123	0.494575425051153	WT_saponin	0.0788435672080497	1.18965004899337	0.250537248464356
16	PEAC	20240627_MET049_PEACH002.nd2_ZP-11.tif_lp.tif	0.00337993380360246	Rep 2	MET049	WT	saponin	2	101	0.420477615203708	WT_saponin	0.0791043010398596	1.2317237398407	0.300678713943213
17	PEAC	20240627_MET049_PEACH002.nd2_ZP-12.tif_lp.tif	0.00256852753512509	Rep 2	MET049	WT	saponin	1	53	0.250186927616596	WT_saponin	0.114054968254966	1.837826538234	0.878000605452218
17	PEAC	20240627_MET049_PEACH002.nd2_ZP-12.tif_lp.tif	0.00256852753512509	Rep 2	MET049	WT	saponin	3	23	0.0648355840239674	WT_saponin	0.00575945071609026	1.09749200554604	0.134210430784701
17	PEAC	20240627_MET049_PEACH002.nd2_ZP-12.tif_lp.tif	0.00256852753512509	Rep 2	MET049	WT	saponin	2	135	0.354802777059376	WT_saponin	0.00805155981748878	1.02321999005954	0.0331163547094822
18	PEAC	20240627_MET049_PEACH002.nd2_ZP-2.tif_lp.tif	0.00333230015228751	Rep 2	MET049	WT	saponin	1	89	0.444907309720293	WT_saponin	0.148332596166704	1.50015253960585	0.58510920535046
18	PEAC	20240627_MET049_PEACH002.nd2_ZP-2.tif_lp.tif	0.00333230015228751	Rep 2	MET049	WT	saponin	2	139	0.511009389767423	WT_saponin	0.0478196685994587	1.10323991749834	0.141746562594557
19	PEAC	20240627_MET049_PEACH002.nd2_ZP-3.tif_lp.tif	0.0025130268707788	Rep 2	MET049	WT	saponin	1	79	0.400000008754432	WT_saponin	0.201470885962907	2.01481779161675	1.0106493757176
20	PEAC	20240627_MET049_PEACH002.nd2_ZP-4.tif_lp.tif	0.00311662107795245	Rep 2	MET049	WT	saponin	1	76	0.406713978620246	WT_saponin	0.16985077669586	1.71708384973231	0.77996049166346
21	PEAC	20240627_MET049_PEACH002.nd2_ZP-5.tif_lp.tif	0.0027073628752683	Rep 2	MET049	WT	saponin	2	78	0.250431068008766	WT_saponin	0.0392567637378381	1.18589744558824	0.245979253443339
21	PEAC	20240627_MET049_PEACH002.nd2_ZP-5.tif_lp.tif	0.0027073628752683	Rep 2	MET049	WT	saponin	1	141	0.471000230172649	WT_saponin	0.0892620647598186	1.2338306013057	0.30314433335911
22	PEAC	20240627_MET049_PEACH002.nd2_ZP-6.tif_lp.tif	0.00282224632382283	Rep 2	MET049	WT	saponin	1	84	0.466742970515043	WT_saponin	0.229674279313924	1.9688089901297	0.977323150670762
22	PEAC	20240627_MET049_PEACH002.nd2_ZP-6.tif_lp.tif	0.00282224632382283	Rep 2	MET049	WT	saponin	2	89	0.309483483666554	WT_saponin	0.0583035608463219	1.23211871471133	0.301141266482611
23	PEAC	20240627_MET049_PEACH002.nd2_ZP-7.tif_lp.tif	0.00321495304619215	Rep 2	MET049	WT	saponin	1	161	1.08204777096398	WT_saponin	0.564440330527045	2.0904795534828	1.0638339327706
23	PEAC	20240627_MET049_PEACH002.nd2_ZP-7.tif_lp.tif	0.00321495304619215	Rep 2	MET049	WT	saponin	2	128	0.426764325704426	WT_saponin	0.0152503357918298	1.03705909438236	0.0524981050897021
24	PEAC	20240627_MET049_PEACH002.nd2_ZP-8.tif_lp.tif	0.00280811029614018	Rep 2	MET049	WT	saponin	1	53	0.280094610992819	WT_saponin	0.13126476529739	1.88197877706609	0.912250358994108
24	PEAC	20240627_MET049_PEACH002.nd2_ZP-8.tif_lp.tif	0.00280811029614018	Rep 2	MET049	WT	saponin	2	92	0.357457851758227	WT_saponin	0.0991117045133304	1.38363918165723	0.468467773392869
25	PEAC	20240627_MET049_PEACH002.nd2_ZP-9.tif_lp.tif	0.0028353214849711	Rep 2	MET049	WT	saponin	1	69	0.714030678384006	WT_saponin	0.518393495921	3.64976979015237	1.86780546862836
25	PEAC	20240627_MET049_PEACH002.nd2_ZP-9.tif_lp.tif	0.0028353214849711	Rep 2	MET049	WT	saponin	2	144	0.518425272312015	WT_saponin	0.110138978476176	1.26975918648021	0.344554911632602
26	PEAC	20240627_MET049_PEACH003.nd2_ZP-1.tif_lp.tif	0.00289278650194542	Rep 2	MET049	WT	saponin	1	94	0.976913108490407	WT_saponin	0.704991177307538	3.59262345718421	1.84503773441597
27	PEAC	20240627_MET049_PEACH003.nd2_ZP-2.tif_lp.tif	0.00373648467668186	Rep 2	MET049	WT	saponin	1	127	0.617944621946663	WT_saponin	0.143411068008066	1.30221481034958	0.380967451778507
28	PEAC	20240627_MET049_PEACH003.nd2_ZP-3.tif_lp.tif	0.00359149887208492	Rep 2	MET049	WT	saponin	1	72	0.395193416625261	WT_saponin	0.136605497835147	1.52827486478989	0.611904039713423
29	PEAC	20240627_MET049_PEACH003.nd2_ZP-4.tif_lp.tif	0.00453276942107851	Rep 2	MET049	WT	saponin	1	102	0.8244907441549	WT_saponin	0.362148263204892	1.78329004607312	0.834541371499025
30	PEAC	20240627_MET049_PEACH004.nd2_ZP-1.tif_lp.tif	0.0033113346543423	Rep 2	MET049	WT	saponin	1	151	1.05482568242587	WT_saponin	0.554814149620185	2.10960270557558	1.0769713265796
30	PEAC	20240627_MET049_PEACH004.nd2_ZP-1.tif_lp.tif	0.0033113346543423	Rep 2	MET049	WT	saponin	2	141	0.749141690088436	WT_saponin	0.282243503826172	1.60450760386469	0.682130626660473
31	PEAC	20240627_MET049_PEACH004.nd2_ZP-10.tif_lp.tif	0.00263515128392607	Rep 2	MET049	WT	saponin	1	96	0.346242467872798	WT_saponin	0.0932679446158956	1.36868512850671	0.452790586997236
32	PEAC	20240627_MET049_PEACH004.nd2_ZP-11.tif_lp.tif	0.00352066984781986	Rep 2	MET049	WT	saponin	1	67	0.268711381359026	WT_saponin	0.0328265015550954	1.13916322903944	0.187974483528408
33	PEAC	20240627_MET049_PEACH004.nd2_ZP-12.tif_lp.tif	0.0045310793640793	Rep 2	MET049	WT	saponin	2	192	0.979095158167183	WT_saponin	0.109127920263958	1.12543911484181	0.170488010508877
33	PEAC	20240627_MET049_PEACH004.nd2_ZP-12.tif_lp.tif	0.0045310793640793	Rep 2	MET049	WT	saponin	1	105	0.618142991326749	WT_saponin	0.142379658098423	1.29926572342659	0.377696518287949
34	PEAC	20240627_MET049_PEACH004.nd2_ZP-2.tif_lp.tif	0.00347332923760612	Rep 2	MET049	WT	saponin	1	68	0.281818882795051	WT_saponin	0.0456324946378345	1.19320543827217	0.254842458171621
35	PEAC	20240627_MET049_PEACH004.nd2_ZP-3.tif_lp.tif	0.00346318154625017	Rep 2	MET049	WT	saponin	1	66	0.306553756585345	WT_saponin	0.0779837745328332	1.34118117275311	0.423504136107171
35	PEAC	20240627_MET049_PEACH004.nd2_ZP-3.tif_lp.tif	0.00346318154625017	Rep 2	MET049	WT	saponin	2	191	0.682536051608622	WT_saponin	0.0210683762748389	1.0318509536603	0.0452345948460872
36	PEAC	20240627_MET049_PEACH004.nd2_ZP-4.tif_lp.tif	0.00342519877189333	Rep 2	MET049	WT	saponin	2	115	0.713435581419617	WT_saponin	0.319537722651884	1.81121975034727	0.856961595157823
36	PEAC	20240627_MET049_PEACH004.nd2_ZP-4.tif_lp.tif	0.00342519877189333	Rep 2	MET049	WT	saponin	1	124	0.52669566986151	WT_saponin	0.101971022146737	1.24008736647471	0.310441764757074
37	PEAC	20240627_MET049_PEACH004.nd2_ZP-5.tif_lp.tif	0.00373650331139993	Rep 2	MET049	WT	saponin	1	74	0.303059439640492	WT_saponin	0.0265581945968976	1.09605090419289	0.132314803336065
38	PEAC	20240627_MET049_PEACH004.nd2_ZP-6.tif_lp.tif	0.00224444852345686	Rep 2	MET049	WT	saponin	2	84	0.190218966919929	WT_saponin	0.00168529094955244	1.0089389385789	0.0128388645581697
38	PEAC	20240627_MET049_PEACH004.nd2_ZP-6.tif_lp.tif	0.00224444852345686	Rep 2	MET049	WT	saponin	1	121	0.407385367667302	WT_saponin	0.135807096329022	1.50006613437737	0.585026107144484
39	PEAC	20240627_MET049_PEACH004.nd2_ZP-7.tif_lp.tif	0.00463129300597712	Rep 2	MET049	WT	saponin	1	41	0.304631117731333	WT_saponin	0.114748104486271	1.60430947732106	0.681952469928507
39	PEAC	20240627_MET049_PEACH004.nd2_ZP-7.tif_lp.tif	0.00463129300597712	Rep 2	MET049	WT	saponin	2	80	0.423544681165367	WT_saponin	0.0530412406871981	1.14315991403141	0.193027232986148
40	PEAC	20240627_MET049_PEACH004.nd2_ZP-8.tif_lp.tif	0.00275581456437896	Rep 2	MET049	WT	saponin	1	136	0.323872739681974	WT_saponin	-0.0509180410735639	0.864142759939508	-0.210658423652338
40	PEAC	20240627_MET049_PEACH004.nd2_ZP-8.tif_lp.tif	0.00275581456437896	Rep 2	MET049	WT	saponin	2	32	0.221667814999819	WT_saponin	0.133481748939692	2.5136376403125	1.3297766894548
41	PEAC	20240627_MET049_PEACH004.nd2_ZP-9.tif_lp.tif	0.00481091938172779	Rep 2	MET049	WT	saponin	1	107	0.49613185133785	WT_saponin	-0.0186365225070236	0.963796294694981	-0.0531998402251599
42	PEAC	20240627_MET049_PEACH005.nd2_ZP-1.tif_lp.tif	0.00420158339005881	Rep 2	MET049	WT	saponin	1	101	0.820233470760286	WT_saponin	0.395873548364346	1.93287213865353	0.950746205044438
43	PEAC	20240627_MET049_PEACH005.nd2_ZP-10.tif_lp.tif	0.00317003460665453	Rep 2	MET049	WT	saponin	1	110	0.509468232979998	WT_saponin	0.160764426248	1.46103433098325	0.546990078591356
44	PEAC	20240627_MET049_PEACH005.nd2_ZP-11.tif_lp.tif	0.00480130238918503	Rep 2	MET049	WT	saponin	1	79	0.324071114649996	WT_saponin	-0.0552317740956212	0.854386096878205	-0.227039924135378
45	PEAC	20240627_MET049_PEACH005.nd2_ZP-2.tif_lp.tif	0.00290299375654536	Rep 2	MET049	WT	saponin	1	72	0.530434127431363	WT_saponin	0.321418576960097	2.53777351127893	1.34356331869234
45	PEAC	20240627_MET049_PEACH005.nd2_ZP-2.tif_lp.tif	0.00290299375654536	Rep 2	MET049	WT	saponin	2	128	0.756954308366403	WT_saponin	0.385371107528597	2.03710583971424	1.0265209388036
46	PEAC	20240627_MET049_PEACH005.nd2_ZP-3.tif_lp.tif	0.00407660831504154	Rep 2	MET049	WT	saponin	1	116	0.520881983218715	WT_saponin	0.0479954186738962	1.1014945703101	0.139462383458227
47	PEAC	20240627_MET049_PEACH005.nd2_ZP-4.tif_lp.tif	0.00320882732365407	Rep 2	MET049	WT	saponin	1	86	0.425986124901101	WT_saponin	0.150026975066851	1.54365646204144	0.626351719150805
48	PEAC	20240627_MET049_PEACH005.nd2_ZP-5.tif_lp.tif	0.00486262573683557	Rep 2	MET049	WT	saponin	1	83	0.484000925906003	WT_saponin	0.0804029897486499	1.19921556218589	0.262091010331973
48	PEAC	20240627_MET049_PEACH005.nd2_ZP-5.tif_lp.tif	0.00486262573683557	Rep 2	MET049	WT	saponin	2	77	0.42717632651329	WT_saponin	0.0527541447769512	1.14089481700125	0.190165790762877
49	PEAC	20240627_MET049_PEACH005.nd2_ZP-6.tif_lp.tif	0.00382343603640187	Rep 2	MET049	WT	saponin	1	159	0.592172126052901	WT_saponin	-0.0157542037349955	0.974085340668675	-0.03787992097198
50	PEAC	20240627_MET049_PEACH005.nd2_ZP-7.tif_lp.tif	0.00267519691993979	Rep 2	MET049	WT	saponin	1	75	0.271869995631278	WT_saponin	0.0712302266357931	1.3550154936502	0.438309347877681
51	PEAC	20240627_MET049_PEACH005.nd2_ZP-8.tif_lp.tif	0.00268265113237692	Rep 2	MET049	WT	saponin	1	141	0.622827506624162	WT_saponin	0.244573696959016	1.64658620933793	0.719478048239587
52	PEAC	20240627_MET049_PEACH005.nd2_ZP-9.tif_lp.tif	0.00453012053230991	Rep 2	MET049	WT	saponin	1	102	0.600106825120747	WT_saponin	0.138034530825136	1.2987292952406	0.377100749405285
53	PEAC	20240627_MET049_PEACH006.nd2_ZP-1.tif_lp.tif	0.00276796026956244	Rep 2	MET049	WT	saponin	1	98	0.423514160560444	WT_saponin	0.152254054143325	1.56128435601659	0.642733318644709
54	PEAC	20240627_MET049_PEACH006.nd2_ZP-2.tif_lp.tif	0.00295473524761684	Rep 2	MET049	WT	saponin	1	71	0.322453657398	WT_saponin	0.112667454817205	1.53705845966592	0.620172036769888
55	PEAC	20240627_MET049_PEACH006.nd2_ZP-3.tif_lp.tif	0.00383676521739153	Rep 2	MET049	WT	saponin	1	144	0.689127963734791	WT_saponin	0.136633772430411	1.24730354559535	0.318812604248498
56	PEAC	20240627_MET049_PEACH006.nd2_ZP-4.tif_lp.tif	0.00420407558111118	Rep 2	MET049	WT	saponin	1	88	0.545113308122382	WT_saponin	0.175154656984598	1.47344387391921	0.559192106705145
57	PEAC	20240627_MET049_PEACH006.nd2_ZP-5.tif_lp.tif	0.00253871081441703	Rep 2	MET049	WT	saponin	2	98	0.516029609600082	WT_saponin	0.267235949787213	2.07412684868343	1.05250412865951
57	PEAC	20240627_MET049_PEACH006.nd2_ZP-5.tif_lp.tif	0.00253871081441703	Rep 2	MET049	WT	saponin	1	89	0.562005043961108	WT_saponin	0.336059781477992	2.4873504218886	1.31460977104808
58	PEAC	20240627_MET049_PEACH006.nd2_ZP-6.tif_lp.tif	0.00276109472278991	Rep 2	MET049	WT	saponin	1	78	0.264164188643917	WT_saponin	0.0487988002663046	1.22658608532185	0.294648489915616
59	PEAC	20240627_MET049_PEACH006.nd2_ZP-7.tif_lp.tif	0.00268694443732315	Rep 2	MET049	WT	saponin	1	154	0.578789967112243	WT_saponin	0.165000523764478	1.39875479284716	0.484143074618989
60	PEAC	20240627_MET049_PEACH006.nd2_ZP-8.tif_lp.tif	0.00259605422504902	Rep 2	MET049	WT	saponin	1	111	0.359456779202446	WT_saponin	0.0712947602220054	1.24741206517867	0.318938118085912
61	PEAC	20240627_MET049_PEACH006.nd2_ZP-9.tif_lp.tif	0.0039702718604467	Rep 2	MET049	WT	saponin	1	74	0.634805836249143	WT_saponin	0.341005718576087	2.1606725050926	1.11148041829472
62	PEAC	20240627_MET049_PEACH007.nd2_ZP-1.tif_lp.tif	0.00362678378929217	Rep 2	MET049	WT	saponin	1	63	0.315037772292271	WT_saponin	0.0865503935668643	1.37879726245571	0.463410339410004
62	PEAC	20240627_MET049_PEACH007.nd2_ZP-1.tif_lp.tif	0.00362678378929217	Rep 2	MET049	WT	saponin	2	105	0.463279173243791	WT_saponin	0.0824668753681125	1.21655517909518	0.282801757844441
62	PEAC	20240627_MET049_PEACH007.nd2_ZP-1.tif_lp.tif	0.00362678378929217	Rep 2	MET049	WT	saponin	3	52	0.203112843213603	WT_saponin	0.0145200861704098	1.07699174877159	0.107007196909126
63	PEAC	20240627_MET049_PEACH007.nd2_ZP-10.tif_lp.tif	0.00380757205281864	Rep 2	MET049	WT	saponin	1	68	0.411276423605159	WT_saponin	0.152361524013491	1.58846178514168	0.667630382434306
63	PEAC	20240627_MET049_PEACH007.nd2_ZP-10.tif_lp.tif	0.00380757205281864	Rep 2	MET049	WT	saponin	2	102	0.370916306041181	WT_saponin	-0.0174560433463206	0.955053331232643	-0.0663467978053724
64	PEAC	20240627_MET049_PEACH007.nd2_ZP-11.tif_lp.tif	0.00310349764142718	Rep 2	MET049	WT	saponin	3	93	0.382635239046067	WT_saponin	0.0940099583933396	1.32571629962814	0.406772074914774
64	PEAC	20240627_MET049_PEACH007.nd2_ZP-11.tif_lp.tif	0.00310349764142718	Rep 2	MET049	WT	saponin	1	110	1.05746548715979	WT_saponin	0.716080746602799	3.09757690233744	1.63114010003936
64	PEAC	20240627_MET049_PEACH007.nd2_ZP-11.tif_lp.tif	0.00310349764142718	Rep 2	MET049	WT	saponin	2	66	0.266529339365661	WT_saponin	0.0616984950314675	1.30121681737933	0.379861373505342
65	PEAC	20240627_MET049_PEACH007.nd2_ZP-12.tif_lp.tif	0.004073733716317	Rep 2	MET049	WT	saponin	1	86	0.44031434552744	WT_saponin	0.0899732459241784	1.25681613155313	0.329773603219555
66	PEAC	20240627_MET049_PEACH007.nd2_ZP-13.tif_lp.tif	0.00426539923097364	Rep 2	MET049	WT	saponin	1	59	0.315236140042543	WT_saponin	0.0635775854150984	1.25263431044185	0.324965300921357
67	PEAC	20240627_MET049_PEACH007.nd2_ZP-14.tif_lp.tif	0.00349882329061308	Rep 2	MET049	WT	saponin	1	85	0.369756625965238	WT_saponin	0.0723566462631257	1.2432974149346	0.314171451439591
68	PEAC	20240627_MET049_PEACH007.nd2_ZP-15.tif_lp.tif	0.00318310036573749	Rep 2	MET049	WT	saponin	1	144	0.535027090460062	WT_saponin	0.0766606377938641	1.1672474880043	0.223110483805941
69	PEAC	20240627_MET049_PEACH007.nd2_ZP-16.tif_lp.tif	0.00324145363200065	Rep 2	MET049	WT	saponin	1	40	0.130830853711814	WT_saponin	0.00117270843178754	1.00904461828646	0.0129899694466537
69	PEAC	20240627_MET049_PEACH007.nd2_ZP-16.tif_lp.tif	0.00324145363200065	Rep 2	MET049	WT	saponin	2	273	1.23047229414806	WT_saponin	0.345555452611879	1.3904948311437	0.475598381795555
69	PEAC	20240627_MET049_PEACH007.nd2_ZP-16.tif_lp.tif	0.00324145363200065	Rep 2	MET049	WT	saponin	3	186	0.803021302446723	WT_saponin	0.200110926894601	1.33190824873655	0.413494702790613
70	PEAC	20240627_MET049_PEACH007.nd2_ZP-17.tif_lp.tif	0.00360070236235634	Rep 2	MET049	WT	saponin	1	120	0.379537652013823	WT_saponin	-0.0525466314689376	0.878388005586798	-0.18706974045157
70	PEAC	20240627_MET049_PEACH007.nd2_ZP-17.tif_lp.tif	0.00360070236235634	Rep 2	MET049	WT	saponin	2	44	0.186572064878419	WT_saponin	0.02814116093474	1.1776241896893	0.235879211346535
71	PEAC	20240627_MET049_PEACH007.nd2_ZP-18.tif_lp.tif	0.00351026527239994	Rep 2	MET049	WT	saponin	1	76	0.590020608156919	WT_saponin	0.323240447454524	2.21163600248038	1.14511396214206
72	PEAC	20240627_MET049_PEACH007.nd2_ZP-19.tif_lp.tif	0.0032039195548067	Rep 2	MET049	WT	saponin	1	57	0.365850316826254	WT_saponin	0.183226902202272	2.00330454656941	1.00238175935677
72	PEAC	20240627_MET049_PEACH007.nd2_ZP-19.tif_lp.tif	0.0032039195548067	Rep 2	MET049	WT	saponin	2	127	0.91665523359552	WT_saponin	0.50975745013507	2.25278994100152	1.17171279728226
73	PEAC	20240627_MET049_PEACH007.nd2_ZP-2.tif_lp.tif	0.00384255042442909	Rep 2	MET049	WT	saponin	1	72	0.637979715596884	WT_saponin	0.36131608503799	2.30597608477879	1.20537755091251
73	PEAC	20240627_MET049_PEACH007.nd2_ZP-2.tif_lp.tif	0.00384255042442909	Rep 2	MET049	WT	saponin	2	46	0.294819569215178	WT_saponin	0.11806224969144	1.66793414841067	0.738062330966772
73	PEAC	20240627_MET049_PEACH007.nd2_ZP-2.tif_lp.tif	0.00384255042442909	Rep 2	MET049	WT	saponin	3	76	0.391271847998723	WT_saponin	0.0992380157421128	1.33981684579241	0.422035796409308
74	PEAC	20240627_MET049_PEACH007.nd2_ZP-20.tif_lp.tif	0.00403865237207808	Rep 2	MET049	WT	saponin	2	51	0.450308997649699	WT_saponin	0.244337726673718	2.18627090815111	1.12847218126148
74	PEAC	20240627_MET049_PEACH007.nd2_ZP-20.tif_lp.tif	0.00403865237207808	Rep 2	MET049	WT	saponin	1	134	0.93534753844142	WT_saponin	0.394168120582957	1.72835016923361	0.78939554171264
75	PEAC	20240627_MET049_PEACH007.nd2_ZP-21.tif_lp.tif	0.00420807496153956	Rep 2	MET049	WT	saponin	1	73	0.606469830963761	WT_saponin	0.299280358771373	1.97425330573809	0.981307106049208
76	PEAC	20240627_MET049_PEACH007.nd2_ZP-22.tif_lp.tif	0.00266622659286439	Rep 2	MET049	WT	saponin	1	123	0.436148625100031	WT_saponin	0.108202754177711	1.32994089504283	0.411362131197625
77	PEAC	20240627_MET049_PEACH007.nd2_ZP-3.tif_lp.tif	0.00307194955079887	Rep 2	MET049	WT	saponin	1	78	0.509498748229817	WT_saponin	0.269886683267505	2.126348472102	1.08837804925662
78	PEAC	20240627_MET049_PEACH007.nd2_ZP-4.tif_lp.tif	0.00512848312790329	Rep 2	MET049	WT	saponin	1	54	0.331944767851382	WT_saponin	0.0550066789446046	1.19862446210178	0.261379722532417
78	PEAC	20240627_MET049_PEACH007.nd2_ZP-4.tif_lp.tif	0.00512848312790329	Rep 2	MET049	WT	saponin	2	101	0.632669578772038	WT_saponin	0.114692782853806	1.22142455754314	0.288564756916967
79	PEAC	20240627_MET049_PEACH007.nd2_ZP-5.tif_lp.tif	0.0039266361618921	Rep 2	MET049	WT	saponin	1	175	0.78251317399554	WT_saponin	0.0953518456644229	1.13876194968072	0.187466193131316
80	PEAC	20240627_MET049_PEACH007.nd2_ZP-6.tif_lp.tif	0.00217222115768526	Rep 2	MET049	WT	saponin	1	85	0.224093995522708	WT_saponin	0.0394551971194603	1.21368855008085	0.279398252812029
80	PEAC	20240627_MET049_PEACH007.nd2_ZP-6.tif_lp.tif	0.00217222115768526	Rep 2	MET049	WT	saponin	2	91	0.452750446042046	WT_saponin	0.255078320692687	2.29041118084743	1.19560661811222
81	PEAC	20240627_MET049_PEACH007.nd2_ZP-7.tif_lp.tif	0.00330533669036942	Rep 2	MET049	WT	saponin	2	92	0.795986885670573	WT_saponin	0.491895910156586	2.61759456795837	1.38824165950949
81	PEAC	20240627_MET049_PEACH007.nd2_ZP-7.tif_lp.tif	0.00330533669036942	Rep 2	MET049	WT	saponin	1	64	0.213794156210497	WT_saponin	0.00225260802685406	1.01064853711337	0.0152813731857155
82	PEAC	20240627_MET049_PEACH007.nd2_ZP-8.tif_lp.tif	0.00468095095250765	Rep 2	MET049	WT	saponin	1	87	0.519981700927019	WT_saponin	0.112738968058854	1.27683481854874	0.352571898670619
82	PEAC	20240627_MET049_PEACH007.nd2_ZP-8.tif_lp.tif	0.00468095095250765	Rep 2	MET049	WT	saponin	2	89	0.599496463313699	WT_saponin	0.182891828540518	1.43900574615569	0.525072352977282
83	PEAC	20240627_MET049_PEACH007.nd2_ZP-9.tif_lp.tif	0.00256768057258251	Rep 2	MET049	WT	saponin	1	79	0.281788360327482	WT_saponin	0.0789415950934637	1.38916861702178	0.474221723996716
84	PEAC	20240627_MET049_PEACH008.nd2_ZP-1.tif_lp.tif	0.00354215104502476	Rep 2	MET049	WT	saponin	1	100	0.49753567809239	WT_saponin	0.143320573589914	1.40461451747299	0.490174251417176
84	PEAC	20240627_MET049_PEACH008.nd2_ZP-1.tif_lp.tif	0.00354215104502476	Rep 2	MET049	WT	saponin	2	206	1.34230565978214	WT_saponin	0.612622544507041	1.83957341438012	0.87937125307015
85	PEAC	20240627_MET049_PEACH008.nd2_ZP-10.tif_lp.tif	0.00284787095111349	Rep 2	MET049	WT	saponin	1	114	0.513557648984715	WT_saponin	0.188900360557777	1.58184543298891	0.661608636501792
86	PEAC	20240627_MET049_PEACH008.nd2_ZP-11.tif_lp.tif	0.00291703565930336	Rep 2	MET049	WT	saponin	1	233	1.20247197546996	WT_saponin	0.522802666852279	1.76920152230437	0.82309838871254
87	PEAC	20240627_MET049_PEACH008.nd2_ZP-12.tif_lp.tif	0.00467458335844205	Rep 2	MET049	WT	saponin	1	164	0.525490197585896	WT_saponin	-0.241141473198601	0.685453285602146	-0.544869746791801
88	PEAC	20240627_MET049_PEACH008.nd2_ZP-13.tif_lp.tif	0.00387486456055367	Rep 2	MET049	WT	saponin	1	94	0.370778978802264	WT_saponin	0.00654171011021881	1.01796002406264	0.0256809069745118
88	PEAC	20240627_MET049_PEACH008.nd2_ZP-13.tif_lp.tif	0.00387486456055367	Rep 2	MET049	WT	saponin	2	136	0.61788358585909	WT_saponin	0.090902005623791	1.17249560332489	0.229582512870056
89	PEAC	20240627_MET049_PEACH008.nd2_ZP-2.tif_lp.tif	0.00362058864550644	Rep 2	MET049	WT	saponin	3	24	0.205508507788181	WT_saponin	0.118614380296027	2.3650448392699	1.24186753611397
89	PEAC	20240627_MET049_PEACH008.nd2_ZP-2.tif_lp.tif	0.00362058864550644	Rep 2	MET049	WT	saponin	1	40	0.185748079093173	WT_saponin	0.0409245332729155	1.28258204176072	0.359051112347496
89	PEAC	20240627_MET049_PEACH008.nd2_ZP-2.tif_lp.tif	0.00362058864550644	Rep 2	MET049	WT	saponin	2	312	1.88706800946966	WT_saponin	0.757444352071649	1.67052805340175	0.740304210247711
90	PEAC	20240627_MET049_PEACH008.nd2_ZP-3.tif_lp.tif	0.00394615263921813	Rep 2	MET049	WT	saponin	1	89	0.289188983850181	WT_saponin	-0.0620186010402323	0.823413264096833	-0.280311406135159
91	PEAC	20240627_MET049_PEACH008.nd2_ZP-4.tif_lp.tif	0.00432837863091511	Rep 2	MET049	WT	saponin	1	72	0.290592816891149	WT_saponin	-0.021050444534739	0.932453394184026	-0.10089647639337
91	PEAC	20240627_MET049_PEACH008.nd2_ZP-4.tif_lp.tif	0.00432837863091511	Rep 2	MET049	WT	saponin	2	163	0.9965362213552	WT_saponin	0.291010504516037	1.41247327711851	0.498223573132573
92	PEAC	20240627_MET049_PEACH008.nd2_ZP-5.tif_lp.tif	0.00300299198396744	Rep 2	MET049	WT	saponin	1	92	0.426642262609676	WT_saponin	0.150367000084671	1.54426516044325	0.626920494064435
93	PEAC	20240627_MET049_PEACH008.nd2_ZP-6.tif_lp.tif	0.00325798206050128	Rep 2	MET049	WT	saponin	1	127	0.420111392159015	WT_saponin	0.0063476704753529	1.01534129297156	0.0219647509716658
94	PEAC	20240627_MET049_PEACH008.nd2_ZP-7.tif_lp.tif	0.00300118649693487	Rep 2	MET049	WT	saponin	1	71	0.378713669953868	WT_saponin	0.165629428671492	1.77729553192065	0.829683595258668
95	PEAC	20240627_MET049_PEACH008.nd2_ZP-8.tif_lp.tif	0.00303438404008759	Rep 2	MET049	WT	saponin	1	115	0.547951486194506	WT_saponin	0.198997321584433	1.57026779378546	0.651010617601443
96	PEAC	20240627_MET049_PEACH008.nd2_ZP-9.tif_lp.tif	0.00358076647025387	Rep 2	MET049	WT	saponin	1	70	0.312977806897834	WT_saponin	0.0623241539800628	1.24864650187448	0.320365100503745
97	PEAC	20240627_MET049_PEACH010.nd2_ZP-1.tif_lp.tif	0.0021082233710016	Rep 2	MET049	WT	saponin	1	84	0.2209964140784	WT_saponin	0.0439056509142648	1.24792739118512	0.319533995558715
98	PEAC	20240627_MET049_PEACH010.nd2_ZP-10.tif_lp.tif	0.00350719650129343	Rep 2	MET049	WT	saponin	2	185	1.17184711992741	WT_saponin	0.523015767188121	1.80608892430987	0.852868926873344
98	PEAC	20240627_MET049_PEACH010.nd2_ZP-10.tif_lp.tif	0.00350719650129343	Rep 2	MET049	WT	saponin	1	93	1.21766996197402	WT_saponin	0.891500687353736	3.7332454548074	1.90043036660826
99	PEAC	20240627_MET049_PEACH010.nd2_ZP-11.tif_lp.tif	0.0030928915197199	Rep 2	MET049	WT	saponin	1	81	0.42941940529272	WT_saponin	0.178895192195407	1.7140834412118	0.777437341242938
99	PEAC	20240627_MET049_PEACH010.nd2_ZP-11.tif_lp.tif	0.0030928915197199	Rep 2	MET049	WT	saponin	2	94	0.278767070965841	WT_saponin	-0.0119647318878296	0.958846153842166	-0.0606287404303159
99	PEAC	20240627_MET049_PEACH010.nd2_ZP-11.tif_lp.tif	0.0030928915197199	Rep 2	MET049	WT	saponin	3	73	0.228366521885619	WT_saponin	0.00258544094606555	1.01145109650156	0.0164265675083987
100	PEAC	20240627_MET049_PEACH010.nd2_ZP-12.tif_lp.tif	0.00366136483190347	Rep 2	MET049	WT	saponin	1	257	1.16493478743359	WT_saponin	0.223964025634404	1.23801379886253	0.308027394874959
100	PEAC	20240627_MET049_PEACH010.nd2_ZP-12.tif_lp.tif	0.00366136483190347	Rep 2	MET049	WT	saponin	2	125	0.504829487763345	WT_saponin	0.0471588837754121	1.10304110284665	0.141486551371896
101	PEAC	20240627_MET049_PEACH010.nd2_ZP-13.tif_lp.tif	0.00408891474234617	Rep 2	MET049	WT	saponin	4	192	0.886320307152346	WT_saponin	0.10124867662188	1.12896743772727	0.175003875741685
101	PEAC	20240627_MET049_PEACH010.nd2_ZP-13.tif_lp.tif	0.00408891474234617	Rep 2	MET049	WT	saponin	5	116	0.558205550536513	WT_saponin	0.0838914404243571	1.17686895379208	0.234953682959234
101	PEAC	20240627_MET049_PEACH010.nd2_ZP-13.tif_lp.tif	0.00408891474234617	Rep 2	MET049	WT	saponin	1	71	0.26640726509504	WT_saponin	-0.0239056816115382	0.917655475297491	-0.123975485227854
101	PEAC	20240627_MET049_PEACH010.nd2_ZP-13.tif_lp.tif	0.00408891474234617	Rep 2	MET049	WT	saponin	2	131	0.503471434116364	WT_saponin	-0.0321763971309853	0.939929940431093	-0.0893748682666989
101	PEAC	20240627_MET049_PEACH010.nd2_ZP-13.tif_lp.tif	0.00408891474234617	Rep 2	MET049	WT	saponin	3	112	0.58138400153257	WT_saponin	0.123425550389798	1.26951255093515	0.344274658146028
102	PEAC	20240627_MET049_PEACH010.nd2_ZP-14.tif_lp.tif	0.00320965394053589	Rep 2	MET049	WT	saponin	1	72	0.493232632754371	WT_saponin	0.262137549035786	2.1343276750751	1.09378168455756
103	PEAC	20240627_MET049_PEACH010.nd2_ZP-15.tif_lp.tif	0.00375885315925492	Rep 2	MET049	WT	saponin	3	270	1.38883042708039	WT_saponin	0.373940074081566	1.3684536688881	0.452546590861531
103	PEAC	20240627_MET049_PEACH010.nd2_ZP-15.tif_lp.tif	0.00375885315925492	Rep 2	MET049	WT	saponin	1	78	0.795986889395863	WT_saponin	0.502796342973979	2.71491321637119	1.44090608226095
103	PEAC	20240627_MET049_PEACH010.nd2_ZP-15.tif_lp.tif	0.00375885315925492	Rep 2	MET049	WT	saponin	2	50	0.290104529587552	WT_saponin	0.102161871624806	1.54358000856334	0.626280264272124
103	PEAC	20240627_MET049_PEACH010.nd2_ZP-15.tif_lp.tif	0.00375885315925492	Rep 2	MET049	WT	saponin	4	132	0.610879696207121	WT_saponin	0.114711079185472	1.23119374190582	0.300057803653044
104	PEAC	20240627_MET049_PEACH010.nd2_ZP-16.tif_lp.tif	0.00294886123351711	Rep 2	MET049	WT	saponin	1	92	0.597131312824786	WT_saponin	0.325836079341211	2.20103871769992	1.13818452339502
105	PEAC	20240627_MET049_PEACH010.nd2_ZP-17.tif_lp.tif	0.00271847351082258	Rep 2	MET049	WT	saponin	3	59	0.196963456226513	WT_saponin	0.0365735190879805	1.22802876377707	0.296344352949571
105	PEAC	20240627_MET049_PEACH010.nd2_ZP-17.tif_lp.tif	0.00271847351082258	Rep 2	MET049	WT	saponin	1	215	0.814480823697522	WT_saponin	0.230009018870667	1.39353313020601	0.478747301843043
105	PEAC	20240627_MET049_PEACH010.nd2_ZP-17.tif_lp.tif	0.00271847351082258	Rep 2	MET049	WT	saponin	2	42	0.166079196613282	WT_saponin	0.0519033091587335	1.45459080998513	0.540613366583019
106	PEAC	20240627_MET049_PEACH010.nd2_ZP-18.tif_lp.tif	0.0029024107907818	Rep 2	MET049	WT	saponin	1	151	0.534004733199254	WT_saponin	0.0957407037912015	1.21845439590494	0.28505225513757
107	PEAC	20240627_MET049_PEACH010.nd2_ZP-19.tif_lp.tif	0.00295869618555428	Rep 2	MET049	WT	saponin	1	103	0.374441140796989	WT_saponin	0.0696954336848987	1.22870029686509	0.297133058139362
107	PEAC	20240627_MET049_PEACH010.nd2_ZP-19.tif_lp.tif	0.00295869618555428	Rep 2	MET049	WT	saponin	2	165	0.648065927904099	WT_saponin	0.159881057287644	1.3275010491123	0.408713001178971
108	PEAC	20240627_MET049_PEACH010.nd2_ZP-2.tif_lp.tif	0.00342723767185169	Rep 2	MET049	WT	saponin	1	76	0.244312199763954	WT_saponin	-0.0161578632967748	0.93796652441779	-0.0923916603324771
108	PEAC	20240627_MET049_PEACH010.nd2_ZP-2.tif_lp.tif	0.00342723767185169	Rep 2	MET049	WT	saponin	2	74	0.236697947606444	WT_saponin	-0.0169176401105807	0.933294162780495	-0.0995962224954201
109	PEAC	20240627_MET049_PEACH010.nd2_ZP-3.tif_lp.tif	0.00247475365815856	Rep 2	MET049	WT	saponin	1	79	0.438864737516269	WT_saponin	0.243359198521743	2.24476881715641	1.16656687324442
110	PEAC	20240627_MET049_PEACH010.nd2_ZP-4.tif_lp.tif	0.00248223114912305	Rep 2	MET049	WT	saponin	1	180	0.997940042754635	WT_saponin	0.551138435912486	2.23351936849054	1.15931876536608
111	PEAC	20240627_MET049_PEACH010.nd2_ZP-5.tif_lp.tif	0.00233000819259065	Rep 2	MET049	WT	saponin	1	138	0.65792325977236	WT_saponin	0.33638212919485	2.04615583266341	1.03291602311332
112	PEAC	20240627_MET049_PEACH010.nd2_ZP-6.tif_lp.tif	0.0029819820477035	Rep 2	MET049	WT	saponin	1	72	0.236667430959642	WT_saponin	0.0219647235249898	1.10230296481788	0.140520799016977
112	PEAC	20240627_MET049_PEACH010.nd2_ZP-6.tif_lp.tif	0.0029819820477035	Rep 2	MET049	WT	saponin	2	68	0.343205926008523	WT_saponin	0.140431146764684	1.69254740302696	0.759196239799822
112	PEAC	20240627_MET049_PEACH010.nd2_ZP-6.tif_lp.tif	0.0029819820477035	Rep 2	MET049	WT	saponin	3	78	0.567788212327287	WT_saponin	0.335193612606414	2.44110659924463	1.28753529669369
113	PEAC	20240627_MET049_PEACH010.nd2_ZP-7.tif_lp.tif	0.00294010755038934	Rep 2	MET049	WT	saponin	1	170	1.11787595483474	WT_saponin	0.618057671268557	2.23656475081049	1.16128452642699
114	PEAC	20240627_MET049_PEACH010.nd2_ZP-8.tif_lp.tif	0.00279916718604493	Rep 2	MET049	WT	saponin	1	84	0.519676518859342	WT_saponin	0.284546475231567	2.210166386402	1.14415498310143
115	PEAC	20240627_MET049_PEACH010.nd2_ZP-9.tif_lp.tif	0.00338508204409951	Rep 2	MET049	WT	saponin	1	135	0.4684214561712	WT_saponin	0.0114353802177662	1.02502347624905	0.0356569523455728
116	PEAC	20240627_MET049_PEACH011.nd2_ZP-1.tif_lp.tif	0.00317969842281892	Rep 2	MET049	WT	saponin	1	72	0.423910895362496	WT_saponin	0.194972608919534	1.85163828186558	0.888802295181792
117	PEAC	20240627_MET049_PEACH011.nd2_ZP-10.tif_lp.tif	0.00338154466619374	Rep 2	MET049	WT	saponin	1	77	0.32794690458104	WT_saponin	0.0675679652841219	1.25949858105487	0.332849496739675
117	PEAC	20240627_MET049_PEACH011.nd2_ZP-10.tif_lp.tif	0.00338154466619374	Rep 2	MET049	WT	saponin	2	45	0.338750290684402	WT_saponin	0.186580780705684	2.22613775080026	1.15454286772373
117	PEAC	20240627_MET049_PEACH011.nd2_ZP-10.tif_lp.tif	0.00338154466619374	Rep 2	MET049	WT	saponin	3	117	0.443381405901164	WT_saponin	0.0477406799564958	1.12066674845595	0.164357329144711
118	PEAC	20240627_MET049_PEACH011.nd2_ZP-11.tif_lp.tif	0.00321622865803538	Rep 2	MET049	WT	saponin	1	74	0.344594499329105	WT_saponin	0.106593578634487	1.44787044656545	0.533932517849741
119	PEAC	20240627_MET049_PEACH011.nd2_ZP-12.tif_lp.tif	0.00369262496007523	Rep 2	MET049	WT	saponin	1	56	0.37776760966517	WT_saponin	0.170980611900958	1.82684411374798	0.869353532751524
119	PEAC	20240627_MET049_PEACH011.nd2_ZP-12.tif_lp.tif	0.00369262496007523	Rep 2	MET049	WT	saponin	2	62	0.407934698276222	WT_saponin	0.178991950751558	1.78181970246633	0.833351361822013
119	PEAC	20240627_MET049_PEACH011.nd2_ZP-12.tif_lp.tif	0.00369262496007523	Rep 2	MET049	WT	saponin	3	200	0.983733898494393	WT_saponin	0.245208906479347	1.33202519769886	0.413621373889169
119	PEAC	20240627_MET049_PEACH011.nd2_ZP-12.tif_lp.tif	0.00369262496007523	Rep 2	MET049	WT	saponin	4	56	0.466910816496238	WT_saponin	0.260123818732025	2.25793121204182	1.17500153502243
120	PEAC	20240627_MET049_PEACH011.nd2_ZP-13.tif_lp.tif	0.00354042208291651	Rep 2	MET049	WT	saponin	1	64	0.43009079946205	WT_saponin	0.203503786155394	1.89812643357445	0.924576092999565
121	PEAC	20240627_MET049_PEACH011.nd2_ZP-14.tif_lp.tif	0.00375783528966917	Rep 2	MET049	WT	saponin	1	112	0.408926532138139	WT_saponin	-0.0119510203048084	0.971604519567652	-0.0415588939804082
121	PEAC	20240627_MET049_PEACH011.nd2_ZP-14.tif_lp.tif	0.00375783528966917	Rep 2	MET049	WT	saponin	2	61	0.274723435519263	WT_saponin	0.0454954828494435	1.19847266583136	0.261197005091137
121	PEAC	20240627_MET049_PEACH011.nd2_ZP-14.tif_lp.tif	0.00375783528966917	Rep 2	MET049	WT	saponin	3	86	0.483115898445249	WT_saponin	0.1599420635337	1.49491031220852	0.580058931906068
122	PEAC	20240627_MET049_PEACH011.nd2_ZP-15.tif_lp.tif	0.00336959080701789	Rep 2	MET049	WT	saponin	2	72	0.225696192821488	WT_saponin	-0.0169143452838005	0.930281901949125	-0.104260134669742
122	PEAC	20240627_MET049_PEACH011.nd2_ZP-15.tif_lp.tif	0.00336959080701789	Rep 2	MET049	WT	saponin	1	92	0.378942555980757	WT_saponin	0.0689402017351107	1.2223860586571	0.289699994607895
123	PEAC	20240627_MET049_PEACH011.nd2_ZP-16.tif_lp.tif	0.00278899636363212	Rep 2	MET049	WT	saponin	1	90	0.537819493561983	WT_saponin	0.286809820835092	2.1426245758551	1.09937908753195
124	PEAC	20240627_MET049_PEACH011.nd2_ZP-17.tif_lp.tif	0.00314913335557256	Rep 2	MET049	WT	saponin	1	93	0.394827198470011	WT_saponin	0.101957796401763	1.348133999939	0.430963902632109
124	PEAC	20240627_MET049_PEACH011.nd2_ZP-17.tif_lp.tif	0.00314913335557256	Rep 2	MET049	WT	saponin	2	38	0.234775316435844	WT_saponin	0.115108248924086	1.96190415055318	0.972254559957029
125	PEAC	20240627_MET049_PEACH011.nd2_ZP-2.tif_lp.tif	0.00365759856509466	Rep 2	MET049	WT	saponin	1	88	0.406729236943647	WT_saponin	0.084860563215317	1.263649650127	0.337596528320232
126	PEAC	20240627_MET049_PEACH011.nd2_ZP-3.tif_lp.tif	0.00355544671779726	Rep 2	MET049	WT	saponin	2	44	0.208545056404546	WT_saponin	0.0521054008214666	1.33307028596592	0.414752848349804
126	PEAC	20240627_MET049_PEACH011.nd2_ZP-3.tif_lp.tif	0.00355544671779726	Rep 2	MET049	WT	saponin	1	111	0.37396811041981	WT_saponin	-0.0206864752556856	0.947583339947061	-0.0776752610063951
127	PEAC	20240627_MET049_PEACH011.nd2_ZP-4.tif_lp.tif	0.00284104826033853	Rep 2	MET049	WT	saponin	1	100	0.595880074892193	WT_saponin	0.31177524885834	2.09739511718534	1.0685986687343
128	PEAC	20240627_MET049_PEACH011.nd2_ZP-5.tif_lp.tif	0.00256754841123308	Rep 2	MET049	WT	saponin	1	110	0.282764934701845	WT_saponin	0.000334609466205726	1.00118475048997	0.0017082219478717
129	PEAC	20240627_MET049_PEACH011.nd2_ZP-6.tif_lp.tif	0.00345537401214318	Rep 2	MET049	WT	saponin	2	59	0.407660034717992	WT_saponin	0.203792968001544	1.99963653415877	0.999737790989936
129	PEAC	20240627_MET049_PEACH011.nd2_ZP-6.tif_lp.tif	0.00345537401214318	Rep 2	MET049	WT	saponin	1	125	0.478843373712152	WT_saponin	0.0469216221942544	1.10863454324622	0.148783865464944
130	PEAC	20240627_MET049_PEACH011.nd2_ZP-7.tif_lp.tif	0.00405975152702119	Rep 2	MET049	WT	saponin	1	26	0.12175173824653	WT_saponin	0.0161981985439793	1.1534595484872	0.205967409985158
130	PEAC	20240627_MET049_PEACH011.nd2_ZP-7.tif_lp.tif	0.00405975152702119	Rep 2	MET049	WT	saponin	2	175	0.89382774499245	WT_saponin	0.183371227763741	1.25810337904848	0.331250474135136
130	PEAC	20240627_MET049_PEACH011.nd2_ZP-7.tif_lp.tif	0.00405975152702119	Rep 2	MET049	WT	saponin	3	66	0.303959724027663	WT_saponin	0.0360161232442647	1.13441680689131	0.181950812019341
130	PEAC	20240627_MET049_PEACH011.nd2_ZP-7.tif_lp.tif	0.00405975152702119	Rep 2	MET049	WT	saponin	4	100	0.334996567573398	WT_saponin	-0.0709785851287209	0.825165198765746	-0.277245117854445
131	PEAC	20240627_MET049_PEACH011.nd2_ZP-8.tif_lp.tif	0.00355969151608678	Rep 2	MET049	WT	saponin	1	126	0.757000091020018	WT_saponin	0.308478959993083	1.68776906739442	0.755117517719954
132	PEAC	20240627_MET049_PEACH011.nd2_ZP-9.tif_lp.tif	0.00341842097292255	Rep 2	MET049	WT	saponin	4	47	0.348256662487984	WT_saponin	0.187590876760624	2.16758447301876	1.1160882178672
132	PEAC	20240627_MET049_PEACH011.nd2_ZP-9.tif_lp.tif	0.00341842097292255	Rep 2	MET049	WT	saponin	1	104	0.365194172831252	WT_saponin	0.00967839164730666	1.02722352187876	0.0387501435048168
132	PEAC	20240627_MET049_PEACH011.nd2_ZP-9.tif_lp.tif	0.00341842097292255	Rep 2	MET049	WT	saponin	2	21	0.0600747691933066	WT_saponin	-0.0117120712380671	0.836849328265626	-0.256960200823164
132	PEAC	20240627_MET049_PEACH011.nd2_ZP-9.tif_lp.tif	0.00341842097292255	Rep 2	MET049	WT	saponin	3	142	1.2139467629604	WT_saponin	0.728530984805402	2.50083911069896	1.32241224597829
402	HELI	20240825_MET062_HELIUM_001.nd2_ZP-1-1.tif_lp.tif	0.00201969912989692	Rep 3	MET062	WT	saponin	1	99	0.311589228222147	WT_saponin	0.111639014362351	1.5583340583003	0.640004535448745
402	HELI	20240825_MET062_HELIUM_001.nd2_ZP-1-1.tif_lp.tif	0.00201969912989692	Rep 3	MET062	WT	saponin	2	81	0.317509730812162	WT_saponin	0.153914101290512	1.94082037362827	0.956666600242432
402	HELI	20240825_MET062_HELIUM_001.nd2_ZP-1-1.tif_lp.tif	0.00201969912989692	Rep 3	MET062	WT	saponin	3	79	0.440329601755366	WT_saponin	0.280773370493509	2.75971422910282	1.46451888236524
402	HELI	20240825_MET062_HELIUM_001.nd2_ZP-1-1.tif_lp.tif	0.00201969912989692	Rep 3	MET062	WT	saponin	4	87	0.380590528715402	WT_saponin	0.20487670441437	2.16596804622143	1.11501195952153
403	HELI	20240825_MET062_HELIUM_001.nd2_ZP-1-2.tif_lp.tif	0.00222835413331709	Rep 3	MET062	WT	saponin	1	89	0.226703288266435	WT_saponin	0.0283797704012139	1.14309836123672	0.19294954980167
403	HELI	20240825_MET062_HELIUM_001.nd2_ZP-1-2.tif_lp.tif	0.00222835413331709	Rep 3	MET062	WT	saponin	2	140	0.540138861397281	WT_saponin	0.228169282732888	1.73138311661582	0.791924996388457
404	HELI	20240825_MET062_HELIUM_001.nd2_ZP-1-3.tif_lp.tif	0.00190433027430312	Rep 3	MET062	WT	saponin	1	100	0.236606393475085	WT_saponin	0.0461733660447733	1.24246511578287	0.313205346360147
405	HELI	20240825_MET062_HELIUM_001.nd2_ZP-2-1.tif_lp.tif	0.00188048085787347	Rep 3	MET062	WT	saponin	1	70	0.136217288440093	WT_saponin	0.00458362838895066	1.03482109657339	0.0493813712067727
405	HELI	20240825_MET062_HELIUM_001.nd2_ZP-2-1.tif_lp.tif	0.00188048085787347	Rep 3	MET062	WT	saponin	2	99	0.326497292378917	WT_saponin	0.140329687449444	1.75378145141097	0.810468976625089
406	HELI	20240825_MET062_HELIUM_001.nd2_ZP-3-1.tif_lp.tif	0.00184796875669756	Rep 3	MET062	WT	saponin	1	79	0.248157474212348	WT_saponin	0.102167942433241	1.6998306055795	0.765390983617735
407	HELI	20240825_MET062_HELIUM_001.nd2_ZP-4-1.tif_lp.tif	0.00183438089124717	Rep 3	MET062	WT	saponin	1	135	0.278431372484192	WT_saponin	0.0307899521658243	1.12433280396406	0.169069138371369
408	HELI	20240825_MET062_HELIUM_001.nd2_ZP-5-1.tif_lp.tif	0.00198622751084264	Rep 3	MET062	WT	saponin	1	124	0.276142519665882	WT_saponin	0.0298503083213946	1.12119875069717	0.165042041951824
409	HELI	20240825_MET062_HELIUM_002.nd2_ZP-1-1.tif_lp.tif	0.0023375696728066	Rep 3	MET062	WT	saponin	1	101	0.226810101419687	WT_saponin	-0.00928443553377967	0.960674924318094	-0.0578797642145034
409	HELI	20240825_MET062_HELIUM_002.nd2_ZP-1-1.tif_lp.tif	0.0023375696728066	Rep 3	MET062	WT	saponin	2	123	0.680796534754336	WT_saponin	0.393275464999124	2.36781441907527	1.24355601205992
410	HELI	20240825_MET062_HELIUM_002.nd2_ZP-3-1.tif_lp.tif	0.00198141604719266	Rep 3	MET062	WT	saponin	1	74	0.190218966919929	WT_saponin	0.043594179427672	1.29731793766436	0.375532088595906
411	HELI	20240825_MET062_HELIUM_002.nd2_ZP-4-1.tif_lp.tif	0.00233650026333188	Rep 3	MET062	WT	saponin	1	149	0.369802395580336	WT_saponin	0.021663856343886	1.06222768783772	0.0870930400654684
412	HELI	20240825_MET062_HELIUM_002.nd2_ZP-5-1.tif_lp.tif	0.00227755993373924	Rep 3	MET062	WT	saponin	1	144	0.584771504858509	WT_saponin	0.256802874400058	1.78301047890186	0.834315181827362
412	HELI	20240825_MET062_HELIUM_002.nd2_ZP-5-1.tif_lp.tif	0.00227755993373924	Rep 3	MET062	WT	saponin	2	29	0.0713054093066603	WT_saponin	0.00525617122822224	1.0795795891238	0.110469606122448
412	HELI	20240825_MET062_HELIUM_002.nd2_ZP-5-1.tif_lp.tif	0.00227755993373924	Rep 3	MET062	WT	saponin	3	73	0.156252384185791	WT_saponin	-0.0100094909771737	0.939796835760678	-0.0895791846074343
413	HELI	20240825_MET062_HELIUM_003.nd2_ZP-1-1.tif_lp.tif	0.00270308578058471	Rep 3	MET062	WT	saponin	1	159	0.557045860216022	WT_saponin	0.127255221103053	1.29608653498292	0.374162044937778
413	HELI	20240825_MET062_HELIUM_003.nd2_ZP-1-1.tif_lp.tif	0.00270308578058471	Rep 3	MET062	WT	saponin	2	193	0.587533380370587	WT_saponin	0.0658378247177382	1.12619970403112	0.17146267685776
414	HELI	20240825_MET062_HELIUM_003.nd2_ZP-2-1.tif_lp.tif	0.00202402175079781	Rep 3	MET062	WT	saponin	1	151	0.382558937883005	WT_saponin	0.0769316535125356	1.25171723025645	0.323908686406009
414	HELI	20240825_MET062_HELIUM_003.nd2_ZP-2-1.tif_lp.tif	0.00202402175079781	Rep 3	MET062	WT	saponin	2	114	0.239108873065561	WT_saponin	0.00837039347461094	1.0362765390907	0.0514090496817182
415	HELI	20240825_MET062_HELIUM_003.nd2_ZP-3-1.tif_lp.tif	0.0023903974143317	Rep 3	MET062	WT	saponin	1	93	0.265201800502837	WT_saponin	0.0428948409699888	1.19295320785335	0.254537456174937
415	HELI	20240825_MET062_HELIUM_003.nd2_ZP-3-1.tif_lp.tif	0.0023903974143317	Rep 3	MET062	WT	saponin	2	57	0.149263752158731	WT_saponin	0.0130110995418244	1.09549244944542	0.13157954075425
416	HELI	20240825_MET062_HELIUM_003.nd2_ZP-3-2.tif_lp.tif	0.00229884070048495	Rep 3	MET062	WT	saponin	1	97	0.246326390421018	WT_saponin	0.0233388424739779	1.10466433076129	0.143608051141769
417	HELI	20240825_MET062_HELIUM_003.nd2_ZP-4-1.tif_lp.tif	0.00254785935740826	Rep 3	MET062	WT	saponin	1	109	0.581643409095705	WT_saponin	0.303926739138205	2.09437701087484	1.06652116660564
417	HELI	20240825_MET062_HELIUM_003.nd2_ZP-4-1.tif_lp.tif	0.00254785935740826	Rep 3	MET062	WT	saponin	2	56	0.184176394948736	WT_saponin	0.0414962709338735	1.29083427856813	0.368303794731428
418	HELI	20240825_MET062_HELIUM_003.nd2_ZP-5-1.tif_lp.tif	0.00184716597521469	Rep 3	MET062	WT	saponin	1	75	0.177248798310757	WT_saponin	0.0387113501696549	1.27942878037011	0.355499841737223
418	HELI	20240825_MET062_HELIUM_003.nd2_ZP-5-1.tif_lp.tif	0.00184716597521469	Rep 3	MET062	WT	saponin	2	84	0.203555352054536	WT_saponin	0.0483934101365024	1.3118896911078	0.391646417530536
419	HELI	20240825_MET062_HELIUM_003.nd2_ZP-5-2.tif_lp.tif	0.00213705888180659	Rep 3	MET062	WT	saponin	1	62	0.213473718613386	WT_saponin	0.0809760679413777	1.61115097158839	0.688091686941381
419	HELI	20240825_MET062_HELIUM_003.nd2_ZP-5-2.tif_lp.tif	0.00213705888180659	Rep 3	MET062	WT	saponin	2	83	0.251224536448717	WT_saponin	0.0738486492587704	1.41633984431992	0.502167475088057
419	HELI	20240825_MET062_HELIUM_003.nd2_ZP-5-2.tif_lp.tif	0.00213705888180659	Rep 3	MET062	WT	saponin	3	98	0.541741061490029	WT_saponin	0.332309291072984	2.58671862636337	1.37112313155357
420	HELI	20240825_MET062_HELIUM_003.nd2_ZP-5-3.tif_lp.tif	0.00194473287630765	Rep 3	MET062	WT	saponin	1	81	0.193072404013947	WT_saponin	0.0355490410330273	1.22567472126235	0.293576156609069
420	HELI	20240825_MET062_HELIUM_003.nd2_ZP-5-3.tif_lp.tif	0.00194473287630765	Rep 3	MET062	WT	saponin	2	110	0.253696497995406	WT_saponin	0.0397758816015653	1.18593757942589	0.246028077149831
420	HELI	20240825_MET062_HELIUM_003.nd2_ZP-5-3.tif_lp.tif	0.00194473287630765	Rep 3	MET062	WT	saponin	3	123	0.428595411125571	WT_saponin	0.18939326733973	1.79177077739443	0.841386084120598
420	HELI	20240825_MET062_HELIUM_003.nd2_ZP-5-3.tif_lp.tif	0.00194473287630765	Rep 3	MET062	WT	saponin	4	102	0.397756930440664	WT_saponin	0.199394177057284	2.00519968419631	1.00374591201942
421	HELI	20240825_MET062_HELIUM_003.nd2_ZP-6-1.tif_lp.tif	0.00191966863945404	Rep 3	MET062	WT	saponin	1	30	0.269275961909443	WT_saponin	0.211685902725822	4.67573684984206	2.22519373737366
421	HELI	20240825_MET062_HELIUM_003.nd2_ZP-6-1.tif_lp.tif	0.00191966863945404	Rep 3	MET062	WT	saponin	2	127	0.260990310460329	WT_saponin	0.0171923932496656	1.07051903251007	0.0983104452926009
422	HELI	20240825_MET062_HELIUM_003.nd2_ZP-6-2.tif_lp.tif	0.00235853793436311	Rep 3	MET062	WT	saponin	1	77	0.395757999503985	WT_saponin	0.214150578558026	2.17919508708705	1.12379535596485
423	HELI	20240825_MET062_HELIUM_003.nd2_ZP-6-3.tif_lp.tif	0.00239124035986483	Rep 3	MET062	WT	saponin	1	176	0.721522858832031	WT_saponin	0.300664555495821	1.71440803974261	0.777710520683323
424	HELI	20240825_MET062_HELIUM_003.nd2_ZP-6-4.tif_lp.tif	0.00243692200919323	Rep 3	MET062	WT	saponin	1	123	0.579339294228703	WT_saponin	0.279597887097936	1.93279700584029	0.950690124850801
425	HELI	20240825_MET062_HELIUM_004.nd2_ZP-1-1.tif_lp.tif	0.00230743663651603	Rep 3	MET062	WT	saponin	1	75	0.185671778395772	WT_saponin	0.01261403065707	1.07288914146806	0.101501014289401
426	HELI	20240825_MET062_HELIUM_004.nd2_ZP-1-2.tif_lp.tif	0.00191958504619549	Rep 3	MET062	WT	saponin	1	112	0.28186465241015	WT_saponin	0.0668711272362552	1.31103786582488	0.390709354551931
427	HELI	20240825_MET062_HELIUM_004.nd2_ZP-1-3.tif_lp.tif	0.00176666530631703	Rep 3	MET062	WT	saponin	1	45	0.0906538490671664	WT_saponin	0.0111539102829001	1.14030086630843	0.189414527077176
427	HELI	20240825_MET062_HELIUM_004.nd2_ZP-1-3.tif_lp.tif	0.00176666530631703	Rep 3	MET062	WT	saponin	2	107	0.196719310246408	WT_saponin	0.00768612247048575	1.04066017486621	0.0574990368660878
428	HELI	20240825_MET062_HELIUM_004.nd2_ZP-2-1.tif_lp.tif	0.00213566405750881	Rep 3	MET062	WT	saponin	1	73	0.149797817924991	WT_saponin	-0.00610565827315168	0.960836933068816	-0.057636487837204
429	HELI	20240825_MET062_HELIUM_004.nd2_ZP-2-2.tif_lp.tif	0.00246057555202031	Rep 3	MET062	WT	saponin	1	90	0.293751431396231	WT_saponin	0.0722996317144028	1.32648021744813	0.407603159997597
430	HELI	20240825_MET062_HELIUM_004.nd2_ZP-3-1.tif_lp.tif	0.00207105939013985	Rep 3	MET062	WT	saponin	1	45	0.137865263270214	WT_saponin	0.0446675907139208	1.47927796358799	0.564893167387002
430	HELI	20240825_MET062_HELIUM_004.nd2_ZP-3-1.tif_lp.tif	0.00207105939013985	Rep 3	MET062	WT	saponin	2	230	0.701319907093421	WT_saponin	0.224976247361255	1.47229818800937	0.5580698934026
431	HELI	20240825_MET062_HELIUM_004.nd2_ZP-3-2.tif_lp.tif	0.00189129345853564	Rep 3	MET062	WT	saponin	1	91	0.246189059922472	WT_saponin	0.0740813551957286	1.43043601861607	0.516454969391518
432	HELI	20240825_MET062_HELIUM_004.nd2_ZP-4-1.tif_lp.tif	0.00192837293442637	Rep 3	MET062	WT	saponin	1	149	0.304432745790109	WT_saponin	0.0171051785605799	1.05953197852024	0.0834271314159162
432	HELI	20240825_MET062_HELIUM_004.nd2_ZP-4-1.tif_lp.tif	0.00192837293442637	Rep 3	MET062	WT	saponin	2	49	0.162951095495373	WT_saponin	0.0684608217084809	1.72452771025813	0.786201310666439
433	HELI	20240825_MET062_HELIUM_004.nd2_ZP-4-2.tif_lp.tif	0.00237533259931303	Rep 3	MET062	WT	saponin	1	76	0.428046088432893	WT_saponin	0.247520810885103	2.37111441814334	1.24556528175926
434	HELI	20240825_MET062_HELIUM_004.nd2_ZP-5-1.tif_lp.tif	0.00187567662501681	Rep 3	MET062	WT	saponin	1	116	0.25337605853565	WT_saponin	0.0357975700337008	1.16452715652255	0.219744283278782
435	HELI	20240825_MET062_HELIUM_004.nd2_ZP-6-1.tif_lp.tif	0.00190467362494101	Rep 3	MET062	WT	saponin	1	83	0.193560692714527	WT_saponin	0.0354727818444236	1.22438642935556	0.292058959770152
436	HELI	20240825_MET062_HELIUM_004.nd2_ZP-7-1.tif_lp.tif	0.00186345490325426	Rep 3	MET062	WT	saponin	1	102	0.494468613527715	WT_saponin	0.304396213395781	2.60147508625393	1.37932989101246
437	HELI	20240825_MET062_HELIUM_004.nd2_ZP-7-2.tif_lp.tif	0.00186336299647456	Rep 3	MET062	WT	saponin	1	155	0.299519340740517	WT_saponin	0.0106980762869606	1.03704047313552	0.0524722000840985
438	HELI	20240825_MET062_HELIUM_004.nd2_ZP-7-3.tif_lp.tif	0.00216370763740268	Rep 3	MET062	WT	saponin	1	101	0.348348214291036	WT_saponin	0.129813742913366	1.59401952513488	0.672669300998861
439	HELI	20240825_MET062_HELIUM_005.nd2_ZP-1-1.tif_lp.tif	0.00219945063045369	Rep 3	MET062	WT	saponin	1	176	0.365056839771569	WT_saponin	-0.0220464711882805	0.94304757783235	-0.0845975365307153
439	HELI	20240825_MET062_HELIUM_005.nd2_ZP-1-1.tif_lp.tif	0.00219945063045369	Rep 3	MET062	WT	saponin	2	143	0.352864881278947	WT_saponin	0.0383434411240695	1.12191042081325	0.16595748823924
439	HELI	20240825_MET062_HELIUM_005.nd2_ZP-1-1.tif_lp.tif	0.00219945063045369	Rep 3	MET062	WT	saponin	3	59	0.122453650692478	WT_saponin	-0.00731393650428983	0.94363818683629	-0.0836942926255806
439	HELI	20240825_MET062_HELIUM_005.nd2_ZP-1-1.tif_lp.tif	0.00219945063045369	Rep 3	MET062	WT	saponin	4	83	0.189227130496874	WT_saponin	0.00667272816921829	1.036551998112	0.0517924903370339
440	HELI	20240825_MET062_HELIUM_005.nd2_ZP-2-1.tif_lp.tif	0.00230473538239797	Rep 3	MET062	WT	saponin	1	112	0.234058136818931	WT_saponin	-0.0240722260096421	0.906743919057564	-0.141232929877816
440	HELI	20240825_MET062_HELIUM_005.nd2_ZP-2-1.tif_lp.tif	0.00230473538239797	Rep 3	MET062	WT	saponin	2	41	0.132738231448457	WT_saponin	0.0382440807701399	1.40472431886639	0.490287025229846
441	HELI	20240825_MET062_HELIUM_005.nd2_ZP-3-1.tif_lp.tif	0.00224828072447299	Rep 3	MET062	WT	saponin	1	105	0.277592126280069	WT_saponin	0.0415226502104058	1.1758916523293	0.233755135133136
442	HELI	20240825_MET062_HELIUM_005.nd2_ZP-3-2.tif_lp.tif	0.00210002546983141	Rep 3	MET062	WT	saponin	1	126	0.26463721669279	WT_saponin	3.40074940325397e-05	1.00012852260611	0.000185407012241886
443	HELI	20240825_MET062_HELIUM_005.nd2_ZP-4-1.tif_lp.tif	0.00200004085870957	Rep 3	MET062	WT	saponin	1	33	0.111589227803051	WT_saponin	0.0455878794656356	1.69071133566209	0.757630361605647
443	HELI	20240825_MET062_HELIUM_005.nd2_ZP-4-1.tif_lp.tif	0.00200004085870957	Rep 3	MET062	WT	saponin	2	42	0.086671244353056	WT_saponin	0.00266952828725399	1.03177944942414	0.0451346168589518
443	HELI	20240825_MET062_HELIUM_005.nd2_ZP-4-1.tif_lp.tif	0.00200004085870957	Rep 3	MET062	WT	saponin	3	129	0.278278782265261	WT_saponin	0.0202735114917262	1.07857789661019	0.109130373990211
444	HELI	20240825_MET062_HELIUM_005.nd2_ZP-5-1.tif_lp.tif	0.00178990992224889	Rep 3	MET062	WT	saponin	1	85	0.16896314942278	WT_saponin	0.0168208060316236	1.11055966180551	0.151286899844697
445	HELI	20240825_MET062_HELIUM_006.nd2_ZP-1-1.tif_lp.tif	0.00197994043050723	Rep 3	MET062	WT	saponin	1	126	0.260822461219504	WT_saponin	0.0113499669755932	1.04549586522551	0.064187356302962
445	HELI	20240825_MET062_HELIUM_006.nd2_ZP-1-1.tif_lp.tif	0.00197994043050723	Rep 3	MET062	WT	saponin	2	71	0.218036164296791	WT_saponin	0.0774603937307775	1.55102236622209	0.633219490632566
446	HELI	20240825_MET062_HELIUM_006.nd2_ZP-1-2.tif_lp.tif	0.0020220073981732	Rep 3	MET062	WT	saponin	1	68	0.141939421650022	WT_saponin	0.00444291857424442	1.03231295687423	0.0458804057270355
446	HELI	20240825_MET062_HELIUM_006.nd2_ZP-1-2.tif_lp.tif	0.0020220073981732	Rep 3	MET062	WT	saponin	2	150	0.333714808803052	WT_saponin	0.0304136990770711	1.10027559445644	0.137864931892342
446	HELI	20240825_MET062_HELIUM_006.nd2_ZP-1-2.tif_lp.tif	0.0020220073981732	Rep 3	MET062	WT	saponin	3	224	0.845243011601269	WT_saponin	0.392313354410472	1.86616839542748	0.900079174982118
447	HELI	20240825_MET062_HELIUM_006.nd2_ZP-1-3.tif_lp.tif	0.00192930080272533	Rep 3	MET062	WT	saponin	1	123	0.260090028168634	WT_saponin	0.0227860294334176	1.09602041918747	0.132274676387937
447	HELI	20240825_MET062_HELIUM_006.nd2_ZP-1-3.tif_lp.tif	0.00192930080272533	Rep 3	MET062	WT	saponin	2	69	0.188860913971439	WT_saponin	0.055739158583391	1.41870810988717	0.504577794658874
448	HELI	20240825_MET062_HELIUM_006.nd2_ZP-2-1.tif_lp.tif	0.00220616353476707	Rep 3	MET062	WT	saponin	1	63	0.15576409548521	WT_saponin	0.0167757927948853	1.12069931404416	0.164399251982216
448	HELI	20240825_MET062_HELIUM_006.nd2_ZP-2-1.tif_lp.tif	0.00220616353476707	Rep 3	MET062	WT	saponin	2	104	0.378103307448328	WT_saponin	0.148662299832553	1.64793256173937	0.720657204393159
449	HELI	20240825_MET062_HELIUM_006.nd2_ZP-3-1.tif_lp.tif	0.00229545463556204	Rep 3	MET062	WT	saponin	1	160	0.410177767509595	WT_saponin	0.0429050258196682	1.11682061026977	0.159397470997256
450	HELI	20240825_MET062_HELIUM_006.nd2_ZP-4-1.tif_lp.tif	0.00202781166673249	Rep 3	MET062	WT	saponin	1	210	0.587273976067081	WT_saponin	0.161433526053258	1.37909392132198	0.463720712987744
450	HELI	20240825_MET062_HELIUM_006.nd2_ZP-4-1.tif_lp.tif	0.00202781166673249	Rep 3	MET062	WT	saponin	2	158	0.380895704496652	WT_saponin	0.0605014611529183	1.18883442012412	0.249547791702046
451	HELI	20240825_MET062_HELIUM_006.nd2_ZP-5-1.tif_lp.tif	0.00210614390686712	Rep 3	MET062	WT	saponin	1	185	0.55838864739053	WT_saponin	0.168752024620113	1.43310103506247	0.519140324635124
451	HELI	20240825_MET062_HELIUM_006.nd2_ZP-5-1.tif_lp.tif	0.00210614390686712	Rep 3	MET062	WT	saponin	2	72	0.148393987910822	WT_saponin	-0.00324837338361042	0.978578720643214	-0.0312401834185645
451	HELI	20240825_MET062_HELIUM_006.nd2_ZP-5-1.tif_lp.tif	0.00210614390686712	Rep 3	MET062	WT	saponin	3	57	0.105500877369195	WT_saponin	-0.0145493253222305	0.878806324387239	-0.186382842639515
451	HELI	20240825_MET062_HELIUM_006.nd2_ZP-5-1.tif_lp.tif	0.00210614390686712	Rep 3	MET062	WT	saponin	4	127	0.301518272608519	WT_saponin	0.0340379964363947	1.1272542294464	0.172812922962707
451	HELI	20240825_MET062_HELIUM_006.nd2_ZP-5-1.tif_lp.tif	0.00210614390686712	Rep 3	MET062	WT	saponin	5	66	0.175448233727366	WT_saponin	0.036442735874136	1.26216758644046	0.335903479317884
452	HELI	20240825_MET062_HELIUM_006.nd2_ZP-6-1.tif_lp.tif	0.00221440114964598	Rep 3	MET062	WT	saponin	1	132	0.285313191358	WT_saponin	-0.00698776039526966	0.976093952642454	-0.0349080756977828
452	HELI	20240825_MET062_HELIUM_006.nd2_ZP-6-1.tif_lp.tif	0.00221440114964598	Rep 3	MET062	WT	saponin	2	34	0.0998702982906252	WT_saponin	0.0245806592026618	1.32648129942479	0.407604336767296
453	HELI	20240825_MET062_HELIUM_006.nd2_ZP-7-1.tif_lp.tif	0.00183251047223862	Rep 3	MET062	WT	saponin	1	93	0.242908369516954	WT_saponin	0.0724848955987619	1.42532225128539	0.511288135257432
453	HELI	20240825_MET062_HELIUM_006.nd2_ZP-7-1.tif_lp.tif	0.00183251047223862	Rep 3	MET062	WT	saponin	2	96	0.206988631980494	WT_saponin	0.0310676266455859	1.1765998698475	0.234623781776593
454	HELI	20240825_MET062_HELIUM_007.nd2_ZP-1-1.tif_lp.tif	0.0019135501568134	Rep 3	MET062	WT	saponin	1	43	0.105867093894631	WT_saponin	0.0235844371516544	1.28662707410293	0.363593952310377
454	HELI	20240825_MET062_HELIUM_007.nd2_ZP-1-1.tif_lp.tif	0.0019135501568134	Rep 3	MET062	WT	saponin	2	185	0.364339665742591	WT_saponin	0.0103328867321117	1.02918838662072	0.0415070828807839
454	HELI	20240825_MET062_HELIUM_007.nd2_ZP-1-1.tif_lp.tif	0.0019135501568134	Rep 3	MET062	WT	saponin	3	92	0.21240558475256	WT_saponin	0.0363589703257267	1.20653035813329	0.270864216405168
454	HELI	20240825_MET062_HELIUM_007.nd2_ZP-1-1.tif_lp.tif	0.0019135501568134	Rep 3	MET062	WT	saponin	4	103	0.198001068085432	WT_saponin	0.000905401933651712	1.00459371812343	0.00661215876014202
455	HELI	20240825_MET062_HELIUM_007.nd2_ZP-2-1.tif_lp.tif	0.00223482907090557	Rep 3	MET062	WT	saponin	1	65	0.184832532191649	WT_saponin	0.0395686425827869	1.27239145729424	0.34754259091602
456	HELI	20240825_MET062_HELIUM_007.nd2_ZP-2-2.tif_lp.tif	0.00173790341331845	Rep 3	MET062	WT	saponin	1	101	0.196215762523934	WT_saponin	0.0206875177787705	1.11785862616472	0.160737744328036
457	HELI	20240825_MET062_HELIUM_007.nd2_ZP-3-1.tif_lp.tif	0.00188481772484383	Rep 3	MET062	WT	saponin	1	52	0.1126115815714	WT_saponin	0.0146010598795211	1.14897441241485	0.200346669617407
457	HELI	20240825_MET062_HELIUM_007.nd2_ZP-3-1.tif_lp.tif	0.00188481772484383	Rep 3	MET062	WT	saponin	2	92	0.198687724070624	WT_saponin	0.0252844933849913	1.1458132774402	0.196371960622452
458	HELI	20240825_MET062_HELIUM_007.nd2_ZP-4-1.tif_lp.tif	0.0019454448016304	Rep 3	MET062	WT	saponin	1	89	0.246250095311552	WT_saponin	0.0731055079664463	1.42222231192671	0.5081469946661
458	HELI	20240825_MET062_HELIUM_007.nd2_ZP-4-1.tif_lp.tif	0.0019454448016304	Rep 3	MET062	WT	saponin	2	47	0.252826738636941	WT_saponin	0.161390832960312	2.76507064446964	1.46731634017935
459	HELI	20240825_MET062_HELIUM_007.nd2_ZP-4-2.tif_lp.tif	0.00234478898689453	Rep 3	MET062	WT	saponin	1	76	0.200061036041006	WT_saponin	0.0218570730370224	1.12265200317982	0.166910794086441
460	HELI	20240825_MET062_HELIUM_007.nd2_ZP-5-1.tif_lp.tif	0.00208511153957818	Rep 3	MET062	WT	saponin	1	72	0.16542305634357	WT_saponin	0.0152950254939411	1.10187987817719	0.139966956573438
460	HELI	20240825_MET062_HELIUM_007.nd2_ZP-5-1.tif_lp.tif	0.00208511153957818	Rep 3	MET062	WT	saponin	2	98	0.237521934788674	WT_saponin	0.0331810039100121	1.16238060464604	0.21708253563465
461	HELI	20240825_MET062_HELIUM_007.nd2_ZP-5-2.tif_lp.tif	0.00186131413699802	Rep 3	MET062	WT	saponin	1	86	0.203021286288276	WT_saponin	0.0429482705064462	1.26830425038648	0.342900871558839
461	HELI	20240825_MET062_HELIUM_007.nd2_ZP-5-2.tif_lp.tif	0.00186131413699802	Rep 3	MET062	WT	saponin	2	96	0.206988631980494	WT_saponin	0.0283024748286833	1.15839209527931	0.212123662799431
462	HELI	20240825_MET062_HELIUM_007.nd2_ZP-6-1.tif_lp.tif	0.00187781711980905	Rep 3	MET062	WT	saponin	1	190	0.576546883676201	WT_saponin	0.219761630912481	1.61594931183442	0.692381945173855
463	HELI	20240825_MET062_HELIUM_007.nd2_ZP-6-2.tif_lp.tif	0.00203313097194001	Rep 3	MET062	WT	saponin	1	83	0.172137025976554	WT_saponin	0.0033871553055328	1.02007204682329	0.0286710521221975
463	HELI	20240825_MET062_HELIUM_007.nd2_ZP-6-2.tif_lp.tif	0.00203313097194001	Rep 3	MET062	WT	saponin	2	93	0.260090028168634	WT_saponin	0.0710088477782127	1.37554688219944	0.460005311274634
464	HELI	20240825_MET062_HELIUM_007.nd2_ZP-7-1.tif_lp.tif	0.00205669771645956	Rep 3	MET062	WT	saponin	1	117	0.26813153270632	WT_saponin	0.0274978998805518	1.11427288678495	0.156102593718849
465	HELI	20240825_MET062_HELIUM_007.nd2_ZP-7-2.tif_lp.tif	0.0018929391412691	Rep 3	MET062	WT	saponin	1	81	0.159349965630099	WT_saponin	0.00602189518730178	1.03927457751155	0.0555768662540918
465	HELI	20240825_MET062_HELIUM_007.nd2_ZP-7-2.tif_lp.tif	0.0018929391412691	Rep 3	MET062	WT	saponin	2	163	0.333592736627907	WT_saponin	0.0250436566010426	1.08116587675083	0.11258788404109
466	HELI	20240825_MET062_HELIUM_008.nd2_ZP-1-1.tif_lp.tif	0.00190120102049861	Rep 3	MET062	WT	saponin	1	80	0.151903562946245	WT_saponin	-0.000192518693644006	0.998734229760766	-0.00182727714768587
466	HELI	20240825_MET062_HELIUM_008.nd2_ZP-1-1.tif_lp.tif	0.00190120102049861	Rep 3	MET062	WT	saponin	2	125	0.238025482511148	WT_saponin	0.000375354948821183	1.00157944349819	0.00227685769111643
467	HELI	20240825_MET062_HELIUM_008.nd2_ZP-1-2.tif_lp.tif	0.00174996897218536	Rep 3	MET062	WT	saponin	1	84	0.207934691337869	WT_saponin	0.0609372976742984	1.41454678995033	0.500339898553089
468	HELI	20240825_MET062_HELIUM_008.nd2_ZP-1-3.tif_lp.tif	0.00214142464475089	Rep 3	MET062	WT	saponin	1	45	0.136034180410206	WT_saponin	0.0396700713964161	1.4116685330504	0.497401376241829
468	HELI	20240825_MET062_HELIUM_008.nd2_ZP-1-3.tif_lp.tif	0.00214142464475089	Rep 3	MET062	WT	saponin	2	80	0.191943236393854	WT_saponin	0.0206292648137824	1.12041787732497	0.164036908270073
468	HELI	20240825_MET062_HELIUM_008.nd2_ZP-1-3.tif_lp.tif	0.00214142464475089	Rep 3	MET062	WT	saponin	3	76	0.209826810052618	WT_saponin	0.0470785370515504	1.28927211443431	0.366556791793543
469	HELI	20240825_MET062_HELIUM_008.nd2_ZP-1-4.tif_lp.tif	0.0022443844809235	Rep 3	MET062	WT	saponin	1	57	0.15017929347232	WT_saponin	0.0222493780596805	1.17391849269903	0.231332242978576
469	HELI	20240825_MET062_HELIUM_008.nd2_ZP-1-4.tif_lp.tif	0.0022443844809235	Rep 3	MET062	WT	saponin	2	114	0.347402151674032	WT_saponin	0.0915423208487535	1.35778308987965	0.441253022918577
470	HELI	20240825_MET062_HELIUM_008.nd2_ZP-2-1.tif_lp.tif	0.00187566713448619	Rep 3	MET062	WT	saponin	1	205	0.438574807252735	WT_saponin	0.0540630446830662	1.14060179673508	0.189795210430062
471	HELI	20240825_MET062_HELIUM_008.nd2_ZP-2-2.tif_lp.tif	0.00200179641003833	Rep 3	MET062	WT	saponin	1	72	0.169665064429864	WT_saponin	0.0255357229071048	1.1771722720531	0.235325465533474
471	HELI	20240825_MET062_HELIUM_008.nd2_ZP-2-2.tif_lp.tif	0.00200179641003833	Rep 3	MET062	WT	saponin	2	78	0.177477683871984	WT_saponin	0.021337563888995	1.13665651013538	0.184796347464254
471	HELI	20240825_MET062_HELIUM_008.nd2_ZP-2-2.tif_lp.tif	0.00200179641003833	Rep 3	MET062	WT	saponin	3	108	0.346807051217183	WT_saponin	0.130613038933044	1.6041473468811	0.681806664767511
471	HELI	20240825_MET062_HELIUM_008.nd2_ZP-2-2.tif_lp.tif	0.00200179641003833	Rep 3	MET062	WT	saponin	4	75	0.168108644196764	WT_saponin	0.0179739134438892	1.11971855781641	0.163136155258832
472	HELI	20240825_MET062_HELIUM_008.nd2_ZP-3-1.tif_lp.tif	0.00188744249034588	Rep 3	MET062	WT	saponin	1	104	0.369573513744399	WT_saponin	0.173279494748428	1.88275483702834	0.912845151608728
473	HELI	20240825_MET062_HELIUM_008.nd2_ZP-3-2.tif_lp.tif	0.00217556605240091	Rep 3	MET062	WT	saponin	1	58	0.15420767525211	WT_saponin	0.028024844212857	1.22209712670133	0.289358948529785
474	HELI	20240825_MET062_HELIUM_008.nd2_ZP-3-3.tif_lp.tif	0.00191413391145037	Rep 3	MET062	WT	saponin	1	41	0.140016785357147	WT_saponin	0.0615372949876822	1.78411945207566	0.835212211193165
474	HELI	20240825_MET062_HELIUM_008.nd2_ZP-3-3.tif_lp.tif	0.00191413391145037	Rep 3	MET062	WT	saponin	2	226	0.531197070144117	WT_saponin	0.0986028061563325	1.22793368836513	0.296232653501347
475	HELI	20240825_MET062_HELIUM_008.nd2_ZP-3-4.tif_lp.tif	0.00196103615288549	Rep 3	MET062	WT	saponin	1	70	0.201998931821436	WT_saponin	0.0647264011194513	1.471517504547	0.557304704067606
476	HELI	20240825_MET062_HELIUM_008.nd2_ZP-4-1.tif_lp.tif	0.00191092352644643	Rep 3	MET062	WT	saponin	1	45	0.12896925304085	WT_saponin	0.0429776943507607	1.49978968872574	0.584760209851193
476	HELI	20240825_MET062_HELIUM_008.nd2_ZP-4-1.tif_lp.tif	0.00191092352644643	Rep 3	MET062	WT	saponin	2	176	0.334416723810136	WT_saponin	-0.00190581684443586	0.994333365700894	-0.00819847608539071
477	HELI	20240825_MET062_HELIUM_008.nd2_ZP-5-1.tif_lp.tif	0.00241636951815925	Rep 3	MET062	WT	saponin	1	81	0.210849164519459	WT_saponin	0.0151232335485595	1.07726739872198	0.107376399304383
477	HELI	20240825_MET062_HELIUM_008.nd2_ZP-5-1.tif_lp.tif	0.00241636951815925	Rep 3	MET062	WT	saponin	2	130	0.327565422980115	WT_saponin	0.013437385619412	1.0427767789603	0.0604303617377185
478	HELI	20240825_MET062_HELIUM_008.nd2_ZP-5-2.tif_lp.tif	0.00228673835909394	Rep 3	MET062	WT	saponin	1	114	0.275425345171243	WT_saponin	0.0147371722345344	1.05653180222377	0.0793361938890329
479	HELI	20240825_MET062_HELIUM_008.nd2_ZP-6-1.tif_lp.tif	0.00213408848481613	Rep 3	MET062	WT	saponin	1	107	0.228213931433856	WT_saponin	-0.00013353644146924	0.999415205070096	-0.000843927531638508
479	HELI	20240825_MET062_HELIUM_008.nd2_ZP-6-1.tif_lp.tif	0.00213408848481613	Rep 3	MET062	WT	saponin	2	83	0.185824368614703	WT_saponin	0.00869502437496478	1.04908855961887	0.0691364692689919
480	HELI	20240825_MET062_HELIUM_009.nd2_ZP-1-1.tif_lp.tif	0.00203100532974216	Rep 3	MET062	WT	saponin	1	118	0.258213168475777	WT_saponin	0.0185545395662016	1.07742070315024	0.107581692626026
480	HELI	20240825_MET062_HELIUM_009.nd2_ZP-1-1.tif_lp.tif	0.00203100532974216	Rep 3	MET062	WT	saponin	2	188	0.389501792844385	WT_saponin	0.00767279085285816	1.02009483515616	0.0287032814609873
480	HELI	20240825_MET062_HELIUM_009.nd2_ZP-1-1.tif_lp.tif	0.00203100532974216	Rep 3	MET062	WT	saponin	3	66	0.158556496491656	WT_saponin	0.0245101447286729	1.18284827901927	0.242265034671832
481	HELI	20240825_MET062_HELIUM_009.nd2_ZP-1-2.tif_lp.tif	0.00190189812786457	Rep 3	MET062	WT	saponin	1	76	0.184298466425389	WT_saponin	0.0397542087076815	1.27503139408914	0.350532769859915
482	HELI	20240825_MET062_HELIUM_009.nd2_ZP-2-1.tif_lp.tif	0.00208632121659392	Rep 3	MET062	WT	saponin	1	193	0.5416952772066	WT_saponin	0.139035282403974	1.34529201857295	0.427919368335239
482	HELI	20240825_MET062_HELIUM_009.nd2_ZP-2-1.tif_lp.tif	0.00208632121659392	Rep 3	MET062	WT	saponin	2	99	0.226672770222649	WT_saponin	0.0201269697798511	1.09744555317369	0.134149366079717
482	HELI	20240825_MET062_HELIUM_009.nd2_ZP-2-1.tif_lp.tif	0.00208632121659392	Rep 3	MET062	WT	saponin	3	43	0.102723735384643	WT_saponin	0.0130119230711046	1.14504135782731	0.195399708064399
483	HELI	20240825_MET062_HELIUM_009.nd2_ZP-3-1.tif_lp.tif	0.00194546463217162	Rep 3	MET062	WT	saponin	1	92	0.282276647165418	WT_saponin	0.103293901005628	1.57711652783231	0.657289259947669
483	HELI	20240825_MET062_HELIUM_009.nd2_ZP-3-1.tif_lp.tif	0.00194546463217162	Rep 3	MET062	WT	saponin	2	53	0.163683528080583	WT_saponin	0.0605739025754865	1.58747088139209	0.66673012910905
484	HELI	20240825_MET062_HELIUM_009.nd2_ZP-3-2.tif_lp.tif	0.00209032056018015	Rep 3	MET062	WT	saponin	1	85	0.180590524105355	WT_saponin	0.00291327649004275	1.01639645215773	0.0234632446288786
485	HELI	20240825_MET062_HELIUM_009.nd2_ZP-4-1.tif_lp.tif	0.00197088763191818	Rep 3	MET062	WT	saponin	1	66	0.223941406235099	WT_saponin	0.0938628225284993	1.72158552048977	0.783737849175014
485	HELI	20240825_MET062_HELIUM_009.nd2_ZP-4-1.tif_lp.tif	0.00197088763191818	Rep 3	MET062	WT	saponin	2	95	0.204211489995942	WT_saponin	0.0169771649637148	1.09067335789414	0.125219098448862
486	HELI	20240825_MET062_HELIUM_009.nd2_ZP-4-2.tif_lp.tif	0.00187629662850053	Rep 3	MET062	WT	saponin	1	76	0.240573740098625	WT_saponin	0.0979751963325853	1.68707010425949	0.754519924405635
487	HELI	20240825_MET062_HELIUM_009.nd2_ZP-4-3.tif_lp.tif	0.00180347180479511	Rep 3	MET062	WT	saponin	1	147	0.311451895860955	WT_saponin	0.0463415405560744	1.17480094469633	0.232416330894714
488	HELI	20240825_MET062_HELIUM_009.nd2_ZP-5-1.tif_lp.tif	0.00192965214921791	Rep 3	MET062	WT	saponin	1	143	0.274753948207945	WT_saponin	-0.00118630913021611	0.995700847923896	-0.00621573617202959
488	HELI	20240825_MET062_HELIUM_009.nd2_ZP-5-1.tif_lp.tif	0.00192965214921791	Rep 3	MET062	WT	saponin	2	64	0.165148393949494	WT_saponin	0.0416506563995477	1.33725845692277	0.419278327424545
489	HELI	20240825_MET062_HELIUM_009.nd2_ZP-5-2.tif_lp.tif	0.00194261828039446	Rep 3	MET062	WT	saponin	1	102	0.207888914272189	WT_saponin	0.00974184967195377	1.0491647438311	0.0692412331552546
489	HELI	20240825_MET062_HELIUM_009.nd2_ZP-5-2.tif_lp.tif	0.00194261828039446	Rep 3	MET062	WT	saponin	2	102	0.229465171229094	WT_saponin	0.0313181066288589	1.15805486037375	0.211703599539947
489	HELI	20240825_MET062_HELIUM_009.nd2_ZP-5-2.tif_lp.tif	0.00194261828039446	Rep 3	MET062	WT	saponin	3	75	0.189440756803378	WT_saponin	0.0437443857737936	1.30024348214487	0.378781806016528
490	HELI	20240825_MET062_HELIUM_009.nd2_ZP-5-3.tif_lp.tif	0.00188152014915579	Rep 3	MET062	WT	saponin	1	124	0.248249027179554	WT_saponin	0.0149405286842361	1.06403765306704	0.089549204346568
491	HELI	20240825_MET062_HELIUM_010.nd2_ZP-1-1.tif_lp.tif	0.0022885929173707	Rep 3	MET062	WT	saponin	1	30	0.0871137559879571	WT_saponin	0.0184559684668362	1.26881099920615	0.343477182799694
491	HELI	20240825_MET062_HELIUM_010.nd2_ZP-1-1.tif_lp.tif	0.0022885929173707	Rep 3	MET062	WT	saponin	2	46	0.111757076345384	WT_saponin	0.006481802146332	1.06157003337817	0.0861995511533575
491	HELI	20240825_MET062_HELIUM_010.nd2_ZP-1-1.tif_lp.tif	0.0022885929173707	Rep 3	MET062	WT	saponin	3	62	0.14343480579555	WT_saponin	0.00154204491856705	1.01086767858371	0.0155941624785183
491	HELI	20240825_MET062_HELIUM_010.nd2_ZP-1-1.tif_lp.tif	0.0022885929173707	Rep 3	MET062	WT	saponin	4	169	0.379034103825688	WT_saponin	-0.00773809920995966	0.979993135108401	-0.0291564517613074
492	HELI	20240825_MET062_HELIUM_010.nd2_ZP-2-1.tif_lp.tif	0.00200547586683389	Rep 3	MET062	WT	saponin	1	81	0.187121385475621	WT_saponin	0.0246778402620756	1.15191641028048	0.204036030279151
493	HELI	20240825_MET062_HELIUM_010.nd2_ZP-3-1.tif_lp.tif	0.00194439568483006	Rep 3	MET062	WT	saponin	1	84	0.315144582651556	WT_saponin	0.15181534512583	1.92950501346655	0.948230792463742
493	HELI	20240825_MET062_HELIUM_010.nd2_ZP-3-1.tif_lp.tif	0.00194439568483006	Rep 3	MET062	WT	saponin	2	126	0.311818112386391	WT_saponin	0.0668242560978026	1.2727589055094	0.34795916019164
494	HELI	20240825_MET062_HELIUM_010.nd2_ZP-4-1.tif_lp.tif	0.00183611748040702	Rep 3	MET062	WT	saponin	1	52	0.099000534042716	WT_saponin	0.00352242506155097	1.03689248875096	0.0522663146075469
494	HELI	20240825_MET062_HELIUM_010.nd2_ZP-4-1.tif_lp.tif	0.00183611748040702	Rep 3	MET062	WT	saponin	2	145	0.360082398867235	WT_saponin	0.0938453642082167	1.35248801628372	0.435615811113353
495	HELI	20240825_MET062_HELIUM_010.nd2_ZP-4-2.tif_lp.tif	0.00207841606015879	Rep 3	MET062	WT	saponin	1	138	0.464545666938648	WT_saponin	0.177724250636734	1.61963382277445	0.69566767620768
495	HELI	20240825_MET062_HELIUM_010.nd2_ZP-4-2.tif_lp.tif	0.00207841606015879	Rep 3	MET062	WT	saponin	2	50	0.116960402810946	WT_saponin	0.0130395998030064	1.12547631875025	0.170535701233649
495	HELI	20240825_MET062_HELIUM_010.nd2_ZP-4-2.tif_lp.tif	0.00207841606015879	Rep 3	MET062	WT	saponin	3	68	0.192492561182007	WT_saponin	0.0511602690912092	1.36198570287349	0.445711559075557
495	HELI	20240825_MET062_HELIUM_010.nd2_ZP-4-2.tif_lp.tif	0.00207841606015879	Rep 3	MET062	WT	saponin	4	55	0.108079652069137	WT_saponin	-0.00623323123959721	0.945472189492746	-0.0808930721126194
495	HELI	20240825_MET062_HELIUM_010.nd2_ZP-4-2.tif_lp.tif	0.00207841606015879	Rep 3	MET062	WT	saponin	5	127	0.287922484101728	WT_saponin	0.0239636444615607	1.09078553495018	0.125367473724808
496	HELI	20240825_MET062_HELIUM_010.nd2_ZP-5-1.tif_lp.tif	0.00208015713705514	Rep 3	MET062	WT	saponin	1	72	0.161104753147811	WT_saponin	0.0113334392798404	1.07567162887969	0.105237732458776
496	HELI	20240825_MET062_HELIUM_010.nd2_ZP-5-1.tif_lp.tif	0.00208015713705514	Rep 3	MET062	WT	saponin	2	58	0.120195315452293	WT_saponin	-0.000453798496905744	0.996238691839078	-0.00543665151351095
496	HELI	20240825_MET062_HELIUM_010.nd2_ZP-5-1.tif_lp.tif	0.00208015713705514	Rep 3	MET062	WT	saponin	3	82	0.166552223963663	WT_saponin	-0.00402066127485876	0.976428485282194	-0.034413711509473
497	HELI	20240825_MET062_HELIUM_010.nd2_ZP-6-1.tif_lp.tif	0.00221448397760313	Rep 3	MET062	WT	saponin	1	104	0.224811169551685	WT_saponin	-0.00549516411904044	0.976139761197809	-0.0348403709192156
498	HELI	20240825_MET062_HELIUM_010.nd2_ZP-7-1.tif_lp.tif	0.00205456284483235	Rep 3	MET062	WT	saponin	1	82	0.165255207102746	WT_saponin	-0.00321894617350654	0.980893531079343	-0.0278315440898858
498	HELI	20240825_MET062_HELIUM_010.nd2_ZP-7-1.tif_lp.tif	0.00205456284483235	Rep 3	MET062	WT	saponin	2	80	0.180239566601813	WT_saponin	0.0158745390152252	1.09658100173933	0.1330123842791
498	HELI	20240825_MET062_HELIUM_010.nd2_ZP-7-1.tif_lp.tif	0.00205456284483235	Rep 3	MET062	WT	saponin	3	190	0.566002899082378	WT_saponin	0.175635958564232	1.44992528909109	0.5359785638025
499	HELI	20240825_MET062_HELIUM_010.nd2_ZP-8-1.tif_lp.tif	0.00206779113366119	Rep 3	MET062	WT	saponin	1	64	0.174532692413777	WT_saponin	0.0421940598594608	1.31883403239899	0.399263021222968
499	HELI	20240825_MET062_HELIUM_010.nd2_ZP-8-1.tif_lp.tif	0.00206779113366119	Rep 3	MET062	WT	saponin	2	129	0.309086747467518	WT_saponin	0.0423416912252241	1.15873468030374	0.212550265024769
153	SLIDE5	20240529_MET046_SLIDE5_001.nd2_ZP-1.tif_lp.tif	0.0018068610028839	Rep 1	MET046	LEG151	saponin	1	235	0.70638590794988	LEG151_saponin	0.281773572272163	1.66360194604905	0.734310277734359
154	SLIDE5	20240529_MET046_SLIDE5_001.nd2_ZP-2.tif_lp.tif	0.00180173074829186	Rep 1	MET046	LEG151	saponin	1	74	0.130983443930745	LEG151_saponin	-0.0023446314428528	0.982414570702511	-0.0255961366585376
155	SLIDE5	20240529_MET046_SLIDE5_002.nd2_ZP-1.tif_lp.tif	0.0023587167066316	Rep 1	MET046	LEG151	saponin	1	76	0.345006491290405	LEG151_saponin	0.165744021586404	1.92458852017425	0.944550028477639
156	SLIDE5	20240529_MET046_SLIDE5_002.nd2_ZP-2.tif_lp.tif	0.00207834646921561	Rep 1	MET046	LEG151	saponin	1	72	0.323430232470855	LEG151_saponin	0.173789286687331	2.1613752223856	1.11194955090343
157	SLIDE5	20240529_MET046_SLIDE5_002.nd2_ZP-3.tif_lp.tif	0.00286352405258616	Rep 1	MET046	LEG151	saponin	1	113	1.39098193170503	LEG151_saponin	1.06740371376279	4.29875020806667	2.10391728058091
158	SLIDE5	20240529_MET046_SLIDE5_002.nd2_ZP-4.tif_lp.tif	0.00281976044239904	Rep 1	MET046	LEG151	saponin	1	62	0.276340891374275	LEG151_saponin	0.101515743945535	1.58067014636389	0.660536338060212
159	SLIDE5	20240529_MET046_SLIDE5_002.nd2_ZP-5.tif_lp.tif	0.00284225699112034	Rep 1	MET046	LEG151	saponin	1	66	0.314763108966872	LEG151_saponin	0.12717414755293	1.67794046405695	0.746691527617088
160	SLIDE5	20240529_MET046_SLIDE5_003.nd2_ZP-1.tif_lp.tif	0.00297244049695679	Rep 1	MET046	LEG151	saponin	1	76	0.345449001528323	LEG151_saponin	0.119543523759607	1.52917496707183	0.612753488245617
161	SLIDE5	20240529_MET046_SLIDE5_004.nd2_ZP-1.tif_lp.tif	0.00290079777448258	Rep 1	MET046	LEG151	saponin	1	90	0.584328994620591	LEG151_saponin	0.323257194917159	2.23819269367418	1.16233424821819
162	SLIDE5	20240529_MET046_SLIDE5_004.nd2_ZP-2.tif_lp.tif	0.00243872756412151	Rep 1	MET046	LEG151	saponin	1	74	0.608896017773077	LEG151_saponin	0.428430178028085	3.37402368577611	1.75447010143573
163	SLIDE5	20240529_MET046_SLIDE5_004.nd2_ZP-3.tif_lp.tif	0.00261021928951766	Rep 1	MET046	LEG151	saponin	1	111	0.273502708412707	LEG151_saponin	-0.0162316327237538	0.943977532452363	-0.0831755723821238
164	SLIDE5	20240529_MET046_SLIDE5_005.nd2_ZP-1.tif_lp.tif	0.0020046218346776	Rep 1	MET046	LEG151	saponin	1	81	0.40547799388878	LEG151_saponin	0.243103625279895	2.49717980345447	1.32029970280921
165	SLIDE5	20240529_MET046_SLIDE5_005.nd2_ZP-2.tif_lp.tif	0.00194725095126449	Rep 1	MET046	LEG151	saponin	1	101	0.233539330074564	LEG151_saponin	0.0368669839968503	1.18745382730261	0.247871417092748
165	SLIDE5	20240529_MET046_SLIDE5_005.nd2_ZP-2.tif_lp.tif	0.00194725095126449	Rep 1	MET046	LEG151	saponin	2	55	0.111985961673781	LEG151_saponin	0.00488715935423442	1.04563225029961	0.0643755437878635
166	SLIDE5	20240529_MET046_SLIDE5_006.nd2_ZP-1.tif_lp.tif	0.00228574929709932	Rep 1	MET046	LEG151	saponin	1	145	0.379812313942239	LEG151_saponin	0.0483786658628375	1.14596787665701	0.196566603573726
167	SLIDE5	20240529_MET046_SLIDE5_006.nd2_ZP-2.tif_lp.tif	0.00252920356722795	Rep 1	MET046	LEG151	saponin	1	84	0.324879840482026	LEG151_saponin	0.112426740834878	1.52918381055208	0.612761831573541
168	SLIDE5	20240529_MET046_SLIDE5_006.nd2_ZP-3.tif_lp.tif	0.00224748854554148	Rep 1	MET046	LEG151	saponin	1	375	2.01857026270591	LEG151_saponin	1.17576205812785	2.39505293344467	1.26005754154568
169	SLIDE5	20240529_MET046_SLIDE5_006.nd2_ZP-4.tif_lp.tif	0.00261105670132978	Rep 1	MET046	LEG151	saponin	1	86	0.48955520382151	LEG151_saponin	0.265004327507149	2.18015272020651	1.12442919966613
169	SLIDE5	20240529_MET046_SLIDE5_006.nd2_ZP-4.tif_lp.tif	0.00261105670132978	Rep 1	MET046	LEG151	saponin	2	36	0.268741895211861	LEG151_saponin	0.174743853963989	2.85901590761015	1.51551864716958
170	SLIDE5	20240529_MET046_SLIDE5_007.nd2_ZP-1.tif_lp.tif	0.00255247801653402	Rep 1	MET046	LEG151	saponin	1	96	0.490806447342038	LEG151_saponin	0.245768557754772	2.00298185790262	1.00214935393521
171	SLIDE5	20240529_MET046_SLIDE5_007.nd2_ZP-2.tif_lp.tif	0.00262512345846491	Rep 1	MET046	LEG151	saponin	1	104	0.44197757774964	LEG151_saponin	0.168964738069289	1.61888934698865	0.695004379089304
171	SLIDE5	20240529_MET046_SLIDE5_007.nd2_ZP-2.tif_lp.tif	0.00262512345846491	Rep 1	MET046	LEG151	saponin	2	40	0.101289387326688	LEG151_saponin	-0.0037155510119089	0.964615464084867	-0.0519741562578845
172	SLIDE5	20240529_MET046_SLIDE5_007.nd2_ZP-3.tif_lp.tif	0.00211764032190496	Rep 1	MET046	LEG151	saponin	1	82	0.171328297816217	LEG151_saponin	-0.00231820857999002	0.986649840367647	-0.0193899283383619
173	SLIDE5	20240529_MET046_SLIDE5_007.nd2_ZP-4.tif_lp.tif	0.00185061072362318	Rep 1	MET046	LEG151	saponin	1	73	0.143465323839337	LEG151_saponin	0.00837074101484467	1.06196207752993	0.0867322486878787
174	SLIDE5	20240529_MET046_SLIDE5_007.nd2_ZP-5.tif_lp.tif	0.00326890294646042	Rep 1	MET046	LEG151	saponin	1	70	0.398916615173221	LEG151_saponin	0.170093408920991	1.74333985484628	0.801853842617284
175	SLIDE5	20240529_MET046_SLIDE5_007.nd2_ZP-6.tif_lp.tif	0.00317198699002439	Rep 1	MET046	LEG151	saponin	4	113	0.381094072246924	LEG151_saponin	0.0226595423741681	1.06321807885588	0.0884375413802039
175	SLIDE5	20240529_MET046_SLIDE5_007.nd2_ZP-6.tif_lp.tif	0.00317198699002439	Rep 1	MET046	LEG151	saponin	1	84	0.360204477095976	LEG151_saponin	0.0937575699339278	1.35188087162485	0.434968026258937
175	SLIDE5	20240529_MET046_SLIDE5_007.nd2_ZP-6.tif_lp.tif	0.00317198699002439	Rep 1	MET046	LEG151	saponin	2	58	0.44435798143968	LEG151_saponin	0.260382736018265	2.41531397564836	1.27221074254671
175	SLIDE5	20240529_MET046_SLIDE5_007.nd2_ZP-6.tif_lp.tif	0.00317198699002439	Rep 1	MET046	LEG151	saponin	3	99	0.872068370692432	LEG151_saponin	0.558041658680017	2.77705156069002	1.47355396349498
176	SLIDE5	20240529_MET046_SLIDE5_007.nd2_ZP-7.tif_lp.tif	0.00268184901577223	Rep 1	MET046	LEG151	saponin	1	73	0.409384303959087	LEG151_saponin	0.213609325807713	2.09109615449709	1.06425940263847
177	SLIDE5	20240529_MET046_SLIDE5_008.nd2_ZP-1.tif_lp.tif	0.00217888837588134	Rep 1	MET046	LEG151	saponin	1	148	0.484931720187888	LEG151_saponin	0.16245624055745	1.50377858416903	0.58859216074098
178	SLIDE5	20240529_MET046_SLIDE5_008.nd2_ZP-2.tif_lp.tif	0.00207478436753938	Rep 1	MET046	LEG151	saponin	1	61	0.189364462858066	LEG151_saponin	0.062802616438164	1.49622076648439	0.581323059726836
179	SLIDE5	20240529_MET046_SLIDE5_008.nd2_ZP-3.tif_lp.tif	0.00223935201496421	Rep 1	MET046	LEG151	saponin	1	73	0.458533613011241	LEG151_saponin	0.295060915918853	2.80495532995396	1.48797779551605
180	SLIDE5	20240529_MET046_SLIDE5_009.nd2_ZP-1.tif_lp.tif	0.00243032698935651	Rep 1	MET046	LEG151	saponin	1	91	0.27995727607049	LEG151_saponin	0.0587975200390483	1.26585994257784	0.340117790764545
181	SLIDE5	20240529_MET046_SLIDE5_009.nd2_ZP-2.tif_lp.tif	0.00255712741335369	Rep 1	MET046	LEG151	saponin	1	73	0.429861911106855	LEG151_saponin	0.243191609932036	2.30278683005007	1.20338086642225
182	SLIDE5	20240529_MET046_SLIDE5_009.nd2_ZP-3.tif_lp.tif	0.00195065026995779	Rep 1	MET046	LEG151	saponin	1	92	0.708598470548168	LEG151_saponin	0.529138645712051	3.948507534738	1.98130744338816
183	SLIDE5	20240529_MET046_SLIDE5_009.nd2_ZP-4.tif_lp.tif	0.00295611493554977	Rep 1	MET046	LEG151	saponin	1	74	0.210986495716497	LEG151_saponin	-0.00776600951418605	0.964498648799489	-0.0521488777344364
184	SLIDE5	20240529_MET046_SLIDE5_009.nd2_ZP-5.tif_lp.tif	0.00225595219011441	Rep 1	MET046	LEG151	saponin	1	75	0.17323567555286	LEG151_saponin	0.00403926129427895	1.02387320861367	0.0340370701915664
185	SLIDE5	20240529_MET046_SLIDE5_009.nd2_ZP-6.tif_lp.tif	0.00231877360374305	Rep 1	MET046	LEG151	saponin	1	87	0.429297329857945	LEG151_saponin	0.2275640263323	2.12804391915076	1.08952792588006
186	SLIDE5	20240529_MET046_SLIDE5_009.nd2_ZP-7.tif_lp.tif	0.00236819894650044	Rep 1	MET046	LEG151	saponin	1	90	0.556618602480739	LEG151_saponin	0.3434806972957	2.61154205300789	1.38490193525429
187	SLIDE5	20240529_MET046_SLIDE5_010.nd2_ZP-1.tif_lp.tif	0.00202693965069391	Rep 1	MET046	LEG151	saponin	1	75	0.17051956965588	LEG151_saponin	0.0184990958538374	1.12168818706568	0.165671683527604
188	SLIDE5	20240529_MET046_SLIDE5_010.nd2_ZP-10.tif_lp.tif	0.00242337727116975	Rep 1	MET046	LEG151	saponin	1	63	0.244678417919204	LEG151_saponin	0.0920056498355092	1.60263301039431	0.680444098168793
189	SLIDE5	20240529_MET046_SLIDE5_010.nd2_ZP-11.tif_lp.tif	0.00220828031882262	Rep 1	MET046	LEG151	saponin	1	81	0.229755092877895	LEG151_saponin	0.0508843870532627	1.2844757995373	0.361179709065955
189	SLIDE5	20240529_MET046_SLIDE5_010.nd2_ZP-11.tif_lp.tif	0.00220828031882262	Rep 1	MET046	LEG151	saponin	3	56	0.186556802596897	LEG151_saponin	0.0628931047428304	1.50858178943548	0.593192915917321
189	SLIDE5	20240529_MET046_SLIDE5_010.nd2_ZP-11.tif_lp.tif	0.00220828031882262	Rep 1	MET046	LEG151	saponin	2	70	0.23945983313024	LEG151_saponin	0.0848802108126573	1.54910349462667	0.6314335328924
190	SLIDE5	20240529_MET046_SLIDE5_010.nd2_ZP-12.tif_lp.tif	0.00229200222843008	Rep 1	MET046	LEG151	saponin	1	79	0.330647750990465	LEG151_saponin	0.149579574944489	1.82609533166396	0.868762083464939
191	SLIDE5	20240529_MET046_SLIDE5_010.nd2_ZP-13.tif_lp.tif	0.00223465181166126	Rep 1	MET046	LEG151	saponin	1	155	0.798290998209268	LEG151_saponin	0.451919967401773	2.30472795703558	1.20459646944072
191	SLIDE5	20240529_MET046_SLIDE5_010.nd2_ZP-13.tif_lp.tif	0.00223465181166126	Rep 1	MET046	LEG151	saponin	2	46	0.237415125360712	LEG151_saponin	0.134621142024294	2.30962083241501	1.20765602562655
191	SLIDE5	20240529_MET046_SLIDE5_010.nd2_ZP-13.tif_lp.tif	0.00223465181166126	Rep 1	MET046	LEG151	saponin	3	66	0.246417948277667	LEG151_saponin	0.0989309287080241	1.67077719108229	0.740519353534889
192	SLIDE5	20240529_MET046_SLIDE5_010.nd2_ZP-14.tif_lp.tif	0.00246462131368703	Rep 1	MET046	LEG151	saponin	1	89	0.490043495083228	LEG151_saponin	0.270692198165082	2.23405788781862	1.15966656871597
193	SLIDE5	20240529_MET046_SLIDE5_010.nd2_ZP-15.tif_lp.tif	0.00208228865101885	Rep 1	MET046	LEG151	saponin	1	74	0.154222934274003	LEG151_saponin	0.000133574098607842	1.00086686127099	0.00125007471436877
194	SLIDE5	20240529_MET046_SLIDE5_010.nd2_ZP-16.tif_lp.tif	0.00228570392669624	Rep 1	MET046	LEG151	saponin	1	91	0.230258640367538	LEG151_saponin	0.0222595830381803	1.1070177111569	0.146678303956702
195	SLIDE5	20240529_MET046_SLIDE5_010.nd2_ZP-17.tif_lp.tif	0.002179137079191	Rep 1	MET046	LEG151	saponin	1	72	0.266193642048165	LEG151_saponin	0.109295772346413	1.6966045654678	0.762650349254876
196	SLIDE5	20240529_MET046_SLIDE5_010.nd2_ZP-2.tif_lp.tif	0.00200118200131523	Rep 1	MET046	LEG151	saponin	1	78	0.183947508921847	LEG151_saponin	0.0278553128192587	1.17845423099148	0.236895728037504
197	SLIDE5	20240529_MET046_SLIDE5_010.nd2_ZP-3.tif_lp.tif	0.00183128143918731	Rep 1	MET046	LEG151	saponin	1	64	0.124437323538586	LEG151_saponin	0.00723531143059888	1.06173367931543	0.0864219321356038
198	SLIDE5	20240529_MET046_SLIDE5_010.nd2_ZP-4.tif_lp.tif	0.0020189926078136	Rep 1	MET046	LEG151	saponin	1	71	0.206240940606222	LEG151_saponin	0.0628924654514561	1.43873829410152	0.524804190313798
199	SLIDE5	20240529_MET046_SLIDE5_010.nd2_ZP-5.tif_lp.tif	0.00221829252384777	Rep 1	MET046	LEG151	saponin	1	77	0.249149311333895	LEG151_saponin	0.0783407869976164	1.45864682282123	0.544630610709949
200	SLIDE5	20240529_MET046_SLIDE5_010.nd2_ZP-6.tif_lp.tif	0.00216583947134403	Rep 1	MET046	LEG151	saponin	1	70	0.144365606131032	LEG151_saponin	-0.00724315686304997	0.952224682003818	-0.070626070337777
201	SLIDE5	20240529_MET046_SLIDE5_010.nd2_ZP-7.tif_lp.tif	0.00236242060402387	Rep 1	MET046	LEG151	saponin	1	86	0.27479972760193	LEG151_saponin	0.071631555655878	1.35257272322604	0.435706164933418
202	SLIDE5	20240529_MET046_SLIDE5_010.nd2_ZP-8.tif_lp.tif	0.00221342147757474	Rep 1	MET046	LEG151	saponin	1	84	0.281834136461839	LEG151_saponin	0.0959067323455613	1.51582892151595	0.600106938200367
203	SLIDE5	20240529_MET046_SLIDE5_010.nd2_ZP-9.tif_lp.tif	0.00231074126725344	Rep 1	MET046	LEG151	saponin	1	78	0.195361257297918	LEG151_saponin	0.0151234384521496	1.08390824161654	0.116242630337625
204	SLIDE5	20240529_MET046_SLIDE5_011.nd2_ZP-1.tif_lp.tif	0.00185648209977858	Rep 1	MET046	LEG151	saponin	2	67	0.165453574387357	LEG151_saponin	0.0410692737021917	1.33018052500166	0.41162205388505
204	SLIDE5	20240529_MET046_SLIDE5_011.nd2_ZP-1.tif_lp.tif	0.00185648209977858	Rep 1	MET046	LEG151	saponin	1	84	0.186068512964994	LEG151_saponin	0.0301240165835929	1.19317139932863	0.254801301373357
205	SLIDE5	20240529_MET046_SLIDE5_011.nd2_ZP-10.tif_lp.tif	0.00196392054878657	Rep 1	MET046	LEG151	saponin	1	64	0.142427710350603	LEG151_saponin	0.0167367952282625	1.1331583528688	0.180349484225594
205	SLIDE5	20240529_MET046_SLIDE5_011.nd2_ZP-10.tif_lp.tif	0.00196392054878657	Rep 1	MET046	LEG151	saponin	2	84	0.201495384098962	LEG151_saponin	0.0365260580008903	1.22141120937341	0.288548990537145
206	SLIDE5	20240529_MET046_SLIDE5_011.nd2_ZP-11.tif_lp.tif	0.00192366551407336	Rep 1	MET046	LEG151	saponin	1	78	0.150560769019648	LEG151_saponin	0.000514858921926487	1.00343134259101	0.00494190709208483
207	SLIDE5	20240529_MET046_SLIDE5_011.nd2_ZP-12.tif_lp.tif	0.00214240519888842	Rep 1	MET046	LEG151	saponin	1	91	0.284107730025426	LEG151_saponin	0.0891488569265793	1.45727006680727	0.543268267888374
208	SLIDE5	20240529_MET046_SLIDE5_011.nd2_ZP-13.tif_lp.tif	0.00197920118687695	Rep 1	MET046	LEG151	saponin	1	75	0.143511100905016	LEG151_saponin	-0.00492898811075551	0.966794764517882	-0.0487184343868246
209	SLIDE5	20240529_MET046_SLIDE5_011.nd2_ZP-14.tif_lp.tif	0.00182031673409515	Rep 1	MET046	LEG151	saponin	1	77	0.245822844561189	LEG151_saponin	0.105658456035863	1.75381812133237	0.810499141706739
210	SLIDE5	20240529_MET046_SLIDE5_011.nd2_ZP-15.tif_lp.tif	0.00211863058225536	Rep 1	MET046	LEG151	saponin	2	65	0.271671631140634	LEG151_saponin	0.133960643294036	1.97276655544189	0.980220246871271
210	SLIDE5	20240529_MET046_SLIDE5_011.nd2_ZP-15.tif_lp.tif	0.00211863058225536	Rep 1	MET046	LEG151	saponin	1	87	0.226489661959931	LEG151_saponin	0.0421688013037149	1.22877932076481	0.29722584213436
211	SLIDE5	20240529_MET046_SLIDE5_011.nd2_ZP-16.tif_lp.tif	0.00196585010837864	Rep 1	MET046	LEG151	saponin	1	77	0.370901049580425	LEG151_saponin	0.21953059123527	2.45028688976217	1.29295067584253
212	SLIDE5	20240529_MET046_SLIDE5_011.nd2_ZP-17.tif_lp.tif	0.00193233499402268	Rep 1	MET046	LEG151	saponin	1	72	0.184710460482165	LEG151_saponin	0.0455823409125322	1.32762852724189	0.408851534580244
213	SLIDE5	20240529_MET046_SLIDE5_011.nd2_ZP-2.tif_lp.tif	0.00184744940255602	Rep 1	MET046	LEG151	saponin	1	211	0.532143129734322	LEG151_saponin	0.142331305795003	1.3651282415106	0.449036485724563
214	SLIDE5	20240529_MET046_SLIDE5_011.nd2_ZP-3.tif_lp.tif	0.00192625879811036	Rep 1	MET046	LEG151	saponin	1	117	0.231296253856272	LEG151_saponin	0.00592397447735987	1.02628528447991	0.0374318238243716
215	SLIDE5	20240529_MET046_SLIDE5_011.nd2_ZP-4.tif_lp.tif	0.00193094458791676	Rep 1	MET046	LEG151	saponin	3	71	0.202960250666365	LEG151_saponin	0.0658631849242749	1.48041279780691	0.565999512550795
215	SLIDE5	20240529_MET046_SLIDE5_011.nd2_ZP-4.tif_lp.tif	0.00193094458791676	Rep 1	MET046	LEG151	saponin	1	76	0.173952849581838	LEG151_saponin	0.0272010609001637	1.18535420347869	0.245318224731797
215	SLIDE5	20240529_MET046_SLIDE5_011.nd2_ZP-4.tif_lp.tif	0.00193094458791676	Rep 1	MET046	LEG151	saponin	2	205	0.529701685998589	LEG151_saponin	0.133858045475652	1.33815888844095	0.420249426858609
216	SLIDE5	20240529_MET046_SLIDE5_011.nd2_ZP-5.tif_lp.tif	0.0019569587510835	Rep 1	MET046	LEG151	saponin	1	77	0.224460213212296	LEG151_saponin	0.0737743893788672	1.48959077570839	0.574916044147256
217	SLIDE5	20240529_MET046_SLIDE5_011.nd2_ZP-6.tif_lp.tif	0.00194399867812433	Rep 1	MET046	LEG151	saponin	1	84	0.228534370893613	LEG151_saponin	0.0652384819311691	1.39951086549505	0.484922687721812
218	SLIDE5	20240529_MET046_SLIDE5_011.nd2_ZP-7.tif_lp.tif	0.00191364159352645	Rep 1	MET046	LEG151	saponin	1	66	0.136339360615239	LEG151_saponin	0.010039015442493	1.0794852573741	0.110343540480833
219	SLIDE5	20240529_MET046_SLIDE5_011.nd2_ZP-8.tif_lp.tif	0.00182795977551291	Rep 1	MET046	LEG151	saponin	1	77	0.245822844561189	LEG151_saponin	0.105069941846696	1.74648508002582	0.804454318046429
220	SLIDE5	20240529_MET046_SLIDE5_011.nd2_ZP-9.tif_lp.tif	0.00188667450368459	Rep 1	MET046	LEG151	saponin	1	74	0.144411383196712	LEG151_saponin	0.00479746992405208	1.03436240566284	0.0487417458549624
221	SLIDE5	20240529_MET046_SLIDE5_012.nd2_ZP-1.tif_lp.tif	0.00236242688062399	Rep 1	MET046	LEG151	saponin	2	60	0.306187537265942	LEG151_saponin	0.164441924428502	2.16012002866778	1.1111114790335
221	SLIDE5	20240529_MET046_SLIDE5_012.nd2_ZP-1.tif_lp.tif	0.00236242688062399	Rep 1	MET046	LEG151	saponin	3	105	0.350804915651679	LEG151_saponin	0.10275009318616	1.41422332436388	0.500009958557509
221	SLIDE5	20240529_MET046_SLIDE5_012.nd2_ZP-1.tif_lp.tif	0.00236242688062399	Rep 1	MET046	LEG151	saponin	1	74	0.390875112498179	LEG151_saponin	0.216055523332004	2.23587707969404	1.16084087628915
222	SLIDE5	20240529_MET046_SLIDE5_012.nd2_ZP-2.tif_lp.tif	0.00189345430128333	Rep 1	MET046	LEG151	saponin	1	89	0.348104072036222	LEG151_saponin	0.179586639222005	2.06568582385178	1.04662084721454
223	SLIDE5	20240529_MET046_SLIDE5_012.nd2_ZP-3.tif_lp.tif	0.00187138133549339	Rep 1	MET046	LEG151	saponin	1	83	0.198702983092517	LEG151_saponin	0.0433783322465656	1.27927525998167	0.355326720422804
224	SLIDE5	20240529_MET046_SLIDE5_012.nd2_ZP-4.tif_lp.tif	0.00183462433709851	Rep 1	MET046	LEG151	saponin	2	72	0.518181130988523	LEG151_saponin	0.38608817871743	3.9228522194361	1.97190298764481
224	SLIDE5	20240529_MET046_SLIDE5_012.nd2_ZP-4.tif_lp.tif	0.00183462433709851	Rep 1	MET046	LEG151	saponin	1	81	0.389929049648345	LEG151_saponin	0.241324478343365	2.62393711192167	1.39173314320067
225	SLIDE5	20240529_MET046_SLIDE5_012.nd2_ZP-5.tif_lp.tif	0.00177296249280397	Rep 1	MET046	LEG151	saponin	1	79	0.149187457049266	LEG151_saponin	0.00912342011775191	1.06513749223302	0.091039671352222
226	SLIDE5	20240529_MET046_SLIDE5_012.nd2_ZP-6.tif_lp.tif	0.0030733787887473	Rep 1	MET046	LEG151	saponin	1	128	1.38695354573429	LEG151_saponin	0.993561060774632	3.52562287984869	1.81787816425838
226	SLIDE5	20240529_MET046_SLIDE5_012.nd2_ZP-6.tif_lp.tif	0.0030733787887473	Rep 1	MET046	LEG151	saponin	2	58	0.190386816393584	LEG151_saponin	0.0121308466462406	1.06805296149932	0.0949831876602971
227	SLIDE5	20240529_MET046_SLIDE5_013.nd2_ZP-1.tif_lp.tif	0.00232841268617507	Rep 1	MET046	LEG151	saponin	1	64	0.267215995583683	LEG151_saponin	0.118197583668479	1.7931743611369	0.842515776949892
227	SLIDE5	20240529_MET046_SLIDE5_013.nd2_ZP-1.tif_lp.tif	0.00232841268617507	Rep 1	MET046	LEG151	saponin	2	57	0.199816893320531	LEG151_saponin	0.0670973702085515	1.50555764996187	0.590297951982684
227	SLIDE5	20240529_MET046_SLIDE5_013.nd2_ZP-1.tif_lp.tif	0.00232841268617507	Rep 1	MET046	LEG151	saponin	3	94	0.424429700011387	LEG151_saponin	0.205558907510931	1.93917925348811	0.95544616918241
228	SLIDE5	20240529_MET046_SLIDE5_013.nd2_ZP-2.tif_lp.tif	0.00244135293148676	Rep 1	MET046	LEG151	saponin	2	65	0.246952014742419	LEG151_saponin	0.0882640741957799	1.55621160556834	0.638038243838101
228	SLIDE5	20240529_MET046_SLIDE5_013.nd2_ZP-2.tif_lp.tif	0.00244135293148676	Rep 1	MET046	LEG151	saponin	1	195	0.438269626814872	LEG151_saponin	-0.0377941948250457	0.920611075433426	-0.119336295844176
229	SLIDE5	20240529_MET046_SLIDE5_013.nd2_ZP-3.tif_lp.tif	0.00229349844443832	Rep 1	MET046	LEG151	saponin	1	77	0.34453345858492	LEG151_saponin	0.167934078363169	1.95093243335452	0.964163813952924
229	SLIDE5	20240529_MET046_SLIDE5_013.nd2_ZP-3.tif_lp.tif	0.00229349844443832	Rep 1	MET046	LEG151	saponin	2	142	0.837170988554135	LEG151_saponin	0.511494209443894	2.5705578114636	1.36208145845041
229	SLIDE5	20240529_MET046_SLIDE5_013.nd2_ZP-3.tif_lp.tif	0.00229349844443832	Rep 1	MET046	LEG151	saponin	3	62	0.313664457527921	LEG151_saponin	0.171467553972745	2.2058459058232	1.14133201184066
229	SLIDE5	20240529_MET046_SLIDE5_013.nd2_ZP-3.tif_lp.tif	0.00229349844443832	Rep 1	MET046	LEG151	saponin	4	77	0.347768372157589	LEG151_saponin	0.171168991935838	1.96925024154052	0.977646452676846
230	SLIDE5	20240529_MET046_SLIDE5_013.nd2_ZP-4.tif_lp.tif	0.00233033201196691	Rep 1	MET046	LEG151	saponin	1	77	0.212664988124743	LEG151_saponin	0.0332294232032906	1.1851886119557	0.245116669148952
231	SLIDE5	20240529_MET046_SLIDE5_013.nd2_ZP-5.tif_lp.tif	0.00195283671714511	Rep 1	MET046	LEG151	saponin	1	66	0.310521099716425	LEG151_saponin	0.181633876384848	2.40924656214816	1.26858204645556
231	SLIDE5	20240529_MET046_SLIDE5_013.nd2_ZP-5.tif_lp.tif	0.00195283671714511	Rep 1	MET046	LEG151	saponin	2	95	0.405752654420212	LEG151_saponin	0.220233166291427	2.1871160734259	1.12902978833855
232	SLIDE5	20240529_MET046_SLIDE5_013.nd2_ZP-6.tif_lp.tif	0.00211376127200596	Rep 1	MET046	LEG151	saponin	1	66	0.613565279636532	LEG151_saponin	0.474057035684139	4.39805750723885	2.13686646841887
233	SLIDE5	20240529_MET046_SLIDE5_013.nd2_ZP-7.tif_lp.tif	0.00253969876068531	Rep 1	MET046	LEG151	saponin	1	72	0.503852911526337	LEG151_saponin	0.320994600756995	2.75542801093628	1.46227643541867
233	SLIDE5	20240529_MET046_SLIDE5_013.nd2_ZP-7.tif_lp.tif	0.00253969876068531	Rep 1	MET046	LEG151	saponin	2	77	0.49068437423557	LEG151_saponin	0.295127569662802	2.50916543306976	1.32720759294766
233	SLIDE5	20240529_MET046_SLIDE5_013.nd2_ZP-7.tif_lp.tif	0.00253969876068531	Rep 1	MET046	LEG151	saponin	3	87	0.427710388787091	LEG151_saponin	0.206756596607469	1.93574586146677	0.952889557742471
234	SLIDE5	20240529_MET046_SLIDE5_013.nd2_ZP-8.tif_lp.tif	0.00204245669423583	Rep 1	MET046	LEG151	saponin	1	85	0.486991689307615	LEG151_saponin	0.313382870297569	2.80510916487161	1.48805691648625
235	SLIDE5	20240529_MET046_SLIDE5_013.nd2_ZP-9.tif_lp.tif	0.00222509273584338	Rep 1	MET046	LEG151	saponin	1	68	0.149660486727953	LEG151_saponin	-0.00164581930939703	0.989122599364824	-0.0157787442430442
236	SLIDE5	20240529_MET046_SLIDE5_014.nd2_ZP-1.tif_lp.tif	0.00181084066759173	Rep 1	MET046	LEG151	saponin	1	75	0.347951480653137	LEG151_saponin	0.212138430583757	2.56198856056459	1.35726403397246
237	SLIDE5	20240529_MET046_SLIDE5_014.nd2_ZP-2.tif_lp.tif	0.00265124148594997	Rep 1	MET046	LEG151	saponin	1	308	1.22270544292405	LEG151_saponin	0.406123065251462	1.49734488075653	0.582406553027561
238	SLIDE5	20240529_MET046_SLIDE5_014.nd2_ZP-3.tif_lp.tif	0.00256073339032991	Rep 1	MET046	LEG151	saponin	1	78	0.974563218420371	LEG151_saponin	0.774826013974638	4.87922728829997	2.28665268967215
239	SLIDE5	20240529_MET046_SLIDE5_014.nd2_ZP-4.tif_lp.tif	0.0027792749393958	Rep 1	MET046	LEG151	saponin	1	92	0.732631427934393	LEG151_saponin	0.476938133509979	2.86527431070731	1.51867326385228
240	SLIDE5	20240529_MET046_SLIDE5_014.nd2_ZP-5.tif_lp.tif	0.00251232488563334	Rep 1	MET046	LEG151	saponin	1	87	0.970016028499231	LEG151_saponin	0.75144376344913	4.43796484552551	2.1498982395523
241	SLIDE5	20240529_MET046_SLIDE5_014.nd2_ZP-6.tif_lp.tif	0.00239554378214736	Rep 1	MET046	LEG151	saponin	1	75	0.218509193509817	LEG151_saponin	0.038843409848765	1.21619814890322	0.282378298807177
242	SLIDE5	20240529_MET046_SLIDE5_014.nd2_ZP-7.tif_lp.tif	0.00238599608162605	Rep 1	MET046	LEG151	saponin	1	72	0.315678649814799	LEG151_saponin	0.143886931937724	1.83756617441058	0.877796205200664
243	SLIDE5	20240529_MET046_SLIDE5_014.nd2_ZP-8.tif_lp.tif	0.0021610049243058	Rep 1	MET046	LEG151	saponin	1	83	0.393331812461838	LEG151_saponin	0.213968403744457	2.19293230026422	1.13286127412701
133	PEAR	20240627_MET049_PEAR001.nd2_ZP-1.tif_lp.tif	0.00301876639100866	Rep 2	MET049	LEG151	saponin	1	151	1.53835356188938	LEG151_saponin	1.08251983684707	3.3748129578315	1.7548075459304
134	PEAR	20240627_MET049_PEAR001.nd2_ZP-2.tif_lp.tif	0.00424905521636168	Rep 2	MET049	LEG151	saponin	1	74	0.444098579697311	LEG151_saponin	0.129668493686547	1.41239213248222	0.498140689916962
135	PEAR	20240627_MET049_PEAR001.nd2_ZP-3.tif_lp.tif	0.00421751024467604	Rep 2	MET049	LEG151	saponin	1	113	0.506355394143611	LEG151_saponin	0.0297767364952181	1.06248021395282	0.0874359748993387
136	PEAR	20240627_MET049_PEAR001.nd2_ZP-4.tif_lp.tif	0.00380057604962239	Rep 2	MET049	LEG151	saponin	3	61	0.322316326899454	LEG151_saponin	0.0904811878724882	1.39028245783726	0.475378019008636
136	PEAR	20240627_MET049_PEAR001.nd2_ZP-4.tif_lp.tif	0.00380057604962239	Rep 2	MET049	LEG151	saponin	1	74	0.260181584395468	LEG151_saponin	-0.0210610432765887	0.925114327614848	-0.112296426890038
136	PEAR	20240627_MET049_PEAR001.nd2_ZP-4.tif_lp.tif	0.00380057604962239	Rep 2	MET049	LEG151	saponin	2	128	1.0499427956529	LEG151_saponin	0.56346906130123	2.15827232081128	1.10987690889326
137	PEAR	20240627_MET049_PEAR001.nd2_ZP-5.tif_lp.tif	0.0032970725485151	Rep 2	MET049	LEG151	saponin	1	109	0.48667125753127	LEG151_saponin	0.127290349743125	1.35419341146014	0.43743380525491
138	PEAR	20240627_MET049_PEAR002.nd2_ZP-1.tif_lp.tif	0.00262753968831887	Rep 2	MET049	LEG151	saponin	1	127	0.345082780113444	LEG151_saponin	0.0113852396969473	1.03411844055769	0.048401431126274
138	PEAR	20240627_MET049_PEAR002.nd2_ZP-1.tif_lp.tif	0.00262753968831887	Rep 2	MET049	LEG151	saponin	2	75	0.240436408435926	LEG151_saponin	0.0433709318120106	1.22008386529712	0.286980318189661
139	PEAR	20240627_MET049_PEAR002.nd2_ZP-2.tif_lp.tif	0.00263932007832279	Rep 2	MET049	LEG151	saponin	1	88	0.25607690657489	LEG151_saponin	0.0238167396824843	1.10254336764305	0.140835404130236
140	PEAR	20240627_MET049_PEAR002.nd2_ZP-3.tif_lp.tif	0.00308035228360385	Rep 2	MET049	LEG151	saponin	1	79	0.509040975244716	LEG151_saponin	0.265693144840012	2.09182458868914	1.06476187852632
141	PEAR	20240627_MET049_PEAR002.nd2_ZP-4.tif_lp.tif	0.00239549767914542	Rep 2	MET049	LEG151	saponin	1	86	0.240024414844811	LEG151_saponin	0.0340116144383052	1.16509466582267	0.220447180943362
142	PEAR	20240627_MET049_PEAR002.nd2_ZP-5.tif_lp.tif	0.00327292278950776	Rep 2	MET049	LEG151	saponin	1	78	0.370962089393288	LEG151_saponin	0.115674111811683	1.45311225741019	0.539146159924043
143	PEAR	20240627_MET049_PEAR002.nd2_ZP-6.tif_lp.tif	0.00347941252247087	Rep 2	MET049	LEG151	saponin	1	70	0.464179453440011	LEG151_saponin	0.22062057686705	1.90582030912333	0.930412100697223
144	PEAR	20240627_MET049_PEAR002.nd2_ZP-7.tif_lp.tif	0.00329889254877038	Rep 2	MET049	LEG151	saponin	1	156	4.03897155914456	LEG151_saponin	3.52434432153638	7.84834393514885	2.97238826564752
144	PEAR	20240627_MET049_PEAR002.nd2_ZP-7.tif_lp.tif	0.00329889254877038	Rep 2	MET049	LEG151	saponin	2	48	0.562340740580112	LEG151_saponin	0.403993898239134	3.55132273095278	1.82835647305626
145	PEAR	20240627_MET049_PEAR003.nd2_ZP-1.tif_lp.tif	0.00376672300549061	Rep 2	MET049	LEG151	saponin	1	162	0.83486688323319	LEG151_saponin	0.224657756343711	1.36816518541585	0.452242424517225
146	PEAR	20240627_MET049_PEAR003.nd2_ZP-10.tif_lp.tif	0.00404698294095042	Rep 2	MET049	LEG151	saponin	1	122	1.17918670666404	LEG151_saponin	0.685454787868089	2.38831370177502	1.2559923450915
147	PEAR	20240627_MET049_PEAR003.nd2_ZP-11.tif_lp.tif	0.00349473782235537	Rep 2	MET049	LEG151	saponin	1	224	3.5286335744895	LEG151_saponin	2.7458123022819	4.50758519187725	2.17235475837695
148	PEAR	20240627_MET049_PEAR003.nd2_ZP-12.tif_lp.tif	0.0035186696264076	Rep 2	MET049	LEG151	saponin	1	153	0.512886246433482	LEG151_saponin	-0.0254702064068811	0.952688954924752	-0.0699228318907114
149	PEAR	20240627_MET049_PEAR003.nd2_ZP-13.tif_lp.tif	0.0024879525202743	Rep 2	MET049	LEG151	saponin	1	115	0.986739924876019	LEG151_saponin	0.700625385044474	3.44875840793335	1.78607706881493
150	PEAR	20240627_MET049_PEAR003.nd2_ZP-14.tif_lp.tif	0.00296760863011785	Rep 2	MET049	LEG151	saponin	1	125	0.577416659565642	LEG151_saponin	0.206465580800912	1.55658439244453	0.638383796698295
151	PEAR	20240627_MET049_PEAR003.nd2_ZP-2.tif_lp.tif	0.00510162388151754	Rep 2	MET049	LEG151	saponin	1	45	0.260502026649192	LEG151_saponin	0.0309289519809028	1.13472377815034	0.18234115003429
151	PEAR	20240627_MET049_PEAR003.nd2_ZP-2.tif_lp.tif	0.00510162388151754	Rep 2	MET049	LEG151	saponin	2	150	1.48845657496713	LEG151_saponin	0.7232129927395	1.94507554135145	0.959826186582565
152	PEAR	20240627_MET049_PEAR003.nd2_ZP-3.tif_lp.tif	0.00511805583657538	Rep 2	MET049	LEG151	saponin	1	219	1.02185094146989	LEG151_saponin	-0.0990032867401158	0.911671576688232	-0.133413897709151
153	PEAR	20240627_MET049_PEAR003.nd2_ZP-4.tif_lp.tif	0.00341348394066023	Rep 2	MET049	LEG151	saponin	1	101	0.391683839261532	LEG151_saponin	0.0469219612548484	1.13609962193656	0.184089346966048
154	PEAR	20240627_MET049_PEAR003.nd2_ZP-5.tif_lp.tif	0.00326527757215665	Rep 2	MET049	LEG151	saponin	1	116	0.437445644754916	LEG151_saponin	0.0586734463847451	1.15490431092148	0.207773322742687
155	PEAR	20240627_MET049_PEAR003.nd2_ZP-6.tif_lp.tif	0.0029892550313414	Rep 2	MET049	LEG151	saponin	1	64	0.188708323985338	LEG151_saponin	-0.00260399802051153	0.986388759525735	-0.0197717354029744
156	PEAR	20240627_MET049_PEAR003.nd2_ZP-7.tif_lp.tif	0.00256706684760094	Rep 2	MET049	LEG151	saponin	1	78	0.275974672753364	LEG151_saponin	0.0757434586404905	1.37827997485843	0.462868977528689
157	PEAR	20240627_MET049_PEAR003.nd2_ZP-8.tif_lp.tif	0.00386423697951923	Rep 2	MET049	LEG151	saponin	3	168	0.692103469744325	LEG151_saponin	0.0429116571850933	1.06610012072692	0.0923429323686029
157	PEAR	20240627_MET049_PEAR003.nd2_ZP-8.tif_lp.tif	0.00386423697951923	Rep 2	MET049	LEG151	saponin	1	78	0.379903875989839	LEG151_saponin	0.0784933915873391	1.26042024298836	0.333904830068219
157	PEAR	20240627_MET049_PEAR003.nd2_ZP-8.tif_lp.tif	0.00386423697951923	Rep 2	MET049	LEG151	saponin	2	41	0.163439385825768	LEG151_saponin	0.0050056696654795	1.03159472482748	0.0448763008796532
158	PEAR	20240627_MET049_PEAR003.nd2_ZP-9.tif_lp.tif	0.00302645678222929	Rep 2	MET049	LEG151	saponin	1	74	0.210589761147276	LEG151_saponin	-0.0133680407376921	0.94031000203977	-0.088791630996654
159	PEAR	20240627_MET049_PEAR004.nd2_ZP-1.tif_lp.tif	0.00368627557899746	Rep 2	MET049	LEG151	saponin	1	107	0.626916926819831	LEG151_saponin	0.232485439867103	1.58941906910937	0.668499558428012
160	PEAR	20240627_MET049_PEAR004.nd2_ZP-2.tif_lp.tif	0.00286692531748432	Rep 2	MET049	LEG151	saponin	1	93	1.19523920258507	LEG151_saponin	0.92861514805903	4.48286335120723	2.16442052313602
161	PEAR	20240627_MET049_PEAR004.nd2_ZP-3.tif_lp.tif	0.00294609610729806	Rep 2	MET049	LEG151	saponin	1	75	1.57738614547998	LEG151_saponin	1.35642893743262	7.13887616258222	2.83569697589533
162	PEAR	20240627_MET049_PEAR004.nd2_ZP-4.tif_lp.tif	0.00262997195108197	Rep 2	MET049	LEG151	saponin	1	212	2.15655758650973	LEG151_saponin	1.59900353288036	3.86788970947605	1.95154665782911
163	PEAR	20240627_MET049_PEAR005.nd2_ZP-1.tif_lp.tif	0.0042960766391155	Rep 2	MET049	LEG151	saponin	3	93	0.693522553890944	LEG151_saponin	0.293987426453202	1.73582372678611	0.795620449278003
163	PEAR	20240627_MET049_PEAR005.nd2_ZP-1.tif_lp.tif	0.0042960766391155	Rep 2	MET049	LEG151	saponin	1	156	1.47631038399413	LEG151_saponin	0.806122428292115	2.20283037233593	1.13935840542835
163	PEAR	20240627_MET049_PEAR005.nd2_ZP-1.tif_lp.tif	0.0042960766391155	Rep 2	MET049	LEG151	saponin	2	97	0.640863670734689	LEG151_saponin	0.224144236740486	1.53787805044773	0.620941106037235
164	PEAR	20240627_MET049_PEAR005.nd2_ZP-10.tif_lp.tif	0.00243463936572629	Rep 2	MET049	LEG151	saponin	1	75	0.210467689670622	LEG151_saponin	0.0278697372411506	1.15262896911133	0.204928184656817
165	PEAR	20240627_MET049_PEAR005.nd2_ZP-11.tif_lp.tif	0.00319174326718126	Rep 2	MET049	LEG151	saponin	1	248	1.50360877253115	LEG151_saponin	0.7120564422702	1.89956963683684	0.925672601119895
165	PEAR	20240627_MET049_PEAR005.nd2_ZP-11.tif_lp.tif	0.00319174326718126	Rep 2	MET049	LEG151	saponin	2	59	0.234287025872618	LEG151_saponin	0.0459741731089238	1.24413720271454	0.315145593797309
166	PEAR	20240627_MET049_PEAR005.nd2_ZP-12.tif_lp.tif	0.00429919507944439	Rep 2	MET049	LEG151	saponin	2	128	0.506813159678131	LEG151_saponin	-0.0434838104907501	0.920981192250784	-0.11875640015987
166	PEAR	20240627_MET049_PEAR005.nd2_ZP-12.tif_lp.tif	0.00429919507944439	Rep 2	MET049	LEG151	saponin	1	119	0.579461362678558	LEG151_saponin	0.0678571482246757	1.13263602274487	0.179684319636118
167	PEAR	20240627_MET049_PEAR005.nd2_ZP-13.tif_lp.tif	0.00291840567015705	Rep 2	MET049	LEG151	saponin	1	91	0.506645312067121	LEG151_saponin	0.24107039608283	1.90773029218275	0.931857222897757
168	PEAR	20240627_MET049_PEAR005.nd2_ZP-14.tif_lp.tif	0.00216342666625977	Rep 2	MET049	LEG151	saponin	1	93	0.607309079263359	LEG151_saponin	0.406110399301201	3.01845459114136	1.59381009777879
169	PEAR	20240627_MET049_PEAR005.nd2_ZP-2.tif_lp.tif	0.00258398598864666	Rep 2	MET049	LEG151	saponin	1	178	0.624750135932118	LEG151_saponin	0.164800629953013	1.35830156965208	0.44180382180693
170	PEAR	20240627_MET049_PEAR005.nd2_ZP-3.tif_lp.tif	0.00280879826893188	Rep 2	MET049	LEG151	saponin	1	183	3.39818419050425	LEG151_saponin	2.88417410728972	6.61112359752277	2.72489548668251
171	PEAR	20240627_MET049_PEAR005.nd2_ZP-4.tif_lp.tif	0.00372133022967336	Rep 2	MET049	LEG151	saponin	1	141	0.587823309702799	LEG151_saponin	0.0631157473188546	1.12028747409718	0.163868986066345
171	PEAR	20240627_MET049_PEAR005.nd2_ZP-4.tif_lp.tif	0.00372133022967336	Rep 2	MET049	LEG151	saponin	2	70	0.67992676072754	LEG151_saponin	0.419433644650404	2.61015250985061	1.38413410517717
172	PEAR	20240627_MET049_PEAR005.nd2_ZP-5.tif_lp.tif	0.00275559862405735	Rep 2	MET049	LEG151	saponin	1	63	0.354970631189644	LEG151_saponin	0.181367917874031	2.04472974189234	1.03191017040533
173	PEAR	20240627_MET049_PEAR005.nd2_ZP-6.tif_lp.tif	0.00268647391887036	Rep 2	MET049	LEG151	saponin	1	126	0.368291752878577	LEG151_saponin	0.0297960391009112	1.0880248637963	0.121711525766338
173	PEAR	20240627_MET049_PEAR005.nd2_ZP-6.tif_lp.tif	0.00268647391887036	Rep 2	MET049	LEG151	saponin	2	147	0.648889914155006	LEG151_saponin	0.253978248081064	1.6431267290886	0.716443755015238
174	PEAR	20240627_MET049_PEAR005.nd2_ZP-7.tif_lp.tif	0.00287899484439772	Rep 2	MET049	LEG151	saponin	1	85	0.812603956088424	LEG151_saponin	0.567889394314617	3.32061954220578	1.73145243647632
175	PEAR	20240627_MET049_PEAR005.nd2_ZP-8.tif_lp.tif	0.00256213705469966	Rep 2	MET049	LEG151	saponin	1	77	0.508674762910232	LEG151_saponin	0.311390209698358	2.57838109790552	1.36646551716123
176	PEAR	20240627_MET049_PEAR005.nd2_ZP-9.tif_lp.tif	0.0032549408102609	Rep 2	MET049	LEG151	saponin	1	217	1.02563517261297	LEG151_saponin	0.319313016786349	1.45207843779537	0.53811938636533
176	PEAR	20240627_MET049_PEAR005.nd2_ZP-9.tif_lp.tif	0.0032549408102609	Rep 2	MET049	LEG151	saponin	2	33	0.466254677157849	LEG151_saponin	0.358841630419239	4.34076391383332	2.11794895919433
176	PEAR	20240627_MET049_PEAR005.nd2_ZP-9.tif_lp.tif	0.0032549408102609	Rep 2	MET049	LEG151	saponin	3	121	0.651377137983218	LEG151_saponin	0.257529299941649	1.65388019195999	0.725854728629154
176	PEAR	20240627_MET049_PEAR005.nd2_ZP-9.tif_lp.tif	0.0032549408102609	Rep 2	MET049	LEG151	saponin	4	84	0.484657062217593	LEG151_saponin	0.211242034155677	1.7726057914704	0.825871731992405
177	PEAR	20240627_MET049_PEAR006.nd2_ZP-1.tif_lp.tif	0.00337378101000275	Rep 2	MET049	LEG151	saponin	1	163	1.77264059102163	LEG151_saponin	1.22271428639118	3.22341480321231	1.68858985269504
178	PEAR	20240627_MET049_PEAR006.nd2_ZP-10.tif_lp.tif	0.00372995485414614	Rep 2	MET049	LEG151	saponin	1	102	0.916975671425462	LEG151_saponin	0.536520276302556	2.41020546213895	1.26915613673499
179	PEAR	20240627_MET049_PEAR006.nd2_ZP-11.tif_lp.tif	0.00354605995331943	Rep 2	MET049	LEG151	saponin	1	104	1.06283667078242	LEG151_saponin	0.694046435637196	2.8819544811535	1.52704754913767
180	PEAR	20240627_MET049_PEAR006.nd2_ZP-2.tif_lp.tif	0.00454968658587176	Rep 2	MET049	LEG151	saponin	1	204	1.08795302431099	LEG151_saponin	0.159816960793152	1.17219130586027	0.229208042023737
180	PEAR	20240627_MET049_PEAR006.nd2_ZP-2.tif_lp.tif	0.00454968658587176	Rep 2	MET049	LEG151	saponin	2	80	0.693369965534657	LEG151_saponin	0.329395038664916	1.90499376288851	0.929786274220146
180	PEAR	20240627_MET049_PEAR006.nd2_ZP-2.tif_lp.tif	0.00454968658587176	Rep 2	MET049	LEG151	saponin	3	231	2.87866028514691	LEG151_saponin	1.82768268381053	2.73903105212379	1.45366562182681
181	PEAR	20240627_MET049_PEAR006.nd2_ZP-3.tif_lp.tif	0.00452062000284062	Rep 2	MET049	LEG151	saponin	1	89	0.473655307665467	LEG151_saponin	0.0713201274126524	1.17726545157656	0.235439658094298
182	PEAR	20240627_MET049_PEAR006.nd2_ZP-4.tif_lp.tif	0.00453328762365424	Rep 2	MET049	LEG151	saponin	1	98	1.14819563366473	LEG151_saponin	0.703933446546612	2.58450002489062	1.36988521617822
183	PEAR	20240627_MET049_PEAR006.nd2_ZP-5.tif_lp.tif	0.00430247418930373	Rep 2	MET049	LEG151	saponin	1	92	1.41098650358617	LEG151_saponin	1.01515887817023	3.56464888498745	1.83375997938051
183	PEAR	20240627_MET049_PEAR006.nd2_ZP-5.tif_lp.tif	0.00430247418930373	Rep 2	MET049	LEG151	saponin	2	104	0.98651103512384	LEG151_saponin	0.539053719436252	2.20470422660966	1.14058512316375
184	PEAR	20240627_MET049_PEAR006.nd2_ZP-6.tif_lp.tif	0.00469127975932627	Rep 2	MET049	LEG151	saponin	2	152	2.48346686456352	LEG151_saponin	1.77039234114593	3.48275921100205	1.80023073215472
184	PEAR	20240627_MET049_PEAR006.nd2_ZP-6.tif_lp.tif	0.00469127975932627	Rep 2	MET049	LEG151	saponin	1	121	2.42925156187266	LEG151_saponin	1.86160671099418	4.27952716934398	2.09745140687747
185	PEAR	20240627_MET049_PEAR006.nd2_ZP-7.tif_lp.tif	0.00362793935111383	Rep 2	MET049	LEG151	saponin	1	84	1.43512627622113	LEG151_saponin	1.13037937072756	4.70923986544451	2.23549420827643
186	PEAR	20240627_MET049_PEAR006.nd2_ZP-8.tif_lp.tif	0.0055413140045305	Rep 2	MET049	LEG151	saponin	1	144	1.33272299449891	LEG151_saponin	0.534773777846517	1.67018522819038	0.740008110467587
186	PEAR	20240627_MET049_PEAR006.nd2_ZP-8.tif_lp.tif	0.0055413140045305	Rep 2	MET049	LEG151	saponin	2	144	3.22156101418659	LEG151_saponin	2.4236117975342	4.03730080430668	2.01339108067882
187	PEAR	20240627_MET049_PEAR006.nd2_ZP-9.tif_lp.tif	0.00411084551798453	Rep 2	MET049	LEG151	saponin	1	205	4.11807432770729	LEG151_saponin	3.27535099652046	4.88662669622271	2.28883889707918
188	PEAR	20240627_MET049_PEAR007.nd2_ZP-1.tif_lp.tif	0.00389630517156998	Rep 2	MET049	LEG151	saponin	1	148	2.73846038989723	LEG151_saponin	2.16180722450487	4.74888642644313	2.24758925336058
189	PEAR	20240627_MET049_PEAR007.nd2_ZP-2.tif_lp.tif	0.00264972544822394	Rep 2	MET049	LEG151	saponin	1	86	1.21234455658123	LEG151_saponin	0.98446816803397	5.32018505431862	2.41147642849047
190	PEAR	20240627_MET049_PEAR007.nd2_ZP-3.tif_lp.tif	0.00242466504060769	Rep 2	MET049	LEG151	saponin	1	133	2.66552225267515	LEG151_saponin	2.34304180227432	8.26568633652699	3.0471346178471
191	PEAR	20240627_MET049_PEAR007.nd2_ZP-4.tif_lp.tif	0.00270793626398565	Rep 2	MET049	LEG151	saponin	1	300	4.78188757970929	LEG151_saponin	3.9695067005136	5.88626308443355	2.5573520244607
192	PEAR	20240627_MET049_PEAR008.nd2_ZP-1.tif_lp.tif	0.00465568749995901	Rep 2	MET049	LEG151	saponin	1	22	0.125841156113893	LEG151_saponin	0.0234160311147946	1.22861608531111	0.297034176617838
192	PEAR	20240627_MET049_PEAR008.nd2_ZP-1.tif_lp.tif	0.00465568749995901	Rep 2	MET049	LEG151	saponin	2	101	0.549858862999827	LEG151_saponin	0.0796344255039667	1.1693540768065	0.225711839627421
193	PEAR	20240627_MET049_PEAR008.nd2_ZP-2.tif_lp.tif	0.00438648264929159	Rep 2	MET049	LEG151	saponin	1	64	0.575082022231072	LEG151_saponin	0.294347132676411	2.04848789241459	1.03455936579598
194	PEAR	20240627_MET049_PEAR008.nd2_ZP-3.tif_lp.tif	0.00428275196548116	Rep 2	MET049	LEG151	saponin	1	76	0.464621961349621	LEG151_saponin	0.139132811973053	1.42745760416144	0.513447897830267
195	PEAR	20240627_MET049_PEAR008.nd2_ZP-4.tif_lp.tif	0.00498723551063053	Rep 2	MET049	LEG151	saponin	1	159	1.40373847610317	LEG151_saponin	0.610768029912917	1.77022798623491	0.823935175805029
196	PEAR	20240627_MET049_PEAR008.nd2_ZP-5.tif_lp.tif	0.00302999415692755	Rep 2	MET049	LEG151	saponin	1	78	1.70945296413265	LEG151_saponin	1.4731134198923	7.23303825276991	2.85460178154346
197	PEAR	20240627_MET049_PEAR008.nd2_ZP-6.tif_lp.tif	0.00251893120159664	Rep 2	MET049	LEG151	saponin	1	84	0.920317399548367	LEG151_saponin	0.708727178614249	4.349527097639	2.12085855246051
199	PEAR	20240627_MET049_PEAR009.nd2_ZP-1.tif_lp.tif	0.00248014101342597	Rep 2	MET049	LEG151	saponin	2	67	0.65674831205979	LEG151_saponin	0.49057886416025	3.95228076136376	1.98268543645695
199	PEAR	20240627_MET049_PEAR009.nd2_ZP-1.tif_lp.tif	0.00248014101342597	Rep 2	MET049	LEG151	saponin	1	101	1.10319677577354	LEG151_saponin	0.852702533417517	4.40408037085973	2.13884079714541
200	PEAR	20240627_MET049_PEAR009.nd2_ZP-2.tif_lp.tif	0.00493870913389201	Rep 2	MET049	LEG151	saponin	1	128	1.09501794283278	LEG151_saponin	0.462863173694606	1.73219913269915	0.792604791059835
201	PEAR	20240627_MET049_PEAR009.nd2_ZP-3.tif_lp.tif	0.00549428641491205	Rep 2	MET049	LEG151	saponin	1	126	3.11505304370075	LEG151_saponin	2.42277295542184	4.49970047736763	2.16982897162052
202	PEAR	20240627_MET049_PEAR009.nd2_ZP-4.tif_lp.tif	0.00363653443041729	Rep 2	MET049	LEG151	saponin	1	102	2.05017167842016	LEG151_saponin	1.67924516651759	5.52716404094271	2.46653943099654
202	PEAR	20240627_MET049_PEAR009.nd2_ZP-4.tif_lp.tif	0.00363653443041729	Rep 2	MET049	LEG151	saponin	2	251	3.49077595816925	LEG151_saponin	2.57800581613451	3.82437570798234	1.93522426113701
203	PEAR	20240627_MET049_PEAR010.nd2_ZP-1.tif_lp.tif	0.00414262068899054	Rep 2	MET049	LEG151	saponin	1	174	0.839383552549407	LEG151_saponin	0.118567552665052	1.16449073367416	0.219699159483927
204	PEAR	20240627_MET049_PEAR010.nd2_ZP-2.tif_lp.tif	0.00368983496217247	Rep 2	MET049	LEG151	saponin	1	215	1.0269627131056	LEG151_saponin	0.233648196238524	1.29452151860429	0.372418947104123
204	PEAR	20240627_MET049_PEAR010.nd2_ZP-2.tif_lp.tif	0.00368983496217247	Rep 2	MET049	LEG151	saponin	2	203	1.18681622599252	LEG151_saponin	0.437779728671505	1.58445713958834	0.663988634576776
205	PEAR	20240627_MET049_PEAR010.nd2_ZP-3.tif_lp.tif	0.00455230246237402	Rep 2	MET049	LEG151	saponin	1	321	4.80201422795653	LEG151_saponin	3.34072513753447	3.28614937279083	1.71639805986398
205	PEAR	20240627_MET049_PEAR010.nd2_ZP-3.tif_lp.tif	0.00455230246237402	Rep 2	MET049	LEG151	saponin	2	36	0.87107652053237	LEG151_saponin	0.707193631886905	5.3152377757803	2.41013423178763
206	PEAR	20240627_MET049_PEAR010.nd2_ZP-4.tif_lp.tif	0.00385551003187851	Rep 2	MET049	LEG151	saponin	1	75	0.401281760307029	LEG151_saponin	0.112118507916141	1.38773428846546	0.472731359407352
207	PEAR	20240627_MET049_PEAR010.nd2_ZP-5.tif_lp.tif	0.00514538020677953	Rep 2	MET049	LEG151	saponin	2	66	0.80041200038977	LEG151_saponin	0.46081690674232	2.3569598482501	1.2369271819127
207	PEAR	20240627_MET049_PEAR010.nd2_ZP-5.tif_lp.tif	0.00514538020677953	Rep 2	MET049	LEG151	saponin	1	106	0.980086985509843	LEG151_saponin	0.434676683591212	1.79697189815102	0.845567847514984
208	PEAR	20240627_MET049_PEAR010.nd2_ZP-6.tif_lp.tif	0.00455148388641049	Rep 2	MET049	LEG151	saponin	1	126	0.712626854889095	LEG151_saponin	0.139139885201373	1.24262083108381	0.313386144688704
209	PEAR	20240627_MET049_PEAR010.nd2_ZP-7.tif_lp.tif	0.00450057774992486	Rep 2	MET049	LEG151	saponin	1	107	1.61879912437871	LEG151_saponin	1.13723730513675	3.36156036399835	1.74913105647386
210	PEAR	20240627_MET049_PEAR010.nd2_ZP-8.tif_lp.tif	0.00254670030525879	Rep 2	MET049	LEG151	saponin	1	204	2.28258184646256	LEG151_saponin	1.76305498418977	4.39357810388642	2.13539634070936
211	PEAR	20240627_MET049_PEAR010.nd2_ZP-9.tif_lp.tif	0.0038798558419499	Rep 2	MET049	LEG151	saponin	1	148	1.94883650960401	LEG151_saponin	1.37461784499542	3.39389265748168	1.76294093583878
211	PEAR	20240627_MET049_PEAR010.nd2_ZP-9.tif_lp.tif	0.0038798558419499	Rep 2	MET049	LEG151	saponin	2	109	0.678522940725088	LEG151_saponin	0.255618653952549	1.60443618555712	0.682066409369715
211	PEAR	20240627_MET049_PEAR010.nd2_ZP-9.tif_lp.tif	0.0038798558419499	Rep 2	MET049	LEG151	saponin	3	140	1.14406043873169	LEG151_saponin	0.6008806208587	2.10622781091475	1.07466148759924
212	PEAR	20240627_MET049_PEAR011.nd2_ZP-1.tif_lp.tif	0.00362777083162175	Rep 2	MET049	LEG151	saponin	1	140	1.85830474458635	LEG151_saponin	1.3504168281593	3.65888749167216	1.8714050544575
212	PEAR	20240627_MET049_PEAR011.nd2_ZP-1.tif_lp.tif	0.00362777083162175	Rep 2	MET049	LEG151	saponin	5	112	0.782269025454298	LEG151_saponin	0.375958692312661	1.92529936269577	0.945082786325926
212	PEAR	20240627_MET049_PEAR011.nd2_ZP-1.tif_lp.tif	0.00362777083162175	Rep 2	MET049	LEG151	saponin	2	106	0.530556202167645	LEG151_saponin	0.146012494015739	1.37970324548402	0.464357997215624
212	PEAR	20240627_MET049_PEAR011.nd2_ZP-1.tif_lp.tif	0.00362777083162175	Rep 2	MET049	LEG151	saponin	3	69	0.504936300218105	LEG151_saponin	0.254620112836204	2.01719395576978	1.01234980758712
212	PEAR	20240627_MET049_PEAR011.nd2_ZP-1.tif_lp.tif	0.00362777083162175	Rep 2	MET049	LEG151	saponin	4	96	0.728892966639251	LEG151_saponin	0.380626966803562	2.09292025917874	1.06551734557407
213	PEAR	20240627_MET049_PEAR011.nd2_ZP-10.tif_lp.tif	0.00400191417579487	Rep 2	MET049	LEG151	saponin	1	275	3.84635694185272	LEG151_saponin	2.74583054350913	3.495015610386	1.80529889937072
214	PEAR	20240627_MET049_PEAR011.nd2_ZP-11.tif_lp.tif	0.0034506267873166	Rep 2	MET049	LEG151	saponin	1	134	0.770443288376555	LEG151_saponin	0.30805929887613	1.66624127537151	0.736597321219001
215	PEAR	20240627_MET049_PEAR011.nd2_ZP-12.tif_lp.tif	0.00382749385654205	Rep 2	MET049	LEG151	saponin	1	90	0.317250326508656	LEG151_saponin	-0.0272241205801283	0.920969114515737	-0.118775319767412
216	PEAR	20240627_MET049_PEAR011.nd2_ZP-13.tif_lp.tif	0.00321385244080454	Rep 2	MET049	LEG151	saponin	1	89	0.377874426543713	LEG151_saponin	0.0918415593121085	1.32108743376594	0.401725951888488
216	PEAR	20240627_MET049_PEAR011.nd2_ZP-13.tif_lp.tif	0.00321385244080454	Rep 2	MET049	LEG151	saponin	2	109	0.447165641700849	LEG151_saponin	0.0968557256531541	1.27648582359846	0.352177515545448
216	PEAR	20240627_MET049_PEAR011.nd2_ZP-13.tif_lp.tif	0.00321385244080454	Rep 2	MET049	LEG151	saponin	3	107	0.374380105407909	LEG151_saponin	0.0304978942418228	1.08868703658269	0.12258928402588
216	PEAR	20240627_MET049_PEAR011.nd2_ZP-13.tif_lp.tif	0.00321385244080454	Rep 2	MET049	LEG151	saponin	4	92	0.318379492498934	LEG151_saponin	0.0227050679449166	1.07679077410623	0.106737954169139
216	PEAR	20240627_MET049_PEAR011.nd2_ZP-13.tif_lp.tif	0.00321385244080454	Rep 2	MET049	LEG151	saponin	5	95	0.500663773389533	LEG151_saponin	0.195347791513102	1.63982170311728	0.713538959957912
217	PEAR	20240627_MET049_PEAR011.nd2_ZP-14.tif_lp.tif	0.00249285065167323	Rep 2	MET049	LEG151	saponin	1	101	1.26320287119597	LEG151_saponin	1.01142495537698	5.01713133611007	2.3268627047904
218	PEAR	20240627_MET049_PEAR011.nd2_ZP-2.tif_lp.tif	0.00293186833781581	Rep 2	MET049	LEG151	saponin	1	86	1.08896010625176	LEG151_saponin	0.836819429199602	4.31885929308618	2.11065031481455
218	PEAR	20240627_MET049_PEAR011.nd2_ZP-2.tif_lp.tif	0.00293186833781581	Rep 2	MET049	LEG151	saponin	2	195	1.69758146372624	LEG151_saponin	1.12586713785215	2.96928271148504	1.57011446181226
219	PEAR	20240627_MET049_PEAR011.nd2_ZP-3.tif_lp.tif	0.00390222020181767	Rep 2	MET049	LEG151	saponin	2	97	0.341954683884978	LEG151_saponin	-0.0365606756913359	0.90341032466355	-0.146546693115713
219	PEAR	20240627_MET049_PEAR011.nd2_ZP-3.tif_lp.tif	0.00390222020181767	Rep 2	MET049	LEG151	saponin	1	82	0.302265967009589	LEG151_saponin	-0.0177160895394601	0.944634115642218	-0.0821724552499674
220	PEAR	20240627_MET049_PEAR011.nd2_ZP-4.tif_lp.tif	0.00432377811289427	Rep 2	MET049	LEG151	saponin	2	295	1.804577736184	LEG151_saponin	0.529063192880191	1.41478413214311	0.50058194334371
220	PEAR	20240627_MET049_PEAR011.nd2_ZP-4.tif_lp.tif	0.00432377811289427	Rep 2	MET049	LEG151	saponin	3	25	0.219531551469117	LEG151_saponin	0.111437098646761	2.03092337985092	1.02213581245818
220	PEAR	20240627_MET049_PEAR011.nd2_ZP-4.tif_lp.tif	0.00432377811289427	Rep 2	MET049	LEG151	saponin	1	93	0.495765632484108	LEG151_saponin	0.093654267984941	1.2329062947564	0.302063153976353
221	PEAR	20240627_MET049_PEAR011.nd2_ZP-5.tif_lp.tif	0.00462936622536454	Rep 2	MET049	LEG151	saponin	1	83	0.569405666785315	LEG151_saponin	0.185168270080058	1.48191110929814	0.567458911867153
222	PEAR	20240627_MET049_PEAR011.nd2_ZP-6.tif_lp.tif	0.00325102811629487	Rep 2	MET049	LEG151	saponin	1	55	0.362081335159019	LEG151_saponin	0.183274788762801	2.02498925490503	1.01791425272005
223	PEAR	20240627_MET049_PEAR011.nd2_ZP-7.tif_lp.tif	0.00465680508366586	Rep 2	MET049	LEG151	saponin	1	79	1.8397344944533	LEG151_saponin	1.47184689284369	5.00080591573075	2.32216061427439
224	PEAR	20240627_MET049_PEAR011.nd2_ZP-8.tif_lp.tif	0.00408392241506866	Rep 2	MET049	LEG151	saponin	1	91	0.751842535566539	LEG151_saponin	0.380205595795291	2.02305652400786	1.01653662922225
225	PEAR	20240627_MET049_PEAR011.nd2_ZP-9.tif_lp.tif	0.00486181288267931	Rep 2	MET049	LEG151	saponin	1	75	1.22734418511391	LEG151_saponin	0.862708218912959	3.36594384229648	1.75101110681753
128	CARB	20240825_MET062_CARBONMONOXIDE_001.nd2_ZP-1-1.tif_lp.tif	0.00260972260533644	Rep 3	MET062	LEG151	saponin	1	90	0.643381408881396	LEG151_saponin	0.408506374401116	2.73924987517315	1.45378087510882
129	CARB	20240825_MET062_CARBONMONOXIDE_001.nd2_ZP-2-1.tif_lp.tif	0.00275953284137325	Rep 3	MET062	LEG151	saponin	1	85	0.230395971564576	LEG151_saponin	-0.00416431995215041	0.982246270563433	-0.0258433098820513
130	CARB	20240825_MET062_CARBONMONOXIDE_001.nd2_ZP-3-1.tif_lp.tif	0.0021875662224315	Rep 3	MET062	LEG151	saponin	1	80	0.530449384590611	LEG151_saponin	0.355444086796091	3.03104758127626	1.59981649967503
131	CARB	20240825_MET062_CARBONMONOXIDE_001.nd2_ZP-3-2.tif_lp.tif	0.00200164978998642	Rep 3	MET062	LEG151	saponin	1	101	0.226855878485367	LEG151_saponin	0.0246892496967379	1.12212326952611	0.166231170211798
132	CARB	20240825_MET062_CARBONMONOXIDE_001.nd2_ZP-4-1.tif_lp.tif	0.00302422505812706	Rep 3	MET062	LEG151	saponin	1	71	1.18413062207401	LEG151_saponin	0.969410642946987	5.51476684604891	2.46329989267804
133	CARB	20240825_MET062_CARBONMONOXIDE_001.nd2_ZP-5-1.tif_lp.tif	0.0029463747540257	Rep 3	MET062	LEG151	saponin	1	207	2.34888230217621	LEG151_saponin	1.73898272809289	3.85126076814627	1.94533081105353
134	CARB	20240825_MET062_CARBONMONOXIDE_002.nd2_ZP-1-1.tif_lp.tif	0.00304003814598183	Rep 3	MET062	LEG151	saponin	1	120	0.877973614493385	LEG151_saponin	0.513169036975566	2.40669571765584	1.26705375112746
135	CARB	20240825_MET062_CARBONMONOXIDE_002.nd2_ZP-1-2.tif_lp.tif	0.00192907598563038	Rep 3	MET062	LEG151	saponin	1	76	0.969283598475158	LEG151_saponin	0.822673823567249	6.61131632651371	2.72493754384611
136	CARB	20240825_MET062_CARBONMONOXIDE_002.nd2_ZP-2-1.tif_lp.tif	0.00287768628752195	Rep 3	MET062	LEG151	saponin	1	129	1.19819944910705	LEG151_saponin	0.826977918016719	3.22772077790791	1.69051578005588
137	CARB	20240825_MET062_CARBONMONOXIDE_002.nd2_ZP-2-2.tif_lp.tif	0.00298255020690963	Rep 3	MET062	LEG151	saponin	1	72	0.590234235627577	LEG151_saponin	0.375490620730083	2.7485531335091	1.4586723690279
137	CARB	20240825_MET062_CARBONMONOXIDE_002.nd2_ZP-2-2.tif_lp.tif	0.00298255020690963	Rep 3	MET062	LEG151	saponin	2	76	0.593331816140562	LEG151_saponin	0.366658000415431	2.61755780764747	1.3882213988124
138	CARB	20240825_MET062_CARBONMONOXIDE_002.nd2_ZP-2-3.tif_lp.tif	0.00213462561510454	Rep 3	MET062	LEG151	saponin	1	135	0.64266423531808	LEG151_saponin	0.354489777278967	2.23012212703061	1.15712271787517
139	CARB	20240825_MET062_CARBONMONOXIDE_002.nd2_ZP-2-4.tif_lp.tif	0.00225960724350605	Rep 3	MET062	LEG151	saponin	1	78	0.193423361517489	LEG151_saponin	0.0171739965240174	1.0974414660992	0.134143993227224
139	CARB	20240825_MET062_CARBONMONOXIDE_002.nd2_ZP-2-4.tif_lp.tif	0.00225960724350605	Rep 3	MET062	LEG151	saponin	2	109	0.252658884506673	LEG151_saponin	0.00636169496451372	1.02582934452618	0.0367907462629958
140	CARB	20240825_MET062_CARBONMONOXIDE_002.nd2_ZP-2-5.tif_lp.tif	0.00267280455404481	Rep 3	MET062	LEG151	saponin	1	82	0.819348448654637	LEG151_saponin	0.600178475222962	3.7384156042254	1.90242696416738
141	CARB	20240825_MET062_CARBONMONOXIDE_002.nd2_ZP-3-1.tif_lp.tif	0.00197390149362752	Rep 3	MET062	LEG151	saponin	1	77	0.568795303581282	LEG151_saponin	0.416804888571964	3.74231035257327	1.90392920730985
142	CARB	20240825_MET062_CARBONMONOXIDE_002.nd2_ZP-3-2.tif_lp.tif	0.00295811146934711	Rep 3	MET062	LEG151	saponin	1	69	0.725780125474557	LEG151_saponin	0.521670434089607	3.55583373111734	1.83018786609665
143	CARB	20240825_MET062_CARBONMONOXIDE_002.nd2_ZP-3-3.tif_lp.tif	0.00288086511331874	Rep 3	MET062	LEG151	saponin	1	90	0.636972621781752	LEG151_saponin	0.377694761583065	2.45671813742074	1.29673234485038
143	CARB	20240825_MET062_CARBONMONOXIDE_002.nd2_ZP-3-3.tif_lp.tif	0.00288086511331874	Rep 3	MET062	LEG151	saponin	2	84	1.28445870149881	LEG151_saponin	1.04246603198003	5.30784136582765	2.40812525387433
144	CARB	20240825_MET062_CARBONMONOXIDE_003.nd2_ZP-1-1.tif_lp.tif	0.00347299016747137	Rep 3	MET062	LEG151	saponin	1	152	1.3789578252472	LEG151_saponin	0.851063319791551	2.61218446298653	1.38525677836953
144	CARB	20240825_MET062_CARBONMONOXIDE_003.nd2_ZP-1-1.tif_lp.tif	0.00347299016747137	Rep 3	MET062	LEG151	saponin	2	157	0.593972694361582	LEG151_saponin	0.0487132380685779	1.08933955662091	0.123453724757987
145	CARB	20240825_MET062_CARBONMONOXIDE_003.nd2_ZP-1-2.tif_lp.tif	0.00312471006678273	Rep 3	MET062	LEG151	saponin	1	131	0.525581755908206	LEG151_saponin	0.116244737159669	1.28398295740528	0.360626053371378
147	CARB	20240825_MET062_CARBONMONOXIDE_004.nd2_ZP-1-1.tif_lp.tif	0.00312606248042197	Rep 3	MET062	LEG151	saponin	1	243	0.738780804444104	LEG151_saponin	-0.0208523782984352	0.972549410989196	-0.0401565458906329
147	CARB	20240825_MET062_CARBONMONOXIDE_004.nd2_ZP-1-1.tif_lp.tif	0.00312606248042197	Rep 3	MET062	LEG151	saponin	2	138	0.508369577582926	LEG151_saponin	0.0769729552846931	1.17842734807386	0.236862816878721
148	CARB	20240825_MET062_CARBONMONOXIDE_004.nd2_ZP-2-1.tif_lp.tif	0.00285340483009914	Rep 3	MET062	LEG151	saponin	1	176	1.4810712041799	LEG151_saponin	0.97887195408245	2.94917048142248	1.56030922205845
148	CARB	20240825_MET062_CARBONMONOXIDE_004.nd2_ZP-2-1.tif_lp.tif	0.00285340483009914	Rep 3	MET062	LEG151	saponin	2	113	0.75394828338176	LEG151_saponin	0.431513537580557	2.33829726231368	1.22545834800675
149	CARB	20240825_MET062_CARBONMONOXIDE_004.nd2_ZP-3-1.tif_lp.tif	0.00211789957408247	Rep 3	MET062	LEG151	saponin	1	68	0.497337304987013	LEG151_saponin	0.353320133949405	3.45331949936123	1.7879838177767
150	CARB	20240825_MET062_CARBONMONOXIDE_004.nd2_ZP-3-2.tif_lp.tif	0.00197236601948816	Rep 3	MET062	LEG151	saponin	1	114	0.351934081176296	LEG151_saponin	0.127084354954645	1.56519684097534	0.646344103574053
151	CARB	20240825_MET062_CARBONMONOXIDE_005.nd2_ZP-1-1.tif_lp.tif	0.00278526344264669	Rep 3	MET062	LEG151	saponin	1	85	0.665308621246368	LEG151_saponin	0.428561228621399	2.81020463993149	1.49067519175032
152	CARB	20240825_MET062_CARBONMONOXIDE_005.nd2_ZP-1-2.tif_lp.tif	0.00223907383481833	Rep 3	MET062	LEG151	saponin	1	82	0.283924621995538	LEG151_saponin	0.100320567540436	1.54639625382002	0.628910047704577
153	CARB	20240825_MET062_CARBONMONOXIDE_005.nd2_ZP-2-1.tif_lp.tif	0.00287781912704994	Rep 3	MET062	LEG151	saponin	1	86	0.611596864182502	LEG151_saponin	0.364104419256207	2.47117387508391	1.30519652418189
153	CARB	20240825_MET062_CARBONMONOXIDE_005.nd2_ZP-2-1.tif_lp.tif	0.00287781912704994	Rep 3	MET062	LEG151	saponin	2	127	1.65284200548194	LEG151_saponin	1.2873589763466	4.52234953122782	2.17707250192606
154	CARB	20240825_MET062_CARBONMONOXIDE_005.nd2_ZP-3-1.tif_lp.tif	0.0027811764527282	Rep 3	MET062	LEG151	saponin	1	78	1.00404364662245	LEG151_saponin	0.78711188330965	4.62838466478831	2.21050877173165
155	CARB	20240825_MET062_CARBONMONOXIDE_005.nd2_ZP-4-1.tif_lp.tif	0.00235531475381612	Rep 3	MET062	LEG151	saponin	1	202	0.554772258969024	LEG151_saponin	0.0789986786981677	1.16604259247265	0.221620487360702
156	CARB	20240825_MET062_CARBONMONOXIDE_005.nd2_ZP-5-1.tif_lp.tif	0.00370750313175904	Rep 3	MET062	LEG151	saponin	1	114	0.416556042153388	LEG151_saponin	-0.00609931486714221	0.985569058179839	-0.0209711313781096
156	CARB	20240825_MET062_CARBONMONOXIDE_005.nd2_ZP-5-1.tif_lp.tif	0.00370750313175904	Rep 3	MET062	LEG151	saponin	2	79	0.943053338676691	LEG151_saponin	0.650160591267727	3.21979068112572	1.68696690165739
157	CARB	20240825_MET062_CARBONMONOXIDE_005.nd2_ZP-6-1.tif_lp.tif	0.0020906048714739	Rep 3	MET062	LEG151	saponin	1	124	0.589623874053359	LEG151_saponin	0.330388869990595	2.27447630456034	1.18553440474548
157	CARB	20240825_MET062_CARBONMONOXIDE_005.nd2_ZP-6-1.tif_lp.tif	0.0020906048714739	Rep 3	MET062	LEG151	saponin	2	89	0.564156564883888	LEG151_saponin	0.37809273132271	3.03205923518928	1.60029793869339
158	CARB	20240825_MET062_CARBONMONOXIDE_006.nd2_ZP-1-1.tif_lp.tif	0.00235711224115915	Rep 3	MET062	LEG151	saponin	1	73	0.697199975838885	LEG151_saponin	0.525130782234267	4.05185821606694	2.01858369177086
159	CARB	20240825_MET062_CARBONMONOXIDE_006.nd2_ZP-2-1.tif_lp.tif	0.00273725276840831	Rep 3	MET062	LEG151	saponin	1	114	0.737590609118342	LEG151_saponin	0.425543793519795	2.36371778927961	1.24105779849733
159	CARB	20240825_MET062_CARBONMONOXIDE_006.nd2_ZP-2-1.tif_lp.tif	0.00273725276840831	Rep 3	MET062	LEG151	saponin	2	111	0.536430924199522	LEG151_saponin	0.232595866906199	1.76553334226225	0.820104066785526
160	CARB	20240825_MET062_CARBONMONOXIDE_006.nd2_ZP-2-2.tif_lp.tif	0.00239363633319119	Rep 3	MET062	LEG151	saponin	1	76	0.775143057806417	LEG151_saponin	0.593226696483887	4.26098593975349	2.09118729097133
161	CARB	20240825_MET062_CARBONMONOXIDE_006.nd2_ZP-3-1.tif_lp.tif	0.00262574807942262	Rep 3	MET062	LEG151	saponin	1	101	0.240451666992158	LEG151_saponin	-0.0247488890295271	0.906678592983406	-0.141336872122542
161	CARB	20240825_MET062_CARBONMONOXIDE_006.nd2_ZP-3-1.tif_lp.tif	0.00262574807942262	Rep 3	MET062	LEG151	saponin	2	100	0.347158008487895	LEG151_saponin	0.084583200545633	1.32212991493164	0.402863945694941
162	CARB	20240825_MET062_CARBONMONOXIDE_007.nd2_ZP-1-1.tif_lp.tif	0.00243709157093268	Rep 3	MET062	LEG151	saponin	1	200	1.81765471445397	LEG151_saponin	1.33023640026743	3.72914734951537	1.89884580333714
163	CARB	20240825_MET062_CARBONMONOXIDE_007.nd2_ZP-2-1.tif_lp.tif	0.00223248806903867	Rep 3	MET062	LEG151	saponin	1	69	0.521751741180196	LEG151_saponin	0.367710064416528	3.38708167907488	1.76004277767218
163	CARB	20240825_MET062_CARBONMONOXIDE_007.nd2_ZP-2-1.tif_lp.tif	0.00223248806903867	Rep 3	MET062	LEG151	saponin	2	183	0.715297177666798	LEG151_saponin	0.306751861032721	1.75083925465108	0.808046635363063
164	CARB	20240825_MET062_CARBONMONOXIDE_007.nd2_ZP-2-2.tif_lp.tif	0.00253305796477958	Rep 3	MET062	LEG151	saponin	1	236	1.32622264348902	LEG151_saponin	0.728420963801036	2.21849935948864	1.14958413663224
164	CARB	20240825_MET062_CARBONMONOXIDE_007.nd2_ZP-2-2.tif_lp.tif	0.00253305796477958	Rep 3	MET062	LEG151	saponin	2	62	0.213473716983572	LEG151_saponin	0.0564241231672375	1.35927582998543	0.442838243576748
165	CARB	20240825_MET062_CARBONMONOXIDE_007.nd2_ZP-2-3.tif_lp.tif	0.00229359826733989	Rep 3	MET062	LEG151	saponin	1	171	0.863492803415284	LEG151_saponin	0.471287499700162	2.20163469294256	1.13857510904701
166	CARB	20240825_MET062_CARBONMONOXIDE_008.nd2_ZP-1-1.tif_lp.tif	0.00265309912163734	Rep 3	MET062	LEG151	saponin	1	82	0.837003136053681	LEG151_saponin	0.619449008079419	3.84733281711255	1.94385863671254
167	CARB	20240825_MET062_CARBONMONOXIDE_008.nd2_ZP-2-1.tif_lp.tif	0.00356156297446269	Rep 3	MET062	LEG151	saponin	1	120	1.22156101185828	LEG151_saponin	0.794173454922761	2.85820443771733	1.51510911123171
167	CARB	20240825_MET062_CARBONMONOXIDE_008.nd2_ZP-2-1.tif_lp.tif	0.00356156297446269	Rep 3	MET062	LEG151	saponin	2	70	1.09582666284405	LEG151_saponin	0.846517254631659	4.39544849390725	2.13601037968587
168	CARB	20240825_MET062_CARBONMONOXIDE_008.nd2_ZP-2-2.tif_lp.tif	0.00227342345821324	Rep 3	MET062	LEG151	saponin	1	77	0.690074011683464	LEG151_saponin	0.515020405401045	3.94207252474505	1.97895431877804
168	CARB	20240825_MET062_CARBONMONOXIDE_008.nd2_ZP-2-2.tif_lp.tif	0.00227342345821324	Rep 3	MET062	LEG151	saponin	2	75	0.542000464629382	LEG151_saponin	0.371493705263389	3.17876233555045	1.66846515546919
169	CARB	20240825_MET062_CARBONMONOXIDE_008.nd2_ZP-3-1.tif_lp.tif	0.00222400568105926	Rep 3	MET062	LEG151	saponin	1	35	0.362478066468611	LEG151_saponin	0.284637867631537	4.65669502241775	2.2193063998621
169	CARB	20240825_MET062_CARBONMONOXIDE_008.nd2_ZP-3-1.tif_lp.tif	0.00222400568105926	Rep 3	MET062	LEG151	saponin	2	84	0.186251621227711	LEG151_saponin	-0.000564855981266599	0.996976412414441	-0.00436872275663434
169	CARB	20240825_MET062_CARBONMONOXIDE_008.nd2_ZP-3-1.tif_lp.tif	0.00222400568105926	Rep 3	MET062	LEG151	saponin	3	86	0.187121385475621	LEG151_saponin	-0.00414310309547591	0.97833835686683	-0.0315945894727897
170	CARB	20240825_MET062_CARBONMONOXIDE_008.nd2_ZP-3-2.tif_lp.tif	0.00303631037110002	Rep 3	MET062	LEG151	saponin	1	88	0.249408712843433	LEG151_saponin	-0.0177865998133689	0.933432216169845	-0.0993828340279917
171	CARB	20240825_MET062_CARBONMONOXIDE_008.nd2_ZP-4-1.tif_lp.tif	0.00202796821083341	Rep 3	MET062	LEG151	saponin	1	104	0.2236667429097	LEG151_saponin	0.0127580489830247	1.06049086334706	0.0847321913911753
172	CARB	20240825_MET062_CARBONMONOXIDE_008.nd2_ZP-5-1.tif_lp.tif	0.002932037625994	Rep 3	MET062	LEG151	saponin	1	189	1.61573207005858	LEG151_saponin	1.06157695874572	2.91566753978087	1.54382622513334
173	CARB	20240825_MET062_CARBONMONOXIDE_008.nd2_ZP-5-2.tif_lp.tif	0.00254385078517298	Rep 3	MET062	LEG151	saponin	1	75	0.531380185391754	LEG151_saponin	0.340591376503781	2.78517481443981	1.4777678826857
174	CARB	20240825_MET062_CARBONMONOXIDE_008.nd2_ZP-6-1.tif_lp.tif	0.00221654471443585	Rep 3	MET062	LEG151	saponin	1	66	0.396108954679221	LEG151_saponin	0.249817003526455	2.70766061671829	1.43704692013095
175	CARB	20240825_MET062_CARBONMONOXIDE_009.nd2_ZP-1-1.tif_lp.tif	0.00213247458729055	Rep 3	MET062	LEG151	saponin	1	87	0.384969868231565	LEG151_saponin	0.199444579137287	2.07502637570847	1.05312967470629
176	CARB	20240825_MET062_CARBONMONOXIDE_009.nd2_ZP-2-1.tif_lp.tif	0.00234711906056345	Rep 3	MET062	LEG151	saponin	1	79	0.750331889372319	LEG151_saponin	0.564909483587806	4.04660853254332	2.01671328995736
177	CARB	20240825_MET062_CARBONMONOXIDE_009.nd2_ZP-3-1.tif_lp.tif	0.00304321993599541	Rep 3	MET062	LEG151	saponin	1	75	0.590157937491313	LEG151_saponin	0.361916442291657	2.58567328861506	1.37053999569269
178	CARB	20240825_MET062_CARBONMONOXIDE_009.nd2_ZP-4-1.tif_lp.tif	0.00318352375142935	Rep 3	MET062	LEG151	saponin	1	45	0.624780658166856	LEG151_saponin	0.481522089352535	4.36120968775447	2.1247283571269
178	CARB	20240825_MET062_CARBONMONOXIDE_009.nd2_ZP-4-1.tif_lp.tif	0.00318352375142935	Rep 3	MET062	LEG151	saponin	2	81	1.00262456270866	LEG151_saponin	0.744759138842884	3.88816983555942	1.9590912373511
179	CARB	20240825_MET062_CARBONMONOXIDE_009.nd2_ZP-4-2.tif_lp.tif	0.00219608952359455	Rep 3	MET062	LEG151	saponin	1	80	0.764431229094043	LEG151_saponin	0.588744067206479	4.35109327785295	2.1213779454129
180	CARB	20240825_MET062_CARBONMONOXIDE_009.nd2_ZP-5-1.tif_lp.tif	0.00243341383286653	Rep 3	MET062	LEG151	saponin	1	74	0.698313889792189	LEG151_saponin	0.518241266160066	3.87795699150138	1.9552968033179
181	CARB	20240825_MET062_CARBONMONOXIDE_009.nd2_ZP-6-1.tif_lp.tif	0.00263626396934997	Rep 3	MET062	LEG151	saponin	1	162	0.404974441044033	LEG151_saponin	-0.022100321990663	0.948251866175322	-0.0766577891174062
182	CARB	20240825_MET062_CARBONMONOXIDE_009.nd2_ZP-7-1.tif_lp.tif	0.00383871394925769	Rep 3	MET062	LEG151	saponin	1	104	0.55330740311183	LEG151_saponin	0.154081152389031	1.38594945124492	0.47087464003778
183	CARB	20240825_MET062_CARBONMONOXIDE_010.nd2_ZP-1-1.tif_lp.tif	0.00276599459571751	Rep 3	MET062	LEG151	saponin	1	90	0.383978032507002	LEG151_saponin	0.135038518892426	1.54245514073552	0.625228532046007
184	CARB	20240825_MET062_CARBONMONOXIDE_010.nd2_ZP-2-1.tif_lp.tif	0.00246637631788687	Rep 3	MET062	LEG151	saponin	1	85	0.817578401649371	LEG151_saponin	0.607936414628987	3.89987909039364	1.96342939618168
184	CARB	20240825_MET062_CARBONMONOXIDE_010.nd2_ZP-2-1.tif_lp.tif	0.00246637631788687	Rep 3	MET062	LEG151	saponin	2	125	0.501564057543874	LEG151_saponin	0.193267017808014	1.62688573971908	0.702112930463923
185	CARB	20240825_MET062_CARBONMONOXIDE_010.nd2_ZP-2-2.tif_lp.tif	0.00224482501932973	Rep 3	MET062	LEG151	saponin	1	37	0.558312355075032	LEG151_saponin	0.475253829359832	6.72191506251187	2.74887231300189
185	CARB	20240825_MET062_CARBONMONOXIDE_010.nd2_ZP-2-2.tif_lp.tif	0.00224482501932973	Rep 3	MET062	LEG151	saponin	2	226	0.528221560874954	LEG151_saponin	0.0208911065064349	1.04117849880003	0.0582174243125459
186	CARB	20240825_MET062_CARBONMONOXIDE_010.nd2_ZP-3-1.tif_lp.tif	0.00296285736639768	Rep 3	MET062	LEG151	saponin	1	95	0.343602657318115	LEG151_saponin	0.0621312075103355	1.22073715665573	0.287752599497754
187	CARB	20240825_MET062_CARBONMONOXIDE_010.nd2_ZP-4-1.tif_lp.tif	0.00365623735887311	Rep 3	MET062	LEG151	saponin	1	60	0.237827119184658	LEG151_saponin	0.0184528776522715	1.08411597242855	0.116519096081218
187	CARB	20240825_MET062_CARBONMONOXIDE_010.nd2_ZP-4-1.tif_lp.tif	0.00365623735887311	Rep 3	MET062	LEG151	saponin	2	117	0.486884878948331	LEG151_saponin	0.0591051079601774	1.1381671410587	0.18671243450766
188	CARB	20240825_MET062_CARBONMONOXIDE_010.nd2_ZP-5-1.tif_lp.tif	0.00315872492533703	Rep 3	MET062	LEG151	saponin	1	182	1.38927292614244	LEG151_saponin	0.814384989731099	2.41659780654781	1.27297738589578
189	CARB	20240825_MET062_CARBONMONOXIDE_010.nd2_ZP-5-2.tif_lp.tif	0.00252102553379121	Rep 3	MET062	LEG151	saponin	1	80	0.576165412552655	LEG151_saponin	0.374483369849358	2.85680075841098	1.51440042203704
190	CARB	20240825_MET062_CARBONMONOXIDE_010.nd2_ZP-6-1.tif_lp.tif	0.00364758277720108	Rep 3	MET062	LEG151	saponin	1	108	0.727763804141432	LEG151_saponin	0.333824864203716	1.84740255496574	0.885498268471396
191	CARB	20240825_MET062_CARBONMONOXIDE_011.nd2_ZP-1-1.tif_lp.tif	0.00238350241889217	Rep 3	MET062	LEG151	saponin	1	105	0.794689871836454	LEG151_saponin	0.544422117852776	3.17535862765717	1.66691954027037
192	CARB	20240825_MET062_CARBONMONOXIDE_011.nd2_ZP-2-1.tif_lp.tif	0.00250107136021285	Rep 3	MET062	LEG151	saponin	1	111	1.06439308566041	LEG151_saponin	0.786774164676786	3.83400771780677	1.938853241135
193	CARB	20240825_MET062_CARBONMONOXIDE_011.nd2_ZP-3-1.tif_lp.tif	0.00225519315730891	Rep 3	MET062	LEG151	saponin	1	72	0.177126726135612	LEG151_saponin	0.0147528188093703	1.09085707828493	0.125462095285335
194	CARB	20240825_MET062_CARBONMONOXIDE_011.nd2_ZP-4-1.tif_lp.tif	0.00319007458590938	Rep 3	MET062	LEG151	saponin	1	90	1.70315100438893	LEG151_saponin	1.41604429165708	5.93211836875323	2.56854738543744
195	CARB	20240825_MET062_CARBONMONOXIDE_012.nd2_ZP-1-2.tif_lp.tif	0.00301127788968674	Rep 3	MET062	LEG151	saponin	1	114	0.388632029760629	LEG151_saponin	0.0453463503363405	1.13209508305849	0.178995133166428
195	CARB	20240825_MET062_CARBONMONOXIDE_012.nd2_ZP-1-2.tif_lp.tif	0.00301127788968674	Rep 3	MET062	LEG151	saponin	2	80	0.227618830278516	LEG151_saponin	-0.0132834008964234	0.944859784686772	-0.0818278427450514
196	CARB	20240825_MET062_CARBONMONOXIDE_012.nd2_ZP-2-1.tif_lp.tif	0.00288286164392981	Rep 3	MET062	LEG151	saponin	1	114	0.509590300032869	LEG151_saponin	0.180944072624871	1.55057401404531	0.632802392217942
197	CARB	20240825_MET062_CARBONMONOXIDE_012.nd2_ZP-3-1.tif_lp.tif	0.0026591731867659	Rep 3	MET062	LEG151	saponin	1	113	0.662699334556237	LEG151_saponin	0.36221276445169	2.20542080907532	1.14105395793388
198	CARB	20240825_MET062_CARBONMONOXIDE_012.nd2_ZP-4-1.tif_lp.tif	0.00206632273537772	Rep 3	MET062	LEG151	saponin	1	92	0.55747311306186	LEG151_saponin	0.36737142140711	2.93249948598198	1.55213085537354
199	CARB	20240825_MET062_CARBONMONOXIDE_012.nd2_ZP-4-2.tif_lp.tif	0.00228613402591749	Rep 3	MET062	LEG151	saponin	1	152	0.671473270282149	LEG151_saponin	0.323980898342691	1.93233959794414	0.950348662090662
200	CARB	20240825_MET062_CARBONMONOXIDE_012.nd2_ZP-5-1.tif_lp.tif	0.00230156650995005	Rep 3	MET062	LEG151	saponin	1	115	0.809979407582432	LEG151_saponin	0.545299258938176	3.06021970945425	1.61363523538891
200	CARB	20240825_MET062_CARBONMONOXIDE_012.nd2_ZP-5-1.tif_lp.tif	0.00230156650995005	Rep 3	MET062	LEG151	saponin	2	24	0.175890749087557	LEG151_saponin	0.120653152848756	3.18425784364606	1.67095716210275
201	CARB	20240825_MET062_CARBONMONOXIDE_013.nd2_ZP-1-1.tif_lp.tif	0.00232319265750456	Rep 3	MET062	LEG151	saponin	1	130	0.755916694877669	LEG151_saponin	0.453901649402076	2.50291071985272	1.32360683025
201	CARB	20240825_MET062_CARBONMONOXIDE_013.nd2_ZP-1-1.tif_lp.tif	0.00232319265750456	Rep 3	MET062	LEG151	saponin	2	56	0.255512325791642	LEG151_saponin	0.125413536971387	1.96398696796984	0.973785356685366
202	CARB	20240825_MET062_CARBONMONOXIDE_013.nd2_ZP-2-1.tif_lp.tif	0.00274140494210379	Rep 3	MET062	LEG151	saponin	1	61	0.192202639998868	LEG151_saponin	0.0249769385305366	1.14936064439393	0.200831555373677
202	CARB	20240825_MET062_CARBONMONOXIDE_013.nd2_ZP-2-1.tif_lp.tif	0.00274140494210379	Rep 3	MET062	LEG151	saponin	2	84	0.27209887909703	LEG151_saponin	0.0418208639603108	1.18161031974973	0.240754331237969
203	CARB	20240825_MET062_CARBONMONOXIDE_013.nd2_ZP-3-1.tif_lp.tif	0.00209286415094269	Rep 3	MET062	LEG151	saponin	1	73	0.35260548372753	LEG151_saponin	0.199826400708713	2.30794344854199	1.2066078741101
204	CARB	20240825_MET062_CARBONMONOXIDE_013.nd2_ZP-3-2.tif_lp.tif	0.00269987810225714	Rep 3	MET062	LEG151	saponin	1	83	0.260822461219504	LEG151_saponin	0.036732578732162	1.16391895218311	0.218990601756128
205	CARB	20240825_MET062_CARBONMONOXIDE_013.nd2_ZP-4-1.tif_lp.tif	0.00243827459511904	Rep 3	MET062	LEG151	saponin	1	67	0.1700312809553	LEG151_saponin	0.00666688308232405	1.04080988984827	0.0577065758225154
206	CARB	20240825_MET062_CARBONMONOXIDE_013.nd2_ZP-5-1.tif_lp.tif	0.00269993626240972	Rep 3	MET062	LEG151	saponin	1	149	0.373037308221683	LEG151_saponin	-0.0292531948773655	0.927283406761996	-0.10891775599117
206	CARB	20240825_MET062_CARBONMONOXIDE_013.nd2_ZP-5-1.tif_lp.tif	0.00269993626240972	Rep 3	MET062	LEG151	saponin	2	83	0.658381022978574	LEG151_saponin	0.434286313198567	2.93795879262346	1.55481416100832
207	CARB	20240825_MET062_CARBONMONOXIDE_013.nd2_ZP-6-1.tif_lp.tif	0.00241448169468796	Rep 3	MET062	LEG151	saponin	1	62	0.305470362771302	LEG151_saponin	0.155772497700649	2.04057928700004	1.02897876780722
207	CARB	20240825_MET062_CARBONMONOXIDE_013.nd2_ZP-6-1.tif_lp.tif	0.00241448169468796	Rep 3	MET062	LEG151	saponin	2	99	0.523613343713805	LEG151_saponin	0.284579655939697	2.19054204697972	1.1312879071452
208	CARB	20240825_MET062_CARBONMONOXIDE_013.nd2_ZP-7-1.tif_lp.tif	0.00242220791649784	Rep 3	MET062	LEG151	saponin	1	52	0.141725795343518	LEG151_saponin	0.0157709836856308	1.12521144272334	0.170196129180352
208	CARB	20240825_MET062_CARBONMONOXIDE_013.nd2_ZP-7-1.tif_lp.tif	0.00242220791649784	Rep 3	MET062	LEG151	saponin	2	105	0.254535744199529	LEG151_saponin	0.000203912967256581	1.00080175952128	0.00115623103763132
209	CARB	20240825_MET062_CARBONMONOXIDE_013.nd2_ZP-8-1.tif_lp.tif	0.00198775414199138	Rep 3	MET062	LEG151	saponin	1	124	0.831403076183051	LEG151_saponin	0.584921562576119	3.37308491828278	1.75406863903298
210	CARB	20240825_MET062_CARBONMONOXIDE_013.nd2_ZP-9-1.tif_lp.tif	0.00225272564601649	Rep 3	MET062	LEG151	saponin	1	213	0.856900904560462	LEG151_saponin	0.377070341958949	1.78584060989066	0.83660332257457
211	CARB	20240825_MET062_CARBONMONOXIDE_014.nd2_ZP-1-1.tif_lp.tif	0.0019277950687616	Rep 3	MET062	LEG151	saponin	1	107	0.214587624883279	LEG151_saponin	0.00831355252578803	1.04030342946534	0.0570043863833318
211	CARB	20240825_MET062_CARBONMONOXIDE_014.nd2_ZP-1-1.tif_lp.tif	0.0019277950687616	Rep 3	MET062	LEG151	saponin	2	89	0.686915395548567	LEG151_saponin	0.515341634428785	4.00361565233162	2.00130348189364
212	CARB	20240825_MET062_CARBONMONOXIDE_014.nd2_ZP-1-2.tif_lp.tif	0.00242782496233086	Rep 3	MET062	LEG151	saponin	1	149	0.423514152644202	LEG151_saponin	0.0617682332569044	1.17075032487311	0.227433438372458
212	CARB	20240825_MET062_CARBONMONOXIDE_014.nd2_ZP-1-2.tif_lp.tif	0.00242782496233086	Rep 3	MET062	LEG151	saponin	2	56	0.365300990641117	LEG151_saponin	0.229342792750589	2.68686255267412	1.42592252170565
213	CARB	20240825_MET062_CARBONMONOXIDE_014.nd2_ZP-10-1.tif_lp.tif	0.00245379972702264	Rep 3	MET062	LEG151	saponin	1	41	0.154360266868025	LEG151_saponin	0.0537544780600968	1.53430800252183	0.617588123719107
213	CARB	20240825_MET062_CARBONMONOXIDE_014.nd2_ZP-10-1.tif_lp.tif	0.00245379972702264	Rep 3	MET062	LEG151	saponin	2	148	1.47107653599232	LEG151_saponin	1.10791417639297	4.05074065939886	2.01818572230502
214	CARB	20240825_MET062_CARBONMONOXIDE_014.nd2_ZP-10-2.tif_lp.tif	0.00224965593109971	Rep 3	MET062	LEG151	saponin	1	116	0.26065461197868	LEG151_saponin	-0.00030547602888592	0.998829414753732	-0.00168978674251139
215	CARB	20240825_MET062_CARBONMONOXIDE_014.nd2_ZP-11-1.tif_lp.tif	0.00214713240323001	Rep 3	MET062	LEG151	saponin	1	95	0.643625550204888	LEG151_saponin	0.439647971898037	3.15537401486676	1.65781102182042
216	CARB	20240825_MET062_CARBONMONOXIDE_014.nd2_ZP-3-1.tif_lp.tif	0.00215321122554311	Rep 3	MET062	LEG151	saponin	1	119	0.48177310382016	LEG151_saponin	0.22554096798053	1.88022123861033	0.910902428427855
216	CARB	20240825_MET062_CARBONMONOXIDE_014.nd2_ZP-3-1.tif_lp.tif	0.00215321122554311	Rep 3	MET062	LEG151	saponin	2	100	0.425253687426448	LEG151_saponin	0.209932564872137	1.97497431920171	0.981833893896718
217	CARB	20240825_MET062_CARBONMONOXIDE_014.nd2_ZP-4-1.tif_lp.tif	0.00233329551569336	Rep 3	MET062	LEG151	saponin	1	67	0.801235991064459	LEG151_saponin	0.644905191513004	5.1252599830831	2.35762518838228
217	CARB	20240825_MET062_CARBONMONOXIDE_014.nd2_ZP-4-1.tif_lp.tif	0.00233329551569336	Rep 3	MET062	LEG151	saponin	2	82	0.28987564262934	LEG151_saponin	0.0985454103424847	1.51505404642345	0.59936925978161
218	CARB	20240825_MET062_CARBONMONOXIDE_014.nd2_ZP-5-1.tif_lp.tif	0.00239813498669517	Rep 3	MET062	LEG151	saponin	1	121	0.462806141935289	LEG151_saponin	0.172631808545173	1.59492445981804	0.673488095446758
219	CARB	20240825_MET062_CARBONMONOXIDE_014.nd2_ZP-6-1.tif_lp.tif	0.00235077251975376	Rep 3	MET062	LEG151	saponin	1	124	0.752681784564629	LEG151_saponin	0.461185992115162	2.58213601726383	1.36856499842339
220	CARB	20240825_MET062_CARBONMONOXIDE_014.nd2_ZP-7-1.tif_lp.tif	0.00208743262967404	Rep 3	MET062	LEG151	saponin	1	102	0.455634400714189	LEG151_saponin	0.242716272487437	2.13995118456494	1.09757788700524
221	CARB	20240825_MET062_CARBONMONOXIDE_014.nd2_ZP-8-1.tif_lp.tif	0.00230543947637603	Rep 3	MET062	LEG151	saponin	1	84	0.846082251286134	LEG151_saponin	0.652425335270547	4.36897513754705	2.12729489588521
222	CARB	20240825_MET062_CARBONMONOXIDE_014.nd2_ZP-9-1.tif_lp.tif	0.00260419086727735	Rep 3	MET062	LEG151	saponin	1	65	0.474723437568173	LEG151_saponin	0.305451031195145	2.80449393814382	1.4877404646673
223	CARB	20240825_MET062_CARBONMONOXIDE_014.nd2_ZP-9-2.tif_lp.tif	0.0026353823455945	Rep 3	MET062	LEG151	saponin	1	74	0.558190284762532	LEG151_saponin	0.363171991188539	2.86224576439926	1.51714755321673
347	CHARLI	20240819_MET060_CHARLI_001.nd2_ZP-1-1.tif_lp.tif	0.00326931813264786	Rep 1	MET060	LEG151_WT	saponin	1	76	0.309025715338066	LEG151_WT_saponin	0.0605575372568286	1.24372351310528	0.314665801701676
348	CHARLI	20240819_MET060_CHARLI_001.nd2_ZP-1-2.tif_lp.tif	0.0027542594901309	Rep 1	MET060	LEG151_WT	saponin	2	107	0.413672090508044	LEG151_WT_saponin	0.118966325064038	1.40367830905786	0.489212340839313
348	CHARLI	20240819_MET060_CHARLI_001.nd2_ZP-1-2.tif_lp.tif	0.0027542594901309	Rep 1	MET060	LEG151_WT	saponin	1	91	0.289066910976544	LEG151_WT_saponin	0.0384292973746326	1.15332613817362	0.20580053674753
348	CHARLI	20240819_MET060_CHARLI_001.nd2_ZP-1-2.tif_lp.tif	0.0027542594901309	Rep 1	MET060	LEG151_WT	saponin	6	108	0.507148861885071	LEG151_WT_saponin	0.209688836950934	1.70493114830257	0.769713478834134
348	CHARLI	20240819_MET060_CHARLI_001.nd2_ZP-1-2.tif_lp.tif	0.0027542594901309	Rep 1	MET060	LEG151_WT	saponin	3	188	0.727092406013981	LEG151_WT_saponin	0.209291621869372	1.40419332739157	0.48974157757129
348	CHARLI	20240819_MET060_CHARLI_001.nd2_ZP-1-2.tif_lp.tif	0.0027542594901309	Rep 1	MET060	LEG151_WT	saponin	4	74	0.259525447385386	LEG151_WT_saponin	0.0557102451156994	1.27333704500602	0.348614342883297
348	CHARLI	20240819_MET060_CHARLI_001.nd2_ZP-1-2.tif_lp.tif	0.0027542594901309	Rep 1	MET060	LEG151_WT	saponin	5	48	0.181689175078645	LEG151_WT_saponin	0.0494847195523624	1.3743044767695	0.458701668247769
349	CHARLI	20240819_MET060_CHARLI_001.nd2_ZP-2-1.tif_lp.tif	0.00201408497348053	Rep 1	MET060	LEG151_WT	saponin	1	95	0.263141832547262	LEG151_WT_saponin	0.0718037600666115	1.37527168083013	0.459716646905846
350	CHARLI	20240819_MET060_CHARLI_001.nd2_ZP-2-2.tif_lp.tif	0.00184195892401204	Rep 1	MET060	LEG151_WT	saponin	1	79	0.15629816125147	LEG151_WT_saponin	0.0107834062545195	1.07410524283084	0.103135358194312
351	CHARLI	20240819_MET060_CHARLI_001.nd2_ZP-2-3.tif_lp.tif	0.00184555027677972	Rep 1	MET060	LEG151_WT	saponin	1	75	0.143923094496131	LEG151_WT_saponin	0.00550682373765221	1.03978451165803	0.0562845705063615
352	CHARLI	20240819_MET060_CHARLI_002.nd2_ZP-1-1.tif_lp.tif	0.00285453814656342	Rep 1	MET060	LEG151_WT	saponin	1	75	0.448279552627355	LEG151_WT_saponin	0.234189191635099	2.09388012869748	1.0661788526394
353	CHARLI	20240819_MET060_CHARLI_002.nd2_ZP-3-1.tif_lp.tif	0.00420626944063104	Rep 1	MET060	LEG151_WT	saponin	1	72	0.316701008705422	LEG151_WT_saponin	0.0138496089799871	1.04573070817088	0.0645113831285673
354	CHARLI	20240819_MET060_CHARLI_002.nd2_ZP-4-1.tif_lp.tif	0.00333546392572751	Rep 1	MET060	LEG151_WT	saponin	1	179	1.32565806759521	LEG151_WT_saponin	0.72861002488999	2.22035409678031	1.15078977249066
355	CHARLI	20240819_MET060_CHARLI_002.nd2_ZP-4-2.tif_lp.tif	0.00325329117512864	Rep 1	MET060	LEG151_WT	saponin	2	98	0.543770510470495	LEG151_WT_saponin	0.224947975307888	1.70555858039696	0.770244307690563
355	CHARLI	20240819_MET060_CHARLI_002.nd2_ZP-4-2.tif_lp.tif	0.00325329117512864	Rep 1	MET060	LEG151_WT	saponin	1	90	0.410589769482613	LEG151_WT_saponin	0.117793563721035	1.40230563580784	0.48780082239342
356	CHARLI	20240819_MET060_CHARLI_002.nd2_ZP-5-1.tif_lp.tif	0.00203479060104915	Rep 1	MET060	LEG151_WT	saponin	1	109	0.310109101934358	LEG151_WT_saponin	0.088316926420001	1.39819676332217	0.483567400408782
357	CHARLI	20240819_MET060_CHARLI_002.nd2_ZP-6-1.tif_lp.tif	0.00395423953654761	Rep 1	MET060	LEG151_WT	saponin	1	79	0.637476166244596	LEG151_WT_saponin	0.325091242857335	2.04067520075008	1.02904657749269
357	CHARLI	20240819_MET060_CHARLI_002.nd2_ZP-6-1.tif_lp.tif	0.00395423953654761	Rep 1	MET060	LEG151_WT	saponin	2	147	1.19496453832835	LEG151_WT_saponin	0.613691326455851	2.05577087318186	1.03967947730176
358	CHARLI	20240819_MET060_CHARLI_003.nd2_ZP-1-1.tif_lp.tif	0.00208242294636179	Rep 1	MET060	LEG151_WT	saponin	1	70	0.144914930919185	LEG151_WT_saponin	-0.000854675326139698	0.994136807060438	-0.00848369452179238
358	CHARLI	20240819_MET060_CHARLI_003.nd2_ZP-1-1.tif_lp.tif	0.00208242294636179	Rep 1	MET060	LEG151_WT	saponin	2	110	0.245868619764224	LEG151_WT_saponin	0.0168020956644273	1.07335028865722	0.102120977527267
358	CHARLI	20240819_MET060_CHARLI_003.nd2_ZP-1-1.tif_lp.tif	0.00208242294636179	Rep 1	MET060	LEG151_WT	saponin	3	86	0.199908445822075	LEG151_WT_saponin	0.0208200724349615	1.11625585760365	0.158667745974547
359	CHARLI	20240819_MET060_CHARLI_003.nd2_ZP-1-2.tif_lp.tif	0.00265648391012867	Rep 1	MET060	LEG151_WT	saponin	1	150	0.436926832888275	LEG151_WT_saponin	0.0384542463689754	1.09650412015762	0.132911233005389
360	CHARLI	20240819_MET060_CHARLI_003.nd2_ZP-2-1.tif_lp.tif	0.00233984101509702	Rep 1	MET060	LEG151_WT	saponin	1	121	0.404715041164309	LEG151_WT_saponin	0.121594278337569	1.42947849222906	0.515488913506679
361	CHARLI	20240819_MET060_CHARLI_003.nd2_ZP-3-1.tif_lp.tif	0.00196700510771378	Rep 1	MET060	LEG151_WT	saponin	1	192	1.48833449766971	LEG151_WT_saponin	1.11066951698867	3.94088563622125	1.9785198833376
362	CHARLI	20240819_MET060_CHARLI_003.nd2_ZP-4-1.tif_lp.tif	0.00193068363514085	Rep 1	MET060	LEG151_WT	saponin	2	95	0.19604791328311	LEG151_WT_saponin	0.0126329679447291	1.06887643709417	0.0960950860847962
362	CHARLI	20240819_MET060_CHARLI_003.nd2_ZP-4-1.tif_lp.tif	0.00193068363514085	Rep 1	MET060	LEG151_WT	saponin	1	109	0.456488906173036	LEG151_WT_saponin	0.246044389942683	2.16916512889014	1.11713988314526
363	CHARLI	20240819_MET060_CHARLI_003.nd2_ZP-4-2.tif_lp.tif	0.00233256206039555	Rep 1	MET060	LEG151_WT	saponin	1	93	0.247074082493782	LEG151_WT_saponin	0.0301458108769961	1.13896672228251	0.187725595773557
364	CHARLI	20240819_MET060_CHARLI_003.nd2_ZP-5-1.tif_lp.tif	0.00256913253731904	Rep 1	MET060	LEG151_WT	saponin	1	79	0.256397345801815	LEG151_WT_saponin	0.0534358753536115	1.26328088398063	0.337175450584043
365	CHARLI	20240819_MET060_CHARLI_003.nd2_ZP-5-2.tif_lp.tif	0.00195276387322289	Rep 1	MET060	LEG151_WT	saponin	1	152	0.371145189506933	LEG151_WT_saponin	0.0743250807770537	1.25040446583992	0.322394836068263
366	CHARLI	20240819_MET060_CHARLI_003.nd2_ZP-6-1.tif_lp.tif	0.00170411531207631	Rep 1	MET060	LEG151_WT	saponin	1	78	0.147951476275921	LEG151_WT_saponin	0.0150304819339687	1.1130783139893	0.154555101421346
367	CHARLI	20240819_MET060_CHARLI_003.nd2_ZP-7-1.tif_lp.tif	0.0019856383221579	Rep 1	MET060	LEG151_WT	saponin	1	52	0.117540245642886	LEG151_WT_saponin	0.0142870528906749	1.13836911488986	0.186968425726432
367	CHARLI	20240819_MET060_CHARLI_003.nd2_ZP-7-1.tif_lp.tif	0.0019856383221579	Rep 1	MET060	LEG151_WT	saponin	2	171	0.372747386805713	LEG151_WT_saponin	0.0332032337167127	1.09778767625549	0.134599048847696
368	CHARLI	20240819_MET060_CHARLI_003.nd2_ZP-8-1.tif_lp.tif	0.00187555088336737	Rep 1	MET060	LEG151_WT	saponin	1	69	0.181841764133424	LEG151_WT_saponin	0.0524287531810747	1.40512737316946	0.490700915009066
368	CHARLI	20240819_MET060_CHARLI_003.nd2_ZP-8-1.tif_lp.tif	0.00187555088336737	Rep 1	MET060	LEG151_WT	saponin	2	88	0.187350270804018	LEG151_WT_saponin	0.0223017930676888	1.13512268258128	0.182848230544081
368	CHARLI	20240819_MET060_CHARLI_003.nd2_ZP-8-1.tif_lp.tif	0.00187555088336737	Rep 1	MET060	LEG151_WT	saponin	3	83	0.258335242047906	LEG151_WT_saponin	0.102664518728414	1.65949792317538	0.730746823916694
369	CHARLI	20240819_MET060_CHARLI_003.nd2_ZP-8-2.tif_lp.tif	0.00183704003437194	Rep 1	MET060	LEG151_WT	saponin	1	96	0.187960631679744	LEG151_WT_saponin	0.0116047883800371	1.06580325416446	0.091941143126852
370	CHARLI	20240819_MET060_CHARLI_004.nd2_ZP-1-1.tif_lp.tif	0.00203768590275863	Rep 1	MET060	LEG151_WT	saponin	1	200	0.676447704434395	LEG151_WT_saponin	0.26891052388267	1.65984292161666	0.731046719326908
370	CHARLI	20240819_MET060_CHARLI_004.nd2_ZP-1-1.tif_lp.tif	0.00203768590275863	Rep 1	MET060	LEG151_WT	saponin	2	255	0.531425955472514	LEG151_WT_saponin	0.0118160502690645	1.02274023291461	0.03243975967236
370	CHARLI	20240819_MET060_CHARLI_004.nd2_ZP-1-1.tif_lp.tif	0.00203768590275863	Rep 1	MET060	LEG151_WT	saponin	3	285	0.757000076118857	LEG151_WT_saponin	0.176259593832648	1.30350836425035	0.382399840275684
370	CHARLI	20240819_MET060_CHARLI_004.nd2_ZP-1-1.tif_lp.tif	0.00203768590275863	Rep 1	MET060	LEG151_WT	saponin	4	37	0.161150532076135	LEG151_WT_saponin	0.0857561536740661	2.13743432191639	1.09588009022016
371	CHARLI	20240819_MET060_CHARLI_004.nd2_ZP-10-1.tif_lp.tif	0.00205615105756855	Rep 1	MET060	LEG151_WT	saponin	1	88	0.243823911063373	LEG151_WT_saponin	0.062882617997341	1.34753049970961	0.430317926990271
372	CHARLI	20240819_MET060_CHARLI_004.nd2_ZP-2-1.tif_lp.tif	0.00202242506635472	Rep 1	MET060	LEG151_WT	saponin	2	82	0.414160378975794	LEG151_WT_saponin	0.248321523534706	2.4973663613044	1.32040747880173
372	CHARLI	20240819_MET060_CHARLI_004.nd2_ZP-2-1.tif_lp.tif	0.00202242506635472	Rep 1	MET060	LEG151_WT	saponin	1	21	0.177920198068023	LEG151_WT_saponin	0.135449271674574	4.18922338589408	2.06668281643859
373	CHARLI	20240819_MET060_CHARLI_004.nd2_ZP-3-1.tif_lp.tif	0.0019802281643013	Rep 1	MET060	LEG151_WT	saponin	1	72	0.551400020951405	LEG151_WT_saponin	0.408823593121712	3.86739960696762	1.95136384153602
374	CHARLI	20240819_MET060_CHARLI_004.nd2_ZP-4-1.tif_lp.tif	0.00425149914375215	Rep 1	MET060	LEG151_WT	saponin	1	91	0.483131161425263	LEG151_WT_saponin	0.0962447393438172	1.24876742591798	0.320504810237945
375	CHARLI	20240819_MET060_CHARLI_004.nd2_ZP-5-1.tif_lp.tif	0.0040285165670217	Rep 1	MET060	LEG151_WT	saponin	1	82	0.835507755633444	LEG151_WT_saponin	0.505169397137664	2.52924837260193	1.33870871684563
376	CHARLI	20240819_MET060_CHARLI_004.nd2_ZP-6-1.tif_lp.tif	0.0027425988452641	Rep 1	MET060	LEG151_WT	saponin	1	69	0.400808733422309	LEG151_WT_saponin	0.211569413099086	2.11799922308811	1.08270206012953
377	CHARLI	20240819_MET060_CHARLI_004.nd2_ZP-7-1.tif_lp.tif	0.00272886872492408	Rep 1	MET060	LEG151_WT	saponin	1	342	1.28023194894195	LEG151_WT_saponin	0.346958845017912	1.37176561025823	0.456033993313891
377	CHARLI	20240819_MET060_CHARLI_004.nd2_ZP-7-1.tif_lp.tif	0.00272886872492408	Rep 1	MET060	LEG151_WT	saponin	2	78	0.285923554562032	LEG151_WT_saponin	0.0730717940179542	1.34329898813697	0.425780451969126
377	CHARLI	20240819_MET060_CHARLI_004.nd2_ZP-7-1.tif_lp.tif	0.00272886872492408	Rep 1	MET060	LEG151_WT	saponin	3	61	0.421591522637755	LEG151_WT_saponin	0.255130530417386	2.53267457447107	1.34066171583524
378	CHARLI	20240819_MET060_CHARLI_004.nd2_ZP-7-2.tif_lp.tif	0.00247745227942248	Rep 1	MET060	LEG151_WT	saponin	1	145	0.474036776926368	LEG151_WT_saponin	0.114806196410109	1.31958915147234	0.400088822465779
379	CHARLI	20240819_MET060_CHARLI_004.nd2_ZP-8-1.tif_lp.tif	0.00246639681130815	Rep 1	MET060	LEG151_WT	saponin	1	132	0.448264290113002	LEG151_WT_saponin	0.122699911020326	1.37688370995095	0.461406716218162
379	CHARLI	20240819_MET060_CHARLI_004.nd2_ZP-8-1.tif_lp.tif	0.00246639681130815	Rep 1	MET060	LEG151_WT	saponin	2	91	0.294010835466906	LEG151_WT_saponin	0.0695687256378644	1.30996289284063	0.389525945294767
380	CHARLI	20240819_MET060_CHARLI_004.nd2_ZP-8-2.tif_lp.tif	0.00239144279843285	Rep 1	MET060	LEG151_WT	saponin	1	191	0.510673685697839	LEG151_WT_saponin	0.0539081111971643	1.11802139698487	0.160947799118994
381	CHARLI	20240819_MET060_CHARLI_004.nd2_ZP-9-1.tif_lp.tif	0.00265341267696158	Rep 1	MET060	LEG151_WT	saponin	1	81	0.211902037030086	LEG151_WT_saponin	-0.00302438980380182	0.985928255318089	-0.0204454274552689
382	CHARLI	20240819_MET060_CHARLI_005.nd2_ZP-1-1.tif_lp.tif	0.00198847456666772	Rep 1	MET060	LEG151_WT	saponin	2	104	0.415762574411929	LEG151_WT_saponin	0.208961219478486	2.01044415084098	1.00751425932957
382	CHARLI	20240819_MET060_CHARLI_005.nd2_ZP-1-1.tif_lp.tif	0.00198847456666772	Rep 1	MET060	LEG151_WT	saponin	1	48	0.121156633831561	LEG151_WT_saponin	0.0257098546315102	1.26936324983396	0.344104979929815
382	CHARLI	20240819_MET060_CHARLI_005.nd2_ZP-1-1.tif_lp.tif	0.00198847456666772	Rep 1	MET060	LEG151_WT	saponin	3	89	0.175387197639793	LEG151_WT_saponin	-0.00158703879363359	0.991032373832385	-0.0129959085103437
383	CHARLI	20240819_MET060_CHARLI_005.nd2_ZP-2-1.tif_lp.tif	0.00347970443496322	Rep 1	MET060	LEG151_WT	saponin	1	107	0.572945765452459	LEG151_WT_saponin	0.200617390911395	1.53881843187127	0.62182301536194
383	CHARLI	20240819_MET060_CHARLI_005.nd2_ZP-2-1.tif_lp.tif	0.00347970443496322	Rep 1	MET060	LEG151_WT	saponin	2	144	1.06433205399662	LEG151_WT_saponin	0.563254615361919	2.12408696128213	1.08684283207534
384	CHARLI	20240819_MET060_CHARLI_005.nd2_ZP-3-1.tif_lp.tif	0.0036596958400718	Rep 1	MET060	LEG151_WT	saponin	1	77	0.786724660312757	LEG151_WT_saponin	0.504928080627228	2.79181763380771	1.4812047053749
385	CHARLI	20240819_MET060_CHARLI_005.nd2_ZP-4-1.tif_lp.tif	0.00262718686123484	Rep 1	MET060	LEG151_WT	saponin	1	124	0.461631195386872	LEG151_WT_saponin	0.135860024593751	1.41704127551553	0.502881781625238
385	CHARLI	20240819_MET060_CHARLI_005.nd2_ZP-4-1.tif_lp.tif	0.00262718686123484	Rep 1	MET060	LEG151_WT	saponin	2	38	0.20286869793199	LEG151_WT_saponin	0.103035597205066	2.03207850357069	1.02295613760438
386	CHARLI	20240819_MET060_CHARLI_005.nd2_ZP-4-2.tif_lp.tif	0.00372466890548603	Rep 1	MET060	LEG151_WT	saponin	1	83	0.528679343406111	LEG151_WT_saponin	0.219531824250771	1.71011996101596	0.774097530428452
387	CHARLI	20240819_MET060_CHARLI_005.nd2_ZP-5-1.tif_lp.tif	0.00271892002261137	Rep 1	MET060	LEG151_WT	saponin	1	65	0.225848785601556	LEG151_WT_saponin	0.0491189841318175	1.27793266174312	0.35381181818729
388	CHARLI	20240819_MET060_CHARLI_006.nd2_ZP-1-1.tif_lp.tif	0.00229164836562683	Rep 1	MET060	LEG151_WT	saponin	1	81	0.506462202174589	LEG151_WT_saponin	0.320838684558816	2.72843769302405	1.44807509850565
389	CHARLI	20240819_MET060_CHARLI_006.nd2_ZP-10-1.tif_lp.tif	0.00237128147061993	Rep 1	MET060	LEG151_WT	saponin	2	66	0.158800640841946	LEG151_WT_saponin	0.00229606378103062	1.014670904993	0.0210118843354286
389	CHARLI	20240819_MET060_CHARLI_006.nd2_ZP-10-1.tif_lp.tif	0.00237128147061993	Rep 1	MET060	LEG151_WT	saponin	1	232	0.760372327640653	LEG151_WT_saponin	0.210235026456829	1.3821501032641	0.466914302756076
390	CHARLI	20240819_MET060_CHARLI_006.nd2_ZP-2-1.tif_lp.tif	0.00315730515708271	Rep 1	MET060	LEG151_WT	saponin	1	179	0.658625168493018	LEG151_WT_saponin	0.093467545375212	1.16538314543044	0.220804350704549
391	CHARLI	20240819_MET060_CHARLI_006.nd2_ZP-2-2.tif_lp.tif	0.00205712145907249	Rep 1	MET060	LEG151_WT	saponin	2	103	0.342504008440301	LEG151_WT_saponin	0.130620498155834	1.61647316480867	0.692849557375033
391	CHARLI	20240819_MET060_CHARLI_006.nd2_ZP-2-2.tif_lp.tif	0.00205712145907249	Rep 1	MET060	LEG151_WT	saponin	1	167	0.751064328942448	LEG151_WT_saponin	0.407525045277341	2.18625457016034	1.12846139996889
392	CHARLI	20240819_MET060_CHARLI_006.nd2_ZP-3-1.tif_lp.tif	0.00247819546906434	Rep 1	MET060	LEG151_WT	saponin	1	108	0.700434892904013	LEG151_WT_saponin	0.432789782245065	2.61702853894669	1.38792965719923
392	CHARLI	20240819_MET060_CHARLI_006.nd2_ZP-3-1.tif_lp.tif	0.00247819546906434	Rep 1	MET060	LEG151_WT	saponin	2	87	0.302494852105156	LEG151_WT_saponin	0.0868918462965582	1.40301778711609	0.488533299208353
393	CHARLI	20240819_MET060_CHARLI_006.nd2_ZP-4-1.tif_lp.tif	0.00392409178156838	Rep 1	MET060	LEG151_WT	saponin	1	87	0.509208830306306	LEG151_WT_saponin	0.167812845309858	1.49154897153112	0.57681134597701
394	CHARLI	20240819_MET060_CHARLI_006.nd2_ZP-5-1.tif_lp.tif	0.00227893993607333	Rep 1	MET060	LEG151_WT	saponin	1	83	0.23633173154667	LEG151_WT_saponin	0.0471797168525839	1.24942751431375	0.321267205727546
394	CHARLI	20240819_MET060_CHARLI_006.nd2_ZP-5-1.tif_lp.tif	0.00227893993607333	Rep 1	MET060	LEG151_WT	saponin	2	74	0.336354627273977	LEG151_WT_saponin	0.16771307200455	1.99449433881588	0.996023028477049
395	CHARLI	20240819_MET060_CHARLI_006.nd2_ZP-5-2.tif_lp.tif	0.00225750059098381	Rep 1	MET060	LEG151_WT	saponin	1	142	0.917463958961889	LEG151_WT_saponin	0.596898875042188	2.86202086560278	1.51703419009111
396	CHARLI	20240819_MET060_CHARLI_006.nd2_ZP-5-3.tif_lp.tif	0.00283843436115366	Rep 1	MET060	LEG151_WT	saponin	1	108	1.55684749921784	LEG151_WT_saponin	1.25029658821324	5.07859361473078	2.3444290351933
397	CHARLI	20240819_MET060_CHARLI_006.nd2_ZP-6-1.tif_lp.tif	0.00252933956502357	Rep 1	MET060	LEG151_WT	saponin	1	165	0.625223171431571	LEG151_WT_saponin	0.207882143202683	1.49811096715051	0.583144490170825
397	CHARLI	20240819_MET060_CHARLI_006.nd2_ZP-6-1.tif_lp.tif	0.00252933956502357	Rep 1	MET060	LEG151_WT	saponin	2	66	0.223529413109645	LEG151_WT_saponin	0.0565930018180897	1.33900933523274	0.421166018800409
398	CHARLI	20240819_MET060_CHARLI_006.nd2_ZP-7-1.tif_lp.tif	0.00252583612015832	Rep 1	MET060	LEG151_WT	saponin	1	132	0.339406424667686	LEG151_WT_saponin	0.00599605680678733	1.01798401425024	0.0257149064597928
398	CHARLI	20240819_MET060_CHARLI_006.nd2_ZP-7-1.tif_lp.tif	0.00252583612015832	Rep 1	MET060	LEG151_WT	saponin	2	111	0.560753808356822	LEG151_WT_saponin	0.280385999019247	2.00006487792489	1.0000467987712
399	CHARLI	20240819_MET060_CHARLI_006.nd2_ZP-8-1.tif_lp.tif	0.00322764607576224	Rep 1	MET060	LEG151_WT	saponin	2	59	0.436057076789439	LEG151_WT_saponin	0.245625958319467	2.28984149383231	1.19524773632373
399	CHARLI	20240819_MET060_CHARLI_006.nd2_ZP-8-1.tif_lp.tif	0.00322764607576224	Rep 1	MET060	LEG151_WT	saponin	1	135	0.623941418714821	LEG151_WT_saponin	0.18820919848692	1.43193775844366	0.517968784825493
400	CHARLI	20240819_MET060_CHARLI_006.nd2_ZP-9-1.tif_lp.tif	0.00227640023735315	Rep 1	MET060	LEG151_WT	saponin	1	63	0.283878847490996	LEG151_WT_saponin	0.140465632537748	1.97944692602797	0.985097385588393
400	CHARLI	20240819_MET060_CHARLI_006.nd2_ZP-9-1.tif_lp.tif	0.00227640023735315	Rep 1	MET060	LEG151_WT	saponin	2	68	0.159441519761458	LEG151_WT_saponin	0.00464630362144378	1.03001580886867	0.0426664803224855
400	CHARLI	20240819_MET060_CHARLI_006.nd2_ZP-9-1.tif_lp.tif	0.00227640023735315	Rep 1	MET060	LEG151_WT	saponin	3	88	0.219195849495009	LEG151_WT_saponin	0.0188726286079313	1.09421088840505	0.129890817047538
401	CHARLI	20240819_MET060_CHARLI_007.nd2_ZP-1-1.tif_lp.tif	0.00232504205733428	Rep 1	MET060	LEG151_WT	saponin	1	145	0.619974068365991	LEG151_WT_saponin	0.282842970052521	1.83897027437536	0.878898159816273
402	CHARLI	20240819_MET060_CHARLI_007.nd2_ZP-2-1.tif_lp.tif	0.00220308977270452	Rep 1	MET060	LEG151_WT	saponin	1	169	0.420996414031833	LEG151_WT_saponin	0.0486742424447692	1.13073151737725	0.177256414270352
403	CHARLI	20240819_MET060_CHARLI_007.nd2_ZP-2-2.tif_lp.tif	0.00201917640210549	Rep 1	MET060	LEG151_WT	saponin	1	96	0.209796292008832	LEG151_WT_saponin	0.0159553574067053	1.08231159966007	0.114115913735818
404	CHARLI	20240819_MET060_CHARLI_007.nd2_ZP-3-1.tif_lp.tif	0.00189122915433398	Rep 1	MET060	LEG151_WT	saponin	1	126	0.306050202110782	LEG151_WT_saponin	0.0677553286647009	1.28433397531748	0.361020406418623
405	CHARLI	20240819_MET060_CHARLI_007.nd2_ZP-4-1.tif_lp.tif	0.00235310126729836	Rep 1	MET060	LEG151_WT	saponin	1	124	0.41866178624332	LEG151_WT_saponin	0.126877229098323	1.4348318853464	0.520881710848556
405	CHARLI	20240819_MET060_CHARLI_007.nd2_ZP-4-1.tif_lp.tif	0.00235310126729836	Rep 1	MET060	LEG151_WT	saponin	2	61	0.138002594001591	LEG151_WT_saponin	-0.00553658330360854	0.96142806857645	-0.0567491717891974
406	CHARLI	20240819_MET060_CHARLI_007.nd2_ZP-5-1.tif_lp.tif	0.00265763149018279	Rep 1	MET060	LEG151_WT	saponin	1	86	0.302830551285297	LEG151_WT_saponin	0.0742742431295768	1.32497131113516	0.405961122142922
407	CHARLI	20240819_MET060_CHARLI_008.nd2_ZP-1-1.tif_lp.tif	0.00281345503592647	Rep 1	MET060	LEG151_WT	saponin	2	137	0.562050821725279	LEG151_WT_saponin	0.176607481803353	1.45819310780963	0.544181787724765
407	CHARLI	20240819_MET060_CHARLI_008.nd2_ZP-1-1.tif_lp.tif	0.00281345503592647	Rep 1	MET060	LEG151_WT	saponin	1	125	0.75895324209705	LEG151_WT_saponin	0.407271362606241	2.15806752169295	1.10974000462557
408	CHARLI	20240819_MET060_CHARLI_008.nd2_ZP-2-1.tif_lp.tif	0.00250346933760825	Rep 1	MET060	LEG151_WT	saponin	1	114	0.337850004900247	LEG151_WT_saponin	0.0524545004129067	1.1837958187433	0.243420266195852
408	CHARLI	20240819_MET060_CHARLI_008.nd2_ZP-2-1.tif_lp.tif	0.00250346933760825	Rep 1	MET060	LEG151_WT	saponin	4	141	0.431189440889284	LEG151_WT_saponin	0.0782002642865212	1.22153728632457	0.288697901242954
408	CHARLI	20240819_MET060_CHARLI_008.nd2_ZP-2-1.tif_lp.tif	0.00250346933760825	Rep 1	MET060	LEG151_WT	saponin	2	176	1.27919434616342	LEG151_WT_saponin	0.83858374274437	2.90323096229896	1.53765934802694
408	CHARLI	20240819_MET060_CHARLI_008.nd2_ZP-2-1.tif_lp.tif	0.00250346933760825	Rep 1	MET060	LEG151_WT	saponin	3	97	0.33511864207685	LEG151_WT_saponin	0.09228211632885	1.38001744607652	0.464686505560677
409	CHARLI	20240819_MET060_CHARLI_008.nd2_ZP-3-1.tif_lp.tif	0.00239342028873166	Rep 1	MET060	LEG151_WT	saponin	1	112	0.341084916610271	LEG151_WT_saponin	0.0730218442723244	1.27240545904162	0.347558466643772
410	CHARLI	20240819_MET060_CHARLI_008.nd2_ZP-4-1.tif_lp.tif	0.00228141958027152	Rep 1	MET060	LEG151_WT	saponin	1	63	0.185000381432474	LEG151_WT_saponin	0.0412709478753677	1.28714332794591	0.364172711681072
410	CHARLI	20240819_MET060_CHARLI_008.nd2_ZP-4-1.tif_lp.tif	0.00228141958027152	Rep 1	MET060	LEG151_WT	saponin	2	70	0.212085145292804	LEG151_WT_saponin	0.052385774673797	1.32802743348798	0.409284949206121
411	CHARLI	20240819_MET060_CHARLI_008.nd2_ZP-5-1.tif_lp.tif	0.00209598684283927	Rep 1	MET060	LEG151_WT	saponin	1	84	0.240756847430021	LEG151_WT_saponin	0.0646939526315216	1.36744796628252	0.451485937065809
412	CHARLI	20240819_MET060_CHARLI_008.nd2_ZP-5-2.tif_lp.tif	0.00273379705348837	Rep 1	MET060	LEG151_WT	saponin	1	49	0.181719694752246	LEG151_WT_saponin	0.0477636391313158	1.3565620002016	0.439954985945843
412	CHARLI	20240819_MET060_CHARLI_008.nd2_ZP-5-2.tif_lp.tif	0.00273379705348837	Rep 1	MET060	LEG151_WT	saponin	2	115	0.458411539904773	LEG151_WT_saponin	0.14402487875361	1.45811383417556	0.5441033545001
413	CHARLI	20240819_MET060_CHARLI_008.nd2_ZP-6-1.tif_lp.tif	0.00236835340880402	Rep 1	MET060	LEG151_WT	saponin	1	87	0.222613870399073	LEG151_WT_saponin	0.0165671238331228	1.0804046853893	0.111571801506394
414	CHARLI	20240819_MET060_CHARLI_008.nd2_ZP-7-1.tif_lp.tif	0.0024240389606598	Rep 1	MET060	LEG151_WT	saponin	3	119	0.337300679180771	LEG151_WT_saponin	0.0488400428622554	1.16931267810255	0.225660762914792
414	CHARLI	20240819_MET060_CHARLI_008.nd2_ZP-7-1.tif_lp.tif	0.0024240389606598	Rep 1	MET060	LEG151_WT	saponin	2	57	0.344121466390789	LEG151_WT_saponin	0.20595124563318	2.49056174698078	1.31647117931352
414	CHARLI	20240819_MET060_CHARLI_008.nd2_ZP-7-1.tif_lp.tif	0.0024240389606598	Rep 1	MET060	LEG151_WT	saponin	1	57	0.289036396890879	LEG151_WT_saponin	0.15086617613327	2.09188633633245	1.06480446417355
415	CHARLI	20240819_MET060_CHARLI_008.nd2_ZP-8-1.tif_lp.tif	0.0023296773968736	Rep 1	MET060	LEG151_WT	saponin	1	23	0.0637064164038748	LEG151_WT_saponin	0.010123836275782	1.18893894716492	0.249674633600088
415	CHARLI	20240819_MET060_CHARLI_008.nd2_ZP-8-1.tif_lp.tif	0.0023296773968736	Rep 1	MET060	LEG151_WT	saponin	2	150	0.459784849314019	LEG151_WT_saponin	0.110333239782979	1.31573252711883	0.395866236019066
416	CHARLI	20240819_MET060_CHARLI_008.nd2_ZP-9-1.tif_lp.tif	0.00200621703854409	Rep 1	MET060	LEG151_WT	saponin	1	139	0.403402762021869	LEG151_WT_saponin	0.124538593664241	1.44659231194065	0.532658389447695
417	CHARLI	20240819_MET060_CHARLI_009.nd2_ZP-1-1.tif_lp.tif	0.00250207981048893	Rep 1	MET060	LEG151_WT	saponin	2	116	0.358388647204265	LEG151_WT_saponin	0.0681473891875489	1.23479566500371	0.304272323206084
417	CHARLI	20240819_MET060_CHARLI_009.nd2_ZP-1-1.tif_lp.tif	0.00250207981048893	Rep 1	MET060	LEG151_WT	saponin	1	103	0.242496375925839	LEG151_WT_saponin	-0.015217844554521	0.940950699087711	-0.0878089596540165
417	CHARLI	20240819_MET060_CHARLI_009.nd2_ZP-1-1.tif_lp.tif	0.00250207981048893	Rep 1	MET060	LEG151_WT	saponin	3	52	0.134477759944275	LEG151_WT_saponin	0.00436960979885059	1.03358444335706	0.0476562610766307
417	CHARLI	20240819_MET060_CHARLI_009.nd2_ZP-1-1.tif_lp.tif	0.00250207981048893	Rep 1	MET060	LEG151_WT	saponin	4	187	0.627740903757513	LEG151_WT_saponin	0.159851979196082	1.34164514440242	0.424003139415706
418	CHARLI	20240819_MET060_CHARLI_009.nd2_ZP-10-1.tif_lp.tif	0.00200503549268169	Rep 1	MET060	LEG151_WT	saponin	1	81	0.22041657124646	LEG151_WT_saponin	0.0580086963392434	1.35717908612734	0.440611103675493
419	CHARLI	20240819_MET060_CHARLI_009.nd2_ZP-10-2.tif_lp.tif	0.00319296634236029	Rep 1	MET060	LEG151_WT	saponin	1	40	0.254505230113864	LEG151_WT_saponin	0.126786576419452	1.99270210538557	0.994726053776975
419	CHARLI	20240819_MET060_CHARLI_009.nd2_ZP-10-2.tif_lp.tif	0.00319296634236029	Rep 1	MET060	LEG151_WT	saponin	2	100	0.635996043914929	LEG151_WT_saponin	0.3166994096789	1.99186579412795	0.994120446267127
420	CHARLI	20240819_MET060_CHARLI_009.nd2_ZP-11-1.tif_lp.tif	0.00240067128415219	Rep 1	MET060	LEG151_WT	saponin	2	101	0.33130388497375	LEG151_WT_saponin	0.088836085274378	1.36638302234162	0.450361954327689
420	CHARLI	20240819_MET060_CHARLI_009.nd2_ZP-11-1.tif_lp.tif	0.00240067128415219	Rep 1	MET060	LEG151_WT	saponin	1	87	0.214282444445416	LEG151_WT_saponin	0.00542404272417552	1.02596995227137	0.0369884791478214
421	CHARLI	20240819_MET060_CHARLI_009.nd2_ZP-12-1.tif_lp.tif	0.00235268847308854	Rep 1	MET060	LEG151_WT	saponin	2	99	0.296208134619519	LEG151_WT_saponin	0.0632919757837541	1.2717371611318	0.34680052949444
421	CHARLI	20240819_MET060_CHARLI_009.nd2_ZP-12-1.tif_lp.tif	0.00235268847308854	Rep 1	MET060	LEG151_WT	saponin	1	57	0.258350504329428	LEG151_WT_saponin	0.124247261363382	1.9265045245389	0.945985574277848
421	CHARLI	20240819_MET060_CHARLI_009.nd2_ZP-12-1.tif_lp.tif	0.00235268847308854	Rep 1	MET060	LEG151_WT	saponin	3	100	0.4663920130115	LEG151_WT_saponin	0.231123165702647	1.98237896069272	0.98723278111751
421	CHARLI	20240819_MET060_CHARLI_009.nd2_ZP-12-1.tif_lp.tif	0.00235268847308854	Rep 1	MET060	LEG151_WT	saponin	4	133	0.3810788129922	LEG151_WT_saponin	0.0681712460714251	1.21786384631818	0.284352853095472
422	CHARLI	20240819_MET060_CHARLI_009.nd2_ZP-2-1.tif_lp.tif	0.00216791204881461	Rep 1	MET060	LEG151_WT	saponin	2	109	0.341863127890974	LEG151_WT_saponin	0.105560714570182	1.44671873252042	0.532784463928327
422	CHARLI	20240819_MET060_CHARLI_009.nd2_ZP-2-1.tif_lp.tif	0.00216791204881461	Rep 1	MET060	LEG151_WT	saponin	1	44	0.124467841582373	LEG151_WT_saponin	0.02907971143453	1.30485670899995	0.383891387971113
423	CHARLI	20240819_MET060_CHARLI_009.nd2_ZP-3-1.tif_lp.tif	0.00208324127596972	Rep 1	MET060	LEG151_WT	saponin	1	83	0.215487907174975	LEG151_WT_saponin	0.0425788812694879	1.24625019455469	0.31759372984559
424	CHARLI	20240819_MET060_CHARLI_009.nd2_ZP-4-1.tif_lp.tif	0.00206477386398506	Rep 1	MET060	LEG151_WT	saponin	1	172	0.491432060021907	LEG151_WT_saponin	0.136290955416477	1.38376564596176	0.468599629363708
425	CHARLI	20240819_MET060_CHARLI_009.nd2_ZP-4-2.tif_lp.tif	0.00259541763230786	Rep 1	MET060	LEG151_WT	saponin	1	124	1.08009461965412	LEG151_WT_saponin	0.758262833247944	3.35608434367314	1.7467789734267
426	CHARLI	20240819_MET060_CHARLI_009.nd2_ZP-5-1.tif_lp.tif	0.0022953275082887	Rep 1	MET060	LEG151_WT	saponin	1	70	0.347875187871978	LEG151_WT_saponin	0.187202262291769	2.16511392081621	1.11444293657911
427	CHARLI	20240819_MET060_CHARLI_009.nd2_ZP-6-1.tif_lp.tif	0.0018674214277446	Rep 1	MET060	LEG151_WT	saponin	1	104	0.275761043652892	LEG151_WT_saponin	0.0815492151674534	1.41989829251604	0.50578759301316
428	CHARLI	20240819_MET060_CHARLI_009.nd2_ZP-6-2.tif_lp.tif	0.00210236101405862	Rep 1	MET060	LEG151_WT	saponin	1	77	0.220721751684323	LEG151_WT_saponin	0.0588399536018092	1.36347479641792	0.447288032545854
429	CHARLI	20240819_MET060_CHARLI_009.nd2_ZP-7-1.tif_lp.tif	0.0018990071271535	Rep 1	MET060	LEG151_WT	saponin	1	91	0.291004807222635	LEG151_WT_saponin	0.118195158651666	1.68396157060135	0.751859215283483
430	CHARLI	20240819_MET060_CHARLI_009.nd2_ZP-8-1.tif_lp.tif	0.00179099748897082	Rep 1	MET060	LEG151_WT	saponin	1	203	0.433432516874745	LEG151_WT_saponin	0.0698600266136697	1.19214882447102	0.253564348991318
431	CHARLI	20240819_MET060_CHARLI_009.nd2_ZP-8-2.tif_lp.tif	0.00212687390915891	Rep 1	MET060	LEG151_WT	saponin	1	77	0.220721751684323	LEG151_WT_saponin	0.0569524606790869	1.34776031775863	0.43056395414125
432	CHARLI	20240819_MET060_CHARLI_009.nd2_ZP-9-1.tif_lp.tif	0.00231564868796775	Rep 1	MET060	LEG151_WT	saponin	1	76	0.487647827481851	LEG151_WT_saponin	0.311658527196302	2.77089474582048	1.47035191018171
432	CHARLI	20240819_MET060_CHARLI_009.nd2_ZP-9-1.tif_lp.tif	0.00231564868796775	Rep 1	MET060	LEG151_WT	saponin	2	71	0.507576110074297	LEG151_WT_saponin	0.343165053228586	3.08723829049178	1.62631684260415
434	CHARLI	20240819_MET060_CHARLI_009.nd2_ZP-9-3.tif_lp.tif	0.00310827051153251	Rep 1	MET060	LEG151_WT	saponin	1	84	0.554039837326854	LEG151_WT_saponin	0.292945114358123	2.1219878786796	1.08541641524477
435	CHARLI	20240819_MET060_CHARLI_010.nd2_ZP-1-1.tif_lp.tif	0.00202290893225146	Rep 1	MET060	LEG151_WT	saponin	1	69	0.157213702565059	LEG151_WT_saponin	0.0176329862397086	1.12632824006009	0.171627325906634
436	CHARLI	20240819_MET060_CHARLI_010.nd2_ZP-2-1.tif_lp.tif	0.00209616434006464	Rep 1	MET060	LEG151_WT	saponin	1	104	0.249378194799647	LEG151_WT_saponin	0.0313771034329243	1.14393094656642	0.193999966405639
436	CHARLI	20240819_MET060_CHARLI_010.nd2_ZP-2-1.tif_lp.tif	0.00209616434006464	Rep 1	MET060	LEG151_WT	saponin	2	65	0.173434043303132	LEG151_WT_saponin	0.0371833611989305	1.27290403706378	0.348123660032134
437	CHARLI	20240819_MET060_CHARLI_010.nd2_ZP-3-1.tif_lp.tif	0.00197756205689851	Rep 1	MET060	LEG151_WT	saponin	1	163	0.338673990918323	LEG151_WT_saponin	0.0163313756438669	1.05066464956847	0.07130226434564
438	CHARLI	20240819_MET060_CHARLI_010.nd2_ZP-4-1.tif_lp.tif	0.00204339498747761	Rep 1	MET060	LEG151_WT	saponin	1	108	0.296421759296209	LEG151_WT_saponin	0.0757351006486263	1.34317933450417	0.425651938962852
439	CHARLI	20240819_MET060_CHARLI_010.nd2_ZP-4-2.tif_lp.tif	0.00199643467561394	Rep 1	MET060	LEG151_WT	saponin	2	61	0.294377053622156	LEG151_WT_saponin	0.172594538409706	2.41723578387762	1.27335820443992
439	CHARLI	20240819_MET060_CHARLI_010.nd2_ZP-4-2.tif_lp.tif	0.00199643467561394	Rep 1	MET060	LEG151_WT	saponin	1	169	0.486320286756381	LEG151_WT_saponin	0.148922826577626	1.44138692241111	0.527457661060612
440	CHARLI	20240819_MET060_CHARLI_010.nd2_ZP-4-3.tif_lp.tif	0.00198759157982098	Rep 1	MET060	LEG151_WT	saponin	1	121	0.288044556276873	LEG151_WT_saponin	0.0475459751185338	1.19769752856559	0.260263610016816
441	CHARLI	20240819_MET060_CHARLI_010.nd2_ZP-5-1.tif_lp.tif	0.00223061770565385	Rep 1	MET060	LEG151_WT	saponin	1	109	0.363469902891666	LEG151_WT_saponin	0.120332572975396	1.49491607486533	0.580064493270052
442	CHARLI	20240819_MET060_CHARLI_010.nd2_ZP-6-1.tif_lp.tif	0.00253071540801086	Rep 1	MET060	LEG151_WT	saponin	1	178	0.582925155526027	LEG151_WT_saponin	0.132457812900094	1.29404531775367	0.371888141715015
442	CHARLI	20240819_MET060_CHARLI_010.nd2_ZP-6-1.tif_lp.tif	0.00253071540801086	Rep 1	MET060	LEG151_WT	saponin	2	65	0.250644696876407	LEG151_WT_saponin	0.0861481953557008	1.52370837409486	0.607586808666843
443	CHARLI	20240819_MET060_CHARLI_010.nd2_ZP-7-1.tif_lp.tif	0.00233472827873608	Rep 1	MET060	LEG151_WT	saponin	1	286	1.05278096534312	LEG151_WT_saponin	0.3850486776246	1.57665127882346	0.656863602458686
443	CHARLI	20240819_MET060_CHARLI_010.nd2_ZP-7-1.tif_lp.tif	0.00233472827873608	Rep 1	MET060	LEG151_WT	saponin	2	92	0.209002822870389	LEG151_WT_saponin	-0.00579217877333044	0.973033921976742	-0.0394379936686896
443	CHARLI	20240819_MET060_CHARLI_010.nd2_ZP-7-1.tif_lp.tif	0.00233472827873608	Rep 1	MET060	LEG151_WT	saponin	3	83	0.292378121055663	LEG151_WT_saponin	0.0985956739205683	1.5087956901062	0.593397460055064
443	CHARLI	20240819_MET060_CHARLI_010.nd2_ZP-7-1.tif_lp.tif	0.00233472827873608	Rep 1	MET060	LEG151_WT	saponin	4	76	0.188464179402217	LEG151_WT_saponin	0.0110248302182754	1.06213295004168	0.0869643634686802
586	PLUM	20240705_MET049_PLUM001.nd2_ZP-1.tif_lp.tif	0.00366423431777274	Rep 2	MET049	LEG151_WT	saponin	1	87	0.423163204919547	LEG151_WT_saponin	0.104374819273318	1.32741098475635	0.408615118162068
587	PLUM	20240705_MET049_PLUM001.nd2_ZP-10.tif_lp.tif	0.00288086830999838	Rep 2	MET049	LEG151_WT	saponin	1	91	0.308278020471334	LEG151_WT_saponin	0.0461190042614823	1.1759199623505	0.233789868125304
587	PLUM	20240705_MET049_PLUM001.nd2_ZP-10.tif_lp.tif	0.00288086830999838	Rep 2	MET049	LEG151_WT	saponin	2	69	0.258838791633025	LEG151_WT_saponin	0.0600588782431369	1.30213756117972	0.380881866590015
588	PLUM	20240705_MET049_PLUM001.nd2_ZP-11.tif_lp.tif	0.00291612225873923	Rep 2	MET049	LEG151_WT	saponin	1	88	0.295551996678114	LEG151_WT_saponin	0.0389332379090614	1.15171625837416	0.203785332181905
588	PLUM	20240705_MET049_PLUM001.nd2_ZP-11.tif_lp.tif	0.00291612225873923	Rep 2	MET049	LEG151_WT	saponin	2	42	0.169680326245725	LEG151_WT_saponin	0.0472031913786773	1.38540411179538	0.470306860783558
588	PLUM	20240705_MET049_PLUM001.nd2_ZP-11.tif_lp.tif	0.00291612225873923	Rep 2	MET049	LEG151_WT	saponin	3	98	0.344213019823655	LEG151_WT_saponin	0.0584330384672106	1.20446862019467	0.268396807790369
589	PLUM	20240705_MET049_PLUM001.nd2_ZP-12.tif_lp.tif	0.00279382693666274	Rep 2	MET049	LEG151_WT	saponin	1	97	0.36935988930054	LEG151_WT_saponin	0.0983586764442547	1.36294552119372	0.446727896791371
590	PLUM	20240705_MET049_PLUM001.nd2_ZP-2.tif_lp.tif	0.0033391924756976	Rep 2	MET049	LEG151_WT	saponin	1	174	2.45290305279195	LEG151_WT_saponin	1.87188356202057	4.22172249253702	2.07783174879431
590	PLUM	20240705_MET049_PLUM001.nd2_ZP-2.tif_lp.tif	0.0033391924756976	Rep 2	MET049	LEG151_WT	saponin	2	69	0.421347377821803	LEG151_WT_saponin	0.190943096998668	1.82873068293919	0.870842625115627
590	PLUM	20240705_MET049_PLUM001.nd2_ZP-2.tif_lp.tif	0.0033391924756976	Rep 2	MET049	LEG151_WT	saponin	3	84	0.353475247509778	LEG151_WT_saponin	0.0729830795511789	1.26019649704427	0.333648704525858
591	PLUM	20240705_MET049_PLUM001.nd2_ZP-3.tif_lp.tif	0.00293516578460608	Rep 2	MET049	LEG151_WT	saponin	1	126	0.462165261385962	LEG151_WT_saponin	0.0923343725255965	1.24966647001857	0.321543097881697
592	PLUM	20240705_MET049_PLUM001.nd2_ZP-4.tif_lp.tif	0.00241590227918956	Rep 2	MET049	LEG151_WT	saponin	1	488	2.34508281154558	LEG151_WT_saponin	1.16612249930108	1.98911090321693	0.992123716121681
593	PLUM	20240705_MET049_PLUM001.nd2_ZP-5.tif_lp.tif	0.00243543809460055	Rep 2	MET049	LEG151_WT	saponin	1	147	0.54549478343688	LEG151_WT_saponin	0.187485383530598	1.52368843829151	0.607567932697349
593	PLUM	20240705_MET049_PLUM001.nd2_ZP-5.tif_lp.tif	0.00243543809460055	Rep 2	MET049	LEG151_WT	saponin	2	39	0.134645609650761	LEG151_WT_saponin	0.0396635239613393	1.41758952410283	0.503439847619605
594	PLUM	20240705_MET049_PLUM001.nd2_ZP-6.tif_lp.tif	0.00234056042689903	Rep 2	MET049	LEG151_WT	saponin	1	103	0.419714662944898	LEG151_WT_saponin	0.178636938974298	1.74099313711823	0.799910515990158
595	PLUM	20240705_MET049_PLUM001.nd2_ZP-7.tif_lp.tif	0.00255582648452812	Rep 2	MET049	LEG151_WT	saponin	1	83	0.507591372588649	LEG151_WT_saponin	0.295457774372815	2.39279103761868	1.25869441185572
596	PLUM	20240705_MET049_PLUM001.nd2_ZP-8.tif_lp.tif	0.00245696857979587	Rep 2	MET049	LEG151_WT	saponin	1	74	0.222125581931323	LEG151_WT_saponin	0.0403099070264286	1.22170754555411	0.288898971674635
596	PLUM	20240705_MET049_PLUM001.nd2_ZP-8.tif_lp.tif	0.00245696857979587	Rep 2	MET049	LEG151_WT	saponin	2	144	1.10209813434631	LEG151_WT_saponin	0.748294658855701	3.11500087108549	1.63923256668765
597	PLUM	20240705_MET049_PLUM001.nd2_ZP-9.tif_lp.tif	0.00246003978915064	Rep 2	MET049	LEG151_WT	saponin	1	190	0.691264217020944	LEG151_WT_saponin	0.223856657082322	1.47893246979514	0.5645561783897
598	PLUM	20240705_MET049_PLUM002.nd2_ZP-1.tif_lp.tif	0.00241625247081442	Rep 2	MET049	LEG151_WT	saponin	1	114	0.408255135174841	LEG151_WT_saponin	0.132802353501997	1.48212384240769	0.567666000520094
599	PLUM	20240705_MET049_PLUM002.nd2_ZP-10.tif_lp.tif	0.00372588143649377	Rep 2	MET049	LEG151_WT	saponin	1	85	0.451499207876623	LEG151_WT_saponin	0.134799285774652	1.4256372558603	0.511606944092692
600	PLUM	20240705_MET049_PLUM002.nd2_ZP-2.tif_lp.tif	0.00305969250588931	Rep 2	MET049	LEG151_WT	saponin	1	54	0.276874957140535	LEG151_WT_saponin	0.111651561822513	1.67576121170737	0.744816586251357
600	PLUM	20240705_MET049_PLUM002.nd2_ZP-2.tif_lp.tif	0.00305969250588931	Rep 2	MET049	LEG151_WT	saponin	2	114	0.675303285708651	LEG151_WT_saponin	0.32649834003727	1.93604848236548	0.953115080914396
600	PLUM	20240705_MET049_PLUM002.nd2_ZP-2.tif_lp.tif	0.00305969250588931	Rep 2	MET049	LEG151_WT	saponin	3	63	0.477576873963699	LEG151_WT_saponin	0.284816246092672	2.47756442401318	1.30892257224361
600	PLUM	20240705_MET049_PLUM002.nd2_ZP-2.tif_lp.tif	0.00305969250588931	Rep 2	MET049	LEG151_WT	saponin	4	282	1.7336995783262	LEG151_WT_saponin	0.870866291665411	2.0093100314149	1.0067001854131
601	PLUM	20240705_MET049_PLUM002.nd2_ZP-3.tif_lp.tif	0.00267988852942059	Rep 2	MET049	LEG151_WT	saponin	1	109	0.862745112041011	LEG151_WT_saponin	0.570637262334168	2.95351567206034	1.56243326726577
602	PLUM	20240705_MET049_PLUM002.nd2_ZP-4.tif_lp.tif	0.00267410010019759	Rep 2	MET049	LEG151_WT	saponin	1	67	0.300419626291841	LEG151_WT_saponin	0.121254919578603	1.67677904763172	0.745692594753587
602	PLUM	20240705_MET049_PLUM002.nd2_ZP-4.tif_lp.tif	0.00267410010019759	Rep 2	MET049	LEG151_WT	saponin	2	145	0.441657131072134	LEG151_WT_saponin	0.0539126165434828	1.13904159703979	0.187820434269219
603	PLUM	20240705_MET049_PLUM002.nd2_ZP-5.tif_lp.tif	0.00287901504611417	Rep 2	MET049	LEG151_WT	saponin	1	126	0.62944992328994	LEG151_WT_saponin	0.266694027479554	1.73518867800555	0.79509254466124
603	PLUM	20240705_MET049_PLUM002.nd2_ZP-5.tif_lp.tif	0.00287901504611417	Rep 2	MET049	LEG151_WT	saponin	2	197	0.912611600011587	LEG151_WT_saponin	0.345445635927095	1.60907328331083	0.686230033371187
603	PLUM	20240705_MET049_PLUM002.nd2_ZP-5.tif_lp.tif	0.00287901504611417	Rep 2	MET049	LEG151_WT	saponin	3	106	0.382711531128734	LEG151_WT_saponin	0.077535936240632	1.25406991102635	0.326617776752084
604	PLUM	20240705_MET049_PLUM002.nd2_ZP-6.tif_lp.tif	0.00263953895677314	Rep 2	MET049	LEG151_WT	saponin	1	205	0.57557030627504	LEG151_WT_saponin	0.0344648201365472	1.06369334819075	0.0890822966955361
604	PLUM	20240705_MET049_PLUM002.nd2_ZP-6.tif_lp.tif	0.00263953895677314	Rep 2	MET049	LEG151_WT	saponin	2	118	0.422079807845876	LEG151_WT_saponin	0.110614210946646	1.35514102375304	0.438442994518251
605	PLUM	20240705_MET049_PLUM002.nd2_ZP-7.tif_lp.tif	0.00278285953170019	Rep 2	MET049	LEG151_WT	saponin	1	84	0.561959265032783	LEG151_WT_saponin	0.328199064369967	2.40399889904002	1.26543623533784
606	PLUM	20240705_MET049_PLUM002.nd2_ZP-8.tif_lp.tif	0.00311442607910705	Rep 2	MET049	LEG151_WT	saponin	1	93	0.446097514824942	LEG151_WT_saponin	0.156455889467986	1.54017059625035	0.623090159188537
607	PLUM	20240705_MET049_PLUM002.nd2_ZP-9.tif_lp.tif	0.003456874949277	Rep 2	MET049	LEG151_WT	saponin	1	100	1.10496683022939	LEG151_WT_saponin	0.759279335301687	3.19643275051211	1.67646274141779
608	PLUM	20240705_MET049_PLUM003.nd2_ZP-1.tif_lp.tif	0.00281336138325353	Rep 2	MET049	LEG151_WT	saponin	1	148	1.72191960224882	LEG151_WT_saponin	1.3055421175273	4.13547721822773	2.04805382048362
609	PLUM	20240705_MET049_PLUM004.nd2_ZP-1.tif_lp.tif	0.00299164563967501	Rep 2	MET049	LEG151_WT	saponin	1	165	1.49820708087645	LEG151_WT_saponin	1.00458555033008	3.03513317018025	1.60175981787922
610	PLUM	20240705_MET049_PLUM004.nd2_ZP-2.tif_lp.tif	0.00283425144259707	Rep 2	MET049	LEG151_WT	saponin	1	52	0.71001755213365	LEG151_WT_saponin	0.562636477118602	4.81756258095659	2.26830340749646
610	PLUM	20240705_MET049_PLUM004.nd2_ZP-2.tif_lp.tif	0.00283425144259707	Rep 2	MET049	LEG151_WT	saponin	2	151	0.509193563601002	LEG151_WT_saponin	0.0812215957688448	1.18978251351429	0.250697879961656
611	PLUM	20240705_MET049_PLUM004.nd2_ZP-3.tif_lp.tif	0.00269881214671603	Rep 2	MET049	LEG151_WT	saponin	1	112	1.62473488552496	LEG151_WT_saponin	1.32246792509276	5.37516532803267	2.42630912944901
612	PLUM	20240705_MET049_PLUM004.nd2_ZP-4.tif_lp.tif	0.00504233799283467	Rep 2	MET049	LEG151_WT	saponin	1	92	0.558037700597197	LEG151_WT_saponin	0.0941426052564076	1.20293942790503	0.266563999736669
613	PLUM	20240705_MET049_PLUM004.nd2_ZP-5.tif_lp.tif	0.00474105062913054	Rep 2	MET049	LEG151_WT	saponin	1	123	0.723872753791511	LEG151_WT_saponin	0.140723526408454	1.24131649293263	0.311870999892486
613	PLUM	20240705_MET049_PLUM004.nd2_ZP-5.tif_lp.tif	0.00474105062913054	Rep 2	MET049	LEG151_WT	saponin	2	62	0.248859392479062	LEG151_WT_saponin	-0.0450857465270316	0.846618499358491	-0.240216081731662
614	PLUM	20240705_MET049_PLUM004.nd2_ZP-6.tif_lp.tif	0.00456632206611166	Rep 2	MET049	LEG151_WT	saponin	1	102	0.694453360047191	LEG151_WT_saponin	0.228688509303802	1.49099563640064	0.57627603538637
615	PLUM	20240705_MET049_PLUM004.nd2_ZP-7.tif_lp.tif	0.00286615298440059	Rep 2	MET049	LEG151_WT	saponin	1	128	0.593118188437074	LEG151_WT_saponin	0.226250606433799	1.61670918209333	0.693060186365435
616	PLUM	20240705_MET049_PLUM005.nd2_ZP-1.tif_lp.tif	0.00307400573902278	Rep 2	MET049	LEG151_WT	saponin	1	188	1.56466012587771	LEG151_WT_saponin	0.986747046941426	2.7074315894661	1.43692488472746
616	PLUM	20240705_MET049_PLUM005.nd2_ZP-1.tif_lp.tif	0.00307400573902278	Rep 2	MET049	LEG151_WT	saponin	2	36	0.529762727208436	LEG151_WT_saponin	0.419098520603616	4.787119010397	2.25915767269134
617	PLUM	20240705_MET049_PLUM005.nd2_ZP-10.tif_lp.tif	0.00313107932148525	Rep 2	MET049	LEG151_WT	saponin	1	57	0.171969177434221	LEG151_WT_saponin	-0.00650234389043849	0.963566490372378	-0.0535438725585986
617	PLUM	20240705_MET049_PLUM005.nd2_ZP-10.tif_lp.tif	0.00313107932148525	Rep 2	MET049	LEG151_WT	saponin	2	122	0.497428859816864	LEG151_WT_saponin	0.115437182595663	1.30219816158146	0.380949006857924
617	PLUM	20240705_MET049_PLUM005.nd2_ZP-10.tif_lp.tif	0.00313107932148525	Rep 2	MET049	LEG151_WT	saponin	3	56	0.195101854624227	LEG151_WT_saponin	0.0197614126210525	1.11270310713997	0.154068702298033
617	PLUM	20240705_MET049_PLUM005.nd2_ZP-10.tif_lp.tif	0.00313107932148525	Rep 2	MET049	LEG151_WT	saponin	4	205	2.38992906967178	LEG151_WT_saponin	1.7480578087673	3.72337759179944	1.89661192889256
617	PLUM	20240705_MET049_PLUM005.nd2_ZP-10.tif_lp.tif	0.00313107932148525	Rep 2	MET049	LEG151_WT	saponin	5	35	0.260471505811438	LEG151_WT_saponin	0.150883729559454	2.37682992318884	1.24903867326324
618	PLUM	20240705_MET049_PLUM005.nd2_ZP-11.tif_lp.tif	0.00381742711150676	Rep 2	MET049	LEG151_WT	saponin	1	70	1.04705882910639	LEG151_WT_saponin	0.779838931300917	3.91834155205243	1.97024315921231
618	PLUM	20240705_MET049_PLUM005.nd2_ZP-11.tif_lp.tif	0.00381742711150676	Rep 2	MET049	LEG151_WT	saponin	2	121	0.465201808372512	LEG151_WT_saponin	0.00329312788019442	1.00712939162928	0.0102490464727354
619	PLUM	20240705_MET049_PLUM005.nd2_ZP-2.tif_lp.tif	0.00249286781476753	Rep 2	MET049	LEG151_WT	saponin	1	76	0.600366221740842	LEG151_WT_saponin	0.41090826781851	3.16886258566352	1.66396510014927
620	PLUM	20240705_MET049_PLUM005.nd2_ZP-3.tif_lp.tif	0.00340004767698507	Rep 2	MET049	LEG151_WT	saponin	1	112	0.76443122792989	LEG151_WT_saponin	0.383625888107562	2.00740679814666	1.00533300643597
621	PLUM	20240705_MET049_PLUM005.nd2_ZP-4.tif_lp.tif	0.00415770317723911	Rep 2	MET049	LEG151_WT	saponin	1	154	1.05708401254378	LEG151_WT_saponin	0.416797723248959	1.65095525270109	0.7233010181427
621	PLUM	20240705_MET049_PLUM005.nd2_ZP-4.tif_lp.tif	0.00415770317723911	Rep 2	MET049	LEG151_WT	saponin	2	45	0.399069204926491	LEG151_WT_saponin	0.211972561950731	2.13295759121768	1.09285528140836
622	PLUM	20240705_MET049_PLUM005.nd2_ZP-5.tif_lp.tif	0.00290499219606199	Rep 2	MET049	LEG151_WT	saponin	1	93	0.83369192876853	LEG151_WT_saponin	0.563527654534765	3.08587036954842	1.62567745881802
623	PLUM	20240705_MET049_PLUM005.nd2_ZP-6.tif_lp.tif	0.003029799261013	Rep 2	MET049	LEG151_WT	saponin	1	93	0.587533386657014	LEG151_WT_saponin	0.305762055382806	2.08514253029258	1.06014600271947
624	PLUM	20240705_MET049_PLUM005.nd2_ZP-7.tif_lp.tif	0.00461074846701089	Rep 2	MET049	LEG151_WT	saponin	1	44	0.177523463731632	LEG151_WT_saponin	-0.0253494688168473	0.875047555637864	-0.192566670606882
624	PLUM	20240705_MET049_PLUM005.nd2_ZP-7.tif_lp.tif	0.00461074846701089	Rep 2	MET049	LEG151_WT	saponin	2	167	1.7049668263644	LEG151_WT_saponin	0.93497183237358	2.21425702721482	1.14682269744275
624	PLUM	20240705_MET049_PLUM005.nd2_ZP-7.tif_lp.tif	0.00461074846701089	Rep 2	MET049	LEG151_WT	saponin	3	116	0.771023130510002	LEG151_WT_saponin	0.23617630833674	1.44157747329801	0.527648372274652
624	PLUM	20240705_MET049_PLUM005.nd2_ZP-7.tif_lp.tif	0.00461074846701089	Rep 2	MET049	LEG151_WT	saponin	4	200	1.62806136487052	LEG151_WT_saponin	0.705911671468341	1.76550659455728	0.820082209892369
625	PLUM	20240705_MET049_PLUM005.nd2_ZP-8.tif_lp.tif	0.00542006714424152	Rep 2	MET049	LEG151_WT	saponin	1	35	0.550591294653714	LEG151_WT_saponin	0.360888944605261	2.90239575056969	1.53724424871456
625	PLUM	20240705_MET049_PLUM005.nd2_ZP-8.tif_lp.tif	0.00542006714424152	Rep 2	MET049	LEG151_WT	saponin	2	115	1.8992446907796	LEG151_WT_saponin	1.27593696919182	3.04704181418062	1.60740929808711
625	PLUM	20240705_MET049_PLUM005.nd2_ZP-8.tif_lp.tif	0.00542006714424152	Rep 2	MET049	LEG151_WT	saponin	3	64	0.402304117102176	LEG151_WT_saponin	0.0554198198707187	1.15976456793528	0.213831968158856
626	PLUM	20240705_MET049_PLUM005.nd2_ZP-9.tif_lp.tif	0.00438067721852304	Rep 2	MET049	LEG151_WT	saponin	1	69	0.472632954828441	LEG151_WT_saponin	0.170366226750351	1.56362877857446	0.644898042774233
626	PLUM	20240705_MET049_PLUM005.nd2_ZP-9.tif_lp.tif	0.00438067721852304	Rep 2	MET049	LEG151_WT	saponin	2	76	0.550240338547155	LEG151_WT_saponin	0.217308869939404	1.65271351743391	0.724836668491818
626	PLUM	20240705_MET049_PLUM005.nd2_ZP-9.tif_lp.tif	0.00438067721852304	Rep 2	MET049	LEG151_WT	saponin	3	62	1.14157321443781	LEG151_WT_saponin	0.869971226889384	4.20311067949847	2.07145744713019
627	PLUM	20240705_MET049_PLUM006.nd2_ZP-1.tif_lp.tif	0.00207607019134429	Rep 2	MET049	LEG151_WT	saponin	1	113	0.249362935777754	LEG151_WT_saponin	0.0147670041558486	1.06294654836406	0.0880690509151432
628	PLUM	20240705_MET049_PLUM006.nd2_ZP-10.tif_lp.tif	0.00335991115251994	Rep 2	MET049	LEG151_WT	saponin	1	82	0.351049064425752	LEG151_WT_saponin	0.0755363499191164	1.27416647559943	0.349553784526058
628	PLUM	20240705_MET049_PLUM006.nd2_ZP-10.tif_lp.tif	0.00335991115251994	Rep 2	MET049	LEG151_WT	saponin	2	93	0.420843831263483	LEG151_WT_saponin	0.108372094079128	1.34682206799135	0.429559265364071
629	PLUM	20240705_MET049_PLUM006.nd2_ZP-11.tif_lp.tif	0.00397136222613409	Rep 2	MET049	LEG151_WT	saponin	1	64	0.313908604206517	LEG151_WT_saponin	0.0597414217339357	1.23504773965215	0.304566808958344
630	PLUM	20240705_MET049_PLUM006.nd2_ZP-12.tif_lp.tif	0.00363651658177041	Rep 2	MET049	LEG151_WT	saponin	1	132	1.67528802948073	LEG151_WT_saponin	1.19526784068703	3.49003660385781	1.80324216764616
631	PLUM	20240705_MET049_PLUM006.nd2_ZP-13.tif_lp.tif	0.00362152156807835	Rep 2	MET049	LEG151_WT	saponin	1	81	0.551110100466758	LEG151_WT_saponin	0.257766853452412	1.87872093895451	0.909750787947109
632	PLUM	20240705_MET049_PLUM006.nd2_ZP-14.tif_lp.tif	0.00416214693666674	Rep 2	MET049	LEG151_WT	saponin	1	95	0.380331126740202	LEG151_WT_saponin	-0.0150728322431382	0.961879915714821	-0.0560713004934039
632	PLUM	20240705_MET049_PLUM006.nd2_ZP-14.tif_lp.tif	0.00416214693666674	Rep 2	MET049	LEG151_WT	saponin	2	80	0.560036631301045	LEG151_WT_saponin	0.227064876367706	1.6819343472937	0.750121392464424
633	PLUM	20240705_MET049_PLUM006.nd2_ZP-15.tif_lp.tif	0.00315823688458547	Rep 2	MET049	LEG151_WT	saponin	1	191	1.39021898340434	LEG151_WT_saponin	0.786995738448514	2.30465088179112	1.2045482216933
633	PLUM	20240705_MET049_PLUM006.nd2_ZP-15.tif_lp.tif	0.00315823688458547	Rep 2	MET049	LEG151_WT	saponin	2	150	1.55326163675636	LEG151_WT_saponin	1.07952610406854	3.27875265750842	1.71314707183
634	PLUM	20240705_MET049_PLUM006.nd2_ZP-16.tif_lp.tif	0.00320271996622169	Rep 2	MET049	LEG151_WT	saponin	1	88	0.339559018146247	LEG151_WT_saponin	0.0577196611187377	1.20479631279142	0.268789259845525
635	PLUM	20240705_MET049_PLUM006.nd2_ZP-17.tif_lp.tif	0.00247979961267721	Rep 2	MET049	LEG151_WT	saponin	1	70	0.510124368127435	LEG151_WT_saponin	0.336538395240031	2.93874187897846	1.55519864709014
636	PLUM	20240705_MET049_PLUM006.nd2_ZP-2.tif_lp.tif	0.00473603873417295	Rep 2	MET049	LEG151_WT	saponin	1	142	1.08404670702294	LEG151_WT_saponin	0.411529206770376	1.611923417035	0.68878320261998
636	PLUM	20240705_MET049_PLUM006.nd2_ZP-2.tif_lp.tif	0.00473603873417295	Rep 2	MET049	LEG151_WT	saponin	2	111	0.625192656647414	LEG151_WT_saponin	0.0994923571542162	1.18925680135646	0.250060276093036
637	PLUM	20240705_MET049_PLUM006.nd2_ZP-3.tif_lp.tif	0.00478592603833372	Rep 2	MET049	LEG151_WT	saponin	1	103	0.498069747118279	LEG151_WT_saponin	0.00511936516990652	1.01038515306484	0.0149053449535637
638	PLUM	20240705_MET049_PLUM006.nd2_ZP-4.tif_lp.tif	0.00286788279815202	Rep 2	MET049	LEG151_WT	saponin	1	144	0.51033799094148	LEG151_WT_saponin	0.0973628680075896	1.23575964410615	0.305398165591446
638	PLUM	20240705_MET049_PLUM006.nd2_ZP-4.tif_lp.tif	0.00286788279815202	Rep 2	MET049	LEG151_WT	saponin	2	129	0.852430013939738	LEG151_WT_saponin	0.482473132978128	2.30413342150593	1.2042242588687
639	PLUM	20240705_MET049_PLUM006.nd2_ZP-5.tif_lp.tif	0.00267003208543725	Rep 2	MET049	LEG151_WT	saponin	1	79	0.342183571774513	LEG151_WT_saponin	0.13125103702497	1.62224178541644	0.697988860631019
640	PLUM	20240705_MET049_PLUM006.nd2_ZP-6.tif_lp.tif	0.00299469967453023	Rep 2	MET049	LEG151_WT	saponin	1	169	1.15857177390717	LEG151_WT_saponin	0.652467528911562	2.2891959223089	1.19484094216291
640	PLUM	20240705_MET049_PLUM006.nd2_ZP-6.tif_lp.tif	0.00299469967453023	Rep 2	MET049	LEG151_WT	saponin	2	61	0.266529338434339	LEG151_WT_saponin	0.0838526582879948	1.45902223655926	0.54500187114429
640	PLUM	20240705_MET049_PLUM006.nd2_ZP-6.tif_lp.tif	0.00299469967453023	Rep 2	MET049	LEG151_WT	saponin	3	177	1.33839934971184	LEG151_WT_saponin	0.808337507319985	2.52498716691707	1.33627605547942
640	PLUM	20240705_MET049_PLUM006.nd2_ZP-6.tif_lp.tif	0.00299469967453023	Rep 2	MET049	LEG151_WT	saponin	4	48	0.444129096809775	LEG151_WT_saponin	0.300383512432324	3.08968862405936	1.62746145199351
640	PLUM	20240705_MET049_PLUM006.nd2_ZP-6.tif_lp.tif	0.00299469967453023	Rep 2	MET049	LEG151_WT	saponin	5	88	0.307743954239413	LEG151_WT_saponin	0.0442103828807533	1.1677599656576	0.22374375714277
641	PLUM	20240705_MET049_PLUM006.nd2_ZP-7.tif_lp.tif	0.00279488984728382	Rep 2	MET049	LEG151_WT	saponin	1	176	0.707438783487305	LEG151_WT_saponin	0.215538170365352	1.43817422588151	0.524238459914624
642	PLUM	20240705_MET049_PLUM006.nd2_ZP-8.tif_lp.tif	0.00474532226036335	Rep 2	MET049	LEG151_WT	saponin	1	258	2.55065235262737	LEG151_WT_saponin	1.32635920945362	2.08336734290228	1.05891724027084
643	PLUM	20240705_MET049_PLUM006.nd2_ZP-9.tif_lp.tif	0.0024420813362322	Rep 2	MET049	LEG151_WT	saponin	1	127	0.384649424115196	LEG151_WT_saponin	0.074505094413707	1.2402271693486	0.310604399705315
644	PLUM	20240705_MET049_PLUM007.nd2_ZP-1.tif_lp.tif	0.00245217325348443	Rep 2	MET049	LEG151_WT	saponin	1	80	0.961654084268957	LEG151_WT_saponin	0.765480223990203	4.90205006366541	2.29338521823841
645	PLUM	20240705_MET049_PLUM007.nd2_ZP-2.tif_lp.tif	0.00253547537444713	Rep 2	MET049	LEG151_WT	saponin	1	208	1.75625240872614	LEG151_WT_saponin	1.22887353084114	3.33015310694543	1.73558850809326
645	PLUM	20240705_MET049_PLUM007.nd2_ZP-2.tif_lp.tif	0.00253547537444713	Rep 2	MET049	LEG151_WT	saponin	2	67	0.207675288198516	LEG151_WT_saponin	0.0377984381105578	1.22250493867167	0.289840293384251
646	PLUM	20240705_MET049_PLUM007.nd2_ZP-3.tif_lp.tif	0.00265487616169714	Rep 2	MET049	LEG151_WT	saponin	1	122	0.840726337628439	LEG151_WT_saponin	0.516831445901388	2.59567643424561	1.37611055444525
647	PLUM	20240705_MET049_PLUM007.nd2_ZP-4.tif_lp.tif	0.00406290738763841	Rep 2	MET049	LEG151_WT	saponin	1	145	0.543450071243569	LEG151_WT_saponin	-0.0456714999639999	0.922475254351349	-0.116417883880643
647	PLUM	20240705_MET049_PLUM007.nd2_ZP-4.tif_lp.tif	0.00406290738763841	Rep 2	MET049	LEG151_WT	saponin	2	141	1.58445107471198	LEG151_WT_saponin	1.01158113305496	2.76581290009559	1.46770356529752
648	PLUM	20240705_MET049_PLUM007.nd2_ZP-5.tif_lp.tif	0.00280031406178194	Rep 2	MET049	LEG151_WT	saponin	1	93	0.340154118603095	LEG151_WT_saponin	0.079724910857375	1.30612891521452	0.38529729823349
649	PLUM	20240705_MET049_PLUM008.nd2_ZP-1.tif_lp.tif	0.0028674520661448	Rep 2	MET049	LEG151_WT	saponin	1	67	0.780224311864004	LEG151_WT_saponin	0.588105023432302	4.06114512620305	2.0218865833106
649	PLUM	20240705_MET049_PLUM008.nd2_ZP-1.tif_lp.tif	0.0028674520661448	Rep 2	MET049	LEG151_WT	saponin	2	156	1.54473184444942	LEG151_WT_saponin	1.09740932213083	3.45328430243725	1.78796911346496
649	PLUM	20240705_MET049_PLUM008.nd2_ZP-1.tif_lp.tif	0.0028674520661448	Rep 2	MET049	LEG151_WT	saponin	3	216	1.55652706604451	LEG151_WT_saponin	0.937157419757232	2.51308257576859	1.32945807658848
649	PLUM	20240705_MET049_PLUM008.nd2_ZP-1.tif_lp.tif	0.0028674520661448	Rep 2	MET049	LEG151_WT	saponin	4	46	0.477317467331886	LEG151_WT_saponin	0.345414672289225	3.61870623876855	1.85547399660976
649	PLUM	20240705_MET049_PLUM008.nd2_ZP-1.tif_lp.tif	0.0028674520661448	Rep 2	MET049	LEG151_WT	saponin	5	45	0.32399481558241	LEG151_WT_saponin	0.194959472605893	2.51089979000076	1.32820445180581
650	PLUM	20240705_MET049_PLUM008.nd2_ZP-10.tif_lp.tif	0.00432758231437643	Rep 2	MET049	LEG151_WT	saponin	1	106	0.859571235254407	LEG151_WT_saponin	0.400847509930505	1.87383208629	0.905991679181571
651	PLUM	20240705_MET049_PLUM008.nd2_ZP-2.tif_lp.tif	0.00316799540973179	Rep 2	MET049	LEG151_WT	saponin	1	67	0.587792789097875	LEG151_WT_saponin	0.375537096645845	2.76926749199302	1.46950441474967
652	PLUM	20240705_MET049_PLUM008.nd2_ZP-3.tif_lp.tif	0.00376482795266544	Rep 2	MET049	LEG151_WT	saponin	1	232	1.54148167208768	LEG151_WT_saponin	0.668041587069302	1.76483962498153	0.819537088450468
653	PLUM	20240705_MET049_PLUM008.nd2_ZP-4.tif_lp.tif	0.00419615827327804	Rep 2	MET049	LEG151_WT	saponin	1	108	1.01464867638424	LEG151_WT_saponin	0.561463582870212	2.23892773814907	1.16280796566423
653	PLUM	20240705_MET049_PLUM008.nd2_ZP-4.tif_lp.tif	0.00419615827327804	Rep 2	MET049	LEG151_WT	saponin	2	213	2.1365072298795	LEG151_WT_saponin	1.24272551767128	2.3904127827822	1.25725976810223
654	PLUM	20240705_MET049_PLUM008.nd2_ZP-5.tif_lp.tif	0.00438158042282048	Rep 2	MET049	LEG151_WT	saponin	1	82	1.22215610742569	LEG151_WT_saponin	0.86286651275441	3.40159059864749	1.76620951465117
655	PLUM	20240705_MET049_PLUM008.nd2_ZP-6.tif_lp.tif	0.00323613278102524	Rep 2	MET049	LEG151_WT	saponin	1	69	0.559182124212384	LEG151_WT_saponin	0.335888962321642	2.50425100113901	1.3243791708769
655	PLUM	20240705_MET049_PLUM008.nd2_ZP-6.tif_lp.tif	0.00323613278102524	Rep 2	MET049	LEG151_WT	saponin	2	141	1.07496759016067	LEG151_WT_saponin	0.618672868036108	2.35586242408306	1.2362552921869
656	PLUM	20240705_MET049_PLUM008.nd2_ZP-7.tif_lp.tif	0.00396052030964095	Rep 2	MET049	LEG151_WT	saponin	1	92	0.616830713115633	LEG151_WT_saponin	0.252462844628665	1.69287900076649	0.759478859688049
656	PLUM	20240705_MET049_PLUM008.nd2_ZP-7.tif_lp.tif	0.00396052030964095	Rep 2	MET049	LEG151_WT	saponin	2	111	0.932310989592224	LEG151_WT_saponin	0.492693235222079	2.12073097668218	1.08456162076348
657	PLUM	20240705_MET049_PLUM008.nd2_ZP-8.tif_lp.tif	0.0031838134873604	Rep 2	MET049	LEG151_WT	saponin	1	97	0.702830559108406	LEG151_WT_saponin	0.394000650834447	2.27578527946501	1.18636444566547
657	PLUM	20240705_MET049_PLUM008.nd2_ZP-8.tif_lp.tif	0.0031838134873604	Rep 2	MET049	LEG151_WT	saponin	2	102	0.577141996473074	LEG151_WT_saponin	0.252393020762313	1.77719420118236	0.829601339089912
657	PLUM	20240705_MET049_PLUM008.nd2_ZP-8.tif_lp.tif	0.0031838134873604	Rep 2	MET049	LEG151_WT	saponin	3	255	3.51871521677822	LEG151_WT_saponin	2.70684277750132	4.33407398323828	2.11572378064432
658	PLUM	20240705_MET049_PLUM008.nd2_ZP-9.tif_lp.tif	0.00296399735771449	Rep 2	MET049	LEG151_WT	saponin	1	100	0.356023502536118	LEG151_WT_saponin	0.0596237667646688	1.20115998622429	0.264428320869091
659	PLUM	20240705_MET049_PLUM009.nd2_ZP-1.tif_lp.tif	0.00409008089750658	Rep 2	MET049	LEG151_WT	saponin	1	65	0.714824147522449	LEG151_WT_saponin	0.448968889184522	2.68877189787925	1.4269473692841
660	PLUM	20240705_MET049_PLUM009.nd2_ZP-10.tif_lp.tif	0.00213339102589845	Rep 2	MET049	LEG151_WT	saponin	1	70	0.368932637386024	LEG151_WT_saponin	0.219595265573132	2.47046424419648	1.3047821753589
661	PLUM	20240705_MET049_PLUM009.nd2_ZP-2.tif_lp.tif	0.00330401627913765	Rep 2	MET049	LEG151_WT	saponin	1	174	0.856137959286571	LEG151_WT_saponin	0.281239126716619	1.4891975957916	0.574535192170765
662	PLUM	20240705_MET049_PLUM009.nd2_ZP-3.tif_lp.tif	0.00273033184670789	Rep 2	MET049	LEG151_WT	saponin	1	107	0.73252461780794	LEG151_WT_saponin	0.440379110210196	2.50739648140185	1.32619013997961
663	PLUM	20240705_MET049_PLUM009.nd2_ZP-4.tif_lp.tif	0.0042926824693511	Rep 2	MET049	LEG151_WT	saponin	1	139	0.751049073878676	LEG151_WT_saponin	0.154366210638873	1.25870729687243	0.331942833933816
664	PLUM	20240705_MET049_PLUM009.nd2_ZP-5.tif_lp.tif	0.00642700329632826	Rep 2	MET049	LEG151_WT	saponin	1	77	0.963164729066193	LEG151_WT_saponin	0.468285475248917	1.94626208643174	0.960705998575211
664	PLUM	20240705_MET049_PLUM009.nd2_ZP-5.tif_lp.tif	0.00642700329632826	Rep 2	MET049	LEG151_WT	saponin	2	30	0.180575268343091	LEG151_WT_saponin	-0.0122348305467569	0.93654465913766	-0.0945803038571123
665	PLUM	20240705_MET049_PLUM009.nd2_ZP-6.tif_lp.tif	0.00507926718096867	Rep 2	MET049	LEG151_WT	saponin	1	68	0.424505994655192	LEG151_WT_saponin	0.0791158263493225	1.22906218418834	0.297557910462898
666	PLUM	20240705_MET049_PLUM009.nd2_ZP-7.tif_lp.tif	0.0021321905637984	Rep 2	MET049	LEG151_WT	saponin	1	101	0.27380788885057	LEG151_WT_saponin	0.0584566419069313	1.27144789146371	0.346472336375343
666	PLUM	20240705_MET049_PLUM009.nd2_ZP-7.tif_lp.tif	0.0021321905637984	Rep 2	MET049	LEG151_WT	saponin	2	130	0.687861461192369	LEG151_WT_saponin	0.410676687898577	2.48159901793485	1.31127002055627
667	PLUM	20240705_MET049_PLUM009.nd2_ZP-8.tif_lp.tif	0.00241535641910195	Rep 2	MET049	LEG151_WT	saponin	1	80	0.358037696219981	LEG151_WT_saponin	0.164809182691825	1.85292372063821	0.889803491121185
668	PLUM	20240705_MET049_PLUM009.nd2_ZP-9.tif_lp.tif	0.00267775772684845	Rep 2	MET049	LEG151_WT	saponin	1	110	0.432593275792897	LEG151_WT_saponin	0.138039925839567	1.46864150708671	0.55448227944328
669	PLUM	20240705_MET049_PLUM010.nd2_ZP-1.tif_lp.tif	0.0032372467723771	Rep 2	MET049	LEG151_WT	saponin	1	83	0.874448779504746	LEG151_WT_saponin	0.605757297397447	3.254471532356	1.70242329468204
670	PLUM	20240705_MET049_PLUM010.nd2_ZP-10.tif_lp.tif	0.00220925098245613	Rep 2	MET049	LEG151_WT	saponin	1	103	0.412146188784391	LEG151_WT_saponin	0.184593337591409	1.81121083134599	0.856954490867695
671	PLUM	20240705_MET049_PLUM010.nd2_ZP-11.tif_lp.tif	0.00246291538177041	Rep 2	MET049	LEG151_WT	saponin	1	117	0.51923400699161	LEG151_WT_saponin	0.231072907324472	1.80188792863225	0.849509283163381
672	PLUM	20240705_MET049_PLUM010.nd2_ZP-12.tif_lp.tif	0.00268977892703359	Rep 2	MET049	LEG151_WT	saponin	1	172	0.565651944372803	LEG151_WT_saponin	0.103009968923025	1.22265590756844	0.290018442874335
672	PLUM	20240705_MET049_PLUM010.nd2_ZP-12.tif_lp.tif	0.00268977892703359	Rep 2	MET049	LEG151_WT	saponin	2	81	0.397055016364902	LEG151_WT_saponin	0.179182923275181	1.82242255414232	0.865857506936936
672	PLUM	20240705_MET049_PLUM010.nd2_ZP-12.tif_lp.tif	0.00268977892703359	Rep 2	MET049	LEG151_WT	saponin	3	57	0.403158623492345	LEG151_WT_saponin	0.24984122465143	2.62956863695992	1.39482615451374
672	PLUM	20240705_MET049_PLUM010.nd2_ZP-12.tif_lp.tif	0.00268977892703359	Rep 2	MET049	LEG151_WT	saponin	4	121	0.425207906169817	LEG151_WT_saponin	0.0997446559987523	1.30646979634821	0.38567377206525
673	PLUM	20240705_MET049_PLUM010.nd2_ZP-13.tif_lp.tif	0.00260653530066006	Rep 2	MET049	LEG151_WT	saponin	1	166	0.760021376190707	LEG151_WT_saponin	0.327336516281138	1.75652408163657	0.812723355791428
673	PLUM	20240705_MET049_PLUM010.nd2_ZP-13.tif_lp.tif	0.00260653530066006	Rep 2	MET049	LEG151_WT	saponin	2	60	0.275516904192045	LEG151_WT_saponin	0.119124786152442	1.76170581769521	0.816973032779192
674	PLUM	20240705_MET049_PLUM010.nd2_ZP-14.tif_lp.tif	0.00217730920974638	Rep 2	MET049	LEG151_WT	saponin	1	117	0.322911421302706	LEG151_WT_saponin	0.0681662437623791	1.26758600268925	0.342083633969501
675	PLUM	20240705_MET049_PLUM010.nd2_ZP-15.tif_lp.tif	0.00315486039026678	Rep 2	MET049	LEG151_WT	saponin	1	63	0.44788281689398	LEG151_WT_saponin	0.249126612307173	2.25342810215701	1.1721214201814
675	PLUM	20240705_MET049_PLUM010.nd2_ZP-15.tif_lp.tif	0.00315486039026678	Rep 2	MET049	LEG151_WT	saponin	2	151	0.928404684411362	LEG151_WT_saponin	0.452020765481078	1.94885815309653	0.962629088404216
675	PLUM	20240705_MET049_PLUM010.nd2_ZP-15.tif_lp.tif	0.00315486039026678	Rep 2	MET049	LEG151_WT	saponin	3	34	0.202578778611496	LEG151_WT_saponin	0.0953135253424256	1.88857782401665	0.917300235199597
676	PLUM	20240705_MET049_PLUM010.nd2_ZP-2.tif_lp.tif	0.00275576146786425	Rep 2	MET049	LEG151_WT	saponin	1	190	1.14052034495398	LEG151_WT_saponin	0.616925666059777	2.17825045006697	1.12316984124343
677	PLUM	20240705_MET049_PLUM010.nd2_ZP-3.tif_lp.tif	0.00254225135632789	Rep 2	MET049	LEG151_WT	saponin	1	145	0.909544533118606	LEG151_WT_saponin	0.540918086451061	2.46738816854045	1.30298469771175
678	PLUM	20240705_MET049_PLUM010.nd2_ZP-4.tif_lp.tif	0.00236337143749383	Rep 2	MET049	LEG151_WT	saponin	1	83	1.68090334674343	LEG151_WT_saponin	1.48474351743145	8.56904980310719	3.09913523696942
679	PLUM	20240705_MET049_PLUM010.nd2_ZP-5.tif_lp.tif	0.00335577307734238	Rep 2	MET049	LEG151_WT	saponin	1	319	2.25610745907761	LEG151_WT_saponin	1.18561584740539	2.10754333287426	1.07556229450312
679	PLUM	20240705_MET049_PLUM010.nd2_ZP-5.tif_lp.tif	0.00335577307734238	Rep 2	MET049	LEG151_WT	saponin	2	107	1.03016709908843	LEG151_WT_saponin	0.671099379812795	2.86900504775711	1.52055050640137
680	PLUM	20240705_MET049_PLUM010.nd2_ZP-6.tif_lp.tif	0.00269790039849036	Rep 2	MET049	LEG151_WT	saponin	1	80	0.625055320328102	LEG151_WT_saponin	0.409223288448873	2.89602666891381	1.53407488796412
681	PLUM	20240705_MET049_PLUM010.nd2_ZP-7.tif_lp.tif	0.00379538946494996	Rep 2	MET049	LEG151_WT	saponin	1	87	0.291142139816657	LEG151_WT_saponin	-0.0390567436339902	0.881717517558392	-0.181611572090232
682	PLUM	20240705_MET049_PLUM010.nd2_ZP-8.tif_lp.tif	0.00219198112722063	Rep 2	MET049	LEG151_WT	saponin	1	77	0.346089880680665	LEG151_WT_saponin	0.177307333884677	2.05050751544229	1.03598103138591
683	PLUM	20240705_MET049_PLUM010.nd2_ZP-9.tif_lp.tif	0.00228487995050503	Rep 2	MET049	LEG151_WT	saponin	1	123	0.411596858873963	LEG151_WT_saponin	0.130556624961845	1.46454780920325	0.550455289819958
683	PLUM	20240705_MET049_PLUM010.nd2_ZP-9.tif_lp.tif	0.00228487995050503	Rep 2	MET049	LEG151_WT	saponin	2	130	0.690913257421926	LEG151_WT_saponin	0.393878863856272	2.32603790129513	1.21787460479266
683	PLUM	20240705_MET049_PLUM010.nd2_ZP-9.tif_lp.tif	0.00228487995050503	Rep 2	MET049	LEG151_WT	saponin	3	120	0.312947280006483	LEG151_WT_saponin	0.0387616859458795	1.14137024988013	0.190766864386189
683	PLUM	20240705_MET049_PLUM010.nd2_ZP-9.tif_lp.tif	0.00228487995050503	Rep 2	MET049	LEG151_WT	saponin	4	157	0.866239427821711	LEG151_WT_saponin	0.507513275592421	2.41476519745912	1.27188291372768
683	PLUM	20240705_MET049_PLUM010.nd2_ZP-9.tif_lp.tif	0.00228487995050503	Rep 2	MET049	LEG151_WT	saponin	5	119	0.652536820853129	LEG151_WT_saponin	0.38063610674303	2.39990844815841	1.26297937087248
683	PLUM	20240705_MET049_PLUM010.nd2_ZP-9.tif_lp.tif	0.00228487995050503	Rep 2	MET049	LEG151_WT	saponin	6	255	1.30458535416983	LEG151_WT_saponin	0.721940966791048	2.23907649748234	1.16290381834377
684	PLUM	20240705_MET049_PLUM011.nd2_ZP-1.tif_lp.tif	0.00276754009945007	Rep 2	MET049	LEG151_WT	saponin	1	81	0.377141992328689	LEG151_WT_saponin	0.152971244273233	1.68238717852425	0.750509760442694
685	PLUM	20240705_MET049_PLUM011.nd2_ZP-2.tif_lp.tif	0.0031702349725791	Rep 2	MET049	LEG151_WT	saponin	1	120	1.03999391011894	LEG151_WT_saponin	0.659565713409446	2.73374560328165	1.45087899497017
686	PLUM	20240705_MET049_PLUM011.nd2_ZP-3.tif_lp.tif	0.00312703640898738	Rep 2	MET049	LEG151_WT	saponin	1	102	0.364995808107778	LEG151_WT_saponin	0.0460380943910656	1.14433917855316	0.194514725797541
686	PLUM	20240705_MET049_PLUM011.nd2_ZP-3.tif_lp.tif	0.00312703640898738	Rep 2	MET049	LEG151_WT	saponin	2	340	2.32700087828562	LEG151_WT_saponin	1.26380849922991	2.18869221048441	1.13006908671219
687	PLUM	20240705_MET049_PLUM011.nd2_ZP-4.tif_lp.tif	0.0032956428039595	Rep 2	MET049	LEG151_WT	saponin	1	178	0.784710474545136	LEG151_WT_saponin	0.198086055440345	1.33767100207426	0.419723331196078
310	FLUO	20240825_MET062_FLUORINE_001.nd2_ZP-1-1.tif_lp.tif	0.00231353522103494	Rep 3	MET062	LEG151_WT	saponin	1	105	0.274265659507364	LEG151_WT_saponin	0.0313444612986957	1.12903139590054	0.17508560487108
310	FLUO	20240825_MET062_FLUORINE_001.nd2_ZP-1-1.tif_lp.tif	0.00231353522103494	Rep 3	MET062	LEG151_WT	saponin	2	131	0.556786458706483	LEG151_WT_saponin	0.253713344750907	1.83713577044018	0.877458250348362
311	FLUO	20240825_MET062_FLUORINE_001.nd2_ZP-1-2.tif_lp.tif	0.00278118168408016	Rep 3	MET062	LEG151_WT	saponin	1	187	0.758999021491036	LEG151_WT_saponin	0.238918046568046	1.45938624577341	0.545361762019055
312	FLUO	20240825_MET062_FLUORINE_001.nd2_ZP-2-1.tif_lp.tif	0.00200000256677855	Rep 3	MET062	LEG151_WT	saponin	1	165	0.417578394291922	LEG151_WT_saponin	0.0875779707734619	1.2653874496272	0.339579192090429
313	FLUO	20240825_MET062_FLUORINE_001.nd2_ZP-2-2.tif_lp.tif	0.00214128125454418	Rep 3	MET062	LEG151_WT	saponin	1	80	0.18236057064496	LEG151_WT_saponin	0.0110580702814252	1.06455288310421	0.0902476193976715
314	FLUO	20240825_MET062_FLUORINE_001.nd2_ZP-3-1.tif_lp.tif	0.00267160050745861	Rep 3	MET062	LEG151_WT	saponin	1	69	0.3981231469661	LEG151_WT_saponin	0.213782711951456	2.15971686805704	1.11084219210004
315	FLUO	20240825_MET062_FLUORINE_001.nd2_ZP-4-1.tif_lp.tif	0.00230081147092745	Rep 3	MET062	LEG151_WT	saponin	1	87	0.28601510822773	LEG151_WT_saponin	0.0858445102570416	1.4288567408367	0.514861277073974
316	FLUO	20240825_MET062_FLUORINE_001.nd2_ZP-4-2.tif_lp.tif	0.00223876020083061	Rep 3	MET062	LEG151_WT	saponin	1	74	0.157610437134281	LEG151_WT_saponin	-0.00805781772718406	0.951361727484108	-0.071934106878884
317	FLUO	20240825_MET062_FLUORINE_001.nd2_ZP-5-1.tif_lp.tif	0.00217004636602341	Rep 3	MET062	LEG151_WT	saponin	1	75	0.323033497901633	LEG151_WT_saponin	0.160280020449877	1.9848024322392	0.988995408267853
318	FLUO	20240825_MET062_FLUORINE_001.nd2_ZP-5-2.tif_lp.tif	0.00241573693421572	Rep 3	MET062	LEG151_WT	saponin	1	81	0.417181666474789	LEG151_WT_saponin	0.221506974803316	2.13201647546333	1.09221858677317
318	FLUO	20240825_MET062_FLUORINE_001.nd2_ZP-5-2.tif_lp.tif	0.00241573693421572	Rep 3	MET062	LEG151_WT	saponin	2	54	0.242359050083905	LEG151_WT_saponin	0.111909255636256	1.85787222670686	0.893651285232375
319	FLUO	20240825_MET062_FLUORINE_002.nd2_ZP-1-1.tif_lp.tif	0.00199250042399828	Rep 3	MET062	LEG151_WT	saponin	1	100	0.304081788519397	LEG151_WT_saponin	0.10483174611957	1.52613161260567	0.609879384627129
320	FLUO	20240825_MET062_FLUORINE_002.nd2_ZP-1-2.tif_lp.tif	0.00196672779850863	Rep 3	MET062	LEG151_WT	saponin	1	97	0.193286030320451	LEG151_WT_saponin	0.00251343386511363	1.01317502572075	0.0188834208593799
321	FLUO	20240825_MET062_FLUORINE_002.nd2_ZP-2-1.tif_lp.tif	0.00191350260847914	Rep 3	MET062	LEG151_WT	saponin	1	133	0.271305409260094	LEG151_WT_saponin	0.0168095623323684	1.06605043868218	0.0922756988055024
321	FLUO	20240825_MET062_FLUORINE_002.nd2_ZP-2-1.tif_lp.tif	0.00191350260847914	Rep 3	MET062	LEG151_WT	saponin	2	50	0.136995498789474	LEG151_WT_saponin	0.0413203683655173	1.4318820176405	0.517912624182309
321	FLUO	20240825_MET062_FLUORINE_002.nd2_ZP-2-1.tif_lp.tif	0.00191350260847914	Rep 3	MET062	LEG151_WT	saponin	3	121	0.287129014963284	LEG151_WT_saponin	0.0555951993373081	1.24011697465012	0.310476209957523
322	FLUO	20240825_MET062_FLUORINE_002.nd2_ZP-2-2.tif_lp.tif	0.00194967850455915	Rep 3	MET062	LEG151_WT	saponin	1	80	0.193148699123412	LEG151_WT_saponin	0.0371744187586805	1.23833685061249	0.308403807771377
322	FLUO	20240825_MET062_FLUORINE_002.nd2_ZP-2-2.tif_lp.tif	0.00194967850455915	Rep 3	MET062	LEG151_WT	saponin	2	103	0.37238117470406	LEG151_WT_saponin	0.171564288734468	1.85433198461431	0.890899555549345
323	FLUO	20240825_MET062_FLUORINE_002.nd2_ZP-2-3.tif_lp.tif	0.00226016029563965	Rep 3	MET062	LEG151_WT	saponin	1	74	0.190264743985608	LEG151_WT_saponin	0.0230128821082738	1.13759417593301	0.185985984016811
324	FLUO	20240825_MET062_FLUORINE_002.nd2_ZP-3-1.tif_lp.tif	0.00245672774065021	Rep 3	MET062	LEG151_WT	saponin	1	89	0.238727397518232	LEG151_WT_saponin	0.0200786286003639	1.09183051292599	0.126748921149049
324	FLUO	20240825_MET062_FLUORINE_002.nd2_ZP-3-1.tif_lp.tif	0.00245672774065021	Rep 3	MET062	LEG151_WT	saponin	2	111	0.274219882441685	LEG151_WT_saponin	0.00152310322951149	1.00558533633552	0.00803551733100507
325	FLUO	20240825_MET062_FLUORINE_002.nd2_ZP-4-1.tif_lp.tif	0.00252357192103638	Rep 3	MET062	LEG151_WT	saponin	1	166	0.47199206519872	LEG151_WT_saponin	0.05307912630668	1.12670681991124	0.172112161041847
325	FLUO	20240825_MET062_FLUORINE_002.nd2_ZP-4-1.tif_lp.tif	0.00252357192103638	Rep 3	MET062	LEG151_WT	saponin	2	20	0.102555888239294	LEG151_WT_saponin	0.0520844498185666	2.03195889493762	1.0228712177255
326	FLUO	20240825_MET062_FLUORINE_002.nd2_ZP-5-1.tif_lp.tif	0.00179840900618833	Rep 3	MET062	LEG151_WT	saponin	1	71	0.172075989888981	LEG151_WT_saponin	0.0443889504496094	1.34763865341781	0.430433714022323
327	FLUO	20240825_MET062_FLUORINE_002.nd2_ZP-6-1.tif_lp.tif	0.00195678569338648	Rep 3	MET062	LEG151_WT	saponin	1	88	0.190051117679104	LEG151_WT_saponin	0.0178539766610936	1.10368335127716	0.142326319699242
328	FLUO	20240825_MET062_FLUORINE_002.nd2_ZP-8-1.tif_lp.tif	0.00196141504042641	Rep 3	MET062	LEG151_WT	saponin	1	210	0.744548721238971	LEG151_WT_saponin	0.332651562749424	1.80760829710329	0.854082084251612
329	FLUO	20240825_MET062_FLUORINE_002.nd2_ZP-9-1.tif_lp.tif	0.00198940271216076	Rep 3	MET062	LEG151_WT	saponin	1	69	0.1925078202039	LEG151_WT_saponin	0.0552390330648079	1.40241510263243	0.487913437701529
329	FLUO	20240825_MET062_FLUORINE_002.nd2_ZP-9-1.tif_lp.tif	0.00198940271216076	Rep 3	MET062	LEG151_WT	saponin	2	166	0.822430772008374	LEG151_WT_saponin	0.492189921789688	2.49039684661591	1.31637565515517
329	FLUO	20240825_MET062_FLUORINE_002.nd2_ZP-9-1.tif_lp.tif	0.00198940271216076	Rep 3	MET062	LEG151_WT	saponin	3	77	0.189959563547745	LEG151_WT_saponin	0.0367755547113669	1.24007437193165	0.310426647063312
330	FLUO	20240825_MET062_FLUORINE_003.nd2_ZP-1-1.tif_lp.tif	0.00174775829946822	Rep 3	MET062	LEG151_WT	saponin	1	85	0.159868772374466	LEG151_WT_saponin	0.0113093169196672	1.076126537251	0.105847728388176
330	FLUO	20240825_MET062_FLUORINE_003.nd2_ZP-1-1.tif_lp.tif	0.00174775829946822	Rep 3	MET062	LEG151_WT	saponin	2	146	0.317021438851953	LEG151_WT_saponin	0.0618487271295922	1.24237986386604	0.31310635224285
330	FLUO	20240825_MET062_FLUORINE_003.nd2_ZP-1-1.tif_lp.tif	0.00174775829946822	Rep 3	MET062	LEG151_WT	saponin	3	77	0.270222021499649	LEG151_WT_saponin	0.135644632440596	2.00793033204913	1.00570921383506
331	FLUO	20240825_MET062_FLUORINE_003.nd2_ZP-1-2.tif_lp.tif	0.00204713688146599	Rep 3	MET062	LEG151_WT	saponin	1	59	0.148744945414364	LEG151_WT_saponin	0.0279638694078706	1.23152525488651	0.300446213485221
331	FLUO	20240825_MET062_FLUORINE_003.nd2_ZP-1-2.tif_lp.tif	0.00204713688146599	Rep 3	MET062	LEG151_WT	saponin	2	189	0.42743572127074	LEG151_WT_saponin	0.040526850673667	1.10474520941101	0.143713675042451
332	FLUO	20240825_MET062_FLUORINE_003.nd2_ZP-2-1.tif_lp.tif	0.00173186204766714	Rep 3	MET062	LEG151_WT	saponin	1	118	0.22764934762381	LEG151_WT_saponin	0.0232896259990871	1.11396387611966	0.155702449385279
333	FLUO	20240825_MET062_FLUORINE_003.nd2_ZP-3-1.tif_lp.tif	0.00172667043182743	Rep 3	MET062	LEG151_WT	saponin	1	128	0.217273212736472	LEG151_WT_saponin	-0.00374060253743888	0.983075254672188	-0.0246262354051793
333	FLUO	20240825_MET062_FLUORINE_003.nd2_ZP-3-1.tif_lp.tif	0.00172667043182743	Rep 3	MET062	LEG151_WT	saponin	2	39	0.0928053711540997	LEG151_WT_saponin	0.0254652243128298	1.37815813459473	0.462741437321108
334	FLUO	20240825_MET062_FLUORINE_003.nd2_ZP-4-1.tif_lp.tif	0.00171494384881862	Rep 3	MET062	LEG151_WT	saponin	1	106	0.199938963865861	LEG151_WT_saponin	0.0181549158910873	1.09987078675686	0.137334045336536
335	FLUO	20240825_MET062_FLUORINE_003.nd2_ZP-5-1.tif_lp.tif	0.00182261032435194	Rep 3	MET062	LEG151_WT	saponin	1	152	0.346272983821109	LEG151_WT_saponin	0.0692362145196133	1.24991705864237	0.321832364443051
335	FLUO	20240825_MET062_FLUORINE_003.nd2_ZP-5-1.tif_lp.tif	0.00182261032435194	Rep 3	MET062	LEG151_WT	saponin	2	156	0.469581142766401	LEG151_WT_saponin	0.185253932167498	1.65155189254409	0.723822300498318
336	FLUO	20240825_MET062_FLUORINE_004.nd2_ZP-1-1.tif_lp.tif	0.00187837819479368	Rep 3	MET062	LEG151_WT	saponin	1	82	0.179522392572835	LEG151_WT_saponin	0.0254953805997537	1.16552538592522	0.220980427675337
337	FLUO	20240825_MET062_FLUORINE_004.nd2_ZP-1-2.tif_lp.tif	0.00197667328773886	Rep 3	MET062	LEG151_WT	saponin	1	94	0.223346303449944	LEG151_WT_saponin	0.0375390144024904	1.20203197944998	0.265475278728107
338	FLUO	20240825_MET062_FLUORINE_004.nd2_ZP-1-3.tif_lp.tif	0.00251000706403196	Rep 3	MET062	LEG151_WT	saponin	1	180	0.972137041157112	LEG151_WT_saponin	0.520335769631359	2.15169168929995	1.10547137241892
339	FLUO	20240825_MET062_FLUORINE_004.nd2_ZP-2-1.tif_lp.tif	0.00208298371447714	Rep 3	MET062	LEG151_WT	saponin	1	71	0.217410544864833	LEG151_WT_saponin	0.0695187011369561	1.47006446998437	0.555879426141376
339	FLUO	20240825_MET062_FLUORINE_004.nd2_ZP-2-1.tif_lp.tif	0.00208298371447714	Rep 3	MET062	LEG151_WT	saponin	2	102	0.452460522064939	LEG151_WT_saponin	0.23999618318827	2.12958336658833	1.09057120803306
339	FLUO	20240825_MET062_FLUORINE_004.nd2_ZP-2-1.tif_lp.tif	0.00208298371447714	Rep 3	MET062	LEG151_WT	saponin	3	54	0.241794463712722	LEG151_WT_saponin	0.129313343130956	2.14964486895341	1.10409833975968
340	FLUO	20240825_MET062_FLUORINE_004.nd2_ZP-2-2.tif_lp.tif	0.00189836404785508	Rep 3	MET062	LEG151_WT	saponin	1	81	0.251651791157201	LEG151_WT_saponin	0.0978843032809396	1.63657346967721	0.710678369849683
341	FLUO	20240825_MET062_FLUORINE_004.nd2_ZP-2-3.tif_lp.tif	0.00215128375978081	Rep 3	MET062	LEG151_WT	saponin	1	87	0.495002676500008	LEG151_WT_saponin	0.307840989399077	2.64478635647834	1.40315118740627
341	FLUO	20240825_MET062_FLUORINE_004.nd2_ZP-2-3.tif_lp.tif	0.00215128375978081	Rep 3	MET062	LEG151_WT	saponin	2	58	0.162600137293339	LEG151_WT_saponin	0.0378256792260518	1.30315242247459	0.38200583777214
342	FLUO	20240825_MET062_FLUORINE_004.nd2_ZP-3-1.tif_lp.tif	0.00212349968291849	Rep 3	MET062	LEG151_WT	saponin	1	94	0.200640878872946	LEG151_WT_saponin	0.00103190867860797	1.00516965083084	0.00743901757987901
342	FLUO	20240825_MET062_FLUORINE_004.nd2_ZP-3-1.tif_lp.tif	0.00212349968291849	Rep 3	MET062	LEG151_WT	saponin	2	101	0.320943010505289	LEG151_WT_saponin	0.106469542530521	1.4964229073922	0.581517956091037
343	FLUO	20240825_MET062_FLUORINE_004.nd2_ZP-5-1.tif_lp.tif	0.00208921322950373	Rep 3	MET062	LEG151_WT	saponin	1	63	0.27913328865543	LEG151_WT_saponin	0.147512855196695	2.12074433520949	1.0845707083001
343	FLUO	20240825_MET062_FLUORINE_004.nd2_ZP-5-1.tif_lp.tif	0.00208921322950373	Rep 3	MET062	LEG151_WT	saponin	2	79	0.330022131791338	LEG151_WT_saponin	0.164974286660544	1.99955432032334	0.999678474244624
344	FLUO	20240825_MET062_FLUORINE_004.nd2_ZP-6-1.tif_lp.tif	0.00194185239089223	Rep 3	MET062	LEG151_WT	saponin	1	93	0.256641489686444	LEG151_WT_saponin	0.0760492173334666	1.42111003058217	0.507018260724101
345	FLUO	20240825_MET062_FLUORINE_004.nd2_ZP-7-1.tif_lp.tif	0.00181102132434167	Rep 3	MET062	LEG151_WT	saponin	1	106	0.201312275836244	LEG151_WT_saponin	0.00934401545602695	1.04867479362224	0.0685673505852732
345	FLUO	20240825_MET062_FLUORINE_004.nd2_ZP-7-1.tif_lp.tif	0.00181102132434167	Rep 3	MET062	LEG151_WT	saponin	2	90	0.196887159487233	LEG151_WT_saponin	0.0338952402964821	1.20795656904202	0.272568584833453
346	FLUO	20240825_MET062_FLUORINE_004.nd2_ZP-7-2.tif_lp.tif	0.00206197958177872	Rep 3	MET062	LEG151_WT	saponin	1	125	0.494270243914798	LEG151_WT_saponin	0.236522796192458	1.91765330086703	0.939341914135073
347	FLUO	20240825_MET062_FLUORINE_005.nd2_ZP-1-1.tif_lp.tif	0.00227547357558317	Rep 3	MET062	LEG151_WT	saponin	1	97	0.312382699223235	LEG151_WT_saponin	0.0916617623916682	1.41528349647054	0.501091069301673
347	FLUO	20240825_MET062_FLUORINE_005.nd2_ZP-1-1.tif_lp.tif	0.00227547357558317	Rep 3	MET062	LEG151_WT	saponin	2	79	0.226153963478282	LEG151_WT_saponin	0.046391551007212	1.25807147539632	0.331213889045933
347	FLUO	20240825_MET062_FLUORINE_005.nd2_ZP-1-1.tif_lp.tif	0.00227547357558317	Rep 3	MET062	LEG151_WT	saponin	3	155	0.520729384385049	LEG151_WT_saponin	0.168030980169659	1.47641548178665	0.562098770967438
348	FLUO	20240825_MET062_FLUORINE_005.nd2_ZP-1-2.tif_lp.tif	0.00184827215753319	Rep 3	MET062	LEG151_WT	saponin	1	86	0.172365911304951	LEG151_WT_saponin	0.0134145057570966	1.08439375361835	0.116888708024726
348	FLUO	20240825_MET062_FLUORINE_005.nd2_ZP-1-2.tif_lp.tif	0.00184827215753319	Rep 3	MET062	LEG151_WT	saponin	2	68	0.145204852335155	LEG151_WT_saponin	0.0195223456228983	1.15533065128621	0.208305804630436
349	FLUO	20240825_MET062_FLUORINE_005.nd2_ZP-1-3.tif_lp.tif	0.0017981888067106	Rep 3	MET062	LEG151_WT	saponin	1	122	0.237674525007606	LEG151_WT_saponin	0.0182954905889119	1.08339671399043	0.115561620144514
350	FLUO	20240825_MET062_FLUORINE_005.nd2_ZP-3-1.tif_lp.tif	0.00183632226844228	Rep 3	MET062	LEG151_WT	saponin	1	60	0.48812085785903	LEG151_WT_saponin	0.377941521752493	4.43023959943856	2.14738472577223
350	FLUO	20240825_MET062_FLUORINE_005.nd2_ZP-3-1.tif_lp.tif	0.00183632226844228	Rep 3	MET062	LEG151_WT	saponin	2	64	0.570092323701829	LEG151_WT_saponin	0.452567698521523	4.85083294524186	2.27823249632905
350	FLUO	20240825_MET062_FLUORINE_005.nd2_ZP-3-1.tif_lp.tif	0.00183632226844228	Rep 3	MET062	LEG151_WT	saponin	3	156	0.300541695207357	LEG151_WT_saponin	0.0140754213303615	1.04913465428187	0.069199856749682
351	FLUO	20240825_MET062_FLUORINE_005.nd2_ZP-4-1.tif_lp.tif	0.00217024419385946	Rep 3	MET062	LEG151_WT	saponin	1	109	0.383123523788527	LEG151_WT_saponin	0.146566906657845	1.61958489445627	0.695624092462243
352	FLUO	20240825_MET062_FLUORINE_005.nd2_ZP-4-2.tif_lp.tif	0.00231034310024144	Rep 3	MET062	LEG151_WT	saponin	1	75	0.245700772153214	LEG151_WT_saponin	0.0724250396351058	1.41797566562033	0.503832774192297
353	FLUO	20240825_MET062_FLUORINE_005.nd2_ZP-5-1.tif_lp.tif	0.00250221381813529	Rep 3	MET062	LEG151_WT	saponin	1	54	0.17007705825381	LEG151_WT_saponin	0.0349575120745042	1.25871543431707	0.331952160814738
353	FLUO	20240825_MET062_FLUORINE_005.nd2_ZP-5-1.tif_lp.tif	0.00250221381813529	Rep 3	MET062	LEG151_WT	saponin	2	108	0.369619288947433	LEG151_WT_saponin	0.0993801965888221	1.36774915028557	0.451803659446187
354	FLUO	20240825_MET062_FLUORINE_005.nd2_ZP-6-1.tif_lp.tif	0.00197161294305418	Rep 3	MET062	LEG151_WT	saponin	1	86	0.339223320363089	LEG151_WT_saponin	0.16966460726043	2.0006245279634	1.00045043137476
354	FLUO	20240825_MET062_FLUORINE_005.nd2_ZP-6-1.tif_lp.tif	0.00197161294305418	Rep 3	MET062	LEG151_WT	saponin	2	74	0.271717407274991	LEG151_WT_saponin	0.125818049488982	1.86236191439252	0.897133460309614
355	FLUO	20240825_MET062_FLUORINE_005.nd2_ZP-6-2.tif_lp.tif	0.00231446482489597	Rep 3	MET062	LEG151_WT	saponin	1	96	0.208590829279274	LEG151_WT_saponin	-0.0135977939107398	0.938800674330159	-0.0911092167539876
355	FLUO	20240825_MET062_FLUORINE_005.nd2_ZP-6-2.tif_lp.tif	0.00231446482489597	Rep 3	MET062	LEG151_WT	saponin	2	63	0.185076677473262	LEG151_WT_saponin	0.0392653935048156	1.26928912794783	0.344020734226451
356	FLUO	20240825_MET062_FLUORINE_005.nd2_ZP-7-1.tif_lp.tif	0.00190770979688289	Rep 3	MET062	LEG151_WT	saponin	1	86	0.313008320517838	LEG151_WT_saponin	0.14894527798591	1.90785393033853	0.931950719538837
357	FLUO	20240825_MET062_FLUORINE_006.nd2_ZP-1-1.tif_lp.tif	0.00195391907909915	Rep 3	MET062	LEG151_WT	saponin	1	52	0.102311741793528	LEG151_WT_saponin	0.000707949680372411	1.00696774860119	0.0100174771101054
357	FLUO	20240825_MET062_FLUORINE_006.nd2_ZP-1-1.tif_lp.tif	0.00195391907909915	Rep 3	MET062	LEG151_WT	saponin	2	118	0.23385976953432	LEG151_WT_saponin	0.00329731820061999	1.01430119337102	0.0204861194617555
357	FLUO	20240825_MET062_FLUORINE_006.nd2_ZP-1-1.tif_lp.tif	0.00195391907909915	Rep 3	MET062	LEG151_WT	saponin	3	29	0.151491572381929	LEG151_WT_saponin	0.0948279190880532	2.67352285946419	1.41874201228717
358	FLUO	20240825_MET062_FLUORINE_006.nd2_ZP-1-2.tif_lp.tif	0.00255817118695036	Rep 3	MET062	LEG151_WT	saponin	1	71	0.416449231794104	LEG151_WT_saponin	0.234819077520629	2.29284192076976	1.19713689221347
359	FLUO	20240825_MET062_FLUORINE_006.nd2_ZP-2-1.tif_lp.tif	0.00260869300827396	Rep 3	MET062	LEG151_WT	saponin	1	136	0.382406347664073	LEG151_WT_saponin	0.0276240985388139	1.07786212136296	0.108172642331658
359	FLUO	20240825_MET062_FLUORINE_006.nd2_ZP-2-1.tif_lp.tif	0.00260869300827396	Rep 3	MET062	LEG151_WT	saponin	2	76	0.2294346538838	LEG151_WT_saponin	0.0311739852549786	1.15723736568922	0.210684811878446
360	FLUO	20240825_MET062_FLUORINE_006.nd2_ZP-3-1.tif_lp.tif	0.00226727548256106	Rep 3	MET062	LEG151_WT	saponin	1	100	0.489265283569694	LEG151_WT_saponin	0.262537735313588	2.157943696445	1.10965722352878
361	FLUO	20240825_MET062_FLUORINE_006.nd2_ZP-3-2.tif_lp.tif	0.00264735452914506	Rep 3	MET062	LEG151_WT	saponin	1	81	0.326298927888274	LEG151_WT_saponin	0.111863211027524	1.52166314765635	0.605649023104153
362	FLUO	20240825_MET062_FLUORINE_007.nd2_ZP-1-1.tif_lp.tif	0.00214828929028134	Rep 3	MET062	LEG151_WT	saponin	1	108	0.225787746952847	LEG151_WT_saponin	-0.00622749639753817	0.973159106670707	-0.039252397137648
363	FLUO	20240825_MET062_FLUORINE_007.nd2_ZP-10-1.tif_lp.tif	0.00223397847377893	Rep 3	MET062	LEG151_WT	saponin	1	78	0.202685587806627	LEG151_WT_saponin	0.0284352668518709	1.16318630976441	0.218082194528995
365	FLUO	20240825_MET062_FLUORINE_007.nd2_ZP-3-1.tif_lp.tif	0.00192337593451137	Rep 3	MET062	LEG151_WT	saponin	1	117	0.31239795521833	LEG151_WT_saponin	0.0873629708805002	1.38821950790259	0.47323570763082
366	FLUO	20240825_MET062_FLUORINE_007.nd2_ZP-4-1.tif_lp.tif	0.00201119730220255	Rep 3	MET062	LEG151_WT	saponin	1	75	0.191317616729066	LEG151_WT_saponin	0.0404778190638746	1.26834973057787	0.342952604311579
367	FLUO	20240825_MET062_FLUORINE_007.nd2_ZP-5-1.tif_lp.tif	0.00209919411724584	Rep 3	MET062	LEG151_WT	saponin	1	109	0.234012359753251	LEG151_WT_saponin	0.00520020097345503	1.02272694336344	0.0324210130800996
367	FLUO	20240825_MET062_FLUORINE_007.nd2_ZP-5-1.tif_lp.tif	0.00209919411724584	Rep 3	MET062	LEG151_WT	saponin	2	57	0.210284582804888	LEG151_WT_saponin	0.0906305181218759	1.75743785522016	0.813473675044131
368	FLUO	20240825_MET062_FLUORINE_007.nd2_ZP-6-1.tif_lp.tif	0.00209527580188421	Rep 3	MET062	LEG151_WT	saponin	1	139	0.334508277941495	LEG151_WT_saponin	0.0432649414795906	1.14855255404358	0.199816871276916
368	FLUO	20240825_MET062_FLUORINE_007.nd2_ZP-6-1.tif_lp.tif	0.00209527580188421	Rep 3	MET062	LEG151_WT	saponin	2	81	0.172442206414416	LEG151_WT_saponin	0.00272486646179579	1.01605532152788	0.0229789551820292
369	FLUO	20240825_MET062_FLUORINE_007.nd2_ZP-7-1.tif_lp.tif	0.0020442011032533	Rep 3	MET062	LEG151_WT	saponin	1	85	0.235034714220092	LEG151_WT_saponin	0.0612776204435608	1.35266255386598	0.43580197783361
369	FLUO	20240825_MET062_FLUORINE_007.nd2_ZP-7-1.tif_lp.tif	0.0020442011032533	Rep 3	MET062	LEG151_WT	saponin	2	68	0.188738841796294	LEG151_WT_saponin	0.0497331667750691	1.35777795955076	0.44124757174299
370	FLUO	20240825_MET062_FLUORINE_007.nd2_ZP-8-1.tif_lp.tif	0.00220461480891065	Rep 3	MET062	LEG151_WT	saponin	1	42	0.115648126928136	LEG151_WT_saponin	0.0230543049538884	1.24898318767207	0.320754057229802
370	FLUO	20240825_MET062_FLUORINE_007.nd2_ZP-8-1.tif_lp.tif	0.00220461480891065	Rep 3	MET062	LEG151_WT	saponin	2	65	0.155107957543805	LEG151_WT_saponin	0.0118079949646129	1.08240054464834	0.114234470370609
370	FLUO	20240825_MET062_FLUORINE_007.nd2_ZP-8-1.tif_lp.tif	0.00220461480891065	Rep 3	MET062	LEG151_WT	saponin	3	117	0.418127721408382	LEG151_WT_saponin	0.160187788765836	1.62102748932568	0.696908556233352
370	FLUO	20240825_MET062_FLUORINE_007.nd2_ZP-8-1.tif_lp.tif	0.00220461480891065	Rep 3	MET062	LEG151_WT	saponin	4	44	0.16806286922656	LEG151_WT_saponin	0.0710598176344913	1.73255239364348	0.792898981168657
370	FLUO	20240825_MET062_FLUORINE_007.nd2_ZP-8-1.tif_lp.tif	0.00220461480891065	Rep 3	MET062	LEG151_WT	saponin	5	107	0.320805677911267	LEG151_WT_saponin	0.0849118933578269	1.35995816302905	0.443562269917593
370	FLUO	20240825_MET062_FLUORINE_007.nd2_ZP-8-1.tif_lp.tif	0.00220461480891065	Rep 3	MET062	LEG151_WT	saponin	6	91	0.361089500132948	LEG151_WT_saponin	0.160469552522079	1.79986838015396	0.847891409753849
371	FLUO	20240825_MET062_FLUORINE_007.nd2_ZP-9-1.tif_lp.tif	0.00209804994688734	Rep 3	MET062	LEG151_WT	saponin	1	34	0.0745250629261136	LEG151_WT_saponin	0.00319136473194417	1.04473852909262	0.0631419183999318
371	FLUO	20240825_MET062_FLUORINE_007.nd2_ZP-9-1.tif_lp.tif	0.00209804994688734	Rep 3	MET062	LEG151_WT	saponin	2	64	0.174700541887432	LEG151_WT_saponin	0.0404253452866428	1.30106338556949	0.379691249387899
372	FLUO	20240825_MET062_FLUORINE_008.nd2_ZP-1-1.tif_lp.tif	0.00192720210121696	Rep 3	MET062	LEG151_WT	saponin	1	139	0.34375524520874	LEG151_WT_saponin	0.0758741531395823	1.28323818061782	0.359788972535556
373	FLUO	20240825_MET062_FLUORINE_008.nd2_ZP-1-2.tif_lp.tif	0.00221720791934581	Rep 3	MET062	LEG151_WT	saponin	1	83	0.403570617549121	LEG151_WT_saponin	0.219542360243419	2.192981792349	1.13289383380956
374	FLUO	20240825_MET062_FLUORINE_008.nd2_ZP-2-1.tif_lp.tif	0.00235968003868936	Rep 3	MET062	LEG151_WT	saponin	1	75	0.322667283937335	LEG151_WT_saponin	0.145691281035633	1.82322619251693	0.866493555660807
375	FLUO	20240825_MET062_FLUORINE_008.nd2_ZP-3-1.tif_lp.tif	0.0018648379171041	Rep 3	MET062	LEG151_WT	saponin	1	97	0.368108648341149	LEG151_WT_saponin	0.187219370382051	2.03499429316305	1.02502474867486
376	FLUO	20240825_MET062_FLUORINE_008.nd2_ZP-4-1.tif_lp.tif	0.00183585252654686	Rep 3	MET062	LEG151_WT	saponin	1	135	0.255039291922003	LEG151_WT_saponin	0.00719920083817638	1.02904776546318	0.0413099495763994
377	FLUO	20240825_MET062_FLUORINE_008.nd2_ZP-5-1.tif_lp.tif	0.0024822866165847	Rep 3	MET062	LEG151_WT	saponin	1	108	0.419668885413557	LEG151_WT_saponin	0.15158193082241	1.56542076451867	0.646550486739787
377	FLUO	20240825_MET062_FLUORINE_008.nd2_ZP-5-1.tif_lp.tif	0.0024822866165847	Rep 3	MET062	LEG151_WT	saponin	2	97	0.55170520581305	LEG151_WT_saponin	0.310923404004335	2.291307738661	1.19617123569385
377	FLUO	20240825_MET062_FLUORINE_008.nd2_ZP-5-1.tif_lp.tif	0.0024822866165847	Rep 3	MET062	LEG151_WT	saponin	3	30	0.134874497074634	LEG151_WT_saponin	0.060405898577093	1.81115933152801	0.856913468813803
377	FLUO	20240825_MET062_FLUORINE_008.nd2_ZP-5-1.tif_lp.tif	0.0024822866165847	Rep 3	MET062	LEG151_WT	saponin	4	85	0.264652475714684	LEG151_WT_saponin	0.0536581133049844	1.25431064930917	0.326894697992297
378	FLUO	20240825_MET062_FLUORINE_008.nd2_ZP-6-1.tif_lp.tif	0.00243161505032912	Rep 3	MET062	LEG151_WT	saponin	1	127	0.449011984746903	LEG151_WT_saponin	0.140196873355105	1.45398320284021	0.540010602600625
378	FLUO	20240825_MET062_FLUORINE_008.nd2_ZP-6-1.tif_lp.tif	0.00243161505032912	Rep 3	MET062	LEG151_WT	saponin	2	46	0.149507896974683	LEG151_WT_saponin	0.0376536046595434	1.3366308425023	0.418601069597284
378	FLUO	20240825_MET062_FLUORINE_008.nd2_ZP-6-1.tif_lp.tif	0.00243161505032912	Rep 3	MET062	LEG151_WT	saponin	3	108	0.299382009543478	LEG151_WT_saponin	0.0367675841079338	1.14000595758193	0.189041363821117
379	FLUO	20240825_MET062_FLUORINE_008.nd2_ZP-7-1.tif_lp.tif	0.00231931823588856	Rep 3	MET062	LEG151_WT	saponin	1	118	0.343541618902236	LEG151_WT_saponin	0.0698620670673863	1.2552695902891	0.327997240514551
379	FLUO	20240825_MET062_FLUORINE_008.nd2_ZP-7-1.tif_lp.tif	0.00231931823588856	Rep 3	MET062	LEG151_WT	saponin	2	77	0.176073853624985	LEG151_WT_saponin	-0.00251365053843439	0.985924824078767	-0.020450448348565
379	FLUO	20240825_MET062_FLUORINE_008.nd2_ZP-7-1.tif_lp.tif	0.00231931823588856	Rep 3	MET062	LEG151_WT	saponin	3	105	0.385015644831583	LEG151_WT_saponin	0.141487230063284	1.58098858894105	0.660826954832544
380	FLUO	20240825_MET062_FLUORINE_009.nd2_ZP-1-1.tif_lp.tif	0.00258897887733898	Rep 3	MET062	LEG151_WT	saponin	1	112	0.371969177853316	LEG151_WT_saponin	0.0820035435913501	1.28280435300573	0.359301154471492
381	FLUO	20240825_MET062_FLUORINE_009.nd2_ZP-10-1.tif_lp.tif	0.00185364491253102	Rep 3	MET062	LEG151_WT	saponin	1	58	0.124727244954556	LEG151_WT_saponin	0.0172158400277571	1.16013036049039	0.21428692592712
381	FLUO	20240825_MET062_FLUORINE_009.nd2_ZP-10-1.tif_lp.tif	0.00185364491253102	Rep 3	MET062	LEG151_WT	saponin	2	125	0.252933546900749	LEG151_WT_saponin	0.0212279328343718	1.09161596243538	0.126465396058501
381	FLUO	20240825_MET062_FLUORINE_009.nd2_ZP-10-1.tif_lp.tif	0.00185364491253102	Rep 3	MET062	LEG151_WT	saponin	3	103	0.255085068987682	LEG151_WT_saponin	0.0641596429969875	1.33604556681787	0.417969212827775
382	FLUO	20240825_MET062_FLUORINE_009.nd2_ZP-2-1.tif_lp.tif	0.0022696411897525	Rep 3	MET062	LEG151_WT	saponin	1	70	0.209781032986939	LEG151_WT_saponin	0.0509061497042641	1.3204165985991	0.400993179515328
382	FLUO	20240825_MET062_FLUORINE_009.nd2_ZP-2-1.tif_lp.tif	0.0022696411897525	Rep 3	MET062	LEG151_WT	saponin	2	83	0.21396200498566	LEG151_WT_saponin	0.025581786236203	1.13579868632718	0.183707148245051
382	FLUO	20240825_MET062_FLUORINE_009.nd2_ZP-2-1.tif_lp.tif	0.0022696411897525	Rep 3	MET062	LEG151_WT	saponin	3	83	0.217257953714579	LEG151_WT_saponin	0.028877734965122	1.15329494336944	0.205761514656174
382	FLUO	20240825_MET062_FLUORINE_009.nd2_ZP-2-1.tif_lp.tif	0.0022696411897525	Rep 3	MET062	LEG151_WT	saponin	4	63	0.150514991953969	LEG151_WT_saponin	0.00752759699956165	1.05264517898212	0.0740192209909195
382	FLUO	20240825_MET062_FLUORINE_009.nd2_ZP-2-1.tif_lp.tif	0.0022696411897525	Rep 3	MET062	LEG151_WT	saponin	5	32	0.107392996316776	LEG151_WT_saponin	0.0347644782446958	1.47866153912426	0.564291861965464
382	FLUO	20240825_MET062_FLUORINE_009.nd2_ZP-2-1.tif_lp.tif	0.0022696411897525	Rep 3	MET062	LEG151_WT	saponin	6	90	0.21211566333659	LEG151_WT_saponin	0.00784795625886514	1.03841995570978	0.0543900135333799
382	FLUO	20240825_MET062_FLUORINE_009.nd2_ZP-2-1.tif_lp.tif	0.0022696411897525	Rep 3	MET062	LEG151_WT	saponin	7	60	0.123247119830921	LEG151_WT_saponin	-0.0129313515542286	0.905041146205441	-0.143944711446065
382	FLUO	20240825_MET062_FLUORINE_009.nd2_ZP-2-1.tif_lp.tif	0.0022696411897525	Rep 3	MET062	LEG151_WT	saponin	8	199	0.463019760325551	LEG151_WT_saponin	0.011361163564804	1.02515431710209	0.035841095838585
382	FLUO	20240825_MET062_FLUORINE_009.nd2_ZP-2-1.tif_lp.tif	0.0022696411897525	Rep 3	MET062	LEG151_WT	saponin	9	211	0.496528572402894	LEG151_WT_saponin	0.0176342813651175	1.03682290997227	0.0521695019407002
383	FLUO	20240825_MET062_FLUORINE_009.nd2_ZP-3-1.tif_lp.tif	0.00196401823014905	Rep 3	MET062	LEG151_WT	saponin	1	120	0.267185473348945	LEG151_WT_saponin	0.0315032857310594	1.13366850524205	0.180998845078879
384	FLUO	20240825_MET062_FLUORINE_009.nd2_ZP-4-1.tif_lp.tif	0.00200998446002248	Rep 3	MET062	LEG151_WT	saponin	1	70	0.354787523858249	LEG151_WT_saponin	0.214088611656676	2.52160815109899	1.33434410342655
385	FLUO	20240825_MET062_FLUORINE_009.nd2_ZP-5-1.tif_lp.tif	0.00264652323661232	Rep 3	MET062	LEG151_WT	saponin	1	74	0.441702915122733	LEG151_WT_saponin	0.24586019561342	2.25539614763025	1.17338085699575
385	FLUO	20240825_MET062_FLUORINE_009.nd2_ZP-5-1.tif_lp.tif	0.00264652323661232	Rep 3	MET062	LEG151_WT	saponin	2	215	0.703639279352501	LEG151_WT_saponin	0.134636783480851	1.23661896820787	0.306401040041023
386	FLUO	20240825_MET062_FLUORINE_009.nd2_ZP-6-1.tif_lp.tif	0.00201012978536437	Rep 3	MET062	LEG151_WT	saponin	1	67	0.138643472921103	LEG151_WT_saponin	0.00396477730169059	1.02943878601924	0.0418580448976804
386	FLUO	20240825_MET062_FLUORINE_009.nd2_ZP-6-1.tif_lp.tif	0.00201012978536437	Rep 3	MET062	LEG151_WT	saponin	2	75	0.215777828590944	LEG151_WT_saponin	0.0650180946886168	1.43126963019674	0.517295480244189
387	FLUO	20240825_MET062_FLUORINE_009.nd2_ZP-7-1.tif_lp.tif	0.00208756987109423	Rep 3	MET062	LEG151_WT	saponin	1	85	0.190753032686189	LEG151_WT_saponin	0.0133095936431797	1.07500752755335	0.104346762071353
388	FLUO	20240825_MET062_FLUORINE_009.nd2_ZP-8-1.tif_lp.tif	0.0022556419780618	Rep 3	MET062	LEG151_WT	saponin	1	63	0.174715800676495	LEG151_WT_saponin	0.0326103560586015	1.229479990343	0.298048255415625
388	FLUO	20240825_MET062_FLUORINE_009.nd2_ZP-8-1.tif_lp.tif	0.0022556419780618	Rep 3	MET062	LEG151_WT	saponin	2	65	0.20637827203609	LEG151_WT_saponin	0.0597615434620735	1.40760385287074	0.493241368127399
388	FLUO	20240825_MET062_FLUORINE_009.nd2_ZP-8-1.tif_lp.tif	0.0022556419780618	Rep 3	MET062	LEG151_WT	saponin	3	147	0.516884112963453	LEG151_WT_saponin	0.185304742188368	1.55885485805468	0.64048660775818
389	FLUO	20240825_MET062_FLUORINE_009.nd2_ZP-9-1.tif_lp.tif	0.00199638629422029	Rep 3	MET062	LEG151_WT	saponin	1	178	0.624032963765785	LEG151_WT_saponin	0.268676203394574	1.75607455199082	0.812354094021528
389	FLUO	20240825_MET062_FLUORINE_009.nd2_ZP-9-1.tif_lp.tif	0.00199638629422029	Rep 3	MET062	LEG151_WT	saponin	2	233	0.497993438504636	LEG151_WT_saponin	0.0328354319513089	1.07058984579156	0.0984058743210891
389	FLUO	20240825_MET062_FLUORINE_009.nd2_ZP-9-1.tif_lp.tif	0.00199638629422029	Rep 3	MET062	LEG151_WT	saponin	3	30	0.0771038376260549	LEG151_WT_saponin	0.0172122487994462	1.28739008492957	0.364449262823072
389	FLUO	20240825_MET062_FLUORINE_009.nd2_ZP-9-1.tif_lp.tif	0.00199638629422029	Rep 3	MET062	LEG151_WT	saponin	4	66	0.122926680371165	LEG151_WT_saponin	-0.00883481504737382	0.932948430652594	-0.100130757538034
390	FLUO	20240825_MET062_FLUORINE_010.nd2_ZP-1-1.tif_lp.tif	0.00191389000015549	Rep 3	MET062	LEG151_WT	saponin	1	89	0.205035477178171	LEG151_WT_saponin	0.0346992671643324	1.20371045687534	0.267488404833515
390	FLUO	20240825_MET062_FLUORINE_010.nd2_ZP-1-1.tif_lp.tif	0.00191389000015549	Rep 3	MET062	LEG151_WT	saponin	2	77	0.293507289141417	LEG151_WT_saponin	0.146137759129444	1.99164161762321	0.993958067589953
391	FLUO	20240825_MET062_FLUORINE_010.nd2_ZP-10-1.tif_lp.tif	0.00203603621056496	Rep 3	MET062	LEG151_WT	saponin	1	119	0.640756858279929	LEG151_WT_saponin	0.398468549222699	2.64460493687534	1.40305222208223
392	FLUO	20240825_MET062_FLUORINE_010.nd2_ZP-10-2.tif_lp.tif	0.00180773119102888	Rep 3	MET062	LEG151_WT	saponin	1	78	0.146730754524469	LEG151_WT_saponin	0.00572772162421695	1.04062126541823	0.0574450946489859
392	FLUO	20240825_MET062_FLUORINE_010.nd2_ZP-10-2.tif_lp.tif	0.00180773119102888	Rep 3	MET062	LEG151_WT	saponin	2	104	0.200732433004305	LEG151_WT_saponin	0.0127283891373015	1.06770274125755	0.0945100427122137
393	FLUO	20240825_MET062_FLUORINE_010.nd2_ZP-2-1.tif_lp.tif	0.00186397719460066	Rep 3	MET062	LEG151_WT	saponin	1	83	0.163134203059599	LEG151_WT_saponin	0.00842409590774371	1.05445084398704	0.0764918416568834
394	FLUO	20240825_MET062_FLUORINE_010.nd2_ZP-3-1.tif_lp.tif	0.00184652413694615	Rep 3	MET062	LEG151_WT	saponin	1	83	0.209140154067427	LEG151_WT_saponin	0.0558786507008969	1.36459678049262	0.448474717650079
395	FLUO	20240825_MET062_FLUORINE_010.nd2_ZP-4-1.tif_lp.tif	0.0021957972326944	Rep 3	MET062	LEG151_WT	saponin	1	121	0.328709849622101	LEG151_WT_saponin	0.0630183844660777	1.23718633351309	0.307062802004262
395	FLUO	20240825_MET062_FLUORINE_010.nd2_ZP-4-1.tif_lp.tif	0.0021957972326944	Rep 3	MET062	LEG151_WT	saponin	2	116	0.311360341729596	LEG151_WT_saponin	0.0566478627370454	1.22239924388904	0.289715556112385
395	FLUO	20240825_MET062_FLUORINE_010.nd2_ZP-4-1.tif_lp.tif	0.0021957972326944	Rep 3	MET062	LEG151_WT	saponin	3	77	0.18580910959281	LEG151_WT_saponin	0.0167327226753412	1.0989654615905	0.136146045818441
395	FLUO	20240825_MET062_FLUORINE_010.nd2_ZP-4-1.tif_lp.tif	0.0021957972326944	Rep 3	MET062	LEG151_WT	saponin	4	59	0.171450369991362	LEG151_WT_saponin	0.0418983332623923	1.32340929807261	0.404259320859052
395	FLUO	20240825_MET062_FLUORINE_010.nd2_ZP-4-1.tif_lp.tif	0.0021957972326944	Rep 3	MET062	LEG151_WT	saponin	5	60	0.14290074002929	LEG151_WT_saponin	0.0111529060676261	1.08465343021026	0.117234144616381
396	FLUO	20240825_MET062_FLUORINE_010.nd2_ZP-5-1.tif_lp.tif	0.00194775041904843	Rep 3	MET062	LEG151_WT	saponin	1	83	0.252872511744499	LEG151_WT_saponin	0.0912092269634794	1.56419258761831	0.645418152093248
397	FLUO	20240825_MET062_FLUORINE_010.nd2_ZP-6-1.tif_lp.tif	0.00233254159669733	Rep 3	MET062	LEG151_WT	saponin	1	150	0.354665445862338	LEG151_WT_saponin	0.00478420635773852	1.0136738007574	0.0195934691639365
397	FLUO	20240825_MET062_FLUORINE_010.nd2_ZP-6-1.tif_lp.tif	0.00233254159669733	Rep 3	MET062	LEG151_WT	saponin	2	113	0.304982070578262	LEG151_WT_saponin	0.041404870151464	1.15708820825329	0.210498849543804
398	FLUO	20240825_MET062_FLUORINE_010.nd2_ZP-7-1.tif_lp.tif	0.00224106119240691	Rep 3	MET062	LEG151_WT	saponin	1	57	0.144777599722147	LEG151_WT_saponin	0.0170371117549529	1.13337284071851	0.180622536331747
398	FLUO	20240825_MET062_FLUORINE_010.nd2_ZP-7-1.tif_lp.tif	0.00224106119240691	Rep 3	MET062	LEG151_WT	saponin	2	116	0.289280537050217	LEG151_WT_saponin	0.0293174387310153	1.11277538589349	0.154162413560247
398	FLUO	20240825_MET062_FLUORINE_010.nd2_ZP-7-1.tif_lp.tif	0.00224106119240691	Rep 3	MET062	LEG151_WT	saponin	3	88	0.307484553428367	LEG151_WT_saponin	0.110271168496558	1.55914647240951	0.64075646690204
399	FLUO	20240825_MET062_FLUORINE_010.nd2_ZP-7-2.tif_lp.tif	0.00209708665499774	Rep 3	MET062	LEG151_WT	saponin	1	48	0.134340428747237	LEG151_WT_saponin	0.0336802693073452	1.33459384025174	0.416400750295218
399	FLUO	20240825_MET062_FLUORINE_010.nd2_ZP-7-2.tif_lp.tif	0.00209708665499774	Rep 3	MET062	LEG151_WT	saponin	2	99	0.217135881539434	LEG151_WT_saponin	0.00952430269465795	1.04587558530047	0.0647112424590482
400	FLUO	20240825_MET062_FLUORINE_010.nd2_ZP-8-1.tif_lp.tif	0.00234848228544266	Rep 3	MET062	LEG151_WT	saponin	1	92	0.306721601169556	LEG151_WT_saponin	0.0906612309088314	1.41961064307827	0.505495295698222
400	FLUO	20240825_MET062_FLUORINE_010.nd2_ZP-8-1.tif_lp.tif	0.00234848228544266	Rep 3	MET062	LEG151_WT	saponin	2	61	0.158525978447869	LEG151_WT_saponin	0.015268559035867	1.10658127933992	0.146109422213532
400	FLUO	20240825_MET062_FLUORINE_010.nd2_ZP-8-1.tif_lp.tif	0.00234848228544266	Rep 3	MET062	LEG151_WT	saponin	3	122	0.289173723896965	LEG151_WT_saponin	0.00265888507296053	1.00928009552271	0.0133266068967124
401	FLUO	20240825_MET062_FLUORINE_010.nd2_ZP-9-1.tif_lp.tif	0.00178587131550748	Rep 3	MET062	LEG151_WT	saponin	1	127	0.244342717574909	LEG151_WT_saponin	0.0175370605054598	1.07732197129496	0.107449481982241
244	BRITNE	20240819_MET060_BRITNEY_001.nd2_ZP-1-1.tif_lp.tif	0.00512597499749599	Rep 1	MET060	LEG151_EEAA	saponin	1	131	1.22209507832304	LEG151_EEAA_saponin	0.550592353651061	1.81994060995065	0.86389137178239
245	BRITNE	20240819_MET060_BRITNEY_001.nd2_ZP-2-1.tif_lp.tif	0.00287538573296046	Rep 1	MET060	LEG151_EEAA	saponin	1	169	0.851300843758509	LEG151_EEAA_saponin	0.365360654888191	1.75186342528606	0.808890307277709
246	BRITNE	20240819_MET060_BRITNEY_001.nd2_ZP-3-1.tif_lp.tif	0.00331989212184709	Rep 1	MET060	LEG151_EEAA	saponin	1	93	1.43871214962564	LEG151_EEAA_saponin	1.12996218229386	4.65979692907826	2.2202670845372
247	BRITNE	20240819_MET060_BRITNEY_001.nd2_ZP-4-1.tif_lp.tif	0.0029137094780685	Rep 1	MET060	LEG151_EEAA	saponin	1	71	0.703334106365219	LEG151_EEAA_saponin	0.496460733422355	3.39982906625433	1.76546221357874
248	BRITNE	20240819_MET060_BRITNEY_001.nd2_ZP-5-1.tif_lp.tif	0.00264589706163728	Rep 1	MET060	LEG151_EEAA	saponin	1	178	0.66852827440016	LEG151_EEAA_saponin	0.197558597428724	1.41947201080783	0.505354402238184
249	BRITNE	20240819_MET060_BRITNEY_001.nd2_ZP-7-1.tif_lp.tif	0.0026101208314663	Rep 1	MET060	LEG151_EEAA	saponin	1	82	0.419256891589612	LEG151_EEAA_saponin	0.205226983409375	1.95887058567792	0.970022087974073
250	BRITNE	20240819_MET060_BRITNEY_001.nd2_ZP-8-1.tif_lp.tif	0.0032063784783119	Rep 1	MET060	LEG151_EEAA	saponin	1	73	0.264835586771369	LEG151_EEAA_saponin	0.0307699578546005	1.13145867676942	0.178183895335265
251	BRITNE	20240819_MET060_BRITNEY_002.nd2_ZP-1-1.tif_lp.tif	0.0034184612273169	Rep 1	MET060	LEG151_EEAA	saponin	1	122	0.493522554636002	LEG151_EEAA_saponin	0.0764702849033404	1.18335899467076	0.242887809318281
252	BRITNE	20240819_MET060_BRITNEY_002.nd2_ZP-2-1.tif_lp.tif	0.00386239550177204	Rep 1	MET060	LEG151_EEAA	saponin	1	113	1.70516519341618	LEG151_EEAA_saponin	1.26871450171594	3.90689080311347	1.9660209330214
253	BRITNE	20240819_MET060_BRITNEY_002.nd2_ZP-3-1.tif_lp.tif	0.00311492131902026	Rep 1	MET060	LEG151_EEAA	saponin	1	89	0.571709783747792	LEG151_EEAA_saponin	0.294481786354989	2.06223681996209	1.04421001620102
254	BRITNE	20240819_MET060_BRITNEY_003.nd2_ZP-1-1.tif_lp.tif	0.00265651684382866	Rep 1	MET060	LEG151_EEAA	saponin	1	108	0.730617234716192	LEG151_EEAA_saponin	0.443713415582696	2.54655806577548	1.34854861346606
255	BRITNE	20240819_MET060_BRITNEY_003.nd2_ZP-2-1.tif_lp.tif	0.00354626735280501	Rep 1	MET060	LEG151_EEAA	saponin	1	305	3.00822465727106	LEG151_EEAA_saponin	1.92661311466553	2.7812431161972	1.47572986018331
256	BRITNE	20240819_MET060_BRITNEY_004.nd2_ZP-1-1.tif_lp.tif	0.00441552321225221	Rep 1	MET060	LEG151_EEAA	saponin	1	129	0.457984287757427	LEG151_EEAA_saponin	-0.111618206623108	0.804041927968561	-0.314657360031493
257	BRITNE	20240819_MET060_BRITNEY_004.nd2_ZP-10-1.tif_lp.tif	0.00239439583791502	Rep 1	MET060	LEG151_EEAA	saponin	1	108	0.416937518399209	LEG151_EEAA_saponin	0.158342767904387	1.61232011709981	0.689138211299107
258	BRITNE	20240819_MET060_BRITNEY_004.nd2_ZP-11-1.tif_lp.tif	0.00295125099426922	Rep 1	MET060	LEG151_EEAA	saponin	1	130	1.76348517765291	LEG151_EEAA_saponin	1.37982254839791	4.59644761617067	2.20051929889458
259	BRITNE	20240819_MET060_BRITNEY_004.nd2_ZP-12-1.tif_lp.tif	0.00297350247244924	Rep 1	MET060	LEG151_EEAA	saponin	1	122	1.77036699396558	LEG151_EEAA_saponin	1.40759969232677	4.88017245757244	2.28693213124888
260	BRITNE	20240819_MET060_BRITNEY_004.nd2_ZP-13-1.tif_lp.tif	0.0035698185315687	Rep 1	MET060	LEG151_EEAA	saponin	1	120	1.45436790329404	LEG151_EEAA_saponin	1.0259896795058	3.39505563665851	1.76343521690701
261	BRITNE	20240819_MET060_BRITNEY_004.nd2_ZP-14-1.tif_lp.tif	0.00221829528556591	Rep 1	MET060	LEG151_EEAA	saponin	1	144	0.990737785818055	LEG151_EEAA_saponin	0.671303264696565	3.10153637227345	1.63298304375243
262	BRITNE	20240819_MET060_BRITNEY_004.nd2_ZP-15-1.tif_lp.tif	0.00300804804695465	Rep 1	MET060	LEG151_EEAA	saponin	1	79	0.983047232730314	LEG151_EEAA_saponin	0.745411437020897	4.13678095000633	2.04850856629763
263	BRITNE	20240819_MET060_BRITNEY_004.nd2_ZP-16-1.tif_lp.tif	0.00249956056960467	Rep 1	MET060	LEG151_EEAA	saponin	1	99	0.559090567752719	LEG151_EEAA_saponin	0.311634071361856	2.25934891953544	1.17590708862019
264	BRITNE	20240819_MET060_BRITNEY_004.nd2_ZP-2-1.tif_lp.tif	0.00353209434017058	Rep 1	MET060	LEG151_EEAA	saponin	1	78	1.30388342775404	LEG151_EEAA_saponin	1.02838006922074	4.7327315162164	2.24267308155025
265	BRITNE	20240819_MET060_BRITNEY_004.nd2_ZP-3-1.tif_lp.tif	0.00383434210559074	Rep 1	MET060	LEG151_EEAA	saponin	1	114	0.43959716684185	LEG151_EEAA_saponin	0.00248216680450503	1.00567852122278	0.00816920180440474
266	BRITNE	20240819_MET060_BRITNEY_004.nd2_ZP-4-1.tif_lp.tif	0.00347885840183035	Rep 1	MET060	LEG151_EEAA	saponin	1	139	0.586129560600966	LEG151_EEAA_saponin	0.102568242746548	1.2121101067423	0.277520757586412
267	BRITNE	20240819_MET060_BRITNEY_004.nd2_ZP-5-1.tif_lp.tif	0.00322791297369328	Rep 1	MET060	LEG151_EEAA	saponin	1	132	1.91689938283525	LEG151_EEAA_saponin	1.49081487030774	4.49887129542516	2.16956309461026
268	BRITNE	20240819_MET060_BRITNEY_004.nd2_ZP-7-1.tif_lp.tif	0.00384675491974963	Rep 1	MET060	LEG151_EEAA	saponin	1	84	0.849668129347265	LEG151_EEAA_saponin	0.526540716088296	2.62951422405719	1.39479630093394
269	BRITNE	20240819_MET060_BRITNEY_004.nd2_ZP-8-1.tif_lp.tif	0.0026113988229801	Rep 1	MET060	LEG151_EEAA	saponin	1	84	0.405142296105623	LEG151_EEAA_saponin	0.185784794975295	1.84694981488193	0.885144666101292
270	BRITNE	20240819_MET060_BRITNEY_004.nd2_ZP-9-1.tif_lp.tif	0.00233946208330804	Rep 1	MET060	LEG151_EEAA	saponin	1	82	0.549843603046611	LEG151_EEAA_saponin	0.358007712215352	2.86621862397094	1.51914865694456
271	BRITNE	20240819_MET060_BRITNEY_005.nd2_ZP-1-1.tif_lp.tif	0.0027214756144725	Rep 1	MET060	LEG151_EEAA	saponin	1	138	0.627176327165216	LEG151_EEAA_saponin	0.251612692368012	1.66996021194617	0.739813729818035
272	BRITNE	20240819_MET060_BRITNEY_005.nd2_ZP-2-1.tif_lp.tif	0.00313794809481551	Rep 1	MET060	LEG151_EEAA	saponin	1	124	0.794934012927115	LEG151_EEAA_saponin	0.405828449169992	2.04297775968916	1.03067349865714
273	BRITNE	20240819_MET060_BRITNEY_005.nd2_ZP-3-1.tif_lp.tif	0.00361452502030297	Rep 1	MET060	LEG151_EEAA	saponin	1	154	0.613900976488367	LEG151_EEAA_saponin	0.0572641233617099	1.10287519239888	0.141269536627311
274	BRITNE	20240819_MET060_BRITNEY_005.nd2_ZP-4-1.tif_lp.tif	0.0020192443749529	Rep 1	MET060	LEG151_EEAA	saponin	1	93	0.461173423798755	LEG151_EEAA_saponin	0.273383696928135	2.45579687176651	1.29619123488785
275	BRITNE	20240819_MET060_BRITNEY_005.nd2_ZP-5-1.tif_lp.tif	0.00191107150296877	Rep 1	MET060	LEG151_EEAA	saponin	1	75	0.291966130025685	LEG151_EEAA_saponin	0.148635767303027	2.03701521770817	1.02645675812908
276	BRITNE	20240819_MET060_BRITNEY_005.nd2_ZP-6-1.tif_lp.tif	0.00212543167051722	Rep 1	MET060	LEG151_EEAA	saponin	1	86	0.186449988512322	LEG151_EEAA_saponin	0.00366286484784156	1.02003896540636	0.0286242640838338
277	BRITNE	20240819_MET060_BRITNEY_006.nd2_ZP-1-1.tif_lp.tif	0.00311946526966319	Rep 1	MET060	LEG151_EEAA	saponin	1	136	1.06152438838035	LEG151_EEAA_saponin	0.637277111706155	2.50213601063505	1.32316021337883
278	BRITNE	20240819_MET060_BRITNEY_006.nd2_ZP-2-1.tif_lp.tif	0.00246441960608319	Rep 1	MET060	LEG151_EEAA	saponin	1	119	1.38451211107895	LEG151_EEAA_saponin	1.09124617795505	4.72101241467422	2.23909627674944
279	BRITNE	20240819_MET060_BRITNEY_006.nd2_ZP-3-1.tif_lp.tif	0.00297231131506661	Rep 1	MET060	LEG151_EEAA	saponin	1	85	0.336568251019344	LEG151_EEAA_saponin	0.0839217892386818	1.33217084714822	0.413779115838308
279	BRITNE	20240819_MET060_BRITNEY_006.nd2_ZP-3-1.tif_lp.tif	0.00297231131506661	Rep 1	MET060	LEG151_EEAA	saponin	2	104	0.613229578826576	LEG151_EEAA_saponin	0.304109202059649	1.98378892145613	0.988258528663935
280	BRITNE	20240819_MET060_BRITNEY_006.nd2_ZP-4-1.tif_lp.tif	0.00276734581646722	Rep 1	MET060	LEG151_EEAA	saponin	1	150	0.425268940161914	LEG151_EEAA_saponin	0.0101670676918301	1.02449294586732	0.0349100507256572
281	BRITNE	20240819_MET060_BRITNEY_006.nd2_ZP-5-1.tif_lp.tif	0.00256347973767888	Rep 1	MET060	LEG151_EEAA	saponin	1	109	0.25555809866637	LEG151_EEAA_saponin	-0.0238611927406284	0.914604347393208	-0.128780318156966
283	BRITNE	20240819_MET060_BRITNEY_007.nd2_ZP-2-1.tif_lp.tif	0.00317178012394324	Rep 1	MET060	LEG151_EEAA	saponin	1	113	0.415487912017852	LEG151_EEAA_saponin	0.0570767580122664	1.15924939102586	0.213190968839503
284	BRITNE	20240819_MET060_BRITNEY_007.nd2_ZP-3-1.tif_lp.tif	0.00333359752944594	Rep 1	MET060	LEG151_EEAA	saponin	1	73	0.660746170440689	LEG151_EEAA_saponin	0.417393550791135	2.71518001898732	1.44104785323792
285	BRITNE	20240819_MET060_BRITNEY_007.nd2_ZP-4-1.tif_lp.tif	0.00301105056066236	Rep 1	MET060	LEG151_EEAA	saponin	1	99	1.08450447255746	LEG151_EEAA_saponin	0.786410467051882	3.63812908856761	1.86319673378991
286	BRITNE	20240819_MET060_BRITNEY_007.nd2_ZP-5-1.tif_lp.tif	0.0025475301383316	Rep 1	MET060	LEG151_EEAA	saponin	1	78	0.659617002587765	LEG151_EEAA_saponin	0.4609096517979	3.31954001684274	1.73098334356142
287	BRITNE	20240819_MET060_BRITNEY_007.nd2_ZP-6-1.tif_lp.tif	0.0031854175750281	Rep 1	MET060	LEG151_EEAA	saponin	1	137	0.776653709355742	LEG151_EEAA_saponin	0.340251501576891	1.77967410684897	0.831613079686965
288	BRITNE	20240819_MET060_BRITNEY_008.nd2_ZP-1.tif_lp.tif	0.00270738517101482	Rep 1	MET060	LEG151_EEAA	saponin	1	102	0.285587853752077	LEG151_EEAA_saponin	0.0094345663085646	1.03416423681176	0.0484653199064375
288	BRITNE	20240819_MET060_BRITNEY_008.nd2_ZP-1.tif_lp.tif	0.00270738517101482	Rep 1	MET060	LEG151_EEAA	saponin	2	60	0.140962844248861	LEG151_EEAA_saponin	-0.0214802660120283	0.867767454233484	-0.204619616241862
289	BRITNE	20240819_MET060_BRITNEY_008.nd2_ZP-10.tif_lp.tif	0.00235196337369246	Rep 1	MET060	LEG151_EEAA	saponin	1	87	0.972487990977243	LEG151_EEAA_saponin	0.767867177465999	4.75263476031388	2.24872753487597
290	BRITNE	20240819_MET060_BRITNEY_008.nd2_ZP-11.tif_lp.tif	0.00297839520176656	Rep 1	MET060	LEG151_EEAA	saponin	1	77	0.80143435485661	LEG151_EEAA_saponin	0.572097924320585	3.49457935219201	1.80511880666514
290	BRITNE	20240819_MET060_BRITNEY_008.nd2_ZP-11.tif_lp.tif	0.00297839520176656	Rep 1	MET060	LEG151_EEAA	saponin	2	47	0.272480359999463	LEG151_EEAA_saponin	0.132495785516434	1.94650275579113	0.960884387204271
290	BRITNE	20240819_MET060_BRITNEY_008.nd2_ZP-11.tif_lp.tif	0.00297839520176656	Rep 1	MET060	LEG151_EEAA	saponin	3	62	0.477821016451344	LEG151_EEAA_saponin	0.293160513941817	2.58756480112304	1.3715949928876
290	BRITNE	20240819_MET060_BRITNEY_008.nd2_ZP-11.tif_lp.tif	0.00297839520176656	Rep 1	MET060	LEG151_EEAA	saponin	4	154	0.606530868913978	LEG151_EEAA_saponin	0.147858007841927	1.32236048912146	0.40311552402591
291	BRITNE	20240819_MET060_BRITNEY_008.nd2_ZP-12.tif_lp.tif	0.00304092951863129	Rep 1	MET060	LEG151_EEAA	saponin	1	94	0.57682155421935	LEG151_EEAA_saponin	0.290974179468009	2.01793546196157	1.01288003460439
292	BRITNE	20240819_MET060_BRITNEY_008.nd2_ZP-13.tif_lp.tif	0.00222759841015777	Rep 1	MET060	LEG151_EEAA	saponin	1	69	0.288410777691752	LEG151_EEAA_saponin	0.134706487390866	1.87640030819679	0.907967642907706
293	BRITNE	20240819_MET060_BRITNEY_008.nd2_ZP-14.tif_lp.tif	0.00289459528001181	Rep 1	MET060	LEG151_EEAA	saponin	3	144	0.45062943501398	LEG151_EEAA_saponin	0.0338077146922795	1.08110833251729	0.112511095648539
293	BRITNE	20240819_MET060_BRITNEY_008.nd2_ZP-14.tif_lp.tif	0.00289459528001181	Rep 1	MET060	LEG151_EEAA	saponin	1	48	0.155062181176618	LEG151_EEAA_saponin	0.016121607736051	1.11603239670626	0.158378906996027
293	BRITNE	20240819_MET060_BRITNEY_008.nd2_ZP-14.tif_lp.tif	0.00289459528001181	Rep 1	MET060	LEG151_EEAA	saponin	2	88	0.251117723295465	LEG151_EEAA_saponin	-0.00360666134557391	0.985840926259742	-0.0205732205059581
294	BRITNE	20240819_MET060_BRITNEY_008.nd2_ZP-15.tif_lp.tif	0.00244348944939558	Rep 1	MET060	LEG151_EEAA	saponin	1	154	0.445731288520619	LEG151_EEAA_saponin	0.0694339133136992	1.18451872877274	0.24430100963255
294	BRITNE	20240819_MET060_BRITNEY_008.nd2_ZP-15.tif_lp.tif	0.00244348944939558	Rep 1	MET060	LEG151_EEAA	saponin	2	62	0.172014953801408	LEG151_EEAA_saponin	0.0205186079388822	1.13543962279791	0.183250992521301
295	BRITNE	20240819_MET060_BRITNEY_008.nd2_ZP-16.tif_lp.tif	0.00328404417847745	Rep 1	MET060	LEG151_EEAA	saponin	1	207	3.58548868494108	LEG151_EEAA_saponin	2.90569153999625	5.27435090247702	2.39899355687233
296	BRITNE	20240819_MET060_BRITNEY_008.nd2_ZP-17.tif_lp.tif	0.00273419378997384	Rep 1	MET060	LEG151_EEAA	saponin	1	137	0.520271616755053	LEG151_EEAA_saponin	0.145687067528638	1.3889297298287	0.473973610844051
297	BRITNE	20240819_MET060_BRITNEY_008.nd2_ZP-18.tif_lp.tif	0.00326005634831768	Rep 1	MET060	LEG151_EEAA	saponin	1	93	1.04940871777944	LEG151_EEAA_saponin	0.746223477385898	3.46127903989414	1.79130525275559
298	BRITNE	20240819_MET060_BRITNEY_008.nd2_ZP-19.tif_lp.tif	0.0021713147359512	Rep 1	MET060	LEG151_EEAA	saponin	1	118	0.875532170059159	LEG151_EEAA_saponin	0.619317031216918	3.41717579224796	1.77280446728161
299	BRITNE	20240819_MET060_BRITNEY_008.nd2_ZP-2.tif_lp.tif	0.00303899751776244	Rep 1	MET060	LEG151_EEAA	saponin	1	76	0.228686961112544	LEG151_EEAA_saponin	-0.00227685023740121	0.99014196109731	-0.014292709201815
300	BRITNE	20240819_MET060_BRITNEY_008.nd2_ZP-20.tif_lp.tif	0.00262582238184394	Rep 1	MET060	LEG151_EEAA	saponin	1	287	0.816739147063345	LEG151_EEAA_saponin	0.0631281234741325	1.08376751599715	0.116055310667877
301	BRITNE	20240819_MET060_BRITNEY_008.nd2_ZP-21.tif_lp.tif	0.00201567813056483	Rep 1	MET060	LEG151_EEAA	saponin	1	85	0.175967040471733	LEG151_EEAA_saponin	0.00463439937372187	1.02704913286822	0.0385052002050794
302	BRITNE	20240819_MET060_BRITNEY_008.nd2_ZP-3.tif_lp.tif	0.00245816898764702	Rep 1	MET060	LEG151_EEAA	saponin	1	94	0.4063935354352	LEG151_EEAA_saponin	0.17532565059638	1.75876252002167	0.814560693545041
302	BRITNE	20240819_MET060_BRITNEY_008.nd2_ZP-3.tif_lp.tif	0.00245816898764702	Rep 1	MET060	LEG151_EEAA	saponin	2	183	0.584466317901388	LEG151_EEAA_saponin	0.134621393161984	1.2992617805791	0.377692140172633
302	BRITNE	20240819_MET060_BRITNEY_008.nd2_ZP-3.tif_lp.tif	0.00245816898764702	Rep 1	MET060	LEG151_EEAA	saponin	3	80	0.430426496313885	LEG151_EEAA_saponin	0.233772977302124	2.18875562703834	1.1301108876662
302	BRITNE	20240819_MET060_BRITNEY_008.nd2_ZP-3.tif_lp.tif	0.00245816898764702	Rep 1	MET060	LEG151_EEAA	saponin	4	95	0.247364003909752	LEG151_EEAA_saponin	0.0138379500832852	1.05925655770113	0.0830520602416795
303	BRITNE	20240819_MET060_BRITNEY_008.nd2_ZP-4.tif_lp.tif	0.0028894207361714	Rep 1	MET060	LEG151_EEAA	saponin	1	174	0.527290764264762	LEG151_EEAA_saponin	0.0245315561709387	1.04879384758351	0.068731127584216
303	BRITNE	20240819_MET060_BRITNEY_008.nd2_ZP-4.tif_lp.tif	0.0028894207361714	Rep 1	MET060	LEG151_EEAA	saponin	2	56	0.130434119142592	LEG151_EEAA_saponin	-0.0313734420830065	0.806106452347648	-0.310957724951712
304	BRITNE	20240819_MET060_BRITNEY_008.nd2_ZP-5.tif_lp.tif	0.00254424513734843	Rep 1	MET060	LEG151_EEAA	saponin	1	90	0.21560997935012	LEG151_EEAA_saponin	-0.0133720830112392	0.941602050076149	-0.0868106334410454
305	BRITNE	20240819_MET060_BRITNEY_008.nd2_ZP-6.tif_lp.tif	0.00290469991820844	Rep 1	MET060	LEG151_EEAA	saponin	1	73	0.352513930760324	LEG151_EEAA_saponin	0.140470836731108	1.66246362502027	0.733322774552484
305	BRITNE	20240819_MET060_BRITNEY_008.nd2_ZP-6.tif_lp.tif	0.00290469991820844	Rep 1	MET060	LEG151_EEAA	saponin	2	120	1.22458229516633	LEG151_EEAA_saponin	0.876018304981316	3.51322089960107	1.81279429125988
305	BRITNE	20240819_MET060_BRITNEY_008.nd2_ZP-6.tif_lp.tif	0.00290469991820844	Rep 1	MET060	LEG151_EEAA	saponin	3	85	0.415533690014854	LEG151_EEAA_saponin	0.168634196967137	1.68300746544889	0.751041576158177
306	BRITNE	20240819_MET060_BRITNEY_008.nd2_ZP-7.tif_lp.tif	0.0027195432047292	Rep 1	MET060	LEG151_EEAA	saponin	1	242	1.1958648187574	LEG151_EEAA_saponin	0.537735363212933	1.8170662453758	0.861611017333709
307	BRITNE	20240819_MET060_BRITNEY_008.nd2_ZP-8.tif_lp.tif	0.00337396820315587	Rep 1	MET060	LEG151_EEAA	saponin	1	71	0.48535897443071	LEG151_EEAA_saponin	0.245807232006643	2.02611331280364	1.01871486083624
308	BRITNE	20240819_MET060_BRITNEY_008.nd2_ZP-9.tif_lp.tif	0.00321747366733815	Rep 1	MET060	LEG151_EEAA	saponin	1	190	0.734630358871073	LEG151_EEAA_saponin	0.123310362076825	1.20171164483979	0.265090757557375
309	BRITNE	20240819_MET060_BRITNEY_009.nd2_ZP-1.tif_lp.tif	0.00239801440594852	Rep 1	MET060	LEG151_EEAA	saponin	1	99	0.323613337473944	LEG151_EEAA_saponin	0.0862099112850407	1.36313676120429	0.446930312556374
310	BRITNE	20240819_MET060_BRITNEY_009.nd2_ZP-10.tif_lp.tif	0.00227914592506491	Rep 1	MET060	LEG151_EEAA	saponin	1	374	2.07731749746017	LEG151_EEAA_saponin	1.2249169214859	2.4370202883613	1.28511826164656
311	BRITNE	20240819_MET060_BRITNEY_009.nd2_ZP-11.tif_lp.tif	0.00307709946462759	Rep 1	MET060	LEG151_EEAA	saponin	1	122	0.566918451106176	LEG151_EEAA_saponin	0.191512316421609	1.51014700807308	0.59468899822229
312	BRITNE	20240819_MET060_BRITNEY_009.nd2_ZP-12.tif_lp.tif	0.00336439062297887	Rep 1	MET060	LEG151_EEAA	saponin	1	72	0.350865955464542	LEG151_EEAA_saponin	0.108629830610064	1.44844603865473	0.534505938515575
313	BRITNE	20240819_MET060_BRITNEY_009.nd2_ZP-13.tif_lp.tif	0.00235216506675008	Rep 1	MET060	LEG151_EEAA	saponin	1	74	0.400381481973454	LEG151_EEAA_saponin	0.226321267033948	2.3002469697777	1.20178876679808
314	BRITNE	20240819_MET060_BRITNEY_009.nd2_ZP-14.tif_lp.tif	0.00301768764258538	Rep 1	MET060	LEG151_EEAA	saponin	2	153	0.797055024653673	LEG151_EEAA_saponin	0.33534881533811	1.72632511448186	0.787704189245291
314	BRITNE	20240819_MET060_BRITNEY_009.nd2_ZP-14.tif_lp.tif	0.00301768764258538	Rep 1	MET060	LEG151_EEAA	saponin	1	100	0.334096284816042	LEG151_EEAA_saponin	0.0323275205575037	1.1071267950377	0.146820457979224
315	BRITNE	20240819_MET060_BRITNEY_009.nd2_ZP-15.tif_lp.tif	0.00320929195587446	Rep 1	MET060	LEG151_EEAA	saponin	1	40	0.237094686366618	LEG151_EEAA_saponin	0.108723008131639	1.84693921296742	0.885136384677907
315	BRITNE	20240819_MET060_BRITNEY_009.nd2_ZP-15.tif_lp.tif	0.00320929195587446	Rep 1	MET060	LEG151_EEAA	saponin	2	93	0.564705890370533	LEG151_EEAA_saponin	0.266241738474208	1.89203925088696	0.919942018102565
315	BRITNE	20240819_MET060_BRITNEY_009.nd2_ZP-15.tif_lp.tif	0.00320929195587446	Rep 1	MET060	LEG151_EEAA	saponin	3	72	0.21347371628508	LEG151_EEAA_saponin	-0.0175953045378817	0.923852602675968	-0.114265401634815
315	BRITNE	20240819_MET060_BRITNEY_009.nd2_ZP-15.tif_lp.tif	0.00320929195587446	Rep 1	MET060	LEG151_EEAA	saponin	4	42	0.149507897440344	LEG151_EEAA_saponin	0.0147176352936166	1.109189158469	0.149505420246382
316	BRITNE	20240819_MET060_BRITNEY_009.nd2_ZP-16.tif_lp.tif	0.00254119508334217	Rep 1	MET060	LEG151_EEAA	saponin	1	100	0.60727856005542	LEG151_EEAA_saponin	0.353159051721203	2.38973608927627	1.25685130284399
317	BRITNE	20240819_MET060_BRITNEY_009.nd2_ZP-17.tif_lp.tif	0.00259816514791253	Rep 1	MET060	LEG151_EEAA	saponin	1	154	0.713405060349032	LEG151_EEAA_saponin	0.313287627570502	1.78298919743372	0.834297962157519
318	BRITNE	20240819_MET060_BRITNEY_009.nd2_ZP-18.tif_lp.tif	0.00236220178103226	Rep 1	MET060	LEG151_EEAA	saponin	3	157	0.454245823668316	LEG151_EEAA_saponin	0.0833801440462512	1.22482572162304	0.292576485197532
318	BRITNE	20240819_MET060_BRITNEY_009.nd2_ZP-18.tif_lp.tif	0.00236220178103226	Rep 1	MET060	LEG151_EEAA	saponin	1	61	0.254016940714791	LEG151_EEAA_saponin	0.109922632071824	1.76285200371228	0.817911361514224
318	BRITNE	20240819_MET060_BRITNEY_009.nd2_ZP-18.tif_lp.tif	0.00236220178103226	Rep 1	MET060	LEG151_EEAA	saponin	2	81	1.33481345837936	LEG151_EEAA_saponin	1.14347511411575	6.97619425691457	2.80244021350723
318	BRITNE	20240819_MET060_BRITNEY_009.nd2_ZP-18.tif_lp.tif	0.00236220178103226	Rep 1	MET060	LEG151_EEAA	saponin	4	54	0.28090334055014	LEG151_EEAA_saponin	0.153344444374398	2.2021462161536	1.13891026286979
318	BRITNE	20240819_MET060_BRITNEY_009.nd2_ZP-18.tif_lp.tif	0.00236220178103226	Rep 1	MET060	LEG151_EEAA	saponin	5	72	0.331563291838393	LEG151_EEAA_saponin	0.16148476360407	1.94947178389025	0.963083273721851
319	BRITNE	20240819_MET060_BRITNEY_009.nd2_ZP-19.tif_lp.tif	0.00263243521932599	Rep 1	MET060	LEG151_EEAA	saponin	2	96	0.285130083328113	LEG151_EEAA_saponin	0.0324163022728183	1.12827279199992	0.174115922421995
319	BRITNE	20240819_MET060_BRITNEY_009.nd2_ZP-19.tif_lp.tif	0.00263243521932599	Rep 1	MET060	LEG151_EEAA	saponin	1	120	0.66660563996993	LEG151_EEAA_saponin	0.350713413650812	2.11023122581217	1.07740108900622
320	BRITNE	20240819_MET060_BRITNEY_009.nd2_ZP-2.tif_lp.tif	0.00329462603371815	Rep 1	MET060	LEG151_EEAA	saponin	2	309	1.18641948327422	LEG151_EEAA_saponin	0.168380038855312	1.16539638005031	0.220820734511118
320	BRITNE	20240819_MET060_BRITNEY_009.nd2_ZP-2.tif_lp.tif	0.00329462603371815	Rep 1	MET060	LEG151_EEAA	saponin	1	62	0.24371710116975	LEG151_EEAA_saponin	0.0394502870792247	1.1931311615882	0.254752648038677
321	BRITNE	20240819_MET060_BRITNEY_009.nd2_ZP-20.tif_lp.tif	0.00285761219526439	Rep 1	MET060	LEG151_EEAA	saponin	1	123	0.505653477506712	LEG151_EEAA_saponin	0.154167177489192	1.43861503985079	0.52468059180102
322	BRITNE	20240819_MET060_BRITNEY_009.nd2_ZP-21.tif_lp.tif	0.00292241780946535	Rep 1	MET060	LEG151_EEAA	saponin	1	177	0.492454413557425	LEG151_EEAA_saponin	-0.024813538717942	0.95202962292794	-0.0709216304021082
322	BRITNE	20240819_MET060_BRITNEY_009.nd2_ZP-21.tif_lp.tif	0.00292241780946535	Rep 1	MET060	LEG151_EEAA	saponin	2	154	0.897657758789137	LEG151_EEAA_saponin	0.447605416131473	1.99456301791089	0.996072705872448
323	BRITNE	20240819_MET060_BRITNEY_009.nd2_ZP-3.tif_lp.tif	0.00251594662223164	Rep 1	MET060	LEG151_EEAA	saponin	1	74	0.171847104560584	LEG151_EEAA_saponin	-0.0143329454845572	0.923015674981921	-0.115572946445716
323	BRITNE	20240819_MET060_BRITNEY_009.nd2_ZP-3.tif_lp.tif	0.00251594662223164	Rep 1	MET060	LEG151_EEAA	saponin	2	79	0.553810950601473	LEG151_EEAA_saponin	0.355051167445174	2.78633303884202	1.47836770760541
323	BRITNE	20240819_MET060_BRITNEY_009.nd2_ZP-3.tif_lp.tif	0.00251594662223164	Rep 1	MET060	LEG151_EEAA	saponin	3	259	1.79761961265467	LEG151_EEAA_saponin	1.14598943749668	2.75865004596943	1.46396245235386
324	BRITNE	20240819_MET060_BRITNEY_009.nd2_ZP-4.tif_lp.tif	0.00214800674769535	Rep 1	MET060	LEG151_EEAA	saponin	1	76	0.327992681181058	LEG151_EEAA_saponin	0.164744168356212	2.00916183250606	1.00659377390237
325	BRITNE	20240819_MET060_BRITNEY_009.nd2_ZP-5.tif_lp.tif	0.00293207025001503	Rep 1	MET060	LEG151_EEAA	saponin	1	85	0.245304035954177	LEG151_EEAA_saponin	-0.00392193529710011	0.984263536912265	-0.022883445489437
326	BRITNE	20240819_MET060_BRITNEY_009.nd2_ZP-6.tif_lp.tif	0.0027776885626983	Rep 1	MET060	LEG151_EEAA	saponin	1	35	0.235919741448015	LEG151_EEAA_saponin	0.138700641753575	2.42668099364745	1.27898446731399
326	BRITNE	20240819_MET060_BRITNEY_009.nd2_ZP-6.tif_lp.tif	0.0027776885626983	Rep 1	MET060	LEG151_EEAA	saponin	2	85	1.14029145380482	LEG151_EEAA_saponin	0.904187925975465	4.82962480183256	2.2719111150319
327	BRITNE	20240819_MET060_BRITNEY_009.nd2_ZP-7.tif_lp.tif	0.00256821284083975	Rep 1	MET060	LEG151_EEAA	saponin	1	76	0.266971850534901	LEG151_EEAA_saponin	0.0717876746310802	1.36779454225046	0.451851537871848
328	BRITNE	20240819_MET060_BRITNEY_009.nd2_ZP-8.tif_lp.tif	0.00252094820442166	Rep 1	MET060	LEG151_EEAA	saponin	1	97	0.809857338434085	LEG151_EEAA_saponin	0.565325362605184	3.31186682514168	1.72764466119154
329	BRITNE	20240819_MET060_BRITNEY_009.nd2_ZP-9.tif_lp.tif	0.00249091017669833	Rep 1	MET060	LEG151_EEAA	saponin	1	74	0.251514458796009	LEG151_EEAA_saponin	0.0671871057203333	1.364498836441	0.448371164372756
330	BRITNE	20240819_MET060_BRITNEY_010.nd2_ZP-1.tif_lp.tif	0.00236749683365977	Rep 1	MET060	LEG151_EEAA	saponin	1	175	1.25535974814557	LEG151_EEAA_saponin	0.841047802255105	3.02998685072304	1.59931153282766
330	BRITNE	20240819_MET060_BRITNEY_010.nd2_ZP-1.tif_lp.tif	0.00236749683365977	Rep 1	MET060	LEG151_EEAA	saponin	2	67	0.517463958356529	LEG151_EEAA_saponin	0.358841670501325	3.26223991188985	1.70586288473718
330	BRITNE	20240819_MET060_BRITNEY_010.nd2_ZP-1.tif_lp.tif	0.00236749683365977	Rep 1	MET060	LEG151_EEAA	saponin	3	74	0.281727324938402	LEG151_EEAA_saponin	0.106532559247578	1.6080807199205	0.685339826483362
330	BRITNE	20240819_MET060_BRITNEY_010.nd2_ZP-1.tif_lp.tif	0.00236749683365977	Rep 1	MET060	LEG151_EEAA	saponin	4	69	0.260761429322883	LEG151_EEAA_saponin	0.0974041478003591	1.59626450007329	0.67469972507369
331	BRITNE	20240819_MET060_BRITNEY_010.nd2_ZP-10.tif_lp.tif	0.00236351645882286	Rep 1	MET060	LEG151_EEAA	saponin	1	77	0.343785766512156	LEG151_EEAA_saponin	0.161794999182796	1.88902861148986	0.917644553151342
332	BRITNE	20240819_MET060_BRITNEY_010.nd2_ZP-11.tif_lp.tif	0.00248454223800722	Rep 1	MET060	LEG151_EEAA	saponin	1	105	0.887907234951854	LEG151_EEAA_saponin	0.627030299961095	3.40354824769506	1.76703956109531
332	BRITNE	20240819_MET060_BRITNEY_010.nd2_ZP-11.tif_lp.tif	0.00248454223800722	Rep 1	MET060	LEG151_EEAA	saponin	2	102	0.659571231808513	LEG151_EEAA_saponin	0.406147923531777	2.60264628495918	1.37997925426592
333	BRITNE	20240819_MET060_BRITNEY_010.nd2_ZP-12.tif_lp.tif	0.00256993928357097	Rep 1	MET060	LEG151_EEAA	saponin	1	175	1.93278402648866	LEG151_EEAA_saponin	1.48304465186374	4.29756462417949	2.10351933424255
334	BRITNE	20240819_MET060_BRITNEY_010.nd2_ZP-13.tif_lp.tif	0.00256701162220989	Rep 1	MET060	LEG151_EEAA	saponin	1	74	0.315373469609767	LEG151_EEAA_saponin	0.125414609566235	1.66021984727374	0.731374296735193
335	BRITNE	20240819_MET060_BRITNEY_010.nd2_ZP-14.tif_lp.tif	0.00227985548999532	Rep 1	MET060	LEG151_EEAA	saponin	2	153	0.454398412955925	LEG151_EEAA_saponin	0.105580522986641	1.3026809289969	0.381483761938616
335	BRITNE	20240819_MET060_BRITNEY_010.nd2_ZP-14.tif_lp.tif	0.00227985548999532	Rep 1	MET060	LEG151_EEAA	saponin	1	32	0.28014038875699	LEG151_EEAA_saponin	0.20718501307714	3.83988686435293	1.94106380505022
336	BRITNE	20240819_MET060_BRITNEY_010.nd2_ZP-15.tif_lp.tif	0.00307480527657667	Rep 1	MET060	LEG151_EEAA	saponin	1	75	1.59281301149167	LEG151_EEAA_saponin	1.36220261574842	6.90694366296056	2.78804745623984
336	BRITNE	20240819_MET060_BRITNEY_010.nd2_ZP-15.tif_lp.tif	0.00307480527657667	Rep 1	MET060	LEG151_EEAA	saponin	2	110	0.35428397054784	LEG151_EEAA_saponin	0.0160553901244062	1.04746905215493	0.0669076196170527
337	BRITNE	20240819_MET060_BRITNEY_010.nd2_ZP-16.tif_lp.tif	0.00244772300976071	Rep 1	MET060	LEG151_EEAA	saponin	1	89	0.189959563547745	LEG151_EEAA_saponin	-0.0278877843209581	0.871984742555754	-0.197625203040807
338	BRITNE	20240819_MET060_BRITNEY_010.nd2_ZP-17.tif_lp.tif	0.00270289898722295	Rep 1	MET060	LEG151_EEAA	saponin	2	72	0.220202944939956	LEG151_EEAA_saponin	0.0255942178599038	1.13151629037363	0.178257355150168
338	BRITNE	20240819_MET060_BRITNEY_010.nd2_ZP-17.tif_lp.tif	0.00270289898722295	Rep 1	MET060	LEG151_EEAA	saponin	3	86	0.246311131631956	LEG151_EEAA_saponin	0.013861818730782	1.05963372641448	0.0835656681827366
338	BRITNE	20240819_MET060_BRITNEY_010.nd2_ZP-17.tif_lp.tif	0.00270289898722295	Rep 1	MET060	LEG151_EEAA	saponin	1	184	1.69971771957353	LEG151_EEAA_saponin	1.20238430592451	3.41766242308636	1.7730099029851
338	BRITNE	20240819_MET060_BRITNEY_010.nd2_ZP-17.tif_lp.tif	0.00270289898722295	Rep 1	MET060	LEG151_EEAA	saponin	6	100	0.387899598572403	LEG151_EEAA_saponin	0.117609699850108	1.43512428842538	0.521175686399337
338	BRITNE	20240819_MET060_BRITNEY_010.nd2_ZP-17.tif_lp.tif	0.00270289898722295	Rep 1	MET060	LEG151_EEAA	saponin	7	86	0.2631265737582	LEG151_EEAA_saponin	0.0306772608570263	1.1319739795061	0.1788407955647
338	BRITNE	20240819_MET060_BRITNEY_010.nd2_ZP-17.tif_lp.tif	0.00270289898722295	Rep 1	MET060	LEG151_EEAA	saponin	4	233	2.08819717727602	LEG151_EEAA_saponin	1.45842171325307	3.31578045917637	1.72934848785212
338	BRITNE	20240819_MET060_BRITNEY_010.nd2_ZP-17.tif_lp.tif	0.00270289898722295	Rep 1	MET060	LEG151_EEAA	saponin	5	37	0.246021214406937	LEG151_EEAA_saponin	0.146013951879688	2.46003348346729	1.29867795219194
339	BRITNE	20240819_MET060_BRITNEY_010.nd2_ZP-2.tif_lp.tif	0.00251403203009039	Rep 1	MET060	LEG151_EEAA	saponin	1	78	0.25134661141783	LEG151_EEAA_saponin	0.0552521130707795	1.28176268858392	0.358129179511286
340	BRITNE	20240819_MET060_BRITNEY_010.nd2_ZP-3.tif_lp.tif	0.00254154205322266	Rep 1	MET060	LEG151_EEAA	saponin	3	63	0.40479133813642	LEG151_EEAA_saponin	0.244674188783392	2.5280948341388	1.3380505830465
340	BRITNE	20240819_MET060_BRITNEY_010.nd2_ZP-3.tif_lp.tif	0.00254154205322266	Rep 1	MET060	LEG151_EEAA	saponin	2	73	0.227359427139163	LEG151_EEAA_saponin	0.0418268572539091	1.22544212738377	0.293302353231338
340	BRITNE	20240819_MET060_BRITNEY_010.nd2_ZP-3.tif_lp.tif	0.00254154205322266	Rep 1	MET060	LEG151_EEAA	saponin	1	105	0.267185473348945	LEG151_EEAA_saponin	0.000323557760566473	1.00121245386346	0.00174814161961536
341	BRITNE	20240819_MET060_BRITNEY_010.nd2_ZP-4.tif_lp.tif	0.00280179217837392	Rep 1	MET060	LEG151_EEAA	saponin	2	153	0.417212176602334	LEG151_EEAA_saponin	-0.0114620266888756	0.973261683113016	-0.0391003369813387
341	BRITNE	20240819_MET060_BRITNEY_010.nd2_ZP-4.tif_lp.tif	0.00280179217837392	Rep 1	MET060	LEG151_EEAA	saponin	1	34	0.0890669107902795	LEG151_EEAA_saponin	-0.00619402327443369	0.934978348309854	-0.0969951386011843
341	BRITNE	20240819_MET060_BRITNEY_010.nd2_ZP-4.tif_lp.tif	0.00280179217837392	Rep 1	MET060	LEG151_EEAA	saponin	3	58	0.172243839129806	LEG151_EEAA_saponin	0.00973989278411835	1.05993634618201	0.0839776272366123
342	BRITNE	20240819_MET060_BRITNEY_010.nd2_ZP-5.tif_lp.tif	0.0028366818401871	Rep 1	MET060	LEG151_EEAA	saponin	1	192	0.879377445438877	LEG151_EEAA_saponin	0.334734532122954	1.61459448739543	0.691171871121023
342	BRITNE	20240819_MET060_BRITNEY_010.nd2_ZP-5.tif_lp.tif	0.0028366818401871	Rep 1	MET060	LEG151_EEAA	saponin	2	99	0.261631189379841	LEG151_EEAA_saponin	-0.0192003127986815	0.931630487855752	-0.102170241986729
343	BRITNE	20240819_MET060_BRITNEY_010.nd2_ZP-6.tif_lp.tif	0.00246128570638604	Rep 1	MET060	LEG151_EEAA	saponin	1	81	0.596322582568973	LEG151_EEAA_saponin	0.396958440351704	2.99112255562534	1.58068702338626
344	BRITNE	20240819_MET060_BRITNEY_010.nd2_ZP-7.tif_lp.tif	0.00249670256088058	Rep 1	MET060	LEG151_EEAA	saponin	1	115	0.789959577145055	LEG151_EEAA_saponin	0.502838782643788	2.75131440241807	1.46012101093436
344	BRITNE	20240819_MET060_BRITNEY_010.nd2_ZP-7.tif_lp.tif	0.00249670256088058	Rep 1	MET060	LEG151_EEAA	saponin	2	131	0.383871213765815	LEG151_EEAA_saponin	0.0568031782904587	1.17367389084018	0.231031606554208
345	BRITNE	20240819_MET060_BRITNEY_010.nd2_ZP-8.tif_lp.tif	0.00288281248471446	Rep 1	MET060	LEG151_EEAA	saponin	2	183	0.868375691352412	LEG151_EEAA_saponin	0.340821006649666	1.64603920035646	0.718998693892249
345	BRITNE	20240819_MET060_BRITNEY_010.nd2_ZP-8.tif_lp.tif	0.00288281248471446	Rep 1	MET060	LEG151_EEAA	saponin	1	220	0.746730759507045	LEG151_EEAA_saponin	0.112512012869864	1.17740253416733	0.235607637932914
345	BRITNE	20240819_MET060_BRITNEY_010.nd2_ZP-8.tif_lp.tif	0.00288281248471446	Rep 1	MET060	LEG151_EEAA	saponin	3	79	0.300984211731702	LEG151_EEAA_saponin	0.0732420254392597	1.32160060738685	0.4022862549101
346	BRITNE	20240819_MET060_BRITNEY_010.nd2_ZP-9.tif_lp.tif	0.00233449987416649	Rep 1	MET060	LEG151_EEAA	saponin	1	97	0.390661484561861	LEG151_EEAA_saponin	0.164214996767711	1.72518235264921	0.786748863547856
688	SPRI	20240910_MET063_SPRINGFIELD001.nd2_ZP-1.tif_lp.tif	0.00341335809283001	Rep 2	MET063	LEG151_EEAA	saponin	1	60	0.235187308397144	LEG151_EEAA_saponin	0.0303858228273434	1.14836719930426	0.199584028694225
688	SPRI	20240910_MET063_SPRINGFIELD001.nd2_ZP-1.tif_lp.tif	0.00341335809283001	Rep 2	MET063	LEG151_EEAA	saponin	2	89	0.386495773913339	LEG151_EEAA_saponin	0.0827069036514678	1.27225126312288	0.347383623659552
688	SPRI	20240910_MET063_SPRINGFIELD001.nd2_ZP-1.tif_lp.tif	0.00341335809283001	Rep 2	MET063	LEG151_EEAA	saponin	3	89	2.10467689950019	LEG151_EEAA_saponin	1.80088802923832	6.92809087339482	2.79245785352541
688	SPRI	20240910_MET063_SPRINGFIELD001.nd2_ZP-1.tif_lp.tif	0.00341335809283001	Rep 2	MET063	LEG151_EEAA	saponin	4	70	1.40930800605565	LEG151_EEAA_saponin	1.17037293955755	5.89828871379519	2.56029644223115
688	SPRI	20240910_MET063_SPRINGFIELD001.nd2_ZP-1.tif_lp.tif	0.00341335809283001	Rep 2	MET063	LEG151_EEAA	saponin	5	136	0.487174795242026	LEG151_EEAA_saponin	0.0229580946171449	1.04945555510226	0.0696410691633662
689	SPRI	20240910_MET063_SPRINGFIELD001.nd2_ZP-10.tif_lp.tif	0.00333586787291725	Rep 2	MET063	LEG151_EEAA	saponin	1	71	0.28952468582429	LEG151_EEAA_saponin	0.0526780668471654	1.22241426571621	0.289733285002943
690	SPRI	20240910_MET063_SPRINGFIELD001.nd2_ZP-2.tif_lp.tif	0.00303280120159026	Rep 2	MET063	LEG151_EEAA	saponin	1	106	1.57758450671099	LEG151_EEAA_saponin	1.25610757934242	4.90730242952185	2.29493018522853
691	SPRI	20240910_MET063_SPRINGFIELD001.nd2_ZP-3.tif_lp.tif	0.00532969671296262	Rep 2	MET063	LEG151_EEAA	saponin	1	128	1.06414893688634	LEG151_EEAA_saponin	0.381947757627125	1.55987554586445	0.641430928749942
691	SPRI	20240910_MET063_SPRINGFIELD001.nd2_ZP-3.tif_lp.tif	0.00532969671296262	Rep 2	MET063	LEG151_EEAA	saponin	2	42	0.63431754661724	LEG151_EEAA_saponin	0.41047028467281	2.83370697102701	1.50269057924978
692	SPRI	20240910_MET063_SPRINGFIELD001.nd2_ZP-4.tif_lp.tif	0.00461165526405816	Rep 2	MET063	LEG151_EEAA	saponin	1	79	0.813534758985043	LEG151_EEAA_saponin	0.449213993124448	2.23301781072874	1.15899475825736
693	SPRI	20240910_MET063_SPRINGFIELD001.nd2_ZP-5.tif_lp.tif	0.00245082134657747	Rep 2	MET063	LEG151_EEAA	saponin	1	74	0.31976806698367	LEG151_EEAA_saponin	0.138407287336937	1.76315997100661	0.818163375910438
694	SPRI	20240910_MET063_SPRINGFIELD001.nd2_ZP-6.tif_lp.tif	0.00285998389954908	Rep 2	MET063	LEG151_EEAA	saponin	1	98	0.277866788674146	LEG151_EEAA_saponin	-0.00241163348166434	0.99139557921329	-0.0124672692658121
695	SPRI	20240910_MET063_SPRINGFIELD001.nd2_ZP-7.tif_lp.tif	0.00327938933287784	Rep 2	MET063	LEG151_EEAA	saponin	1	206	1.02264440874569	LEG151_EEAA_saponin	0.347090206172856	1.51378587365894	0.59816114927492
696	SPRI	20240910_MET063_SPRINGFIELD001.nd2_ZP-8.tif_lp.tif	0.00321421251414412	Rep 2	MET063	LEG151_EEAA	saponin	1	397	4.10632490715943	LEG151_EEAA_saponin	2.83028253904422	3.21801611746223	1.68617155183034
697	SPRI	20240910_MET063_SPRINGFIELD001.nd2_ZP-9.tif_lp.tif	0.00336982806523641	Rep 2	MET063	LEG151_EEAA	saponin	1	99	1.40740063576959	LEG151_EEAA_saponin	1.07378765731119	4.21866272191526	2.07678575006712
698	SPRI	20240910_MET063_SPRINGFIELD002.nd2_ZP-1.tif_lp.tif	0.00328344292217536	Rep 2	MET063	LEG151_EEAA	saponin	1	58	0.654886711621657	LEG151_EEAA_saponin	0.464447022135486	3.43881421666156	1.78191117578296
698	SPRI	20240910_MET063_SPRINGFIELD002.nd2_ZP-1.tif_lp.tif	0.00328344292217536	Rep 2	MET063	LEG151_EEAA	saponin	2	126	1.00967423291877	LEG151_EEAA_saponin	0.595960424724673	2.44051373901709	1.2871848734919
699	SPRI	20240910_MET063_SPRINGFIELD002.nd2_ZP-2.tif_lp.tif	0.00314409078425958	Rep 2	MET063	LEG151_EEAA	saponin	1	150	0.464820324908942	LEG151_EEAA_saponin	-0.00679329272999563	0.98559563915053	-0.0209322221640266
699	SPRI	20240910_MET063_SPRINGFIELD002.nd2_ZP-2.tif_lp.tif	0.00314409078425958	Rep 2	MET063	LEG151_EEAA	saponin	2	99	0.343846800737083	LEG151_EEAA_saponin	0.0325818130953842	1.1046754835558	0.14362261665245
699	SPRI	20240910_MET063_SPRINGFIELD002.nd2_ZP-2.tif_lp.tif	0.00314409078425958	Rep 2	MET063	LEG151_EEAA	saponin	3	100	0.88493172544986	LEG151_EEAA_saponin	0.570522647023902	2.81458706561572	1.49292327680379
700	SPRI	20240910_MET063_SPRINGFIELD002.nd2_ZP-3.tif_lp.tif	0.00357857230598921	Rep 2	MET063	LEG151_EEAA	saponin	1	131	1.07461663382128	LEG151_EEAA_saponin	0.605823661736692	2.29230534118882	1.19679922772429
701	SPRI	20240910_MET063_SPRINGFIELD002.nd2_ZP-4.tif_lp.tif	0.00337350929846897	Rep 2	MET063	LEG151_EEAA	saponin	1	94	0.58910507010296	LEG151_EEAA_saponin	0.271995196046876	1.85773171477711	0.893542169262254
701	SPRI	20240910_MET063_SPRINGFIELD002.nd2_ZP-4.tif_lp.tif	0.00337350929846897	Rep 2	MET063	LEG151_EEAA	saponin	2	145	0.781124596949667	LEG151_EEAA_saponin	0.291965748671666	1.59687308059433	0.675249651964184
702	SPRI	20240910_MET063_SPRINGFIELD002.nd2_ZP-5.tif_lp.tif	0.00381801500602111	Rep 2	MET063	LEG151_EEAA	saponin	1	206	1.02319373493083	LEG151_EEAA_saponin	0.236682643690481	1.30092728039884	0.379540320134016
703	SPRI	20240910_MET063_SPRINGFIELD002.nd2_ZP-6.tif_lp.tif	0.00317277372288365	Rep 2	MET063	LEG151_EEAA	saponin	1	93	0.569802403915673	LEG151_EEAA_saponin	0.274734447687494	1.93108872681193	0.94941445263181
703	SPRI	20240910_MET063_SPRINGFIELD002.nd2_ZP-6.tif_lp.tif	0.00317277372288365	Rep 2	MET063	LEG151_EEAA	saponin	2	57	0.455542846349999	LEG151_EEAA_saponin	0.274694744145631	2.51892522397172	1.33280829531297
704	SPRI	20240910_MET063_SPRINGFIELD002.nd2_ZP-7.tif_lp.tif	0.00336030934036037	Rep 2	MET063	LEG151_EEAA	saponin	1	94	0.344350350089371	LEG151_EEAA_saponin	0.0284812720954964	1.09016796540005	0.124550432415991
705	SPRI	20240910_MET063_SPRINGFIELD002.nd2_ZP-8.tif_lp.tif	0.00326451164136494	Rep 2	MET063	LEG151_EEAA	saponin	1	136	1.96977188671008	LEG151_EEAA_saponin	1.52579830348445	4.43668713890354	2.14948282246931
705	SPRI	20240910_MET063_SPRINGFIELD002.nd2_ZP-8.tif_lp.tif	0.00326451164136494	Rep 2	MET063	LEG151_EEAA	saponin	2	51	0.620752275921404	LEG151_EEAA_saponin	0.454262182211792	3.72846373072566	1.89858130752744
706	SPRI	20240910_MET063_SPRINGFIELD002.nd2_ZP-9.tif_lp.tif	0.00346525020105057	Rep 2	MET063	LEG151_EEAA	saponin	1	84	0.46402686368674	LEG151_EEAA_saponin	0.172945846798493	1.59415020823872	0.672787573162341
706	SPRI	20240910_MET063_SPRINGFIELD002.nd2_ZP-9.tif_lp.tif	0.00346525020105057	Rep 2	MET063	LEG151_EEAA	saponin	2	24	0.137788970256224	LEG151_EEAA_saponin	0.0546229654310106	1.65679439027772	0.728394573873735
706	SPRI	20240910_MET063_SPRINGFIELD002.nd2_ZP-9.tif_lp.tif	0.00346525020105057	Rep 2	MET063	LEG151_EEAA	saponin	3	74	0.699885567650199	LEG151_EEAA_saponin	0.443457052772457	2.72935936155105	1.44856235979903
707	SPRI	20240910_MET063_SPRINGFIELD003.nd2_ZP-1.tif_lp.tif	0.00637077285857972	Rep 2	MET063	LEG151_EEAA	saponin	1	90	0.721492341253906	LEG151_EEAA_saponin	0.148122783981732	1.25833737090338	0.331518772834132
708	SPRI	20240910_MET063_SPRINGFIELD003.nd2_ZP-2.tif_lp.tif	0.00438245255817739	Rep 2	MET063	LEG151_EEAA	saponin	1	101	0.375661862781271	LEG151_EEAA_saponin	-0.0669658455946447	0.848708419451743	-0.236659105377101
709	SPRI	20240910_MET063_SPRINGFIELD003.nd2_ZP-3.tif_lp.tif	0.00510803410163529	Rep 2	MET063	LEG151_EEAA	saponin	1	92	0.542488757055253	LEG151_EEAA_saponin	0.0725496197048062	1.15438088454145	0.207119315470518
710	SPRI	20240910_MET063_SPRINGFIELD003.nd2_ZP-4.tif_lp.tif	0.00272371164166837	Rep 2	MET063	LEG151_EEAA	saponin	1	82	0.209811551030725	LEG151_EEAA_saponin	-0.0135328035860814	0.939408347216567	-0.0901756820086679
711	SPRI	20240910_MET063_SPRINGFIELD003.nd2_ZP-5.tif_lp.tif	0.00250001738266069	Rep 2	MET063	LEG151_EEAA	saponin	1	86	0.602853442542255	LEG151_EEAA_saponin	0.387851947633436	2.80395000415193	1.48746062559493
712	SPRI	20240910_MET063_SPRINGFIELD004.nd2_ZP-1.tif_lp.tif	0.00672080709177342	Rep 2	MET063	LEG151_EEAA	saponin	1	112	1.40973526844755	LEG151_EEAA_saponin	0.657004874168925	1.87282894269012	0.905219135137562
713	SPRI	20240910_MET063_SPRINGFIELD004.nd2_ZP-10.tif_lp.tif	0.00892729889094134	Rep 2	MET063	LEG151_EEAA	saponin	1	81	0.546242475043982	LEG151_EEAA_saponin	-0.176868735122266	0.755405900730535	-0.404676041687207
714	SPRI	20240910_MET063_SPRINGFIELD004.nd2_ZP-11.tif_lp.tif	0.00580348762407284	Rep 2	MET063	LEG151_EEAA	saponin	1	109	0.786846733186394	LEG151_EEAA_saponin	0.154266582162454	1.24386883134532	0.314834358181564
715	SPRI	20240910_MET063_SPRINGFIELD004.nd2_ZP-12.tif_lp.tif	0.00686833652175116	Rep 2	MET063	LEG151_EEAA	saponin	1	90	3.04281682847068	LEG151_EEAA_saponin	2.42466654151307	4.92245476977247	2.29937794991053
716	SPRI	20240910_MET063_SPRINGFIELD004.nd2_ZP-13.tif_lp.tif	0.00425892667286956	Rep 2	MET063	LEG151_EEAA	saponin	1	78	0.497123682172969	LEG151_EEAA_saponin	0.164927401689143	1.49647576260919	0.581568912683862
717	SPRI	20240910_MET063_SPRINGFIELD004.nd2_ZP-14.tif_lp.tif	0.00328231089644962	Rep 2	MET063	LEG151_EEAA	saponin	1	137	2.00079348916188	LEG151_EEAA_saponin	1.55111689634828	4.44940546414267	2.15361257400347
718	SPRI	20240910_MET063_SPRINGFIELD004.nd2_ZP-15.tif_lp.tif	0.00333921160016741	Rep 2	MET063	LEG151_EEAA	saponin	1	107	0.985198759008199	LEG151_EEAA_saponin	0.627903117790286	2.75737693202737	1.46329649650896
719	SPRI	20240910_MET063_SPRINGFIELD004.nd2_ZP-16.tif_lp.tif	0.00398661691195917	Rep 2	MET063	LEG151_EEAA	saponin	1	65	0.23770504607819	LEG151_EEAA_saponin	-0.0214250531991557	0.917319318524148	-0.124504072014898
719	SPRI	20240910_MET063_SPRINGFIELD004.nd2_ZP-16.tif_lp.tif	0.00398661691195917	Rep 2	MET063	LEG151_EEAA	saponin	2	201	3.54583048494533	LEG151_EEAA_saponin	2.74452048564153	4.42504210358797	2.14569118228006
720	SPRI	20240910_MET063_SPRINGFIELD004.nd2_ZP-17.tif_lp.tif	0.00380113140329138	Rep 2	MET063	LEG151_EEAA	saponin	1	95	1.3176318150945	LEG151_EEAA_saponin	0.95652433178182	3.64886322212705	1.86744707241941
720	SPRI	20240910_MET063_SPRINGFIELD004.nd2_ZP-17.tif_lp.tif	0.00380113140329138	Rep 2	MET063	LEG151_EEAA	saponin	2	45	0.583489741198719	LEG151_EEAA_saponin	0.412438828050606	3.41120506438617	1.77028148508338
720	SPRI	20240910_MET063_SPRINGFIELD004.nd2_ZP-17.tif_lp.tif	0.00380113140329138	Rep 2	MET063	LEG151_EEAA	saponin	3	151	0.733302833279595	LEG151_EEAA_saponin	0.159331991382596	1.27759596786484	0.353431664675674
721	SPRI	20240910_MET063_SPRINGFIELD004.nd2_ZP-2.tif_lp.tif	0.00451299306508657	Rep 2	MET063	LEG151_EEAA	saponin	1	110	0.846204329747707	LEG151_EEAA_saponin	0.349775092588184	1.70458197544837	0.769417982129091
722	SPRI	20240910_MET063_SPRINGFIELD004.nd2_ZP-3.tif_lp.tif	0.00309893740789168	Rep 2	MET063	LEG151_EEAA	saponin	1	50	0.251316095236689	LEG151_EEAA_saponin	0.0963692248421049	1.62195012133316	0.697729454073221
722	SPRI	20240910_MET063_SPRINGFIELD004.nd2_ZP-3.tif_lp.tif	0.00309893740789168	Rep 2	MET063	LEG151_EEAA	saponin	2	150	0.889982465654612	LEG151_EEAA_saponin	0.42514185447086	1.91459705594183	0.937040796033914
723	SPRI	20240910_MET063_SPRINGFIELD004.nd2_ZP-4.tif_lp.tif	0.00360470974771361	Rep 2	MET063	LEG151_EEAA	saponin	1	84	0.726390486583114	LEG151_EEAA_saponin	0.42359486777517	2.39894648886531	1.26240097709376
724	SPRI	20240910_MET063_SPRINGFIELD004.nd2_ZP-5.tif_lp.tif	0.00575395430301273	Rep 2	MET063	LEG151_EEAA	saponin	1	137	0.916548422537744	LEG151_EEAA_saponin	0.128256683025	1.16270205127898	0.217481445725028
724	SPRI	20240910_MET063_SPRINGFIELD004.nd2_ZP-5.tif_lp.tif	0.00575395430301273	Rep 2	MET063	LEG151_EEAA	saponin	2	67	0.479270623996854	LEG151_EEAA_saponin	0.0937556856950009	1.24319598640713	0.314053751200697
725	SPRI	20240910_MET063_SPRINGFIELD004.nd2_ZP-7.tif_lp.tif	0.00329589018454919	Rep 2	MET063	LEG151_EEAA	saponin	1	115	1.00495919818059	LEG151_EEAA_saponin	0.62593182695743	2.65141589890327	1.4067629879056
725	SPRI	20240910_MET063_SPRINGFIELD004.nd2_ZP-7.tif_lp.tif	0.00329589018454919	Rep 2	MET063	LEG151_EEAA	saponin	2	109	1.98466471047141	LEG151_EEAA_saponin	1.62541268035555	5.52443561649837	2.46582708443726
725	SPRI	20240910_MET063_SPRINGFIELD004.nd2_ZP-7.tif_lp.tif	0.00329589018454919	Rep 2	MET063	LEG151_EEAA	saponin	3	101	0.401800572639331	LEG151_EEAA_saponin	0.0689156639998635	1.20702549803633	0.27145615289659
726	SPRI	20240910_MET063_SPRINGFIELD004.nd2_ZP-8.tif_lp.tif	0.00932307673977957	Rep 2	MET063	LEG151_EEAA	saponin	1	66	1.46535439090803	LEG151_EEAA_saponin	0.850031326082581	2.381439075949	1.2518336408915
727	SPRI	20240910_MET063_SPRINGFIELD004.nd2_ZP-9.tif_lp.tif	0.00448942650412892	Rep 2	MET063	LEG151_EEAA	saponin	1	139	0.735255984356627	LEG151_EEAA_saponin	0.111225700282707	1.17823766429504	0.236630576958162
727	SPRI	20240910_MET063_SPRINGFIELD004.nd2_ZP-9.tif_lp.tif	0.00448942650412892	Rep 2	MET063	LEG151_EEAA	saponin	2	47	0.798367289826274	LEG151_EEAA_saponin	0.587364244132215	3.78367661566296	1.91978878928085
728	SPRI	20240910_MET063_SPRINGFIELD005.nd2_ZP-1.tif_lp.tif	0.00243574646878834	Rep 2	MET063	LEG151_EEAA	saponin	1	105	1.23604182270356	LEG151_EEAA_saponin	0.98028844348078	4.83294424675772	2.272902351813
728	SPRI	20240910_MET063_SPRINGFIELD005.nd2_ZP-1.tif_lp.tif	0.00243574646878834	Rep 2	MET063	LEG151_EEAA	saponin	2	172	0.564599071163684	LEG151_EEAA_saponin	0.14565067853209	1.34765780486039	0.430454216176108
729	SPRI	20240910_MET063_SPRINGFIELD005.nd2_ZP-2.tif_lp.tif	0.00214856211134485	Rep 2	MET063	LEG151_EEAA	saponin	1	180	1.1273518151138	LEG151_EEAA_saponin	0.740610635071725	2.91500329753133	1.54349751544272
730	SPRI	20240910_MET063_SPRINGFIELD005.nd2_ZP-3.tif_lp.tif	0.00432099236382378	Rep 2	MET063	LEG151_EEAA	saponin	1	143	0.812481893226504	LEG151_EEAA_saponin	0.194579985199703	1.31490432813369	0.39495783347325
731	SPRI	20240910_MET063_SPRINGFIELD005.nd2_ZP-4.tif_lp.tif	0.00286638785461276	Rep 2	MET063	LEG151_EEAA	saponin	1	95	0.256519417045638	LEG151_EEAA_saponin	-0.0157874291425743	0.942023385149625	-0.0861652205900327
732	SPRI	20240910_MET063_SPRINGFIELD005.nd2_ZP-5.tif_lp.tif	0.00337583411702043	Rep 2	MET063	LEG151_EEAA	saponin	1	81	0.35553521476686	LEG151_EEAA_saponin	0.0820926512882053	1.30021899386784	0.378754634606706
733	SPRI	20240910_MET063_SPRINGFIELD005.nd2_ZP-6.tif_lp.tif	0.00655396130620217	Rep 2	MET063	LEG151_EEAA	saponin	1	229	1.38269629701972	LEG151_EEAA_saponin	-0.118160842100576	0.921271093016998	-0.118302348991566
734	SPRI	20240910_MET063_SPRINGFIELD005.nd2_ZP-7.tif_lp.tif	0.00386806242330626	Rep 2	MET063	LEG151_EEAA	saponin	1	147	0.659845898393542	LEG151_EEAA_saponin	0.0912407221675212	1.16046410757832	0.214701901726304
734	SPRI	20240910_MET063_SPRINGFIELD005.nd2_ZP-7.tif_lp.tif	0.00386806242330626	Rep 2	MET063	LEG151_EEAA	saponin	2	136	1.6080110038165	LEG151_EEAA_saponin	1.08195451424685	3.05672686431824	1.61198764509423
735	SPRI	20240910_MET063_SPRINGFIELD005.nd2_ZP-8.tif_lp.tif	0.00251124527654037	Rep 2	MET063	LEG151_EEAA	saponin	1	80	0.505607697414234	LEG151_EEAA_saponin	0.304708075291005	2.51671801106773	1.33154357691809
736	SPRI	20240910_MET063_SPRINGFIELD005.nd2_ZP-9.tif_lp.tif	0.0063917658313694	Rep 2	MET063	LEG151_EEAA	saponin	1	135	1.86364539759234	LEG151_EEAA_saponin	1.00075701035747	2.15977573132535	1.11088151234117
737	SPRI	20240910_MET063_SPRINGFIELD006.nd2_ZP-1.tif_lp.tif	0.00651878599432686	Rep 2	MET063	LEG151_EEAA	saponin	1	111	1.02369727892801	LEG151_EEAA_saponin	0.30011203355773	1.41475698333809	0.500554258680525
738	SPRI	20240910_MET063_SPRINGFIELD006.nd2_ZP-2.tif_lp.tif	0.00438753180547592	Rep 2	MET063	LEG151_EEAA	saponin	1	96	0.81931793410331	LEG151_EEAA_saponin	0.398114880777622	1.94518517288569	0.959907499832467
739	SPRI	20240910_MET063_SPRINGFIELD006.nd2_ZP-3.tif_lp.tif	0.00379292518953357	Rep 2	MET063	LEG151_EEAA	saponin	1	152	1.03744565183297	LEG151_EEAA_saponin	0.460921023023866	1.7994819301579	0.84758161523709
740	SPRI	20240910_MET063_SPRINGFIELD006.nd2_ZP-4.tif_lp.tif	0.00527351777037031	Rep 2	MET063	LEG151_EEAA	saponin	1	71	1.2423743144609	LEG151_EEAA_saponin	0.867954552764611	3.31813232515394	1.73037142126567
740	SPRI	20240910_MET063_SPRINGFIELD006.nd2_ZP-4.tif_lp.tif	0.00527351777037031	Rep 2	MET063	LEG151_EEAA	saponin	2	169	1.34258031938225	LEG151_EEAA_saponin	0.451355816189668	1.50644457661656	0.591147595925202
741	SPRI	20240910_MET063_SPRINGFIELD006.nd2_ZP-5.tif_lp.tif	0.00318980875728399	Rep 2	MET063	LEG151_EEAA	saponin	1	143	0.901777692371979	LEG151_EEAA_saponin	0.445635040080368	1.97696419714654	0.98328674407327
742	SPRI	20240910_MET063_SPRINGFIELD006.nd2_ZP-6.tif_lp.tif	0.00313478144520022	Rep 2	MET063	LEG151_EEAA	saponin	1	137	0.616083015687764	LEG151_EEAA_saponin	0.186617957695334	1.43453583527306	0.520584007649967
742	SPRI	20240910_MET063_SPRINGFIELD006.nd2_ZP-6.tif_lp.tif	0.00313478144520022	Rep 2	MET063	LEG151_EEAA	saponin	2	67	0.363286801846698	LEG151_EEAA_saponin	0.153256445018283	1.72968711443692	0.790511090304307
742	SPRI	20240910_MET063_SPRINGFIELD006.nd2_ZP-6.tif_lp.tif	0.00313478144520022	Rep 2	MET063	LEG151_EEAA	saponin	3	77	0.3217364824377	LEG151_EEAA_saponin	0.0803583111572833	1.33291457438348	0.414584322015395
743	SPRI	20240910_MET063_SPRINGFIELD006.nd2_ZP-7.tif_lp.tif	0.00320006530807714	Rep 2	MET063	LEG151_EEAA	saponin	1	91	0.700602740282193	LEG151_EEAA_saponin	0.409396797247173	2.40586690292217	1.26655683212103
744	SPRI	20240910_MET063_SPRINGFIELD007.nd2_ZP-1.tif_lp.tif	0.00347460485072485	Rep 2	MET063	LEG151_EEAA	saponin	1	75	0.730571460910141	LEG151_EEAA_saponin	0.469976097105778	2.80347067670245	1.48721397981058
744	SPRI	20240910_MET063_SPRINGFIELD007.nd2_ZP-1.tif_lp.tif	0.00347460485072485	Rep 2	MET063	LEG151_EEAA	saponin	2	82	0.356801714980975	LEG151_EEAA_saponin	0.0718841172215373	1.25229791977339	0.324577818061533
745	SPRI	20240910_MET063_SPRINGFIELD007.nd2_ZP-10.tif_lp.tif	0.0036483796857399	Rep 2	MET063	LEG151_EEAA	saponin	1	80	0.63152514770627	LEG151_EEAA_saponin	0.339654772847078	2.16371787650918	1.11351240087676
745	SPRI	20240910_MET063_SPRINGFIELD007.nd2_ZP-10.tif_lp.tif	0.0036483796857399	Rep 2	MET063	LEG151_EEAA	saponin	2	132	1.08082705014385	LEG151_EEAA_saponin	0.599240931626186	2.24430690292872	1.16626997410103
746	SPRI	20240910_MET063_SPRINGFIELD007.nd2_ZP-11.tif_lp.tif	0.0033108614062558	Rep 2	MET063	LEG151_EEAA	saponin	1	127	0.465018698014319	LEG151_EEAA_saponin	0.0445392994198323	1.10592504548073	0.145253609643458
747	SPRI	20240910_MET063_SPRINGFIELD007.nd2_ZP-12.tif_lp.tif	0.0032069204326622	Rep 2	MET063	LEG151_EEAA	saponin	1	206	1.22931259707548	LEG151_EEAA_saponin	0.568686987947064	1.86083097610666	0.895947017779047
748	SPRI	20240910_MET063_SPRINGFIELD007.nd2_ZP-13.tif_lp.tif	0.0039775050724402	Rep 2	MET063	LEG151_EEAA	saponin	1	71	1.03172351792455	LEG151_EEAA_saponin	0.749320657781293	3.65337488933784	1.86922980276592
748	SPRI	20240910_MET063_SPRINGFIELD007.nd2_ZP-13.tif_lp.tif	0.0039775050724402	Rep 2	MET063	LEG151_EEAA	saponin	2	101	1.05386435333639	LEG151_EEAA_saponin	0.652136341019934	2.62332802549555	1.39139821597768
749	SPRI	20240910_MET063_SPRINGFIELD007.nd2_ZP-2.tif_lp.tif	0.00461060334609842	Rep 2	MET063	LEG151_EEAA	saponin	1	84	0.95120166009292	LEG151_EEAA_saponin	0.563910979020653	2.45604066036236	1.29633444508007
749	SPRI	20240910_MET063_SPRINGFIELD007.nd2_ZP-2.tif_lp.tif	0.00461060334609842	Rep 2	MET063	LEG151_EEAA	saponin	2	118	0.626123455818743	LEG151_EEAA_saponin	0.0820722609791292	1.15085393021391	0.202704733966276
749	SPRI	20240910_MET063_SPRINGFIELD007.nd2_ZP-2.tif_lp.tif	0.00461060334609842	Rep 2	MET063	LEG151_EEAA	saponin	3	29	0.140276191290468	LEG151_EEAA_saponin	0.00656869425361387	1.04912734438371	0.0691898046648368
750	SPRI	20240910_MET063_SPRINGFIELD007.nd2_ZP-3.tif_lp.tif	0.00257832425943709	Rep 2	MET063	LEG151_EEAA	saponin	1	146	1.10081636765972	LEG151_EEAA_saponin	0.724381025781903	2.92431726035178	1.54809983834463
750	SPRI	20240910_MET063_SPRINGFIELD007.nd2_ZP-3.tif_lp.tif	0.00257832425943709	Rep 2	MET063	LEG151_EEAA	saponin	2	54	0.535225455416366	LEG151_EEAA_saponin	0.395995945406764	3.84419549691334	1.94268170636547
750	SPRI	20240910_MET063_SPRINGFIELD007.nd2_ZP-3.tif_lp.tif	0.00257832425943709	Rep 2	MET063	LEG151_EEAA	saponin	3	49	0.693156331777573	LEG151_EEAA_saponin	0.566818443065155	5.48652774588788	2.45589340085114
750	SPRI	20240910_MET063_SPRINGFIELD007.nd2_ZP-3.tif_lp.tif	0.00257832425943709	Rep 2	MET063	LEG151_EEAA	saponin	4	170	1.61152057955042	LEG151_EEAA_saponin	1.17320545544611	3.67662553931616	1.87838224695684
751	SPRI	20240910_MET063_SPRINGFIELD007.nd2_ZP-4.tif_lp.tif	0.00258398861304123	Rep 2	MET063	LEG151_EEAA	saponin	1	79	0.684428177075461	LEG151_EEAA_saponin	0.480293076645203	3.35281965537963	1.74537488417948
752	SPRI	20240910_MET063_SPRINGFIELD007.nd2_ZP-5.tif_lp.tif	0.00263995405120935	Rep 2	MET063	LEG151_EEAA	saponin	1	78	0.262058444786817	LEG151_EEAA_saponin	0.0561420287924872	1.27264474530303	0.347829751747008
753	SPRI	20240910_MET063_SPRINGFIELD007.nd2_ZP-6.tif_lp.tif	0.00342357193582385	Rep 2	MET063	LEG151_EEAA	saponin	1	106	0.451606017537415	LEG151_EEAA_saponin	0.088707392340087	1.24444124662046	0.315498118458595
754	SPRI	20240910_MET063_SPRINGFIELD007.nd2_ZP-7.tif_lp.tif	0.00382631171121834	Rep 2	MET063	LEG151_EEAA	saponin	1	90	0.390112161403522	LEG151_EEAA_saponin	0.0457441073938716	1.13283493303531	0.179937659357472
755	SPRI	20240910_MET063_SPRINGFIELD007.nd2_ZP-8.tif_lp.tif	0.00322672725825565	Rep 2	MET063	LEG151_EEAA	saponin	1	78	0.437705051153898	LEG151_EEAA_saponin	0.186020325009957	1.73910057181448	0.798341365802943
756	SPRI	20240910_MET063_SPRINGFIELD007.nd2_ZP-9.tif_lp.tif	0.00281501056344276	Rep 2	MET063	LEG151_EEAA	saponin	1	117	0.480979636777192	LEG151_EEAA_saponin	0.15162340085439	1.46036292717994	0.546326950047769
757	SPRI	20240910_MET063_SPRINGFIELD008.nd2_ZP-1.tif_lp.tif	0.00287103217579275	Rep 2	MET063	LEG151_EEAA	saponin	1	133	0.496940572746098	LEG151_EEAA_saponin	0.115093293365662	1.30141184599352	0.38007759091585
757	SPRI	20240910_MET063_SPRINGFIELD008.nd2_ZP-1.tif_lp.tif	0.00287103217579275	Rep 2	MET063	LEG151_EEAA	saponin	2	107	0.486839100020006	LEG151_EEAA_saponin	0.179638657210182	1.58476041104338	0.664264745773673
757	SPRI	20240910_MET063_SPRINGFIELD008.nd2_ZP-1.tif_lp.tif	0.00287103217579275	Rep 2	MET063	LEG151_EEAA	saponin	3	144	3.13949800934643	LEG151_EEAA_saponin	2.72606937603227	7.59380883752381	2.92482368178191
758	SPRI	20240910_MET063_SPRINGFIELD008.nd2_ZP-10.tif_lp.tif	0.00295825092739723	Rep 2	MET063	LEG151_EEAA	saponin	1	75	3.42946516629308	LEG151_EEAA_saponin	3.20759634673829	15.4571749792275	3.95020476499893
759	SPRI	20240910_MET063_SPRINGFIELD008.nd2_ZP-11.tif_lp.tif	0.00246935814968186	Rep 2	MET063	LEG151_EEAA	saponin	1	107	0.402410929324105	LEG151_EEAA_saponin	0.138189607308146	1.52300702401224	0.606922595458991
759	SPRI	20240910_MET063_SPRINGFIELD008.nd2_ZP-11.tif_lp.tif	0.00246935814968186	Rep 2	MET063	LEG151_EEAA	saponin	2	217	0.700846876949072	LEG151_EEAA_saponin	0.164996158468108	1.30791441119243	0.387268135187441
760	SPRI	20240910_MET063_SPRINGFIELD008.nd2_ZP-12.tif_lp.tif	0.00240659653886071	Rep 2	MET063	LEG151_EEAA	saponin	1	89	0.568703757133335	LEG151_EEAA_saponin	0.354516665174731	2.65517287681954	1.40880579715396
761	SPRI	20240910_MET063_SPRINGFIELD008.nd2_ZP-13.tif_lp.tif	0.00240445632642416	Rep 2	MET063	LEG151_EEAA	saponin	1	103	0.477592135546729	LEG151_EEAA_saponin	0.22993313392504	1.92842631367898	0.947424020780822
762	SPRI	20240910_MET063_SPRINGFIELD008.nd2_ZP-14.tif_lp.tif	0.00236678001549232	Rep 2	MET063	LEG151_EEAA	saponin	1	104	0.533699556719512	LEG151_EEAA_saponin	0.287554435108311	2.16823129878039	1.11651866619557
763	SPRI	20240910_MET063_SPRINGFIELD008.nd2_ZP-15.tif_lp.tif	0.00223747137129273	Rep 2	MET063	LEG151_EEAA	saponin	1	125	0.808896022383124	LEG151_EEAA_saponin	0.529212100971532	2.89217920823102	1.53215694883674
764	SPRI	20240910_MET063_SPRINGFIELD008.nd2_ZP-2.tif_lp.tif	0.00277825054771607	Rep 2	MET063	LEG151_EEAA	saponin	1	82	0.513405061559752	LEG151_EEAA_saponin	0.285588516647034	2.25358988635549	1.17222499432356
765	SPRI	20240910_MET063_SPRINGFIELD008.nd2_ZP-3.tif_lp.tif	0.00422395631067633	Rep 2	MET063	LEG151_EEAA	saponin	1	110	0.45708400872536	LEG151_EEAA_saponin	-0.00755118544903571	0.98374814145869	-0.0236390898691331
766	SPRI	20240910_MET063_SPRINGFIELD008.nd2_ZP-4.tif_lp.tif	0.00376396235494327	Rep 2	MET063	LEG151_EEAA	saponin	1	111	0.481818882049993	LEG151_EEAA_saponin	0.0640190606512898	1.15322902828672	0.205679056928308
767	SPRI	20240910_MET063_SPRINGFIELD008.nd2_ZP-5.tif_lp.tif	0.00890476240052117	Rep 2	MET063	LEG151_EEAA	saponin	1	140	1.3691615331918	LEG151_EEAA_saponin	0.122494797118836	1.09825785318111	0.135216815574486
768	SPRI	20240910_MET063_SPRINGFIELD008.nd2_ZP-6.tif_lp.tif	0.0048486617351657	Rep 2	MET063	LEG151_EEAA	saponin	1	164	1.2953078688588	LEG151_EEAA_saponin	0.500127344291625	1.62894818074657	0.703940710328108
769	SPRI	20240910_MET063_SPRINGFIELD008.nd2_ZP-7.tif_lp.tif	0.00288496050728354	Rep 2	MET063	LEG151_EEAA	saponin	1	105	1.57535669393837	LEG151_EEAA_saponin	1.2724358406736	5.20055544859241	2.37866571943339
769	SPRI	20240910_MET063_SPRINGFIELD008.nd2_ZP-7.tif_lp.tif	0.00288496050728354	Rep 2	MET063	LEG151_EEAA	saponin	2	68	0.914732588455081	LEG151_EEAA_saponin	0.718555273959801	4.66278474047052	2.2211918285575
770	SPRI	20240910_MET063_SPRINGFIELD008.nd2_ZP-8.tif_lp.tif	0.00278612186125125	Rep 2	MET063	LEG151_EEAA	saponin	1	98	0.362508588237688	LEG151_EEAA_saponin	0.0894686458350659	1.32767603541	0.408903159391579
771	SPRI	20240910_MET063_SPRINGFIELD008.nd2_ZP-9.tif_lp.tif	0.0025907468971731	Rep 2	MET063	LEG151_EEAA	saponin	1	116	0.345662623876706	LEG151_EEAA_saponin	0.0451359838046257	1.15018962642979	0.201871731219458
771	SPRI	20240910_MET063_SPRINGFIELD008.nd2_ZP-9.tif_lp.tif	0.0025907468971731	Rep 2	MET063	LEG151_EEAA	saponin	2	45	0.805157555732876	LEG151_EEAA_saponin	0.688573945360086	6.90626712587037	2.78790613693027
771	SPRI	20240910_MET063_SPRINGFIELD008.nd2_ZP-9.tif_lp.tif	0.0025907468971731	Rep 2	MET063	LEG151_EEAA	saponin	3	95	0.322835128521547	LEG151_EEAA_saponin	0.0767141732901019	1.31169297721099	0.391430073546139
771	SPRI	20240910_MET063_SPRINGFIELD008.nd2_ZP-9.tif_lp.tif	0.0025907468971731	Rep 2	MET063	LEG151_EEAA	saponin	4	192	1.05258260574192	LEG151_EEAA_saponin	0.555159201484682	2.11606972396818	1.0813871646759
771	SPRI	20240910_MET063_SPRINGFIELD008.nd2_ZP-9.tif_lp.tif	0.0025907468971731	Rep 2	MET063	LEG151_EEAA	saponin	5	323	2.60531015717424	LEG151_EEAA_saponin	1.76849890938733	3.1133785116589	1.63848098435511
772	SPRI	20240910_MET063_SPRINGFIELD009.nd2_ZP-1.tif_lp.tif	0.00451633215194593	Rep 2	MET063	LEG151_EEAA	saponin	1	135	0.467963685514405	LEG151_EEAA_saponin	-0.141741154998295	0.767524963588766	-0.381714420287253
772	SPRI	20240910_MET063_SPRINGFIELD009.nd2_ZP-1.tif_lp.tif	0.00451633215194593	Rep 2	MET063	LEG151_EEAA	saponin	2	101	0.429083705879748	LEG151_EEAA_saponin	-0.0270658414667909	0.940664543844809	-0.088247768549292
772	SPRI	20240910_MET063_SPRINGFIELD009.nd2_ZP-1.tif_lp.tif	0.00451633215194593	Rep 2	MET063	LEG151_EEAA	saponin	3	69	0.926039529033005	LEG151_EEAA_saponin	0.614412610548736	2.97162881030045	1.57125391837207
772	SPRI	20240910_MET063_SPRINGFIELD009.nd2_ZP-1.tif_lp.tif	0.00451633215194593	Rep 2	MET063	LEG151_EEAA	saponin	4	60	0.948668653611094	LEG151_EEAA_saponin	0.677688724494338	3.5008816213925	1.80771827938499
773	SPRI	20240910_MET063_SPRINGFIELD009.nd2_ZP-2.tif_lp.tif	0.00331757202043674	Rep 2	MET063	LEG151_EEAA	saponin	1	139	0.566796377766877	LEG151_EEAA_saponin	0.10565386692617	1.22911326638169	0.297617870403526
774	SPRI	20240910_MET063_SPRINGFIELD009.nd2_ZP-3.tif_lp.tif	0.00276210816124503	Rep 2	MET063	LEG151_EEAA	saponin	1	25	0.0681315327528864	LEG151_EEAA_saponin	-0.000921171278239222	0.986659881156513	-0.0193752466123811
774	SPRI	20240910_MET063_SPRINGFIELD009.nd2_ZP-3.tif_lp.tif	0.00276210816124503	Rep 2	MET063	LEG151_EEAA	saponin	2	175	0.480308232130483	LEG151_EEAA_saponin	-0.00306069608739662	0.99366799165457	-0.00916420165621138
774	SPRI	20240910_MET063_SPRINGFIELD009.nd2_ZP-3.tif_lp.tif	0.00276210816124503	Rep 2	MET063	LEG151_EEAA	saponin	3	155	1.18254369171336	LEG151_EEAA_saponin	0.754416926720384	2.76213446205063	1.46578355240257
775	SPRI	20240910_MET063_SPRINGFIELD009.nd2_ZP-4.tif_lp.tif	0.00285093413343627	Rep 2	MET063	LEG151_EEAA	saponin	1	157	1.187991166953	LEG151_EEAA_saponin	0.740394508003503	2.65415557332623	1.4082529367549
776	SPRI	20240910_MET063_SPRINGFIELD009.nd2_ZP-5.tif_lp.tif	0.00262930799683238	Rep 2	MET063	LEG151_EEAA	saponin	1	73	0.176943617872894	LEG151_EEAA_saponin	-0.0149958658958702	0.921871906699844	-0.117361791529041
777	SPRI	20240910_MET063_SPRINGFIELD009.nd2_ZP-6.tif_lp.tif	0.00347424585262812	Rep 2	MET063	LEG151_EEAA	saponin	1	135	1.39890136616305	LEG151_EEAA_saponin	0.92987817605825	2.98258464757465	1.57656308306827
778	SPRI	20240910_MET063_SPRINGFIELD009.nd2_ZP-7.tif_lp.tif	0.00396484150967095	Rep 2	MET063	LEG151_EEAA	saponin	1	111	0.393255516188219	LEG151_EEAA_saponin	-0.0468418913852567	0.893564718675522	-0.162355871014113
779	SPRI	20240910_MET063_SPRINGFIELD009.nd2_ZP-8.tif_lp.tif	0.00384971035604486	Rep 2	MET063	LEG151_EEAA	saponin	1	114	1.74938583886251	LEG151_EEAA_saponin	1.31051885827339	3.98614139645279	1.99499288637948
780	SPRI	20240910_MET063_SPRINGFIELD009.nd2_ZP-9.tif_lp.tif	0.0035526680958471	Rep 2	MET063	LEG151_EEAA	saponin	1	93	0.356374460738152	LEG151_EEAA_saponin	0.0259763278243718	1.07862129121399	0.10918841701198
781	SPRI	20240910_MET063_SPRINGFIELD010.nd2_ZP-1.tif_lp.tif	0.00367854417428462	Rep 2	MET063	LEG151_EEAA	saponin	1	102	1.54532693652436	LEG151_EEAA_saponin	1.17011543074733	4.11854890570085	2.04213612010109
782	SPRI	20240910_MET063_SPRINGFIELD010.nd2_ZP-10.tif_lp.tif	0.00607098220287058	Rep 2	MET063	LEG151_EEAA	saponin	1	82	1.42285801982507	LEG151_EEAA_saponin	0.925037479189683	2.85817459040365	1.51509404555072
782	SPRI	20240910_MET063_SPRINGFIELD010.nd2_ZP-10.tif_lp.tif	0.00607098220287058	Rep 2	MET063	LEG151_EEAA	saponin	2	166	1.43559931637719	LEG151_EEAA_saponin	0.427816270700676	1.42451227229516	0.510468050656569
783	SPRI	20240910_MET063_SPRINGFIELD010.nd2_ZP-11.tif_lp.tif	0.0041886333641148	Rep 2	MET063	LEG151_EEAA	saponin	1	73	1.53208210971206	LEG151_EEAA_saponin	1.22631187413168	5.01056653471855	2.32497373528074
784	SPRI	20240910_MET063_SPRINGFIELD010.nd2_ZP-2.tif_lp.tif	0.00300348459139116	Rep 2	MET063	LEG151_EEAA	saponin	1	113	0.801480137975886	LEG151_EEAA_saponin	0.462086379148686	2.3615052343492	1.23970673327009
785	SPRI	20240910_MET063_SPRINGFIELD010.nd2_ZP-3.tif_lp.tif	0.00335910477909294	Rep 2	MET063	LEG151_EEAA	saponin	1	82	0.740627152845263	LEG151_EEAA_saponin	0.465180560959643	2.68882307737105	1.42697483003537
786	SPRI	20240910_MET063_SPRINGFIELD010.nd2_ZP-4.tif_lp.tif	0.00345404848859117	Rep 2	MET063	LEG151_EEAA	saponin	1	80	1.17241169512272	LEG151_EEAA_saponin	0.896087816035425	4.24288953598666	2.08504711842154
787	SPRI	20240910_MET063_SPRINGFIELD010.nd2_ZP-5.tif_lp.tif	0.00299496920216911	Rep 2	MET063	LEG151_EEAA	saponin	1	112	0.315526054706424	LEG151_EEAA_saponin	-0.0199104959365159	0.940643033985553	-0.0882807585479986
788	SPRI	20240910_MET063_SPRINGFIELD010.nd2_ZP-6.tif_lp.tif	0.00270645306694354	Rep 2	MET063	LEG151_EEAA	saponin	1	144	0.490547039080411	LEG151_EEAA_saponin	0.100817797440542	1.25868676678283	0.33191930272836
788	SPRI	20240910_MET063_SPRINGFIELD010.nd2_ZP-6.tif_lp.tif	0.00270645306694354	Rep 2	MET063	LEG151_EEAA	saponin	2	20	0.653604948893189	LEG151_EEAA_saponin	0.599475887554319	12.0749359535601	3.59394363179716
788	SPRI	20240910_MET063_SPRINGFIELD010.nd2_ZP-6.tif_lp.tif	0.00270645306694354	Rep 2	MET063	LEG151_EEAA	saponin	3	39	0.350331890396774	LEG151_EEAA_saponin	0.244780220785976	3.31905588692777	1.73077292200878
789	SPRI	20240910_MET063_SPRINGFIELD010.nd2_ZP-7.tif_lp.tif	0.00309698922293527	Rep 2	MET063	LEG151_EEAA	saponin	1	169	4.33667508326471	LEG151_EEAA_saponin	3.81328390458865	8.28572444463911	3.05062784192428
789	SPRI	20240910_MET063_SPRINGFIELD010.nd2_ZP-7.tif_lp.tif	0.00309698922293527	Rep 2	MET063	LEG151_EEAA	saponin	2	168	2.43512628180906	LEG151_EEAA_saponin	1.91483209235594	4.68028728971313	2.22659708936497
790	SPRI	20240910_MET063_SPRINGFIELD010.nd2_ZP-8.tif_lp.tif	0.00275382121920549	Rep 2	MET063	LEG151_EEAA	saponin	1	100	0.441596100805327	LEG151_EEAA_saponin	0.166213978884779	1.60357577944996	0.681292532172707
791	SPRI	20240910_MET063_SPRINGFIELD010.nd2_ZP-9.tif_lp.tif	0.00248029482688401	Rep 2	MET063	LEG151_EEAA	saponin	1	242	1.95361259183846	LEG151_EEAA_saponin	1.35338124373253	3.25476601314345	1.70255383100646
586	OXYG	20240825_MET062_OXYGEN_001.nd2_ZP-1-1.tif_lp.tif	0.00244570676426586	Rep 3	MET062	LEG151_EEAA	saponin	1	159	1.23999391193502	LEG151_EEAA_saponin	0.851126536416744	3.1887321745168	1.67298292897221
586	OXYG	20240825_MET062_OXYGEN_001.nd2_ZP-1-1.tif_lp.tif	0.00244570676426586	Rep 3	MET062	LEG151_EEAA	saponin	2	66	0.19411001750268	LEG151_EEAA_saponin	0.0326933710611334	1.20254026943233	0.266085206292669
586	OXYG	20240825_MET062_OXYGEN_001.nd2_ZP-1-1.tif_lp.tif	0.00244570676426586	Rep 3	MET062	LEG151_EEAA	saponin	3	71	0.37833219463937	LEG151_EEAA_saponin	0.204687014376493	2.17876588377878	1.12351118201721
586	OXYG	20240825_MET062_OXYGEN_001.nd2_ZP-1-1.tif_lp.tif	0.00244570676426586	Rep 3	MET062	LEG151_EEAA	saponin	4	73	0.19575799186714	LEG151_EEAA_saponin	0.0172213980757318	1.09645864587208	0.132851400228234
587	OXYG	20240825_MET062_OXYGEN_001.nd2_ZP-10-1.tif_lp.tif	0.00225535681879507	Rep 3	MET062	LEG151_EEAA	saponin	1	115	0.271442740457132	LEG151_EEAA_saponin	0.0120767062956989	1.04656240488368	0.065658339813353
588	OXYG	20240825_MET062_OXYGEN_001.nd2_ZP-11-1.tif_lp.tif	0.00213208159367896	Rep 3	MET062	LEG151_EEAA	saponin	1	77	0.260624097194523	LEG151_EEAA_saponin	0.0964538144812424	1.58752298459337	0.666777479770674
589	OXYG	20240825_MET062_OXYGEN_001.nd2_ZP-12-1.tif_lp.tif	0.0022729470776817	Rep 3	MET062	LEG151_EEAA	saponin	1	94	0.252628366462886	LEG151_EEAA_saponin	0.0389713411608068	1.18240140292933	0.241719886367661
589	OXYG	20240825_MET062_OXYGEN_001.nd2_ZP-12-1.tif_lp.tif	0.0022729470776817	Rep 3	MET062	LEG151_EEAA	saponin	2	78	0.244724194286391	LEG151_EEAA_saponin	0.0674343222272187	1.38036195437442	0.465046615779897
590	OXYG	20240825_MET062_OXYGEN_001.nd2_ZP-13-1.tif_lp.tif	0.00252070298456186	Rep 3	MET062	LEG151_EEAA	saponin	1	55	0.164965286152437	LEG151_EEAA_saponin	0.0263266220015352	1.18989379451088	0.250832809692647
590	OXYG	20240825_MET062_OXYGEN_001.nd2_ZP-13-1.tif_lp.tif	0.00252070298456186	Rep 3	MET062	LEG151_EEAA	saponin	2	34	0.108659494901076	LEG151_EEAA_saponin	0.0229555934259728	1.26784770624055	0.342381459478137
590	OXYG	20240825_MET062_OXYGEN_001.nd2_ZP-13-1.tif_lp.tif	0.00252070298456186	Rep 3	MET062	LEG151_EEAA	saponin	3	147	0.362935835728422	LEG151_EEAA_saponin	-0.00760750300217111	0.979469330016205	-0.0299277765918201
591	OXYG	20240825_MET062_OXYGEN_001.nd2_ZP-2-1.tif_lp.tif	0.00241427993642143	Rep 3	MET062	LEG151_EEAA	saponin	1	76	0.17459372850135	LEG151_EEAA_saponin	-0.00889154666667899	0.951540816239689	-0.0716625528140996
592	OXYG	20240825_MET062_OXYGEN_001.nd2_ZP-3-1.tif_lp.tif	0.00264371311345003	Rep 3	MET062	LEG151_EEAA	saponin	1	80	0.470359355211258	LEG151_EEAA_saponin	0.258862306135255	2.2239523306173	1.15312586489637
593	OXYG	20240825_MET062_OXYGEN_001.nd2_ZP-4-1.tif_lp.tif	0.00223824663592047	Rep 3	MET062	LEG151_EEAA	saponin	1	147	0.633752964437008	LEG151_EEAA_saponin	0.304730708956698	1.92617050634417	0.945735417495643
593	OXYG	20240825_MET062_OXYGEN_001.nd2_ZP-4-1.tif_lp.tif	0.00223824663592047	Rep 3	MET062	LEG151_EEAA	saponin	2	54	0.154116121120751	LEG151_EEAA_saponin	0.0332508027810453	1.27510623591451	0.350617450725033
594	OXYG	20240825_MET062_OXYGEN_001.nd2_ZP-5-1.tif_lp.tif	0.00298918326664311	Rep 3	MET062	LEG151_EEAA	saponin	1	225	1.53832305665128	LEG151_EEAA_saponin	0.865756821656581	2.28724395696641	1.1936102515105
594	OXYG	20240825_MET062_OXYGEN_001.nd2_ZP-5-1.tif_lp.tif	0.00298918326664311	Rep 3	MET062	LEG151_EEAA	saponin	2	61	0.228610668098554	LEG151_EEAA_saponin	0.0462704888333245	1.25375914962779	0.326260229311617
594	OXYG	20240825_MET062_OXYGEN_001.nd2_ZP-5-1.tif_lp.tif	0.00298918326664311	Rep 3	MET062	LEG151_EEAA	saponin	3	62	0.446036476176232	LEG151_EEAA_saponin	0.26070711364436	2.40672319854078	1.26707022446465
595	OXYG	20240825_MET062_OXYGEN_001.nd2_ZP-5-2.tif_lp.tif	0.00222225919774364	Rep 3	MET062	LEG151_EEAA	saponin	1	67	0.291096365079284	LEG151_EEAA_saponin	0.14220499883046	1.95509230933384	0.967236725729157
595	OXYG	20240825_MET062_OXYGEN_001.nd2_ZP-5-2.tif_lp.tif	0.00222225919774364	Rep 3	MET062	LEG151_EEAA	saponin	2	244	1.15512323263101	LEG151_EEAA_saponin	0.612891988381565	2.1303147778397	1.09106662053346
596	OXYG	20240825_MET062_OXYGEN_001.nd2_ZP-6-1.tif_lp.tif	0.00280808210372925	Rep 3	MET062	LEG151_EEAA	saponin	1	149	0.486854353686795	LEG151_EEAA_saponin	0.0684501202311367	1.16359805842737	0.218592794280708
596	OXYG	20240825_MET062_OXYGEN_001.nd2_ZP-6-1.tif_lp.tif	0.00280808210372925	Rep 3	MET062	LEG151_EEAA	saponin	2	68	0.483314265497029	LEG151_EEAA_saponin	0.29236468244344	2.53110929999459	1.33976980818169
596	OXYG	20240825_MET062_OXYGEN_001.nd2_ZP-6-1.tif_lp.tif	0.00280808210372925	Rep 3	MET062	LEG151_EEAA	saponin	3	142	0.49909209064208	LEG151_EEAA_saponin	0.100344431912526	1.25164895571358	0.323829992889256
596	OXYG	20240825_MET062_OXYGEN_001.nd2_ZP-6-1.tif_lp.tif	0.00280808210372925	Rep 3	MET062	LEG151_EEAA	saponin	4	72	0.220828564837575	LEG151_EEAA_saponin	0.0186466533690691	1.09222710990134	0.127272871149162
597	OXYG	20240825_MET062_OXYGEN_001.nd2_ZP-7-1.tif_lp.tif	0.00230306761858266	Rep 3	MET062	LEG151_EEAA	saponin	1	77	0.16678110929206	LEG151_EEAA_saponin	-0.0105550973388047	0.940479738800459	-0.0885312314652752
597	OXYG	20240825_MET062_OXYGEN_001.nd2_ZP-7-1.tif_lp.tif	0.00230306761858266	Rep 3	MET062	LEG151_EEAA	saponin	2	63	0.312794694444165	LEG151_EEAA_saponin	0.167701434473457	2.15581822689292	1.10823553884382
597	OXYG	20240825_MET062_OXYGEN_001.nd2_ZP-7-1.tif_lp.tif	0.00230306761858266	Rep 3	MET062	LEG151_EEAA	saponin	3	78	0.668085765559226	LEG151_EEAA_saponin	0.488446491309779	3.71904066274238	1.8949305219795
598	OXYG	20240825_MET062_OXYGEN_001.nd2_ZP-8-1.tif_lp.tif	0.00297011219656706	Rep 3	MET062	LEG151_EEAA	saponin	1	85	0.343465329846367	LEG151_EEAA_saponin	0.0910057931381675	1.36047674936263	0.444112301044876
598	OXYG	20240825_MET062_OXYGEN_001.nd2_ZP-8-1.tif_lp.tif	0.00297011219656706	Rep 3	MET062	LEG151_EEAA	saponin	2	151	0.447013046359643	LEG151_EEAA_saponin	-0.00147389532198205	0.996713627120432	-0.00474904169805879
598	OXYG	20240825_MET062_OXYGEN_001.nd2_ZP-8-1.tif_lp.tif	0.00297011219656706	Rep 3	MET062	LEG151_EEAA	saponin	3	100	0.346883345628157	LEG151_EEAA_saponin	0.0498721259714517	1.16791327286927	0.223933146266797
598	OXYG	20240825_MET062_OXYGEN_001.nd2_ZP-8-1.tif_lp.tif	0.00297011219656706	Rep 3	MET062	LEG151_EEAA	saponin	4	64	0.204226749017835	LEG151_EEAA_saponin	0.0141395684375431	1.07438465021354	0.103510598170066
598	OXYG	20240825_MET062_OXYGEN_001.nd2_ZP-8-1.tif_lp.tif	0.00297011219656706	Rep 3	MET062	LEG151_EEAA	saponin	5	80	0.316426340956241	LEG151_EEAA_saponin	0.0788173652308765	1.33171038674051	0.413280366911444
598	OXYG	20240825_MET062_OXYGEN_001.nd2_ZP-8-1.tif_lp.tif	0.00297011219656706	Rep 3	MET062	LEG151_EEAA	saponin	6	23	0.11737239966169	LEG151_EEAA_saponin	0.0490598191406477	1.71816667978947	0.780869999480664
598	OXYG	20240825_MET062_OXYGEN_001.nd2_ZP-8-1.tif_lp.tif	0.00297011219656706	Rep 3	MET062	LEG151_EEAA	saponin	7	68	0.377920200582594	LEG151_EEAA_saponin	0.175952571216034	1.87119194183683	0.903957553946479
598	OXYG	20240825_MET062_OXYGEN_001.nd2_ZP-8-1.tif_lp.tif	0.00297011219656706	Rep 3	MET062	LEG151_EEAA	saponin	8	86	0.347615785431117	LEG151_EEAA_saponin	0.09218613652635	1.3609061709227	0.444567602175559
598	OXYG	20240825_MET062_OXYGEN_001.nd2_ZP-8-1.tif_lp.tif	0.00297011219656706	Rep 3	MET062	LEG151_EEAA	saponin	9	138	0.447119862772524	LEG151_EEAA_saponin	0.0372443796462707	1.09086754680274	0.125475940184505
599	OXYG	20240825_MET062_OXYGEN_001.nd2_ZP-9-1.tif_lp.tif	0.00263870089179429	Rep 3	MET062	LEG151_EEAA	saponin	1	66	0.210421911906451	LEG151_EEAA_saponin	0.0362676530480276	1.20825016445628	0.272919191132483
599	OXYG	20240825_MET062_OXYGEN_001.nd2_ZP-9-1.tif_lp.tif	0.00263870089179429	Rep 3	MET062	LEG151_EEAA	saponin	2	104	0.572793171275407	LEG151_EEAA_saponin	0.298368278528801	2.08724932181828	1.06160294063534
600	OXYG	20240825_MET062_OXYGEN_002.nd2_ZP-1-1.tif_lp.tif	0.00233631519803318	Rep 3	MET062	LEG151_EEAA	saponin	1	140	1.0062409567181	LEG151_EEAA_saponin	0.679156828993457	3.07639800108308	1.6212421603364
600	OXYG	20240825_MET062_OXYGEN_002.nd2_ZP-1-1.tif_lp.tif	0.00233631519803318	Rep 3	MET062	LEG151_EEAA	saponin	2	70	0.176638437435031	LEG151_EEAA_saponin	0.0130963735727084	1.08007954200537	0.111137562973054
601	OXYG	20240825_MET062_OXYGEN_002.nd2_ZP-2-1.tif_lp.tif	0.00225057448110273	Rep 3	MET062	LEG151_EEAA	saponin	1	129	0.305195696884766	LEG151_EEAA_saponin	0.0148715888225143	1.05122409200453	0.0720702449064139
602	OXYG	20240825_MET062_OXYGEN_002.nd2_ZP-3-1.tif_lp.tif	0.00305441573506326	Rep 3	MET062	LEG151_EEAA	saponin	1	70	0.337026020744815	LEG151_EEAA_saponin	0.123216919290387	1.57629407940171	0.656536714563068
603	OXYG	20240825_MET062_OXYGEN_002.nd2_ZP-4-1.tif_lp.tif	0.00260830737325017	Rep 3	MET062	LEG151_EEAA	saponin	1	74	0.194171053590253	LEG151_EEAA_saponin	0.00115630796974006	1.00599077529555	0.00861707602178997
604	OXYG	20240825_MET062_OXYGEN_002.nd2_ZP-5-1.tif_lp.tif	0.00268950541934764	Rep 3	MET062	LEG151_EEAA	saponin	1	48	0.150759136769921	LEG151_EEAA_saponin	0.0216628766412337	1.16780406047116	0.223798232522718
605	OXYG	20240825_MET062_OXYGEN_002.nd2_ZP-6-1.tif_lp.tif	0.00217984353634629	Rep 3	MET062	LEG151_EEAA	saponin	1	64	0.303898685146123	LEG151_EEAA_saponin	0.164388698819961	2.17832925906561	1.12322203693781
605	OXYG	20240825_MET062_OXYGEN_002.nd2_ZP-6-1.tif_lp.tif	0.00217984353634629	Rep 3	MET062	LEG151_EEAA	saponin	2	100	0.364370187046006	LEG151_EEAA_saponin	0.146385833411378	1.67154284686294	0.741180336208335
606	OXYG	20240825_MET062_OXYGEN_002.nd2_ZP-7-1.tif_lp.tif	0.00212472273627254	Rep 3	MET062	LEG151_EEAA	saponin	1	90	0.522240030113608	LEG151_EEAA_saponin	0.331014983849079	2.73102315996396	1.44944154867789
607	OXYG	20240825_MET062_OXYGEN_002.nd2_ZP-8-1.tif_lp.tif	0.00263517830900089	Rep 3	MET062	LEG151_EEAA	saponin	1	93	0.270191500661895	LEG151_EEAA_saponin	0.0251199179248115	1.10250032926813	0.140779086652115
608	OXYG	20240825_MET062_OXYGEN_003.nd2_ZP-1-1.tif_lp.tif	0.00207139236858624	Rep 3	MET062	LEG151_EEAA	saponin	1	108	1.15947204944678	LEG151_EEAA_saponin	0.935761673639462	5.18291583598901	2.37376396636642
608	OXYG	20240825_MET062_OXYGEN_003.nd2_ZP-1-1.tif_lp.tif	0.00207139236858624	Rep 3	MET062	LEG151_EEAA	saponin	2	106	1.15910583361983	LEG151_EEAA_saponin	0.939538242549691	5.279038805183	2.40027527101694
609	OXYG	20240825_MET062_OXYGEN_003.nd2_ZP-10-1.tif_lp.tif	0.00240862238044729	Rep 3	MET062	LEG151_EEAA	saponin	1	88	0.277393760625273	LEG151_EEAA_saponin	0.0654349911459119	1.30871565874175	0.388151680718262
609	OXYG	20240825_MET062_OXYGEN_003.nd2_ZP-10-1.tif_lp.tif	0.00240862238044729	Rep 3	MET062	LEG151_EEAA	saponin	2	87	0.240421149181202	LEG151_EEAA_saponin	0.0308710020822882	1.147320355102	0.198268277305519
610	OXYG	20240825_MET062_OXYGEN_003.nd2_ZP-11-1.tif_lp.tif	0.00240058614109752	Rep 3	MET062	LEG151_EEAA	saponin	1	61	0.142504005460069	LEG151_EEAA_saponin	-0.0039317491468803	0.973150347349027	-0.0392653827704547
610	OXYG	20240825_MET062_OXYGEN_003.nd2_ZP-11-1.tif_lp.tif	0.00240058614109752	Rep 3	MET062	LEG151_EEAA	saponin	2	69	0.415609983028844	LEG151_EEAA_saponin	0.249969539293115	2.50910933136553	1.32717533578588
610	OXYG	20240825_MET062_OXYGEN_003.nd2_ZP-11-1.tif_lp.tif	0.00240058614109752	Rep 3	MET062	LEG151_EEAA	saponin	3	79	0.236926833167672	LEG151_EEAA_saponin	0.0472805280209679	1.24930898592721	0.321130336301283
610	OXYG	20240825_MET062_OXYGEN_003.nd2_ZP-11-1.tif_lp.tif	0.00240058614109752	Rep 3	MET062	LEG151_EEAA	saponin	4	120	0.293278400786221	LEG151_EEAA_saponin	0.00520806385451833	1.01807913966426	0.0258497126546859
611	OXYG	20240825_MET062_OXYGEN_003.nd2_ZP-11-2.tif_lp.tif	0.00215463288650697	Rep 3	MET062	LEG151_EEAA	saponin	1	136	0.3678797588218	LEG151_EEAA_saponin	0.0748496862568523	1.25543346319945	0.328185569146338
612	OXYG	20240825_MET062_OXYGEN_003.nd2_ZP-11-3.tif_lp.tif	0.00225312770212461	Rep 3	MET062	LEG151_EEAA	saponin	1	99	0.218142976984382	LEG151_EEAA_saponin	-0.00491666552595427	0.977958067758821	-0.03215548731039
613	OXYG	20240825_MET062_OXYGEN_003.nd2_ZP-12-1.tif_lp.tif	0.00227860660504197	Rep 3	MET062	LEG151_EEAA	saponin	1	53	0.341832614736632	LEG151_EEAA_saponin	0.221066464669407	2.83053334519939	1.50107391948019
613	OXYG	20240825_MET062_OXYGEN_003.nd2_ZP-12-1.tif_lp.tif	0.00227860660504197	Rep 3	MET062	LEG151_EEAA	saponin	2	196	0.910811028443277	LEG151_EEAA_saponin	0.46420413385505	2.03940207703925	1.02814623703411
614	OXYG	20240825_MET062_OXYGEN_003.nd2_ZP-13-1.tif_lp.tif	0.00246795838655427	Rep 3	MET062	LEG151_EEAA	saponin	1	181	0.51461051334627	LEG151_EEAA_saponin	0.067910045379946	1.15202591053714	0.204173165203023
615	OXYG	20240825_MET062_OXYGEN_003.nd2_ZP-13-2.tif_lp.tif	0.00299688944931913	Rep 3	MET062	LEG151_EEAA	saponin	1	67	0.417959878221154	LEG151_EEAA_saponin	0.217168285116773	2.08156064583778	1.05766559171131
615	OXYG	20240825_MET062_OXYGEN_003.nd2_ZP-13-2.tif_lp.tif	0.00299688944931913	Rep 3	MET062	LEG151_EEAA	saponin	2	39	0.103639276698232	LEG151_EEAA_saponin	-0.0132394118252143	0.886725184954841	-0.173441043049171
616	OXYG	20240825_MET062_OXYGEN_003.nd2_ZP-2-1.tif_lp.tif	0.00223271281071057	Rep 3	MET062	LEG151_EEAA	saponin	1	156	0.333485923474655	LEG151_EEAA_saponin	-0.0148172749961949	0.957458688116429	-0.0627178550929457
617	OXYG	20240825_MET062_OXYGEN_003.nd2_ZP-3-1.tif_lp.tif	0.00224086383863681	Rep 3	MET062	LEG151_EEAA	saponin	1	105	0.642862599343061	LEG151_EEAA_saponin	0.407571896286197	2.73220569699983	1.45006610254104
617	OXYG	20240825_MET062_OXYGEN_003.nd2_ZP-3-1.tif_lp.tif	0.00224086383863681	Rep 3	MET062	LEG151_EEAA	saponin	2	141	0.914976744912565	LEG151_EEAA_saponin	0.599014943664775	2.89584608423916	1.53398492444947
618	OXYG	20240825_MET062_OXYGEN_003.nd2_ZP-4-1.tif_lp.tif	0.00279697818389078	Rep 3	MET062	LEG151_EEAA	saponin	1	92	0.32135500269942	LEG151_EEAA_saponin	0.0640330097814681	1.24884390586033	0.320593164444378
618	OXYG	20240825_MET062_OXYGEN_003.nd2_ZP-4-1.tif_lp.tif	0.00279697818389078	Rep 3	MET062	LEG151_EEAA	saponin	2	72	0.433813997777179	LEG151_EEAA_saponin	0.232431568537043	2.15417998190836	1.10713879220296
619	OXYG	20240825_MET062_OXYGEN_003.nd2_ZP-5-1.tif_lp.tif	0.00261046428601574	Rep 3	MET062	LEG151_EEAA	saponin	1	118	1.16878005629405	LEG151_EEAA_saponin	0.860745270544196	3.79431191009437	1.92383827986962
619	OXYG	20240825_MET062_OXYGEN_003.nd2_ZP-5-1.tif_lp.tif	0.00261046428601574	Rep 3	MET062	LEG151_EEAA	saponin	2	100	0.742565051885322	LEG151_EEAA_saponin	0.481518623283747	2.84457081394771	1.50821099653963
620	OXYG	20240825_MET062_OXYGEN_003.nd2_ZP-6-1.tif_lp.tif	0.00217784462261255	Rep 3	MET062	LEG151_EEAA	saponin	1	84	0.207888914272189	LEG151_EEAA_saponin	0.0249499659727349	1.13638411177424	0.184450565903775
620	OXYG	20240825_MET062_OXYGEN_003.nd2_ZP-6-1.tif_lp.tif	0.00217784462261255	Rep 3	MET062	LEG151_EEAA	saponin	2	94	0.219897764502093	LEG151_EEAA_saponin	0.0151803699765135	1.07415280959243	0.103199246544217
621	OXYG	20240825_MET062_OXYGEN_003.nd2_ZP-7-1.tif_lp.tif	0.00261875018504862	Rep 3	MET062	LEG151_EEAA	saponin	1	89	0.274662395240739	LEG151_EEAA_saponin	0.0415936287714118	1.17846075817665	0.23690371876921
622	OXYG	20240825_MET062_OXYGEN_003.nd2_ZP-8-1.tif_lp.tif	0.00316864474857245	Rep 3	MET062	LEG151_EEAA	saponin	1	65	0.365880833705887	LEG151_EEAA_saponin	0.159918925048678	1.77644903415047	0.828996298726489
623	OXYG	20240825_MET062_OXYGEN_003.nd2_ZP-9-1.tif_lp.tif	0.00261292355529811	Rep 3	MET062	LEG151_EEAA	saponin	1	68	0.252826735610142	LEG151_EEAA_saponin	0.075147933849871	1.42294259700863	0.508877463212685
624	OXYG	20240825_MET062_OXYGEN_004.nd2_ZP-1-1.tif_lp.tif	0.00244601548860098	Rep 3	MET062	LEG151_EEAA	saponin	1	126	0.458289467496797	LEG151_EEAA_saponin	0.150091515933074	1.4869971236718	0.572401856759231
624	OXYG	20240825_MET062_OXYGEN_004.nd2_ZP-1-1.tif_lp.tif	0.00244601548860098	Rep 3	MET062	LEG151_EEAA	saponin	2	84	0.206515602301806	LEG151_EEAA_saponin	0.00105030125932407	1.00511181817073	0.00735600941087604
625	OXYG	20240825_MET062_OXYGEN_004.nd2_ZP-10-1.tif_lp.tif	0.00213235298792521	Rep 3	MET062	LEG151_EEAA	saponin	1	70	0.346868091030046	LEG151_EEAA_saponin	0.197603381875282	2.32384528797357	1.21651402325919
625	OXYG	20240825_MET062_OXYGEN_004.nd2_ZP-10-1.tif_lp.tif	0.00213235298792521	Rep 3	MET062	LEG151_EEAA	saponin	2	188	1.25526819587685	LEG151_EEAA_saponin	0.854385834146912	3.13126322260714	1.64674479049131
625	OXYG	20240825_MET062_OXYGEN_004.nd2_ZP-10-1.tif_lp.tif	0.00213235298792521	Rep 3	MET062	LEG151_EEAA	saponin	3	103	0.392324716085568	LEG151_EEAA_saponin	0.172692358329271	1.78627921720392	0.836957608897283
626	OXYG	20240825_MET062_OXYGEN_004.nd2_ZP-11-1.tif_lp.tif	0.00255315459373314	Rep 3	MET062	LEG151_EEAA	saponin	1	40	0.308339060749859	LEG151_EEAA_saponin	0.206212877000533	3.01919693295007	1.59416486249059
626	OXYG	20240825_MET062_OXYGEN_004.nd2_ZP-11-1.tif_lp.tif	0.00255315459373314	Rep 3	MET062	LEG151_EEAA	saponin	2	173	0.602563519729301	LEG151_EEAA_saponin	0.160867775013467	1.36420494636407	0.448060398681838
626	OXYG	20240825_MET062_OXYGEN_004.nd2_ZP-11-1.tif_lp.tif	0.00255315459373314	Rep 3	MET062	LEG151_EEAA	saponin	3	74	0.56928359461017	LEG151_EEAA_saponin	0.380350154673917	3.01314364890752	1.5912694537576
626	OXYG	20240825_MET062_OXYGEN_004.nd2_ZP-11-1.tif_lp.tif	0.00255315459373314	Rep 3	MET062	LEG151_EEAA	saponin	4	54	0.299458309542388	LEG151_EEAA_saponin	0.161587961480798	2.17202838574552	1.11904295751921
626	OXYG	20240825_MET062_OXYGEN_004.nd2_ZP-11-1.tif_lp.tif	0.00255315459373314	Rep 3	MET062	LEG151_EEAA	saponin	5	118	0.287434195401147	LEG151_EEAA_saponin	-0.0138380466593641	0.954067966684484	-0.0678360490906432
626	OXYG	20240825_MET062_OXYGEN_004.nd2_ZP-11-1.tif_lp.tif	0.00255315459373314	Rep 3	MET062	LEG151_EEAA	saponin	6	23	0.156740675447509	LEG151_EEAA_saponin	0.0980181197916464	2.6691732622482	1.41639295721206
627	OXYG	20240825_MET062_OXYGEN_004.nd2_ZP-12-1.tif_lp.tif	0.00309141130255373	Rep 3	MET062	LEG151_EEAA	saponin	1	76	0.240131228230894	LEG151_EEAA_saponin	0.00518396923681033	1.02206439546903	0.0314860965662146
627	OXYG	20240825_MET062_OXYGEN_004.nd2_ZP-12-1.tif_lp.tif	0.00309141130255373	Rep 3	MET062	LEG151_EEAA	saponin	2	88	0.576760519761592	LEG151_EEAA_saponin	0.304716325136864	2.12009861323159	1.08413137116179
628	OXYG	20240825_MET062_OXYGEN_004.nd2_ZP-2-1.tif_lp.tif	0.00253765911900985	Rep 3	MET062	LEG151_EEAA	saponin	1	58	0.137438010191545	LEG151_EEAA_saponin	-0.00974621871102632	0.933782180443546	-0.0988420372892937
628	OXYG	20240825_MET062_OXYGEN_004.nd2_ZP-2-1.tif_lp.tif	0.00253765911900985	Rep 3	MET062	LEG151_EEAA	saponin	2	264	0.8271915812511	LEG151_EEAA_saponin	0.1572495738325	1.23472117301378	0.304185286565683
628	OXYG	20240825_MET062_OXYGEN_004.nd2_ZP-2-1.tif_lp.tif	0.00253765911900985	Rep 3	MET062	LEG151_EEAA	saponin	3	122	0.943785775452852	LEG151_EEAA_saponin	0.634191362933651	3.04845868429333	1.60807999330649
629	OXYG	20240825_MET062_OXYGEN_004.nd2_ZP-3-1.tif_lp.tif	0.00227683169919644	Rep 3	MET062	LEG151_EEAA	saponin	1	80	0.413199059898034	LEG151_EEAA_saponin	0.231052523962319	2.26849804074157	1.18173741366104
629	OXYG	20240825_MET062_OXYGEN_004.nd2_ZP-3-1.tif_lp.tif	0.00227683169919644	Rep 3	MET062	LEG151_EEAA	saponin	2	90	0.531303892377764	LEG151_EEAA_saponin	0.326389039450085	2.59280322917967	1.37451272255896
630	OXYG	20240825_MET062_OXYGEN_004.nd2_ZP-4-1.tif_lp.tif	0.00255681372531195	Rep 3	MET062	LEG151_EEAA	saponin	1	94	0.232486457563937	LEG151_EEAA_saponin	-0.00785403261538614	0.967321225776288	-0.04793303881666
631	OXYG	20240825_MET062_OXYGEN_004.nd2_ZP-4-2.tif_lp.tif	0.00249365186079954	Rep 3	MET062	LEG151_EEAA	saponin	1	71	0.352117192698643	LEG151_EEAA_saponin	0.175067910581875	1.98880892646837	0.991904676836274
632	OXYG	20240825_MET062_OXYGEN_004.nd2_ZP-5-1.tif_lp.tif	0.00283497048056936	Rep 3	MET062	LEG151_EEAA	saponin	1	165	0.76139468466863	LEG151_EEAA_saponin	0.293624555374686	1.62771121323605	0.702844760913023
633	OXYG	20240825_MET062_OXYGEN_004.nd2_ZP-5-2.tif_lp.tif	0.0027252265385219	Rep 3	MET062	LEG151_EEAA	saponin	1	102	0.294804302975535	LEG151_EEAA_saponin	0.0168311960463013	1.06054972810944	0.0848122689730299
634	OXYG	20240825_MET062_OXYGEN_004.nd2_ZP-6-1.tif_lp.tif	0.00221590325502679	Rep 3	MET062	LEG151_EEAA	saponin	1	59	0.187228198628873	LEG151_EEAA_saponin	0.056489906582292	1.43208386539244	0.518115981877971
634	OXYG	20240825_MET062_OXYGEN_004.nd2_ZP-6-1.tif_lp.tif	0.00221590325502679	Rep 3	MET062	LEG151_EEAA	saponin	2	177	0.599725343519822	LEG151_EEAA_saponin	0.20751046738008	1.52907342378861	0.612657684391603
634	OXYG	20240825_MET062_OXYGEN_004.nd2_ZP-6-1.tif_lp.tif	0.00221590325502679	Rep 3	MET062	LEG151_EEAA	saponin	3	76	0.175356679596007	LEG151_EEAA_saponin	0.00694803221397083	1.04125698010156	0.0583261667784819
634	OXYG	20240825_MET062_OXYGEN_004.nd2_ZP-6-1.tif_lp.tif	0.00221590325502679	Rep 3	MET062	LEG151_EEAA	saponin	4	86	0.2027466238942	LEG151_EEAA_saponin	0.0121789439618958	1.06390875916746	0.0893744305939187
635	OXYG	20240825_MET062_OXYGEN_004.nd2_ZP-7-1.tif_lp.tif	0.00229422641261698	Rep 3	MET062	LEG151_EEAA	saponin	1	105	0.231692988425493	LEG151_EEAA_saponin	-0.00920078489928966	0.961805634191777	-0.0561827174398835
635	OXYG	20240825_MET062_OXYGEN_004.nd2_ZP-7-1.tif_lp.tif	0.00229422641261698	Rep 3	MET062	LEG151_EEAA	saponin	2	155	0.557518889196217	LEG151_EEAA_saponin	0.201913795240585	1.56780343890624	0.648744694981803
636	OXYG	20240825_MET062_OXYGEN_004.nd2_ZP-8-1.tif_lp.tif	0.00231481018365013	Rep 3	MET062	LEG151_EEAA	saponin	1	79	0.410925465635955	LEG151_EEAA_saponin	0.228055461127595	2.24709058623755	1.16805828458967
636	OXYG	20240825_MET062_OXYGEN_004.nd2_ZP-8-1.tif_lp.tif	0.00231481018365013	Rep 3	MET062	LEG151_EEAA	saponin	2	89	0.528007943648845	LEG151_EEAA_saponin	0.321989837303984	2.56292008997011	1.35778849712302
637	OXYG	20240825_MET062_OXYGEN_004.nd2_ZP-9-1.tif_lp.tif	0.00250477552627897	Rep 3	MET062	LEG151_EEAA	saponin	1	93	0.230014496017247	LEG151_EEAA_saponin	-0.00292962792669649	0.987423473590593	-0.0182591528362995
638	OXYG	20240825_MET062_OXYGEN_004.nd2_ZP-9-2.tif_lp.tif	0.00244812870969867	Rep 3	MET062	LEG151_EEAA	saponin	1	71	0.352117192698643	LEG151_EEAA_saponin	0.178300054310037	2.02579098909918	1.01848533181664
639	OXYG	20240825_MET062_OXYGEN_005.nd2_ZP-1-1.tif_lp.tif	0.00285753481911091	Rep 3	MET062	LEG151_EEAA	saponin	1	163	0.488944840617478	LEG151_EEAA_saponin	0.0231666651024003	1.04973754958952	0.0700286771922499
639	OXYG	20240825_MET062_OXYGEN_005.nd2_ZP-1-1.tif_lp.tif	0.00285753481911091	Rep 3	MET062	LEG151_EEAA	saponin	2	88	0.475364315789193	LEG151_EEAA_saponin	0.223901251707433	1.89039419178728	0.918687101768582
640	OXYG	20240825_MET062_OXYGEN_005.nd2_ZP-2-1.tif_lp.tif	0.00267969261686309	Rep 3	MET062	LEG151_EEAA	saponin	1	163	0.528679334325716	LEG151_EEAA_saponin	0.0918894377770328	1.21037445807035	0.27545344851325
641	OXYG	20240825_MET062_OXYGEN_005.nd2_ZP-3-1.tif_lp.tif	0.00268527295747753	Rep 3	MET062	LEG151_EEAA	saponin	1	110	0.284733348526061	LEG151_EEAA_saponin	-0.0106466767964679	0.963956002831125	-0.0529607948490211
641	OXYG	20240825_MET062_OXYGEN_005.nd2_ZP-3-1.tif_lp.tif	0.00268527295747753	Rep 3	MET062	LEG151_EEAA	saponin	2	40	0.230487529654056	LEG151_EEAA_saponin	0.123076611354955	2.1458482368825	1.1015480464396
641	OXYG	20240825_MET062_OXYGEN_005.nd2_ZP-3-1.tif_lp.tif	0.00268527295747753	Rep 3	MET062	LEG151_EEAA	saponin	3	50	0.267917910125107	LEG151_EEAA_saponin	0.13365426225123	1.9954612761362	0.996722282222606
642	OXYG	20240825_MET062_OXYGEN_005.nd2_ZP-3-2.tif_lp.tif	0.00262658862167727	Rep 3	MET062	LEG151_EEAA	saponin	1	186	0.536034180084243	LEG151_EEAA_saponin	0.0474886964522709	1.09720424820884	0.13383211320656
643	OXYG	20240825_MET062_OXYGEN_006.nd2_ZP-1-1.tif_lp.tif	0.00258595859054971	Rep 3	MET062	LEG151_EEAA	saponin	1	83	0.623620980186388	LEG151_EEAA_saponin	0.408986417170762	2.90550119898903	1.53878705000742
643	OXYG	20240825_MET062_OXYGEN_006.nd2_ZP-1-1.tif_lp.tif	0.00258595859054971	Rep 3	MET062	LEG151_EEAA	saponin	2	60	0.325230796588585	LEG151_EEAA_saponin	0.170073281155602	2.09613305343925	1.06773029580885
644	OXYG	20240825_MET062_OXYGEN_006.nd2_ZP-2-1.tif_lp.tif	0.00225044703413252	Rep 3	MET062	LEG151_EEAA	saponin	1	43	0.447043566964567	LEG151_EEAA_saponin	0.350274344496869	4.61968749530658	2.20779526198327
644	OXYG	20240825_MET062_OXYGEN_006.nd2_ZP-2-1.tif_lp.tif	0.00225044703413252	Rep 3	MET062	LEG151_EEAA	saponin	2	139	0.594201579457149	LEG151_EEAA_saponin	0.281389441712729	1.89954770854395	0.925655946809683
645	OXYG	20240825_MET062_OXYGEN_006.nd2_ZP-3-1.tif_lp.tif	0.00236827744866296	Rep 3	MET062	LEG151_EEAA	saponin	1	70	0.151552605442703	LEG151_EEAA_saponin	-0.0142268159637047	0.914182255897569	-0.129446278107983
645	OXYG	20240825_MET062_OXYGEN_006.nd2_ZP-3-1.tif_lp.tif	0.00236827744866296	Rep 3	MET062	LEG151_EEAA	saponin	2	242	1.34224462159909	LEG151_EEAA_saponin	0.769121479022656	2.34198293854462	1.22773056577648
645	OXYG	20240825_MET062_OXYGEN_006.nd2_ZP-3-1.tif_lp.tif	0.00236827744866296	Rep 3	MET062	LEG151_EEAA	saponin	3	206	0.721416044281796	LEG151_EEAA_saponin	0.233550889857225	1.47872017039769	0.564349065976132
646	OXYG	20240825_MET062_OXYGEN_006.nd2_ZP-4-1.tif_lp.tif	0.00240081552367825	Rep 3	MET062	LEG151_EEAA	saponin	1	121	0.578820486785844	LEG151_EEAA_saponin	0.288321808420775	1.99250643770036	0.994584385507278
646	OXYG	20240825_MET062_OXYGEN_006.nd2_ZP-4-1.tif_lp.tif	0.00240081552367825	Rep 3	MET062	LEG151_EEAA	saponin	2	28	0.21271076798439	LEG151_EEAA_saponin	0.145487933321399	3.16426358767486	1.66186978337333
646	OXYG	20240825_MET062_OXYGEN_006.nd2_ZP-4-1.tif_lp.tif	0.00240081552367825	Rep 3	MET062	LEG151_EEAA	saponin	3	196	0.462043183390051	LEG151_EEAA_saponin	-0.00851665925088624	0.981901007100207	-0.0263505120628561
646	OXYG	20240825_MET062_OXYGEN_006.nd2_ZP-4-1.tif_lp.tif	0.00240081552367825	Rep 3	MET062	LEG151_EEAA	saponin	4	39	0.106569008901715	LEG151_EEAA_saponin	0.0129372034782635	1.13817103514938	0.186717370492454
647	OXYG	20240825_MET062_OXYGEN_006.nd2_ZP-5-1.tif_lp.tif	0.00237245573574105	Rep 3	MET062	LEG151_EEAA	saponin	1	97	0.373205160954967	LEG151_EEAA_saponin	0.143076954588085	1.62172715308086	0.697531114247666
648	OXYG	20240825_MET062_OXYGEN_006.nd2_ZP-6-1.tif_lp.tif	0.00217335631692601	Rep 3	MET062	LEG151_EEAA	saponin	1	85	0.342793932184577	LEG151_EEAA_saponin	0.158058645245866	1.85559531080981	0.891882105536225
649	OXYG	20240825_MET062_OXYGEN_007.nd2_ZP-1-1.tif_lp.tif	0.00177477988033515	Rep 3	MET062	LEG151_EEAA	saponin	1	76	0.138445105636492	LEG151_EEAA_saponin	0.00356183473102073	1.02640679386784	0.0376026248845439
650	OXYG	20240825_MET062_OXYGEN_007.nd2_ZP-2-1.tif_lp.tif	0.00187806084284868	Rep 3	MET062	LEG151_EEAA	saponin	1	78	0.283131154952571	LEG151_EEAA_saponin	0.136642409210374	1.93278434816316	0.950680676767133
650	OXYG	20240825_MET062_OXYGEN_007.nd2_ZP-2-1.tif_lp.tif	0.00187806084284868	Rep 3	MET062	LEG151_EEAA	saponin	2	70	0.183093004161492	LEG151_EEAA_saponin	0.0516287451620842	1.39272077106765	0.477906038573385
651	OXYG	20240825_MET062_OXYGEN_007.nd2_ZP-3-1.tif_lp.tif	0.00237444745432032	Rep 3	MET062	LEG151_EEAA	saponin	1	71	0.546334026847035	LEG151_EEAA_saponin	0.377748257590292	3.2406888746049	1.69630052000457
652	OXYG	20240825_MET062_OXYGEN_007.nd2_ZP-3-2.tif_lp.tif	0.00242125617345812	Rep 3	MET062	LEG151_EEAA	saponin	1	102	0.228061341214925	LEG151_EEAA_saponin	-0.0189067884778031	0.923444419726033	-0.11490296399765
653	OXYG	20240825_MET062_OXYGEN_007.nd2_ZP-4-1.tif_lp.tif	0.00233121099734155	Rep 3	MET062	LEG151_EEAA	saponin	1	175	0.385549706174061	LEG151_EEAA_saponin	-0.0224122183607107	0.945062965407204	-0.081517641898073
654	OXYG	20240825_MET062_OXYGEN_007.nd2_ZP-4-2.tif_lp.tif	0.00249007420125397	Rep 3	MET062	LEG151_EEAA	saponin	1	89	0.472907614661381	LEG151_EEAA_saponin	0.251291010749777	2.13389974539097	1.09349239723784
655	OXYG	20240825_MET062_OXYGEN_007.nd2_ZP-5-1.tif_lp.tif	0.00187467570411065	Rep 3	MET062	LEG151_EEAA	saponin	1	143	1.06039522332139	LEG151_EEAA_saponin	0.792316597633571	3.95553812095493	1.98387397576578
656	OXYG	20240825_MET062_OXYGEN_007.nd2_ZP-6-1.tif_lp.tif	0.00197678021086425	Rep 3	MET062	LEG151_EEAA	saponin	1	178	0.937697425484657	LEG151_EEAA_saponin	0.585830547950821	2.66492098391525	1.41409275707315
658	OXYG	20240825_MET062_OXYGEN_007.nd2_ZP-8-1.tif_lp.tif	0.00270452501195508	Rep 3	MET062	LEG151_EEAA	saponin	1	173	1.23282217537053	LEG151_EEAA_saponin	0.764939348302301	2.63489511486335	1.39774553481196
659	OXYG	20240825_MET062_OXYGEN_008.nd2_ZP-1-1.tif_lp.tif	0.00272006816185895	Rep 3	MET062	LEG151_EEAA	saponin	1	198	0.728038459317759	LEG151_EEAA_saponin	0.189464963269686	1.35179035853033	0.43487142960829
659	OXYG	20240825_MET062_OXYGEN_008.nd2_ZP-1-1.tif_lp.tif	0.00272006816185895	Rep 3	MET062	LEG151_EEAA	saponin	2	72	0.22113374597393	LEG151_EEAA_saponin	0.0252888383200852	1.12912686177566	0.175207587592384
660	OXYG	20240825_MET062_OXYGEN_008.nd2_ZP-10-1.tif_lp.tif	0.00262324550629292	Rep 3	MET062	LEG151_EEAA	saponin	1	54	0.318577866302803	LEG151_EEAA_saponin	0.176922608962986	2.24896606229421	1.16926189049356
660	OXYG	20240825_MET062_OXYGEN_008.nd2_ZP-10-1.tif_lp.tif	0.00262324550629292	Rep 3	MET062	LEG151_EEAA	saponin	2	82	0.346883350750431	LEG151_EEAA_saponin	0.131777219234412	1.61261489063875	0.689401948908067
660	OXYG	20240825_MET062_OXYGEN_008.nd2_ZP-10-1.tif_lp.tif	0.00262324550629292	Rep 3	MET062	LEG151_EEAA	saponin	3	76	0.459281308576465	LEG151_EEAA_saponin	0.259914650098203	2.30370169256031	1.20395391360015
660	OXYG	20240825_MET062_OXYGEN_008.nd2_ZP-10-1.tif_lp.tif	0.00262324550629292	Rep 3	MET062	LEG151_EEAA	saponin	4	99	0.335042345104739	LEG151_EEAA_saponin	0.0753410399817401	1.29010651273415	0.367490181190988
661	OXYG	20240825_MET062_OXYGEN_008.nd2_ZP-11-1.tif_lp.tif	0.00244758564456355	Rep 3	MET062	LEG151_EEAA	saponin	1	92	0.239246204728261	LEG151_EEAA_saponin	0.0140683254284137	1.06247649845605	0.0874309297812665
661	OXYG	20240825_MET062_OXYGEN_008.nd2_ZP-11-1.tif_lp.tif	0.00244758564456355	Rep 3	MET062	LEG151_EEAA	saponin	2	72	0.207248036982492	LEG151_EEAA_saponin	0.0310218705739158	1.17603441762441	0.233930282461239
662	OXYG	20240825_MET062_OXYGEN_008.nd2_ZP-12-1.tif_lp.tif	0.00208108503235099	Rep 3	MET062	LEG151_EEAA	saponin	1	59	0.176928360247985	LEG151_EEAA_saponin	0.0541443433392764	1.44097224298773	0.52704254558231
662	OXYG	20240825_MET062_OXYGEN_008.nd2_ZP-12-1.tif_lp.tif	0.00208108503235099	Rep 3	MET062	LEG151_EEAA	saponin	2	195	0.431311512831599	LEG151_EEAA_saponin	0.0254999315231564	1.06283687479036	0.0879201876590763
663	OXYG	20240825_MET062_OXYGEN_008.nd2_ZP-13-1.tif_lp.tif	0.00266389696707737	Rep 3	MET062	LEG151_EEAA	saponin	1	76	0.26184481731616	LEG151_EEAA_saponin	0.0593886478182794	1.29334076588316	0.371102442571637
663	OXYG	20240825_MET062_OXYGEN_008.nd2_ZP-13-1.tif_lp.tif	0.00266389696707737	Rep 3	MET062	LEG151_EEAA	saponin	2	87	0.217380025889724	LEG151_EEAA_saponin	-0.0143790102460068	0.937957067453517	-0.092406206250571
664	OXYG	20240825_MET062_OXYGEN_008.nd2_ZP-14-1.tif_lp.tif	0.00232930215374135	Rep 3	MET062	LEG151_EEAA	saponin	1	201	0.447592889191583	LEG151_EEAA_saponin	-0.020596843710428	0.95600748529285	-0.064906180705818
664	OXYG	20240825_MET062_OXYGEN_008.nd2_ZP-14-1.tif_lp.tif	0.00232930215374135	Rep 3	MET062	LEG151_EEAA	saponin	2	45	0.223392084473744	LEG151_EEAA_saponin	0.118573487555383	2.13122567026666	1.09168336465365
665	OXYG	20240825_MET062_OXYGEN_008.nd2_ZP-2-1.tif_lp.tif	0.00278214330015028	Rep 3	MET062	LEG151_EEAA	saponin	1	83	0.542687118519098	LEG151_EEAA_saponin	0.311769224606624	2.3501302100252	1.23274069217474
666	OXYG	20240825_MET062_OXYGEN_008.nd2_ZP-3-1.tif_lp.tif	0.00216756919180284	Rep 3	MET062	LEG151_EEAA	saponin	1	140	0.579690251732245	LEG151_EEAA_saponin	0.276230564879848	1.91027104043051	0.933777350796595
667	OXYG	20240825_MET062_OXYGEN_008.nd2_ZP-3-2.tif_lp.tif	0.00271103164955154	Rep 3	MET062	LEG151_EEAA	saponin	1	121	0.814801261527464	LEG151_EEAA_saponin	0.486766431931728	2.48388642916854	1.31259921066745
668	OXYG	20240825_MET062_OXYGEN_008.nd2_ZP-4-1.tif_lp.tif	0.00262615887096486	Rep 3	MET062	LEG151_EEAA	saponin	1	53	0.398352029500529	LEG151_EEAA_saponin	0.259165609339392	2.86200355637678	1.51702546478434
668	OXYG	20240825_MET062_OXYGEN_008.nd2_ZP-4-1.tif_lp.tif	0.00262615887096486	Rep 3	MET062	LEG151_EEAA	saponin	2	92	1.11024644086137	LEG151_EEAA_saponin	0.868639824732607	4.59526505793058	2.20014807951938
669	OXYG	20240825_MET062_OXYGEN_008.nd2_ZP-5-1.tif_lp.tif	0.00212639129947726	Rep 3	MET062	LEG151_EEAA	saponin	1	85	0.176363775040954	LEG151_EEAA_saponin	-0.00437948541461275	0.975769578331305	-0.0353875899742349
670	OXYG	20240825_MET062_OXYGEN_008.nd2_ZP-6-1.tif_lp.tif	0.00261643185922027	Rep 3	MET062	LEG151_EEAA	saponin	1	71	0.204547188477591	LEG151_EEAA_saponin	0.0187805264729516	1.10109739966412	0.138942090879873
670	OXYG	20240825_MET062_OXYGEN_008.nd2_ZP-6-1.tif_lp.tif	0.00261643185922027	Rep 3	MET062	LEG151_EEAA	saponin	2	91	0.370611127000302	LEG151_EEAA_saponin	0.132515827811258	1.55656633399571	0.638367059420308
671	OXYG	20240825_MET062_OXYGEN_008.nd2_ZP-7-1.tif_lp.tif	0.00267201021683118	Rep 3	MET062	LEG151_EEAA	saponin	1	63	0.162325474899262	LEG151_EEAA_saponin	-0.00601116876110189	0.964290788800385	-0.0524598277896606
671	OXYG	20240825_MET062_OXYGEN_008.nd2_ZP-7-1.tif_lp.tif	0.00267201021683118	Rep 3	MET062	LEG151_EEAA	saponin	2	86	0.620080879889429	LEG151_EEAA_saponin	0.390288001241948	2.69843383980875	1.43212231575231
672	OXYG	20240825_MET062_OXYGEN_008.nd2_ZP-8-1.tif_lp.tif	0.00262343309779856	Rep 3	MET062	LEG151_EEAA	saponin	1	62	0.176760509610176	LEG151_EEAA_saponin	0.0141076575466656	1.08673476897384	0.119999875804736
672	OXYG	20240825_MET062_OXYGEN_008.nd2_ZP-8-1.tif_lp.tif	0.00262343309779856	Rep 3	MET062	LEG151_EEAA	saponin	2	41	0.13662928249687	LEG151_EEAA_saponin	0.0290685254871287	1.27025214674248	0.34511490231088
672	OXYG	20240825_MET062_OXYGEN_008.nd2_ZP-8-1.tif_lp.tif	0.00262343309779856	Rep 3	MET062	LEG151_EEAA	saponin	3	145	0.540901813656092	LEG151_EEAA_saponin	0.160504014475301	1.42193728465558	0.507857835483578
673	OXYG	20240825_MET062_OXYGEN_008.nd2_ZP-8-2.tif_lp.tif	0.00266277649350351	Rep 3	MET062	LEG151_EEAA	saponin	1	45	0.147768368246034	LEG151_EEAA_saponin	0.0279434260383757	1.23320208233399	0.302409230634913
673	OXYG	20240825_MET062_OXYGEN_008.nd2_ZP-8-2.tif_lp.tif	0.00266277649350351	Rep 3	MET062	LEG151_EEAA	saponin	2	61	0.214251929195598	LEG151_EEAA_saponin	0.0518225630918835	1.31904676066269	0.399495709532893
674	OXYG	20240825_MET062_OXYGEN_008.nd2_ZP-9-1.tif_lp.tif	0.00276394618823928	Rep 3	MET062	LEG151_EEAA	saponin	1	84	0.347188531188294	LEG151_EEAA_saponin	0.115017051376195	1.49539698618142	0.580528530554879
675	OXYG	20240825_MET062_OXYGEN_009.nd2_ZP-1-1.tif_lp.tif	0.00216820743689949	Rep 3	MET062	LEG151_EEAA	saponin	1	113	1.05897612706758	LEG151_EEAA_saponin	0.813968686697939	4.32222027816749	2.11177259975912
676	OXYG	20240825_MET062_OXYGEN_009.nd2_ZP-2-1.tif_lp.tif	0.00291424883429915	Rep 3	MET062	LEG151_EEAA	saponin	1	94	0.375631344737485	LEG151_EEAA_saponin	0.101691954313365	1.37122063444736	0.45546072473727
677	OXYG	20240825_MET062_OXYGEN_009.nd2_ZP-3-1.tif_lp.tif	0.00273368466792559	Rep 3	MET062	LEG151_EEAA	saponin	1	32	0.155275810044259	LEG151_EEAA_saponin	0.0677979006706399	1.77502881763069	0.827842446992189
677	OXYG	20240825_MET062_OXYGEN_009.nd2_ZP-3-1.tif_lp.tif	0.00273368466792559	Rep 3	MET062	LEG151_EEAA	saponin	2	140	0.333226520102471	LEG151_EEAA_saponin	-0.0494893334071115	0.870689094916544	-0.199770440695783
678	OXYG	20240825_MET062_OXYGEN_009.nd2_ZP-4-1.tif_lp.tif	0.00219108956613274	Rep 3	MET062	LEG151_EEAA	saponin	1	49	0.319996952312067	LEG151_EEAA_saponin	0.212633563571563	2.98050346646095	1.57555605122959
678	OXYG	20240825_MET062_OXYGEN_009.nd2_ZP-4-1.tif_lp.tif	0.00219108956613274	Rep 3	MET062	LEG151_EEAA	saponin	2	124	0.305928129935637	LEG151_EEAA_saponin	0.0342330237351768	1.12599794016871	0.171204188243096
678	OXYG	20240825_MET062_OXYGEN_009.nd2_ZP-4-1.tif_lp.tif	0.00219108956613274	Rep 3	MET062	LEG151_EEAA	saponin	3	74	0.533852149033919	LEG151_EEAA_saponin	0.371711521140096	3.29252548216052	1.71919460611409
678	OXYG	20240825_MET062_OXYGEN_009.nd2_ZP-4-1.tif_lp.tif	0.00219108956613274	Rep 3	MET062	LEG151_EEAA	saponin	4	103	0.770077066496015	LEG151_EEAA_saponin	0.544394841184342	3.41221850959916	1.77071003605281
678	OXYG	20240825_MET062_OXYGEN_009.nd2_ZP-4-1.tif_lp.tif	0.00219108956613274	Rep 3	MET062	LEG151_EEAA	saponin	5	68	0.309040975989774	LEG151_EEAA_saponin	0.160046885492747	2.07418277435602	1.05254302821034
679	OXYG	20240825_MET062_OXYGEN_009.nd2_ZP-5-1.tif_lp.tif	0.00203791869314093	Rep 3	MET062	LEG151_EEAA	saponin	1	117	0.274952315492555	LEG151_EEAA_saponin	0.0365158283950663	1.15314698198911	0.205576412965475
680	OXYG	20240825_MET062_OXYGEN_009.nd2_ZP-6-1.tif_lp.tif	0.00212758721752643	Rep 3	MET062	LEG151_EEAA	saponin	1	70	0.476127269910648	LEG151_EEAA_saponin	0.327196164683799	3.19696324811003	1.67670215917187
680	OXYG	20240825_MET062_OXYGEN_009.nd2_ZP-6-1.tif_lp.tif	0.00212758721752643	Rep 3	MET062	LEG151_EEAA	saponin	2	120	0.258609903044999	LEG151_EEAA_saponin	0.00329943694182744	1.0129232341791	0.0185248415964341
681	OXYG	20240825_MET062_OXYGEN_009.nd2_ZP-7-1.tif_lp.tif	0.00204399913431937	Rep 3	MET062	LEG151_EEAA	saponin	1	114	0.39035630133003	LEG151_EEAA_saponin	0.157340400017622	1.67523460472628	0.744363148928255
681	OXYG	20240825_MET062_OXYGEN_009.nd2_ZP-7-1.tif_lp.tif	0.00204399913431937	Rep 3	MET062	LEG151_EEAA	saponin	2	96	0.221789883216843	LEG151_EEAA_saponin	0.0255659663221834	1.13028975634967	0.176692663314748
682	OXYG	20240825_MET062_OXYGEN_009.nd2_ZP-8-1.tif_lp.tif	0.00242695165778395	Rep 3	MET062	LEG151_EEAA	saponin	1	97	0.265812161378562	LEG151_EEAA_saponin	0.0303978505735193	1.12912490523438	0.175205087700704
683	OXYG	20240825_MET062_OXYGEN_009.nd2_ZP-9-1.tif_lp.tif	0.00213213018728468	Rep 3	MET062	LEG151_EEAA	saponin	1	146	0.543175407219678	LEG151_EEAA_saponin	0.231884399876114	1.74491197755735	0.803154261223212
683	OXYG	20240825_MET062_OXYGEN_009.nd2_ZP-9-1.tif_lp.tif	0.00213213018728468	Rep 3	MET062	LEG151_EEAA	saponin	2	245	0.708079654956236	LEG151_EEAA_saponin	0.185707759071489	1.3555087104312	0.438834383891616
683	OXYG	20240825_MET062_OXYGEN_009.nd2_ZP-9-1.tif_lp.tif	0.00213213018728468	Rep 3	MET062	LEG151_EEAA	saponin	3	113	0.447287714108825	LEG151_EEAA_saponin	0.206357002945656	1.85649937257647	0.892584827618739
683	OXYG	20240825_MET062_OXYGEN_009.nd2_ZP-9-1.tif_lp.tif	0.00213213018728468	Rep 3	MET062	LEG151_EEAA	saponin	4	252	0.818753339815885	LEG151_EEAA_saponin	0.281456532620145	1.52383808883794	0.607709621440313
684	OXYG	20240825_MET062_OXYGEN_010.nd2_ZP-1-1.tif_lp.tif	0.00203840742812189	Rep 3	MET062	LEG151_EEAA	saponin	1	68	0.397512787953019	LEG151_EEAA_saponin	0.25890108284073	2.86781543904244	1.51995218103218
685	OXYG	20240825_MET062_OXYGEN_010.nd2_ZP-10-1.tif_lp.tif	0.00257482807488879	Rep 3	MET062	LEG151_EEAA	saponin	1	100	0.245456626173109	LEG151_EEAA_saponin	-0.01202618131577	0.953293264769573	-0.0690079914095263
685	OXYG	20240825_MET062_OXYGEN_010.nd2_ZP-10-1.tif_lp.tif	0.00257482807488879	Rep 3	MET062	LEG151_EEAA	saponin	2	67	0.280949116218835	LEG151_EEAA_saponin	0.108435635201286	1.62856325524065	0.70359975673086
686	OXYG	20240825_MET062_OXYGEN_010.nd2_ZP-11-1.tif_lp.tif	0.00212801194344167	Rep 3	MET062	LEG151_EEAA	saponin	1	82	0.317448697285727	LEG151_EEAA_saponin	0.14295171792351	1.81922173349932	0.863321394734396
687	OXYG	20240825_MET062_OXYGEN_010.nd2_ZP-12-1.tif_lp.tif	0.00284477661216194	Rep 3	MET062	LEG151_EEAA	saponin	1	25	0.185534450458363	LEG151_EEAA_saponin	0.114415035154314	2.60877356295984	1.38337172615149
687	OXYG	20240825_MET062_OXYGEN_010.nd2_ZP-12-1.tif_lp.tif	0.00284477661216194	Rep 3	MET062	LEG151_EEAA	saponin	2	25	0.127504388801754	LEG151_EEAA_saponin	0.0563849734977051	1.79282110597577	0.842231538179672
687	OXYG	20240825_MET062_OXYGEN_010.nd2_ZP-12-1.tif_lp.tif	0.00284477661216194	Rep 3	MET062	LEG151_EEAA	saponin	3	158	0.453391317510977	LEG151_EEAA_saponin	0.00391661278939109	1.00871375574253	0.0125168367249553
687	OXYG	20240825_MET062_OXYGEN_010.nd2_ZP-12-1.tif_lp.tif	0.00284477661216194	Rep 3	MET062	LEG151_EEAA	saponin	4	125	0.422400245442986	LEG151_EEAA_saponin	0.0668031689227442	1.18786197450344	0.24836720965047
688	OXYG	20240825_MET062_OXYGEN_010.nd2_ZP-13-1.tif_lp.tif	0.00236204358233644	Rep 3	MET062	LEG151_EEAA	saponin	1	91	0.310704206116498	LEG151_EEAA_saponin	0.0957582401238811	1.44549912663712	0.531567737146557
689	OXYG	20240825_MET062_OXYGEN_010.nd2_ZP-2-1.tif_lp.tif	0.00259447579568143	Rep 3	MET062	LEG151_EEAA	saponin	1	96	0.342778672231361	LEG151_EEAA_saponin	0.0937089958459439	1.37623606858081	0.460727959690747
689	OXYG	20240825_MET062_OXYGEN_010.nd2_ZP-2-1.tif_lp.tif	0.00259447579568143	Rep 3	MET062	LEG151_EEAA	saponin	2	57	0.600427257129923	LEG151_EEAA_saponin	0.452542136776081	4.06009242642731	2.0215125701766
690	OXYG	20240825_MET062_OXYGEN_010.nd2_ZP-3-1.tif_lp.tif	0.00295744402321258	Rep 3	MET062	LEG151_EEAA	saponin	1	84	0.668528273003176	LEG151_EEAA_saponin	0.42010297505332	2.69106358539264	1.42817647988463
691	OXYG	20240825_MET062_OXYGEN_010.nd2_ZP-4-1.tif_lp.tif	0.00207985097711737	Rep 3	MET062	LEG151_EEAA	saponin	1	77	0.344899674877524	LEG151_EEAA_saponin	0.184751149639487	2.15362379619095	1.10676625602344
692	OXYG	20240825_MET062_OXYGEN_010.nd2_ZP-5-1.tif_lp.tif	0.00277152609688253	Rep 3	MET062	LEG151_EEAA	saponin	1	173	1.04876784747466	LEG151_EEAA_saponin	0.569293832713986	2.18732989732121	1.1291708268498
692	OXYG	20240825_MET062_OXYGEN_010.nd2_ZP-5-1.tif_lp.tif	0.00277152609688253	Rep 3	MET062	LEG151_EEAA	saponin	2	27	0.151247427333146	LEG151_EEAA_saponin	0.0764162227173179	2.02118124530571	1.01519869825375
693	OXYG	20240825_MET062_OXYGEN_010.nd2_ZP-6-1.tif_lp.tif	0.00210155323320641	Rep 3	MET062	LEG151_EEAA	saponin	1	42	0.189959566807374	LEG151_EEAA_saponin	0.101694331012705	2.15214478381133	1.1057751373092
693	OXYG	20240825_MET062_OXYGEN_010.nd2_ZP-6-1.tif_lp.tif	0.00210155323320641	Rep 3	MET062	LEG151_EEAA	saponin	2	192	0.639322507195175	LEG151_EEAA_saponin	0.235824286419544	1.58444938360875	0.66398157251091
694	OXYG	20240825_MET062_OXYGEN_010.nd2_ZP-6-2.tif_lp.tif	0.00298563661924512	Rep 3	MET062	LEG151_EEAA	saponin	1	72	0.398733507841825	LEG151_EEAA_saponin	0.183767671256177	1.85486919305412	0.891317450357594
695	OXYG	20240825_MET062_OXYGEN_010.nd2_ZP-7-1.tif_lp.tif	0.00248043546140395	Rep 3	MET062	LEG151_EEAA	saponin	1	117	0.344884413992986	LEG151_EEAA_saponin	0.0546734650087236	1.18839215129574	0.249010982076521
695	OXYG	20240825_MET062_OXYGEN_010.nd2_ZP-7-1.tif_lp.tif	0.00248043546140395	Rep 3	MET062	LEG151_EEAA	saponin	2	93	0.571343563264236	LEG151_EEAA_saponin	0.340663065353668	2.47677444967949	1.30846249387903
696	OXYG	20240825_MET062_OXYGEN_010.nd2_ZP-8-1.tif_lp.tif	0.0023314680821856	Rep 3	MET062	LEG151_EEAA	saponin	1	170	0.706095985835418	LEG151_EEAA_saponin	0.309746411863867	1.78149803154853	0.833090889378176
696	OXYG	20240825_MET062_OXYGEN_010.nd2_ZP-8-1.tif_lp.tif	0.0023314680821856	Rep 3	MET062	LEG151_EEAA	saponin	2	47	0.31692989054136	LEG151_EEAA_saponin	0.207350890678637	2.89225025724271	1.53219238951673
696	OXYG	20240825_MET062_OXYGEN_010.nd2_ZP-8-1.tif_lp.tif	0.0023314680821856	Rep 3	MET062	LEG151_EEAA	saponin	3	69	0.144563973415643	LEG151_EEAA_saponin	-0.0163073242551632	0.898631238193072	-0.154198881231097
697	OXYG	20240825_MET062_OXYGEN_010.nd2_ZP-9-1.tif_lp.tif	0.00211319556603065	Rep 3	MET062	LEG151_EEAA	saponin	1	125	0.304997329600155	LEG151_EEAA_saponin	0.0408478838463242	1.15463929416831	0.207442228446501
697	OXYG	20240825_MET062_OXYGEN_010.nd2_ZP-9-1.tif_lp.tif	0.00211319556603065	Rep 3	MET062	LEG151_EEAA	saponin	2	30	0.0706797894090414	LEG151_EEAA_saponin	0.00728392242812194	1.11489585638626	0.156908952753419
1	SLIDE3	20240529_MET046_SLIDE3_001.nd2_ZP-1.tif_lp.tif	0.00384519391672738	Rep 1	MET046	WT	SDS	1	64	0.262684065382928	WT_SDS	0.0165916547123751	1.06742042416979	0.0941285214290969
3	SLIDE3	20240529_MET046_SLIDE3_002.nd2_ZP-1.tif_lp.tif	0.0053568946669706	Rep 1	MET046	WT	SDS	2	65	0.61062029004097	WT_SDS	0.262422136687881	1.75365746245579	0.810366977271579
3	SLIDE3	20240529_MET046_SLIDE3_002.nd2_ZP-1.tif_lp.tif	0.0053568946669706	Rep 1	MET046	WT	SDS	1	69	0.766811638139188	WT_SDS	0.397185906118217	2.07456237948196	1.05280703788744
4	SLIDE3	20240529_MET046_SLIDE3_002.nd2_ZP-2.tif_lp.tif	0.00532123171432917	Rep 1	MET046	WT	SDS	1	88	0.590386826079339	WT_SDS	0.122118435218372	1.26078726986855	0.334324873131683
5	SLIDE3	20240529_MET046_SLIDE3_002.nd2_ZP-3.tif_lp.tif	0.00480515814928354	Rep 1	MET046	WT	SDS	1	88	0.860440996708348	WT_SDS	0.437587079571397	2.03484220397957	1.02491692207738
6	SLIDE3	20240529_MET046_SLIDE3_002.nd2_ZP-4.tif_lp.tif	0.00180232558124069	Rep 1	MET046	WT	SDS	1	73	0.558785386150703	WT_SDS	0.427215618720133	4.24706524198711	2.08646627105129
7	SLIDE3	20240529_MET046_SLIDE3_002.nd2_ZP-5.tif_lp.tif	0.00443469610933865	Rep 1	MET046	WT	SDS	1	83	0.357854587258771	WT_SDS	-0.0102251898163371	0.972220180370707	-0.0406450144344135
8	SLIDE3	20240529_MET046_SLIDE3_003.nd2_ZP-1.tif_lp.tif	0.00169379583840231	Rep 1	MET046	WT	SDS	1	71	0.287174796685576	WT_SDS	0.166915292159012	2.38795925374981	1.25577821980431
8	SLIDE3	20240529_MET046_SLIDE3_003.nd2_ZP-1.tif_lp.tif	0.00169379583840231	Rep 1	MET046	WT	SDS	2	125	0.348241398576647	WT_SDS	0.136516918776358	1.64478570879064	0.717899634414342
9	SLIDE3	20240529_MET046_SLIDE3_003.nd2_ZP-2.tif_lp.tif	0.00247899793229013	Rep 1	MET046	WT	SDS	1	53	0.145159075269476	WT_SDS	0.0137721848580986	1.1048216059835	0.143813438449064
9	SLIDE3	20240529_MET046_SLIDE3_003.nd2_ZP-2.tif_lp.tif	0.00247899793229013	Rep 1	MET046	WT	SDS	2	136	0.603326473385096	WT_SDS	0.266182754593638	1.7895231017437	0.839575168261672
9	SLIDE3	20240529_MET046_SLIDE3_003.nd2_ZP-2.tif_lp.tif	0.00247899793229013	Rep 1	MET046	WT	SDS	3	57	0.289494168478996	WT_SDS	0.148191286338458	2.04874921228479	1.03474339462892
10	SLIDE3	20240529_MET046_SLIDE3_003.nd2_ZP-3.tif_lp.tif	0.00286461901568208	Rep 1	MET046	WT	SDS	1	77	0.273929963354021	WT_SDS	0.053354299146501	1.24188660765543	0.312533452107993
10	SLIDE3	20240529_MET046_SLIDE3_003.nd2_ZP-3.tif_lp.tif	0.00286461901568208	Rep 1	MET046	WT	SDS	2	62	0.32281987182796	WT_SDS	0.145213492855671	1.81761417408509	0.862045990396767
11	SLIDE3	20240529_MET046_SLIDE3_003.nd2_ZP-4.tif_lp.tif	0.00225294171704614	Rep 1	MET046	WT	SDS	1	80	0.713847565231845	WT_SDS	0.533612227868153	3.96064154606593	1.98573413746723
12	SLIDE3	20240529_MET046_SLIDE3_003.nd2_ZP-5.tif_lp.tif	0.00188237866717464	Rep 1	MET046	WT	SDS	1	68	0.315480282297358	WT_SDS	0.187478532929483	2.46465602115071	1.30138631142738
13	SLIDE3	20240529_MET046_SLIDE3_003.nd2_ZP-6.tif_lp.tif	0.00211794919451362	Rep 1	MET046	WT	SDS	1	144	0.937895793933421	WT_SDS	0.63291110992346	3.07522260331862	1.62069084527472
14	SLIDE3	20240529_MET046_SLIDE3_003.nd2_ZP-7.tif_lp.tif	0.00191233307454174	Rep 1	MET046	WT	SDS	1	68	0.35390249802731	WT_SDS	0.223863848958471	2.72151779921956	1.44441147158085
15	SLIDE3	20240529_MET046_SLIDE3_004.nd2_ZP-1.tif_lp.tif	0.00226169907119962	Rep 1	MET046	WT	SDS	1	90	0.240177004598081	WT_SDS	0.0366240881901151	1.1799241633891	0.238694137029168
15	SLIDE3	20240529_MET046_SLIDE3_004.nd2_ZP-1.tif_lp.tif	0.00226169907119962	Rep 1	MET046	WT	SDS	2	65	0.180605783127248	WT_SDS	0.0335953434992728	1.22852352244024	0.296925481129459
15	SLIDE3	20240529_MET046_SLIDE3_004.nd2_ZP-1.tif_lp.tif	0.00226169907119962	Rep 1	MET046	WT	SDS	3	107	0.289158464875072	WT_SDS	0.0471566642567126	1.19486079911893	0.256842554508663
16	SLIDE3	20240529_MET046_SLIDE3_004.nd2_ZP-2.tif_lp.tif	0.00307760740581312	Rep 1	MET046	WT	SDS	1	94	0.77688259491697	WT_SDS	0.487587498770537	2.6854329895856	1.42515472194077
17	SLIDE3	20240529_MET046_SLIDE3_004.nd2_ZP-3.tif_lp.tif	0.00181668810993076	Rep 1	MET046	WT	SDS	1	71	0.895201045321301	WT_SDS	0.766216189516217	6.94035776319422	2.79501003310364
18	SLIDE3	20240529_MET046_SLIDE3_004.nd2_ZP-4.tif_lp.tif	0.001683098184962	Rep 1	MET046	WT	SDS	1	87	0.275898377178237	WT_SDS	0.129468835086542	1.88417154924564	0.913930324812047
19	SLIDE3	20240529_MET046_SLIDE3_004.nd2_ZP-5.tif_lp.tif	0.00171924584532437	Rep 1	MET046	WT	SDS	1	74	0.129472800763324	WT_SDS	0.00224860820932032	1.01767437595146	0.0252760178489038
21	SLIDE3	20240529_MET046_SLIDE3_005.nd2_ZP-1.tif_lp.tif	0.00320189457560037	Rep 1	MET046	WT	SDS	1	72	0.538918145000935	WT_SDS	0.308381735557708	2.33767041962043	1.22507154342985
22	SLIDE3	20240529_MET046_SLIDE3_005.nd2_ZP-2.tif_lp.tif	0.00426552518923184	Rep 1	MET046	WT	SDS	1	70	0.405706882476807	WT_SDS	0.107120119230578	1.35875709313424	0.442287566588651
23	SLIDE3	20240529_MET046_SLIDE3_005.nd2_ZP-3.tif_lp.tif	0.00182839636566974	Rep 1	MET046	WT	SDS	1	83	0.554207686102018	WT_SDS	0.402450787751429	3.65194394538618	1.86866462120001
24	SLIDE3	20240529_MET046_SLIDE3_007.nd2_ZP-1.tif_lp.tif	0.00181238476548071	Rep 1	MET046	WT	SDS	1	75	0.226611735997722	WT_SDS	0.0906828785866684	1.66713485505466	0.737370809093131
25	SLIDE3	20240529_MET046_SLIDE3_007.nd2_ZP-2.tif_lp.tif	0.003184917271838	Rep 1	MET046	WT	SDS	2	95	0.476066233357415	WT_SDS	0.173499092532805	1.57342344598278	0.653906986842402
25	SLIDE3	20240529_MET046_SLIDE3_007.nd2_ZP-2.tif_lp.tif	0.003184917271838	Rep 1	MET046	WT	SDS	1	69	0.314580003032461	WT_SDS	0.094820711275639	1.43147532246584	0.517502799598159
26	SLIDE3	20240529_MET046_SLIDE3_007.nd2_ZP-3.tif_lp.tif	0.00244858852566361	Rep 1	MET046	WT	SDS	1	79	0.777615022845566	WT_SDS	0.584176529318141	4.01996008480762	2.00718117659425
27	SLIDE3	20240529_MET046_SLIDE3_007.nd2_ZP-4.tif_lp.tif	0.00403198595600047	Rep 1	MET046	WT	SDS	1	65	0.268863970413804	WT_SDS	0.00678488327377336	1.02588868630387	0.0368742003118816
28	SLIDE3	20240529_MET046_SLIDE3_007.nd2_ZP-5.tif_lp.tif	0.00199419639014095	Rep 1	MET046	WT	SDS	1	87	0.180987258674577	WT_SDS	0.00749217273231403	1.04318377486961	0.0609933359381584
29	SLIDE3	20240529_MET046_SLIDE3_008.nd2_ZP-1.tif_lp.tif	0.00183491197463614	Rep 1	MET046	WT	SDS	1	78	0.175631341990083	WT_SDS	0.0325082079684648	1.22713454530386	0.295293437428769
30	SLIDE3	20240529_MET046_SLIDE3_008.nd2_ZP-2.tif_lp.tif	0.001831924923462	Rep 1	MET046	WT	SDS	1	73	0.339070732006803	WT_SDS	0.205340212594077	2.53547756709406	1.34225751006405
30	SLIDE3	20240529_MET046_SLIDE3_008.nd2_ZP-2.tif_lp.tif	0.001831924923462	Rep 1	MET046	WT	SDS	2	84	0.356298169121146	WT_SDS	0.202416475550338	2.31540322213309	1.21126345737997
31	SLIDE3	20240529_MET046_SLIDE3_008.nd2_ZP-3.tif_lp.tif	0.00197239755357771	Rep 1	MET046	WT	SDS	1	204	0.845349822891876	WT_SDS	0.442980721962023	2.10093126171547	1.07102896067613
31	SLIDE3	20240529_MET046_SLIDE3_008.nd2_ZP-3.tif_lp.tif	0.00197239755357771	Rep 1	MET046	WT	SDS	2	101	0.55016404343769	WT_SDS	0.350951890526341	2.76169920056292	1.46555619233727
31	SLIDE3	20240529_MET046_SLIDE3_008.nd2_ZP-3.tif_lp.tif	0.00197239755357771	Rep 1	MET046	WT	SDS	3	53	0.311497678747401	WT_SDS	0.206960608407782	2.97978198294071	1.57520677913159
32	SLIDE3	20240529_MET046_SLIDE3_008.nd2_ZP-4.tif_lp.tif	0.00319221756103573	Rep 1	MET046	WT	SDS	1	65	0.2318455807399	WT_SDS	0.0243514392725779	1.11735964736341	0.160093624456026
33	SLIDE3	20240529_MET046_SLIDE3_008.nd2_ZP-5.tif_lp.tif	0.00215383686476407	Rep 1	MET046	WT	SDS	2	59	0.136049439199269	WT_SDS	0.00897306417818888	1.07061158438538	0.0984351683062852
33	SLIDE3	20240529_MET046_SLIDE3_008.nd2_ZP-5.tif_lp.tif	0.00215383686476407	Rep 1	MET046	WT	SDS	1	82	0.198031586362049	WT_SDS	0.0214169634513955	1.12126381778835	0.165125764169636
34	SLIDE3	20240529_MET046_SLIDE3_008.nd2_ZP-6.tif_lp.tif	0.00185032958817399	Rep 1	MET046	WT	SDS	1	67	0.411429014056921	WT_SDS	0.287456931649263	3.31872310335176	1.7306282636175
34	SLIDE3	20240529_MET046_SLIDE3_008.nd2_ZP-6.tif_lp.tif	0.00185032958817399	Rep 1	MET046	WT	SDS	2	71	0.459525452926755	WT_SDS	0.328152052166401	3.4978576353139	1.80647157199076
35	SLIDE3	20240529_MET046_SLIDE3_008.nd2_ZP-7.tif_lp.tif	0.00188305012370098	Rep 1	MET046	WT	SDS	1	63	0.438925768947229	WT_SDS	0.320293611154067	3.69988860619485	1.88748183568497
35	SLIDE3	20240529_MET046_SLIDE3_008.nd2_ZP-7.tif_lp.tif	0.00188305012370098	Rep 1	MET046	WT	SDS	2	72	0.277775237569585	WT_SDS	0.142195628663115	2.04879804426348	1.03477778088445
36	SLIDE3	20240529_MET046_SLIDE3_008.nd2_ZP-8.tif_lp.tif	0.00186604208992566	Rep 1	MET046	WT	SDS	1	80	0.160234988899902	WT_SDS	0.0109516217058489	1.07336129879502	0.102135776228021
37	SLIDE3	20240529_MET046_SLIDE3_008.nd2_ZP-9.tif_lp.tif	0.00303380173664758	Rep 1	MET046	WT	SDS	1	52	0.210406656377017	WT_SDS	0.0526489660713432	1.33373311924971	0.415470011309235
37	SLIDE3	20240529_MET046_SLIDE3_008.nd2_ZP-9.tif_lp.tif	0.00303380173664758	Rep 1	MET046	WT	SDS	2	40	0.169588772114366	WT_SDS	0.048236702648463	1.39749386113284	0.482841945656904
37	SLIDE3	20240529_MET046_SLIDE3_008.nd2_ZP-9.tif_lp.tif	0.00303380173664758	Rep 1	MET046	WT	SDS	3	97	0.333348592976108	WT_SDS	0.0390698245212927	1.13276467319215	0.179848178826978
38	SLIDE3	20240529_MET046_SLIDE3_009.nd2_ZP-1.tif_lp.tif	0.00239612323999201	Rep 1	MET046	WT	SDS	1	75	0.657068749889731	WT_SDS	0.477359506890331	3.65628800679953	1.87037971635228
39	SLIDE3	20240529_MET046_SLIDE3_009.nd2_ZP-2.tif_lp.tif	0.00208094549760213	Rep 1	MET046	WT	SDS	1	224	0.707072562538087	WT_SDS	0.240940771075211	1.5168940962363	0.601120365632356
40	SLIDE3	20240529_MET046_SLIDE3_011.nd2_ZP-1.tif_lp.tif	0.00166453922176403	Rep 1	MET046	WT	SDS	1	75	0.31033799238503	WT_SDS	0.185497550752728	2.48587707899241	1.31375496014242
41	SLIDE3	20240529_MET046_SLIDE3_011.nd2_ZP-2.tif_lp.tif	0.0018425849064532	Rep 1	MET046	WT	SDS	1	71	0.432364391395822	WT_SDS	0.301540863037645	3.30494366588299	1.7246256806153
42	SLIDE3	20240529_MET046_SLIDE3_011.nd2_ZP-3.tif_lp.tif	0.00175934737468693	Rep 1	MET046	WT	SDS	1	77	0.258625163929537	WT_SDS	0.123155416078644	1.90909902788183	0.932891939477623
43	SLIDE3	20240529_MET046_SLIDE3_012.nd2_ZP-1.tif_lp.tif	0.00347796046310243	Rep 1	MET046	WT	SDS	2	64	0.244556346675381	WT_SDS	0.0219668770368256	1.09868785379872	0.135781563045994
43	SLIDE3	20240529_MET046_SLIDE3_012.nd2_ZP-1.tif_lp.tif	0.00347796046310243	Rep 1	MET046	WT	SDS	3	70	0.419668885413557	WT_SDS	0.176211652996387	1.72378894332637	0.78558314504408
43	SLIDE3	20240529_MET046_SLIDE3_012.nd2_ZP-1.tif_lp.tif	0.00347796046310243	Rep 1	MET046	WT	SDS	1	75	0.350865957327187	WT_SDS	0.0900189225945049	1.34510234201725	0.427715944308828
44	SLIDE3	20240529_MET046_SLIDE3_012.nd2_ZP-2.tif_lp.tif	0.00321616626111058	Rep 1	MET046	WT	SDS	1	81	0.53118182066828	WT_SDS	0.270672353518323	2.03901158172695	1.0278699699855
45	SLIDE3	20240529_MET046_SLIDE3_012.nd2_ZP-3.tif_lp.tif	0.00305112443485396	Rep 1	MET046	WT	SDS	1	82	0.594934014370665	WT_SDS	0.34474181071264	2.37790788710527	1.24969283056284
46	SLIDE3	20240529_MET046_SLIDE3_012.nd2_ZP-4.tif_lp.tif	0.00179961354833327	Rep 1	MET046	WT	SDS	1	62	0.113847562344745	WT_SDS	0.00227152234808178	1.02035851378262	0.0290761474704994
47	SLIDE3	20240529_MET046_SLIDE3_012.nd2_ZP-5.tif_lp.tif	0.0017384783376918	Rep 1	MET046	WT	SDS	1	73	0.323369195917621	WT_SDS	0.19646027726612	2.54804153524946	1.34938879494509
48	SLIDE3	20240529_MET046_SLIDE3_012.nd2_ZP-6.tif_lp.tif	0.00186998973674888	Rep 1	MET046	WT	SDS	1	62	0.243076222017407	WT_SDS	0.127136858338977	2.09658061166873	1.06803830159804
49	SLIDE3	20240529_MET046_SLIDE3_012.nd2_ZP-7.tif_lp.tif	0.00409813996869322	Rep 1	MET046	WT	SDS	4	85	0.619821478612721	WT_SDS	0.271479581273798	1.77934805817991	0.831348743710713
49	SLIDE3	20240529_MET046_SLIDE3_012.nd2_ZP-7.tif_lp.tif	0.00409813996869322	Rep 1	MET046	WT	SDS	1	176	0.882108809426427	WT_SDS	0.160836174936421	1.22298943179807	0.290411937178139
49	SLIDE3	20240529_MET046_SLIDE3_012.nd2_ZP-7.tif_lp.tif	0.00409813996869322	Rep 1	MET046	WT	SDS	2	46	0.393926917109638	WT_SDS	0.205412478549751	2.08963790847508	1.06325297440937
49	SLIDE3	20240529_MET046_SLIDE3_012.nd2_ZP-7.tif_lp.tif	0.00409813996869322	Rep 1	MET046	WT	SDS	3	71	0.532753496896476	WT_SDS	0.241785559119257	1.83096976583166	0.872607968609388
50	SLIDE3	20240529_MET046_SLIDE3_012.nd2_ZP-8.tif_lp.tif	0.00192670102711017	Rep 1	MET046	WT	SDS	1	87	0.370153360068798	WT_SDS	0.202530370710213	2.20824936654097	1.14290309764068
51	SLIDE3	20240529_MET046_SLIDE3_013.nd2_ZP-1.tif_lp.tif	0.00293011446914079	Rep 1	MET046	WT	SDS	1	66	0.213275350630283	WT_SDS	0.019887795666991	1.1028390667164	0.141222279061876
52	SLIDE3	20240529_MET046_SLIDE3_013.nd2_ZP-2.tif_lp.tif	0.0019888107331343	Rep 1	MET046	WT	SDS	1	72	0.269398035015911	WT_SDS	0.126203662230242	1.88134512393961	0.911764528778111
53	SLIDE3	20240529_MET046_SLIDE3_013.nd2_ZP-3.tif_lp.tif	0.00196499416899281	Rep 1	MET046	WT	SDS	1	66	0.21528954221867	WT_SDS	0.085599927065145	1.660036865433	0.731215280720873
54	SLIDE3	20240529_MET046_SLIDE3_013.nd2_ZP-4.tif_lp.tif	0.00236968912812923	Rep 1	MET046	WT	SDS	1	95	0.354634933173656	WT_SDS	0.12951446600138	1.57531182139146	0.65563742775453
55	SLIDE3	20240529_MET046_SLIDE3_013.nd2_ZP-5.tif_lp.tif	0.0018525310851726	Rep 1	MET046	WT	SDS	1	62	0.326756698777899	WT_SDS	0.211899771497198	2.84490197077388	1.50837894120849
[truncated: 1,653 more rows]
