# Supplementary material for: Canonical and phosphoribosyl ubiquitination coordinate to stabilize a proteinaceous structure surrounding the Legionella-containing vacuole
Source: eLife. 2026 Jul 8;14:RP108254. doi: 10.7554/eLife.108254 (PMC13345631; doi:10.7554/eLife.108254)
Supplement: Figure 5—source data 2. [file elife-108254-fig5-data2.csv]

image	cell	meanint	ID	BG	fc_int	rep	l2fc
20240529_MET046_SLIDE3_001.nd2_ZP.tif:2	2	143.284	UI	106.725333333333	1.3425490979961	MET046	0.424974849581459
20240529_MET046_SLIDE3_001.nd2_ZP.tif:2	1	138.977	UI	106.725333333333	1.30219316875718	MET046	0.380943475336805
20240529_MET046_SLIDE3_001.nd2_ZP.tif:2	3	122.133666666667	UI	106.725333333333	1.1443737194543	MET046	0.194558271658471
20240529_MET046_SLIDE3_002.nd2_ZP.tif:2	1	115.978333333333	WT	106.62	1.08777277558932	MET046	0.121377224082095
20240529_MET046_SLIDE3_002.nd2_ZP.tif:2	2	118.803	WT	106.62	1.11426561620709	MET046	0.156093180171256
20240529_MET046_SLIDE3_002.nd2_ZP.tif:2	3	115.312666666667	WT	106.62	1.08152941912087	MET046	0.113072909167232
20240529_MET046_SLIDE3_002.nd2_ZP.tif:2	4	112.368	WT	106.62	1.05391108610017	MET046	0.0757531581959738
20240529_MET046_SLIDE3_003.nd2_ZP.tif:2	5	114.952	WT	106.708333333333	1.07725419757907	MET046	0.10735871999827
20240529_MET046_SLIDE3_003.nd2_ZP.tif:2	6	115.961	WT	106.708333333333	1.08670987895353	MET046	0.119966832673034
20240529_MET046_SLIDE3_003.nd2_ZP.tif:2	7	114.938666666667	WT	106.708333333333	1.07712924638813	MET046	0.107191371456645
20240529_MET046_SLIDE3_004.nd2_ZP.tif:2	8	119.880666666667	WT	106.518	1.12544984572248	MET046	0.170501766308114
20240529_MET046_SLIDE3_004.nd2_ZP.tif:2	9	132.816	WT	106.518	1.24688784994086	MET046	0.318331709265152
20240529_MET046_SLIDE3_004.nd2_ZP.tif:2	10	112.361666666667	WT	106.518	1.05486083729198	MET046	0.0770526836799286
20240529_MET046_SLIDE3_004.nd2_ZP.tif:2	6	133.727333333333	UI	106.518	1.25544352441215	MET046	0.328197131052185
20240529_MET046_SLIDE3_004.nd2_ZP.tif:2	4	119.905333333333	UI	106.518	1.125681418477	MET046	0.170798584953071
20240529_MET046_SLIDE3_004.nd2_ZP.tif:2	5	117.221666666667	UI	106.518	1.10048692865682	MET046	0.138142009314905
20240529_MET046_SLIDE3_005.nd2_ZP.tif:2	7	157.539333333333	UI	106.988666666667	1.47248618233707	MET046	0.558254096013415
20240529_MET046_SLIDE3_007.nd2_ZP.tif:2	12	115.519333333333	WT	106.441	1.08528981626754	MET046	0.118080352033785
20240529_MET046_SLIDE3_007.nd2_ZP.tif:2	11	123.252333333333	WT	106.441	1.15794039264319	MET046	0.211560989552173
20240529_MET046_SLIDE3_007.nd2_ZP.tif:2	8	132.011333333333	UI	106.441	1.24023011183034	MET046	0.310607822545008
20240529_MET046_SLIDE3_007.nd2_ZP.tif:2	9	115.718	UI	106.441	1.08715626497308	MET046	0.120559324448645
20240529_MET046_SLIDE3_007.nd2_ZP.tif:2	14	121.407333333333	WT	106.441	1.14060684635933	MET046	0.189801597454671
20240529_MET046_SLIDE3_007.nd2_ZP.tif:2	13	124.912333333333	WT	106.441	1.17353588686064	MET046	0.230861960313785
20240529_MET046_SLIDE3_008.nd2_ZP.tif:2	16	117.75	WT	106.694333333333	1.10361999856287	MET046	0.142243504940889
20240529_MET046_SLIDE3_008.nd2_ZP.tif:2	15	115.321	WT	106.694333333333	1.08085402848636	MET046	0.112171697356872
20240529_MET046_SLIDE3_008.nd2_ZP.tif:2	10	155.410666666667	UI	106.694333333333	1.45659719510252	MET046	0.542601972136647
20240529_MET046_SLIDE3_008.nd2_ZP.tif:2	17	117.242333333333	WT	106.694333333333	1.09886185770566	MET046	0.136010030755134
20240529_MET046_SLIDE3_009.nd2_ZP.tif:2	11	138.923	UI	106.527	1.30411069494119	MET046	0.383066332962214
20240529_MET046_SLIDE3_009.nd2_ZP.tif:2	18	122.829	WT	106.527	1.15303162578501	MET046	0.205432084314458
20240529_MET046_SLIDE3_009.nd2_ZP.tif:2	19	111.384	WT	106.527	1.04559407474161	MET046	0.064322870686385
20240529_MET046_SLIDE3_010.nd2_ZP.tif:2	21	116.506	WT	106.962	1.08922795011312	MET046	0.123305908218021
20240529_MET046_SLIDE3_010.nd2_ZP.tif:2	20	113.278	WT	106.962	1.05904900805894	MET046	0.0827693523591879
20240529_MET046_SLIDE3_010.nd2_ZP.tif:2	22	113.382333333333	WT	106.962	1.06002443235292	MET046	0.0840975176452421
20240529_MET046_SLIDE3_010.nd2_ZP.tif:2	23	114.773333333333	WT	106.962	1.07302905081555	MET046	0.101689135647253
20240529_MET046_SLIDE3_010.nd2_ZP.tif:2	24	112.453	WT	106.962	1.05133598848189	MET046	0.0722238029375319
20240529_MET046_SLIDE3_011.nd2_ZP.tif:2	25	117.096333333333	WT	106.620666666667	1.09825174606549	MET046	0.135208793114281
20240529_MET046_SLIDE3_012.nd2_ZP.tif:2	29	133.234666666667	WT	106.92	1.24611547574511	MET046	0.317437767050081
20240529_MET046_SLIDE3_012.nd2_ZP.tif:2	26	112.202333333333	WT	106.92	1.04940453921935	MET046	0.0695709355117723
20240529_MET046_SLIDE3_012.nd2_ZP.tif:2	27	120.621	WT	106.92	1.12814253647587	MET046	0.17394935822929
20240529_MET046_SLIDE3_012.nd2_ZP.tif:2	28	113.411333333333	WT	106.92	1.06071205886021	MET046	0.0850330750715664
20240529_MET046_SLIDE3_013.nd2_ZP.tif:2	12	124.146333333333	UI	106.953666666667	1.16074873543372	MET046	0.215055709175525
20240529_MET046_SLIDE3_013.nd2_ZP.tif:2	13	122.754	UI	106.953666666667	1.14773063725414	MET046	0.198784093324021
20240529_MET046_SLIDE3_013.nd2_ZP.tif:2	14	150.638	UI	106.953666666667	1.40844166165411	MET046	0.494099807812701
20240529_MET046_SLIDE3_013.nd2_ZP.tif:2	15	146.485666666667	UI	106.953666666667	1.36961799657796	MET046	0.45377356377576
20240529_MET046_SLIDE3_013.nd2_ZP.tif:2	30	124.899666666667	WT	106.953666666667	1.16779228388617	MET046	0.223783683758074
20240529_MET046_SLIDE3_013.nd2_ZP.tif:2	31	128.607666666667	WT	106.953666666667	1.20246150202112	MET046	0.265990705444546
20240529_MET046_SLIDE3_013.nd2_ZP.tif:2	32	121.626	WT	106.953666666667	1.13718401426163	MET046	0.185465723871686
20240529_MET046_SLIDE3_014.nd2_ZP.tif:2	16	122.38	UI	107.054666666667	1.14315427631989	MET046	0.193020118042376
20240529_MET046_SLIDE3_014.nd2_ZP.tif:2	33	118.982	WT	107.054666666667	1.11141348345394	MET046	0.152395648005084
20240529_MET046_SLIDE3_014.nd2_ZP.tif:2	34	144.324666666667	WT	107.054666666667	1.34813989114596	MET046	0.430970207047318
20240529_MET046_SLIDE3_014.nd2_ZP.tif:2	35	126.618333333333	WT	107.054666666667	1.18274464136703	MET046	0.242138624480334
20240529_MET046_SLIDE3_014.nd2_ZP.tif:2	17	115.485666666667	UI	107.054666666667	1.0787541567548	MET046	0.109366118540251
20240705_MET049_APPL001.nd2_ZP.tif:2	1	132.534	WT	107.415333333333	1.23384619203962	MET049	0.303162563197445
20240705_MET049_APPL001.nd2_ZP.tif:2	2	117.886666666667	WT	107.415333333333	1.09748453045189	MET049	0.134200604455274
20240705_MET049_APPL001.nd2_ZP.tif:2	3	119.849	WT	107.415333333333	1.11575318235137	MET049	0.158017921450617
20240705_MET049_APPL001.nd2_ZP.tif:2	4	138.292333333333	WT	107.415333333333	1.28745430509611	MET049	0.364521228427024
20240705_MET049_APPL001.nd2_ZP.tif:2	5	133.995666666667	WT	107.415333333333	1.24745380858102	MET049	0.318986395630774
20240705_MET049_APPL001.nd2_ZP.tif:2	4	126.268666666667	UI	107.415333333333	1.17551808245874	MET049	0.233296731481708
20240705_MET049_APPL001.nd2_ZP.tif:2	1	119.179666666667	UI	107.415333333333	1.10952191803777	MET049	0.14993816751876
20240705_MET049_APPL001.nd2_ZP.tif:2	2	120.333333333333	UI	107.415333333333	1.12026215996475	MET049	0.163836386410642
20240705_MET049_APPL001.nd2_ZP.tif:2	3	135.059333333333	UI	107.415333333333	1.25735618130248	MET049	0.330393391372679
20240705_MET049_APPL001.nd2_ZP.tif:2	5	137.024666666667	UI	107.415333333333	1.27565276217548	MET049	0.351235675135156
20240705_MET049_APPL002.nd2_ZP.tif:2	6	115.997	WT	107.829333333333	1.07574624097339	MET049	0.105337799023361
20240705_MET049_APPL002.nd2_ZP.tif:2	8	117.731666666667	WT	107.829333333333	1.09183339103769	MET049	0.12675272414957
20240705_MET049_APPL002.nd2_ZP.tif:2	9	119.733666666667	WT	107.829333333333	1.11039976753388	MET049	0.151079170995532
20240705_MET049_APPL002.nd2_ZP.tif:2	10	132.044333333333	WT	107.829333333333	1.22456783559205	MET049	0.292272694981127
20240705_MET049_APPL002.nd2_ZP.tif:2	7	118.916666666667	WT	107.829333333333	1.1028229795232	MET049	0.141201234211523
20240705_MET049_APPL002.nd2_ZP.tif:2	6	140.045666666667	UI	107.829333333333	1.29877151548125	MET049	0.377147649049405
20240705_MET049_APPL002.nd2_ZP.tif:2	7	143.610666666667	UI	107.829333333333	1.33183302008112	MET049	0.413413214389749
20240705_MET049_APPL002.nd2_ZP.tif:2	11	131.524666666667	WT	107.829333333333	1.21974849144327	MET049	0.286583698973176
20240705_MET049_APPL003.nd2_ZP.tif:2	8	122.778666666667	UI	108.429333333333	1.13233811268783	MET049	0.179304806812837
20240705_MET049_APPL003.nd2_ZP.tif:2	9	118.851333333333	UI	108.429333333333	1.09611790167482	MET049	0.132402987179119
20240705_MET049_APPL003.nd2_ZP.tif:2	12	137.517333333333	WT	108.429333333333	1.26826688964856	MET049	0.342858373124265
20240705_MET049_APPL003.nd2_ZP.tif:2	13	163.27	WT	108.429333333333	1.50577334546617	MET049	0.59050462659627
20240705_MET049_APPL003.nd2_ZP.tif:2	14	133.874666666667	WT	108.429333333333	1.23467204446521	MET049	0.30412788176446
20240705_MET049_APPL003.nd2_ZP.tif:2	10	124.751666666667	UI	108.429333333333	1.15053429576252	MET049	0.202303988854541
20240705_MET049_APPL004.nd2_ZP.tif:2	11	128.310333333333	UI	108.083666666667	1.18713897567008	MET049	0.247488837906154
20240705_MET049_APPL004.nd2_ZP.tif:2	12	123.557	UI	108.083666666667	1.1431606995815	MET049	0.19302822436873
20240705_MET049_APPL004.nd2_ZP.tif:2	13	122.904666666667	UI	108.083666666667	1.137125251734	MET049	0.185391172526811
20240705_MET049_APPL004.nd2_ZP.tif:2	15	159.128333333333	WT	108.083666666667	1.47226993902872	MET049	0.558042212151876
20240705_MET049_APPL004.nd2_ZP.tif:2	16	130.884333333333	WT	108.083666666667	1.21095385981847	MET049	0.276143896015539
20240705_MET049_APPL004.nd2_ZP.tif:2	15	126.245666666667	UI	108.083666666667	1.16803649024984	MET049	0.224085345690665
20240705_MET049_APPL004.nd2_ZP.tif:2	16	169.765333333333	UI	108.083666666667	1.5706844389069	MET049	0.651393362584182
20240705_MET049_APPL004.nd2_ZP.tif:2	14	132.101	UI	108.083666666667	1.22221057144003	MET049	0.289492864699326
20240705_MET049_APPL005.nd2_ZP.tif:2	17	117.295666666667	WT	108.424	1.08182382744288	MET049	0.113465578676437
20240705_MET049_APPL006.nd2_ZP.tif:2	19	126.611	WT	108.794666666667	1.16376109122996	MET049	0.218794917460727
20240705_MET049_APPL006.nd2_ZP.tif:2	18	124.793333333333	WT	108.794666666667	1.14705377714594	MET049	0.19793303058918
20240705_MET049_APPL006.nd2_ZP.tif:2	17	117.854333333333	UI	108.794666666667	1.08327307711162	MET049	0.115396970863061
20240705_MET049_APPL006.nd2_ZP.tif:2	20	125.764	WT	108.794666666667	1.15597578312662	MET049	0.209111174716544
20240705_MET049_APPL006.nd2_ZP.tif:2	21	172.313	WT	108.794666666667	1.58383683023678	MET049	0.663423713994739
20240705_MET049_APPL006.nd2_ZP.tif:2	18	135.643	UI	108.794666666667	1.24677986666013	MET049	0.318206763232713
20240705_MET049_APPL006.nd2_ZP.tif:2	19	132.962333333333	UI	108.794666666667	1.22214017844012	MET049	0.289409770542797
20240705_MET049_APPL007.nd2_ZP.tif:2	22	139.792666666667	WT	108.456333333333	1.28893041439105	MET049	0.366174378887458
20240705_MET049_APPL007.nd2_ZP.tif:2	23	129.41	WT	108.456333333333	1.19319910624552	MET049	0.254834802149123
20240705_MET049_APPL007.nd2_ZP.tif:2	20	134.132333333333	UI	108.456333333333	1.23674043931659	MET049	0.306542746713955
20240705_MET049_APPL007.nd2_ZP.tif:2	21	141.987333333333	UI	108.456333333333	1.30916590086947	MET049	0.388647930893434
20240705_MET049_APPL007.nd2_ZP.tif:2	24	127.159	WT	108.456333333333	1.17244420949752	MET049	0.229519274044495
20240705_MET049_APPL007.nd2_ZP.tif:2	25	158.974666666667	WT	108.456333333333	1.46579422133024	MET049	0.551682581845404
20240705_MET049_APPL008.nd2_ZP.tif:2	22	123.654666666667	UI	107.637333333333	1.14880834406897	MET049	0.200138132949791
20240705_MET049_APPL008.nd2_ZP.tif:2	25	134.508666666667	UI	107.637333333333	1.24964696263998	MET049	0.321520577138217
20240705_MET049_APPL008.nd2_ZP.tif:2	26	142.088	UI	107.637333333333	1.32006243186998	MET049	0.400606162931655
20240705_MET049_APPL008.nd2_ZP.tif:2	23	126.119333333333	UI	107.637333333333	1.17170622336736	MET049	0.228610894658535
20240705_MET049_APPL008.nd2_ZP.tif:2	24	133.715333333333	UI	107.637333333333	1.24227653354474	MET049	0.312986356462066
20240705_MET049_APPL008.nd2_ZP.tif:2	26	133.147666666667	WT	107.637333333333	1.23700265087702	MET049	0.306848591990138
20240705_MET049_APPL008.nd2_ZP.tif:2	29	136.849666666667	UI	107.637333333333	1.27139592210881	MET049	0.34641336623317
20240705_MET049_APPL008.nd2_ZP.tif:2	27	128.465	UI	107.637333333333	1.19349853830146	MET049	0.255196799526915
20240705_MET049_APPL008.nd2_ZP.tif:2	28	135.530666666667	UI	107.637333333333	1.25914180953325	MET049	0.332440774231821
20240705_MET049_APPL009.nd2_ZP.tif:2	28	122.355	WT	108.400333333333	1.12873269147389	MET049	0.174703864901047
20240705_MET049_APPL009.nd2_ZP.tif:2	27	137.64	WT	108.400333333333	1.26973779293422	MET049	0.344530604170959
20240705_MET049_APPL009.nd2_ZP.tif:2	29	128.919	WT	108.400333333333	1.18928601080562	MET049	0.250095709827702
20240705_MET049_APPL009.nd2_ZP.tif:2	30	115.503333333333	WT	108.400333333333	1.06552562876498	MET049	0.0915652942444727
20240705_MET049_APPL010.nd2_ZP.tif:2	32	119.248666666667	WT	107.046333333333	1.11399113779391	MET049	0.155737755557986
20240705_MET049_APPL010.nd2_ZP.tif:2	31	113.123666666667	WT	107.046333333333	1.05677292387409	MET049	0.0796654081347419
20240705_MET049_APPL010.nd2_ZP.tif:2	30	135.554333333333	UI	107.046333333333	1.26631458651861	MET049	0.34063585344801
20240705_MET049_APPL010.nd2_ZP.tif:2	33	120.013	WT	107.046333333333	1.12113134810783	MET049	0.164955309510903
20240705_MET049_APPL010.nd2_ZP.tif:2	34	114.763666666667	WT	107.046333333333	1.07209339258078	MET049	0.100430587833323
20240705_MET049_APPL010.nd2_ZP.tif:2	31	157.922333333333	UI	107.046333333333	1.47527083287922	MET049	0.560979831345106
20240705_MET049_APPL010.nd2_ZP.tif:2	32	125.926	UI	107.046333333333	1.17636911119484	MET049	0.234340807910309
20240705_MET049_APPL011.nd2_ZP.tif:2	35	114.102666666667	WT	107.783666666667	1.05862669359303	MET049	0.0821939375369224
20240705_MET049_APPL011.nd2_ZP.tif:2	36	118.569666666667	WT	107.783666666667	1.10007082087267	MET049	0.137596405234347
20240705_MET049_APPL011.nd2_ZP.tif:2	33	129.621333333333	UI	107.783666666667	1.20260645552356	MET049	0.266164607972936
20240705_MET049_APPL011.nd2_ZP.tif:2	34	132.749666666667	UI	107.783666666667	1.23163064286178	MET049	0.300569667067286
20240705_MET049_APPL011.nd2_ZP.tif:2	35	126.233666666667	UI	107.783666666667	1.17117621408315	MET049	0.227958158723709
20240705_MET049_APPL011.nd2_ZP.tif:2	36	130.821666666667	UI	107.783666666667	1.21374296043618	MET049	0.279462928210264
20240705_MET049_APPL011.nd2_ZP.tif:2	37	126.053333333333	UI	107.783666666667	1.16950310962391	MET049	0.225895697716873
20240825_MET062_RADON_001.nd2_ZP.tif:2	1	122.490333333333	WT	106.571	1.14937772314545	MET062	0.200852992724245
20240825_MET062_RADON_001.nd2_ZP.tif:2	2	120.433666666667	WT	106.571	1.13007916475089	MET062	0.176423840421938
20240825_MET062_RADON_001.nd2_ZP.tif:2	3	139.561666666667	WT	106.571	1.30956514123605	MET062	0.389087824943024
20240825_MET062_RADON_001.nd2_ZP.tif:2	4	127.539	WT	106.571	1.196751461467	MET062	0.259123567870845
20240825_MET062_RADON_001.nd2_ZP.tif:2	5	122.756666666667	WT	106.571	1.15187683954046	MET062	0.203986469833226
20240825_MET062_RADON_001.nd2_ZP.tif:2	6	115.516666666667	WT	106.571	1.08394090950321	MET062	0.116286111036518
20240825_MET062_RADON_001.nd2_ZP.tif:2	1	128.279333333333	UI	106.571	1.20369831692799	MET062	0.267473854548557
20240825_MET062_RADON_001.nd2_ZP.tif:2	2	132.606666666667	UI	106.571	1.24430348468783	MET062	0.315338400625958
20240825_MET062_RADON_001.nd2_ZP.tif:2	3	130.692666666667	UI	106.571	1.22634362694041	MET062	0.294363285244711
20240825_MET062_RADON_001.nd2_ZP.tif:2	4	130.559666666667	UI	106.571	1.22509563264553	MET062	0.292894372377477
20240825_MET062_RADON_001.nd2_ZP.tif:2	5	139.389333333333	UI	106.571	1.30794806592162	MET062	0.38730525756014
20240825_MET062_RADON_001.nd2_ZP.tif:2	6	135.171666666667	UI	106.571	1.26837194608915	MET062	0.342977873309946
20240825_MET062_RADON_001.nd2_ZP.tif:2	7	150.689	UI	106.571	1.41397753610269	MET062	0.499759200196333
20240825_MET062_RADON_001.nd2_ZP.tif:2	8	133.547666666667	UI	106.571	1.25313327890952	MET062	0.325539862861127
20240825_MET062_RADON_001.nd2_ZP.tif:2	9	114.158666666667	UI	106.571	1.07119823091335	MET062	0.0992254831622358
20240825_MET062_RADON_002.nd2_ZP.tif:2	10	122.367	UI	106.292333333333	1.15123072532669	MET062	0.203177001955366
20240825_MET062_RADON_002.nd2_ZP.tif:2	11	124.098	UI	106.292333333333	1.16751600146765	MET062	0.223442323022583
20240825_MET062_RADON_002.nd2_ZP.tif:2	12	120.39	UI	106.292333333333	1.1326310771865	MET062	0.1796780202178
20240825_MET062_RADON_002.nd2_ZP.tif:2	13	117.059666666667	UI	106.292333333333	1.1012992470451	MET062	0.13920653390544
20240825_MET062_RADON_002.nd2_ZP.tif:2	7	117.828	WT	106.292333333333	1.10852773953593	MET062	0.148644872316359
20240825_MET062_RADON_002.nd2_ZP.tif:2	8	119.303666666667	WT	106.292333333333	1.12241083552592	MET062	0.166600841622173
20240825_MET062_RADON_002.nd2_ZP.tif:2	9	123.663666666667	WT	106.292333333333	1.16342978640667	MET062	0.218384145973604
20240825_MET062_RADON_002.nd2_ZP.tif:2	10	118.736333333333	WT	106.292333333333	1.11707335430276	MET062	0.159723925672678
20240825_MET062_RADON_002.nd2_ZP.tif:2	11	116.938333333333	WT	106.292333333333	1.10015774107258	MET062	0.137710392793274
20240825_MET062_RADON_002.nd2_ZP.tif:2	14	119.510333333333	UI	106.292333333333	1.12435515888571	MET062	0.169097822951127
20240825_MET062_RADON_002.nd2_ZP.tif:2	15	128.576333333333	UI	106.292333333333	1.20964823427215	MET062	0.274587572745225
20240825_MET062_RADON_002.nd2_ZP.tif:2	16	119.019666666667	UI	106.292333333333	1.11973895890892	MET062	0.163162440691597
20240825_MET062_RADON_002.nd2_ZP.tif:2	17	122.131333333333	UI	106.292333333333	1.14901356949545	MET062	0.200395835867573
20240825_MET062_RADON_003.nd2_ZP.tif:2	65	120.956666666667	WT	106.716	1.13344453190399	MET062	0.180713790721318
20240825_MET062_RADON_003.nd2_ZP.tif:2	66	116.597333333333	WT	106.716	1.09259467496283	MET062	0.12775829682561
20240825_MET062_RADON_003.nd2_ZP.tif:2	67	115.406	WT	106.716	1.08143108812174	MET062	0.112941735579519
20240825_MET062_RADON_003.nd2_ZP.tif:2	68	117.847666666667	WT	106.716	1.10431113110187	MET062	0.143146697532164
20240825_MET062_RADON_003.nd2_ZP.tif:2	69	130.881	WT	106.716	1.2264421455077	MET062	0.294479179792158
20240825_MET062_RADON_003.nd2_ZP.tif:2	70	119.477333333333	WT	106.716	1.11958219323563	MET062	0.16296044638668
20240825_MET062_RADON_003.nd2_ZP.tif:2	71	119.834	WT	106.716	1.12292439746617	MET062	0.167260799446218
20240825_MET062_RADON_003.nd2_ZP.tif:2	72	116.637	WT	106.716	1.09296637805015	MET062	0.128249021351645
20240825_MET062_RADON_003.nd2_ZP.tif:2	18	126.047333333333	UI	106.716	1.18114746929545	MET062	0.240189100162067
20240825_MET062_RADON_003.nd2_ZP.tif:2	19	124.407333333333	UI	106.716	1.16577957694566	MET062	0.221295032698633
20240825_MET062_RADON_003.nd2_ZP.tif:2	20	130.757333333333	UI	106.716	1.22528330647076	MET062	0.293115363582691
20240825_MET062_RADON_003.nd2_ZP.tif:2	21	122.329666666667	UI	106.716	1.14631045641391	MET062	0.196997823563842
20240825_MET062_RADON_003.nd2_ZP.tif:2	22	115.567666666667	UI	106.716	1.08294601246923	MET062	0.114961322831446
20240825_MET062_RADON_003.nd2_ZP.tif:2	23	128.873666666667	UI	106.716	1.20763209515599	MET062	0.272181004881595
20240825_MET062_RADON_004.nd2_ZP.tif:2	12	116.959333333333	WT	106.755	1.09558646745664	MET062	0.131703351282097
20240825_MET062_RADON_004.nd2_ZP.tif:2	13	123.671666666667	WT	106.755	1.15846252322296	MET062	0.212211373132446
20240825_MET062_RADON_004.nd2_ZP.tif:2	14	120.542333333333	WT	106.755	1.1291492982374	MET062	0.175236254566474
20240825_MET062_RADON_004.nd2_ZP.tif:2	15	119.012666666667	WT	106.755	1.11482053924094	MET062	0.156811487737424
20240825_MET062_RADON_004.nd2_ZP.tif:2	16	117.08	WT	106.755	1.09671678141539	MET062	0.133191009057789
20240825_MET062_RADON_004.nd2_ZP.tif:2	17	113.245	WT	106.755	1.0607934054611	MET062	0.0851437119185869
20240825_MET062_RADON_004.nd2_ZP.tif:2	26	129.157666666667	UI	106.755	1.20985121696095	MET062	0.274829641094574
20240825_MET062_RADON_004.nd2_ZP.tif:2	27	117.956	UI	106.755	1.10492248606623	MET062	0.143945163381103
20240825_MET062_RADON_004.nd2_ZP.tif:2	28	133.223333333333	UI	106.755	1.24793530357673	MET062	0.319543142831249
20240825_MET062_RADON_004.nd2_ZP.tif:2	24	126.287666666667	UI	106.755	1.18296723026244	MET062	0.242410109694036
20240825_MET062_RADON_004.nd2_ZP.tif:2	25	119.891666666667	UI	106.755	1.12305434562003	MET062	0.167427742751387
20240825_MET062_RADON_004.nd2_ZP.tif:2	29	147.242333333333	UI	106.755	1.37925467971836	MET062	0.46388887544655
20240825_MET062_RADON_004.nd2_ZP.tif:2	30	124.796	UI	106.755	1.16899442649056	MET062	0.225268051431932
20240825_MET062_RADON_005.nd2_ZP.tif:2	32	125.176333333333	UI	106.987	1.17001442542863	MET062	0.226526317301031
20240825_MET062_RADON_005.nd2_ZP.tif:2	18	118.310333333333	WT	106.987	1.10583840404286	MET062	0.145140580220853
20240825_MET062_RADON_005.nd2_ZP.tif:2	33	124.437666666667	UI	106.987	1.16311015980135	MET062	0.217987742961411
20240825_MET062_RADON_005.nd2_ZP.tif:2	23	117.387666666667	WT	106.987	1.09721430329542	MET062	0.133845334406802
20240825_MET062_RADON_005.nd2_ZP.tif:2	31	123.569333333333	UI	106.987	1.15499390891728	MET062	0.207885243331372
20240825_MET062_RADON_005.nd2_ZP.tif:2	34	124.584666666667	UI	106.987	1.16448415851147	MET062	0.219691013449684
20240825_MET062_RADON_005.nd2_ZP.tif:2	20	123.344333333333	WT	106.987	1.15289084966709	MET062	0.205255931811837
20240825_MET062_RADON_005.nd2_ZP.tif:2	21	136.330333333333	WT	106.987	1.27427008265802	MET062	0.349671090479171
20240825_MET062_RADON_005.nd2_ZP.tif:2	22	125.456	WT	106.987	1.17262845018554	MET062	0.229745964783808
20240825_MET062_RADON_005.nd2_ZP.tif:2	19	120.491	WT	106.987	1.12622094273136	MET062	0.171489884002715
20240825_MET062_RADON_006.nd2_ZP.tif:2	27	120.627	WT	106.972	1.12765022622742	MET062	0.173319642967288
20240825_MET062_RADON_006.nd2_ZP.tif:2	28	123.709	WT	106.972	1.15646150394496	MET062	0.209717242634666
20240825_MET062_RADON_006.nd2_ZP.tif:2	29	124.683333333333	WT	106.972	1.1655698064291	MET062	0.221035410621444
20240825_MET062_RADON_006.nd2_ZP.tif:2	24	131.065	WT	106.972	1.22522716224807	MET062	0.293049255730717
20240825_MET062_RADON_006.nd2_ZP.tif:2	25	119.094666666667	WT	106.972	1.11332560545439	MET062	0.154875587896146
20240825_MET062_RADON_006.nd2_ZP.tif:2	26	118.500333333333	WT	106.972	1.10776963442147	MET062	0.147657897784319
20240825_MET062_RADON_006.nd2_ZP.tif:2	35	122.009666666667	UI	106.972	1.14057572698152	MET062	0.189762235614396
20240825_MET062_RADON_006.nd2_ZP.tif:2	36	122.549	UI	106.972	1.14561754477807	MET062	0.196125492311956
20240825_MET062_RADON_006.nd2_ZP.tif:2	30	124.792666666667	WT	106.972	1.16659188074138	MET062	0.222299938414916
20240825_MET062_RADON_006.nd2_ZP.tif:2	31	122.105333333333	WT	106.972	1.14147004200476	MET062	0.190892996384058
20240825_MET062_RADON_006.nd2_ZP.tif:2	40	124.126666666667	UI	106.972	1.16036595246108	MET062	0.21457986961081
20240825_MET062_RADON_006.nd2_ZP.tif:2	39	119.768666666667	UI	106.972	1.11962631965997	MET062	0.163017306632797
20240825_MET062_RADON_006.nd2_ZP.tif:2	37	123.584333333333	UI	106.972	1.15529608994254	MET062	0.208262646228233
20240825_MET062_RADON_006.nd2_ZP.tif:2	38	115.552	UI	106.972	1.0802079048723	MET062	0.111309010964416
20240825_MET062_RADON_006.nd2_ZP.tif:2	41	124.001666666667	UI	106.972	1.15919742237844	MET062	0.213126291996803
20240825_MET062_RADON_006.nd2_ZP.tif:2	42	116.982666666667	UI	106.972	1.09358212117813	MET062	0.129061561829017
20240825_MET062_RADON_007.nd2_ZP.tif:2	37	122.745	WT	106.544666666667	1.15205203451448	MET062	0.204205880183554
20240825_MET062_RADON_007.nd2_ZP.tif:2	36	116.658	WT	106.544666666667	1.0949210659692	MET062	0.13082686814656
20240825_MET062_RADON_007.nd2_ZP.tif:2	32	122.057	WT	106.544666666667	1.14559464887966	MET062	0.196096658841895
20240825_MET062_RADON_007.nd2_ZP.tif:2	35	117.891333333333	WT	106.544666666667	1.10649680572154	MET062	0.1459992863162
20240825_MET062_RADON_007.nd2_ZP.tif:2	43	120.460666666667	UI	106.544666666667	1.13061188734615	MET062	0.177103770799743
20240825_MET062_RADON_007.nd2_ZP.tif:2	45	122.510666666667	UI	106.544666666667	1.14985264396153	MET062	0.201448988606798
20240825_MET062_RADON_007.nd2_ZP.tif:2	33	124.36	WT	106.544666666667	1.16720999643342	MET062	0.223064144214196
20240825_MET062_RADON_007.nd2_ZP.tif:2	34	119.319	WT	106.544666666667	1.11989650662946	MET062	0.163365414183487
20240825_MET062_RADON_007.nd2_ZP.tif:2	44	127.648333333333	UI	106.544666666667	1.19807342147581	MET062	0.260716323446638
20240825_MET062_RADON_008.nd2_ZP.tif:2	39	115.639	WT	107.251	1.07820906098778	MET062	0.108636938765499
20240825_MET062_RADON_008.nd2_ZP.tif:2	38	123.758666666667	WT	107.251	1.15391620280153	MET062	0.206538459518742
20240825_MET062_RADON_008.nd2_ZP.tif:2	40	118.562333333333	WT	107.251	1.10546599410106	MET062	0.144654646233887
20240825_MET062_RADON_008.nd2_ZP.tif:2	41	119.949666666667	WT	107.251	1.11840138242689	MET062	0.161438049104944
20240825_MET062_RADON_008.nd2_ZP.tif:2	48	136.622666666667	UI	107.251	1.27385914039652	MET062	0.349205757432061
20240825_MET062_RADON_008.nd2_ZP.tif:2	42	120.437666666667	WT	107.251	1.12295145655208	MET062	0.167295563619834
20240825_MET062_RADON_008.nd2_ZP.tif:2	46	125.404666666667	UI	107.251	1.16926337905163	MET062	0.225599936587522
20240825_MET062_RADON_008.nd2_ZP.tif:2	47	128.248666666667	UI	107.251	1.19578061432217	MET062	0.257952727611392
20240825_MET062_RADON_008.nd2_ZP.tif:2	45	119.022666666667	WT	107.251	1.10975810637352	MET062	0.150245247056485
20240825_MET062_RADON_008.nd2_ZP.tif:2	46	112.363	WT	107.251	1.04766389124577	MET062	0.0671759495021121
20240825_MET062_RADON_008.nd2_ZP.tif:2	43	138.809666666667	WT	107.251	1.29425055865835	MET062	0.372116940932823
20240825_MET062_RADON_008.nd2_ZP.tif:2	44	117.946333333333	WT	107.251	1.09972245791026	MET062	0.137139470005618
20240825_MET062_RADON_008.nd2_ZP.tif:2	51	141.41	UI	107.251	1.31849586484042	MET062	0.398893046527786
20240825_MET062_RADON_008.nd2_ZP.tif:2	49	124.347666666667	UI	107.251	1.15940799308787	MET062	0.213388336859685
20240825_MET062_RADON_008.nd2_ZP.tif:2	50	140.805333333333	UI	107.251	1.31285799977001	MET062	0.39271088111555
20240825_MET062_RADON_008.nd2_ZP.tif:2	47	113.904333333333	WT	107.251	1.0620351636193	MET062	0.0868315340698837
20240825_MET062_RADON_009.nd2_ZP.tif:2	51	117.678666666667	WT	107.205666666667	1.09769073152228	MET062	0.134471640001005
20240825_MET062_RADON_009.nd2_ZP.tif:2	50	119.946666666667	WT	107.205666666667	1.11884632964054	MET062	0.162011899862365
20240825_MET062_RADON_009.nd2_ZP.tif:2	55	122.009333333333	WT	107.205666666667	1.13808660611846	MET062	0.186610348034138
20240825_MET062_RADON_009.nd2_ZP.tif:2	52	124.551	WT	107.205666666667	1.16179492999437	MET062	0.216355439147458
20240825_MET062_RADON_009.nd2_ZP.tif:2	54	121.014	WT	107.205666666667	1.12880227102423	MET062	0.174792795592197
20240825_MET062_RADON_009.nd2_ZP.tif:2	52	120.892	UI	107.205666666667	1.12766427147819	MET062	0.173337612091909
20240825_MET062_RADON_009.nd2_ZP.tif:2	53	133.978333333333	UI	107.205666666667	1.24973182387747	MET062	0.321618544590928
20240825_MET062_RADON_009.nd2_ZP.tif:2	53	120.175333333333	WT	107.205666666667	1.12097930146727	MET062	0.164759639475887
20240825_MET062_RADON_009.nd2_ZP.tif:2	48	116.755	WT	107.205666666667	1.08907489342914	MET062	0.123103168621944
20240825_MET062_RADON_009.nd2_ZP.tif:2	49	126.601	WT	107.205666666667	1.18091705351396	MET062	0.239907634771818
20240825_MET062_RADON_009.nd2_ZP.tif:2	58	133.558666666667	UI	107.205666666667	1.24581722981061	MET062	0.317092430330703
20240825_MET062_RADON_009.nd2_ZP.tif:2	57	129.271	UI	107.205666666667	1.20582245341509	MET062	0.270017498917745
20240825_MET062_RADON_009.nd2_ZP.tif:2	56	114.634	WT	107.205666666667	1.06929049148521	MET062	0.0966538396751705
20240825_MET062_RADON_009.nd2_ZP.tif:2	55	127.648666666667	UI	107.205666666667	1.1906895468834	MET062	0.251797302743071
20240825_MET062_RADON_009.nd2_ZP.tif:2	56	126.203666666667	UI	107.205666666667	1.17721078176838	MET062	0.235372660721342
20240825_MET062_RADON_009.nd2_ZP.tif:2	54	121.445333333333	UI	107.205666666667	1.13282569018429	MET062	0.179925888295919
20240825_MET062_RADON_010.nd2_ZP.tif:2	59	117.782	UI	106.665666666667	1.10421660203064	MET062	0.143023197500608
20240825_MET062_RADON_010.nd2_ZP.tif:2	61	122.643333333333	UI	106.665666666667	1.14979202930027	MET062	0.201372934708348
20240825_MET062_RADON_010.nd2_ZP.tif:2	62	124.950666666667	UI	106.665666666667	1.17142348209514	MET062	0.228262719794536
20240825_MET062_RADON_010.nd2_ZP.tif:2	63	131.108	UI	106.665666666667	1.22914902327209	MET062	0.297659840122276
20240825_MET062_RADON_010.nd2_ZP.tif:2	60	118.158333333333	UI	106.665666666667	1.10774476010713	MET062	0.147625502553637
20240825_MET062_RADON_010.nd2_ZP.tif:2	57	118.853	WT	106.665666666667	1.11425732116239	MET062	0.156082440124877
20240825_MET062_RADON_010.nd2_ZP.tif:2	58	125.982666666667	WT	106.665666666667	1.18109857279912	MET062	0.240129375026306
20240825_MET062_RADON_010.nd2_ZP.tif:2	59	126.146666666667	WT	106.665666666667	1.18263608721332	MET062	0.242006205595338
20240825_MET062_RADON_010.nd2_ZP.tif:2	64	119.003666666667	WT	106.665666666667	1.1156698344047	MET062	0.157910146574691
20240825_MET062_RADON_010.nd2_ZP.tif:2	60	119.362666666667	WT	106.665666666667	1.11903549095773	MET062	0.162255793076364
20240825_MET062_RADON_010.nd2_ZP.tif:2	61	113.819	WT	106.665666666667	1.06706312871683	MET062	0.0936455302322426
20240825_MET062_RADON_010.nd2_ZP.tif:2	62	114.668666666667	WT	106.665666666667	1.07502882839527	MET062	0.104375348210301
20240825_MET062_RADON_010.nd2_ZP.tif:2	63	114.799	WT	106.665666666667	1.07625071485045	MET062	0.106014195866818
