# Supplementary material for: Canonical and phosphoribosyl ubiquitination coordinate to stabilize a proteinaceous structure surrounding the Legionella-containing vacuole
Source: eLife. 2026 Jul 8;14:RP108254. doi: 10.7554/eLife.108254 (PMC13345631; doi:10.7554/eLife.108254)
Supplement: Figure 5—source data 3. [file elife-108254-fig5-data3.zip]

Archive with 17 entries (16 files):
- Figure 5 - source data 1/
- Figure 5 - source data 1/5e_1_20241007_MET071_StainFree_Insol.tif
- __MACOSX/Figure 5 - source data 1/._5e_1_20241007_MET071_StainFree_Insol.tif
- Figure 5 - source data 1/5g_1_SidCSdcA Rep3 SOLUBLE P4D1.tif
- __MACOSX/Figure 5 - source data 1/._5g_1_SidCSdcA Rep3 SOLUBLE P4D1.tif
- Figure 5 - source data 1/5d_1_20241007_MET071_Sol_P4D1_68s.tif
- __MACOSX/Figure 5 - source data 1/._5d_1_20241007_MET071_Sol_P4D1_68s.tif
- Figure 5 - source data 1/5h_2_SidCSdcA Rep3 INSOL stainfree .tif
- __MACOSX/Figure 5 - source data 1/._5h_2_SidCSdcA Rep3 INSOL stainfree .tif
- Figure 5 - source data 1/5h_1_SidCSdcA Rep3 INSOL P4D1.tif
- __MACOSX/Figure 5 - source data 1/._5h_1_SidCSdcA Rep3 INSOL P4D1.tif
- Figure 5 - source data 1/5e_2_520241007_MET071_InSol_P4D1_68s.tif
- __MACOSX/Figure 5 - source data 1/._5e_2_520241007_MET071_InSol_P4D1_68s.tif
- Figure 5 - source data 1/5d_2_20241007_MET071_Sol_StainFree.tif
- __MACOSX/Figure 5 - source data 1/._5d_2_20241007_MET071_Sol_StainFree.tif
- Figure 5 - source data 1/5g_2_SidCSdcA Rep3 SOLUBLE stainfree .tif
- __MACOSX/Figure 5 - source data 1/._5g_2_SidCSdcA Rep3 SOLUBLE stainfree .tif
