# Supplementary material for: Canonical and phosphoribosyl ubiquitination coordinate to stabilize a proteinaceous structure surrounding the Legionella-containing vacuole
Source: eLife. 2026 Jul 8;14:RP108254. doi: 10.7554/eLife.108254 (PMC13345631; doi:10.7554/eLife.108254)
Supplement: Figure 5—source data 5. [file elife-108254-fig5-data5.csv]

Sample	Fraction	Rep	FC_dotA	condition
WT	Sol	MET071	1.35922218	WT_Sol
WT	Sol	CM2	1.187375821	WT_Sol
WT	Sol	CM5	1.017604768	WT_Sol
151	Sol	MET071	0.894009289	151_Sol
151	Sol	CM2	0.87171135	151_Sol
151	Sol	CM5	0.863421455	151_Sol
SdeB	Sol	MET071	1.044031985	SdeB_Sol
SdeB	Sol	CM2	0.946790016	SdeB_Sol
SdeB	Sol	CM5	0.799183397	SdeB_Sol
EEAA	Sol	MET071	0.986942686	EEAA_Sol
EEAA	Sol	CM2	0.879338503	EEAA_Sol
EEAA	Sol	CM5	0.824127657	EEAA_Sol
WT	Insol	MET071	2.002400001	WT_Insol
WT	Insol	CM2	2.274207556	WT_Insol
WT	Insol	CM5	2.646961114	WT_Insol
151	Insol	MET071	0.741389843	151_Insol
151	Insol	CM2	0.878643629	151_Insol
151	Insol	CM5	1.043248147	151_Insol
SdeB	Insol	MET071	2.476122471	SdeB_Insol
SdeB	Insol	CM2	2.34005606	SdeB_Insol
SdeB	Insol	CM5	3.116870539	SdeB_Insol
EEAA	Insol	MET071	0.708742219	EEAA_Insol
EEAA	Insol	CM2	1.521216504	EEAA_Insol
EEAA	Insol	CM5	1.15611297	EEAA_Insol
