# Supplementary material for: Canonical and phosphoribosyl ubiquitination coordinate to stabilize a proteinaceous structure surrounding the Legionella-containing vacuole
Source: eLife. 2026 Jul 8;14:RP108254. doi: 10.7554/eLife.108254 (PMC13345631; doi:10.7554/eLife.108254)
Supplement: Figure 5—source data 6. [file elife-108254-fig5-data6.csv]

Sample	Fraction	Rep	FC_dotA	condition
WT	Insol	1	2.861296518	WT_Insol
dSS	Insol	1	1.871766887	dSS_Insol
dSS_V	Insol	1	1.907584729	dSS_V_Insol
dSS_SdcA	Insol	1	2.768749035	dSS_SdcA_Insol
dSS_SidC	Insol	1	2.80490216	dSS_SidC_Insol
WT	Sol	1	1.38852776	WT_Sol
dSS	Sol	1	1.255785097	dSS_Sol
dSS_V	Sol	1	1.222597786	dSS_V_Sol
dSS_SdcA	Sol	1	1.340137569	dSS_SdcA_Sol
dSS_SidC	Sol	1	1.273796241	dSS_SidC_Sol
WT	Insol	2	3.047977414	WT_Insol
dSS	Insol	2	2.125650848	dSS_Insol
dSS_V	Insol	2	1.21577989	dSS_V_Insol
dSS_SdcA	Insol	2	2.249025951	dSS_SdcA_Insol
dSS_SidC	Insol	2	3.551312261	dSS_SidC_Insol
WT	Sol	2	1.731869756	WT_Sol
dSS	Sol	2	1.283778649	dSS_Sol
dSS_V	Sol	2	0.938111668	dSS_V_Sol
dSS_SdcA	Sol	2	1.289889784	dSS_SdcA_Sol
dSS_SidC	Sol	2	1.572993794	dSS_SidC_Sol
WT	Insol	3	3.47605011	WT_Insol
dSS	Insol	3	1.77441535	dSS_Insol
dSS_V	Insol	3	1.795208978	dSS_V_Insol
dSS_SdcA	Insol	3	2.910918836	dSS_SdcA_Insol
dSS_SidC	Insol	3	2.720959202	dSS_SidC_Insol
WT	Sol	3	1.332399234	WT_Sol
dSS	Sol	3	1.08772692	dSS_Sol
dSS_V	Sol	3	0.898096796	dSS_V_Sol
dSS_SdcA	Sol	3	1.087394983	dSS_SdcA_Sol
dSS_SidC	Sol	3	1.061274635	dSS_SidC_Sol
