# Supplementary material for: Canonical and phosphoribosyl ubiquitination coordinate to stabilize a proteinaceous structure surrounding the Legionella-containing vacuole
Source: eLife. 2026 Jul 8;14:RP108254. doi: 10.7554/eLife.108254 (PMC13345631; doi:10.7554/eLife.108254)
Supplement: Figure 6—source data 1. [file elife-108254-fig6-data1.csv]

perm	exp	im	code	fn	BG	timepoint	ln	Mean_Int	area	fc	condition	area_um	t1mean	nbugs	log2fc
saponin	MET091	115	BINDE	20250303_MET091_UB_BINDERCLIPS001.nd2_ZP-6.tif_Ub.tif	0.00200753929340734	1HR	1	0.00278786862370475	101	1.38869940571523	saponin 1HR	3.4003871727969	3.18508335229711	1.06759754665275	0.473734351071883
saponin	MET091	114	BINDE	20250303_MET091_UB_BINDERCLIPS001.nd2_ZP-5.tif_Ub.tif	0.00214681088023376	1HR	4	0.00271408174101415	98	1.26423886053653	saponin 1HR	3.29938557360492	3.18508335229711	1.03588672843534	0.338269066644348
saponin	MET091	118	BINDE	20250303_MET091_UB_BINDERCLIPS001.nd2_ZP-9.tif_Ub.tif	0.00209575298131854	1HR	2	0.00205555979369415	45	0.980821600645368	saponin 1HR	1.51502398787981	3.18508335229711	0.475662273261126	-0.0279373430193563
saponin	MET091	121	BINDE	20250303_MET091_UB_BINDERCLIPS002.nd2_ZP-3.tif_Ub.tif	0.00235567160552847	1HR	1	0.00357706296170168	149	1.51848965420594	saponin 1HR	5.0164127598687	3.18508335229711	1.57497063813128	0.602637079149673
saponin	MET091	121	BINDE	20250303_MET091_UB_BINDERCLIPS002.nd2_ZP-3.tif_Ub.tif	0.00235567160552847	1HR	2	0.00293990488474568	36	1.2480113432815	saponin 1HR	1.21201919030385	3.18508335229711	0.380529818608901	0.319631047037979
saponin	MET091	115	BINDE	20250303_MET091_UB_BINDERCLIPS001.nd2_ZP-6.tif_Ub.tif	0.00200753929340734	1HR	2	0.00224665255154832	128	1.11910763536545	saponin 1HR	4.30940156552479	3.18508335229711	1.35299491060942	0.16234880087203
saponin	MET091	116	BINDE	20250303_MET091_UB_BINDERCLIPS001.nd2_ZP-7.tif_Ub.tif	0.00214596919394639	1HR	1	0.00328695683024957	56	1.53168873044488	saponin 1HR	1.88536318491709	3.18508335229711	0.591935273391621	0.615123142778451
saponin	MET091	116	BINDE	20250303_MET091_UB_BINDERCLIPS001.nd2_ZP-7.tif_Ub.tif	0.00214596919394639	1HR	2	0.00220328867522495	107	1.02671030014795	saponin 1HR	3.60239037118088	3.18508335229711	1.13101918308756	0.0380291636432551
saponin	MET091	121	BINDE	20250303_MET091_UB_BINDERCLIPS002.nd2_ZP-3.tif_Ub.tif	0.00235567160552847	1HR	3	0.00349974148234146	90	1.4856661149746	saponin 1HR	3.03004797575962	3.18508335229711	0.951324546522251	0.571109924494462
saponin	MET091	117	BINDE	20250303_MET091_UB_BINDERCLIPS001.nd2_ZP-8.tif_Ub.tif	0.00224256368701678	1HR	1	0.00252763635629939	74	1.12711909629726	saponin 1HR	2.49137278006902	3.18508335229711	0.782200182696073	0.172639964986195
saponin	MET091	117	BINDE	20250303_MET091_UB_BINDERCLIPS001.nd2_ZP-8.tif_Ub.tif	0.00224256368701678	1HR	2	0.00303913163163273	118	1.35520415729	saponin 1HR	3.97272956821816	3.18508335229711	1.24729218321806	0.438510205470815
saponin	MET091	118	BINDE	20250303_MET091_UB_BINDERCLIPS001.nd2_ZP-9.tif_Ub.tif	0.00209575298131854	1HR	1	0.0030955832584628	84	1.47707448638113	saponin 1HR	2.82804477737564	3.18508335229711	0.887902910087433	0.5627425806207
saponin	MET091	123	BINDE	20250303_MET091_UB_BINDERCLIPS002.nd2_ZP-5.tif_Ub.tif	0.00238115048174138	1HR	3	0.00262103045287614	52	1.1007412059734	saponin 1HR	1.75069438599444	3.18508335229711	0.549654182435076	0.138475318361343
saponin	MET091	119	BINDE	20250303_MET091_UB_BINDERCLIPS002.nd2_ZP-1.tif_Ub.tif	0.00253123220314206	1HR	1	0.00316832783525034	209	1.25169387119737	saponin 1HR	7.03644474370844	3.18508335229711	2.20918700247945	0.323881763142244
saponin	MET091	120	BINDE	20250303_MET091_UB_BINDERCLIPS002.nd2_ZP-2.tif_Ub.tif	0.00234065108335594	1HR	1	0.00258221335276227	142	1.10320302377576	saponin 1HR	4.78074236175406	3.18508335229711	1.50097872895733	0.141698316261408
saponin	MET091	152	BINDE	20250303_MET091_UB_BINDERCLIPS006.nd2_ZP-10.tif_Ub.tif	0.00246214166587372	1HR	1	0.00291268965955098	77	1.18299028034091	saponin 1HR	2.592374379261	3.18508335229711	0.813911000913479	0.242438220286684
saponin	MET091	153	BINDE	20250303_MET091_UB_BINDERCLIPS006.nd2_ZP-11.tif_Ub.tif	0.0023754660784092	1HR	1	0.00253530088284949	53	1.06728566065121	saponin 1HR	1.78436158572511	3.18508335229711	0.560224455174215	0.093946367397126
saponin	MET091	153	BINDE	20250303_MET091_UB_BINDERCLIPS006.nd2_ZP-11.tif_Ub.tif	0.0023754660784092	1HR	2	0.00255741206929088	60	1.07659380722604	saponin 1HR	2.02003198383974	3.18508335229711	0.634216364348165	0.106474031835412
saponin	MET091	121	BINDE	20250303_MET091_UB_BINDERCLIPS002.nd2_ZP-3.tif_Ub.tif	0.00235567160552847	1HR	4	0.00291529799673102	74	1.23756553752619	saponin 1HR	2.49137278006902	3.18508335229711	0.782200182696073	0.307504927746131
saponin	MET091	121	BINDE	20250303_MET091_UB_BINDERCLIPS002.nd2_ZP-3.tif_Ub.tif	0.00235567160552847	1HR	5	0.00353559043991273	61	1.50088426231192	saponin 1HR	2.05369918357041	3.18508335229711	0.644786637087304	0.585812730705162
saponin	MET091	121	BINDE	20250303_MET091_UB_BINDERCLIPS002.nd2_ZP-3.tif_Ub.tif	0.00235567160552847	1HR	6	0.00531368200816879	56	2.25569726938944	saponin 1HR	1.88536318491709	3.18508335229711	0.591935273391621	1.17357346079672
saponin	MET091	116	BINDE	20250303_MET091_UB_BINDERCLIPS001.nd2_ZP-7.tif_Ub.tif	0.00214596919394639	1HR	3	0.00258168118030188	63	1.20303739102341	saponin 1HR	2.12103358303173	3.18508335229711	0.665927182565575	0.266681482917761
saponin	MET091	122	BINDE	20250303_MET091_UB_BINDERCLIPS002.nd2_ZP-4.tif_Ub.tif	0.00212165133195309	1HR	1	0.00215328274330554	104	1.01490886408906	saponin 1HR	3.50138877198889	3.18508335229711	1.09930836487016	0.0213501833415779
saponin	MET091	123	BINDE	20250303_MET091_UB_BINDERCLIPS002.nd2_ZP-5.tif_Ub.tif	0.00238115048174138	1HR	1	0.00366966972570317	183	1.54113305893186	saponin 1HR	6.16109755071122	3.18508335229711	1.93435991126191	0.623991427183
saponin	MET091	123	BINDE	20250303_MET091_UB_BINDERCLIPS002.nd2_ZP-5.tif_Ub.tif	0.00238115048174138	1HR	2	0.00349431605586274	22	1.46749064481942	saponin 1HR	0.740678394074573	3.18508335229711	0.232546000260995	0.553351306254817
saponin	MET091	113	BINDE	20250303_MET091_UB_BINDERCLIPS001.nd2_ZP-4.tif_Ub.tif	0.0022470631233488	1HR	1	0.00248604679766756	39	1.10635378767758	saponin 1HR	1.31302078949583	3.18508335229711	0.412240636826307	0.145812801585887
saponin	MET091	113	BINDE	20250303_MET091_UB_BINDERCLIPS001.nd2_ZP-4.tif_Ub.tif	0.0022470631233488	1HR	2	0.00332015972584486	150	1.47755516582766	saponin 1HR	5.05007995959936	3.18508335229711	1.58554091087042	0.563211995702462
saponin	MET091	114	BINDE	20250303_MET091_UB_BINDERCLIPS001.nd2_ZP-5.tif_Ub.tif	0.00214681088023376	1HR	1	0.00233760771977647	82	1.0888745447023	saponin 1HR	2.76071037791432	3.18508335229711	0.866762364609162	0.122837742703036
saponin	MET091	114	BINDE	20250303_MET091_UB_BINDERCLIPS001.nd2_ZP-5.tif_Ub.tif	0.00214681088023376	1HR	2	0.00229122690959937	45	1.06727002862492	saponin 1HR	1.51502398787981	3.18508335229711	0.475662273261126	0.0939252367731545
saponin	MET091	114	BINDE	20250303_MET091_UB_BINDERCLIPS001.nd2_ZP-5.tif_Ub.tif	0.00214681088023376	1HR	3	0.00225085245060305	208	1.04846331427105	saponin 1HR	7.00277754397778	3.18508335229711	2.19861672974031	0.0682763824214749
saponin	MET091	135	BINDE	20250303_MET091_UB_BINDERCLIPS004.nd2_ZP-1.tif_Ub.tif	0.00213555224729901	1HR	2	0.00273364500260387	87	1.28006467931717	saponin 1HR	2.92904637656763	3.18508335229711	0.919613728304842	0.356216708797646
saponin	MET091	136	BINDE	20250303_MET091_UB_BINDERCLIPS004.nd2_ZP-2.tif_Ub.tif	0.00223364938679713	1HR	1	0.00361459304900456	136	1.61824549115454	saponin 1HR	4.57873916337009	3.18508335229711	1.43755709252251	0.694430484162085
saponin	MET091	136	BINDE	20250303_MET091_UB_BINDERCLIPS004.nd2_ZP-2.tif_Ub.tif	0.00223364938679713	1HR	2	0.00251153155261556	59	1.12440724469156	saponin 1HR	1.98636478410908	3.18508335229711	0.62364609160903	0.169164654319078
saponin	MET091	137	BINDE	20250303_MET091_UB_BINDERCLIPS004.nd2_ZP-3.tif_Ub.tif	0.00227114162428293	1HR	1	0.003169546306536	74	1.39557404639472	saponin 1HR	2.49137278006902	3.18508335229711	0.782200182696073	0.480858672976112
saponin	MET091	121	BINDE	20250303_MET091_UB_BINDERCLIPS002.nd2_ZP-3.tif_Ub.tif	0.00235567160552847	1HR	7	0.00351466140709817	30	1.49199973326066	saponin 1HR	1.01001599191987	3.18508335229711	0.317108182174083	0.577247277668514
saponin	MET091	138	BINDE	20250303_MET091_UB_BINDERCLIPS004.nd2_ZP-4.tif_Ub.tif	0.00237618054001077	1HR	2	0.00376949571191444	118	1.58636755433464	saponin 1HR	3.97272956821816	3.18508335229711	1.24729218321806	0.665727075821608
saponin	MET091	139	BINDE	20250303_MET091_UB_BINDERCLIPS004.nd2_ZP-5.tif_Ub.tif	0.00240173870673579	1HR	1	0.00241920153878756	59	1.00727091252799	saponin 1HR	1.98636478410908	3.18508335229711	0.62364609160903	0.0104517584150088
saponin	MET091	139	BINDE	20250303_MET091_UB_BINDERCLIPS004.nd2_ZP-5.tif_Ub.tif	0.00240173870673579	1HR	2	0.00323269139574487	158	1.34597963828398	saponin 1HR	5.31941755744466	3.18508335229711	1.67010309278351	0.428656585305644
saponin	MET091	140	BINDE	20250303_MET091_UB_BINDERCLIPS004.nd2_ZP-6.tif_Ub.tif	0.00227264543274539	1HR	1	0.00340753034106456	80	1.49936734167468	saponin 1HR	2.69337597845299	3.18508335229711	0.845621819130888	0.584353883677575
saponin	MET091	141	BINDE	20250303_MET091_UB_BINDERCLIPS004.nd2_ZP-7.tif_Ub.tif	0.00224380470511466	1HR	1	0.00262745824598131	63	1.17098348175852	saponin 1HR	2.12103358303173	3.18508335229711	0.665927182565575	0.227720724897071
saponin	MET091	142	BINDE	20250303_MET091_UB_BINDERCLIPS004.nd2_ZP-8.tif_Ub.tif	0.00224689924185045	1HR	1	0.00363950795762128	66	1.61979135060099	saponin 1HR	2.22203518222372	3.18508335229711	0.697638000782984	0.69580798790014
saponin	MET091	143	BINDE	20250303_MET091_UB_BINDERCLIPS005.nd2_ZP-1.tif_Ub.tif	0.00239540029455114	1HR	1	0.00249769965590662	83	1.04270658294072	saponin 1HR	2.79437757764498	3.18508335229711	0.877332637348297	0.0603332413758587
saponin	MET091	143	BINDE	20250303_MET091_UB_BINDERCLIPS005.nd2_ZP-1.tif_Ub.tif	0.00239540029455114	1HR	2	0.00354415215230707	203	1.47956571616402	saponin 1HR	6.83444154532447	3.18508335229711	2.14576536604463	0.565173776476687
saponin	MET091	143	BINDE	20250303_MET091_UB_BINDERCLIPS005.nd2_ZP-1.tif_Ub.tif	0.00239540029455114	1HR	3	0.00363303442400965	55	1.51667111015799	saponin 1HR	1.85169598518643	3.18508335229711	0.581365000652485	0.600908271355126
saponin	MET091	144	BINDE	20250303_MET091_UB_BINDERCLIPS005.nd2_ZP-2.tif_Ub.tif	0.00286575356471466	1HR	1	0.00319295033367108	184	1.11417477517436	saponin 1HR	6.19476475044188	3.18508335229711	1.94493018400104	0.155975558979316
saponin	MET091	145	BINDE	20250303_MET091_UB_BINDERCLIPS005.nd2_ZP-3.tif_Ub.tif	0.0024385934990472	1HR	1	0.003920622372119	129	1.60773920444341	saponin 1HR	4.34306876525545	3.18508335229711	1.36356518334856	0.685033402181861
saponin	MET091	146	BINDE	20250303_MET091_UB_BINDERCLIPS005.nd2_ZP-4.tif_Ub.tif	0.00219980638221751	1HR	1	0.00309211940938522	176	1.40563252947208	saponin 1HR	5.92542715259658	3.18508335229711	1.86036800208795	0.491219484026524
saponin	MET091	138	BINDE	20250303_MET091_UB_BINDERCLIPS004.nd2_ZP-4.tif_Ub.tif	0.00237618054001077	1HR	1	0.00376043340191245	75	1.58255374059052	saponin 1HR	2.52503997979968	3.18508335229711	0.792770455435208	0.662254491733878
saponin	MET091	148	BINDE	20250303_MET091_UB_BINDERCLIPS005.nd2_ZP-6.tif_Ub.tif	0.00235348513934403	1HR	1	0.00227494064636309	102	0.96662630595457	saponin 1HR	3.43405437252756	3.18508335229711	1.07816781939188	-0.0489698378066096
saponin	MET091	149	BINDE	20250303_MET091_UB_BINDERCLIPS005.nd2_ZP-7.tif_Ub.tif	0.00233054165042112	1HR	1	0.00329259585593347	223	1.41280283720246	saponin 1HR	7.50778553993772	3.18508335229711	2.35717082082735	0.498560145334159
saponin	MET091	150	BINDE	20250303_MET091_UB_BINDERCLIPS005.nd2_ZP-8.tif_Ub.tif	0.00236802163080236	1HR	1	0.00227611274141999	103	0.961187478954225	saponin 1HR	3.46772157225823	3.18508335229711	1.08873809213102	-0.0571102397698774
saponin	MET091	151	BINDE	20250303_MET091_UB_BINDERCLIPS006.nd2_ZP-1.tif_Ub.tif	0.00222043831555793	1HR	1	0.00283009976641658	34	1.2745680645965	saponin 1HR	1.14468479084252	3.18508335229711	0.359389273130627	0.350008418345471
saponin	MET091	151	BINDE	20250303_MET091_UB_BINDERCLIPS006.nd2_ZP-1.tif_Ub.tif	0.00222043831555793	1HR	2	0.0021400778205134	40	0.963808724393975	saponin 1HR	1.3466879892265	3.18508335229711	0.422810909565446	-0.0531812344787326
saponin	MET091	151	BINDE	20250303_MET091_UB_BINDERCLIPS006.nd2_ZP-1.tif_Ub.tif	0.00222043831555793	1HR	3	0.00272755016339943	56	1.22838366834526	saponin 1HR	1.88536318491709	3.18508335229711	0.591935273391621	0.296761236578224
saponin	MET091	151	BINDE	20250303_MET091_UB_BINDERCLIPS006.nd2_ZP-1.tif_Ub.tif	0.00222043831555793	1HR	4	0.00429336066232421	156	1.93356448240059	saponin 1HR	5.25208315798333	3.18508335229711	1.64896254730523	0.951262877629066
saponin	MET091	124	BINDE	20250303_MET091_UB_BINDERCLIPS002.nd2_ZP-6.tif_Ub.tif	0.00223701829274613	1HR	2	0.00360268622883881	49	1.61048581521262	saponin 1HR	1.64969278680246	3.18508335229711	0.51794336421767	0.687495953851723
saponin	MET091	124	BINDE	20250303_MET091_UB_BINDERCLIPS002.nd2_ZP-6.tif_Ub.tif	0.00223701829274613	1HR	3	0.00322170335271243	67	1.44017747336233	saponin 1HR	2.25570238195438	3.18508335229711	0.708208273522119	0.52624660622533
saponin	MET091	124	BINDE	20250303_MET091_UB_BINDERCLIPS002.nd2_ZP-6.tif_Ub.tif	0.00223701829274613	1HR	4	0.00401312282103729	118	1.79396066364341	saponin 1HR	3.97272956821816	3.18508335229711	1.24729218321806	0.843148256484175
saponin	MET091	125	BINDE	20250303_MET091_UB_BINDERCLIPS002.nd2_ZP-7.tif_Ub.tif	0.0026149599234387	1HR	1	0.00263148768466305	77	1.00632046444621	saponin 1HR	2.592374379261	3.18508335229711	0.813911000913479	0.00908980697667721
saponin	MET091	126	BINDE	20250303_MET091_UB_BINDERCLIPS002.nd2_ZP-8.tif_Ub.tif	0.00230824509860781	1HR	1	0.00461222111092259	84	1.99815050563929	saponin 1HR	2.82804477737564	3.18508335229711	0.887902910087433	0.998665254582633
saponin	MET091	147	BINDE	20250303_MET091_UB_BINDERCLIPS005.nd2_ZP-5.tif_Ub.tif	0.00231757095076251	1HR	1	0.00275494704361666	110	1.18872177039941	saponin 1HR	3.70339197037286	3.18508335229711	1.16273000130497	0.249411080569868
saponin	MET091	110	BINDE	20250303_MET091_UB_BINDERCLIPS001.nd2_ZP-12.tif_Ub.tif	0.00206211878697632	1HR	1	0.00225452048471197	48	1.0933029168595	saponin 1HR	1.6160255870718	3.18508335229711	0.507373091478535	0.128693177866381
saponin	MET091	110	BINDE	20250303_MET091_UB_BINDERCLIPS001.nd2_ZP-12.tif_Ub.tif	0.00206211878697632	1HR	2	0.00236760264171379	143	1.14814076505525	saponin 1HR	4.81440956148472	3.18508335229711	1.51154900169646	0.199299531035811
saponin	MET091	111	BINDE	20250303_MET091_UB_BINDERCLIPS001.nd2_ZP-2.tif_Ub.tif	0.00209760364767512	1HR	1	0.00251748846446882	61	1.20017357295268	saponin 1HR	2.05369918357041	3.18508335229711	0.644786637087304	0.263243068108324
saponin	MET091	111	BINDE	20250303_MET091_UB_BINDERCLIPS001.nd2_ZP-2.tif_Ub.tif	0.00209760364767512	1HR	2	0.00255664281473949	242	1.21883980206325	saponin 1HR	8.1474623348203	3.18508335229711	2.55800600287094	0.285508518118392
saponin	MET091	112	BINDE	20250303_MET091_UB_BINDERCLIPS001.nd2_ZP-3.tif_Ub.tif	0.00213723185685394	1HR	1	0.0032283888667471	138	1.51054685826149	saponin 1HR	4.64607356283141	3.18508335229711	1.45869763800078	0.595070938208807
saponin	MET091	186	BINDE	20250303_MET091_UB_BINDERCLIPS009.nd2_ZP-4.tif_Ub.tif	0.00208568761611014	1HR	1	0.00321932371605087	185	1.5435311075275	saponin 1HR	6.22843195017254	3.18508335229711	1.95550045674018	0.6262345585756
saponin	MET091	187	BINDE	20250303_MET091_UB_BINDERCLIPS009.nd2_ZP-5.tif_Ub.tif	0.00214633573541648	1HR	1	0.00446915342431646	114	2.08222476594476	saponin 1HR	3.83806076929551	3.18508335229711	1.20501109226152	1.05812580889268
saponin	MET091	188	BINDE	20250303_MET091_UB_BINDERCLIPS009.nd2_ZP-6.tif_Ub.tif	0.00229823466146581	1HR	1	0.00275749713600708	167	1.19983271605884	saponin 1HR	5.62242235502062	3.18508335229711	1.76523554743573	0.262833275387402
saponin	MET091	189	BINDE	20250303_MET091_UB_BINDERCLIPS009.nd2_ZP-7.tif_Ub.tif	0.00234299818705426	1HR	1	0.00302286875365233	135	1.29017118764946	saponin 1HR	4.54507196363942	3.18508335229711	1.42698681978337	0.36756250377828
saponin	MET091	190	BINDE	20250303_MET091_UB_BINDERCLIPS009.nd2_ZP-8.tif_Ub.tif	0.00229803526123192	1HR	1	0.00379600502961015	118	1.65184803455766	saponin 1HR	3.97272956821816	3.18508335229711	1.24729218321806	0.724080968915671
saponin	MET091	190	BINDE	20250303_MET091_UB_BINDERCLIPS009.nd2_ZP-8.tif_Ub.tif	0.00229803526123192	1HR	2	0.00257230117550176	66	1.11934800083216	saponin 1HR	2.22203518222372	3.18508335229711	0.697638000782984	0.162658634189741
saponin	MET091	190	BINDE	20250303_MET091_UB_BINDERCLIPS009.nd2_ZP-8.tif_Ub.tif	0.00229803526123192	1HR	3	0.00272511122137552	61	1.18584395433282	saponin 1HR	2.05369918357041	3.18508335229711	0.644786637087304	0.245914177572136
saponin	MET091	190	BINDE	20250303_MET091_UB_BINDERCLIPS009.nd2_ZP-8.tif_Ub.tif	0.00229803526123192	1HR	4	0.00236994898459466	89	1.03129356828241	saponin 1HR	2.99638077602895	3.18508335229711	0.940754273783113	0.0444550690963876
saponin	MET091	191	BINDE	20250303_MET091_UB_BINDERCLIPS009.nd2_ZP-9.tif_Ub.tif	0.00221882273260566	1HR	1	0.00403358382490379	88	1.81789368101839	saponin 1HR	2.96271357629829	3.18508335229711	0.930184001043977	0.862267826400668
saponin	MET091	191	BINDE	20250303_MET091_UB_BINDERCLIPS009.nd2_ZP-9.tif_Ub.tif	0.00221882273260566	1HR	2	0.00222963916916233	67	1.00487485385728	saponin 1HR	2.25570238195438	3.18508335229711	0.708208273522119	0.00701584074585467
saponin	MET091	191	BINDE	20250303_MET091_UB_BINDERCLIPS009.nd2_ZP-9.tif_Ub.tif	0.00221882273260566	1HR	3	0.00304215339521885	117	1.37106644461242	saponin 1HR	3.9390623684875	3.18508335229711	1.23672191047892	0.455298488688275
saponin	MET091	192	BINDE	20250303_MET091_UB_BINDERCLIPS010.nd2_ZP-1.tif_Ub.tif	0.00225082534705581	1HR	1	0.00242364131069432	96	1.07677893083289	saponin 1HR	3.23205117414359	3.18508335229711	1.01474618295707	0.106722086345894
saponin	MET091	192	BINDE	20250303_MET091_UB_BINDERCLIPS010.nd2_ZP-1.tif_Ub.tif	0.00225082534705581	1HR	2	0.00268878732552572	62	1.19457839278502	saponin 1HR	2.08736638330107	3.18508335229711	0.655356909826439	0.256501532045551
saponin	MET091	193	BINDE	20250303_MET091_UB_BINDERCLIPS010.nd2_ZP-2.tif_Ub.tif	0.00221582222938702	1HR	1	0.00435075282614348	79	1.96349362707994	saponin 1HR	2.65970877872233	3.18508335229711	0.835051546391753	0.973422915450153
saponin	MET091	193	BINDE	20250303_MET091_UB_BINDERCLIPS010.nd2_ZP-2.tif_Ub.tif	0.00221582222938702	1HR	2	0.0028819734587443	77	1.30063387780957	saponin 1HR	2.592374379261	3.18508335229711	0.813911000913479	0.379214907478633
saponin	MET091	194	BINDE	20250303_MET091_UB_BINDERCLIPS010.nd2_ZP-3.tif_Ub.tif	0.00222086072679286	1HR	1	0.00250090880881009	68	1.12609889428845	saponin 1HR	2.28936958168504	3.18508335229711	0.718778546261254	0.17133353082355
saponin	MET091	194	BINDE	20250303_MET091_UB_BINDERCLIPS010.nd2_ZP-3.tif_Ub.tif	0.00222086072679286	1HR	2	0.00299512801529278	126	1.34863387836933	saponin 1HR	4.24206716606346	3.18508335229711	1.33185436513115	0.431498744467435
saponin	MET091	195	BINDE	20250303_MET091_UB_BINDERCLIPS010.nd2_ZP-4.tif_Ub.tif	0.00214618574471734	1HR	1	0.00394799280343804	41	1.83953919792623	saponin 1HR	1.38035518895716	3.18508335229711	0.433381182304581	0.879344418388232
saponin	MET091	195	BINDE	20250303_MET091_UB_BINDERCLIPS010.nd2_ZP-4.tif_Ub.tif	0.00214618574471734	1HR	2	0.00199611481780616	130	0.930075517796831	saponin 1HR	4.37673596498611	3.18508335229711	1.37413545608769	-0.104580233798107
saponin	MET091	196	BINDE	20250303_MET091_UB_BINDERCLIPS010.nd2_ZP-5.tif_Ub.tif	0.00251069967042815	1HR	1	0.003845877871655	101	1.5317952668545	saponin 1HR	3.4003871727969	3.18508335229711	1.06759754665275	0.615223485753985
saponin	MET091	197	BINDE	20250303_MET091_UB_BINDERCLIPS010.nd2_ZP-6.tif_Ub.tif	0.00236575071748394	1HR	1	0.00263850287135158	70	1.11529200936172	saponin 1HR	2.35670398114637	3.18508335229711	0.739919091739528	0.157421490686142
saponin	MET091	198	BINDE	20250303_MET091_UB_BINDERCLIPS010.nd2_ZP-7.tif_Ub.tif	0.00229916689553133	1HR	1	0.00263882633448849	93	1.14773152815366	saponin 1HR	3.1310495749516	3.18508335229711	0.983035364739657	0.198785213182443
saponin	MET091	198	BINDE	20250303_MET091_UB_BINDERCLIPS010.nd2_ZP-7.tif_Ub.tif	0.00229916689553133	1HR	2	0.0031499655211594	97	1.37004648391628	saponin 1HR	3.26571837387425	3.18508335229711	1.0253164556962	0.454224842804649
saponin	MET091	198	BINDE	20250303_MET091_UB_BINDERCLIPS010.nd2_ZP-7.tif_Ub.tif	0.00229916689553133	1HR	3	0.00320718851609444	71	1.39493506205571	saponin 1HR	2.39037118087703	3.18508335229711	0.750489364478664	0.48019796231911
saponin	MET091	199	BINDE	20250303_MET091_UB_BINDERCLIPS010.nd2_ZP-8.tif_Ub.tif	0.00239313221804451	1HR	1	0.00307350299415102	109	1.28430137331169	saponin 1HR	3.6697247706422	3.18508335229711	1.15215972856584	0.360983784052505
saponin	MET091	199	BINDE	20250303_MET091_UB_BINDERCLIPS010.nd2_ZP-8.tif_Ub.tif	0.00239313221804451	1HR	2	0.00267737145678928	52	1.11877289378396	saponin 1HR	1.75069438599444	3.18508335229711	0.549654182435076	0.161917204978588
saponin	MET091	199	BINDE	20250303_MET091_UB_BINDERCLIPS010.nd2_ZP-8.tif_Ub.tif	0.00239313221804451	1HR	3	0.00231915939689821	72	0.96908953856016	saponin 1HR	2.42403838060769	3.18508335229711	0.761059637217799	-0.0452981259767153
saponin	MET091	200	BINDE	20250303_MET091_UB_BINDERCLIPS010.nd2_ZP-9.tif_Ub.tif	0.0023887301578276	1HR	1	0.00483679213599923	96	2.02483822634784	saponin 1HR	3.23205117414359	3.18508335229711	1.01474618295707	1.01780664904972
saponin	MET091	124	BINDE	20250303_MET091_UB_BINDERCLIPS002.nd2_ZP-6.tif_Ub.tif	0.00223701829274613	1HR	1	0.00285878767525511	77	1.27794559594133	saponin 1HR	2.592374379261	3.18508335229711	0.813911000913479	0.353826419902818
saponin	MET091	395	PAPER	20250303_MET091_UB_PAPERCLIPS020.nd2_ZP-3.tif_Ub.tif	0.00288389798774956	4HR	2	0.00590133811563773	86	2.04630612480257	saponin 4HR	2.89537917683697	3.18508335229711	0.909043455565707	1.03302198657795
saponin	MET091	396	PAPER	20250303_MET091_UB_PAPERCLIPS020.nd2_ZP-4.tif_Ub.tif	0.00261417775309467	4HR	1	0.00227273156119399	283	0.869386773146362	saponin 4HR	9.52781752377746	3.18508335229711	2.99138718517552	-0.201929948272179
saponin	MET091	396	PAPER	20250303_MET091_UB_PAPERCLIPS020.nd2_ZP-4.tif_Ub.tif	0.00261417775309467	4HR	2	0.00505340458504611	183	1.93307611889202	saponin 4HR	6.16109755071122	3.18508335229711	1.93435991126191	0.950898447784991
saponin	MET091	396	PAPER	20250303_MET091_UB_PAPERCLIPS020.nd2_ZP-4.tif_Ub.tif	0.00261417775309467	4HR	5	0.0047971208488847	87	1.83504004010663	saponin 4HR	2.92904637656763	3.18508335229711	0.919613728304842	0.875811542650532
saponin	MET091	153	BINDE	20250303_MET091_UB_BINDERCLIPS006.nd2_ZP-11.tif_Ub.tif	0.0023754660784092	1HR	3	0.00260020226259973	47	1.09460719571337	saponin 1HR	1.58235838734113	3.18508335229711	0.496802818739396	0.130413245657557
saponin	MET091	127	BINDE	20250303_MET091_UB_BINDERCLIPS002.nd2_ZP-9.tif_Ub.tif	0.00236330312469959	1HR	1	0.00391289514097336	95	1.65568906505413	saponin 1HR	3.19838397441293	3.18508335229711	1.00417591021793	0.727431763161268
saponin	MET091	128	BINDE	20250303_MET091_UB_BINDERCLIPS003.nd2_ZP-1.tif_Ub.tif	0.00242316556155866	1HR	1	0.00308886200876995	84	1.27472181751506	saponin 1HR	2.82804477737564	3.18508335229711	0.887902910087433	0.35018244215889
saponin	MET091	128	BINDE	20250303_MET091_UB_BINDERCLIPS003.nd2_ZP-1.tif_Ub.tif	0.00242316556155866	1HR	2	0.00339971009442317	140	1.4030036363823	saponin 1HR	4.71340796229274	3.18508335229711	1.47983818347906	0.488518748219332
saponin	MET091	128	BINDE	20250303_MET091_UB_BINDERCLIPS003.nd2_ZP-1.tif_Ub.tif	0.00242316556155866	1HR	3	0.0031096917883833	126	1.28331792004466	saponin 1HR	4.24206716606346	3.18508335229711	1.33185436513115	0.359878617703004
saponin	MET091	129	BINDE	20250303_MET091_UB_BINDERCLIPS003.nd2_ZP-2.tif_Ub.tif	0.00236317926219799	1HR	1	0.00342550915148523	108	1.4495341958524	saponin 1HR	3.63605757091154	3.18508335229711	1.1415894558267	0.535589368311178
saponin	MET091	130	BINDE	20250303_MET091_UB_BINDERCLIPS003.nd2_ZP-3.tif_Ub.tif	0.00216395443169725	1HR	1	0.00359952298848573	209	1.66340054844063	saponin 1HR	7.03644474370844	3.18508335229711	2.20918700247945	0.734135612802941
saponin	MET091	130	BINDE	20250303_MET091_UB_BINDERCLIPS003.nd2_ZP-3.tif_Ub.tif	0.00216395443169725	1HR	2	0.00243627238992809	180	1.12584274153003	saponin 1HR	6.06009595151923	3.18508335229711	1.9026490930445	0.171005324878957
saponin	MET091	131	BINDE	20250303_MET091_UB_BINDERCLIPS003.nd2_ZP-4.tif_Ub.tif	0.00222129178193449	1HR	1	0.00267196824189183	121	1.20288935637481	saponin 1HR	4.07373116741015	3.18508335229711	1.27900300143547	0.266503947293357
saponin	MET091	132	BINDE	20250303_MET091_UB_BINDERCLIPS003.nd2_ZP-5.tif_Ub.tif	0.00235735809101778	1HR	1	0.00298546082205207	69	1.26644349597439	saponin 1HR	2.32303678141571	3.18508335229711	0.729348819000393	0.340782710768512
saponin	MET091	133	BINDE	20250303_MET091_UB_BINDERCLIPS003.nd2_ZP-6.tif_Ub.tif	0.00226688225975694	1HR	1	0.00255095736799448	113	1.12531533431648	saponin 1HR	3.80439356956485	3.18508335229711	1.19444081952238	0.170329328116577
saponin	MET091	134	BINDE	20250303_MET091_UB_BINDERCLIPS003.nd2_ZP-7.tif_Ub.tif	0.00230548034111659	1HR	1	0.00392828266136348	75	1.70388902967654	saponin 1HR	2.52503997979968	3.18508335229711	0.792770455435208	0.7688313792559
saponin	MET091	135	BINDE	20250303_MET091_UB_BINDERCLIPS004.nd2_ZP-1.tif_Ub.tif	0.00213555224729901	1HR	1	0.00231594583304713	49	1.08447163302901	saponin 1HR	1.64969278680246	3.18508335229711	0.51794336421767	0.116992316335579
saponin	MET091	377	PAPER	20250303_MET091_UB_PAPERCLIPS014.nd2_ZP-2.tif_Ub.tif	0.00278965728384831	4HR	1	0.00550316636450589	100	1.97270338416421	saponin 4HR	3.36671997306624	3.18508335229711	1.05702727391361	0.980174048628507
saponin	MET091	378	PAPER	20250303_MET091_UB_PAPERCLIPS014.nd2_ZP-3.tif_Ub.tif	0.00296548661892978	4HR	1	0.00608197879646281	194	2.05092100488308	saponin 4HR	6.53143674774851	3.18508335229711	2.05063291139241	1.03627192474891
saponin	MET091	379	PAPER	20250303_MET091_UB_PAPERCLIPS015.nd2_ZP-1.tif_Ub.tif	0.00258894032836551	4HR	1	0.00476374935421448	104	1.84003829753079	saponin 4HR	3.50138877198889	3.18508335229711	1.09930836487016	0.879735794044656
saponin	MET091	380	PAPER	20250303_MET091_UB_PAPERCLIPS015.nd2_ZP-2.tif_Ub.tif	0.00271629847784284	4HR	1	0.00468761150670402	153	1.72573505634282	saponin 4HR	5.15108155879135	3.18508335229711	1.61725172908783	0.787210991608409
saponin	MET091	381	PAPER	20250303_MET091_UB_PAPERCLIPS016.nd2_ZP-1.tif_Ub.tif	0.00294509713068287	4HR	1	0.0046701304653148	193	1.58573054065349	saponin 4HR	6.49776954801784	3.18508335229711	2.04006263865327	0.665147638197923
saponin	MET091	382	PAPER	20250303_MET091_UB_PAPERCLIPS016.nd2_ZP-2.tif_Ub.tif	0.00311848892232788	4HR	1	0.00443371909858222	392	1.4217523964371	saponin 4HR	13.1975422944197	3.18508335229711	4.14354691374137	0.507670236029203
saponin	MET091	383	PAPER	20250303_MET091_UB_PAPERCLIPS017.nd2_ZP-1.tif_Ub.tif	0.00313092216000439	4HR	1	0.0103663391387665	81	3.31095396467856	saponin 4HR	2.72704317818365	3.18508335229711	0.856192091870024	1.72724695172203
saponin	MET091	384	PAPER	20250303_MET091_UB_PAPERCLIPS017.nd2_ZP-2.tif_Ub.tif	0.00324089187359052	4HR	1	0.00618932867313133	34	1.90976092833184	saponin 4HR	1.14468479084252	3.18508335229711	0.359389273130627	0.933392047110429
saponin	MET091	384	PAPER	20250303_MET091_UB_PAPERCLIPS017.nd2_ZP-2.tif_Ub.tif	0.00324089187359052	4HR	2	0.00673481324668398	194	2.07807403312799	saponin 4HR	6.53143674774851	3.18508335229711	2.05063291139241	1.05524705237689
saponin	MET091	384	PAPER	20250303_MET091_UB_PAPERCLIPS017.nd2_ZP-2.tif_Ub.tif	0.00324089187359052	4HR	3	0.00613814244749384	57	1.89396705811525	saponin 4HR	1.91903038464776	3.18508335229711	0.602505546130759	0.921411238141532
saponin	MET091	385	PAPER	20250303_MET091_UB_PAPERCLIPS018.nd2_ZP-1.tif_Ub.tif	0.00302041953263073	4HR	1	0.00756713977607433	80	2.5053273872466	saponin 4HR	2.69337597845299	3.18508335229711	0.845621819130888	1.32499914198145
saponin	MET091	386	PAPER	20250303_MET091_UB_PAPERCLIPS018.nd2_ZP-2.tif_Ub.tif	0.00300029780885121	4HR	1	0.00637153315412271	582	2.12363357241604	saponin 4HR	19.5943102432455	3.18508335229711	6.15189873417721	1.0865348542477
saponin	MET091	387	PAPER	20250303_MET091_UB_PAPERCLIPS019.nd2_ZP-1.tif_Ub.tif	0.0037576151157611	4HR	1	0.00566209908904075	198	1.50683316800899	saponin 4HR	6.66610554667116	3.18508335229711	2.09291400234895	0.59151969496513
saponin	MET091	388	PAPER	20250303_MET091_UB_PAPERCLIPS019.nd2_ZP-2.tif_Ub.tif	0.00274472251126831	4HR	1	0.00497574150447913	399	1.81283954354274	saponin 4HR	13.4332126925343	3.18508335229711	4.21753882291531	0.858251236179935
saponin	MET091	389	PAPER	20250303_MET091_UB_PAPERCLIPS019.nd2_ZP-3.tif_Ub.tif	0.0033171124529281	4HR	1	0.00358153735057531	81	1.07971538541414	saponin 4HR	2.72704317818365	3.18508335229711	0.856192091870024	0.110651065938924
saponin	MET091	390	PAPER	20250303_MET091_UB_PAPERCLIPS019.nd2_ZP-4.tif_Ub.tif	0.00257469538330286	4HR	1	0.00514630600810051	76	1.99880189379869	saponin 4HR	2.55870717953034	3.18508335229711	0.803340728174344	0.999135490092924
saponin	MET091	391	PAPER	20250303_MET091_UB_PAPERCLIPS019.nd2_ZP-5.tif_Ub.tif	0.00323204863215851	4HR	2	0.00355020863673744	89	1.09843911425505	saponin 4HR	2.99638077602895	3.18508335229711	0.940754273783113	0.135454904356821
saponin	MET091	391	PAPER	20250303_MET091_UB_PAPERCLIPS019.nd2_ZP-5.tif_Ub.tif	0.00323204863215851	4HR	1	0.00779982865788043	68	2.41327700959479	saponin 4HR	2.28936958168504	3.18508335229711	0.718778546261254	1.27099352576142
saponin	MET091	391	PAPER	20250303_MET091_UB_PAPERCLIPS019.nd2_ZP-5.tif_Ub.tif	0.00323204863215851	4HR	3	0.00787681241616093	29	2.43709588333156	saponin 4HR	0.97634879218921	3.18508335229711	0.306537909434947	1.28516301252442
saponin	MET091	392	PAPER	20250303_MET091_UB_PAPERCLIPS019.nd2_ZP-6.tif_Ub.tif	0.00362743824466192	4HR	1	0.00626962466071569	258	1.72838908283055	saponin 4HR	8.6861375305109	3.18508335229711	2.72713036669712	0.789428023452939
saponin	MET091	393	PAPER	20250303_MET091_UB_PAPERCLIPS020.nd2_ZP-1.tif_Ub.tif	0.00377013076275477	4HR	1	0.00728576693853194	220	1.93249714585718	saponin 4HR	7.40678394074573	3.18508335229711	2.32546000260994	0.950466283407182
saponin	MET091	394	PAPER	20250303_MET091_UB_PAPERCLIPS020.nd2_ZP-2.tif_Ub.tif	0.00356078212564	4HR	1	0.00568895099595899	126	1.59766893767376	saponin 4HR	4.24206716606346	3.18508335229711	1.33185436513115	0.675968489956568
saponin	MET091	395	PAPER	20250303_MET091_UB_PAPERCLIPS020.nd2_ZP-3.tif_Ub.tif	0.00288389798774956	4HR	1	0.00599172877019826	262	2.07764934670033	saponin 4HR	8.82080632943355	3.18508335229711	2.76941145765366	1.05495218529877
saponin	MET091	178	BINDE	20250303_MET091_UB_BINDERCLIPS008.nd2_ZP-8.tif_Ub.tif	0.00245385197106753	1HR	1	0.00327244160805938	111	1.33359373207656	saponin 1HR	3.73705917010353	3.18508335229711	1.17330027404411	0.415319228750619
saponin	MET091	179	BINDE	20250303_MET091_UB_BINDERCLIPS008.nd2_ZP-9.tif_Ub.tif	0.00238954512899558	1HR	1	0.00255804975975805	67	1.070517450672	saponin 1HR	2.25570238195438	3.18508335229711	0.708208273522119	0.098308313512077
saponin	MET091	180	BINDE	20250303_MET091_UB_BINDERCLIPS009.nd2_ZP-1.tif_Ub.tif	0.00190903620901726	1HR	1	0.00210028537121866	109	1.10018100300981	saponin 1HR	3.6697247706422	3.18508335229711	1.15215972856584	0.137740897079557
saponin	MET091	180	BINDE	20250303_MET091_UB_BINDERCLIPS009.nd2_ZP-1.tif_Ub.tif	0.00190903620901726	1HR	2	0.00219303762397586	111	1.14876690846257	saponin 1HR	3.73705917010353	3.18508335229711	1.17330027404411	0.200086096400555
saponin	MET091	180	BINDE	20250303_MET091_UB_BINDERCLIPS009.nd2_ZP-1.tif_Ub.tif	0.00190903620901726	1HR	3	0.00261518219077404	57	1.36989658887627	saponin 1HR	1.91903038464776	3.18508335229711	0.602505546130759	0.454066990743239
saponin	MET091	181	BINDE	20250303_MET091_UB_BINDERCLIPS009.nd2_ZP-10.tif_Ub.tif	0.00216042752321289	1HR	1	0.00317974542984023	65	1.47181305351611	saponin 1HR	2.18836798249306	3.18508335229711	0.687067728043849	0.557594435054384
saponin	MET091	181	BINDE	20250303_MET091_UB_BINDERCLIPS009.nd2_ZP-10.tif_Ub.tif	0.00216042752321289	1HR	2	0.00335698482632952	71	1.5538520918939	saponin 1HR	2.39037118087703	3.18508335229711	0.750489364478664	0.635849182994809
saponin	MET091	182	BINDE	20250303_MET091_UB_BINDERCLIPS009.nd2_ZP-11.tif_Ub.tif	0.00223686270794626	1HR	1	0.00240244822473162	63	1.07402578450485	saponin 1HR	2.12103358303173	3.18508335229711	0.665927182565575	0.103028629013036
saponin	MET091	183	BINDE	20250303_MET091_UB_BINDERCLIPS009.nd2_ZP-12.tif_Ub.tif	0.00254006059391695	1HR	1	0.00242109814037879	63	0.953165505648547	saponin 1HR	2.12103358303173	3.18508335229711	0.665927182565575	-0.0692013524760954
saponin	MET091	184	BINDE	20250303_MET091_UB_BINDERCLIPS009.nd2_ZP-2.tif_Ub.tif	0.00200371528930869	1HR	1	0.00340541105348772	144	1.6995483697999	saponin 1HR	4.84807676121539	3.18508335229711	1.5221192744356	0.765151422119309
saponin	MET091	184	BINDE	20250303_MET091_UB_BINDERCLIPS009.nd2_ZP-2.tif_Ub.tif	0.00200371528930869	1HR	2	0.00262048269311587	90	1.30781189677899	saponin 1HR	3.03004797575962	3.18508335229711	0.951324546522251	0.38715505222802
saponin	MET091	185	BINDE	20250303_MET091_UB_BINDERCLIPS009.nd2_ZP-3.tif_Ub.tif	0.00255561450657217	1HR	1	0.00264875041650175	99	1.03644364581985	saponin 1HR	3.33305277333558	3.18508335229711	1.04645700117448	0.0516416754376845
saponin	MET091	499	STAPL	20250303_MET091_UB_STAPLES001.nd2_ZP-1.tif_Ub.tif	0.00377401829335114	8HR	1	0.00783144012192358	377	2.07509331253656	saponin 8HR	12.6925342984597	3.18508335229711	3.98499282265431	1.05317621284842
saponin	MET091	500	STAPL	20250303_MET091_UB_STAPLES001.nd2_ZP-2.tif_Ub.tif	0.00345439707335458	8HR	1	0.00483078312308439	451	1.39844465488537	saponin 8HR	15.1839070785287	3.18508335229711	4.76719300535037	0.483823158567486
saponin	MET091	501	STAPL	20250303_MET091_UB_STAPLES001.nd2_ZP-3.tif_Ub.tif	0.00232200229610651	8HR	1	0.00449361057894493	178	1.93523089381941	saponin 8HR	5.99276155205791	3.18508335229711	1.88150854756623	0.95250570564394
saponin	MET091	502	STAPL	20250303_MET091_UB_STAPLES002.nd2_ZP-1.tif_Ub.tif	0.00341247465431489	8HR	1	0.00464047019738915	212	1.35985484654707	saponin 8HR	7.13744634290043	3.18508335229711	2.24089782069686	0.44345266372353
saponin	MET091	503	STAPL	20250303_MET091_UB_STAPLES002.nd2_ZP-2.tif_Ub.tif	0.00299036172297433	8HR	1	0.00311446809520324	75	1.04150212707561	saponin 8HR	2.52503997979968	3.18508335229711	0.792770455435208	0.0586657858195587
saponin	MET091	504	STAPL	20250303_MET091_UB_STAPLES003.nd2_ZP-1.tif_Ub.tif	0.00319759071175822	8HR	1	0.00618980716164563	302	1.9357721858787	saponin 8HR	10.16749431866	3.18508335229711	3.19222236721909	0.952909176970944
saponin	MET091	505	STAPL	20250303_MET091_UB_STAPLES003.nd2_ZP-2.tif_Ub.tif	0.00278668779822033	8HR	1	0.00587768486143665	371	2.10920106127078	saponin 8HR	12.4905311000758	3.18508335229711	3.92157118621951	1.07669662774054
saponin	MET091	506	STAPL	20250303_MET091_UB_STAPLES004.nd2_ZP-1.tif_Ub.tif	0.00419042292596529	8HR	2	0.0105637884996039	47	2.52093611700792	saponin 8HR	1.58235838734113	3.18508335229711	0.496802818739396	1.33395955935329
saponin	MET091	506	STAPL	20250303_MET091_UB_STAPLES004.nd2_ZP-1.tif_Ub.tif	0.00419042292596529	8HR	1	0.00705096686047548	141	1.68263847946833	saponin 8HR	4.7470751620234	3.18508335229711	1.49040845621819	0.75072524208433
saponin	MET091	507	STAPL	20250303_MET091_UB_STAPLES004.nd2_ZP-2.tif_Ub.tif	0.00376330469695615	8HR	1	0.00862227222233108	99	2.29114379957195	saponin 8HR	3.33305277333558	3.18508335229711	1.04645700117448	1.19606800967655
saponin	MET091	508	STAPL	20250303_MET091_UB_STAPLES004.nd2_ZP-3.tif_Ub.tif	0.00291838044684828	8HR	1	0.010899229413899	121	3.73468422380287	saponin 8HR	4.07373116741015	3.18508335229711	1.27900300143547	1.90098626496557
saponin	MET091	509	STAPL	20250303_MET091_UB_STAPLES005.nd2_ZP-1.tif_Ub.tif	0.00333270576601669	8HR	1	0.00590206263198828	120	1.77095220711384	saponin 8HR	4.04006396767949	3.18508335229711	1.26843272869633	0.824525278442039
saponin	MET091	510	STAPL	20250303_MET091_UB_STAPLES005.nd2_ZP-2.tif_Ub.tif	0.00331024683416166	8HR	1	0.00559373349016015	504	1.68982368095121	saponin 8HR	16.9682686642539	3.18508335229711	5.32741746052461	0.756872721130075
saponin	MET091	511	STAPL	20250303_MET091_UB_STAPLES006.nd2_ZP-1.tif_Ub.tif	0.00345609130242443	8HR	1	0.00953452913186599	97	2.75876077844864	saponin 8HR	3.26571837387425	3.18508335229711	1.0253164556962	1.46402036110988
saponin	MET091	512	STAPL	20250303_MET091_UB_STAPLES006.nd2_ZP-2.tif_Ub.tif	0.00366756898119934	8HR	1	0.00467516753011413	62	1.27473199661136	saponin 8HR	2.08736638330107	3.18508335229711	0.655356909826439	0.350193962533702
saponin	MET091	512	STAPL	20250303_MET091_UB_STAPLES006.nd2_ZP-2.tif_Ub.tif	0.00366756898119934	8HR	2	0.0065738498474118	290	1.79242704939174	saponin 8HR	9.7634879218921	3.18508335229711	3.06537909434947	0.841914403377697
saponin	MET091	512	STAPL	20250303_MET091_UB_STAPLES006.nd2_ZP-2.tif_Ub.tif	0.00366756898119934	8HR	3	0.00544689510913812	53	1.48515137331021	saponin 8HR	1.78436158572511	3.18508335229711	0.560224455174215	0.570609984490127
saponin	MET091	513	STAPL	20250303_MET091_UB_STAPLES007.nd2_ZP-1.tif_Ub.tif	0.00375855367903687	8HR	1	0.00459896559822509	206	1.22359981816292	saponin 8HR	6.93544314451646	3.18508335229711	2.17747618426204	0.291131797612322
saponin	MET091	514	STAPL	20250303_MET091_UB_STAPLES008.nd2_ZP-1.tif_Ub.tif	0.00226304564757848	8HR	1	0.00548262009759531	257	2.4226732251123	saponin 8HR	8.65247033078024	3.18508335229711	2.71656009395798	1.27659982439195
saponin	MET091	514	STAPL	20250303_MET091_UB_STAPLES008.nd2_ZP-1.tif_Ub.tif	0.00226304564757848	8HR	2	0.00459595517711524	245	2.03087161853453	saponin 8HR	8.24846393401229	3.18508335229711	2.58971682108835	1.02209904260913
saponin	MET091	514	STAPL	20250303_MET091_UB_STAPLES008.nd2_ZP-1.tif_Ub.tif	0.00226304564757848	8HR	3	0.00301283937629445	112	1.33132063841411	saponin 8HR	3.77072636983419	3.18508335229711	1.18387054678324	0.412858075187172
saponin	MET091	515	STAPL	20250303_MET091_UB_STAPLES009.nd2_ZP-1.tif_Ub.tif	0.00244416298969759	8HR	2	0.00349382381705988	31	1.42945614993219	saponin 8HR	1.04368319165053	3.18508335229711	0.327678454913218	0.515466364463114
saponin	MET091	515	STAPL	20250303_MET091_UB_STAPLES009.nd2_ZP-1.tif_Ub.tif	0.00244416298969759	8HR	1	0.00408692665075009	196	1.67211706746928	saponin 8HR	6.59877114720983	3.18508335229711	2.07177345687068	0.741675856237591
saponin	MET091	516	STAPL	20250303_MET091_UB_STAPLES009.nd2_ZP-2.tif_Ub.tif	0.00319298540974015	8HR	1	0.0104218408004076	214	3.26398008854533	saponin 8HR	7.20478074236175	3.18508335229711	2.26203836617513	1.70663225637665
saponin	MET091	517	STAPL	20250303_MET091_UB_STAPLES009.nd2_ZP-3.tif_Ub.tif	0.00294545689490834	8HR	1	0.00540107523556799	74	1.83369691979012	saponin 8HR	2.49137278006902	3.18508335229711	0.782200182696073	0.874755204664083
saponin	MET091	518	STAPL	20250303_MET091_UB_STAPLES009.nd2_ZP-4.tif_Ub.tif	0.00253554551803758	8HR	1	0.00632864626367455	115	2.4959702827866	saponin 8HR	3.87172796902618	3.18508335229711	1.21558136500065	1.31960075746474
saponin	MET091	519	STAPL	20250303_MET091_UB_STAPLES010.nd2_ZP-1.tif_Ub.tif	0.0029717902156902	8HR	2	0.00334533029895892	127	1.12569530692191	saponin 8HR	4.27573436579412	3.18508335229711	1.34242463787028	0.170816384542425
saponin	MET091	519	STAPL	20250303_MET091_UB_STAPLES010.nd2_ZP-1.tif_Ub.tif	0.0029717902156902	8HR	3	0.00327507720125475	87	1.10205531465959	saponin 8HR	2.92904637656763	3.18508335229711	0.919613728304842	0.140196637867618
saponin	MET091	519	STAPL	20250303_MET091_UB_STAPLES010.nd2_ZP-1.tif_Ub.tif	0.0029717902156902	8HR	1	0.00392919815987205	52	1.3221653867514	saponin 8HR	1.75069438599444	3.18508335229711	0.549654182435076	0.402902651673375
saponin	MET091	519	STAPL	20250303_MET091_UB_STAPLES010.nd2_ZP-1.tif_Ub.tif	0.0029717902156902	8HR	4	0.00428398501682965	787	1.44155027976451	saponin 8HR	26.4960861880313	3.18508335229711	8.31880464570012	0.527621157402968
saponin	MET091	519	STAPL	20250303_MET091_UB_STAPLES010.nd2_ZP-1.tif_Ub.tif	0.0029717902156902	8HR	5	0.00321681473165924	43	1.0824501388676	saponin 8HR	1.44768958841848	3.18508335229711	0.454521727782852	0.114300571312105
saponin	MET091	520	STAPL	20250303_MET091_UB_STAPLES010.nd2_ZP-2.tif_Ub.tif	0.00300214668693666	8HR	1	0.00551041437494051	144	1.83549138318862	saponin 8HR	4.84807676121539	3.18508335229711	1.5221192744356	0.876166341645182
saponin	MET091	520	STAPL	20250303_MET091_UB_STAPLES010.nd2_ZP-2.tif_Ub.tif	0.00300214668693666	8HR	2	0.00612730522886576	170	2.0409746317619	saponin 8HR	5.72342395421261	3.18508335229711	1.79694636565314	1.02925825054371
saponin	MET091	522	STAPL	20250303_MET091_UB_STAPLES010.nd2_ZP-4.tif_Ub.tif	0.00283516566307415	8HR	1	0.00548973668496315	352	1.93630190872538	saponin 8HR	11.8508543051932	3.18508335229711	3.72073600417592	0.953303915558092
saponin	MET091	523	STAPL	20250303_MET091_UB_STAPLES010.nd2_ZP-5.tif_Ub.tif	0.00331616093946592	8HR	1	0.0034385115906064	35	1.03689526937139	saponin 8HR	1.17835199057318	3.18508335229711	0.369959545869763	0.0522701834579472
saponin	MET091	523	STAPL	20250303_MET091_UB_STAPLES010.nd2_ZP-5.tif_Ub.tif	0.00331616093946592	8HR	2	0.00456209818420235	655	1.37571676027795	saponin 8HR	22.0520158235839	3.18508335229711	6.92352864413416	0.460183471053977
saponin	MET091	524	STAPL	20250303_MET091_UB_STAPLES011.nd2_ZP-1.tif_Ub.tif	0.00254847400904217	8HR	2	0.00331163558473584	107	1.2994582534434	saponin 8HR	3.60239037118088	3.18508335229711	1.13101918308756	0.377910286355239
saponin	MET091	525	STAPL	20250303_MET091_UB_STAPLES011.nd2_ZP-2.tif_Ub.tif	0.00289382070502979	8HR	1	0.0137685122899711	72	4.7579009528959	saponin 8HR	2.42403838060769	3.18508335229711	0.761059637217799	2.25032523892294
saponin	MET091	526	STAPL	20250303_MET091_UB_STAPLES011.nd2_ZP-3.tif_Ub.tif	0.00262190579142335	8HR	1	0.00538578955514533	402	2.05415067649	saponin 8HR	13.5342142917263	3.18508335229711	4.24924964113272	1.03854201040589
saponin	MET091	527	STAPL	20250303_MET091_UB_STAPLES012.nd2_ZP-1.tif_Ub.tif	0.00382731654824964	8HR	1	0.00545035318678452	180	1.42406647531601	saponin 8HR	6.06009595151923	3.18508335229711	1.9026490930445	0.510016492772237
saponin	MET091	528	STAPL	20250303_MET091_UB_STAPLES012.nd2_ZP-2.tif_Ub.tif	0.00256889508213568	8HR	1	0.00334394083214572	434	1.30170393310329	saponin 8HR	14.6115646831075	3.18508335229711	4.58749836878508	0.380401351103483
saponin	MET091	529	STAPL	20250303_MET091_UB_STAPLES012.nd2_ZP-3.tif_Ub.tif	0.00249466618436007	8HR	1	0.00363930007756121	654	1.45883248844164	saponin 8HR	22.0183486238532	3.18508335229711	6.91295837139501	0.544814234202433
saponin	MET091	530	STAPL	20250303_MET091_UB_STAPLES013.nd2_ZP-1.tif_Ub.tif	0.00270335421870835	8HR	1	0.00417972054392722	634	1.54612389120219	saponin 8HR	21.34500462924	3.18508335229711	6.70155291661231	0.628655927323365
saponin	MET091	531	STAPL	20250303_MET091_UB_STAPLES013.nd2_ZP-2.tif_Ub.tif	0.00278227515637263	8HR	1	0.00750602601285748	540	2.69780147217481	saponin 8HR	18.1802878545577	3.18508335229711	5.7079472791335	1.43178418607451
saponin	MET091	532	STAPL	20250303_MET091_UB_STAPLES014.nd2_ZP-1.tif_Ub.tif	0.00280513461207	8HR	1	0.00536296655576801	329	1.91183928667526	saponin 8HR	11.0765087113879	3.18508335229711	3.47761973117577	0.934961252365904
saponin	MET091	533	STAPL	20250303_MET091_UB_STAPLES014.nd2_ZP-2.tif_Ub.tif	0.00401772864070939	8HR	1	0.00557432305179985	166	1.38743144455262	saponin 8HR	5.58875515528996	3.18508335229711	1.7546652746966	0.472416487104223
saponin	MET091	534	STAPL	20250303_MET091_UB_STAPLES014.nd2_ZP-3.tif_Ub.tif	0.00303999176078171	8HR	1	0.00960795044098511	242	3.16051857933803	saponin 8HR	8.1474623348203	3.18508335229711	2.55800600287094	1.66016129588889
saponin	MET091	534	STAPL	20250303_MET091_UB_STAPLES014.nd2_ZP-3.tif_Ub.tif	0.00303999176078171	8HR	2	0.00402580564781153	77	1.32428176278225	saponin 8HR	2.592374379261	3.18508335229711	0.813911000913479	0.405210111964647
saponin	MET091	534	STAPL	20250303_MET091_UB_STAPLES014.nd2_ZP-3.tif_Ub.tif	0.00303999176078171	8HR	3	0.00757321058611931	29	2.49119444460992	saponin 8HR	0.97634879218921	3.18508335229711	0.306537909434947	1.31683763230791
saponin	MET091	535	STAPL	20250303_MET091_UB_STAPLES014.nd2_ZP-4.tif_Ub.tif	0.00278801822997761	8HR	1	0.00519205184731012	180	1.86227327765781	saponin 8HR	6.06009595151923	3.18508335229711	1.9026490930445	0.897064795449281
saponin	MET091	536	STAPL	20250303_MET091_UB_STAPLES015.nd2_ZP-1.tif_Ub.tif	0.00350440375711278	8HR	1	0.00633823626207428	287	1.80864897465361	saponin 8HR	9.66248632270011	3.18508335229711	3.03366827613206	0.854912434677279
saponin	MET091	537	STAPL	20250303_MET091_UB_STAPLES015.nd2_ZP-2.tif_Ub.tif	0.00229637427852475	8HR	1	0.00702589253584544	129	3.05955897588221	saponin 8HR	4.34306876525545	3.18508335229711	1.36356518334856	1.61332370874703
saponin	MET091	538	STAPL	20250303_MET091_UB_STAPLES015.nd2_ZP-3.tif_Ub.tif	0.00282243462093512	8HR	1	0.00527641334905265	195	1.86945458715514	saponin 8HR	6.56510394747917	3.18508335229711	2.06120318413154	0.902617425632116
saponin	MET091	539	STAPL	20250303_MET091_UB_STAPLES015.nd2_ZP-4.tif_Ub.tif	0.00247606462759519	8HR	1	0.00514140159108685	103	2.07644078986754	saponin 8HR	3.46772157225823	3.18508335229711	1.08873809213102	1.05411273360601
saponin	MET091	540	STAPL	20250303_MET091_UB_STAPLES015.nd2_ZP-5.tif_Ub.tif	0.00304855511342879	8HR	1	0.00398837340848021	82	1.30828318993203	saponin 8HR	2.76071037791432	3.18508335229711	0.866762364609162	0.387674859253006
saponin	MET091	541	STAPL	20250303_MET091_UB_STAPLES016.nd2_ZP-1.tif_Ub.tif	0.00286832209409139	8HR	1	0.00453055627566452	300	1.57951447816731	saponin 8HR	10.1001599191987	3.18508335229711	3.17108182174083	0.659481161196498
saponin	MET091	542	STAPL	20250303_MET091_UB_STAPLES016.nd2_ZP-2.tif_Ub.tif	0.002695168978889	8HR	1	0.00447513482395036	626	1.66042829188213	saponin 8HR	21.0756670313947	3.18508335229711	6.61699073469922	0.731555419209247
saponin	MET091	543	STAPL	20250303_MET091_UB_STAPLES016.nd2_ZP-3.tif_Ub.tif	0.00326992822778406	8HR	1	0.00749657380380009	191	2.29258053436858	saponin 8HR	6.43043514855652	3.18508335229711	2.018922093175	1.19697241407919
saponin	MET091	543	STAPL	20250303_MET091_UB_STAPLES016.nd2_ZP-3.tif_Ub.tif	0.00326992822778406	8HR	2	0.00488312930120007	63	1.49334448986033	saponin 8HR	2.12103358303173	3.18508335229711	0.665927182565575	0.578547009735416
saponin	MET091	544	STAPL	20250303_MET091_UB_STAPLES017.nd2_ZP-1.tif_Ub.tif	0.00341748747928053	8HR	1	0.00515151686953091	559	1.50739890073143	saponin 8HR	18.8199646494403	3.18508335229711	5.90878246117709	0.592061245704491
saponin	MET091	544	STAPL	20250303_MET091_UB_STAPLES017.nd2_ZP-1.tif_Ub.tif	0.00341748747928053	8HR	2	0.00441481166386179	77	1.29182965281594	saponin 8HR	2.592374379261	3.18508335229711	0.813911000913479	0.369415841517539
saponin	MET091	545	STAPL	20250303_MET091_UB_STAPLES017.nd2_ZP-2.tif_Ub.tif	0.00357775128161104	8HR	1	0.0135139864659343	133	3.77722915938669	saponin 8HR	4.4777375641781	3.18508335229711	1.4058462743051	1.91732831279101
saponin	MET091	546	STAPL	20250303_MET091_UB_STAPLES017.nd2_ZP-3.tif_Ub.tif	0.00231096408306024	8HR	1	0.00416891552783825	81	1.80397244526521	saponin 8HR	2.72704317818365	3.18508335229711	0.856192091870024	0.851177302350036
saponin	MET091	547	STAPL	20250303_MET091_UB_STAPLES017.nd2_ZP-4.tif_Ub.tif	0.0030395138465512	8HR	2	0.00475399325848283	170	1.56406369521132	saponin 8HR	5.72342395421261	3.18508335229711	1.79694636565314	0.645299266414028
saponin	MET091	548	STAPL	20250303_MET091_UB_STAPLES017.nd2_ZP-5.tif_Ub.tif	0.003170864065415	8HR	3	0.00450083416999897	370	1.41943460115182	saponin 8HR	12.4568639003451	3.18508335229711	3.91100091348036	0.505316380046831
saponin	MET091	548	STAPL	20250303_MET091_UB_STAPLES017.nd2_ZP-5.tif_Ub.tif	0.003170864065415	8HR	1	0.00282358248596606	23	0.890477304518733	saponin 8HR	0.774345593805235	3.18508335229711	0.24311627300013	-0.167349252876049
saponin	MET091	548	STAPL	20250303_MET091_UB_STAPLES017.nd2_ZP-5.tif_Ub.tif	0.003170864065415	8HR	2	0.00725327218708403	609	2.28747497131661	saponin 8HR	20.5033246359734	3.18508335229711	6.43729609813389	1.19375595806118
saponin	MET091	549	STAPL	20250303_MET091_UB_STAPLES018.nd2_ZP-1.tif_Ub.tif	0.0042792683406392	8HR	1	0.00700134801229945	54	1.63610866507466	saponin 8HR	1.81802878545577	3.18508335229711	0.57079472791335	0.710268570625698
saponin	MET091	550	STAPL	20250303_MET091_UB_STAPLES018.nd2_ZP-2.tif_Ub.tif	0.00329849896607576	8HR	1	0.00712424054678019	496	2.15984319535984	saponin 8HR	16.6989310664086	3.18508335229711	5.24285527861153	1.11092657651449
saponin	MET091	551	STAPL	20250303_MET091_UB_STAPLES018.nd2_ZP-3.tif_Ub.tif	0.00382070045250689	8HR	1	0.00636016167597948	91	1.66465855018976	saponin 8HR	3.06371517549028	3.18508335229711	0.961894819261386	0.735226286326189
saponin	MET091	552	STAPL	20250303_MET091_UB_STAPLES019.nd2_ZP-1.tif_Ub.tif	0.00370578714326509	8HR	1	0.00904878675624364	327	2.44179884230235	saponin 8HR	11.0091743119266	3.18508335229711	3.45647918569751	1.28794435463884
saponin	MET091	553	STAPL	20250303_MET091_UB_STAPLES020.nd2_ZP-1.tif_Ub.tif	0.00332074073349931	8HR	1	0.00621957745299571	90	1.87294882441535	saponin 8HR	3.03004797575962	3.18508335229711	0.951324546522251	0.905311480589587
saponin	MET091	554	STAPL	20250303_MET091_UB_STAPLES020.nd2_ZP-2.tif_Ub.tif	0.00261666219862526	8HR	1	0.00491511645274254	321	1.8783916606908	saponin 8HR	10.8071711135426	3.18508335229711	3.39305754926268	0.909497908584701
saponin	MET091	396	PAPER	20250303_MET091_UB_PAPERCLIPS020.nd2_ZP-4.tif_Ub.tif	0.00261417775309467	4HR	3	0.00409959058188612	21	1.56821416486809	saponin 4HR	0.70701119434391	3.18508335229711	0.221975727521858	0.649122596120494
saponin	MET091	396	PAPER	20250303_MET091_UB_PAPERCLIPS020.nd2_ZP-4.tif_Ub.tif	0.00261417775309467	4HR	4	0.00314354460413863	164	1.2024984148141	saponin 4HR	5.52142075582863	3.18508335229711	1.73352472921832	0.266034992172994
saponin	MET091	153	BINDE	20250303_MET091_UB_BINDERCLIPS006.nd2_ZP-11.tif_Ub.tif	0.0023754660784092	1HR	4	0.00330460078044574	97	1.39113785310661	saponin 1HR	3.26571837387425	3.18508335229711	1.0253164556962	0.476265389067116
saponin	MET091	154	BINDE	20250303_MET091_UB_BINDERCLIPS006.nd2_ZP-2.tif_Ub.tif	0.00216427190930178	1HR	1	0.00222696947296047	72	1.02896935610965	saponin 1HR	2.42403838060769	3.18508335229711	0.761059637217799	0.0412000177547735
saponin	MET091	155	BINDE	20250303_MET091_UB_BINDERCLIPS006.nd2_ZP-3.tif_Ub.tif	0.00250094007208347	1HR	1	0.00260133151491375	92	1.04014148277717	saponin 1HR	3.09738237522094	3.18508335229711	0.972465092000522	0.0567797808838035
saponin	MET091	156	BINDE	20250303_MET091_UB_BINDERCLIPS006.nd2_ZP-4.tif_Ub.tif	0.00233488202349986	1HR	1	0.00344646675224749	81	1.47607747096422	saponin 1HR	2.72704317818365	3.18508335229711	0.856192091870024	0.561768442294537
saponin	MET091	157	BINDE	20250303_MET091_UB_BINDERCLIPS006.nd2_ZP-5.tif_Ub.tif	0.00222288393197581	1HR	1	0.00214639505557716	125	0.965590251790312	saponin 1HR	4.2083999663328	3.18508335229711	1.32128409239201	-0.050516983588095
saponin	MET091	158	BINDE	20250303_MET091_UB_BINDERCLIPS006.nd2_ZP-6.tif_Ub.tif	0.00227723400682936	1HR	1	0.0022381194659574	157	0.982823662059034	saponin 1HR	5.285750357714	3.18508335229711	1.65953282004437	-0.0249955030355889
saponin	MET091	158	BINDE	20250303_MET091_UB_BINDERCLIPS006.nd2_ZP-6.tif_Ub.tif	0.00227723400682936	1HR	2	0.00264519632465261	34	1.16158300671768	saponin 1HR	1.14468479084252	3.18508335229711	0.359389273130627	0.216092252813158
saponin	MET091	159	BINDE	20250303_MET091_UB_BINDERCLIPS006.nd2_ZP-7.tif_Ub.tif	0.0025918704843041	1HR	1	0.00248799122625379	99	0.959921123111904	saponin 1HR	3.33305277333558	3.18508335229711	1.04645700117448	-0.0590122306894628
saponin	MET091	160	BINDE	20250303_MET091_UB_BINDERCLIPS006.nd2_ZP-8.tif_Ub.tif	0.00246328335255927	1HR	1	0.00375799199255804	75	1.52560280515581	saponin 1HR	2.52503997979968	3.18508335229711	0.792770455435208	0.609379401477423
saponin	MET091	160	BINDE	20250303_MET091_UB_BINDERCLIPS006.nd2_ZP-8.tif_Ub.tif	0.00246328335255927	1HR	2	0.00339742124924669	160	1.3792247025568	saponin 1HR	5.38675195690598	3.18508335229711	1.69124363826178	0.46385751911117
saponin	MET091	160	BINDE	20250303_MET091_UB_BINDERCLIPS006.nd2_ZP-8.tif_Ub.tif	0.00246328335255927	1HR	3	0.00325798284029588	84	1.32261797527716	saponin 1HR	2.82804477737564	3.18508335229711	0.887902910087433	0.403396414026409
saponin	MET091	161	BINDE	20250303_MET091_UB_BINDERCLIPS006.nd2_ZP-9.tif_Ub.tif	0.00263512302926705	1HR	1	0.00277627499467185	88	1.05356560731211	saponin 1HR	2.96271357629829	3.18508335229711	0.930184001043977	0.0752801560125674
saponin	MET091	162	BINDE	20250303_MET091_UB_BINDERCLIPS007.nd2_ZP-1.tif_Ub.tif	0.00234274073643052	1HR	1	0.00321942922207253	68	1.37421489796509	saponin 1HR	2.28936958168504	3.18508335229711	0.718778546261254	0.458607628600007
saponin	MET091	163	BINDE	20250303_MET091_UB_BINDERCLIPS007.nd2_ZP-2.tif_Ub.tif	0.00211830874072832	1HR	1	0.00270315433806944	205	1.27609082004734	saponin 1HR	6.90177594478579	3.18508335229711	2.1669059115229	0.351731010113142
saponin	MET091	164	BINDE	20250303_MET091_UB_BINDERCLIPS007.nd2_ZP-3.tif_Ub.tif	0.00251855029362262	1HR	1	0.00314104241052909	112	1.24716286924376	saponin 1HR	3.77072636983419	3.18508335229711	1.18387054678324	0.318649881612649
saponin	MET091	164	BINDE	20250303_MET091_UB_BINDERCLIPS007.nd2_ZP-3.tif_Ub.tif	0.00251855029362262	1HR	2	0.00355816302257345	38	1.41278219918153	saponin 1HR	1.27935358976517	3.18508335229711	0.401670364087172	0.498539070498281
saponin	MET091	165	BINDE	20250303_MET091_UB_BINDERCLIPS007.nd2_ZP-4.tif_Ub.tif	0.00220863905971643	1HR	1	0.00235010735757117	70	1.06405224847962	saponin 1HR	2.35670398114637	3.18508335229711	0.739919091739528	0.089568993669687
saponin	MET091	165	BINDE	20250303_MET091_UB_BINDERCLIPS007.nd2_ZP-4.tif_Ub.tif	0.00220863905971643	1HR	2	0.00227434779402374	81	1.02975077979276	saponin 1HR	2.72704317818365	3.18508335229711	0.856192091870024	0.0422952187069922
saponin	MET091	166	BINDE	20250303_MET091_UB_BINDERCLIPS007.nd2_ZP-5.tif_Ub.tif	0.00242243324062942	1HR	1	0.00322401334664651	70	1.33089873957014	saponin 1HR	2.35670398114637	3.18508335229711	0.739919091739528	0.412400809057956
saponin	MET091	167	BINDE	20250303_MET091_UB_BINDERCLIPS007.nd2_ZP-6.tif_Ub.tif	0.00216717112255114	1HR	1	0.00442662085472068	71	2.04258021374416	saponin 1HR	2.39037118087703	3.18508335229711	0.750489364478664	1.03039273526134
saponin	MET091	168	BINDE	20250303_MET091_UB_BINDERCLIPS007.nd2_ZP-7.tif_Ub.tif	0.00228447820113337	1HR	1	0.00281637946942023	112	1.23283271778342	saponin 1HR	3.77072636983419	3.18508335229711	1.18387054678324	0.301977054731029
saponin	MET091	169	BINDE	20250303_MET091_UB_BINDERCLIPS007.nd2_ZP-8.tif_Ub.tif	0.00226599507015777	1HR	1	0.00396734576428398	42	1.75081835637346	saponin 1HR	1.41402238868782	3.18508335229711	0.443951455043716	0.80802941503781
saponin	MET091	169	BINDE	20250303_MET091_UB_BINDERCLIPS007.nd2_ZP-8.tif_Ub.tif	0.00226599507015777	1HR	2	0.00229800869710743	115	1.01412784492397	saponin 1HR	3.87172796902618	3.18508335229711	1.21558136500065	0.0202395355874404
saponin	MET091	170	BINDE	20250303_MET091_UB_BINDERCLIPS007.nd2_ZP-9.tif_Ub.tif	0.00234595443307035	1HR	1	0.00371198152995431	102	1.58229054990472	saponin 1HR	3.43405437252756	3.18508335229711	1.07816781939188	0.662014540656836
saponin	MET091	170	BINDE	20250303_MET091_UB_BINDERCLIPS007.nd2_ZP-9.tif_Ub.tif	0.00234595443307035	1HR	2	0.00223937706146954	99	0.954569717937221	saponin 1HR	3.33305277333558	3.18508335229711	1.04645700117448	-0.0670775247603413
saponin	MET091	170	BINDE	20250303_MET091_UB_BINDERCLIPS007.nd2_ZP-9.tif_Ub.tif	0.00234595443307035	1HR	3	0.0023465601304038	55	1.00025818802144	saponin 1HR	1.85169598518643	3.18508335229711	0.581365000652485	0.000372438500637382
saponin	MET091	171	BINDE	20250303_MET091_UB_BINDERCLIPS008.nd2_ZP-1.tif_Ub.tif	0.0024654302630045	1HR	1	0.00317814908611278	75	1.28908496573727	saponin 1HR	2.52503997979968	3.18508335229711	0.792770455435208	0.366347357266672
saponin	MET091	172	BINDE	20250303_MET091_UB_BINDERCLIPS008.nd2_ZP-2.tif_Ub.tif	0.00233499909083225	1HR	1	0.00266911779781656	63	1.14309157904863	saponin 1HR	2.12103358303173	3.18508335229711	0.665927182565575	0.192940990032469
saponin	MET091	172	BINDE	20250303_MET091_UB_BINDERCLIPS008.nd2_ZP-2.tif_Ub.tif	0.00233499909083225	1HR	2	0.00265231215484799	83	1.13589429874366	saponin 1HR	2.79437757764498	3.18508335229711	0.877332637348297	0.183828590323797
saponin	MET091	173	BINDE	20250303_MET091_UB_BINDERCLIPS008.nd2_ZP-3.tif_Ub.tif	0.00237019841184099	1HR	1	0.0036692746004767	88	1.54808752809293	saponin 1HR	2.96271357629829	3.18508335229711	0.930184001043977	0.630487043042879
saponin	MET091	174	BINDE	20250303_MET091_UB_BINDERCLIPS008.nd2_ZP-4.tif_Ub.tif	0.00256237332014293	1HR	1	0.00331001096706399	102	1.29177545716849	saponin 1HR	3.43405437252756	3.18508335229711	1.07816781939188	0.369355315401126
saponin	MET091	175	BINDE	20250303_MET091_UB_BINDERCLIPS008.nd2_ZP-5.tif_Ub.tif	0.00251760902644703	1HR	1	0.00311242242675428	73	1.23626122803773	saponin 1HR	2.45770558033836	3.18508335229711	0.771629909956937	0.305983623965815
saponin	MET091	176	BINDE	20250303_MET091_UB_BINDERCLIPS008.nd2_ZP-6.tif_Ub.tif	0.00230190384826814	1HR	1	0.00303834053578184	68	1.31992504294554	saponin 1HR	2.28936958168504	3.18508335229711	0.718778546261254	0.400456002885797
saponin	MET091	177	BINDE	20250303_MET091_UB_BINDERCLIPS008.nd2_ZP-7.tif_Ub.tif	0.0022840799477996	1HR	1	0.00241884287613672	106	1.05900096818719	saponin 1HR	3.56872317145021	3.18508335229711	1.12044891034843	0.0827039083087377
saponin	MET091	107	BINDE	20250303_MET091_UB_BINDERCLIPS001.nd2_ZP-1.tif_Ub.tif	0.002091034755974	1HR	1	0.00203936827601865	60	0.975291429371155	saponin 1HR	2.02003198383974	3.18508335229711	0.634216364348165	-0.0360947161427167
saponin	MET091	107	BINDE	20250303_MET091_UB_BINDERCLIPS001.nd2_ZP-1.tif_Ub.tif	0.002091034755974	1HR	2	0.00243853702254239	21	1.16618674824777	saponin 1HR	0.70701119434391	3.18508335229711	0.221975727521858	0.221798834162634
saponin	MET091	107	BINDE	20250303_MET091_UB_BINDERCLIPS001.nd2_ZP-1.tif_Ub.tif	0.002091034755974	1HR	3	0.00284728426260934	62	1.36166281046968	saponin 1HR	2.08736638330107	3.18508335229711	0.655356909826439	0.445369491977234
saponin	MET091	107	BINDE	20250303_MET091_UB_BINDERCLIPS001.nd2_ZP-1.tif_Ub.tif	0.002091034755974	1HR	4	0.00191569127270888	145	0.916145112957028	saponin 1HR	4.88174396094605	3.18508335229711	1.53268954717474	-0.126351962545179
saponin	MET091	108	BINDE	20250303_MET091_UB_BINDERCLIPS001.nd2_ZP-10.tif_Ub.tif	0.00212984692169703	1HR	1	0.0029974635928033	98	1.40736104659342	saponin 1HR	3.29938557360492	3.18508335229711	1.03588672843534	0.492992487288336
saponin	MET091	108	BINDE	20250303_MET091_UB_BINDERCLIPS001.nd2_ZP-10.tif_Ub.tif	0.00212984692169703	1HR	2	0.00305492554748939	88	1.43434042905547	saponin 1HR	2.96271357629829	3.18508335229711	0.930184001043977	0.520387476635355
saponin	MET091	109	BINDE	20250303_MET091_UB_BINDERCLIPS001.nd2_ZP-11.tif_Ub.tif	0.00214891196691502	1HR	1	0.0021125472358327	83	0.983077607811674	saponin 1HR	2.79437757764498	3.18508335229711	0.877332637348297	-0.0246227821002692
saponin	MET091	109	BINDE	20250303_MET091_UB_BINDERCLIPS001.nd2_ZP-11.tif_Ub.tif	0.00214891196691502	1HR	2	0.00221091489522503	65	1.02885317279843	saponin 1HR	2.18836798249306	3.18508335229711	0.687067728043849	0.0410371105217594
saponin	MET091	335	PAPER	20250303_MET091_UB_PAPERCLIPS001.nd2_ZP-1.tif_Ub.tif	0.00358524654753217	4HR	1	0.00594126691067613	435	1.65714319277866	saponin 4HR	14.6452318828381	3.18508335229711	4.59806864152419	0.728698270384366
saponin	MET091	336	PAPER	20250303_MET091_UB_PAPERCLIPS001.nd2_ZP-2.tif_Ub.tif	0.0036306901655452	4HR	2	0.00462348373548593	48	1.2734448616305	saponin 4HR	1.6160255870718	3.18508335229711	0.507373091478535	0.34873649430047
saponin	MET091	336	PAPER	20250303_MET091_UB_PAPERCLIPS001.nd2_ZP-2.tif_Ub.tif	0.0036306901655452	4HR	3	0.00724839884787798	126	1.99642451362674	saponin 4HR	4.24206716606346	3.18508335229711	1.33185436513115	0.997418523573666
saponin	MET091	336	PAPER	20250303_MET091_UB_PAPERCLIPS001.nd2_ZP-2.tif_Ub.tif	0.0036306901655452	4HR	4	0.0049674809877679	57	1.36819193080938	saponin 4HR	1.91903038464776	3.18508335229711	0.602505546130759	0.452270626571978
saponin	MET091	336	PAPER	20250303_MET091_UB_PAPERCLIPS001.nd2_ZP-2.tif_Ub.tif	0.0036306901655452	4HR	1	0.00464637228287756	20	1.27974904798296	saponin 4HR	0.673343994613248	3.18508335229711	0.211405454782722	0.355860933095637
saponin	MET091	337	PAPER	20250303_MET091_UB_PAPERCLIPS002.nd2_ZP-1.tif_Ub.tif	0.00330011180189789	4HR	1	0.00823942966340785	138	2.49671228067769	saponin 4HR	4.64607356283141	3.18508335229711	1.45869763800078	1.32002957570908
saponin	MET091	338	PAPER	20250303_MET091_UB_PAPERCLIPS002.nd2_ZP-2.tif_Ub.tif	0.00281604570068062	4HR	1	0.00522570647040589	90	1.85568951141058	saponin 4HR	3.03004797575962	3.18508335229711	0.951324546522251	0.891955343105486
saponin	MET091	339	PAPER	20250303_MET091_UB_PAPERCLIPS003.nd2_ZP-1.tif_Ub.tif	0.0029786094050096	4HR	1	0.00442423367842047	121	1.48533529471153	saponin 4HR	4.07373116741015	3.18508335229711	1.27900300143547	0.57078863702999
saponin	MET091	340	PAPER	20250303_MET091_UB_PAPERCLIPS003.nd2_ZP-2.tif_Ub.tif	0.00260899509268132	4HR	1	0.00593459527531871	249	2.27466709000958	saponin 4HR	8.38313273293494	3.18508335229711	2.63199791204489	1.18565541443798
saponin	MET091	341	PAPER	20250303_MET091_UB_PAPERCLIPS003.nd2_ZP-3.tif_Ub.tif	0.0024594239017232	4HR	1	0.00512160602568959	180	2.08244134819587	saponin 4HR	6.06009595151923	3.18508335229711	1.9026490930445	1.05827586276559
saponin	MET091	342	PAPER	20250303_MET091_UB_PAPERCLIPS003.nd2_ZP-4.tif_Ub.tif	0.00203346919074019	4HR	1	0.00454056454288174	258	2.23291533678411	saponin 4HR	8.6861375305109	3.18508335229711	2.72713036669712	1.15892855097352
saponin	MET091	343	PAPER	20250303_MET091_UB_PAPERCLIPS004.nd2_ZP-1.tif_Ub.tif	0.00285805862178009	4HR	1	0.0040838691982737	88	1.42889623297164	saponin 4HR	2.96271357629829	3.18508335229711	0.930184001043977	0.514901151134303
saponin	MET091	344	PAPER	20250303_MET091_UB_PAPERCLIPS004.nd2_ZP-2.tif_Ub.tif	0.00312789669219784	4HR	1	0.00618265906167734	144	1.97661868983692	saponin 4HR	4.84807676121539	3.18508335229711	1.5221192744356	0.983034587132236
saponin	MET091	344	PAPER	20250303_MET091_UB_PAPERCLIPS004.nd2_ZP-2.tif_Ub.tif	0.00312789669219784	4HR	2	0.00391566488819773	168	1.25185237030522	saponin 4HR	5.65608955475128	3.18508335229711	1.77580582017487	0.32406443672214
saponin	MET091	345	PAPER	20250303_MET091_UB_PAPERCLIPS004.nd2_ZP-3.tif_Ub.tif	0.00352031016770341	4HR	1	0.00635755695692153	193	1.80596500139335	saponin 4HR	6.49776954801784	3.18508335229711	2.04006263865327	0.852769934454704
saponin	MET091	346	PAPER	20250303_MET091_UB_PAPERCLIPS004.nd2_ZP-4.tif_Ub.tif	0.00312939476236234	4HR	1	0.00810152350373014	135	2.58884676397119	saponin 4HR	4.54507196363942	3.18508335229711	1.42698681978337	1.37230957342595
saponin	MET091	347	PAPER	20250303_MET091_UB_PAPERCLIPS004.nd2_ZP-5.tif_Ub.tif	0.00287120068659548	4HR	1	0.00850569577620472	366	2.9624177146218	saponin 4HR	12.3221951014224	3.18508335229711	3.8687198225238	1.56677508165452
saponin	MET091	348	PAPER	20250303_MET091_UB_PAPERCLIPS004.nd2_ZP-6.tif_Ub.tif	0.00309754091348673	4HR	1	0.0062102101090002	144	2.0048839651999	saponin 4HR	4.84807676121539	3.18508335229711	1.5221192744356	1.0035187415805
saponin	MET091	349	PAPER	20250303_MET091_UB_PAPERCLIPS004.nd2_ZP-7.tif_Ub.tif	0.00376149155032232	4HR	1	0.00499686453897483	328	1.32842636282053	saponin 4HR	11.0428415116573	3.18508335229711	3.46704945843665	0.409718258736946
saponin	MET091	349	PAPER	20250303_MET091_UB_PAPERCLIPS004.nd2_ZP-7.tif_Ub.tif	0.00376149155032232	4HR	2	0.00591919107585033	268	1.57362870464061	saponin 4HR	9.02280952781752	3.18508335229711	2.83283309408848	0.654095179242144
saponin	MET091	349	PAPER	20250303_MET091_UB_PAPERCLIPS004.nd2_ZP-7.tif_Ub.tif	0.00376149155032232	4HR	3	0.00627771821111823	39	1.66894385568413	saponin 4HR	1.31302078949583	3.18508335229711	0.412240636826307	0.738935422352702
saponin	MET091	350	PAPER	20250303_MET091_UB_PAPERCLIPS005.nd2_ZP-1.tif_Ub.tif	0.00246209767681823	4HR	2	0.0038867010963454	214	1.57861368902642	saponin 4HR	7.20478074236175	3.18508335229711	2.26203836617513	0.658658164793001
saponin	MET091	350	PAPER	20250303_MET091_UB_PAPERCLIPS005.nd2_ZP-1.tif_Ub.tif	0.00246209767681823	4HR	1	0.00462429970938633	374	1.87819506631528	saponin 4HR	12.5915326992677	3.18508335229711	3.95328200443689	0.909346906756978
saponin	MET091	350	PAPER	20250303_MET091_UB_PAPERCLIPS005.nd2_ZP-1.tif_Ub.tif	0.00246209767681823	4HR	3	0.00571073239685079	352	2.31945809892919	saponin 4HR	11.8508543051932	3.18508335229711	3.72073600417592	1.21378778409976
saponin	MET091	351	PAPER	20250303_MET091_UB_PAPERCLIPS006.nd2_ZP-1.tif_Ub.tif	0.00232709192836603	4HR	1	0.00418383314172388	256	1.79788047507928	saponin 4HR	8.61880313104957	3.18508335229711	2.70598982121884	0.846297112208208
saponin	MET091	352	PAPER	20250303_MET091_UB_PAPERCLIPS006.nd2_ZP-2.tif_Ub.tif	0.00283129596635053	4HR	1	0.00450973462319926	143	1.5928163910791	saponin 4HR	4.81440956148472	3.18508335229711	1.51154900169646	0.671579972483747
saponin	MET091	353	PAPER	20250303_MET091_UB_PAPERCLIPS007.nd2_ZP-1.tif_Ub.tif	0.00301672663726404	4HR	1	0.005682013255385	205	1.8835028620751	saponin 4HR	6.90177594478579	3.18508335229711	2.1669059115229	0.913418225532938
saponin	MET091	354	PAPER	20250303_MET091_UB_PAPERCLIPS007.nd2_ZP-2.tif_Ub.tif	0.00276744731891947	4HR	1	0.00465748481181673	368	1.68295337727882	saponin 4HR	12.3895295008838	3.18508335229711	3.8898603680021	0.750995210357516
saponin	MET091	355	PAPER	20250303_MET091_UB_PAPERCLIPS007.nd2_ZP-3.tif_Ub.tif	0.00307756303369046	4HR	1	0.00499232290652192	192	1.62216755656029	saponin 4HR	6.46410234828718	3.18508335229711	2.02949236591413	0.697922845778153
saponin	MET091	355	PAPER	20250303_MET091_UB_PAPERCLIPS007.nd2_ZP-3.tif_Ub.tif	0.00307756303369046	4HR	2	0.00351603078440978	26	1.14247238672916	saponin 4HR	0.875347192997222	3.18508335229711	0.274827091217539	0.192159296127694
saponin	MET091	356	PAPER	20250303_MET091_UB_PAPERCLIPS007.nd2_ZP-4.tif_Ub.tif	0.00362695337167788	4HR	1	0.00477078815410827	153	1.31537068862323	saponin 4HR	5.15108155879135	3.18508335229711	1.61725172908783	0.395469427103797
saponin	MET091	357	PAPER	20250303_MET091_UB_PAPERCLIPS008.nd2_ZP-1.tif_Ub.tif	0.00317453358271351	4HR	1	0.00804889196943906	126	2.53545655124526	saponin 4HR	4.24206716606346	3.18508335229711	1.33185436513115	1.34224555192769
saponin	MET091	358	PAPER	20250303_MET091_UB_PAPERCLIPS008.nd2_ZP-2.tif_Ub.tif	0.00247796927654195	4HR	1	0.00354408953035812	126	1.43023949647349	saponin 4HR	4.24206716606346	3.18508335229711	1.33185436513115	0.516256749412028
saponin	MET091	359	PAPER	20250303_MET091_UB_PAPERCLIPS008.nd2_ZP-3.tif_Ub.tif	0.00309872417483515	4HR	1	0.00777417604898124	258	2.50883125129871	saponin 4HR	8.6861375305109	3.18508335229711	2.72713036669712	1.32701543563275
saponin	MET091	360	PAPER	20250303_MET091_UB_PAPERCLIPS008.nd2_ZP-4.tif_Ub.tif	0.00282143688333931	4HR	1	0.00471994255314625	84	1.67288610318299	saponin 4HR	2.82804477737564	3.18508335229711	0.887902910087433	0.742339224236592
saponin	MET091	361	PAPER	20250303_MET091_UB_PAPERCLIPS008.nd2_ZP-5.tif_Ub.tif	0.00256582873645611	4HR	1	0.00432876048778946	572	1.68708083524245	saponin 4HR	19.2576382459389	3.18508335229711	6.04619600678586	0.754529100957709
saponin	MET091	362	PAPER	20250303_MET091_UB_PAPERCLIPS009.nd2_ZP-1.tif_Ub.tif	0.00249118889395549	4HR	1	0.00433449271396257	82	1.73992936644812	saponin 4HR	2.76071037791432	3.18508335229711	0.866762364609162	0.799028740129525
saponin	MET091	363	PAPER	20250303_MET091_UB_PAPERCLIPS009.nd2_ZP-2.tif_Ub.tif	0.00244325702639736	4HR	1	0.00588473106292984	154	2.40855996702361	saponin 4HR	5.18474875852201	3.18508335229711	1.62782200182696	1.26817084381303
saponin	MET091	364	PAPER	20250303_MET091_UB_PAPERCLIPS009.nd2_ZP-3.tif_Ub.tif	0.00253107275549821	4HR	1	0.00434284415245126	531	1.71581166247291	saponin 4HR	17.8772830569817	3.18508335229711	5.61281482448126	0.778891202879278
saponin	MET091	365	PAPER	20250303_MET091_UB_PAPERCLIPS009.nd2_ZP-4.tif_Ub.tif	0.00245848220636708	4HR	1	0.00364283157613739	543	1.48174006169458	saponin 4HR	18.2812894537497	3.18508335229711	5.73965809735091	0.567292381114752
saponin	MET091	366	PAPER	20250303_MET091_UB_PAPERCLIPS009.nd2_ZP-5.tif_Ub.tif	0.00266425059391902	4HR	1	0.00459109995144066	229	1.72322376953562	saponin 4HR	7.70978873832169	3.18508335229711	2.42059245726217	0.785110055154145
saponin	MET091	367	PAPER	20250303_MET091_UB_PAPERCLIPS010.nd2_ZP-1.tif_Ub.tif	0.00296964997464543	4HR	1	0.00304140050006522	66	1.02416127356166	saponin 4HR	2.22203518222372	3.18508335229711	0.697638000782984	0.0344429128453727
saponin	MET091	368	PAPER	20250303_MET091_UB_PAPERCLIPS010.nd2_ZP-2.tif_Ub.tif	0.00317796710640247	4HR	1	0.0053074249277817	163	1.67006918261965	saponin 4HR	5.48775355609797	3.18508335229711	1.72295445647919	0.739907867582533
saponin	MET091	369	PAPER	20250303_MET091_UB_PAPERCLIPS011.nd2_ZP-1.tif_Ub.tif	0.00235876756555894	4HR	1	0.00379155170026212	121	1.60742913190078	saponin 4HR	4.07373116741015	3.18508335229711	1.27900300143547	0.684755133628456
saponin	MET091	370	PAPER	20250303_MET091_UB_PAPERCLIPS011.nd2_ZP-2.tif_Ub.tif	0.00207618133495071	4HR	1	0.00438731474988163	375	2.11316549090631	saponin 4HR	12.6251998989984	3.18508335229711	3.96385227717604	1.07940575523344
saponin	MET091	371	PAPER	20250303_MET091_UB_PAPERCLIPS011.nd2_ZP-3.tif_Ub.tif	0.00274982122791632	4HR	1	0.00440592345239565	256	1.6022581423354	saponin 4HR	8.61880313104957	3.18508335229711	2.70598982121884	0.680106601345171
saponin	MET091	372	PAPER	20250303_MET091_UB_PAPERCLIPS011.nd2_ZP-4.tif_Ub.tif	0.00298077293724064	4HR	1	0.00625928172211379	198	2.09988545048591	saponin 4HR	6.66610554667116	3.18508335229711	2.09291400234895	1.07031063049934
saponin	MET091	373	PAPER	20250303_MET091_UB_PAPERCLIPS012.nd2_ZP-1.tif_Ub.tif	0.00234353617099885	4HR	1	0.00451889402499156	350	1.9282373709067	saponin 4HR	11.7835199057318	3.18508335229711	3.69959545869763	0.947282661915704
saponin	MET091	374	PAPER	20250303_MET091_UB_PAPERCLIPS013.nd2_ZP-1.tif_Ub.tif	0.00255529834119224	4HR	1	0.00548456206810302	130	2.1463490112642	saponin 4HR	4.37673596498611	3.18508335229711	1.37413545608769	1.1018846874086
saponin	MET091	375	PAPER	20250303_MET091_UB_PAPERCLIPS013.nd2_ZP-2.tif_Ub.tif	0.00225518721532898	4HR	1	0.0027142432933682	213	1.20355564048915	saponin 4HR	7.17111354263109	3.18508335229711	2.25146809343599	0.267302839279999
saponin	MET091	376	PAPER	20250303_MET091_UB_PAPERCLIPS014.nd2_ZP-1.tif_Ub.tif	0.00278065133013088	4HR	1	0.00369380327548251	109	1.32839498266352	saponin 4HR	3.6697247706422	3.18508335229711	1.15215972856584	0.409684178916728
saponin	MET091	616	PAGEP	20250304_MET091_UB_PAGEPROTECTORS001.nd2_ZP-1.tif_Ub.tif	0.00426689025858973	6HR	2	0.00479886828875744	81	1.12467581726452	saponin 6HR	2.72704317818365	3.18508335229711	0.856192091870024	0.169509211020895
saponin	MET091	616	PAGEP	20250304_MET091_UB_PAGEPROTECTORS001.nd2_ZP-1.tif_Ub.tif	0.00426689025858973	6HR	1	0.00562752740224823	40	1.31888261970633	saponin 6HR	1.3466879892265	3.18508335229711	0.422810909565446	0.399316170728091
saponin	MET091	617	PAGEP	20250304_MET091_UB_PAGEPROTECTORS001.nd2_ZP-2.tif_Ub.tif	0.00414758423666219	6HR	1	0.00550657280550247	71	1.32765785847762	saponin 6HR	2.39037118087703	3.18508335229711	0.750489364478664	0.408883407623064
saponin	MET091	618	PAGEP	20250304_MET091_UB_PAGEPROTECTORS001.nd2_ZP-3.tif_Ub.tif	0.00339475861060202	6HR	1	0.00355015020415356	88	1.0457739743457	saponin 6HR	2.96271357629829	3.18508335229711	0.930184001043977	0.0645710721136106
saponin	MET091	619	PAGEP	20250304_MET091_UB_PAGEPROTECTORS001.nd2_ZP-4.tif_Ub.tif	0.00380955314793237	6HR	1	0.00706347402939129	126	1.8541476533081	saponin 6HR	4.24206716606346	3.18508335229711	1.33185436513115	0.890756136203665
saponin	MET091	620	PAGEP	20250304_MET091_UB_PAGEPROTECTORS001.nd2_ZP-5.tif_Ub.tif	0.00316009253629681	6HR	2	0.00574151337500254	137	1.81688140744473	saponin 6HR	4.61240636310075	3.18508335229711	1.44812736526165	0.861464254203239
saponin	MET091	620	PAGEP	20250304_MET091_UB_PAGEPROTECTORS001.nd2_ZP-5.tif_Ub.tif	0.00316009253629681	6HR	1	0.004062396750669	48	1.28553094696067	saponin 6HR	1.6160255870718	3.18508335229711	0.507373091478535	0.362364341007263
saponin	MET091	621	PAGEP	20250304_MET091_UB_PAGEPROTECTORS001.nd2_ZP-6.tif_Ub.tif	0.00362134929328272	6HR	1	0.00686882055697986	81	1.89675725832935	saponin 6HR	2.72704317818365	3.18508335229711	0.856192091870024	0.923535058500334
saponin	MET091	621	PAGEP	20250304_MET091_UB_PAGEPROTECTORS001.nd2_ZP-6.tif_Ub.tif	0.00362134929328272	6HR	3	0.00665377208369446	91	1.83737373692083	saponin 6HR	3.06371517549028	3.18508335229711	0.961894819261386	0.877645112328894
saponin	MET091	622	PAGEP	20250304_MET091_UB_PAGEPROTECTORS001.nd2_ZP-7.tif_Ub.tif	0.00319215918970884	6HR	1	0.00750277048527178	572	2.35037479003549	saponin 6HR	19.2576382459389	3.18508335229711	6.04619600678586	1.23289082683825
saponin	MET091	623	PAGEP	20250304_MET091_UB_PAGEPROTECTORS002.nd2_ZP-1.tif_Ub.tif	0.00383997789193025	6HR	1	0.00653997725541038	77	1.70312888237044	saponin 6HR	2.592374379261	3.18508335229711	0.813911000913479	0.768187613478693
saponin	MET091	623	PAGEP	20250304_MET091_UB_PAGEPROTECTORS002.nd2_ZP-1.tif_Ub.tif	0.00383997789193025	6HR	2	0.0083779297429063	63	2.18176509831283	saponin 6HR	2.12103358303173	3.18508335229711	0.665927182565575	1.12549578097314
saponin	MET091	623	PAGEP	20250304_MET091_UB_PAGEPROTECTORS002.nd2_ZP-1.tif_Ub.tif	0.00383997789193025	6HR	3	0.00703292773150414	103	1.83150214127115	saponin 6HR	3.46772157225823	3.18508335229711	1.08873809213102	0.873027387751066
saponin	MET091	624	PAGEP	20250304_MET091_UB_PAGEPROTECTORS002.nd2_ZP-2.tif_Ub.tif	0.00484758909210623	6HR	1	0.0109109274067339	21	2.25079461138758	saponin 6HR	0.70701119434391	3.18508335229711	0.221975727521858	1.17043441456563
saponin	MET091	624	PAGEP	20250304_MET091_UB_PAGEPROTECTORS002.nd2_ZP-2.tif_Ub.tif	0.00484758909210623	6HR	2	0.0131507827094398	104	2.71285013221405	saponin 6HR	3.50138877198889	3.18508335229711	1.09930836487016	1.43980935005852
saponin	MET091	625	PAGEP	20250304_MET091_UB_PAGEPROTECTORS003.nd2_ZP-1.tif_Ub.tif	0.00356709960111253	6HR	1	0.0109170164354146	150	3.0604742385129	saponin 6HR	5.05007995959936	3.18508335229711	1.58554091087042	1.61375522433591
saponin	MET091	626	PAGEP	20250304_MET091_UB_PAGEPROTECTORS003.nd2_ZP-2.tif_Ub.tif	0.00343091456335749	6HR	1	0.00486171519150957	160	1.41703184434645	saponin 6HR	5.38675195690598	3.18508335229711	1.69124363826178	0.502872179684644
saponin	MET091	627	PAGEP	20250304_MET091_UB_PAGEPROTECTORS003.nd2_ZP-3.tif_Ub.tif	0.00561938628307364	6HR	1	0.0129676041968104	119	2.30765488321574	saponin 6HR	4.00639676794883	3.18508335229711	1.2578624559572	1.20642748069812
saponin	MET091	628	PAGEP	20250304_MET091_UB_PAGEPROTECTORS003.nd2_ZP-4.tif_Ub.tif	0.00487620779324261	6HR	3	0.00762722215149552	20	1.56417086287119	saponin 6HR	0.673343994613248	3.18508335229711	0.211405454782722	0.64539811466126
saponin	MET091	628	PAGEP	20250304_MET091_UB_PAGEPROTECTORS003.nd2_ZP-4.tif_Ub.tif	0.00487620779324261	6HR	2	0.00883123690110384	98	1.81108707330768	saponin 6HR	3.29938557360492	3.18508335229711	1.03588672843534	0.856855909738857
saponin	MET091	628	PAGEP	20250304_MET091_UB_PAGEPROTECTORS003.nd2_ZP-4.tif_Ub.tif	0.00487620779324261	6HR	1	0.00592892545160323	259	1.21588859683533	saponin 6HR	8.71980473024156	3.18508335229711	2.73770063943625	0.282011051021768
saponin	MET091	629	PAGEP	20250304_MET091_UB_PAGEPROTECTORS003.nd2_ZP-5.tif_Ub.tif	0.00479296125198723	6HR	1	0.00820606450053925	167	1.71210741525125	saponin 6HR	5.62242235502062	3.18508335229711	1.76523554743573	0.775773217270001
saponin	MET091	630	PAGEP	20250304_MET091_UB_PAGEPROTECTORS004.nd2_ZP-1.tif_Ub.tif	0.0041584087193952	6HR	1	0.00621317967166563	83	1.49412433719822	saponin 6HR	2.79437757764498	3.18508335229711	0.877332637348297	0.579300210506845
saponin	MET091	630	PAGEP	20250304_MET091_UB_PAGEPROTECTORS004.nd2_ZP-1.tif_Ub.tif	0.0041584087193952	6HR	2	0.00362549006955273	57	0.871845533759853	saponin 6HR	1.91903038464776	3.18508335229711	0.602505546130759	-0.197855541787243
saponin	MET091	631	PAGEP	20250304_MET091_UB_PAGEPROTECTORS004.nd2_ZP-2.tif_Ub.tif	0.00330424929249975	6HR	1	0.00656664750117454	84	1.98733416273404	saponin 6HR	2.82804477737564	3.18508335229711	0.887902910087433	0.99083447670724
saponin	MET091	632	PAGEP	20250304_MET091_UB_PAGEPROTECTORS004.nd2_ZP-3.tif_Ub.tif	0.00401774080600585	6HR	1	0.00482163911025661	72	1.20008714923797	saponin 6HR	2.42403838060769	3.18508335229711	0.761059637217799	0.263139176840573
saponin	MET091	633	PAGEP	20250304_MET091_UB_PAGEPROTECTORS005.nd2_ZP-1.tif_Ub.tif	0.00349160866433976	6HR	1	0.00353409234549474	89	1.0121673661739	saponin 6HR	2.99638077602895	3.18508335229711	0.940754273783113	0.0174478655113887
saponin	MET091	634	PAGEP	20250304_MET091_UB_PAGEPROTECTORS005.nd2_ZP-2.tif_Ub.tif	0.00334631071444099	6HR	1	0.00500131038564217	92	1.49457441715111	saponin 6HR	3.09738237522094	3.18508335229711	0.972465092000522	0.579734732801874
saponin	MET091	635	PAGEP	20250304_MET091_UB_PAGEPROTECTORS005.nd2_ZP-3.tif_Ub.tif	0.00447753808420747	6HR	1	0.00613914060273341	70	1.37109735021272	saponin 6HR	2.35670398114637	3.18508335229711	0.739919091739528	0.455331008522703
saponin	MET091	636	PAGEP	20250304_MET091_UB_PAGEPROTECTORS005.nd2_ZP-4.tif_Ub.tif	0.00463654641473331	6HR	1	0.0131282291562537	159	2.83146721329841	saponin 6HR	5.35308475717532	3.18508335229711	1.68067336552264	1.50154982437409
saponin	MET091	637	PAGEP	20250304_MET091_UB_PAGEPROTECTORS005.nd2_ZP-5.tif_Ub.tif	0.00319514643670339	6HR	1	0.00497021406851206	148	1.55555126094318	saponin 6HR	4.98274556013804	3.18508335229711	1.56440036539215	0.637425937585237
saponin	MET091	638	PAGEP	20250304_MET091_UB_PAGEPROTECTORS006.nd2_ZP-1.tif_Ub.tif	0.00318874983103529	6HR	1	0.00600050352122112	107	1.88177305814955	saponin 6HR	3.60239037118088	3.18508335229711	1.13101918308756	0.91209264952016
saponin	MET091	639	PAGEP	20250304_MET091_UB_PAGEPROTECTORS006.nd2_ZP-2.tif_Ub.tif	0.00258470843171981	6HR	2	0.00668364604430831	157	2.58584139018773	saponin 6HR	5.285750357714	3.18508335229711	1.65953282004437	1.37063378612756
saponin	MET091	639	PAGEP	20250304_MET091_UB_PAGEPROTECTORS006.nd2_ZP-2.tif_Ub.tif	0.00258470843171981	6HR	1	0.00390718159975395	105	1.51165274651663	saponin 6HR	3.53505597171955	3.18508335229711	1.10987863760929	0.596126764945172
saponin	MET091	640	PAGEP	20250304_MET091_UB_PAGEPROTECTORS006.nd2_ZP-3.tif_Ub.tif	0.00245697777655629	6HR	1	0.0051607451138345	191	2.10044436017156	saponin 6HR	6.43043514855652	3.18508335229711	2.018922093175	1.07069456998642
saponin	MET091	641	PAGEP	20250304_MET091_UB_PAGEPROTECTORS007.nd2_ZP-1.tif_Ub.tif	0.00430588397896928	6HR	1	0.0036236213886046	154	0.841551097591812	saponin 6HR	5.18474875852201	3.18508335229711	1.62782200182696	-0.248877222614089
saponin	MET091	642	PAGEP	20250304_MET091_UB_PAGEPROTECTORS007.nd2_ZP-2.tif_Ub.tif	0.00263437545382893	6HR	1	0.00342694603627161	53	1.30085710876584	saponin 6HR	1.78436158572511	3.18508335229711	0.560224455174215	0.379462499491087
saponin	MET091	642	PAGEP	20250304_MET091_UB_PAGEPROTECTORS007.nd2_ZP-2.tif_Ub.tif	0.00263437545382893	6HR	2	0.00362993137215275	249	1.37790965478244	saponin 6HR	8.38313273293494	3.18508335229711	2.63199791204489	0.462481298150869
saponin	MET091	643	PAGEP	20250304_MET091_UB_PAGEPROTECTORS008.nd2_ZP-1.tif_Ub.tif	0.00333098086366442	6HR	1	0.00541079150327725	317	1.62438384510106	saponin 6HR	10.67250231462	3.18508335229711	3.35077645830615	0.69989258448736
saponin	MET091	644	PAGEP	20250304_MET091_UB_PAGEPROTECTORS008.nd2_ZP-2.tif_Ub.tif	0.00308731596769544	6HR	1	0.00496248715806083	217	1.60737909886338	saponin 6HR	7.30578234155374	3.18508335229711	2.29374918439254	0.684710227425807
saponin	MET091	645	PAGEP	20250304_MET091_UB_PAGEPROTECTORS008.nd2_ZP-3.tif_Ub.tif	0.00224927321865334	6HR	1	0.00399913538179438	96	1.77796781139318	saponin 6HR	3.23205117414359	3.18508335229711	1.01474618295707	0.830229205627867
saponin	MET091	646	PAGEP	20250304_MET091_UB_PAGEPROTECTORS008.nd2_ZP-4.tif_Ub.tif	0.00213773109599722	6HR	2	0.00392054285102782	357	1.83397381381074	saponin 6HR	12.0191903038465	3.18508335229711	3.7735873678716	0.874973039720812
saponin	MET091	646	PAGEP	20250304_MET091_UB_PAGEPROTECTORS008.nd2_ZP-4.tif_Ub.tif	0.00213773109599722	6HR	4	0.00285038528963923	30	1.33336942844515	saponin 6HR	1.01001599191987	3.18508335229711	0.317108182174083	0.415076554429322
saponin	MET091	646	PAGEP	20250304_MET091_UB_PAGEPROTECTORS008.nd2_ZP-4.tif_Ub.tif	0.00213773109599722	6HR	3	0.00321390022920658	61	1.50341651259339	saponin 6HR	2.05369918357041	3.18508335229711	0.644786637087304	0.588244754701576
saponin	MET091	647	PAGEP	20250304_MET091_UB_PAGEPROTECTORS009.nd2_ZP-1.tif_Ub.tif	0.00289757937489203	6HR	1	0.00440494061309706	270	1.52021395902613	saponin 6HR	9.09014392727885	3.18508335229711	2.85397363956675	0.604274386762854
saponin	MET091	648	PAGEP	20250304_MET091_UB_PAGEPROTECTORS009.nd2_ZP-2.tif_Ub.tif	0.00243810584537933	6HR	1	0.00637181887802269	175	2.61342996658595	saponin 6HR	5.89175995286592	3.18508335229711	1.84979772934882	1.38594449918191
saponin	MET091	649	PAGEP	20250304_MET091_UB_PAGEPROTECTORS009.nd2_ZP-3.tif_Ub.tif	0.00247852861532691	6HR	1	0.00496207034855799	317	2.00202261852987	saponin 6HR	10.67250231462	3.18508335229711	3.35077645830615	1.00145827360275
saponin	MET091	650	PAGEP	20250304_MET091_UB_PAGEPROTECTORS010.nd2_ZP-1.tif_Ub.tif	0.0040425759953283	6HR	1	0.00533680287434867	95	1.32014905360246	saponin 6HR	3.19838397441293	3.18508335229711	1.00417591021793	0.400700828639016
saponin	MET091	651	PAGEP	20250304_MET091_UB_PAGEPROTECTORS010.nd2_ZP-2.tif_Ub.tif	0.00455323159606264	6HR	1	0.00528077021872084	93	1.15978511246547	saponin 6HR	3.1310495749516	3.18508335229711	0.983035364739657	0.213857524405456
saponin	MET091	652	PAGEP	20250304_MET091_UB_PAGEPROTECTORS010.nd2_ZP-3.tif_Ub.tif	0.00523410853648683	6HR	1	0.00695265880230949	193	1.32833676524717	saponin 6HR	6.49776954801784	3.18508335229711	2.04006263865327	0.409620950871261
saponin	MET091	652	PAGEP	20250304_MET091_UB_PAGEPROTECTORS010.nd2_ZP-3.tif_Ub.tif	0.00523410853648683	6HR	2	0.00433621602132916	23	0.828453592641711	saponin 6HR	0.774345593805235	3.18508335229711	0.24311627300013	-0.271507210404835
saponin	MET091	653	PAGEP	20250304_MET091_UB_PAGEPROTECTORS010.nd2_ZP-4.tif_Ub.tif	0.00317974482663484	6HR	1	0.00464067265036411	593	1.45944813291052	saponin 6HR	19.9646494402828	3.18508335229711	6.26817173430771	0.545422940047156
saponin	MET091	654	PAGEP	20250304_MET091_UB_PAGEPROTECTORS011.nd2_ZP-1.tif_Ub.tif	0.00282941796422775	6HR	1	0.00502017631766833	727	1.77427880261533	saponin 6HR	24.4760542041916	3.18508335229711	7.68458828135196	0.827232726407149
saponin	MET091	654	PAGEP	20250304_MET091_UB_PAGEPROTECTORS011.nd2_ZP-1.tif_Ub.tif	0.00282941796422775	6HR	2	0.00504886788049979	49	1.7844192495886	saponin 6HR	1.64969278680246	3.18508335229711	0.51794336421767	0.83545461651499
saponin	MET091	654	PAGEP	20250304_MET091_UB_PAGEPROTECTORS011.nd2_ZP-1.tif_Ub.tif	0.00282941796422775	6HR	3	0.00450919677351354	98	1.59368351743121	saponin 6HR	3.29938557360492	3.18508335229711	1.03588672843534	0.672365159337544
saponin	MET091	654	PAGEP	20250304_MET091_UB_PAGEPROTECTORS011.nd2_ZP-1.tif_Ub.tif	0.00282941796422775	6HR	4	0.00264244165737182	58	0.933917042579121	saponin 6HR	1.95269758437842	3.18508335229711	0.613075818869895	-0.0986336901077587
saponin	MET091	655	PAGEP	20250304_MET091_UB_PAGEPROTECTORS011.nd2_ZP-2.tif_Ub.tif	0.00239066830212631	6HR	1	0.0030725431649107	181	1.2852235344309	saponin 6HR	6.09376315124989	3.18508335229711	1.91321936578363	0.362019304141603
saponin	MET091	656	PAGEP	20250304_MET091_UB_PAGEPROTECTORS011.nd2_ZP-3.tif_Ub.tif	0.00424190562175953	6HR	1	0.00589599129333706	193	1.38993929122153	saponin 6HR	6.49776954801784	3.18508335229711	2.04006263865327	0.475021871318329
saponin	MET091	656	PAGEP	20250304_MET091_UB_PAGEPROTECTORS011.nd2_ZP-3.tif_Ub.tif	0.00424190562175953	6HR	2	0.00640859734706299	159	1.5107826336798	saponin 6HR	5.35308475717532	3.18508335229711	1.68067336552264	0.595296105327029
saponin	MET091	657	PAGEP	20250304_MET091_UB_PAGEPROTECTORS011.nd2_ZP-4.tif_Ub.tif	0.00323712468440175	6HR	1	0.00317467966835881	114	0.980709727881708	saponin 6HR	3.83806076929551	3.18508335229711	1.20501109226152	-0.0281019065714859
saponin	MET091	658	PAGEP	20250304_MET091_UB_PAGEPROTECTORS011.nd2_ZP-5.tif_Ub.tif	0.00316290864911626	6HR	2	0.0042379391224434	45	1.33988666527802	saponin 6HR	1.51502398787981	3.18508335229711	0.475662273261126	0.422110975043996
saponin	MET091	658	PAGEP	20250304_MET091_UB_PAGEPROTECTORS011.nd2_ZP-5.tif_Ub.tif	0.00316290864911626	6HR	1	0.0058458089796921	295	1.8482383237105	saponin 6HR	9.93182392054541	3.18508335229711	3.11823045804515	0.886150799106021
saponin	MET091	659	PAGEP	20250304_MET091_UB_PAGEPROTECTORS011.nd2_ZP-6.tif_Ub.tif	0.00402176253876444	6HR	1	0.00563398229038651	139	1.40087392929901	saponin 6HR	4.67974076256207	3.18508335229711	1.46926791073992	0.48632712724694
saponin	MET091	660	PAGEP	20250304_MET091_UB_PAGEPROTECTORS012.nd2_ZP-1.tif_Ub.tif	0.00251952517133377	6HR	1	0.00317903688262132	275	1.26176031848827	saponin 6HR	9.25847992593216	3.18508335229711	2.90682500326243	0.335437884830108
saponin	MET091	660	PAGEP	20250304_MET091_UB_PAGEPROTECTORS012.nd2_ZP-1.tif_Ub.tif	0.00251952517133377	6HR	2	0.00401366572898607	534	1.59302465982562	saponin 6HR	17.9782846561737	3.18508335229711	5.64452564269868	0.671768599777704
saponin	MET091	661	PAGEP	20250304_MET091_UB_PAGEPROTECTORS012.nd2_ZP-2.tif_Ub.tif	0.00253064181625515	6HR	1	0.00378569605356247	136	1.49594305651858	saponin 6HR	4.57873916337009	3.18508335229711	1.43755709252251	0.581055259689583
saponin	MET091	661	PAGEP	20250304_MET091_UB_PAGEPROTECTORS012.nd2_ZP-2.tif_Ub.tif	0.00253064181625515	6HR	2	0.0063926674852897	619	2.52610521339981	saponin 6HR	20.83999663328	3.18508335229711	6.54299882552524	1.33691472926364
saponin	MET091	661	PAGEP	20250304_MET091_UB_PAGEPROTECTORS012.nd2_ZP-2.tif_Ub.tif	0.00253064181625515	6HR	3	0.00457797434769179	171	1.80901711110832	saponin 6HR	5.75709115394327	3.18508335229711	1.80751663839227	0.855206054169417
saponin	MET091	662	PAGEP	20250304_MET091_UB_PAGEPROTECTORS013.nd2_ZP-1.tif_Ub.tif	0.00525614296257829	6HR	1	0.0121998605962809	224	2.32106711768292	saponin 6HR	7.54145273966838	3.18508335229711	2.36774109356649	1.21478824131586
saponin	MET091	663	PAGEP	20250304_MET091_UB_PAGEPROTECTORS013.nd2_ZP-2.tif_Ub.tif	0.00667653653890385	6HR	1	0.0103342128133303	95	1.54784037398932	saponin 6HR	3.19838397441293	3.18508335229711	1.00417591021793	0.630256696593189
saponin	MET091	663	PAGEP	20250304_MET091_UB_PAGEPROTECTORS013.nd2_ZP-2.tif_Ub.tif	0.00667653653890385	6HR	2	0.0102665778739672	228	1.53771013071588	saponin 6HR	7.67612153859103	3.18508335229711	2.41002218452303	0.620783570664887
saponin	MET091	664	PAGEP	20250304_MET091_UB_PAGEPROTECTORS013.nd2_ZP-3.tif_Ub.tif	0.00546670952483644	6HR	3	0.00939534650359593	308	1.71864747173978	saponin 6HR	10.369497517044	3.18508335229711	3.25564400365392	0.781273650150359
saponin	MET091	664	PAGEP	20250304_MET091_UB_PAGEPROTECTORS013.nd2_ZP-3.tif_Ub.tif	0.00546670952483644	6HR	1	0.00744980772233699	121	1.36275902139869	saponin 6HR	4.07373116741015	3.18508335229711	1.27900300143547	0.446530470896063
saponin	MET091	664	PAGEP	20250304_MET091_UB_PAGEPROTECTORS013.nd2_ZP-3.tif_Ub.tif	0.00546670952483644	6HR	2	0.00649885475499237	41	1.18880557407828	saponin 6HR	1.38035518895716	3.18508335229711	0.433381182304581	0.249512785521649
saponin	MET091	665	PAGEP	20250304_MET091_UB_PAGEPROTECTORS013.nd2_ZP-4.tif_Ub.tif	0.00395277580663707	6HR	1	0.00410289079399412	299	1.03797710639318	saponin 6HR	10.0664927194681	3.18508335229711	3.16051154900171	0.0537746239874483
saponin	MET091	666	PAGEP	20250304_MET091_UB_PAGEPROTECTORS013.nd2_ZP-5.tif_Ub.tif	0.00428496353814935	6HR	1	0.00424575597341908	57	0.990849965377488	saponin 6HR	1.91903038464776	3.18508335229711	0.602505546130759	-0.0132614739970859
saponin	MET091	666	PAGEP	20250304_MET091_UB_PAGEPROTECTORS013.nd2_ZP-5.tif_Ub.tif	0.00428496353814935	6HR	2	0.00602123531216121	364	1.40520106146848	saponin 6HR	12.2548607019611	3.18508335229711	3.84757927704554	0.490776571464221
saponin	MET091	667	PAGEP	20250304_MET091_UB_PAGEPROTECTORS014.nd2_ZP-1.tif_Ub.tif	0.00479202167407886	6HR	1	0.00761636480545768	130	1.58938446515306	saponin 6HR	4.37673596498611	3.18508335229711	1.37413545608769	0.668468148524486
saponin	MET091	668	PAGEP	20250304_MET091_UB_PAGEPROTECTORS015.nd2_ZP-1.tif_Ub.tif	0.00265327206636625	6HR	1	0.00746952488837878	196	2.81521257584736	saponin 6HR	6.59877114720983	3.18508335229711	2.07177345687068	1.4932438638834
saponin	MET091	668	PAGEP	20250304_MET091_UB_PAGEPROTECTORS015.nd2_ZP-1.tif_Ub.tif	0.00265327206636625	6HR	2	0.00608589559943265	143	2.29373220959112	saponin 6HR	4.81440956148472	3.18508335229711	1.51154900169646	1.19769696831696
saponin	MET091	669	PAGEP	20250304_MET091_UB_PAGEPROTECTORS015.nd2_ZP-2.tif_Ub.tif	0.00349260263311242	6HR	1	0.00479796977512899	269	1.37375197786336	saponin 6HR	9.05647672754819	3.18508335229711	2.84340336682762	0.458121558300335
saponin	MET091	670	PAGEP	20250304_MET091_UB_PAGEPROTECTORS016.nd2_ZP-1.tif_Ub.tif	0.00585503185554714	6HR	1	0.00926624814611535	258	1.58261276364131	saponin 6HR	8.6861375305109	3.18508335229711	2.72713036669712	0.662308297600058
saponin	MET091	671	PAGEP	20250304_MET091_UB_PAGEPROTECTORS016.nd2_ZP-2.tif_Ub.tif	0.00407564236843264	6HR	1	0.00755633710915307	176	1.85402359335542	saponin 6HR	5.92542715259658	3.18508335229711	1.86036800208795	0.890659603079024
saponin	MET091	672	PAGEP	20250304_MET091_UB_PAGEPROTECTORS016.nd2_ZP-3.tif_Ub.tif	0.00508174772904644	6HR	1	0.00540052823877583	144	1.06273048697543	saponin 6HR	4.84807676121539	3.18508335229711	1.5221192744356	0.0877757695842626
saponin	MET091	672	PAGEP	20250304_MET091_UB_PAGEPROTECTORS016.nd2_ZP-3.tif_Ub.tif	0.00508174772904644	6HR	2	0.00669496794635395	159	1.31745381772625	saponin 6HR	5.35308475717532	3.18508335229711	1.68067336552264	0.397752390245732
saponin	MET091	673	PAGEP	20250304_MET091_UB_PAGEPROTECTORS017.nd2_ZP-1.tif_Ub.tif	0.00447851477417493	6HR	1	0.00533668620971172	73	1.19161965044424	saponin 6HR	2.45770558033836	3.18508335229711	0.771629909956937	0.252923819707722
saponin	MET091	674	PAGEP	20250304_MET091_UB_PAGEPROTECTORS017.nd2_ZP-2.tif_Ub.tif	0.00442664670885897	6HR	2	0.00794200962694476	98	1.79413676972471	saponin 6HR	3.29938557360492	3.18508335229711	1.03588672843534	0.843289873246308
saponin	MET091	674	PAGEP	20250304_MET091_UB_PAGEPROTECTORS017.nd2_ZP-2.tif_Ub.tif	0.00442664670885897	6HR	1	0.00804775359907321	105	1.81802482293592	saponin 6HR	3.53505597171955	3.18508335229711	1.10987863760929	0.862371897926996
saponin	MET091	675	PAGEP	20250304_MET091_UB_PAGEPROTECTORS019.nd2_ZP-1.tif_Ub.tif	0.00467944624092179	6HR	1	0.00751390945331394	158	1.60572620486688	saponin 6HR	5.31941755744466	3.18508335229711	1.67010309278351	0.683225917416144
saponin	MET091	676	PAGEP	20250304_MET091_UB_PAGEPROTECTORS019.nd2_ZP-2.tif_Ub.tif	0.0045601061417456	6HR	3	0.00630985997462024	60	1.38370901432677	saponin 6HR	2.02003198383974	3.18508335229711	0.634216364348165	0.468540584791308
saponin	MET091	676	PAGEP	20250304_MET091_UB_PAGEPROTECTORS019.nd2_ZP-2.tif_Ub.tif	0.0045601061417456	6HR	1	0.00711678405423299	128	1.56066193044987	saponin 6HR	4.30940156552479	3.18508335229711	1.35299491060942	0.642158055518483
saponin	MET091	676	PAGEP	20250304_MET091_UB_PAGEPROTECTORS019.nd2_ZP-2.tif_Ub.tif	0.0045601061417456	6HR	2	0.00801103362040121	649	1.75676472682599	saponin 6HR	21.8500126251999	3.18508335229711	6.86010700769934	0.812920992615985
saponin	MET091	677	PAGEP	20250304_MET091_UB_PAGEPROTECTORS019.nd2_ZP-3.tif_Ub.tif	0.00338366177359134	6HR	1	0.00771861622640551	567	2.28114295780017	saponin 6HR	19.0893022472856	3.18508335229711	5.99334464309018	1.18975686227768
saponin	MET091	678	PAGEP	20250304_MET091_UB_PAGEPROTECTORS020.nd2_ZP-1.tif_Ub.tif	0.00303566820236273	6HR	1	0.00719531341425308	457	2.37025687084406	saponin 6HR	15.3859102769127	3.18508335229711	4.8306146417852	1.24504341617478
saponin	MET091	679	PAGEP	20250304_MET091_UB_PAGEPROTECTORS020.nd2_ZP-2.tif_Ub.tif	0.00327562868525573	6HR	1	0.00525693570271926	113	1.60486312944498	saponin 6HR	3.80439356956485	3.18508335229711	1.19444081952238	0.682450262524517
saponin	MET091	679	PAGEP	20250304_MET091_UB_PAGEPROTECTORS020.nd2_ZP-2.tif_Ub.tif	0.00327562868525573	6HR	2	0.00507808369191291	154	1.55026230987975	saponin 6HR	5.18474875852201	3.18508335229711	1.62782200182696	0.632512345270332
saponin	MET091	680	PAGEP	20250304_MET091_UB_PAGEPROTECTORS020.nd2_ZP-3.tif_Ub.tif	0.00417840411007682	6HR	1	0.00981566873157308	63	2.34914299167503	saponin 6HR	2.12103358303173	3.18508335229711	0.665927182565575	1.2321345324654
saponin	MET091	681	PAGEP	20250304_MET091_UB_PAGEPROTECTORS020.nd2_ZP-4.tif_Ub.tif	0.00303389879521848	6HR	2	0.00372044022106344	105	1.2262901540839	saponin 6HR	3.53505597171955	3.18508335229711	1.10987863760929	0.294300377340956
saponin	MET091	681	PAGEP	20250304_MET091_UB_PAGEPROTECTORS020.nd2_ZP-4.tif_Ub.tif	0.00303389879521848	6HR	1	0.00411158245580312	137	1.35521411006956	saponin 6HR	4.61240636310075	3.18508335229711	1.44812736526165	0.438520800754862
saponin	MET091	682	PAGEP	20250304_MET091_UB_PAGEPROTECTORS020.nd2_ZP-5.tif_Ub.tif	0.00342127154284287	6HR	1	0.00641087958319155	438	1.87382951131219	saponin 6HR	14.7462334820301	3.18508335229711	4.62977945974161	0.905989696661208
saponin	MET091	683	PAGEP	20250304_MET091_UB_PAGEPROTECTORS020.nd2_ZP-6.tif_Ub.tif	0.00454837282970262	6HR	1	0.00656681667863466	87	1.44377273466916	saponin 6HR	2.92904637656763	3.18508335229711	0.919613728304842	0.529843664406591
saponin	MET091	684	SHARP	20250304_MET091_UB_SHARPIES001.nd2_ZP-1.tif_Ub.tif	0.00309073249291033	2HR	1	0.00451089065013961	66	1.45948918597352	saponin 2HR	2.22203518222372	3.18508335229711	0.697638000782984	0.545463521288846
saponin	MET091	684	SHARP	20250304_MET091_UB_SHARPIES001.nd2_ZP-1.tif_Ub.tif	0.00309073249291033	2HR	2	0.00253243840309299	191	0.819365121019699	saponin 2HR	6.43043514855652	3.18508335229711	2.018922093175	-0.287421613837404
saponin	MET091	685	SHARP	20250304_MET091_UB_SHARPIES001.nd2_ZP-2.tif_Ub.tif	0.00310529651690063	2HR	1	0.00311121284340819	75	1.00190523722142	saponin 2HR	2.52503997979968	3.18508335229711	0.792770455435208	0.00274606117195817
saponin	MET091	686	SHARP	20250304_MET091_UB_SHARPIES001.nd2_ZP-3.tif_Ub.tif	0.00267273605701535	2HR	1	0.00533254380570725	252	1.99516289373598	saponin 2HR	8.48413433212693	3.18508335229711	2.6637087302623	0.996506539125003
saponin	MET091	686	SHARP	20250304_MET091_UB_SHARPIES001.nd2_ZP-3.tif_Ub.tif	0.00267273605701535	2HR	2	0.00500100322570356	189	1.87111750618884	saponin 2HR	6.36310074909519	3.18508335229711	1.99778154769672	0.903900162679551
saponin	MET091	686	SHARP	20250304_MET091_UB_SHARPIES001.nd2_ZP-3.tif_Ub.tif	0.00267273605701535	2HR	3	0.00620514008467301	52	2.32164342168613	saponin 2HR	1.75069438599444	3.18508335229711	0.549654182435076	1.21514640748827
saponin	MET091	687	SHARP	20250304_MET091_UB_SHARPIES001.nd2_ZP-4.tif_Ub.tif	0.0027085730804516	2HR	3	0.00311704985957978	29	1.15080884546784	saponin 2HR	0.97634879218921	3.18508335229711	0.306537909434947	0.202648215226632
saponin	MET091	687	SHARP	20250304_MET091_UB_SHARPIES001.nd2_ZP-4.tif_Ub.tif	0.0027085730804516	2HR	2	0.00446540464164703	139	1.64861885170273	saponin 2HR	4.67974076256207	3.18508335229711	1.46926791073992	0.721257897066728
saponin	MET091	687	SHARP	20250304_MET091_UB_SHARPIES001.nd2_ZP-4.tif_Ub.tif	0.0027085730804516	2HR	1	0.0034318267035165	105	1.26702385410414	saponin 2HR	3.53505597171955	3.18508335229711	1.10987863760929	0.341443686178635
saponin	MET091	688	SHARP	20250304_MET091_UB_SHARPIES001.nd2_ZP-5.tif_Ub.tif	0.00246265076997969	2HR	1	0.00489534495807824	207	1.98783563538675	saponin 2HR	6.96911034424712	3.18508335229711	2.18804645700118	0.991198472284679
saponin	MET091	688	SHARP	20250304_MET091_UB_SHARPIES001.nd2_ZP-5.tif_Ub.tif	0.00246265076997969	2HR	2	0.00765952716679557	152	3.1102774539399	saponin 2HR	5.11741435906069	3.18508335229711	1.60668145634869	1.63704328246809
saponin	MET091	688	SHARP	20250304_MET091_UB_SHARPIES001.nd2_ZP-5.tif_Ub.tif	0.00246265076997969	2HR	3	0.00437323573444571	35	1.77582456585258	saponin 2HR	1.17835199057318	3.18508335229711	0.369959545869763	0.828489064528177
saponin	MET091	688	SHARP	20250304_MET091_UB_SHARPIES001.nd2_ZP-5.tif_Ub.tif	0.00246265076997969	2HR	4	0.00344552484881363	81	1.39911224555889	saponin 2HR	2.72704317818365	3.18508335229711	0.856192091870024	0.484511709189752
saponin	MET091	689	SHARP	20250304_MET091_UB_SHARPIES001.nd2_ZP-6.tif_Ub.tif	0.00301267143392196	2HR	1	0.00295456044644244	59	0.980711143331063	saponin 2HR	1.98636478410908	3.18508335229711	0.62364609160903	-0.0280998243444686
saponin	MET091	689	SHARP	20250304_MET091_UB_SHARPIES001.nd2_ZP-6.tif_Ub.tif	0.00301267143392196	2HR	2	0.00393871153578346	81	1.3073817116047	saponin 2HR	2.72704317818365	3.18508335229711	0.856192091870024	0.386680421194034
saponin	MET091	689	SHARP	20250304_MET091_UB_SHARPIES001.nd2_ZP-6.tif_Ub.tif	0.00301267143392196	2HR	3	0.00328184571469936	66	1.08934737381135	saponin 2HR	2.22203518222372	3.18508335229711	0.697638000782984	0.123464077619355
saponin	MET091	690	SHARP	20250304_MET091_UB_SHARPIES001.nd2_ZP-7.tif_Ub.tif	0.0031730548285089	2HR	1	0.00663917328555336	112	2.09236008968471	saponin 2HR	3.77072636983419	3.18508335229711	1.18387054678324	1.06513115698523
saponin	MET091	690	SHARP	20250304_MET091_UB_SHARPIES001.nd2_ZP-7.tif_Ub.tif	0.0031730548285089	2HR	2	0.00482473006243554	53	1.52053157704269	saponin 2HR	1.78436158572511	3.18508335229711	0.560224455174215	0.60457577728279
saponin	MET091	690	SHARP	20250304_MET091_UB_SHARPIES001.nd2_ZP-7.tif_Ub.tif	0.0031730548285089	2HR	3	0.00431258115401891	56	1.35912594868255	saponin 2HR	1.88536318491709	3.18508335229711	0.591935273391621	0.442679155237193
saponin	MET091	691	SHARP	20250304_MET091_UB_SHARPIES001.nd2_ZP-8.tif_Ub.tif	0.00314466931778048	2HR	1	0.00724936236856856	69	2.30528606857944	saponin 2HR	2.32303678141571	3.18508335229711	0.729348819000393	1.20494578931525
saponin	MET091	692	SHARP	20250304_MET091_UB_SHARPIES002.nd2_ZP-1.tif_Ub.tif	0.00262076676922599	2HR	2	0.00673607575187746	156	2.57026906437267	saponin 2HR	5.25208315798333	3.18508335229711	1.64896254730523	1.36191939347267
saponin	MET091	692	SHARP	20250304_MET091_UB_SHARPIES002.nd2_ZP-1.tif_Ub.tif	0.00262076676922599	2HR	3	0.00347033760252608	112	1.32416880558624	saponin 2HR	3.77072636983419	3.18508335229711	1.18387054678324	0.4050870492286
saponin	MET091	692	SHARP	20250304_MET091_UB_SHARPIES002.nd2_ZP-1.tif_Ub.tif	0.00262076676922599	2HR	1	0.00653910956572037	37	2.49511312586263	saponin 2HR	1.24568639003451	3.18508335229711	0.391100091348036	1.31910522735458
saponin	MET091	692	SHARP	20250304_MET091_UB_SHARPIES002.nd2_ZP-1.tif_Ub.tif	0.00262076676922599	2HR	4	0.00528626384432701	85	2.01706764081424	saponin 2HR	2.8617119771063	3.18508335229711	0.898473182826568	1.0122594644323
saponin	MET091	693	SHARP	20250304_MET091_UB_SHARPIES002.nd2_ZP-2.tif_Ub.tif	0.00308748942667016	2HR	2	0.00698306469712406	74	2.26172910482005	saponin 2HR	2.49137278006902	3.18508335229711	0.782200182696073	1.17742614306042
saponin	MET091	693	SHARP	20250304_MET091_UB_SHARPIES002.nd2_ZP-2.tif_Ub.tif	0.00308748942667016	2HR	3	0.00465094994753599	50	1.50638570851788	saponin 2HR	1.68335998653312	3.18508335229711	0.528513636956806	0.5910912178979
saponin	MET091	693	SHARP	20250304_MET091_UB_SHARPIES002.nd2_ZP-2.tif_Ub.tif	0.00308748942667016	2HR	1	0.00579172502691734	173	1.87586878092201	saponin 2HR	5.8244255534046	3.18508335229711	1.82865718387055	0.907558913282862
saponin	MET091	694	SHARP	20250304_MET091_UB_SHARPIES002.nd2_ZP-3.tif_Ub.tif	0.00209978283999691	2HR	1	0.002697232896217	76	1.2845294498268	saponin 2HR	2.55870717953034	3.18508335229711	0.803340728174344	0.361239966635798
saponin	MET091	695	SHARP	20250304_MET091_UB_SHARPIES002.nd2_ZP-4.tif_Ub.tif	0.00324260251459208	2HR	2	0.00732463576830924	50	2.258875620847	saponin 2HR	1.68335998653312	3.18508335229711	0.528513636956806	1.17560483464097
saponin	MET091	695	SHARP	20250304_MET091_UB_SHARPIES002.nd2_ZP-4.tif_Ub.tif	0.00324260251459208	2HR	1	0.00608826554328903	181	1.87758614134515	saponin 2HR	6.09376315124989	3.18508335229711	1.91321936578363	0.908879098333748
saponin	MET091	696	SHARP	20250304_MET091_UB_SHARPIES002.nd2_ZP-5.tif_Ub.tif	0.00358103782780817	2HR	1	0.00455312267877162	72	1.27145338801361	saponin 2HR	2.42403838060769	3.18508335229711	0.761059637217799	0.346478573224052
saponin	MET091	697	SHARP	20250304_MET091_UB_SHARPIES002.nd2_ZP-6.tif_Ub.tif	0.00233886700329601	2HR	1	0.00564938322452809	99	2.41543585700547	saponin 2HR	3.33305277333558	3.18508335229711	1.04645700117448	1.27228354185763
saponin	MET091	698	SHARP	20250304_MET091_UB_SHARPIES002.nd2_ZP-7.tif_Ub.tif	0.00290846952515541	2HR	1	0.00711822631755765	71	2.44741306587261	saponin 2HR	2.39037118087703	3.18508335229711	0.750489364478664	1.29125761502327
saponin	MET091	699	SHARP	20250304_MET091_UB_SHARPIES002.nd2_ZP-8.tif_Ub.tif	0.0034402960162225	2HR	1	0.00570795322166323	99	1.65914595568165	saponin 2HR	3.33305277333558	3.18508335229711	1.04645700117448	0.730440806291301
saponin	MET091	700	SHARP	20250304_MET091_UB_SHARPIES003.nd2_ZP-1.tif_Ub.tif	0.00308949404961702	2HR	1	0.00499558587492044	70	1.61695921555172	saponin 2HR	2.35670398114637	3.18508335229711	0.739919091739528	0.693283290275195
saponin	MET091	701	SHARP	20250304_MET091_UB_SHARPIES003.nd2_ZP-2.tif_Ub.tif	0.00358734572626429	2HR	1	0.0043180666885577	129	1.20369404513859	saponin 2HR	4.34306876525545	3.18508335229711	1.36356518334856	0.267468734577687
saponin	MET091	702	SHARP	20250304_MET091_UB_SHARPIES003.nd2_ZP-3.tif_Ub.tif	0.00293882098648531	2HR	1	0.0109967412460329	140	3.74188876988541	saponin 2HR	4.71340796229274	3.18508335229711	1.47983818347906	1.90376667415332
saponin	MET091	703	SHARP	20250304_MET091_UB_SHARPIES003.nd2_ZP-4.tif_Ub.tif	0.0024797697253214	2HR	2	0.00518410018334786	150	2.09055709101214	saponin 2HR	5.05007995959936	3.18508335229711	1.58554091087042	1.06388744247099
saponin	MET091	703	SHARP	20250304_MET091_UB_SHARPIES003.nd2_ZP-4.tif_Ub.tif	0.0024797697253214	2HR	3	0.00513139115424738	21	2.06930147660478	saponin 2HR	0.70701119434391	3.18508335229711	0.221975727521858	1.04914384680159
saponin	MET091	703	SHARP	20250304_MET091_UB_SHARPIES003.nd2_ZP-4.tif_Ub.tif	0.0024797697253214	2HR	1	0.00378315528220636	141	1.52560749636381	saponin 2HR	4.7470751620234	3.18508335229711	1.49040845621819	0.609383837738348
saponin	MET091	704	SHARP	20250304_MET091_UB_SHARPIES003.nd2_ZP-5.tif_Ub.tif	0.00331941510968492	2HR	1	0.00566134334263963	124	1.70552436365122	saponin 2HR	4.17473276660214	3.18508335229711	1.31071381965288	0.770215364196545
saponin	MET091	704	SHARP	20250304_MET091_UB_SHARPIES003.nd2_ZP-5.tif_Ub.tif	0.00331941510968492	2HR	2	0.00826030814122143	56	2.4884830213373	saponin 2HR	1.88536318491709	3.18508335229711	0.591935273391621	1.31526654368922
saponin	MET091	705	SHARP	20250304_MET091_UB_SHARPIES004.nd2_ZP-1.tif_Ub.tif	0.00330665764008911	2HR	1	0.0121148838542647	274	3.66378536059698	saponin 2HR	9.2248127262015	3.18508335229711	2.8962547305233	1.87333498698489
saponin	MET091	705	SHARP	20250304_MET091_UB_SHARPIES004.nd2_ZP-1.tif_Ub.tif	0.00330665764008911	2HR	2	0.00359197378025523	35	1.0862853585769	saponin 2HR	1.17835199057318	3.18508335229711	0.369959545869763	0.11940313751224
saponin	MET091	706	SHARP	20250304_MET091_UB_SHARPIES004.nd2_ZP-2.tif_Ub.tif	0.00319487519548506	2HR	1	0.00401492981472984	76	1.25667813891562	saponin 2HR	2.55870717953034	3.18508335229711	0.803340728174344	0.329615193235218
saponin	MET091	707	SHARP	20250304_MET091_UB_SHARPIES004.nd2_ZP-3.tif_Ub.tif	0.00314417421165191	2HR	3	0.00593194488185243	104	1.88664637597668	saponin 2HR	3.50138877198889	3.18508335229711	1.09930836487016	0.91582403638093
saponin	MET091	707	SHARP	20250304_MET091_UB_SHARPIES004.nd2_ZP-3.tif_Ub.tif	0.00314417421165191	2HR	2	0.00398127791350303	46	1.26623960553741	saponin 2HR	1.54869118761047	3.18508335229711	0.486232546000261	0.340550426103466
saponin	MET091	707	SHARP	20250304_MET091_UB_SHARPIES004.nd2_ZP-3.tif_Ub.tif	0.00314417421165191	2HR	1	0.00640797394839691	131	2.03804672293595	saponin 2HR	4.41040316471677	3.18508335229711	1.38470572882683	1.02718712617268
saponin	MET091	708	SHARP	20250304_MET091_UB_SHARPIES005.nd2_ZP-1.tif_Ub.tif	0.00266909197370455	2HR	2	0.00584856517629565	56	2.19121904899297	saponin 2HR	1.88536318491709	3.18508335229711	0.591935273391621	1.13173371303629
saponin	MET091	708	SHARP	20250304_MET091_UB_SHARPIES005.nd2_ZP-1.tif_Ub.tif	0.00266909197370455	2HR	1	0.00324615614545907	114	1.2162024304294	saponin 2HR	3.83806076929551	3.18508335229711	1.20501109226152	0.282383377688218
saponin	MET091	708	SHARP	20250304_MET091_UB_SHARPIES005.nd2_ZP-1.tif_Ub.tif	0.00266909197370455	2HR	3	0.00336065829766017	108	1.25910172102304	saponin 2HR	3.63605757091154	3.18508335229711	1.1415894558267	0.332394841029428
saponin	MET091	709	SHARP	20250304_MET091_UB_SHARPIES005.nd2_ZP-2.tif_Ub.tif	0.00257507027920123	2HR	1	0.00741249385796357	171	2.87855982721484	saponin 2HR	5.75709115394327	3.18508335229711	1.80751663839227	1.52534719715256
saponin	MET091	710	SHARP	20250304_MET091_UB_SHARPIES005.nd2_ZP-3.tif_Ub.tif	0.00291888051218801	2HR	2	0.0150803495739955	86	5.1664840376392	saponin 2HR	2.89537917683697	3.18508335229711	0.909043455565707	2.36918281302398
saponin	MET091	710	SHARP	20250304_MET091_UB_SHARPIES005.nd2_ZP-3.tif_Ub.tif	0.00291888051218801	2HR	1	0.011988504982108	69	4.10722704545427	saponin 2HR	2.32303678141571	3.18508335229711	0.729348819000393	2.03816470098075
saponin	MET091	711	SHARP	20250304_MET091_UB_SHARPIES006.nd2_ZP-1.tif_Ub.tif	0.0023951810948989	2HR	1	0.00250371015675726	124	1.04531142220916	saponin 2HR	4.17473276660214	3.18508335229711	1.31071381965288	0.0639328182330925
saponin	MET091	711	SHARP	20250304_MET091_UB_SHARPIES006.nd2_ZP-1.tif_Ub.tif	0.0023951810948989	2HR	2	0.0045029802234826	107	1.88001660211529	saponin 2HR	3.60239037118088	3.18508335229711	1.13101918308756	0.910745402160168
saponin	MET091	712	SHARP	20250304_MET091_UB_SHARPIES006.nd2_ZP-2.tif_Ub.tif	0.00268358650508068	2HR	2	0.00593452901962484	124	2.21141707501857	saponin 2HR	4.17473276660214	3.18508335229711	1.31071381965288	1.14497114424763
saponin	MET091	712	SHARP	20250304_MET091_UB_SHARPIES006.nd2_ZP-2.tif_Ub.tif	0.00268358650508068	2HR	1	0.00877056309568266	104	3.26822447462672	saponin 2HR	3.50138877198889	3.18508335229711	1.09930836487016	1.70850707690738
saponin	MET091	712	SHARP	20250304_MET091_UB_SHARPIES006.nd2_ZP-2.tif_Ub.tif	0.00268358650508068	2HR	5	0.00986513117624616	88	3.67609956212296	saponin 2HR	2.96271357629829	3.18508335229711	0.930184001043977	1.87817584057578
saponin	MET091	712	SHARP	20250304_MET091_UB_SHARPIES006.nd2_ZP-2.tif_Ub.tif	0.00268358650508068	2HR	3	0.00641925263750766	70	2.39204237514031	saponin 2HR	2.35670398114637	3.18508335229711	0.739919091739528	1.25824294717117
saponin	MET091	712	SHARP	20250304_MET091_UB_SHARPIES006.nd2_ZP-2.tif_Ub.tif	0.00268358650508068	2HR	4	0.00646639990994111	147	2.40961112962025	saponin 2HR	4.94907836040737	3.18508335229711	1.55383009265301	1.2688003387226
saponin	MET091	713	SHARP	20250304_MET091_UB_SHARPIES006.nd2_ZP-3.tif_Ub.tif	0.00347430828236995	2HR	1	0.00569552461393485	121	1.63932620568999	saponin 2HR	4.07373116741015	3.18508335229711	1.27900300143547	0.713102961517805
saponin	MET091	713	SHARP	20250304_MET091_UB_SHARPIES006.nd2_ZP-3.tif_Ub.tif	0.00347430828236995	2HR	2	0.00374851747288961	44	1.07892482999022	saponin 2HR	1.48135678814915	3.18508335229711	0.46509200052199	0.109594354002875
saponin	MET091	713	SHARP	20250304_MET091_UB_SHARPIES006.nd2_ZP-3.tif_Ub.tif	0.00347430828236995	2HR	3	0.00440882293554812	59	1.26897862170731	saponin 2HR	1.98636478410908	3.18508335229711	0.62364609160903	0.343667764516573
saponin	MET091	714	SHARP	20250304_MET091_UB_SHARPIES006.nd2_ZP-4.tif_Ub.tif	0.00326448459792828	2HR	2	0.00437767241157967	119	1.34099956065281	saponin 2HR	4.00639676794883	3.18508335229711	1.2578624559572	0.423308764577125
saponin	MET091	714	SHARP	20250304_MET091_UB_SHARPIES006.nd2_ZP-4.tif_Ub.tif	0.00326448459792828	2HR	1	0.00366684144377829	124	1.12325279344413	saponin 2HR	4.17473276660214	3.18508335229711	1.31071381965288	0.167682649738478
saponin	MET091	715	SHARP	20250304_MET091_UB_SHARPIES006.nd2_ZP-5.tif_Ub.tif	0.00358496255210794	2HR	1	0.0143948402994017	82	4.01533909773691	saponin 2HR	2.76071037791432	3.18508335229711	0.866762364609162	2.00552182932805
saponin	MET091	716	SHARP	20250304_MET091_UB_SHARPIES006.nd2_ZP-6.tif_Ub.tif	0.00242127175700621	2HR	1	0.0022556104148472	84	0.931580855523695	saponin 2HR	2.82804477737564	3.18508335229711	0.887902910087433	-0.102247103175448
saponin	MET091	716	SHARP	20250304_MET091_UB_SHARPIES006.nd2_ZP-6.tif_Ub.tif	0.00242127175700621	2HR	2	0.00255786418845808	81	1.05641350709875	saponin 2HR	2.72704317818365	3.18508335229711	0.856192091870024	0.0791746527552871
saponin	MET091	717	SHARP	20250304_MET091_UB_SHARPIES006.nd2_ZP-7.tif_Ub.tif	0.0027012971163957	2HR	1	0.00523521929459126	111	1.93803904902417	saponin 2HR	3.73705917010353	3.18508335229711	1.17330027404411	0.954597639517684
saponin	MET091	718	SHARP	20250304_MET091_UB_SHARPIES006.nd2_ZP-8.tif_Ub.tif	0.00286225681736433	2HR	1	0.00541811671021189	118	1.89295267892875	saponin 2HR	3.97272956821816	3.18508335229711	1.24729218321806	0.920638346209004
saponin	MET091	719	SHARP	20250304_MET091_UB_SHARPIES006.nd2_ZP-9.tif_Ub.tif	0.00340178748009302	2HR	2	0.00751245555735818	146	2.20838473929381	saponin 2HR	4.91541116067671	3.18508335229711	1.54325981991387	1.14299153675272
saponin	MET091	719	SHARP	20250304_MET091_UB_SHARPIES006.nd2_ZP-9.tif_Ub.tif	0.00340178748009302	2HR	1	0.00308748040492581	71	0.907605317202643	saponin 2HR	2.39037118087703	3.18508335229711	0.750489364478664	-0.139863033828397
saponin	MET091	720	SHARP	20250304_MET091_UB_SHARPIES007.nd2_ZP-1.tif_Ub.tif	0.00284687168090959	2HR	1	0.00328590990791686	76	1.15421777874688	saponin 2HR	2.55870717953034	3.18508335229711	0.803340728174344	0.206915458537656
saponin	MET091	721	SHARP	20250304_MET091_UB_SHARPIES007.nd2_ZP-2.tif_Ub.tif	0.00300486940537056	2HR	1	0.00860690228020151	75	2.86431825117542	saponin 2HR	2.52503997979968	3.18508335229711	0.792770455435208	1.51819179772939
saponin	MET091	722	SHARP	20250304_MET091_UB_SHARPIES007.nd2_ZP-3.tif_Ub.tif	0.00328039504658278	2HR	1	0.00638427003908846	262	1.94618939134755	saponin 2HR	8.82080632943355	3.18508335229711	2.76941145765366	0.960652111281784
saponin	MET091	722	SHARP	20250304_MET091_UB_SHARPIES007.nd2_ZP-3.tif_Ub.tif	0.00328039504658278	2HR	2	0.010511965292399	61	3.20448151613613	saponin 2HR	2.05369918357041	3.18508335229711	0.644786637087304	1.68009094822931
saponin	MET091	723	SHARP	20250304_MET091_UB_SHARPIES007.nd2_ZP-4.tif_Ub.tif	0.0032178745182644	2HR	2	0.00513226314048682	35	1.59492332946997	saponin 2HR	1.17835199057318	3.18508335229711	0.369959545869763	0.673487072985714
saponin	MET091	723	SHARP	20250304_MET091_UB_SHARPIES007.nd2_ZP-4.tif_Ub.tif	0.0032178745182644	2HR	1	0.0108979683338611	121	3.38669773230904	saponin 2HR	4.07373116741015	3.18508335229711	1.27900300143547	1.75987922995029
saponin	MET091	724	SHARP	20250304_MET091_UB_SHARPIES007.nd2_ZP-5.tif_Ub.tif	0.00315277965356272	2HR	1	0.00655804159517478	96	2.08008244019338	saponin 2HR	3.23205117414359	3.18508335229711	1.01474618295707	1.05664070803042
saponin	MET091	725	SHARP	20250304_MET091_UB_SHARPIES007.nd2_ZP-6.tif_Ub.tif	0.00329621443107947	2HR	1	0.0131689485137326	74	3.99517349040302	saponin 2HR	2.49137278006902	3.18508335229711	0.782200182696073	1.99825815354361
saponin	MET091	725	SHARP	20250304_MET091_UB_SHARPIES007.nd2_ZP-6.tif_Ub.tif	0.00329621443107947	2HR	2	0.00621273398230022	99	1.88480880482816	saponin 2HR	3.33305277333558	3.18508335229711	1.04645700117448	0.914418183803641
saponin	MET091	726	SHARP	20250304_MET091_UB_SHARPIES007.nd2_ZP-7.tif_Ub.tif	0.00381547010816873	2HR	1	0.0110852634364908	55	2.90534668657418	saponin 2HR	1.85169598518643	3.18508335229711	0.581365000652485	1.53871032650713
saponin	MET091	726	SHARP	20250304_MET091_UB_SHARPIES007.nd2_ZP-7.tif_Ub.tif	0.00381547010816873	2HR	2	0.00735335998668722	123	1.92724874739394	saponin 2HR	4.14106556687148	3.18508335229711	1.30014354691374	0.946542790352606
saponin	MET091	727	SHARP	20250304_MET091_UB_SHARPIES007.nd2_ZP-8.tif_Ub.tif	0.002823326317529	2HR	4	0.00386039757548906	113	1.36732249174361	saponin 2HR	3.80439356956485	3.18508335229711	1.19444081952238	0.45135355191835
saponin	MET091	727	SHARP	20250304_MET091_UB_SHARPIES007.nd2_ZP-8.tif_Ub.tif	0.002823326317529	2HR	3	0.00346125482960984	54	1.22594926704723	saponin 2HR	1.81802878545577	3.18508335229711	0.57079472791335	0.293899277810268
saponin	MET091	727	SHARP	20250304_MET091_UB_SHARPIES007.nd2_ZP-8.tif_Ub.tif	0.002823326317529	2HR	1	0.00613445502465531	93	2.17277577394038	saponin 2HR	3.1310495749516	3.18508335229711	0.983035364739657	1.11953929899438
saponin	MET091	727	SHARP	20250304_MET091_UB_SHARPIES007.nd2_ZP-8.tif_Ub.tif	0.002823326317529	2HR	2	0.00518777690428708	105	1.83746982135153	saponin 2HR	3.53505597171955	3.18508335229711	1.10987863760929	0.877720555285587
saponin	MET091	728	SHARP	20250304_MET091_UB_SHARPIES008.nd2_ZP-1.tif_Ub.tif	0.00494323420698625	2HR	1	0.0115867587943178	68	2.34396314419864	saponin 2HR	2.28936958168504	3.18508335229711	0.718778546261254	1.22894988541721
saponin	MET091	729	SHARP	20250304_MET091_UB_SHARPIES008.nd2_ZP-2.tif_Ub.tif	0.00342987574253795	2HR	1	0.00446658965068845	78	1.30225990268189	saponin 2HR	2.62604157899167	3.18508335229711	0.824481273652617	0.3810174077131
saponin	MET091	730	SHARP	20250304_MET091_UB_SHARPIES008.nd2_ZP-3.tif_Ub.tif	0.00300289610028812	2HR	1	0.0086926936889319	74	2.8947700481871	saponin 2HR	2.49137278006902	3.18508335229711	0.782200182696073	1.53344874941783
saponin	MET091	731	SHARP	20250304_MET091_UB_SHARPIES008.nd2_ZP-4.tif_Ub.tif	0.00338919815984135	2HR	2	0.00556445676678171	24	1.6418210161669	saponin 2HR	0.808012793535898	3.18508335229711	0.253686545739267	0.715296859659668
saponin	MET091	731	SHARP	20250304_MET091_UB_SHARPIES008.nd2_ZP-4.tif_Ub.tif	0.00338919815984135	2HR	3	0.00681041459290263	78	2.00944715289867	saponin 2HR	2.62604157899167	3.18508335229711	0.824481273652617	1.00679863599155
saponin	MET091	731	SHARP	20250304_MET091_UB_SHARPIES008.nd2_ZP-4.tif_Ub.tif	0.00338919815984135	2HR	1	0.00909426658535781	138	2.6833091948166	saponin 2HR	4.64607356283141	3.18508335229711	1.45869763800078	1.42401330436634
saponin	MET091	732	SHARP	20250304_MET091_UB_SHARPIES008.nd2_ZP-5.tif_Ub.tif	0.00341397714354708	2HR	1	0.00930032135982966	145	2.72418969687851	saponin 2HR	4.88174396094605	3.18508335229711	1.53268954717474	1.44582716782029
saponin	MET091	733	SHARP	20250304_MET091_UB_SHARPIES008.nd2_ZP-6.tif_Ub.tif	0.00277301915462712	2HR	1	0.00856560536622241	147	3.08890955618884	saponin 2HR	4.94907836040737	3.18508335229711	1.55383009265301	1.62709762922126
saponin	MET091	733	SHARP	20250304_MET091_UB_SHARPIES008.nd2_ZP-6.tif_Ub.tif	0.00277301915462712	2HR	2	0.00803475543999901	52	2.89747563647083	saponin 2HR	1.75069438599444	3.18508335229711	0.549654182435076	1.53479653032908
saponin	MET091	734	SHARP	20250304_MET091_UB_SHARPIES008.nd2_ZP-7.tif_Ub.tif	0.00234108322030207	2HR	1	0.00658591980949889	97	2.81319337663234	saponin 2HR	3.26571837387425	3.18508335229711	1.0253164556962	1.49220872574886
saponin	MET091	734	SHARP	20250304_MET091_UB_SHARPIES008.nd2_ZP-7.tif_Ub.tif	0.00234108322030207	2HR	2	0.00908168807233635	95	3.87926750898011	saponin 2HR	3.19838397441293	3.18508335229711	1.00417591021793	1.95578426557594
saponin	MET091	735	SHARP	20250304_MET091_UB_SHARPIES008.nd2_ZP-8.tif_Ub.tif	0.00322572255258544	2HR	1	0.00326891373033109	92	1.01338961334757	saponin 2HR	3.09738237522094	3.18508335229711	0.972465092000522	0.01918894726622
saponin	MET091	736	SHARP	20250304_MET091_UB_SHARPIES009.nd2_ZP-1.tif_Ub.tif	0.00338491447375535	2HR	5	0.016893026753473	71	4.99068052810541	saponin 2HR	2.39037118087703	3.18508335229711	0.750489364478664	2.31923655455676
saponin	MET091	736	SHARP	20250304_MET091_UB_SHARPIES009.nd2_ZP-1.tif_Ub.tif	0.00338491447375535	2HR	1	0.00360090479679296	68	1.06380968402962	saponin 2HR	2.28936958168504	3.18508335229711	0.718778546261254	0.0892400752137663
saponin	MET091	736	SHARP	20250304_MET091_UB_SHARPIES009.nd2_ZP-1.tif_Ub.tif	0.00338491447375535	2HR	2	0.0103180333524226	52	3.04824048950796	saponin 2HR	1.75069438599444	3.18508335229711	0.549654182435076	1.60797672807199
saponin	MET091	736	SHARP	20250304_MET091_UB_SHARPIES009.nd2_ZP-1.tif_Ub.tif	0.00338491447375535	2HR	3	0.00827813331982983	67	2.44559600663876	saponin 2HR	2.25570238195438	3.18508335229711	0.708208273522119	1.29018610159367
saponin	MET091	736	SHARP	20250304_MET091_UB_SHARPIES009.nd2_ZP-1.tif_Ub.tif	0.00338491447375535	2HR	4	0.00619684408371479	118	1.83072397597088	saponin 2HR	3.97272956821816	3.18508335229711	1.24729218321806	0.872414287849178
saponin	MET091	737	SHARP	20250304_MET091_UB_SHARPIES009.nd2_ZP-2.tif_Ub.tif	0.00372542034495961	2HR	1	0.00478324109236851	66	1.28394668237642	saponin 2HR	2.22203518222372	3.18508335229711	0.697638000782984	0.360585293840096
saponin	MET091	738	SHARP	20250304_MET091_UB_SHARPIES009.nd2_ZP-3.tif_Ub.tif	0.00341794795178352	2HR	1	0.00541453688056208	120	1.58414842968475	saponin 2HR	4.04006396767949	3.18508335229711	1.26843272869633	0.663707517701446
saponin	MET091	738	SHARP	20250304_MET091_UB_SHARPIES009.nd2_ZP-3.tif_Ub.tif	0.00341794795178352	2HR	2	0.00747174829623457	59	2.18603337488967	saponin 2HR	1.98636478410908	3.18508335229711	0.62364609160903	1.12831542727709
saponin	MET091	739	SHARP	20250304_MET091_UB_SHARPIES009.nd2_ZP-4.tif_Ub.tif	0.00376383429973405	2HR	1	0.0122629919828012	29	3.25811154430143	saponin 2HR	0.97634879218921	3.18508335229711	0.306537909434947	1.70403599663685
saponin	MET091	739	SHARP	20250304_MET091_UB_SHARPIES009.nd2_ZP-4.tif_Ub.tif	0.00376383429973405	2HR	2	0.00544133583640622	97	1.44568952910353	saponin 2HR	3.26571837387425	3.18508335229711	1.0253164556962	0.531757757741663
saponin	MET091	740	SHARP	20250304_MET091_UB_SHARPIES009.nd2_ZP-5.tif_Ub.tif	0.00288576358597112	2HR	1	0.00483439731308156	90	1.67525757708759	saponin 2HR	3.03004797575962	3.18508335229711	0.951324546522251	0.744382932357042
saponin	MET091	740	SHARP	20250304_MET091_UB_SHARPIES009.nd2_ZP-5.tif_Ub.tif	0.00288576358597112	2HR	2	0.00537855922049212	62	1.86382531356328	saponin 2HR	2.08736638330107	3.18508335229711	0.655356909826439	0.898266650192939
saponin	MET091	741	SHARP	20250304_MET091_UB_SHARPIES010.nd2_ZP-1.tif_Ub.tif	0.00368081751931218	2HR	1	0.00877094575587441	51	2.38287981130708	saponin 2HR	1.71702718626378	3.18508335229711	0.539083909695941	1.25270618610474
saponin	MET091	741	SHARP	20250304_MET091_UB_SHARPIES010.nd2_ZP-1.tif_Ub.tif	0.00368081751931218	2HR	2	0.0153090853840531	89	4.1591535857811	saponin 2HR	2.99638077602895	3.18508335229711	0.940754273783113	2.05628996061629
saponin	MET091	742	SHARP	20250304_MET091_UB_SHARPIES010.nd2_ZP-2.tif_Ub.tif	0.00333033279633858	2HR	1	0.016346504388887	179	4.90836964007278	saponin 2HR	6.02642875178857	3.18508335229711	1.89207882030536	2.29524389973825
saponin	MET091	743	SHARP	20250304_MET091_UB_SHARPIES010.nd2_ZP-3.tif_Ub.tif	0.00426558958586205	2HR	1	0.00546454290610434	101	1.28107563939487	saponin 2HR	3.4003871727969	3.18508335229711	1.06759754665275	0.357355660190296
saponin	MET091	744	SHARP	20250304_MET091_UB_SHARPIES010.nd2_ZP-4.tif_Ub.tif	0.00333261906683862	2HR	2	0.00894864649007763	109	2.68516932496773	saponin 2HR	3.6697247706422	3.18508335229711	1.15215972856584	1.42501306645608
saponin	MET091	744	SHARP	20250304_MET091_UB_SHARPIES010.nd2_ZP-4.tif_Ub.tif	0.00333261906683862	2HR	1	0.00644314700731508	306	1.93335838212892	saponin 2HR	10.3021631175827	3.18508335229711	3.23450345817565	0.951109091349607
saponin	MET091	745	SHARP	20250304_MET091_UB_SHARPIES010.nd2_ZP-5.tif_Ub.tif	0.0037145974192746	2HR	1	0.0117982335881714	289	3.17618095757881	saponin 2HR	9.72982072216143	3.18508335229711	3.05480882161033	1.6672931099508
saponin	MET091	746	SHARP	20250304_MET091_UB_SHARPIES011.nd2_ZP-1.tif_Ub.tif	0.00423919168122216	2HR	1	0.00620006097848585	81	1.46255735638224	saponin 2HR	2.72704317818365	3.18508335229711	0.856192091870024	0.548493203257178
saponin	MET091	747	SHARP	20250304_MET091_UB_SHARPIES011.nd2_ZP-2.tif_Ub.tif	0.0031818102976471	2HR	1	0.00371374743585677	92	1.16718065769132	saponin 2HR	3.09738237522094	3.18508335229711	0.972465092000522	0.223027880482878
saponin	MET091	748	SHARP	20250304_MET091_UB_SHARPIES011.nd2_ZP-3.tif_Ub.tif	0.00367211850750059	2HR	1	0.0100173018722525	93	2.72793534625621	saponin 2HR	3.1310495749516	3.18508335229711	0.983035364739657	1.44780945200839
saponin	MET091	748	SHARP	20250304_MET091_UB_SHARPIES011.nd2_ZP-3.tif_Ub.tif	0.00367211850750059	2HR	2	0.00829215292040198	61	2.25813870207745	saponin 2HR	2.05369918357041	3.18508335229711	0.644786637087304	1.17513410376089
saponin	MET091	749	SHARP	20250304_MET091_UB_SHARPIES011.nd2_ZP-4.tif_Ub.tif	0.00454461000261516	2HR	1	0.00714138821627864	92	1.571397372309	saponin 2HR	3.09738237522094	3.18508335229711	0.972465092000522	0.652048053049384
saponin	MET091	749	SHARP	20250304_MET091_UB_SHARPIES011.nd2_ZP-4.tif_Ub.tif	0.00454461000261516	2HR	2	0.00590810264111497	48	1.30002412477973	saponin 2HR	1.6160255870718	3.18508335229711	0.507373091478535	0.378538395851529
saponin	MET091	749	SHARP	20250304_MET091_UB_SHARPIES011.nd2_ZP-4.tif_Ub.tif	0.00454461000261516	2HR	3	0.0125424738204026	69	2.7598570203351	saponin 2HR	2.32303678141571	3.18508335229711	0.729348819000393	1.46459352736697
saponin	MET091	750	SHARP	20250304_MET091_UB_SHARPIES011.nd2_ZP-5.tif_Ub.tif	0.00327932874494572	2HR	1	0.00752877324379774	108	2.2958275395236	saponin 2HR	3.63605757091154	3.18508335229711	1.1415894558267	1.19901427214473
saponin	MET091	750	SHARP	20250304_MET091_UB_SHARPIES011.nd2_ZP-5.tif_Ub.tif	0.00327932874494572	2HR	2	0.00398817763299398	115	1.21615670253883	saponin 2HR	3.87172796902618	3.18508335229711	1.21558136500065	0.282329132901691
saponin	MET091	751	SHARP	20250304_MET091_UB_SHARPIES012.nd2_ZP-1.tif_Ub.tif	0.00318731569483597	2HR	1	0.00606584279157687	80	1.90311954394874	saponin 2HR	2.69337597845299	3.18508335229711	0.845621819130888	0.928366186964124
saponin	MET091	752	SHARP	20250304_MET091_UB_SHARPIES012.nd2_ZP-2.tif_Ub.tif	0.00281704148641959	2HR	3	0.00572819204192937	68	2.03340705827155	saponin 2HR	2.28936958168504	3.18508335229711	0.718778546261254	1.02389905048283
saponin	MET091	752	SHARP	20250304_MET091_UB_SHARPIES012.nd2_ZP-2.tif_Ub.tif	0.00281704148641959	2HR	1	0.00260792626415504	67	0.925767787491717	saponin 2HR	2.25570238195438	3.18508335229711	0.708208273522119	-0.111277730609758
saponin	MET091	752	SHARP	20250304_MET091_UB_SHARPIES012.nd2_ZP-2.tif_Ub.tif	0.00281704148641959	2HR	2	0.00305305511812817	61	1.08378067303813	saponin 2HR	2.05369918357041	3.18508335229711	0.644786637087304	0.116072825016926
saponin	MET091	753	SHARP	20250304_MET091_UB_SHARPIES012.nd2_ZP-3.tif_Ub.tif	0.0032147498196806	2HR	1	0.0126362257241477	113	3.9307026776358	saponin 2HR	3.80439356956485	3.18508335229711	1.19444081952238	1.974787240963
saponin	MET091	754	SHARP	20250304_MET091_UB_SHARPIES012.nd2_ZP-4.tif_Ub.tif	0.00241178389576329	2HR	1	0.00726037988376417	89	3.0103774623084	saponin 2HR	2.99638077602895	3.18508335229711	0.940754273783113	1.58994439358247
saponin	MET091	754	SHARP	20250304_MET091_UB_SHARPIES012.nd2_ZP-4.tif_Ub.tif	0.00241178389576329	2HR	2	0.00285940801900258	69	1.18559876945261	saponin 2HR	2.32303678141571	3.18508335229711	0.729348819000393	0.245615855366423
saponin	MET091	754	SHARP	20250304_MET091_UB_SHARPIES012.nd2_ZP-4.tif_Ub.tif	0.00241178389576329	2HR	3	0.00610279719384902	94	2.53040797086739	saponin 2HR	3.16471677468227	3.18508335229711	0.993605637478796	1.33937000551139
saponin	MET091	754	SHARP	20250304_MET091_UB_SHARPIES012.nd2_ZP-4.tif_Ub.tif	0.00241178389576329	2HR	5	0.00236462222026854	58	0.980445314533528	saponin 2HR	1.95269758437842	3.18508335229711	0.613075818869895	-0.028490930203198
saponin	MET091	754	SHARP	20250304_MET091_UB_SHARPIES012.nd2_ZP-4.tif_Ub.tif	0.00241178389576329	2HR	6	0.00229422617900435	71	0.951256944303569	saponin 2HR	2.39037118087703	3.18508335229711	0.750489364478664	-0.0720930143649999
saponin	MET091	754	SHARP	20250304_MET091_UB_SHARPIES012.nd2_ZP-4.tif_Ub.tif	0.00241178389576329	2HR	4	0.0070086654741317	163	2.90600890338625	saponin 2HR	5.48775355609797	3.18508335229711	1.72295445647919	1.53903912308483
saponin	MET091	755	SHARP	20250304_MET091_UB_SHARPIES012.nd2_ZP-5.tif_Ub.tif	0.00234229684495843	2HR	1	0.0048312144900785	132	2.06259701902311	saponin 2HR	4.44407036444744	3.18508335229711	1.39527600156597	1.04446198145377
saponin	MET091	756	SHARP	20250304_MET091_UB_SHARPIES012.nd2_ZP-6.tif_Ub.tif	0.00255048481944625	2HR	1	0.00242316146723856	106	0.95007876493249	saponin 2HR	3.56872317145021	3.18508335229711	1.12044891034843	-0.0738809718995184
saponin	MET091	757	SHARP	20250304_MET091_UB_SHARPIES012.nd2_ZP-7.tif_Ub.tif	0.00275442552682114	2HR	1	0.0026311794215945	99	0.955255241419112	saponin 2HR	3.33305277333558	3.18508335229711	1.04645700117448	-0.0660418263154478
saponin	MET094	154	BUCA	20250324_MET094_BUCATINI007.nd2_ZP-6.tif_marker.tif	0.00366625819562656	2HR	1	0.00427906584116586	84	1.16714797835851	saponin 2HR	2.82804477737564	3.36577160124284	0.840236686390532	0.222987486589182
saponin	MET094	161	BUCA	20250324_MET094_BUCATINI008.nd2_ZP-7.tif_marker.tif	0.00204129418862366	2HR	1	0.003986063497141	75	1.95271388090739	saponin 2HR	2.52503997979968	3.36577160124284	0.750211327134404	0.96548057552487
saponin	MET094	155	BUCA	20250324_MET094_BUCATINI008.nd2_ZP-1.tif_marker.tif	0.00293480607553645	2HR	1	0.00373239356586822	83	1.27176837917169	saponin 2HR	2.79437757764498	3.36577160124284	0.830233868695407	0.346835943697892
saponin	MET094	156	BUCA	20250324_MET094_BUCATINI008.nd2_ZP-2.tif_marker.tif	0.00264154673575593	2HR	1	0.0040579090294029	231	1.536186725177	saponin 2HR	7.77712313778301	3.36577160124284	2.31065088757396	0.6193535878781
saponin	MET094	157	BUCA	20250324_MET094_BUCATINI008.nd2_ZP-3.tif_marker.tif	0.00254231964198636	2HR	1	0.00458201047124612	234	1.80229519356036	saponin 2HR	7.878124736975	3.36577160124284	2.34065934065934	0.84983532602785
saponin	MET094	152	BUCA	20250324_MET094_BUCATINI007.nd2_ZP-4.tif_marker.tif	0.0035211620908795	2HR	1	0.00396533800378899	114	1.12614469355444	saponin 2HR	3.83806076929551	3.36577160124284	1.14032121724429	0.171392205093319
saponin	MET094	153	BUCA	20250324_MET094_BUCATINI007.nd2_ZP-5.tif_marker.tif	0.00347223067264172	2HR	1	0.0143786226752017	66	4.14103325233925	saponin 2HR	2.22203518222372	3.36577160124284	0.660185967878276	2.04999078754052
saponin	MET094	159	BUCA	20250324_MET094_BUCATINI008.nd2_ZP-5.tif_marker.tif	0.00259461357946976	2HR	1	0.00513194965714327	121	1.97792445771137	saponin 2HR	4.07373116741015	3.36577160124284	1.21034094111017	0.983987326720702
saponin	MET094	160	BUCA	20250324_MET094_BUCATINI008.nd2_ZP-6.tif_marker.tif	0.00238281111173992	2HR	1	0.00387134106454646	72	1.62469490152731	saponin 2HR	2.42403838060769	3.36577160124284	0.720202874049027	0.700168822522787
saponin	MET094	185	BUCA	20250324_MET094_BUCATINI014.nd2_ZP-6.tif_marker.tif	0.00227258799104351	2HR	3	0.00504995386402767	39	2.22211588019035	saponin 2HR	1.31302078949583	3.36577160124284	0.390109890109889	1.1519340531882
saponin	MET094	185	BUCA	20250324_MET094_BUCATINI014.nd2_ZP-6.tif_marker.tif	0.00227258799104351	2HR	1	0.00283080573570444	89	1.24563086087796	saponin 2HR	2.99638077602895	3.36577160124284	0.890250774866158	0.31687659317446
saponin	MET094	184	BUCA	20250324_MET094_BUCATINI014.nd2_ZP-5.tif_marker.tif	0.00392827215966407	2HR	1	0.00559768310215856	77	1.42497334060409	saponin 2HR	2.592374379261	3.36577160124284	0.770216962524653	0.51093492858401
saponin	MET094	185	BUCA	20250324_MET094_BUCATINI014.nd2_ZP-6.tif_marker.tif	0.00227258799104351	2HR	2	0.00372443860082107	74	1.63885341975732	saponin 2HR	2.49137278006902	3.36577160124284	0.74020850943928	0.712686824513048
saponin	MET094	148	BUCA	20250324_MET094_BUCATINI006.nd2_ZP-7.tif_marker.tif	0.00258820035953702	2HR	1	0.00291675490449035	107	1.12694324214224	saponin 2HR	3.60239037118088	3.36577160124284	1.07030149337842	0.172414856821656
saponin	MET094	149	BUCA	20250324_MET094_BUCATINI007.nd2_ZP-1.tif_marker.tif	0.00366717535264701	2HR	1	0.00390117707111957	110	1.06380979799716	saponin 2HR	3.70339197037286	3.36577160124284	1.10030994646379	0.089240229771859
saponin	MET094	158	BUCA	20250324_MET094_BUCATINI008.nd2_ZP-4.tif_marker.tif	0.0026525613951985	2HR	1	0.00285934996500146	80	1.07795807108453	saponin 2HR	2.69337597845299	3.36577160124284	0.80022541561003	0.108301063234348
saponin	MET094	147	BUCA	20250324_MET094_BUCATINI006.nd2_ZP-6.tif_marker.tif	0.00366551119639692	2HR	1	0.0049366160676303	71	1.34677424324412	saponin 2HR	2.39037118087703	3.36577160124284	0.710200056353902	0.429508035322372
saponin	MET094	151	BUCA	20250324_MET094_BUCATINI007.nd2_ZP-3.tif_marker.tif	0.0034368067794705	2HR	1	0.00392419132185751	64	1.1418131927865	saponin 2HR	2.15470078276239	3.36577160124284	0.640180332488024	0.191326636790362
saponin	MET094	181	BUCA	20250324_MET094_BUCATINI014.nd2_ZP-2.tif_marker.tif	0.00440122405270723	2HR	1	0.00876547892719669	92	1.99160025079954	saponin 2HR	3.09738237522094	3.36577160124284	0.920259227951535	0.993928102193257
saponin	MET094	182	BUCA	20250324_MET094_BUCATINI014.nd2_ZP-3.tif_marker.tif	0.00330101009226439	2HR	1	0.0109423956281127	91	3.31486282146037	saponin 2HR	3.06371517549028	3.36577160124284	0.910256410256411	1.72894916871079
saponin	MET094	183	BUCA	20250324_MET094_BUCATINI014.nd2_ZP-4.tif_marker.tif	0.00311584010762706	2HR	1	0.0114299856269589	78	3.6683479357558	saponin 2HR	2.62604157899167	3.36577160124284	0.780219780219781	1.87513048227633
saponin	MET094	266	LING	20250324_MET094_LINGUINE001.nd2_ZP-1.tif_marker.tif	0.00309205196871616	4HR	1	0.00490714989961212	161	1.58702051235238	saponin 4HR	5.42041915663665	3.36577160124284	1.61045364891519	0.666320775229055
saponin	MET094	267	LING	20250324_MET094_LINGUINE001.nd2_ZP-2.tif_marker.tif	0.00292469219049041	4HR	1	0.00778784228161457	202	2.66279039788755	saponin 4HR	6.8007743455938	3.36577160124284	2.02056917441533	1.41293887097087
saponin	MET094	268	LING	20250324_MET094_LINGUINE001.nd2_ZP-3.tif_marker.tif	0.00266285078305066	4HR	1	0.0045923934696475	80	1.7246154004868	saponin 4HR	2.69337597845299	3.36577160124284	0.80022541561003	0.786274668166548
saponin	MET094	269	LING	20250324_MET094_LINGUINE001.nd2_ZP-4.tif_marker.tif	0.00267673717192854	4HR	1	0.00384294097222815	157	1.43568110180178	saponin 4HR	5.285750357714	3.36577160124284	1.57044237813469	0.521735328588692
saponin	MET094	269	LING	20250324_MET094_LINGUINE001.nd2_ZP-4.tif_marker.tif	0.00267673717192854	4HR	2	0.00548941698420714	235	2.05078669724309	saponin 4HR	7.91179193670566	3.36577160124284	2.35066215835446	1.03617744460537
saponin	MET094	269	LING	20250324_MET094_LINGUINE001.nd2_ZP-4.tif_marker.tif	0.00267673717192854	4HR	3	0.00480908324362292	98	1.79662138444398	saponin 4HR	3.29938557360492	3.36577160124284	0.980276134122289	0.845286410886657
saponin	MET094	270	LING	20250324_MET094_LINGUINE001.nd2_ZP-5.tif_marker.tif	0.00254970882959272	4HR	1	0.00781323790481012	148	3.06436476750884	saponin 4HR	4.98274556013804	3.36577160124284	1.48041701887856	1.61558803908852
saponin	MET094	149	BUCA	20250324_MET094_BUCATINI007.nd2_ZP-1.tif_marker.tif	0.00366717535264701	2HR	2	0.00497421898960488	206	1.35641699980734	saponin 2HR	6.93544314451646	3.36577160124284	2.06058044519583	0.439800770708698
saponin	MET094	149	BUCA	20250324_MET094_BUCATINI007.nd2_ZP-1.tif_marker.tif	0.00366717535264701	2HR	3	0.00511564413868632	201	1.39498214477085	saponin 2HR	6.76710714586314	3.36577160124284	2.0105663567202	0.480246656236968
saponin	MET094	150	BUCA	20250324_MET094_BUCATINI007.nd2_ZP-2.tif_marker.tif	0.00459578441035363	2HR	1	0.00387896079247674	130	0.844025838927085	saponin 2HR	4.37673596498611	3.36577160124284	1.3003663003663	-0.244640928749506
saponin	MET094	272	LING	20250324_MET094_LINGUINE002.nd2_ZP-2.tif_marker.tif	0.00487038807126465	4HR	3	0.00564994640911046	78	1.16006082604489	saponin 4HR	2.62604157899167	3.36577160124284	0.780219780219781	0.214200452881011
saponin	MET094	272	LING	20250324_MET094_LINGUINE002.nd2_ZP-2.tif_marker.tif	0.00487038807126465	4HR	2	0.00748912807663574	85	1.53768610777069	saponin 4HR	2.8617119771063	3.36577160124284	0.850239504085657	0.620761031921124
saponin	MET094	272	LING	20250324_MET094_LINGUINE002.nd2_ZP-2.tif_marker.tif	0.00487038807126465	4HR	1	0.00591880515401746	81	1.21526356163249	saponin 4HR	2.72704317818365	3.36577160124284	0.810228233305155	0.281269233851465
saponin	MET094	273	LING	20250324_MET094_LINGUINE002.nd2_ZP-3.tif_marker.tif	0.00638564584826335	4HR	1	0.0101073582590158	70	1.58282474462073	saponin 4HR	2.35670398114637	3.36577160124284	0.700197238658778	0.662501524544157
saponin	MET094	274	LING	20250324_MET094_LINGUINE002.nd2_ZP-4.tif_marker.tif	0.00473212077373527	4HR	1	0.00326707144768568	93	0.690403225931793	saponin 4HR	3.1310495749516	3.36577160124284	0.93026204564666	-0.53448888931469
saponin	MET094	275	LING	20250324_MET094_LINGUINE003.nd2_ZP-1.tif_marker.tif	0.00457582632632706	4HR	1	0.00709039134204767	157	1.54953244209752	saponin 4HR	5.285750357714	3.36577160124284	1.57044237813469	0.631832960515122
saponin	MET094	275	LING	20250324_MET094_LINGUINE003.nd2_ZP-1.tif_marker.tif	0.00457582632632706	4HR	2	0.0100705530862079	76	2.20081628279178	saponin 4HR	2.55870717953034	3.36577160124284	0.760214144829529	1.13803871861993
saponin	MET094	276	LING	20250324_MET094_LINGUINE003.nd2_ZP-2.tif_marker.tif	0.00402480389767788	4HR	1	0.00664534983587658	167	1.65109903608238	saponin 4HR	5.62242235502062	3.36577160124284	1.67047055508594	0.723426658458172
saponin	MET094	276	LING	20250324_MET094_LINGUINE003.nd2_ZP-2.tif_marker.tif	0.00402480389767788	4HR	2	0.00497158018454987	96	1.23523538312469	saponin 4HR	3.23205117414359	3.36577160124284	0.960270498732037	0.304785984084723
saponin	MET094	276	LING	20250324_MET094_LINGUINE003.nd2_ZP-2.tif_marker.tif	0.00402480389767788	4HR	3	0.00639995966326404	178	1.59012956307176	saponin 4HR	5.99276155205791	3.36577160124284	1.78050154973232	0.669144320469268
saponin	MET094	271	LING	20250324_MET094_LINGUINE002.nd2_ZP-1.tif_marker.tif	0.00370961213116105	4HR	1	0.00473724821996358	90	1.27701982106708	saponin 4HR	3.03004797575962	3.36577160124284	0.900253592561286	0.352780917783987
saponin	MET094	271	LING	20250324_MET094_LINGUINE002.nd2_ZP-1.tif_marker.tif	0.00370961213116105	4HR	2	0.00655345659022434	52	1.76661504181927	saponin 4HR	1.75069438599444	3.36577160124284	0.520146520146519	0.820987700464373
saponin	MET094	271	LING	20250324_MET094_LINGUINE002.nd2_ZP-1.tif_marker.tif	0.00370961213116105	4HR	3	0.00795644374418977	141	2.14481823513434	saponin 4HR	4.7470751620234	3.36577160124284	1.41039729501268	1.1008553902043
saponin	MET094	172	BUCA	20250324_MET094_BUCATINI012.nd2_ZP-1.tif_marker.tif	0.00250782227085161	2HR	4	0.00318025942782269	153	1.26813589016527	saponin 2HR	5.15108155879135	3.36577160124284	1.53043110735418	0.342709349233758
saponin	MET094	173	BUCA	20250324_MET094_BUCATINI012.nd2_ZP-2.tif_marker.tif	0.0024301925221005	2HR	1	0.00347598861908014	184	1.43033466997739	saponin 2HR	6.19476475044188	3.36577160124284	1.84051845590307	0.516352748560564
saponin	MET094	174	BUCA	20250324_MET094_BUCATINI013.nd2_ZP-1.tif_marker.tif	0.00222113172886735	2HR	1	0.00363833613196158	73	1.638055089068	saponin 2HR	2.45770558033836	3.36577160124284	0.730205691744155	0.711983876752282
saponin	MET094	175	BUCA	20250324_MET094_BUCATINI013.nd2_ZP-2.tif_marker.tif	0.00319372803480913	2HR	1	0.0060251338773274	70	1.88655195798082	saponin 2HR	2.35670398114637	3.36577160124284	0.700197238658778	0.915751834305995
saponin	MET094	176	BUCA	20250324_MET094_BUCATINI013.nd2_ZP-3.tif_marker.tif	0.00251089172008529	2HR	1	0.00325290462585972	67	1.29551768395223	saponin 2HR	2.25570238195438	3.36577160124284	0.670188785573401	0.373528708590999
saponin	MET094	177	BUCA	20250324_MET094_BUCATINI013.nd2_ZP-4.tif_marker.tif	0.0031440513096464	2HR	1	0.0034729533993146	85	1.10461091670453	saponin 2HR	2.8617119771063	3.36577160124284	0.850239504085657	0.143538290531448
saponin	MET094	178	BUCA	20250324_MET094_BUCATINI013.nd2_ZP-5.tif_marker.tif	0.00302874593056395	2HR	1	0.00319676509752753	64	1.0554748304465	saponin 2HR	2.15470078276239	3.36577160124284	0.640180332488024	0.0778921756315661
saponin	MET094	178	BUCA	20250324_MET094_BUCATINI013.nd2_ZP-5.tif_marker.tif	0.00302874593056395	2HR	2	0.00449920645403552	173	1.48550144422242	saponin 2HR	5.8244255534046	3.36577160124284	1.73048746125669	0.570950007779528
saponin	MET094	178	BUCA	20250324_MET094_BUCATINI013.nd2_ZP-5.tif_marker.tif	0.00302874593056395	2HR	4	0.00395825524576642	141	1.30689577023365	saponin 2HR	4.7470751620234	3.36577160124284	1.41039729501268	0.386144085461411
saponin	MET094	178	BUCA	20250324_MET094_BUCATINI013.nd2_ZP-5.tif_marker.tif	0.00302874593056395	2HR	5	0.00335371503162952	42	1.10729493609424	saponin 2HR	1.41402238868782	3.36577160124284	0.420118343195266	0.147039545667444
saponin	MET094	178	BUCA	20250324_MET094_BUCATINI013.nd2_ZP-5.tif_marker.tif	0.00302874593056395	2HR	3	0.00377358039027996	63	1.24592173684814	saponin 2HR	2.12103358303173	3.36577160124284	0.630177514792899	0.317213447649843
saponin	MET094	179	BUCA	20250324_MET094_BUCATINI013.nd2_ZP-6.tif_marker.tif	0.00365580652436038	2HR	1	0.00872261190859528	77	2.38596103225714	saponin 2HR	2.592374379261	3.36577160124284	0.770216962524653	1.25457048099271
saponin	MET094	179	BUCA	20250324_MET094_BUCATINI013.nd2_ZP-6.tif_marker.tif	0.00365580652436038	2HR	2	0.00405889990002807	67	1.11026113471314	saponin 2HR	2.25570238195438	3.36577160124284	0.670188785573401	0.150899040041685
saponin	MET094	180	BUCA	20250324_MET094_BUCATINI014.nd2_ZP-1.tif_marker.tif	0.00239075762052014	2HR	1	0.00623780742922909	151	2.60913418227313	saponin 2HR	5.08374715933002	3.36577160124284	1.51042547196393	1.38357114082923
saponin	MET094	286	LING	20250324_MET094_LINGUINE005.nd2_ZP-3.tif_marker.tif	0.00360674487571612	4HR	1	0.00558842170745308	215	1.54943637546404	saponin 4HR	7.23844794209242	3.36577160124284	2.15060580445196	0.631743514725944
saponin	MET094	287	LING	20250324_MET094_LINGUINE006.nd2_ZP-1.tif_marker.tif	0.00258035626895993	4HR	2	0.00755545989765475	102	2.92806849524704	saponin 4HR	3.43405437252756	3.36577160124284	1.02028740490279	1.54994930245987
saponin	MET094	287	LING	20250324_MET094_LINGUINE006.nd2_ZP-1.tif_marker.tif	0.00258035626895993	4HR	1	0.00472148053555025	45	1.8297785435084	saponin 4HR	1.51502398787981	3.36577160124284	0.450126796280643	0.871669050959878
saponin	MET094	287	LING	20250324_MET094_LINGUINE006.nd2_ZP-1.tif_marker.tif	0.00258035626895993	4HR	3	0.00539451544556125	389	2.09060876998029	saponin 4HR	13.0965406952277	3.36577160124284	3.89109608340378	1.06392310572548
saponin	MET094	287	LING	20250324_MET094_LINGUINE006.nd2_ZP-1.tif_marker.tif	0.00258035626895993	4HR	4	0.0077539187837012	98	3.00497992349971	saponin 4HR	3.29938557360492	3.36577160124284	0.980276134122289	1.58735535221295
saponin	MET094	288	LING	20250324_MET094_LINGUINE006.nd2_ZP-2.tif_marker.tif	0.00220517746021728	4HR	1	0.00500190746696556	85	2.26825620939946	saponin 4HR	2.8617119771063	3.36577160124284	0.850239504085657	1.18158360816086
saponin	MET094	289	LING	20250324_MET094_LINGUINE007.nd2_ZP-1.tif_marker.tif	0.00349361030765867	4HR	1	0.00492657476232321	241	1.41016722773093	saponin 4HR	8.11379513508964	3.36577160124284	2.41067906452522	0.495866257881132
saponin	MET094	290	LING	20250324_MET094_LINGUINE007.nd2_ZP-2.tif_marker.tif	0.00340355105110831	4HR	1	0.0071212161021928	45	2.09229008034826	saponin 4HR	1.51502398787981	3.36577160124284	0.450126796280643	1.06508288431324
saponin	MET094	290	LING	20250324_MET094_LINGUINE007.nd2_ZP-2.tif_marker.tif	0.00340355105110831	4HR	2	0.00558744036814494	214	1.64165023066878	saponin 4HR	7.20478074236175	3.36577160124284	2.14060298675683	0.715146779836887
saponin	MET094	290	LING	20250324_MET094_LINGUINE007.nd2_ZP-2.tif_marker.tif	0.00340355105110831	4HR	3	0.00831108074635267	69	2.44188514335529	saponin 4HR	2.32303678141571	3.36577160124284	0.690194420963653	1.2879953432374
saponin	MET094	291	LING	20250324_MET094_LINGUINE007.nd2_ZP-3.tif_marker.tif	0.00300268751691537	4HR	1	0.00793821285836972	65	2.64370262095223	saponin 4HR	2.18836798249306	3.36577160124284	0.650183150183151	1.40255990324261
saponin	MET094	292	LING	20250324_MET094_LINGUINE007.nd2_ZP-4.tif_marker.tif	0.00279496122135346	4HR	4	0.00431108991192146	55	1.54245070700259	saponin 4HR	1.85169598518643	3.36577160124284	0.550154973231896	0.625224385064009
saponin	MET094	162	BUCA	20250324_MET094_BUCATINI009.nd2_ZP-1.tif_marker.tif	0.00228405853709209	2HR	1	0.00234313759194539	113	1.02586582344274	saponin 2HR	3.80439356956485	3.36577160124284	1.13031839954917	0.0368420481843042
saponin	MET094	163	BUCA	20250324_MET094_BUCATINI009.nd2_ZP-2.tif_marker.tif	0.0024487810541493	2HR	1	0.00265435004422336	106	1.08394747653153	saponin 2HR	3.56872317145021	3.36577160124284	1.06029867568329	0.116294851541104
saponin	MET094	164	BUCA	20250324_MET094_BUCATINI009.nd2_ZP-3.tif_marker.tif	0.00224436235971777	2HR	1	0.00305116093431386	166	1.3594778584228	saponin 2HR	5.58875515528996	3.36577160124284	1.66046773739081	0.443052654633175
saponin	MET094	165	BUCA	20250324_MET094_BUCATINI009.nd2_ZP-4.tif_marker.tif	0.00258087082076034	2HR	1	0.00347304588649422	66	1.34568760999477	saponin 2HR	2.22203518222372	3.36577160124284	0.660185967878276	0.428343539354987
saponin	MET094	165	BUCA	20250324_MET094_BUCATINI009.nd2_ZP-4.tif_marker.tif	0.00258087082076034	2HR	2	0.00275717338800062	81	1.06831127146005	saponin 2HR	2.72704317818365	3.36577160124284	0.810228233305155	0.0953320630958791
saponin	MET094	166	BUCA	20250324_MET094_BUCATINI009.nd2_ZP-5.tif_marker.tif	0.00282427569075419	2HR	1	0.00314859017796282	70	1.11483103022497	saponin 2HR	2.35670398114637	3.36577160124284	0.700197238658778	0.15682506411038
saponin	MET094	167	BUCA	20250324_MET094_BUCATINI010.nd2_ZP-1.tif_marker.tif	0.00286831308689881	2HR	1	0.004325831051295	75	1.50814465514713	saponin 2HR	2.52503997979968	3.36577160124284	0.750211327134404	0.592774812727649
saponin	MET094	168	BUCA	20250324_MET094_BUCATINI010.nd2_ZP-2.tif_marker.tif	0.00237199081747206	2HR	1	0.00383576695042263	252	1.61710868447231	saponin 2HR	8.48413433212693	3.36577160124284	2.5207100591716	0.693416644352674
saponin	MET094	168	BUCA	20250324_MET094_BUCATINI010.nd2_ZP-2.tif_marker.tif	0.00237199081747206	2HR	2	0.00629167628940195	40	2.65248762476546	saponin 2HR	1.3466879892265	3.36577160124284	0.400112707805017	1.40734602023292
saponin	MET094	169	BUCA	20250324_MET094_BUCATINI010.nd2_ZP-3.tif_marker.tif	0.00245248148794131	2HR	1	0.00437013906262377	68	1.78192540254083	saponin 2HR	2.28936958168504	3.36577160124284	0.680191603268525	0.833436942001768
saponin	MET094	170	BUCA	20250324_MET094_BUCATINI010.nd2_ZP-4.tif_marker.tif	0.00259309464991561	2HR	1	0.0026344495095514	74	1.01594807179026	saponin 2HR	2.49137278006902	3.36577160124284	0.74020850943928	0.0228266634434953
saponin	MET094	276	LING	20250324_MET094_LINGUINE003.nd2_ZP-2.tif_marker.tif	0.00402480389767788	4HR	4	0.00694769920988215	63	1.72622055297915	saponin 4HR	2.12103358303173	3.36577160124284	0.630177514792899	0.787616804239561
saponin	MET094	277	LING	20250324_MET094_LINGUINE003.nd2_ZP-3.tif_marker.tif	0.0027966459481497	4HR	1	0.00570817686980817	82	2.04107955588185	saponin 4HR	2.76071037791432	3.36577160124284	0.820231051000283	1.02933241590291
saponin	MET094	278	LING	20250324_MET094_LINGUINE003.nd2_ZP-4.tif_marker.tif	0.00300749258658654	4HR	1	0.00618055675622016	187	2.05505303114812	saponin 4HR	6.29576634963387	3.36577160124284	1.87052690898845	1.03917562348713
saponin	MET094	278	LING	20250324_MET094_LINGUINE003.nd2_ZP-4.tif_marker.tif	0.00300749258658654	4HR	2	0.00416938651836029	54	1.38633309919227	saponin 4HR	1.81802878545577	3.36577160124284	0.540152155536771	0.471273940602969
saponin	MET094	278	LING	20250324_MET094_LINGUINE003.nd2_ZP-4.tif_marker.tif	0.00300749258658654	4HR	3	0.00586941013586641	112	1.95159587825555	saponin 4HR	3.77072636983419	3.36577160124284	1.12031558185404	0.964654341427122
saponin	MET094	279	LING	20250324_MET094_LINGUINE003.nd2_ZP-5.tif_marker.tif	0.00275631281350513	4HR	2	0.00582992044733243	94	2.11511567873121	saponin 4HR	3.16471677468227	3.36577160124284	0.940264863341788	1.08073656857835
saponin	MET094	279	LING	20250324_MET094_LINGUINE003.nd2_ZP-5.tif_marker.tif	0.00275631281350513	4HR	1	0.00731517517628769	75	2.65397132736366	saponin 4HR	2.52503997979968	3.36577160124284	0.750211327134404	1.40815278438795
saponin	MET094	280	LING	20250324_MET094_LINGUINE004.nd2_ZP-1.tif_marker.tif	0.00360043501434028	4HR	1	0.00658139937184751	125	1.82794560813742	saponin 4HR	4.2083999663328	3.36577160124284	1.25035221189067	0.870223142585328
saponin	MET094	281	LING	20250324_MET094_LINGUINE004.nd2_ZP-2.tif_marker.tif	0.00231539521645685	4HR	1	0.00519437460849682	150	2.24340733347698	saponin 4HR	5.05007995959936	3.36577160124284	1.50042265426881	1.16569159306517
saponin	MET094	282	LING	20250324_MET094_LINGUINE004.nd2_ZP-3.tif_marker.tif	0.00376352936613793	4HR	1	0.005564567286258	92	1.47855025028495	saponin 4HR	3.09738237522094	3.36577160124284	0.920259227951535	0.564183275994563
saponin	MET094	282	LING	20250324_MET094_LINGUINE004.nd2_ZP-3.tif_marker.tif	0.00376352936613793	4HR	2	0.00425135603946474	111	1.12961946775705	saponin 4HR	3.73705917010353	3.36577160124284	1.11031276415892	0.175836857208395
saponin	MET094	282	LING	20250324_MET094_LINGUINE004.nd2_ZP-3.tif_marker.tif	0.00376352936613793	4HR	3	0.00556067156951961	86	1.47751512703775	saponin 4HR	2.89537917683697	3.36577160124284	0.860242321780784	0.563172901022522
saponin	MET094	283	LING	20250324_MET094_LINGUINE004.nd2_ZP-4.tif_marker.tif	0.00314694863778573	4HR	1	0.00434072469408643	98	1.37934399118146	saponin 4HR	3.29938557360492	3.36577160124284	0.980276134122289	0.463982291865772
saponin	MET094	284	LING	20250324_MET094_LINGUINE005.nd2_ZP-1.tif_marker.tif	0.00344901993161156	4HR	1	0.00536759783321157	145	1.55626755995682	saponin 4HR	4.88174396094605	3.36577160124284	1.45040856579318	0.638090115747592
saponin	MET094	285	LING	20250324_MET094_LINGUINE005.nd2_ZP-2.tif_marker.tif	0.00348398211512472	4HR	1	0.00818666614175431	76	2.34980142584953	saponin 4HR	2.55870717953034	3.36577160124284	0.760214144829529	1.23253884443001
saponin	MET094	285	LING	20250324_MET094_LINGUINE005.nd2_ZP-2.tif_marker.tif	0.00348398211512472	4HR	2	0.00695754892629698	81	1.99701051738835	saponin 4HR	2.72704317818365	3.36577160124284	0.810228233305155	0.997841930851019
saponin	MET094	286	LING	20250324_MET094_LINGUINE005.nd2_ZP-3.tif_marker.tif	0.00360674487571612	4HR	2	0.00346330575449693	62	0.960230311219139	saponin 4HR	2.08736638330107	3.36577160124284	0.620174697097774	-0.0585476171752475
saponin	MET094	384	MANI	20250324_MET094_MANICOTTI012.nd2_ZP-3.tif_marker.tif	0.00255911352152547	1HR	5	0.00499163793459062	63	1.95053400038899	saponin 1HR	2.12103358303173	3.36577160124284	0.630177514792899	0.963869146665505
saponin	MET094	384	MANI	20250324_MET094_MANICOTTI012.nd2_ZP-3.tif_marker.tif	0.00255911352152547	1HR	1	0.0032549401094002	128	1.27190141508844	saponin 1HR	4.30940156552479	3.36577160124284	1.28036066497605	0.346986851852687
saponin	MET094	384	MANI	20250324_MET094_MANICOTTI012.nd2_ZP-3.tif_marker.tif	0.00255911352152547	1HR	2	0.00257764440202327	54	1.00724113265861	saponin 1HR	1.81802878545577	3.36577160124284	0.540152155536771	0.0104091046418743
saponin	MET094	385	MANI	20250324_MET094_MANICOTTI012.nd2_ZP-4.tif_marker.tif	0.00233042248615409	1HR	1	0.00371907731341953	37	1.59588114838231	saponin 1HR	1.24568639003451	3.36577160124284	0.37010425471964	0.674353212322047
saponin	MET094	385	MANI	20250324_MET094_MANICOTTI012.nd2_ZP-4.tif_marker.tif	0.00233042248615409	1HR	2	0.00376672976111111	95	1.61632913494899	saponin 1HR	3.19838397441293	3.36577160124284	0.950267681036913	0.692721005644884
saponin	MET094	386	MANI	20250324_MET094_MANICOTTI012.nd2_ZP-5.tif_marker.tif	0.002956288283103	1HR	1	0.00510862375062609	63	1.72805330922056	saponin 1HR	2.12103358303173	3.36577160124284	0.630177514792899	0.789147724307996
saponin	MET094	387	MANI	20250324_MET094_MANICOTTI012.nd2_ZP-6.tif_marker.tif	0.00303540310617221	1HR	1	0.0036180038799477	85	1.19193522355921	saponin 1HR	2.8617119771063	3.36577160124284	0.850239504085657	0.253305833795697
saponin	MET094	388	MANI	20250324_MET094_MANICOTTI013.nd2_ZP-1.tif_marker.tif	0.00251212069261249	1HR	1	0.00295754301271612	62	1.17730928351233	saponin 1HR	2.08736638330107	3.36577160124284	0.620174697097774	0.235493371502018
saponin	MET094	389	MANI	20250324_MET094_MANICOTTI013.nd2_ZP-2.tif_marker.tif	0.00330166423360908	1HR	1	0.0031415340667793	92	0.951500166128418	saponin 1HR	3.09738237522094	3.36577160124284	0.920259227951535	-0.0717241864988125
saponin	MET094	390	MANI	20250324_MET094_MANICOTTI013.nd2_ZP-3.tif_marker.tif	0.00250127822827226	1HR	1	0.00498863566457474	129	1.99443452878915	saponin 1HR	4.34306876525545	3.36577160124284	1.29036348267118	0.995979764918417
saponin	MET094	390	MANI	20250324_MET094_MANICOTTI013.nd2_ZP-3.tif_marker.tif	0.00250127822827226	1HR	2	0.00458292426511405	155	1.8322329012873	saponin 1HR	5.21841595825267	3.36577160124284	1.55043674274443	0.873602900910786
saponin	MET094	392	MANI	20250324_MET094_MANICOTTI013.nd2_ZP-5.tif_marker.tif	0.00268558787804696	1HR	2	0.00310872053261846	100	1.15755680833621	saponin 1HR	3.36671997306624	3.36577160124284	1.00028176951254	0.2110829970223
saponin	MET094	392	MANI	20250324_MET094_MANICOTTI013.nd2_ZP-5.tif_marker.tif	0.00268558787804696	1HR	1	0.00572452166360682	115	2.13157115818152	saponin 1HR	3.87172796902618	3.36577160124284	1.15032403493942	1.09191721755474
saponin	MET094	393	MANI	20250324_MET094_MANICOTTI013.nd2_ZP-6.tif_marker.tif	0.00274213562189353	1HR	2	0.0032814928379498	76	1.19669239250969	saponin 1HR	2.55870717953034	3.36577160124284	0.760214144829529	0.259052357934871
saponin	MET094	393	MANI	20250324_MET094_MANICOTTI013.nd2_ZP-6.tif_marker.tif	0.00274213562189353	1HR	3	0.00277839615073514	73	1.01322346296518	saponin 1HR	2.45770558033836	3.36577160124284	0.730205691744155	0.0189523906821788
saponin	MET094	393	MANI	20250324_MET094_MANICOTTI013.nd2_ZP-6.tif_marker.tif	0.00274213562189353	1HR	1	0.00530153917656703	110	1.93336140424235	saponin 1HR	3.70339197037286	3.36577160124284	1.10030994646379	0.951111346484863
saponin	MET094	394	MANI	20250324_MET094_MANICOTTI013.nd2_ZP-7.tif_marker.tif	0.0026979730158326	1HR	1	0.00470580711075461	81	1.74420095499079	saponin 1HR	2.72704317818365	3.36577160124284	0.810228233305155	0.802566267217415
saponin	MET094	395	MANI	20250324_MET094_MANICOTTI014.nd2_ZP-1.tif_marker.tif	0.00258944402493491	1HR	1	0.00570327823145232	157	2.202510722971	saponin 1HR	5.285750357714	3.36577160124284	1.57044237813469	1.13914904295474
saponin	MET094	396	MANI	20250324_MET094_MANICOTTI014.nd2_ZP-2.tif_marker.tif	0.00222342185142256	1HR	1	0.00563683924384606	78	2.53520906985761	saponin 1HR	2.62604157899167	3.36577160124284	0.780219780219781	1.34210472616727
saponin	MET094	397	MANI	20250324_MET094_MANICOTTI014.nd2_ZP-3.tif_marker.tif	0.00223220182252718	1HR	1	0.00476166268668344	72	2.13316853280433	saponin 1HR	2.42403838060769	3.36577160124284	0.720202874049027	1.09299795153689
saponin	MET094	398	MANI	20250324_MET094_MANICOTTI014.nd2_ZP-4.tif_marker.tif	0.00236820748124356	1HR	1	0.00474958257109392	144	2.0055601583523	saponin 1HR	4.84807676121539	3.36577160124284	1.44040574809806	1.00400524157244
saponin	MET094	398	MANI	20250324_MET094_MANICOTTI014.nd2_ZP-4.tif_marker.tif	0.00236820748124356	1HR	2	0.00830013211421921	59	3.50481627136013	saponin 1HR	1.98636478410908	3.36577160124284	0.590166244012397	1.80933881760393
saponin	MET094	398	MANI	20250324_MET094_MANICOTTI014.nd2_ZP-4.tif_marker.tif	0.00236820748124356	1HR	3	0.0036246909362757	68	1.53056307987523	saponin 1HR	2.28936958168504	3.36577160124284	0.680191603268525	0.614062504615202
saponin	MET094	171	BUCA	20250324_MET094_BUCATINI011.nd2_ZP-1.tif_marker.tif	0.00230822147352816	2HR	1	0.00249520494050325	86	1.08100759356046	saponin 2HR	2.89537917683697	3.36577160124284	0.860242321780784	0.112376657349659
saponin	MET094	172	BUCA	20250324_MET094_BUCATINI012.nd2_ZP-1.tif_marker.tif	0.00250782227085161	2HR	1	0.00341162196690998	62	1.3603922441248	saponin 2HR	2.08736638330107	3.36577160124284	0.620174697097774	0.444022686081514
saponin	MET094	172	BUCA	20250324_MET094_BUCATINI012.nd2_ZP-1.tif_marker.tif	0.00250782227085161	2HR	2	0.00437995588002407	198	1.74651765834136	saponin 2HR	6.66610554667116	3.36577160124284	1.98055790363483	0.804481229318935
saponin	MET094	172	BUCA	20250324_MET094_BUCATINI012.nd2_ZP-1.tif_marker.tif	0.00250782227085161	2HR	3	0.00320862302085362	166	1.27944593927066	saponin 2HR	5.58875515528996	3.36577160124284	1.66046773739081	0.355519190133253
saponin	MET094	381	MANI	20250324_MET094_MANICOTTI011.nd2_ZP-3.tif_marker.tif	0.00406422516589319	1HR	2	0.00627249514105395	103	1.54334341357178	saponin 1HR	3.46772157225823	3.36577160124284	1.03029022259792	0.626059115655841
saponin	MET094	382	MANI	20250324_MET094_MANICOTTI012.nd2_ZP-1.tif_marker.tif	0.00255641878651434	1HR	2	0.00516811341572648	39	2.02162237384164	saponin 1HR	1.31302078949583	3.36577160124284	0.390109890109889	1.01551353617993
saponin	MET094	382	MANI	20250324_MET094_MANICOTTI012.nd2_ZP-1.tif_marker.tif	0.00255641878651434	1HR	1	0.00459327084633211	150	1.79675993251286	saponin 1HR	5.05007995959936	3.36577160124284	1.50042265426881	0.845397661318696
saponin	MET094	382	MANI	20250324_MET094_MANICOTTI012.nd2_ZP-1.tif_marker.tif	0.00255641878651434	1HR	6	0.00308597822974358	96	1.20714894055026	saponin 1HR	3.23205117414359	3.36577160124284	0.960270498732037	0.271603689793672
saponin	MET094	382	MANI	20250324_MET094_MANICOTTI012.nd2_ZP-1.tif_marker.tif	0.00255641878651434	1HR	3	0.00219495161078297	65	0.858604084104612	saponin 1HR	2.18836798249306	3.36577160124284	0.650183150183151	-0.219935059647099
saponin	MET094	382	MANI	20250324_MET094_MANICOTTI012.nd2_ZP-1.tif_marker.tif	0.00255641878651434	1HR	4	0.00410135974095243	23	1.60433797568223	saponin 1HR	0.774345593805235	3.36577160124284	0.230064806987884	0.681978097202889
saponin	MET094	382	MANI	20250324_MET094_MANICOTTI012.nd2_ZP-1.tif_marker.tif	0.00255641878651434	1HR	5	0.00329582263669384	121	1.28923424208898	saponin 1HR	4.07373116741015	3.36577160124284	1.21034094111017	0.366514412030039
saponin	MET094	382	MANI	20250324_MET094_MANICOTTI012.nd2_ZP-1.tif_marker.tif	0.00255641878651434	1HR	7	0.00374339716098107	34	1.46431296027407	saponin 1HR	1.14468479084252	3.36577160124284	0.340095801634263	0.550223926561078
saponin	MET094	383	MANI	20250324_MET094_MANICOTTI012.nd2_ZP-2.tif_marker.tif	0.00262270974666964	1HR	3	0.00320764987419049	75	1.22302892200085	saponin 1HR	2.52503997979968	3.36577160124284	0.750211327134404	0.290458520900323
saponin	MET094	383	MANI	20250324_MET094_MANICOTTI012.nd2_ZP-2.tif_marker.tif	0.00262270974666964	1HR	1	0.00481118607555105	93	1.8344332923841	saponin 1HR	3.1310495749516	3.36577160124284	0.93026204564666	0.875334443154759
saponin	MET094	383	MANI	20250324_MET094_MANICOTTI012.nd2_ZP-2.tif_marker.tif	0.00262270974666964	1HR	2	0.0036006288977004	61	1.37286594609737	saponin 1HR	2.05369918357041	3.36577160124284	0.61017187940265	0.45719075997702
saponin	MET094	384	MANI	20250324_MET094_MANICOTTI012.nd2_ZP-3.tif_marker.tif	0.00255911352152547	1HR	3	0.00326859246654151	111	1.27723621443457	saponin 1HR	3.73705917010353	3.36577160124284	1.11031276415892	0.353025364413116
saponin	MET094	384	MANI	20250324_MET094_MANICOTTI012.nd2_ZP-3.tif_marker.tif	0.00255911352152547	1HR	4	0.00411276728689871	149	1.60710623124179	saponin 1HR	5.0164127598687	3.36577160124284	1.49041983657368	0.684465295671572
saponin	MET094	124	BUCA	20250324_MET094_BUCATINI001.nd2_ZP-1.tif_marker.tif	0.00289429341025141	2HR	5	0.00485111487876267	73	1.67609643914481	saponin 2HR	2.45770558033836	3.36577160124284	0.730205691744155	0.745105161133443
saponin	MET094	124	BUCA	20250324_MET094_BUCATINI001.nd2_ZP-1.tif_marker.tif	0.00289429341025141	2HR	4	0.00603847891637465	41	2.08633958636907	saponin 2HR	1.38035518895716	3.36577160124284	0.410115525500141	1.060973999515
saponin	MET094	124	BUCA	20250324_MET094_BUCATINI001.nd2_ZP-1.tif_marker.tif	0.00289429341025141	2HR	1	0.00632604670999441	71	2.18569640783064	saponin 2HR	2.39037118087703	3.36577160124284	0.710200056353902	1.12809302528514
saponin	MET094	124	BUCA	20250324_MET094_BUCATINI001.nd2_ZP-1.tif_marker.tif	0.00289429341025141	2HR	2	0.00449049777184792	151	1.55150053410026	saponin 2HR	5.08374715933002	3.36577160124284	1.51042547196393	0.633664193510953
saponin	MET094	124	BUCA	20250324_MET094_BUCATINI001.nd2_ZP-1.tif_marker.tif	0.00289429341025141	2HR	3	0.00463923497966701	62	1.60289035079689	saponin 2HR	2.08736638330107	3.36577160124284	0.620174697097774	0.68067573817361
saponin	MET094	125	BUCA	20250324_MET094_BUCATINI001.nd2_ZP-2.tif_marker.tif	0.00257697210806172	2HR	1	0.00275580636102014	113	1.06939704640146	saponin 2HR	3.80439356956485	3.36577160124284	1.13031839954917	0.0967975972336358
saponin	MET094	126	BUCA	20250324_MET094_BUCATINI001.nd2_ZP-3.tif_marker.tif	0.00305375769047945	2HR	1	0.00350851047415893	43	1.14891580464856	saponin 2HR	1.44768958841848	3.36577160124284	0.430121160890391	0.200273077647539
saponin	MET094	126	BUCA	20250324_MET094_BUCATINI001.nd2_ZP-3.tif_marker.tif	0.00305375769047945	2HR	2	0.0037111547865431	114	1.2152748065484	saponin 2HR	3.83806076929551	3.36577160124284	1.14032121724429	0.281282583144471
saponin	MET094	126	BUCA	20250324_MET094_BUCATINI001.nd2_ZP-3.tif_marker.tif	0.00305375769047945	2HR	3	0.0049805903994937	67	1.63097105412831	saponin 2HR	2.25570238195438	3.36577160124284	0.670188785573401	0.705731177858436
saponin	MET094	126	BUCA	20250324_MET094_BUCATINI001.nd2_ZP-3.tif_marker.tif	0.00305375769047945	2HR	4	0.00317035524102931	91	1.0381816641554	saponin 2HR	3.06371517549028	3.36577160124284	0.910256410256411	0.0540589129101179
saponin	MET094	127	BUCA	20250324_MET094_BUCATINI002.nd2_ZP-1.tif_marker.tif	0.00290914518671674	2HR	1	0.00450263928953858	87	1.5477533778987	saponin 2HR	2.92904637656763	3.36577160124284	0.870245139475909	0.630175607898349
saponin	MET094	128	BUCA	20250324_MET094_BUCATINI002.nd2_ZP-2.tif_marker.tif	0.00333522332984605	2HR	1	0.00621972627165477	82	1.86486050753964	saponin 2HR	2.76071037791432	3.36577160124284	0.820231051000283	0.89906772023535
saponin	MET094	129	BUCA	20250324_MET094_BUCATINI002.nd2_ZP-3.tif_marker.tif	0.00405815962106345	2HR	1	0.0041528866302384	69	1.02334235663952	saponin 2HR	2.32303678141571	3.36577160124284	0.690194420963653	0.0332888758726977
saponin	MET094	130	BUCA	20250324_MET094_BUCATINI003.nd2_ZP-1.tif_marker.tif	0.00348216703655466	2HR	1	0.00435555047031654	161	1.25081606499441	saponin 2HR	5.42041915663665	3.36577160124284	1.61045364891519	0.322869653907834
saponin	MET094	130	BUCA	20250324_MET094_BUCATINI003.nd2_ZP-1.tif_marker.tif	0.00348216703655466	2HR	2	0.00374192834662443	110	1.07459760182176	saponin 2HR	3.70339197037286	3.36577160124284	1.10030994646379	0.103796523500387
saponin	MET094	131	BUCA	20250324_MET094_BUCATINI003.nd2_ZP-2.tif_marker.tif	0.00283543857063834	2HR	1	0.00311296253837645	125	1.09787691068745	saponin 2HR	4.2083999663328	3.36577160124284	1.25035221189067	0.13471631454784
saponin	MET094	132	BUCA	20250324_MET094_BUCATINI003.nd2_ZP-3.tif_marker.tif	0.00380128454491795	2HR	2	0.00408751056602341	64	1.07529718381333	saponin 2HR	2.15470078276239	3.36577160124284	0.640180332488024	0.104735437825218
saponin	MET094	132	BUCA	20250324_MET094_BUCATINI003.nd2_ZP-3.tif_marker.tif	0.00380128454491795	2HR	1	0.00510768904875387	71	1.34367448382218	saponin 2HR	2.39037118087703	3.36577160124284	0.710200056353902	0.426183675724116
saponin	MET094	133	BUCA	20250324_MET094_BUCATINI003.nd2_ZP-4.tif_marker.tif	0.00364875521561289	2HR	1	0.00442583171388833	64	1.21297030147442	saponin 2HR	2.15470078276239	3.36577160124284	0.640180332488024	0.278544227754306
saponin	MET094	134	BUCA	20250324_MET094_BUCATINI003.nd2_ZP-5.tif_marker.tif	0.00300936505620005	2HR	1	0.00296025024726987	66	0.983679344973788	saponin 2HR	2.22203518222372	3.36577160124284	0.660185967878276	-0.0237399854277483
saponin	MET094	135	BUCA	20250324_MET094_BUCATINI004.nd2_ZP-1.tif_marker.tif	0.00304445958399511	2HR	1	0.00421644930611365	80	1.3849582133656	saponin 2HR	2.69337597845299	3.36577160124284	0.80022541561003	0.4698424482747
saponin	MET094	136	BUCA	20250324_MET094_BUCATINI004.nd2_ZP-2.tif_marker.tif	0.00420118935743169	2HR	1	0.00554925552304749	88	1.32087726853615	saponin 2HR	2.96271357629829	3.36577160124284	0.880247957171034	0.401496422451432
saponin	MET094	137	BUCA	20250324_MET094_BUCATINI004.nd2_ZP-3.tif_marker.tif	0.00297800556514013	2HR	1	0.00352896072567915	159	1.18500810307018	saponin 2HR	5.35308475717532	3.36577160124284	1.59044801352494	0.244896924287413
saponin	MET094	137	BUCA	20250324_MET094_BUCATINI004.nd2_ZP-3.tif_marker.tif	0.00297800556514013	2HR	2	0.00369934819306879	87	1.2422233982275	saponin 2HR	2.92904637656763	3.36577160124284	0.870245139475909	0.312924647417353
saponin	MET094	138	BUCA	20250324_MET094_BUCATINI005.nd2_ZP-1.tif_marker.tif	0.00266501255255075	2HR	1	0.00283780590085903	41	1.06483772398854	saponin 2HR	1.38035518895716	3.36577160124284	0.410115525500141	0.0906335876012995
saponin	MET094	138	BUCA	20250324_MET094_BUCATINI005.nd2_ZP-1.tif_marker.tif	0.00266501255255075	2HR	2	0.0040129788400043	106	1.50580110257394	saponin 2HR	3.56872317145021	3.36577160124284	1.06029867568329	0.590531220686784
saponin	MET094	138	BUCA	20250324_MET094_BUCATINI005.nd2_ZP-1.tif_marker.tif	0.00266501255255075	2HR	3	0.0046367325686186	167	1.73985393208774	saponin 2HR	5.62242235502062	3.36577160124284	1.67047055508594	0.798966190960044
saponin	MET094	139	BUCA	20250324_MET094_BUCATINI005.nd2_ZP-2.tif_marker.tif	0.00314385133787027	2HR	1	0.00567186830620117	85	1.80411466594456	saponin 2HR	2.8617119771063	3.36577160124284	0.850239504085657	0.851291036338486
saponin	MET094	140	BUCA	20250324_MET094_BUCATINI005.nd2_ZP-3.tif_marker.tif	0.0031886434829624	2HR	1	0.00634453592664865	166	1.98972884881889	saponin 2HR	5.58875515528996	3.36577160124284	1.66046773739081	0.992571840257468
saponin	MET094	140	BUCA	20250324_MET094_BUCATINI005.nd2_ZP-3.tif_marker.tif	0.0031886434829624	2HR	2	0.00341274961405857	55	1.07028259267416	saponin 2HR	1.85169598518643	3.36577160124284	0.550154973231896	0.0979917697309709
saponin	MET094	141	BUCA	20250324_MET094_BUCATINI005.nd2_ZP-4.tif_marker.tif	0.00252184437288037	2HR	1	0.00642129319344854	72	2.54626862089604	saponin 2HR	2.42403838060769	3.36577160124284	0.720202874049027	1.34838462567762
saponin	MET094	142	BUCA	20250324_MET094_BUCATINI006.nd2_ZP-1.tif_marker.tif	0.00327507426674096	2HR	1	0.00377320404021213	65	1.1520972451006	saponin 2HR	2.18836798249306	3.36577160124284	0.650183150183151	0.204262495515709
saponin	MET094	143	BUCA	20250324_MET094_BUCATINI006.nd2_ZP-2.tif_marker.tif	0.00271537749536366	2HR	1	0.00396136796466776	97	1.45886454882665	saponin 2HR	3.26571837387425	3.36577160124284	0.970273316427162	0.544845939590534
saponin	MET094	144	BUCA	20250324_MET094_BUCATINI006.nd2_ZP-3.tif_marker.tif	0.00314141795798486	2HR	1	0.0112480185537909	72	3.58055461076128	saponin 2HR	2.42403838060769	3.36577160124284	0.720202874049027	1.84018307135077
saponin	MET094	144	BUCA	20250324_MET094_BUCATINI006.nd2_ZP-3.tif_marker.tif	0.00314141795798486	2HR	2	0.00667409941313728	93	2.12454996514331	saponin 2HR	3.1310495749516	3.36577160124284	0.93026204564666	1.08715727333669
saponin	MET094	145	BUCA	20250324_MET094_BUCATINI006.nd2_ZP-4.tif_marker.tif	0.00321119827637885	2HR	1	0.00647852300433442	100	2.01747835130256	saponin 2HR	3.36671997306624	3.36577160124284	1.00028176951254	1.01255319264258
saponin	MET094	146	BUCA	20250324_MET094_BUCATINI006.nd2_ZP-5.tif_marker.tif	0.00300740635106005	2HR	1	0.00556027278259036	186	1.84885982588634	saponin 2HR	6.26209914990321	3.36577160124284	1.86052409129332	0.886635848774248
saponin	MET094	362	MANI	20250324_MET094_MANICOTTI008.nd2_ZP-6.tif_marker.tif	0.00285954710665449	1HR	1	0.00588214683958942	111	2.05702043722273	saponin 1HR	3.73705917010353	3.36577160124284	1.11031276415892	1.04055612761754
saponin	MET094	363	MANI	20250324_MET094_MANICOTTI008.nd2_ZP-7.tif_marker.tif	0.00237174141796743	1HR	1	0.00380047047114436	47	1.60239663664572	saponin 1HR	1.58235838734113	3.36577160124284	0.470132431670892	0.680231298118205
saponin	MET094	363	MANI	20250324_MET094_MANICOTTI008.nd2_ZP-7.tif_marker.tif	0.00237174141796743	1HR	3	0.0055442741625011	125	2.33763854714504	saponin 1HR	4.2083999663328	3.36577160124284	1.25035221189067	1.22505187317383
saponin	MET094	363	MANI	20250324_MET094_MANICOTTI008.nd2_ZP-7.tif_marker.tif	0.00237174141796743	1HR	2	0.0037058230534765	72	1.56249033954653	saponin 1HR	2.42403838060769	3.36577160124284	0.720202874049027	0.64384727001063
saponin	MET094	364	MANI	20250324_MET094_MANICOTTI008.nd2_ZP-8.tif_marker.tif	0.00267029192314639	1HR	1	0.00283883578858563	116	1.06311814224441	saponin 1HR	3.90539516875684	3.36577160124284	1.16032685263455	0.0883019296623076
saponin	MET094	365	MANI	20250324_MET094_MANICOTTI008.nd2_ZP-9.tif_marker.tif	0.00269529184670626	1HR	1	0.00242718836402913	76	0.900528960155181	saponin 1HR	2.55870717953034	3.36577160124284	0.760214144829529	-0.151155422308901
saponin	MET094	366	MANI	20250324_MET094_MANICOTTI009.nd2_ZP-1.tif_marker.tif	0.00238630055312084	1HR	1	0.00442974035853915	66	1.85632122187872	saponin 1HR	2.22203518222372	3.36577160124284	0.660185967878276	0.892446379168656
saponin	MET094	367	MANI	20250324_MET094_MANICOTTI009.nd2_ZP-2.tif_marker.tif	0.00268656819254964	1HR	1	0.00290593539553118	84	1.08165331652101	saponin 1HR	2.82804477737564	3.36577160124284	0.840236686390532	0.113238171363543
saponin	MET094	367	MANI	20250324_MET094_MANICOTTI009.nd2_ZP-2.tif_marker.tif	0.00268656819254964	1HR	2	0.00338190789334476	30	1.25882078955726	saponin 1HR	1.01001599191987	3.36577160124284	0.300084530853761	0.332072910205513
saponin	MET094	368	MANI	20250324_MET094_MANICOTTI009.nd2_ZP-3.tif_marker.tif	0.00290445398401331	1HR	1	0.00654864682359559	151	2.25469119484786	saponin 1HR	5.08374715933002	3.36577160124284	1.51042547196393	1.17292985380478
saponin	MET094	368	MANI	20250324_MET094_MANICOTTI009.nd2_ZP-3.tif_marker.tif	0.00290445398401331	1HR	2	0.00286816994274228	58	0.987507448397962	saponin 1HR	1.95269758437842	3.36577160124284	0.580163426317273	-0.0181364649621312
saponin	MET094	368	MANI	20250324_MET094_MANICOTTI009.nd2_ZP-3.tif_marker.tif	0.00290445398401331	1HR	3	0.00279119345795015	139	0.961004537621677	saponin 1HR	4.67974076256207	3.36577160124284	1.39039165962243	-0.0573848518291945
saponin	MET094	369	MANI	20250324_MET094_MANICOTTI009.nd2_ZP-4.tif_marker.tif	0.00261162874238119	1HR	1	0.0028555237978665	117	1.09338810357208	saponin 1HR	3.9390623684875	3.36577160124284	1.17032967032967	0.12880558373141
saponin	MET094	370	MANI	20250324_MET094_MANICOTTI009.nd2_ZP-5.tif_marker.tif	0.00249966536138522	1HR	1	0.00585101018785625	74	2.34071739291288	saponin 1HR	2.49137278006902	3.36577160124284	0.74020850943928	1.22695076082543
saponin	MET094	370	MANI	20250324_MET094_MANICOTTI009.nd2_ZP-5.tif_marker.tif	0.00249966536138522	1HR	2	0.00394074557147719	74	1.57650925293991	saponin 1HR	2.49137278006902	3.36577160124284	0.74020850943928	0.656733637595841
saponin	MET094	370	MANI	20250324_MET094_MANICOTTI009.nd2_ZP-5.tif_marker.tif	0.00249966536138522	1HR	3	0.00277574064580686	98	1.11044489741965	saponin 1HR	3.29938557360492	3.36577160124284	0.980276134122289	0.151137805139047
saponin	MET094	371	MANI	20250324_MET094_MANICOTTI009.nd2_ZP-6.tif_marker.tif	0.00251110667332408	1HR	2	0.00411452147771694	124	1.63852914789571	saponin 1HR	4.17473276660214	3.36577160124284	1.24034939419555	0.712401337299692
saponin	MET094	371	MANI	20250324_MET094_MANICOTTI009.nd2_ZP-6.tif_marker.tif	0.00251110667332408	1HR	1	0.00272382732974478	83	1.08471191553926	saponin 1HR	2.79437757764498	3.36577160124284	0.830233868695407	0.117311933721205
saponin	MET094	372	MANI	20250324_MET094_MANICOTTI009.nd2_ZP-7.tif_marker.tif	0.00277600215843275	1HR	1	0.00326352331386362	72	1.17561987621296	saponin 1HR	2.42403838060769	3.36577160124284	0.720202874049027	0.233421655962602
saponin	MET094	373	MANI	20250324_MET094_MANICOTTI010.nd2_ZP-1.tif_marker.tif	0.00272482222222372	1HR	2	0.00272891594005036	81	1.00150237978583	saponin 1HR	2.72704317818365	3.36577160124284	0.810228233305155	0.00216584930951849
saponin	MET094	373	MANI	20250324_MET094_MANICOTTI010.nd2_ZP-1.tif_marker.tif	0.00272482222222372	1HR	1	0.00294639666466729	76	1.08131702708397	saponin 1HR	2.55870717953034	3.36577160124284	0.760214144829529	0.112789563172067
saponin	MET094	374	MANI	20250324_MET094_MANICOTTI010.nd2_ZP-2.tif_marker.tif	0.00295326381970544	1HR	1	0.00611886785365641	75	2.0719001847477	saponin 1HR	2.52503997979968	3.36577160124284	0.750211327134404	1.05095450184775
saponin	MET094	375	MANI	20250324_MET094_MANICOTTI010.nd2_ZP-3.tif_marker.tif	0.00298547668548474	1HR	1	0.00552376602419129	73	1.85021241366499	saponin 1HR	2.45770558033836	3.36577160124284	0.730205691744155	0.88769090887647
saponin	MET094	376	MANI	20250324_MET094_MANICOTTI010.nd2_ZP-4.tif_marker.tif	0.00260123111414567	1HR	1	0.00360251637881227	66	1.38492745193671	saponin 1HR	2.22203518222372	3.36577160124284	0.660185967878276	0.469810404092178
saponin	MET094	377	MANI	20250324_MET094_MANICOTTI010.nd2_ZP-5.tif_marker.tif	0.00253342987683119	1HR	1	0.00526075104124756	169	2.07653311795142	saponin 1HR	5.68975675448195	3.36577160124284	1.69047619047619	1.05417688102024
saponin	MET094	378	MANI	20250324_MET094_MANICOTTI010.nd2_ZP-6.tif_marker.tif	0.00313797200137262	1HR	1	0.00555152897140943	72	1.76914547643543	saponin 1HR	2.42403838060769	3.36577160124284	0.720202874049027	0.823052685395589
saponin	MET094	378	MANI	20250324_MET094_MANICOTTI010.nd2_ZP-6.tif_marker.tif	0.00313797200137262	1HR	2	0.00661679386972771	171	2.10862106699275	saponin 1HR	5.75709115394327	3.36577160124284	1.71048182586644	1.07629985668264
saponin	MET094	379	MANI	20250324_MET094_MANICOTTI011.nd2_ZP-1.tif_marker.tif	0.00367678764044259	1HR	1	0.00439867833728857	187	1.19633733776343	saponin 1HR	6.29576634963387	3.36577160124284	1.87052690898845	0.258624251489764
saponin	MET094	380	MANI	20250324_MET094_MANICOTTI011.nd2_ZP-2.tif_marker.tif	0.00424955598787983	1HR	1	0.00562886253464967	80	1.32457662652375	saponin 1HR	2.69337597845299	3.36577160124284	0.80022541561003	0.405531305774837
saponin	MET094	381	MANI	20250324_MET094_MANICOTTI011.nd2_ZP-3.tif_marker.tif	0.00406422516589319	1HR	3	0.00443642608657041	85	1.09157979823576	saponin 1HR	2.8617119771063	3.36577160124284	0.850239504085657	0.126417600150876
saponin	MET094	381	MANI	20250324_MET094_MANICOTTI011.nd2_ZP-3.tif_marker.tif	0.00406422516589319	1HR	1	0.00566430965830621	57	1.39369976492465	saponin 1HR	1.91903038464776	3.36577160124284	0.570160608622148	0.478919804889294
saponin	MET094	533	TAGL	20250324_MET094_TAGLIATELLE001.nd2_ZP-1.tif_marker.tif	0.00303445628848715	6HR	1	0.00583316703782754	94	1.92231045145017	saponin 6HR	3.16471677468227	3.36577160124284	0.940264863341788	0.942841348910305
saponin	MET094	534	TAGL	20250324_MET094_TAGLIATELLE001.nd2_ZP-2.tif_marker.tif	0.00285948565882495	6HR	1	0.00459283744689359	119	1.60617607321063	saponin 6HR	4.00639676794883	3.36577160124284	1.19033530571992	0.683630053517828
saponin	MET094	535	TAGL	20250324_MET094_TAGLIATELLE001.nd2_ZP-3.tif_marker.tif	0.00231813898360601	6HR	1	0.00327775529679593	546	1.41395978410974	saponin 6HR	18.3822910529417	3.36577160124284	5.46153846153847	0.499741087551464
saponin	MET094	535	TAGL	20250324_MET094_TAGLIATELLE001.nd2_ZP-3.tif_marker.tif	0.00231813898360601	6HR	2	0.00435318105654525	140	1.87787750748819	saponin 6HR	4.71340796229274	3.36577160124284	1.40039447731756	0.909102960168023
saponin	MET094	536	TAGL	20250324_MET094_TAGLIATELLE001.nd2_ZP-4.tif_marker.tif	0.00275636945302951	6HR	1	0.00417752547698283	487	1.51558981775514	saponin 6HR	16.3959262688326	3.36577160124284	4.87137221752607	0.599879352478716
saponin	MET094	537	TAGL	20250324_MET094_TAGLIATELLE001.nd2_ZP-5.tif_marker.tif	0.00243426521922492	6HR	1	0.00293314204077814	179	1.20493938688902	saponin 6HR	6.02642875178857	3.36577160124284	1.79050436742744	0.26896057514069
saponin	MET094	537	TAGL	20250324_MET094_TAGLIATELLE001.nd2_ZP-5.tif_marker.tif	0.00243426521922492	6HR	2	0.00314895348468175	30	1.29359506918658	saponin 6HR	1.01001599191987	3.36577160124284	0.300084530853761	0.37138608479494
saponin	MET094	538	TAGL	20250324_MET094_TAGLIATELLE001.nd2_ZP-6.tif_marker.tif	0.00242809320770055	6HR	1	0.00484124647526362	332	1.99384704833814	saponin 6HR	11.1775103105799	3.36577160124284	3.32093547478162	0.995554742199719
saponin	MET094	539	TAGL	20250324_MET094_TAGLIATELLE001.nd2_ZP-7.tif_marker.tif	0.00268006345198107	6HR	1	0.00376306557591306	160	1.40409570270862	saponin 6HR	5.38675195690598	3.36577160124284	1.60045083122006	0.489641272620837
saponin	MET094	539	TAGL	20250324_MET094_TAGLIATELLE001.nd2_ZP-7.tif_marker.tif	0.00268006345198107	6HR	2	0.00363546200036907	156	1.35648355552245	saponin 6HR	5.25208315798333	3.36577160124284	1.56043956043956	0.439871558117372
saponin	MET094	540	TAGL	20250324_MET094_TAGLIATELLE002.nd2_ZP-1.tif_marker.tif	0.00208535929249855	6HR	1	0.00261039846995171	276	1.25177396496701	saponin 6HR	9.29214712566282	3.36577160124284	2.76077768385461	0.323974075799619
saponin	MET094	540	TAGL	20250324_MET094_TAGLIATELLE002.nd2_ZP-1.tif_marker.tif	0.00208535929249855	6HR	2	0.00329142214360527	209	1.57834774824902	saponin 6HR	7.03644474370844	3.36577160124284	2.09058889828121	0.658415101043725
saponin	MET094	540	TAGL	20250324_MET094_TAGLIATELLE002.nd2_ZP-1.tif_marker.tif	0.00208535929249855	6HR	3	0.00311401425701622	117	1.49327469286369	saponin 6HR	3.9390623684875	3.36577160124284	1.17032967032967	0.5784795784529
saponin	MET094	541	TAGL	20250324_MET094_TAGLIATELLE002.nd2_ZP-2.tif_marker.tif	0.00231708566844829	6HR	1	0.00265570560198588	288	1.14614044622889	saponin 6HR	9.69615352243077	3.36577160124284	2.88081149619611	0.196783840484863
saponin	MET094	541	TAGL	20250324_MET094_TAGLIATELLE002.nd2_ZP-2.tif_marker.tif	0.00231708566844829	6HR	2	0.00384502341751966	183	1.65942220862926	saponin 6HR	6.16109755071122	3.36577160124284	1.83051563820795	0.730680999494355
saponin	MET094	542	TAGL	20250324_MET094_TAGLIATELLE002.nd2_ZP-3.tif_marker.tif	0.00240703847588511	6HR	1	0.00319782319906963	137	1.3285301548384	saponin 6HR	4.61240636310075	3.36577160124284	1.37038602423218	0.409830974341094
saponin	MET094	542	TAGL	20250324_MET094_TAGLIATELLE002.nd2_ZP-3.tif_marker.tif	0.00240703847588511	6HR	2	0.00463796593502841	275	1.92683498061781	saponin 6HR	9.25847992593216	3.36577160124284	2.75077486615948	0.946233020601647
saponin	MET094	543	TAGL	20250324_MET094_TAGLIATELLE002.nd2_ZP-4.tif_marker.tif	0.00262215507293572	6HR	1	0.00716906681738428	468	2.73403617176535	saponin 6HR	15.75624947395	3.36577160124284	4.68131868131868	1.45103233017195
saponin	MET094	544	TAGL	20250324_MET094_TAGLIATELLE003.nd2_ZP-1.tif_marker.tif	0.00222254772283564	6HR	1	0.00426719374003349	186	1.9199559569363	saponin 6HR	6.26209914990321	3.36577160124284	1.86052409129332	0.941073216447275
saponin	MET094	544	TAGL	20250324_MET094_TAGLIATELLE003.nd2_ZP-1.tif_marker.tif	0.00222254772283564	6HR	2	0.0036524294752719	163	1.64335255335348	saponin 6HR	5.48775355609797	3.36577160124284	1.63045928430544	0.716642019187669
saponin	MET094	544	TAGL	20250324_MET094_TAGLIATELLE003.nd2_ZP-1.tif_marker.tif	0.00222254772283564	6HR	3	0.00421957283207022	202	1.89852968677166	saponin 6HR	6.8007743455938	3.36577160124284	2.02056917441533	0.924882558147626
saponin	MET094	545	TAGL	20250324_MET094_TAGLIATELLE003.nd2_ZP-2.tif_marker.tif	0.00227635343309859	6HR	1	0.00300332764880015	260	1.31935911406868	saponin 6HR	8.75347192997222	3.36577160124284	2.6007326007326	0.399837302701897
saponin	MET094	545	TAGL	20250324_MET094_TAGLIATELLE003.nd2_ZP-2.tif_marker.tif	0.00227635343309859	6HR	2	0.00272446518723408	115	1.19685508744813	saponin 6HR	3.87172796902618	3.36577160124284	1.15032403493942	0.259248484548772
saponin	MET094	545	TAGL	20250324_MET094_TAGLIATELLE003.nd2_ZP-2.tif_marker.tif	0.00227635343309859	6HR	3	0.00264044658009273	24	1.15994578948074	saponin 6HR	0.808012793535898	3.36577160124284	0.240067624683009	0.214057382012466
saponin	MET094	546	TAGL	20250324_MET094_TAGLIATELLE003.nd2_ZP-3.tif_marker.tif	0.00186271539518205	6HR	1	0.00211970144371707	82	1.13796313124362	saponin 6HR	2.76071037791432	3.36577160124284	0.820231051000283	0.186453816665902
saponin	MET094	547	TAGL	20250324_MET094_TAGLIATELLE003.nd2_ZP-4.tif_marker.tif	0.00253282550306524	6HR	1	0.00386872144055463	341	1.52743307261897	saponin 6HR	11.4805151081559	3.36577160124284	3.41096083403776	0.611109167005662
saponin	MET094	547	TAGL	20250324_MET094_TAGLIATELLE003.nd2_ZP-4.tif_marker.tif	0.00253282550306524	6HR	2	0.00279850461520255	40	1.10489436079026	saponin 6HR	1.3466879892265	3.36577160124284	0.400112707805017	0.143908439798128
saponin	MET094	548	TAGL	20250324_MET094_TAGLIATELLE004.nd2_ZP-1.tif_marker.tif	0.00239271235815044	6HR	1	0.00369424601394055	166	1.54395742612212	saponin 6HR	5.58875515528996	3.36577160124284	1.66046773739081	0.626632971537788
saponin	MET094	548	TAGL	20250324_MET094_TAGLIATELLE004.nd2_ZP-1.tif_marker.tif	0.00239271235815044	6HR	2	0.00287414576658713	98	1.20120822580147	saponin 6HR	3.29938557360492	3.36577160124284	0.980276134122289	0.26448625953014
saponin	MET094	548	TAGL	20250324_MET094_TAGLIATELLE004.nd2_ZP-1.tif_marker.tif	0.00239271235815044	6HR	3	0.00282339098114405	97	1.17999598720112	saponin 6HR	3.26571837387425	3.36577160124284	0.970273316427162	0.238781953438907
saponin	MET094	548	TAGL	20250324_MET094_TAGLIATELLE004.nd2_ZP-1.tif_marker.tif	0.00239271235815044	6HR	4	0.00262628574538129	44	1.0976186654594	saponin 6HR	1.48135678814915	3.36577160124284	0.440123978585518	0.134376920457861
saponin	MET094	548	TAGL	20250324_MET094_TAGLIATELLE004.nd2_ZP-1.tif_marker.tif	0.00239271235815044	6HR	5	0.00308086475635674	492	1.287603478898	saponin 6HR	16.5642622674859	3.36577160124284	4.92138630600169	0.36468837986401
saponin	MET094	548	TAGL	20250324_MET094_TAGLIATELLE004.nd2_ZP-1.tif_marker.tif	0.00239271235815044	6HR	6	0.00278895542085651	124	1.16560413597411	saponin 6HR	4.17473276660214	3.36577160124284	1.24034939419555	0.221077901714404
saponin	MET094	549	TAGL	20250324_MET094_TAGLIATELLE005.nd2_ZP-1.tif_marker.tif	0.00318390547963069	6HR	1	0.0101510215592518	89	3.18822955775348	saponin 6HR	2.99638077602895	3.36577160124284	0.890250774866158	1.67275550947564
saponin	MET094	550	TAGL	20250324_MET094_TAGLIATELLE005.nd2_ZP-2.tif_marker.tif	0.00286138612821778	6HR	1	0.00426951737444795	142	1.49211507399989	saponin 6HR	4.78074236175406	3.36577160124284	1.4204001127078	0.577358802541604
saponin	MET094	551	TAGL	20250324_MET094_TAGLIATELLE005.nd2_ZP-3.tif_marker.tif	0.00262559066922894	6HR	1	0.0042151892534222	396	1.6054251345508	saponin 6HR	13.3322110933423	3.36577160124284	3.96111580726965	0.682955389740971
saponin	MET094	551	TAGL	20250324_MET094_TAGLIATELLE005.nd2_ZP-3.tif_marker.tif	0.00262559066922894	6HR	2	0.00350075872201059	45	1.33332235029562	saponin 6HR	1.51502398787981	3.36577160124284	0.450126796280643	0.415025615349366
saponin	MET094	551	TAGL	20250324_MET094_TAGLIATELLE005.nd2_ZP-3.tif_marker.tif	0.00262559066922894	6HR	3	0.00324653856278885	63	1.23649836238269	saponin 6HR	2.12103358303173	3.36577160124284	0.630177514792899	0.306260329025112
saponin	MET094	552	TAGL	20250324_MET094_TAGLIATELLE005.nd2_ZP-4.tif_marker.tif	0.00260279906922905	6HR	1	0.00298116362752951	197	1.1453683316448	saponin 6HR	6.63243834694049	3.36577160124284	1.9705550859397	0.195811619968515
saponin	MET094	552	TAGL	20250324_MET094_TAGLIATELLE005.nd2_ZP-4.tif_marker.tif	0.00260279906922905	6HR	2	0.00325945044764578	1138	1.25228661950122	saponin 6HR	38.3132732934938	3.36577160124284	11.3832065370527	0.324564799657592
saponin	MET094	553	TAGL	20250324_MET094_TAGLIATELLE005.nd2_ZP-5.tif_marker.tif	0.00221891470463206	6HR	1	0.00423804079880938	100	1.90996111295415	saponin 6HR	3.36671997306624	3.36577160124284	1.00028176951254	0.933543265109547
saponin	MET094	553	TAGL	20250324_MET094_TAGLIATELLE005.nd2_ZP-5.tif_marker.tif	0.00221891470463206	6HR	2	0.00476808112025971	21	2.14883479311133	saponin 6HR	0.70701119434391	3.36577160124284	0.210059171597633	1.10355456963357
saponin	MET094	553	TAGL	20250324_MET094_TAGLIATELLE005.nd2_ZP-5.tif_marker.tif	0.00221891470463206	6HR	3	0.00374545215271506	323	1.68796580819276	saponin 6HR	10.874505513004	3.36577160124284	3.23091011552551	0.755285680792525
saponin	MET094	553	TAGL	20250324_MET094_TAGLIATELLE005.nd2_ZP-5.tif_marker.tif	0.00221891470463206	6HR	4	0.0037489987763704	459	1.68956416780882	saponin 6HR	15.453244676374	3.36577160124284	4.59129332206254	0.756651143530188
saponin	MET094	553	TAGL	20250324_MET094_TAGLIATELLE005.nd2_ZP-5.tif_marker.tif	0.00221891470463206	6HR	5	0.00252271065321029	89	1.13691195427388	saponin 6HR	2.99638077602895	3.36577160124284	0.890250774866158	0.185120532109813
saponin	MET094	554	TAGL	20250324_MET094_TAGLIATELLE006.nd2_ZP-1.tif_marker.tif	0.00237666855752754	6HR	1	0.00450887638412202	139	1.89714142926711	saponin 6HR	4.67974076256207	3.36577160124284	1.39039165962243	0.923827233676475
saponin	MET094	554	TAGL	20250324_MET094_TAGLIATELLE006.nd2_ZP-1.tif_marker.tif	0.00237666855752754	6HR	2	0.0055602503985579	578	2.33951443542563	saponin 6HR	19.4596414443229	3.36577160124284	5.78162862778248	1.22620913053739
saponin	MET094	555	TAGL	20250324_MET094_TAGLIATELLE006.nd2_ZP-2.tif_marker.tif	0.00232517714358352	6HR	1	0.00305092965911148	157	1.31212783831577	saponin 6HR	5.285750357714	3.36577160124284	1.57044237813469	0.391908286053158
saponin	MET094	555	TAGL	20250324_MET094_TAGLIATELLE006.nd2_ZP-2.tif_marker.tif	0.00232517714358352	6HR	2	0.00457194855410325	106	1.96627967323687	saponin 6HR	3.56872317145021	3.36577160124284	1.06029867568329	0.97546853759705
saponin	MET094	555	TAGL	20250324_MET094_TAGLIATELLE006.nd2_ZP-2.tif_marker.tif	0.00232517714358352	6HR	3	0.00454525706527228	237	1.95480033760663	saponin 6HR	7.97912633616699	3.36577160124284	2.37066779374472	0.967021258859987
saponin	MET094	556	TAGL	20250324_MET094_TAGLIATELLE006.nd2_ZP-3.tif_marker.tif	0.00295238700675018	6HR	1	0.00520194105730529	837	1.76194416430226	saponin 6HR	28.1794461745644	3.36577160124284	8.37235841081994	0.81716820623302
saponin	MET094	557	TAGL	20250324_MET094_TAGLIATELLE006.nd2_ZP-4.tif_marker.tif	0.00274063400297231	6HR	1	0.00591473194639903	164	2.15816192165182	saponin 6HR	5.52142075582863	3.36577160124284	1.64046210200056	1.10980311079466
saponin	MET094	557	TAGL	20250324_MET094_TAGLIATELLE006.nd2_ZP-4.tif_marker.tif	0.00274063400297231	6HR	2	0.00379807530564493	204	1.38583820441759	saponin 6HR	6.86810874505513	3.36577160124284	2.04057480980558	0.470758833730715
saponin	MET094	558	TAGL	20250324_MET094_TAGLIATELLE007.nd2_ZP-1.tif_marker.tif	0.00278317553129347	6HR	1	0.0029617317057061	103	1.06415555627195	saponin 6HR	3.46772157225823	3.36577160124284	1.03029022259792	0.0897090567212969
saponin	MET094	558	TAGL	20250324_MET094_TAGLIATELLE007.nd2_ZP-1.tif_marker.tif	0.00278317553129347	6HR	2	0.00392824450514476	416	1.41142535243515	saponin 6HR	14.0055550879556	3.36577160124284	4.16117216117217	0.497152829446884
saponin	MET094	559	TAGL	20250324_MET094_TAGLIATELLE007.nd2_ZP-2.tif_marker.tif	0.00266199186517726	6HR	1	0.00476782046922535	697	1.79107251663516	saponin 6HR	23.4660382122717	3.36577160124284	6.9719639335024	0.840823750094389
saponin	MET094	559	TAGL	20250324_MET094_TAGLIATELLE007.nd2_ZP-2.tif_marker.tif	0.00266199186517726	6HR	2	0.00351068481421945	440	1.31881876129838	saponin 6HR	14.8135678814915	3.36577160124284	4.40123978585518	0.399246315808842
saponin	MET094	559	TAGL	20250324_MET094_TAGLIATELLE007.nd2_ZP-2.tif_marker.tif	0.00266199186517726	6HR	3	0.00316534946015214	68	1.18909058346854	saponin 6HR	2.28936958168504	3.36577160124284	0.680191603268525	0.249858622016316
saponin	MET094	560	TAGL	20250324_MET094_TAGLIATELLE007.nd2_ZP-3.tif_marker.tif	0.00253392359339428	6HR	1	0.00422038362001838	839	1.66555283317167	saponin 6HR	28.2467805740258	3.36577160124284	8.39236404621021	0.736001118614981
saponin	MET094	560	TAGL	20250324_MET094_TAGLIATELLE007.nd2_ZP-3.tif_marker.tif	0.00253392359339428	6HR	2	0.0035403474389265	60	1.39718002869379	saponin 6HR	2.02003198383974	3.36577160124284	0.600169061707522	0.48251792609452
saponin	MET094	560	TAGL	20250324_MET094_TAGLIATELLE007.nd2_ZP-3.tif_marker.tif	0.00253392359339428	6HR	3	0.00442985708495258	206	1.74822046588178	saponin 6HR	6.93544314451646	3.36577160124284	2.06058044519583	0.805887132766484
saponin	MET094	561	TAGL	20250324_MET094_TAGLIATELLE008.nd2_ZP-1.tif_marker.tif	0.00312942928738064	6HR	1	0.00541800523241018	290	1.73130776728465	saponin 6HR	9.7634879218921	3.36577160124284	2.90081713158636	0.791862209319049
saponin	MET094	561	TAGL	20250324_MET094_TAGLIATELLE008.nd2_ZP-1.tif_marker.tif	0.00312942928738064	6HR	2	0.0047773765542022	246	1.52659674192571	saponin 6HR	8.28213113374295	3.36577160124284	2.46069315300085	0.610319017434676
saponin	MET094	562	TAGL	20250324_MET094_TAGLIATELLE009.nd2_ZP-1.tif_marker.tif	0.00294211089776775	6HR	1	0.00385777747982906	72	1.31122775921059	saponin 6HR	2.42403838060769	3.36577160124284	0.720202874049027	0.390918302298284
saponin	MET094	563	TAGL	20250324_MET094_TAGLIATELLE009.nd2_ZP-2.tif_marker.tif	0.00293216803770771	6HR	1	0.00740517666685934	114	2.52549532347011	saponin 6HR	3.83806076929551	3.36577160124284	1.14032121724429	1.33656637029308
saponin	MET094	564	TAGL	20250324_MET094_TAGLIATELLE009.nd2_ZP-3.tif_marker.tif	0.00313185051043848	6HR	1	0.00564826834705417	270	1.80349232130603	saponin 6HR	9.09014392727885	3.36577160124284	2.70076077768386	0.850793280604111
saponin	MET094	565	TAGL	20250324_MET094_TAGLIATELLE010.nd2_ZP-1.tif_marker.tif	0.00286096691387508	6HR	1	0.00517086055565705	47	1.8073821583114	saponin 6HR	1.58235838734113	3.36577160124284	0.470132431670892	0.853901586229248
saponin	MET094	565	TAGL	20250324_MET094_TAGLIATELLE010.nd2_ZP-1.tif_marker.tif	0.00286096691387508	6HR	2	0.0048018709630371	181	1.67840842190416	saponin 6HR	6.09376315124989	3.36577160124284	1.81051000281769	0.74709382218945
saponin	MET094	566	TAGL	20250324_MET094_TAGLIATELLE010.nd2_ZP-2.tif_marker.tif	0.00314325773070964	6HR	1	0.00381167235820911	584	1.21265027712143	saponin 6HR	19.6616446427068	3.36577160124284	5.84164553395321	0.27816354369038
saponin	MET094	566	TAGL	20250324_MET094_TAGLIATELLE010.nd2_ZP-2.tif_marker.tif	0.00314325773070964	6HR	2	0.00335839027109997	76	1.06844253918108	saponin 6HR	2.55870717953034	3.36577160124284	0.760214144829529	0.0955093219728295
saponin	MET094	567	TAGL	20250324_MET094_TAGLIATELLE010.nd2_ZP-3.tif_marker.tif	0.00245573756687515	6HR	1	0.00457453689929368	414	1.86279550429105	saponin 6HR	13.9382206884942	3.36577160124284	4.1411665257819	0.897469305445222
saponin	MET094	568	TAGL	20250324_MET094_TAGLIATELLE010.nd2_ZP-4.tif_marker.tif	0.0027955671346211	6HR	1	0.00343345945481868	255	1.22817993254311	saponin 6HR	8.58513593131891	3.36577160124284	2.55071851225697	0.296521935929154
saponin	MET094	569	TAGL	20250324_MET094_TAGLIATELLE011.nd2_ZP-1.tif_marker.tif	0.00278905137336596	6HR	1	0.00504218155719992	503	1.8078482186991	saponin 6HR	16.9346014645232	3.36577160124284	5.03141730064807	0.85427355865905
saponin	MET094	570	TAGL	20250324_MET094_TAGLIATELLE011.nd2_ZP-2.tif_marker.tif	0.00260444166504334	6HR	1	0.00383760646476498	203	1.47348528334234	saponin 6HR	6.83444154532447	3.36577160124284	2.03057199211045	0.559232651398424
saponin	MET094	571	TAGL	20250324_MET094_TAGLIATELLE011.nd2_ZP-3.tif_marker.tif	0.00273188307040962	6HR	1	0.00577610503899416	108	2.1143309907946	saponin 6HR	3.63605757091154	3.36577160124284	1.08030431107354	1.08020124303994
saponin	MET094	572	TAGL	20250324_MET094_TAGLIATELLE012.nd2_ZP-1.tif_marker.tif	0.00218571238657591	6HR	1	0.00246100372559822	298	1.12595039526384	saponin 6HR	10.0328255197374	3.36577160124284	2.98083967314737	0.171143269617736
saponin	MET094	572	TAGL	20250324_MET094_TAGLIATELLE012.nd2_ZP-1.tif_marker.tif	0.00218571238657591	6HR	2	0.00231937132775784	112	1.06115120269383	saponin 6HR	3.77072636983419	3.36577160124284	1.12031558185404	0.0856302395086208
saponin	MET094	573	TAGL	20250324_MET094_TAGLIATELLE012.nd2_ZP-2.tif_marker.tif	0.00200150222853784	6HR	1	0.00315412014330688	95	1.57587640839704	saponin 6HR	3.19838397441293	3.36577160124284	0.950267681036913	0.656154392672154
saponin	MET094	573	TAGL	20250324_MET094_TAGLIATELLE012.nd2_ZP-2.tif_marker.tif	0.00200150222853784	6HR	2	0.00264131661204278	152	1.31966708524344	saponin 6HR	5.11741435906069	3.36577160124284	1.52042828965906	0.400174024246151
saponin	MET094	573	TAGL	20250324_MET094_TAGLIATELLE012.nd2_ZP-2.tif_marker.tif	0.00200150222853784	6HR	3	0.00277414311240346	173	1.38603048892434	saponin 6HR	5.8244255534046	3.36577160124284	1.73048746125669	0.470958993215498
saponin	MET094	574	TAGL	20250324_MET094_TAGLIATELLE012.nd2_ZP-3.tif_marker.tif	0.0025986272459164	6HR	1	0.00450985849810032	112	1.73547726215344	saponin 6HR	3.77072636983419	3.36577160124284	1.12031558185404	0.795332463412963
saponin	MET094	575	TAGL	20250324_MET094_TAGLIATELLE012.nd2_ZP-4.tif_marker.tif	0.00312816030267491	6HR	1	0.00644758030076522	83	2.06114127055825	saponin 6HR	2.79437757764498	3.36577160124284	0.830233868695407	1.04344339053902
saponin	MET094	576	TAGL	20250324_MET094_TAGLIATELLE012.nd2_ZP-5.tif_marker.tif	0.0028513715210365	6HR	1	0.00454886085417581	73	1.59532380141128	saponin 6HR	2.45770558033836	3.36577160124284	0.730205691744155	0.673849276202628
saponin	MET094	576	TAGL	20250324_MET094_TAGLIATELLE012.nd2_ZP-5.tif_marker.tif	0.0028513715210365	6HR	2	0.00433510834851717	227	1.52035899795384	saponin 6HR	7.64245433886037	3.36577160124284	2.27063961679346	0.604412023283906
saponin	MET094	576	TAGL	20250324_MET094_TAGLIATELLE012.nd2_ZP-5.tif_marker.tif	0.0028513715210365	6HR	3	0.0055810426523828	345	1.95731864866001	saponin 6HR	11.6151839070785	3.36577160124284	3.45097210481825	0.968878643761987
saponin	MET094	577	TAGL	20250324_MET094_TAGLIATELLE012.nd2_ZP-6.tif_marker.tif	0.0031056147283892	6HR	1	0.003083064758244	185	0.992738967284297	saponin 6HR	6.22843195017254	3.36577160124284	1.8505212735982	-0.0105136723108015
saponin	MET094	578	TAGL	20250324_MET094_TAGLIATELLE012.nd2_ZP-7.tif_marker.tif	0.00239517232913878	6HR	1	0.00313842631029812	99	1.31031336330885	saponin 6HR	3.33305277333558	3.36577160124284	0.990278951817414	0.389911875601395
saponin	MET094	578	TAGL	20250324_MET094_TAGLIATELLE012.nd2_ZP-7.tif_marker.tif	0.00239517232913878	6HR	2	0.003369534692141	383	1.40680261338547	saponin 6HR	12.8945374968437	3.36577160124284	3.83107917723302	0.49241992014037
saponin	MET094	579	TAGL	20250324_MET094_TAGLIATELLE012.nd2_ZP-8.tif_marker.tif	0.00287456175057925	6HR	1	0.00480856798445176	278	1.67280037852128	saponin 6HR	9.35948152512415	3.36577160124284	2.78078331924486	0.74226529349321
saponin	MET094	579	TAGL	20250324_MET094_TAGLIATELLE012.nd2_ZP-8.tif_marker.tif	0.00287456175057925	6HR	2	0.00419482796977478	87	1.45929304490658	saponin 6HR	2.92904637656763	3.36577160124284	0.870245139475909	0.545269624161461
saponin	MET094	580	TAGL	20250324_MET094_TAGLIATELLE013.nd2_ZP-1.tif_marker.tif	0.00228393736754118	6HR	1	0.00372159224680879	275	1.62946335556274	saponin 6HR	9.25847992593216	3.36577160124284	2.75077486615948	0.704396908171993
saponin	MET094	580	TAGL	20250324_MET094_TAGLIATELLE013.nd2_ZP-1.tif_marker.tif	0.00228393736754118	6HR	2	0.00411572489379482	308	1.80203054264386	saponin 6HR	10.369497517044	3.36577160124284	3.08086785009861	0.849623463619494
saponin	MET094	581	TAGL	20250324_MET094_TAGLIATELLE013.nd2_ZP-2.tif_marker.tif	0.00257122455680604	6HR	1	0.00517073377717711	228	2.01100046415244	saponin 6HR	7.67612153859103	3.36577160124284	2.28064243448859	1.00791341462703
saponin	MET094	582	TAGL	20250324_MET094_TAGLIATELLE013.nd2_ZP-3.tif_marker.tif	0.00275702737905578	6HR	1	0.00337437086907977	330	1.22391634363654	saponin 6HR	11.1101759111186	3.36577160124284	3.30092983939138	0.291504951212514
saponin	MET094	583	TAGL	20250324_MET094_TAGLIATELLE014.nd2_ZP-1.tif_marker.tif	0.00256511317338769	6HR	1	0.00355589130972331	283	1.38625123702714	saponin 6HR	9.52781752377746	3.36577160124284	2.83079740772048	0.471188747782566
saponin	MET094	583	TAGL	20250324_MET094_TAGLIATELLE014.nd2_ZP-1.tif_marker.tif	0.00256511317338769	6HR	2	0.00447164042494618	143	1.74325268426288	saponin 6HR	4.81440956148472	3.36577160124284	1.43040293040293	0.801781703090229
saponin	MET094	583	TAGL	20250324_MET094_TAGLIATELLE014.nd2_ZP-1.tif_marker.tif	0.00256511317338769	6HR	3	0.00345600952520423	96	1.34731268821171	saponin 6HR	3.23205117414359	3.36577160124284	0.960270498732037	0.4300847144828
saponin	MET094	583	TAGL	20250324_MET094_TAGLIATELLE014.nd2_ZP-1.tif_marker.tif	0.00256511317338769	6HR	4	0.00278010036634775	98	1.08381197180323	saponin 6HR	3.29938557360492	3.36577160124284	0.980276134122289	0.116114488355567
saponin	MET094	584	TAGL	20250324_MET094_TAGLIATELLE014.nd2_ZP-2.tif_marker.tif	0.00285909570197035	6HR	1	0.00435277231632166	448	1.5224297365499	saponin 6HR	15.0829054793368	3.36577160124284	4.48126232741619	0.606375646147915
saponin	MET094	585	TAGL	20250324_MET094_TAGLIATELLE014.nd2_ZP-3.tif_marker.tif	0.00332526801005523	6HR	1	0.00875137896633973	347	2.63178154057855	saponin 6HR	11.6825183065399	3.36577160124284	3.47097774020852	1.39603973853955
saponin	MET094	586	TAGL	20250324_MET094_TAGLIATELLE014.nd2_ZP-4.tif_marker.tif	0.00353405160006534	6HR	1	0.00452468156348914	200	1.28030998851445	saponin 6HR	6.73343994613248	3.36577160124284	2.00056353902508	0.356493157684545
saponin	MET094	587	TAGL	20250324_MET094_TAGLIATELLE015.nd2_ZP-1.tif_marker.tif	0.00348218856723757	6HR	1	0.00405829557272984	101	1.16544394261489	saponin 6HR	3.4003871727969	3.36577160124284	1.01028458720766	0.220879613084138
saponin	MET094	587	TAGL	20250324_MET094_TAGLIATELLE015.nd2_ZP-1.tif_marker.tif	0.00348218856723757	6HR	2	0.00464172012785949	41	1.33298930779667	saponin 6HR	1.38035518895716	3.36577160124284	0.410115525500141	0.414665208295914
saponin	MET094	588	TAGL	20250324_MET094_TAGLIATELLE015.nd2_ZP-2.tif_marker.tif	0.00320685902314365	6HR	1	0.007470515826832	81	2.3295429493214	saponin 6HR	2.72704317818365	3.36577160124284	0.810228233305155	1.22004692937395
saponin	MET094	589	TAGL	20250324_MET094_TAGLIATELLE015.nd2_ZP-3.tif_marker.tif	0.00294809887806575	6HR	1	0.00539793601822553	134	1.83098879701319	saponin 6HR	4.51140476390876	3.36577160124284	1.3403775711468	0.87262296396815
saponin	MET094	590	TAGL	20250324_MET094_TAGLIATELLE015.nd2_ZP-4.tif_marker.tif	0.00248471313351426	6HR	1	0.00364240814505098	441	1.46592703033663	saponin 6HR	14.8472350812221	3.36577160124284	4.41124260355029	0.551813292017748
saponin	MET094	590	TAGL	20250324_MET094_TAGLIATELLE015.nd2_ZP-4.tif_marker.tif	0.00248471313351426	6HR	2	0.00395281247597511	841	1.59085265122112	saponin 6HR	28.3141149734871	3.36577160124284	8.41236968160046	0.669800215809071
saponin	MET094	292	LING	20250324_MET094_LINGUINE007.nd2_ZP-4.tif_marker.tif	0.00279496122135346	4HR	1	0.0080203767786296	117	2.86958427807658	saponin 4HR	3.9390623684875	3.36577160124284	1.17032967032967	1.52084174616948
saponin	MET094	292	LING	20250324_MET094_LINGUINE007.nd2_ZP-4.tif_marker.tif	0.00279496122135346	4HR	2	0.00872532678102808	70	3.12180602520233	saponin 4HR	2.35670398114637	3.36577160124284	0.700197238658778	1.64238089760645
saponin	MET094	292	LING	20250324_MET094_LINGUINE007.nd2_ZP-4.tif_marker.tif	0.00279496122135346	4HR	3	0.00545128565378642	96	1.95039759841342	saponin 4HR	3.23205117414359	3.36577160124284	0.960270498732037	0.963768254635579
saponin	MET094	293	LING	20250324_MET094_LINGUINE007.nd2_ZP-5.tif_marker.tif	0.00319675000071877	4HR	1	0.00566414901581795	115	1.77184609823865	saponin 4HR	3.87172796902618	3.36577160124284	1.15032403493942	0.825253297487479
saponin	MET094	294	LING	20250324_MET094_LINGUINE008.nd2_ZP-1.tif_marker.tif	0.00231203239413059	4HR	1	0.00368910915268635	111	1.59561309004652	saponin 4HR	3.73705917010353	3.36577160124284	1.11031276415892	0.674110864127922
saponin	MET094	295	LING	20250324_MET094_LINGUINE008.nd2_ZP-2.tif_marker.tif	0.00293297931360073	4HR	1	0.00730840087571478	91	2.49180103038043	saponin 4HR	3.06371517549028	3.36577160124284	0.910256410256411	1.31718887416301
saponin	MET094	295	LING	20250324_MET094_LINGUINE008.nd2_ZP-2.tif_marker.tif	0.00293297931360073	4HR	2	0.00705999561174712	263	2.40710719608853	saponin 4HR	8.85447352916421	3.36577160124284	2.63074105381798	1.2673003910113
saponin	MET094	296	LING	20250324_MET094_LINGUINE008.nd2_ZP-3.tif_marker.tif	0.00278811609065404	4HR	1	0.00474121754614673	102	1.70050937335056	saponin 4HR	3.43405437252756	3.36577160124284	1.02028740490279	0.765966958323967
saponin	MET094	296	LING	20250324_MET094_LINGUINE008.nd2_ZP-3.tif_marker.tif	0.00278811609065404	4HR	2	0.00358641030374024	113	1.28632029195705	saponin 4HR	3.80439356956485	3.36577160124284	1.13031839954917	0.363249916448294
saponin	MET094	296	LING	20250324_MET094_LINGUINE008.nd2_ZP-3.tif_marker.tif	0.00278811609065404	4HR	3	0.00386178332999288	122	1.38508699223029	saponin 4HR	4.10739836714081	3.36577160124284	1.2203437588053	0.469976589500423
saponin	MET094	297	LING	20250324_MET094_LINGUINE008.nd2_ZP-4.tif_marker.tif	0.00257539878681711	4HR	1	0.00451282262599663	230	1.75228110267689	saponin 4HR	7.74345593805235	3.36577160124284	2.30064806987884	0.809234232077893
saponin	MET094	298	LING	20250324_MET094_LINGUINE009.nd2_ZP-1.tif_marker.tif	0.00231216973150476	4HR	1	0.00412329659143108	168	1.78330186372072	saponin 4HR	5.65608955475128	3.36577160124284	1.68047337278106	0.834550932033014
saponin	MET094	299	LING	20250324_MET094_LINGUINE010.nd2_ZP-1.tif_marker.tif	0.00309520085951439	4HR	1	0.00705882364418358	80	2.28057045877502	saponin 4HR	2.69337597845299	3.36577160124284	0.80022541561003	1.18939474329588
saponin	MET094	300	LING	20250324_MET094_LINGUINE010.nd2_ZP-2.tif_marker.tif	0.0029897444601536	4HR	1	0.00368291757069528	75	1.23185028679878	saponin 4HR	2.52503997979968	3.36577160124284	0.750211327134404	0.300826928421085
saponin	MET094	301	LING	20250324_MET094_LINGUINE010.nd2_ZP-3.tif_marker.tif	0.00290243605717311	4HR	1	0.00352558762662941	81	1.21469949972411	saponin 4HR	2.72704317818365	3.36577160124284	0.810228233305155	0.280599454672076
saponin	MET094	302	LING	20250324_MET094_LINGUINE010.nd2_ZP-4.tif_marker.tif	0.00415303626277091	4HR	1	0.00699411852682909	89	1.68409762985373	saponin 4HR	2.99638077602895	3.36577160124284	0.890250774866158	0.751975776185239
saponin	MET094	303	LING	20250324_MET094_LINGUINE010.nd2_ZP-5.tif_marker.tif	0.00259959203957101	4HR	2	0.00864334321243966	188	3.32488447451394	saponin 4HR	6.32943354936453	3.36577160124284	1.88052972668357	1.73330421401494
saponin	MET094	303	LING	20250324_MET094_LINGUINE010.nd2_ZP-5.tif_marker.tif	0.00259959203957101	4HR	1	0.00601551555500356	97	2.31402291722522	saponin 4HR	3.26571837387425	3.36577160124284	0.970273316427162	1.21040315243307
saponin	MET094	304	LING	20250324_MET094_LINGUINE011.nd2_ZP-1.tif_marker.tif	0.00342630530273274	4HR	1	0.00398853884285523	72	1.16409324051598	saponin 4HR	2.42403838060769	3.36577160124284	0.720202874049027	0.219206618592102
saponin	MET094	305	LING	20250324_MET094_LINGUINE011.nd2_ZP-2.tif_marker.tif	0.00292242933085326	4HR	1	0.00516427659569809	93	1.76711769936632	saponin 4HR	3.1310495749516	3.36577160124284	0.93026204564666	0.821398134194594
saponin	MET094	305	LING	20250324_MET094_LINGUINE011.nd2_ZP-2.tif_marker.tif	0.00292242933085326	4HR	2	0.00420548654634689	61	1.4390378928749	saponin 4HR	2.05369918357041	3.36577160124284	0.61017187940265	0.525104581753636
saponin	MET094	306	LING	20250324_MET094_LINGUINE011.nd2_ZP-3.tif_marker.tif	0.00262008045808074	4HR	1	0.00503577357971842	103	1.92199196180686	saponin 4HR	3.46772157225823	3.36577160124284	1.03029022259792	0.942602302456288
saponin	MET094	306	LING	20250324_MET094_LINGUINE011.nd2_ZP-3.tif_marker.tif	0.00262008045808074	4HR	2	0.00605801713034541	247	2.31214927452381	saponin 4HR	8.31579833347361	3.36577160124284	2.47069597069597	1.20923454258913
saponin	MET094	307	LING	20250324_MET094_LINGUINE011.nd2_ZP-4.tif_marker.tif	0.00356209578875021	4HR	1	0.00579094285154188	106	1.62571227585479	saponin 4HR	3.56872317145021	3.36577160124284	1.06029867568329	0.7010719468791
saponin	MET094	308	LING	20250324_MET094_LINGUINE011.nd2_ZP-5.tif_marker.tif	0.00263655458135764	4HR	1	0.005888287117058	72	2.23332646276033	saponin 4HR	2.42403838060769	3.36577160124284	0.720202874049027	1.15919415657007
saponin	MET094	309	LING	20250324_MET094_LINGUINE011.nd2_ZP-6.tif_marker.tif	0.00300804907534303	4HR	1	0.00413840742916555	76	1.37577789640736	saponin 4HR	2.55870717953034	3.36577160124284	0.760214144829529	0.460247582238434
saponin	MET094	310	LING	20250324_MET094_LINGUINE011.nd2_ZP-7.tif_marker.tif	0.00294409763963917	4HR	1	0.00562698880265303	68	1.91127791649691	saponin 4HR	2.28936958168504	3.36577160124284	0.680191603268525	0.934537574024284
saponin	MET094	311	LING	20250324_MET094_LINGUINE012.nd2_ZP-1.tif_marker.tif	0.00243665203515918	4HR	1	0.00496887617525371	85	2.03922271360716	saponin 4HR	2.8617119771063	3.36577160124284	0.850239504085657	1.02801934782638
saponin	MET094	312	LING	20250324_MET094_LINGUINE012.nd2_ZP-2.tif_marker.tif	0.00288553278439443	4HR	2	0.00540707202544283	122	1.87385568955772	saponin 4HR	4.10739836714081	3.36577160124284	1.2203437588053	0.906009851622461
saponin	MET094	312	LING	20250324_MET094_LINGUINE012.nd2_ZP-2.tif_marker.tif	0.00288553278439443	4HR	1	0.00600710584832406	74	2.08180128148664	saponin 4HR	2.49137278006902	3.36577160124284	0.74020850943928	1.05783236263524
saponin	MET094	313	MANI	20250324_MET094_MANICOTTI001.nd2_ZP-1.tif_marker.tif	0.00288258281376368	1HR	1	0.00620283660306622	173	2.15183292339394	saponin 1HR	5.8244255534046	3.36577160124284	1.73048746125669	1.10556606583672
saponin	MET094	314	MANI	20250324_MET094_MANICOTTI001.nd2_ZP-2.tif_marker.tif	0.0028086123067474	1HR	1	0.00426339308466137	137	1.51797137483839	saponin 1HR	4.61240636310075	3.36577160124284	1.37038602423218	0.602144585372563
saponin	MET094	315	MANI	20250324_MET094_MANICOTTI001.nd2_ZP-3.tif_marker.tif	0.00309737336489802	1HR	1	0.00631675075384833	63	2.03938951158906	saponin 1HR	2.12103358303173	3.36577160124284	0.630177514792899	1.02813734807164
saponin	MET094	316	MANI	20250324_MET094_MANICOTTI001.nd2_ZP-4.tif_marker.tif	0.00282035137394994	1HR	1	0.00294523603372515	187	1.04427982304925	saponin 1HR	6.29576634963387	3.36577160124284	1.87052690898845	0.0625083452731538
saponin	MET094	317	MANI	20250324_MET094_MANICOTTI001.nd2_ZP-5.tif_marker.tif	0.0038078643942392	1HR	1	0.00386281006225843	134	1.01442952330507	saponin 1HR	4.51140476390876	3.36577160124284	1.3403775711468	0.0206686384704859
saponin	MET094	318	MANI	20250324_MET094_MANICOTTI001.nd2_ZP-6.tif_marker.tif	0.00268261937285255	1HR	1	0.00445213762577623	96	1.65962330356321	saponin 1HR	3.23205117414359	3.36577160124284	0.960270498732037	0.730855820034324
saponin	MET094	318	MANI	20250324_MET094_MANICOTTI001.nd2_ZP-6.tif_marker.tif	0.00268261937285255	1HR	2	0.00754729184760329	85	2.81340391558341	saponin 1HR	2.8617119771063	3.36577160124284	0.850239504085657	1.49231669277937
saponin	MET094	319	MANI	20250324_MET094_MANICOTTI002.nd2_ZP-1.tif_marker.tif	0.00274860594298095	1HR	2	0.00756338862337026	102	2.75171806372779	saponin 1HR	3.43405437252756	3.36577160124284	1.02028740490279	1.46033266157402
saponin	MET094	319	MANI	20250324_MET094_MANICOTTI002.nd2_ZP-1.tif_marker.tif	0.00274860594298095	1HR	1	0.0057071054770583	66	2.07636365323025	saponin 1HR	2.22203518222372	3.36577160124284	0.660185967878276	1.05405913867005
saponin	MET094	320	MANI	20250324_MET094_MANICOTTI002.nd2_ZP-2.tif_marker.tif	0.0029706069264546	1HR	1	0.00545012469039015	69	1.83468389636284	saponin 1HR	2.32303678141571	3.36577160124284	0.690194420963653	0.87553151787291
saponin	MET094	321	MANI	20250324_MET094_MANICOTTI002.nd2_ZP-3.tif_marker.tif	0.00259176486141079	1HR	1	0.00415971232682801	89	1.60497288498762	saponin 1HR	2.99638077602895	3.36577160124284	0.890250774866158	0.682548924123693
saponin	MET094	322	MANI	20250324_MET094_MANICOTTI002.nd2_ZP-4.tif_marker.tif	0.00343367397256009	1HR	1	0.00357258004031234	62	1.04045406432361	saponin 1HR	2.08736638330107	3.36577160124284	0.620174697097774	0.0572132720070001
saponin	MET094	323	MANI	20250324_MET094_MANICOTTI003.nd2_ZP-1.tif_marker.tif	0.0027494151417802	1HR	1	0.00341341899900091	63	1.24150731082058	saponin 1HR	2.12103358303173	3.36577160124284	0.630177514792899	0.312092757087481
saponin	MET094	323	MANI	20250324_MET094_MANICOTTI003.nd2_ZP-1.tif_marker.tif	0.0027494151417802	1HR	2	0.00404079595849044	118	1.46969291653573	saponin 1HR	3.97272956821816	3.36577160124284	1.18033248802479	0.555514744128436
saponin	MET094	324	MANI	20250324_MET094_MANICOTTI003.nd2_ZP-2.tif_marker.tif	0.00232985607685487	1HR	1	0.00283458771403222	187	1.21663640178955	saponin 1HR	6.29576634963387	3.36577160124284	1.87052690898845	0.282898075437634
saponin	MET094	325	MANI	20250324_MET094_MANICOTTI003.nd2_ZP-3.tif_marker.tif	0.00198881044213771	1HR	1	0.00273211845081805	81	1.3737450251324	saponin 1HR	2.72704317818365	3.36577160124284	0.810228233305155	0.458114256621413
saponin	MET094	326	MANI	20250324_MET094_MANICOTTI003.nd2_ZP-4.tif_marker.tif	0.00284931665956192	1HR	2	0.0032409526805471	48	1.13744910368979	saponin 1HR	1.6160255870718	3.36577160124284	0.48013524936602	0.185801991907275
saponin	MET094	326	MANI	20250324_MET094_MANICOTTI003.nd2_ZP-4.tif_marker.tif	0.00284931665956192	1HR	3	0.003256847494049	160	1.14302756877494	saponin 1HR	5.38675195690598	3.36577160124284	1.60045083122006	0.192860200451112
saponin	MET094	326	MANI	20250324_MET094_MANICOTTI003.nd2_ZP-4.tif_marker.tif	0.00284931665956192	1HR	1	0.00488288709801613	101	1.71370461111433	saponin 1HR	3.4003871727969	3.36577160124284	1.01028458720766	0.777118455537726
saponin	MET094	327	MANI	20250324_MET094_MANICOTTI003.nd2_ZP-5.tif_marker.tif	0.00243402808493679	1HR	1	0.00324888670768001	95	1.33477782273181	saponin 1HR	3.19838397441293	3.36577160124284	0.950267681036913	0.416599621524513
saponin	MET094	327	MANI	20250324_MET094_MANICOTTI003.nd2_ZP-5.tif_marker.tif	0.00243402808493679	1HR	3	0.00312739355966873	281	1.28486338305745	saponin 1HR	9.46048312431613	3.36577160124284	2.81079177233023	0.361614968708189
saponin	MET094	327	MANI	20250324_MET094_MANICOTTI003.nd2_ZP-5.tif_marker.tif	0.00243402808493679	1HR	4	0.00287871399550172	230	1.18269547229833	saponin 1HR	7.74345593805235	3.36577160124284	2.30064806987884	0.242078647505074
saponin	MET094	327	MANI	20250324_MET094_MANICOTTI003.nd2_ZP-5.tif_marker.tif	0.00243402808493679	1HR	5	0.00357480737729929	40	1.46867959306728	saponin 1HR	1.3466879892265	3.36577160124284	0.400112707805017	0.554519692074331
saponin	MET094	327	MANI	20250324_MET094_MANICOTTI003.nd2_ZP-5.tif_marker.tif	0.00243402808493679	1HR	2	0.00377057531989331	86	1.54910920840555	saponin 1HR	2.89537917683697	3.36577160124284	0.860242321780784	0.631438854180018
saponin	MET094	328	MANI	20250324_MET094_MANICOTTI004.nd2_ZP-1.tif_marker.tif	0.00291072618749778	1HR	1	0.00357380489883728	43	1.22780525155116	saponin 1HR	1.44768958841848	3.36577160124284	0.430121160890391	0.296081745640795
saponin	MET094	328	MANI	20250324_MET094_MANICOTTI004.nd2_ZP-1.tif_marker.tif	0.00291072618749778	1HR	2	0.00523066174873134	163	1.79702981723193	saponin 1HR	5.48775355609797	3.36577160124284	1.63045928430544	0.84561434697571
saponin	MET094	329	MANI	20250324_MET094_MANICOTTI004.nd2_ZP-2.tif_marker.tif	0.00301927082016386	1HR	1	0.00268895903244874	86	0.890598820910941	saponin 1HR	2.89537917683697	3.36577160124284	0.860242321780784	-0.167152393130198
saponin	MET094	329	MANI	20250324_MET094_MANICOTTI004.nd2_ZP-2.tif_marker.tif	0.00301927082016386	1HR	2	0.00283604890627916	43	0.939315839883898	saponin 1HR	1.44768958841848	3.36577160124284	0.430121160890391	-0.0903177570094713
saponin	MET094	330	MANI	20250324_MET094_MANICOTTI004.nd2_ZP-3.tif_marker.tif	0.0031814185000394	1HR	2	0.00367419299779131	85	1.15489144158362	saponin 1HR	2.8617119771063	3.36577160124284	0.850239504085657	0.207757246403568
saponin	MET094	330	MANI	20250324_MET094_MANICOTTI004.nd2_ZP-3.tif_marker.tif	0.0031814185000394	1HR	3	0.00453649991380888	207	1.42593623371232	saponin 1HR	6.96911034424712	3.36577160124284	2.07058326289096	0.511909467501335
saponin	MET094	330	MANI	20250324_MET094_MANICOTTI004.nd2_ZP-3.tif_marker.tif	0.0031814185000394	1HR	4	0.00400018161221679	79	1.25735787736421	saponin 1HR	2.65970877872233	3.36577160124284	0.790222597914906	0.330395337438744
saponin	MET094	330	MANI	20250324_MET094_MANICOTTI004.nd2_ZP-3.tif_marker.tif	0.0031814185000394	1HR	1	0.00584838468622962	157	1.83829467457902	saponin 1HR	5.285750357714	3.36577160124284	1.57044237813469	0.8783680459951
saponin	MET094	331	MANI	20250324_MET094_MANICOTTI004.nd2_ZP-4.tif_marker.tif	0.00231373390454925	1HR	1	0.00477144998060822	66	2.06222935629142	saponin 1HR	2.22203518222372	3.36577160124284	0.660185967878276	1.04420479477347
saponin	MET094	331	MANI	20250324_MET094_MANICOTTI004.nd2_ZP-4.tif_marker.tif	0.00231373390454925	1HR	2	0.00381232795453715	88	1.64769507290418	saponin 1HR	2.96271357629829	3.36577160124284	0.880247957171034	0.720449278011068
saponin	MET094	332	MANI	20250324_MET094_MANICOTTI004.nd2_ZP-5.tif_marker.tif	0.00234242423530699	1HR	1	0.00693942604879482	89	2.96249754600296	saponin 1HR	2.99638077602895	3.36577160124284	0.890250774866158	1.56681395894901
saponin	MET094	333	MANI	20250324_MET094_MANICOTTI004.nd2_ZP-6.tif_marker.tif	0.00327430209668739	1HR	1	0.00510067496956749	143	1.55778997140424	saponin 1HR	4.81440956148472	3.36577160124284	1.43040293040293	0.639500735556796
saponin	MET094	334	MANI	20250324_MET094_MANICOTTI004.nd2_ZP-7.tif_marker.tif	0.00207250704739821	1HR	1	0.00348304362279606	111	1.68059434450108	saponin 1HR	3.73705917010353	3.36577160124284	1.11031276415892	0.748971534328937
saponin	MET094	335	MANI	20250324_MET094_MANICOTTI004.nd2_ZP-8.tif_marker.tif	0.00212882098470639	1HR	1	0.00529920408735052	120	2.48926712270332	saponin 1HR	4.04006396767949	3.36577160124284	1.20033812341505	1.31572105391128
saponin	MET094	336	MANI	20250324_MET094_MANICOTTI005.nd2_ZP-1.tif_marker.tif	0.00306818349073641	1HR	1	0.00314946213038638	80	1.02649080144501	saponin 1HR	2.69337597845299	3.36577160124284	0.80022541561003	0.03772069927396
saponin	MET094	337	MANI	20250324_MET094_MANICOTTI005.nd2_ZP-2.tif_marker.tif	0.00229764340528801	1HR	1	0.00349373236944889	183	1.52057206153404	saponin 1HR	6.16109755071122	3.36577160124284	1.83051563820795	0.604614188847701
saponin	MET094	338	MANI	20250324_MET094_MANICOTTI005.nd2_ZP-3.tif_marker.tif	0.00195400369203879	1HR	1	0.00209904593847147	123	1.07422823560857	saponin 1HR	4.14106556687148	3.36577160124284	1.23034657650042	0.103300547698153
saponin	MET094	338	MANI	20250324_MET094_MANICOTTI005.nd2_ZP-3.tif_marker.tif	0.00195400369203879	1HR	2	0.00209587153649944	68	1.07260367267404	saponin 1HR	2.28936958168504	3.36577160124284	0.680191603268525	0.101117098376773
saponin	MET094	339	MANI	20250324_MET094_MANICOTTI005.nd2_ZP-4.tif_marker.tif	0.00245910894049391	1HR	1	0.00517342503728213	99	2.10378033770357	saponin 1HR	3.33305277333558	3.36577160124284	0.990278951817414	1.07298407618453
saponin	MET094	339	MANI	20250324_MET094_MANICOTTI005.nd2_ZP-4.tif_marker.tif	0.00245910894049391	1HR	2	0.00225570437434162	116	0.917285256133697	saponin 1HR	3.90539516875684	3.36577160124284	1.16032685263455	-0.12455764393167
saponin	MET094	340	MANI	20250324_MET094_MANICOTTI005.nd2_ZP-5.tif_marker.tif	0.00285765408212565	1HR	1	0.00348280482566017	57	1.21876361713784	saponin 1HR	1.91903038464776	3.36577160124284	0.570160608622148	0.285418338056082
saponin	MET094	340	MANI	20250324_MET094_MANICOTTI005.nd2_ZP-5.tif_marker.tif	0.00285765408212565	1HR	2	0.00548712494723784	157	1.9201501614766	saponin 1HR	5.285750357714	3.36577160124284	1.57044237813469	0.9412191384186
saponin	MET094	341	MANI	20250324_MET094_MANICOTTI006.nd2_ZP-1.tif_marker.tif	0.00232228024897305	1HR	1	0.00310133928745818	134	1.33547158609718	saponin 1HR	4.51140476390876	3.36577160124284	1.3403775711468	0.417349281077648
saponin	MET094	341	MANI	20250324_MET094_MANICOTTI006.nd2_ZP-1.tif_marker.tif	0.00232228024897305	1HR	2	0.00242823420036862	67	1.04562496341362	saponin 1HR	2.25570238195438	3.36577160124284	0.670188785573401	0.0643654897837812
saponin	MET094	342	MANI	20250324_MET094_MANICOTTI006.nd2_ZP-2.tif_marker.tif	0.00337053175096388	1HR	1	0.00397745238363066	77	1.18006673056654	saponin 1HR	2.592374379261	3.36577160124284	0.770216962524653	0.238868443600146
saponin	MET094	343	MANI	20250324_MET094_MANICOTTI006.nd2_ZP-3.tif_marker.tif	0.00349529193744769	1HR	1	0.0039333475737326	57	1.12532733863849	saponin 1HR	1.91903038464776	3.36577160124284	0.570160608622148	0.170344718010354
saponin	MET094	344	MANI	20250324_MET094_MANICOTTI006.nd2_ZP-4.tif_marker.tif	0.00303560312728436	1HR	1	0.00492616266119065	61	1.62279535717753	saponin 1HR	2.05369918357041	3.36577160124284	0.61017187940265	0.698481080107813
saponin	MET094	345	MANI	20250324_MET094_MANICOTTI007.nd2_ZP-1.tif_marker.tif	0.00227266514655387	1HR	1	0.00497992159011708	142	2.19122539792909	saponin 1HR	4.78074236175406	3.36577160124284	1.4204001127078	1.13173789315939
saponin	MET094	346	MANI	20250324_MET094_MANICOTTI007.nd2_ZP-10.tif_marker.tif	0.00259659029362493	1HR	3	0.00269891757346775	87	1.03940832717971	saponin 1HR	2.92904637656763	3.36577160124284	0.870245139475909	0.0557625222604091
saponin	MET094	346	MANI	20250324_MET094_MANICOTTI007.nd2_ZP-10.tif_marker.tif	0.00259659029362493	1HR	4	0.00332417793494339	120	1.28020887357733	saponin 1HR	4.04006396767949	3.36577160124284	1.20033812341505	0.356379213576904
saponin	MET094	346	MANI	20250324_MET094_MANICOTTI007.nd2_ZP-10.tif_marker.tif	0.00259659029362493	1HR	2	0.00307316700927913	60	1.18353943509081	saponin 1HR	2.02003198383974	3.36577160124284	0.600169061707522	0.24310777693194
saponin	MET094	346	MANI	20250324_MET094_MANICOTTI007.nd2_ZP-10.tif_marker.tif	0.00259659029362493	1HR	1	0.00499005842857727	213	1.92177350459513	saponin 1HR	7.17111354263109	3.36577160124284	2.13060016906171	0.942438313711864
saponin	MET094	347	MANI	20250324_MET094_MANICOTTI007.nd2_ZP-11.tif_marker.tif	0.00279499035461614	1HR	1	0.00349509855433821	78	1.25048680349318	saponin 1HR	2.62604157899167	3.36577160124284	0.780219780219781	0.322489832700487
saponin	MET094	348	MANI	20250324_MET094_MANICOTTI007.nd2_ZP-2.tif_marker.tif	0.00307341783988376	1HR	1	0.00391297451741422	261	1.27316711272888	saponin 1HR	8.78713912970289	3.36577160124284	2.61073541842773	0.348421796208571
saponin	MET094	348	MANI	20250324_MET094_MANICOTTI007.nd2_ZP-2.tif_marker.tif	0.00307341783988376	1HR	2	0.00413788775639499	102	1.34634728239604	saponin 1HR	3.43405437252756	3.36577160124284	1.02028740490279	0.429050592687515
saponin	MET094	349	MANI	20250324_MET094_MANICOTTI007.nd2_ZP-3.tif_marker.tif	0.00252073724739911	1HR	1	0.00279321265654599	94	1.10809353867723	saponin 1HR	3.16471677468227	3.36577160124284	0.940264863341788	0.148079670276871
saponin	MET094	350	MANI	20250324_MET094_MANICOTTI007.nd2_ZP-4.tif_marker.tif	0.00296997103210152	1HR	1	0.00535433828541688	87	1.80282508736397	saponin 1HR	2.92904637656763	3.36577160124284	0.870245139475909	0.850259431249647
saponin	MET094	351	MANI	20250324_MET094_MANICOTTI007.nd2_ZP-5.tif_marker.tif	0.00253074585033574	1HR	1	0.00293474887778396	73	1.15963792942489	saponin 1HR	2.45770558033836	3.36577160124284	0.730205691744155	0.21367442693751
saponin	MET094	352	MANI	20250324_MET094_MANICOTTI007.nd2_ZP-6.tif_marker.tif	0.00231624941192819	1HR	2	0.00535096254731928	77	2.31018409319954	saponin 1HR	2.592374379261	3.36577160124284	0.770216962524653	1.20800782123597
saponin	MET094	352	MANI	20250324_MET094_MANICOTTI007.nd2_ZP-6.tif_marker.tif	0.00231624941192819	1HR	1	0.00416791622332711	187	1.79942462234992	saponin 1HR	6.29576634963387	3.36577160124284	1.87052690898845	0.847535669231448
saponin	MET094	353	MANI	20250324_MET094_MANICOTTI007.nd2_ZP-7.tif_marker.tif	0.00231800711050382	1HR	1	0.00241554940514492	66	1.04208023961579	saponin 1HR	2.22203518222372	3.36577160124284	0.660185967878276	0.0594663686326304
saponin	MET094	354	MANI	20250324_MET094_MANICOTTI007.nd2_ZP-8.tif_marker.tif	0.00383622856837495	1HR	1	0.00639013938295345	90	1.66573478849316	saponin 1HR	3.03004797575962	3.36577160124284	0.900253592561286	0.736158718960583
saponin	MET094	355	MANI	20250324_MET094_MANICOTTI007.nd2_ZP-9.tif_marker.tif	0.00261452159837945	1HR	1	0.00245986598055446	82	0.940847450669044	saponin 1HR	2.76071037791432	3.36577160124284	0.820231051000283	-0.0879672720444918
saponin	MET094	356	MANI	20250324_MET094_MANICOTTI008.nd2_ZP-1.tif_marker.tif	0.00229512480052168	1HR	2	0.00266313668085369	157	1.16034504104019	saponin 1HR	5.285750357714	3.36577160124284	1.57044237813469	0.214553869989744
saponin	MET094	356	MANI	20250324_MET094_MANICOTTI008.nd2_ZP-1.tif_marker.tif	0.00229512480052168	1HR	1	0.00257659483967083	63	1.12263822825023	saponin 1HR	2.12103358303173	3.36577160124284	0.630177514792899	0.166893092123163
saponin	MET094	357	MANI	20250324_MET094_MANICOTTI008.nd2_ZP-10.tif_marker.tif	0.00299333719289573	1HR	1	0.00505271802245119	77	1.68798825419439	saponin 1HR	2.592374379261	3.36577160124284	0.770216962524653	0.755304865138426
saponin	MET094	358	MANI	20250324_MET094_MANICOTTI008.nd2_ZP-2.tif_marker.tif	0.00263674359361665	1HR	1	0.0035540955086403	85	1.34791092969544	saponin 1HR	2.8617119771063	3.36577160124284	0.850239504085657	0.430725166006207
saponin	MET094	359	MANI	20250324_MET094_MANICOTTI008.nd2_ZP-3.tif_marker.tif	0.00247217378704727	1HR	2	0.00340368667490442	66	1.37679911207607	saponin 1HR	2.22203518222372	3.36577160124284	0.660185967878276	0.461318072069587
saponin	MET094	359	MANI	20250324_MET094_MANICOTTI008.nd2_ZP-3.tif_marker.tif	0.00247217378704727	1HR	1	0.00320273272388864	101	1.29551277530288	saponin 1HR	3.4003871727969	3.36577160124284	1.01028458720766	0.373523242283916
saponin	MET094	360	MANI	20250324_MET094_MANICOTTI008.nd2_ZP-4.tif_marker.tif	0.0024987694483226	1HR	1	0.00373934928183127	103	1.49647630930555	saponin 1HR	3.46772157225823	3.36577160124284	1.03029022259792	0.581569439732816
saponin	MET094	361	MANI	20250324_MET094_MANICOTTI008.nd2_ZP-5.tif_marker.tif	0.00269079487589015	1HR	1	0.00754125147729858	88	2.8026110592335	saponin 1HR	2.96271357629829	3.36577160124284	0.880247957171034	1.48677154392482
saponin	MET094	661	ZITI	20250324_MET094_ZITI001.nd2_ZP-1.tif_marker.tif	0.00241222634939813	8HR	1	0.00436655703312019	727	1.8101771561403	saponin 8HR	24.4760542041916	3.36577160124284	7.27204846435617	0.856130896080946
saponin	MET094	661	ZITI	20250324_MET094_ZITI001.nd2_ZP-1.tif_marker.tif	0.00241222634939813	8HR	2	0.00386960553697537	74	1.60416353048331	saponin 8HR	2.49137278006902	3.36577160124284	0.74020850943928	0.681821219468437
saponin	MET094	662	ZITI	20250324_MET094_ZITI001.nd2_ZP-2.tif_marker.tif	0.00229143836982212	8HR	1	0.00438681195231495	778	1.91443593250796	saponin 8HR	26.1930813904553	3.36577160124284	7.78219216680754	0.936919380533002
saponin	MET094	663	ZITI	20250324_MET094_ZITI001.nd2_ZP-3.tif_marker.tif	0.00231190625757687	8HR	1	0.00393536911510369	136	1.70221828943375	saponin 8HR	4.57873916337009	3.36577160124284	1.36038320653705	0.767416057523271
saponin	MET094	664	ZITI	20250324_MET094_ZITI001.nd2_ZP-4.tif_marker.tif	0.00323971646887763	8HR	1	0.00584855929280267	368	1.80526887120738	saponin 8HR	12.3895295008838	3.36577160124284	3.68103691180615	0.852213723688533
saponin	MET094	665	ZITI	20250324_MET094_ZITI001.nd2_ZP-5.tif_marker.tif	0.00265690333976305	8HR	1	0.00431457086024042	139	1.62390960772596	saponin 8HR	4.67974076256207	3.36577160124284	1.39039165962243	0.699471329496665
saponin	MET094	666	ZITI	20250324_MET094_ZITI001.nd2_ZP-6.tif_marker.tif	0.00344409695347528	8HR	1	0.00350964000309877	235	1.01903054719681	saponin 8HR	7.91179193670566	3.36577160124284	2.35066215835446	0.0271972994220808
saponin	MET094	667	ZITI	20250324_MET094_ZITI002.nd2_ZP-1.tif_marker.tif	0.00256945015473463	8HR	1	0.00538673089233352	670	2.09645276924621	saponin 8HR	22.5570238195438	3.36577160124284	6.70188785573401	1.06795032823256
saponin	MET094	667	ZITI	20250324_MET094_ZITI002.nd2_ZP-1.tif_marker.tif	0.00256945015473463	8HR	2	0.00573658923569479	57	2.23261355162862	saponin 8HR	1.91903038464776	3.36577160124284	0.570160608622148	1.15873355326607
saponin	MET094	668	ZITI	20250324_MET094_ZITI002.nd2_ZP-2.tif_marker.tif	0.00299987544966549	8HR	1	0.00310995362422152	37	1.03669424827898	saponin 8HR	1.24568639003451	3.36577160124284	0.37010425471964	0.0519904635504401
saponin	MET094	668	ZITI	20250324_MET094_ZITI002.nd2_ZP-2.tif_marker.tif	0.00299987544966549	8HR	2	0.00347676813835278	20	1.15897082951909	saponin 8HR	0.673343994613248	3.36577160124284	0.200056353902508	0.212844255181521
saponin	MET094	669	ZITI	20250324_MET094_ZITI002.nd2_ZP-3.tif_marker.tif	0.00249627065813357	8HR	1	0.0039668371132575	300	1.58910537218086	saponin 8HR	10.1001599191987	3.36577160124284	3.00084530853761	0.66821479169871
saponin	MET094	669	ZITI	20250324_MET094_ZITI002.nd2_ZP-3.tif_marker.tif	0.00249627065813357	8HR	2	0.00487277155030477	89	1.95202052086294	saponin 8HR	2.99638077602895	3.36577160124284	0.890250774866158	0.964968219494848
saponin	MET094	669	ZITI	20250324_MET094_ZITI002.nd2_ZP-3.tif_marker.tif	0.00249627065813357	8HR	3	0.00442713775018883	1155	1.77350069623418	saponin 8HR	38.8856156889151	3.36577160124284	11.5532544378698	0.826599896640963
saponin	MET094	669	ZITI	20250324_MET094_ZITI002.nd2_ZP-3.tif_marker.tif	0.00249627065813357	8HR	4	0.00299211772836643	147	1.19863513942979	saponin 8HR	4.94907836040737	3.36577160124284	1.47041420118343	0.261392573980092
saponin	MET094	670	ZITI	20250324_MET094_ZITI002.nd2_ZP-4.tif_marker.tif	0.00247014670563693	8HR	1	0.00713377027923978	43	2.88799457253302	saponin 8HR	1.44768958841848	3.36577160124284	0.430121160890391	1.53006803094148
saponin	MET094	670	ZITI	20250324_MET094_ZITI002.nd2_ZP-4.tif_marker.tif	0.00247014670563693	8HR	2	0.00557783927397748	515	2.25810040401598	saponin 8HR	17.3386078612911	3.36577160124284	5.15145111298956	1.17510963542692
saponin	MET094	671	ZITI	20250324_MET094_ZITI003.nd2_ZP-1.tif_marker.tif	0.00269817845065315	8HR	1	0.00296228478352229	30	1.09788319701583	saponin 8HR	1.01001599191987	3.36577160124284	0.300084530853761	0.134724575245124
saponin	MET094	671	ZITI	20250324_MET094_ZITI003.nd2_ZP-1.tif_marker.tif	0.00269817845065315	8HR	2	0.00288542235144772	52	1.06939641103028	saponin 8HR	1.75069438599444	3.36577160124284	0.520146520146519	0.0967967400710639
saponin	MET094	671	ZITI	20250324_MET094_ZITI003.nd2_ZP-1.tif_marker.tif	0.00269817845065315	8HR	3	0.00413825377581788	1307	1.53372130550377	saponin 8HR	44.0030300479758	3.36577160124284	13.0736827275289	0.617036352661016
saponin	MET094	671	ZITI	20250324_MET094_ZITI003.nd2_ZP-1.tif_marker.tif	0.00269817845065315	8HR	4	0.0027040706121061	71	1.00218375528554	saponin 8HR	2.39037118087703	3.36577160124284	0.710200056353902	0.00314705796800157
saponin	MET094	671	ZITI	20250324_MET094_ZITI003.nd2_ZP-1.tif_marker.tif	0.00269817845065315	8HR	5	0.0027401440821537	73	1.01555331949612	saponin 8HR	2.45770558033836	3.36577160124284	0.730205691744155	0.022265987298506
saponin	MET094	671	ZITI	20250324_MET094_ZITI003.nd2_ZP-1.tif_marker.tif	0.00269817845065315	8HR	6	0.00336946949193423	22	1.24879416004475	saponin 8HR	0.740678394074573	3.36577160124284	0.220061989292759	0.320535695716273
saponin	MET094	671	ZITI	20250324_MET094_ZITI003.nd2_ZP-1.tif_marker.tif	0.00269817845065315	8HR	7	0.00834334708633833	32	3.09221470667318	saponin 8HR	1.0773503913812	3.36577160124284	0.320090166244013	1.6286404956853
saponin	MET094	673	ZITI	20250324_MET094_ZITI004.nd2_ZP-1.tif_marker.tif	0.00249343389933557	8HR	1	0.00436569517958625	1115	1.75087664475469	saponin 8HR	37.5389276996886	3.36577160124284	11.1531417300648	0.8080774445541
saponin	MET094	673	ZITI	20250324_MET094_ZITI004.nd2_ZP-1.tif_marker.tif	0.00249343389933557	8HR	2	0.00440267170843903	361	1.76570620525061	saponin 8HR	12.1538591027691	3.36577160124284	3.61101718794026	0.820245313830878
saponin	MET094	673	ZITI	20250324_MET094_ZITI004.nd2_ZP-1.tif_marker.tif	0.00249343389933557	8HR	3	0.00339728430844843	39	1.36249222782834	saponin 8HR	1.31302078949583	3.36577160124284	0.390109890109889	0.446248000234157
saponin	MET094	673	ZITI	20250324_MET094_ZITI004.nd2_ZP-1.tif_marker.tif	0.00249343389933557	8HR	4	0.00363413286205735	221	1.45748113195451	saponin 8HR	7.44045114047639	3.36577160124284	2.21062271062271	0.543477206916781
saponin	MET094	673	ZITI	20250324_MET094_ZITI004.nd2_ZP-1.tif_marker.tif	0.00249343389933557	8HR	5	0.0026167929468487	236	1.049473558351	saponin 8HR	7.94545913643633	3.36577160124284	2.36066497604959	0.0696658181627552
saponin	MET094	674	ZITI	20250324_MET094_ZITI004.nd2_ZP-2.tif_marker.tif	0.00319134260493499	8HR	1	0.00409657364996346	467	1.28365210417354	saponin 8HR	15.7225822742193	3.36577160124284	4.67131586362354	0.36025425573824
saponin	MET094	675	ZITI	20250324_MET094_ZITI004.nd2_ZP-3.tif_marker.tif	0.00244025583342304	8HR	1	0.00514688058031569	861	2.10915614249181	saponin 8HR	28.9874589681003	3.36577160124284	8.61242603550295	1.07666590293629
saponin	MET094	675	ZITI	20250324_MET094_ZITI004.nd2_ZP-3.tif_marker.tif	0.00244025583342304	8HR	2	0.00387324843119593	126	1.58723047729089	saponin 8HR	4.24206716606346	3.36577160124284	1.2603550295858	0.666511633089368
saponin	MET094	676	ZITI	20250324_MET094_ZITI004.nd2_ZP-4.tif_marker.tif	0.00303980550430997	8HR	1	0.00327657735559772	282	1.07789046073903	saponin 8HR	9.4941503240468	3.36577160124284	2.82079459002536	0.108210573472421
saponin	MET094	677	ZITI	20250324_MET094_ZITI005.nd2_ZP-1.tif_marker.tif	0.0034623661533501	8HR	1	0.00583154050866142	400	1.68426453193547	saponin 8HR	13.466879892265	3.36577160124284	4.00112707805017	0.752118747038296
saponin	MET094	678	ZITI	20250324_MET094_ZITI005.nd2_ZP-2.tif_marker.tif	0.0025691977364012	8HR	2	0.00336188951873087	56	1.30853669653315	saponin 8HR	1.88536318491709	3.36577160124284	0.56015779092702	0.387954383815857
saponin	MET094	678	ZITI	20250324_MET094_ZITI005.nd2_ZP-2.tif_marker.tif	0.0025691977364012	8HR	3	0.00389240098606169	113	1.51502585064315	saponin 8HR	3.80439356956485	3.36577160124284	1.13031839954917	0.599342410382384
saponin	MET094	678	ZITI	20250324_MET094_ZITI005.nd2_ZP-2.tif_marker.tif	0.0025691977364012	8HR	4	0.00357145109051548	109	1.39010362647999	saponin 8HR	3.6697247706422	3.36577160124284	1.09030712876867	0.475192433910144
saponin	MET094	679	ZITI	20250324_MET094_ZITI005.nd2_ZP-3.tif_marker.tif	0.0031018558204552	8HR	1	0.00424698393781791	92	1.36917515953229	saponin 8HR	3.09738237522094	3.36577160124284	0.920259227951535	0.453307023384528
saponin	MET094	680	ZITI	20250324_MET094_ZITI005.nd2_ZP-4.tif_marker.tif	0.00275398099653725	8HR	1	0.00444646566705942	228	1.61455931346303	saponin 8HR	7.67612153859103	3.36577160124284	2.28064243448859	0.691140441674813
saponin	MET094	681	ZITI	20250324_MET094_ZITI005.nd2_ZP-5.tif_marker.tif	0.00266078241040137	8HR	2	0.00274738689186051	20	1.03254850194462	saponin 8HR	0.673343994613248	3.36577160124284	0.200056353902508	0.0462095510118068
saponin	MET094	681	ZITI	20250324_MET094_ZITI005.nd2_ZP-5.tif_marker.tif	0.00266078241040137	8HR	3	0.00332629138967772	87	1.25011777613787	saponin 8HR	2.92904637656763	3.36577160124284	0.870245139475909	0.322064020523976
saponin	MET094	682	ZITI	20250324_MET094_ZITI006.nd2_ZP-1.tif_marker.tif	0.00250101133088035	8HR	1	0.00502795455410908	929	2.01036856252037	saponin 8HR	31.2768285497854	3.36577160124284	9.29261763877149	1.00746001611902
saponin	MET094	683	ZITI	20250324_MET094_ZITI006.nd2_ZP-2.tif_marker.tif	0.00258788531451657	8HR	2	0.0036575875710696	20	1.4133499465964	saponin 8HR	0.673343994613248	3.36577160124284	0.200056353902508	0.499118722367818
saponin	MET094	683	ZITI	20250324_MET094_ZITI006.nd2_ZP-2.tif_marker.tif	0.00258788531451657	8HR	3	0.00372777907177806	50	1.44047305762251	saponin 8HR	1.68335998653312	3.36577160124284	0.500140884756269	0.526542676813022
saponin	MET094	683	ZITI	20250324_MET094_ZITI006.nd2_ZP-2.tif_marker.tif	0.00258788531451657	8HR	4	0.00327270368122818	107	1.26462469680174	saponin 8HR	3.60239037118088	3.36577160124284	1.07030149337842	0.338709299229549
saponin	MET094	683	ZITI	20250324_MET094_ZITI006.nd2_ZP-2.tif_marker.tif	0.00258788531451657	8HR	5	0.00306593310260386	27	1.18472526019825	saponin 8HR	0.909014392727885	3.36577160124284	0.270076077768386	0.244552534478038
saponin	MET094	684	ZITI	20250324_MET094_ZITI007.nd2_ZP-1.tif_marker.tif	0.00348933626439139	8HR	1	0.00614575282596643	126	1.76129566206723	saponin 8HR	4.24206716606346	3.36577160124284	1.2603550295858	0.816637109279559
saponin	MET094	685	ZITI	20250324_MET094_ZITI007.nd2_ZP-2.tif_marker.tif	0.00300296943985627	8HR	1	0.0039508659997955	300	1.31565308236523	saponin 8HR	10.1001599191987	3.36577160124284	3.00084530853761	0.395779122559397
saponin	MET094	686	ZITI	20250324_MET094_ZITI008.nd2_ZP-1.tif_marker.tif	0.00283431365710347	8HR	1	0.00466379545452625	1114	1.64547612535319	saponin 8HR	37.5052604999579	3.36577160124284	11.1431389123697	0.71850509417151
saponin	MET094	686	ZITI	20250324_MET094_ZITI008.nd2_ZP-1.tif_marker.tif	0.00283431365710347	8HR	2	0.00269716366290532	29	0.951610862173136	saponin 8HR	0.97634879218921	3.36577160124284	0.290081713158636	-0.0715563553711844
saponin	MET094	686	ZITI	20250324_MET094_ZITI008.nd2_ZP-1.tif_marker.tif	0.00283431365710347	8HR	3	0.00314284989920755	30	1.10885747995139	saponin 8HR	1.01001599191987	3.36577160124284	0.300084530853761	0.149073949647163
saponin	MET094	687	ZITI	20250324_MET094_ZITI008.nd2_ZP-2.tif_marker.tif	0.00290759105866577	8HR	1	0.0038168643583311	1013	1.3127239289567	saponin 8HR	34.104873327161	3.36577160124284	10.132854325162	0.392563543646822
saponin	MET094	688	ZITI	20250324_MET094_ZITI009.nd2_ZP-1.tif_marker.tif	0.00291504078208256	8HR	1	0.00432311863348377	244	1.48303881717746	saponin 8HR	8.21479673428163	3.36577160124284	2.4406875176106	0.568556359502944
saponin	MET094	689	ZITI	20250324_MET094_ZITI009.nd2_ZP-2.tif_marker.tif	0.00246481144488585	8HR	1	0.00292267914861441	225	1.18576175661573	saponin 8HR	7.57511993939904	3.36577160124284	2.25063398140321	0.24581417255164
saponin	MET094	690	ZITI	20250324_MET094_ZITI009.nd2_ZP-3.tif_marker.tif	0.00235022825683115	8HR	1	0.00319571149635262	420	1.35974515967289	saponin 8HR	14.1402238868782	3.36577160124284	4.20118343195266	0.443336290205987
saponin	MET094	691	ZITI	20250324_MET094_ZITI010.nd2_ZP-1.tif_marker.tif	0.00297443409515976	8HR	1	0.00457693402289967	395	1.53875792048902	saponin 8HR	13.2985438936116	3.36577160124284	3.95111298957451	0.621766282750884
saponin	MET094	691	ZITI	20250324_MET094_ZITI010.nd2_ZP-1.tif_marker.tif	0.00297443409515976	8HR	2	0.00392339977435768	25	1.3190407482022	saponin 8HR	0.84167999326656	3.36577160124284	0.250070442378135	0.399489133445556
saponin	MET094	692	ZITI	20250324_MET094_ZITI010.nd2_ZP-2.tif_marker.tif	0.00257737727628814	8HR	1	0.00448041220716689	420	1.73836102629858	saponin 8HR	14.1402238868782	3.36577160124284	4.20118343195266	0.797727735064381
saponin	MET094	693	ZITI	20250324_MET094_ZITI011.nd2_ZP-1.tif_marker.tif	0.00266855489079354	8HR	1	0.00719552403498004	179	2.69641222663414	saponin 8HR	6.02642875178857	3.36577160124284	1.79050436742744	1.4310410721349
saponin	MET094	694	ZITI	20250324_MET094_ZITI012.nd2_ZP-1.tif_marker.tif	0.002489618073203	8HR	1	0.00399181868482274	313	1.60338596822889	saponin 8HR	10.5378335156973	3.36577160124284	3.13088193857424	0.681121753891454
saponin	MET094	694	ZITI	20250324_MET094_ZITI012.nd2_ZP-1.tif_marker.tif	0.002489618073203	8HR	2	0.00491444551682269	132	1.97397567511231	saponin 8HR	4.44407036444744	3.36577160124284	1.32037193575655	0.981104211875839
saponin	MET094	695	ZITI	20250324_MET094_ZITI012.nd2_ZP-2.tif_marker.tif	0.00202183777184419	8HR	1	0.00225332481508602	67	1.11449338145003	saponin 8HR	2.25570238195438	3.36577160124284	0.670188785573401	0.156388049008996
saponin	MET094	695	ZITI	20250324_MET094_ZITI012.nd2_ZP-2.tif_marker.tif	0.00202183777184419	8HR	2	0.00272590526883755	436	1.34823144903024	saponin 8HR	14.6788990825688	3.36577160124284	4.36122851507467	0.431068183244949
saponin	MET094	696	ZITI	20250324_MET094_ZITI012.nd2_ZP-3.tif_marker.tif	0.00255495986352244	8HR	1	0.00400629418886663	181	1.56804584137117	saponin 8HR	6.09376315124989	3.36577160124284	1.81051000281769	0.648967736846058
saponin	MET094	697	ZITI	20250324_MET094_ZITI012.nd2_ZP-4.tif_marker.tif	0.00222831196519403	8HR	1	0.00296685651437763	425	1.33143678296378	saponin 8HR	14.3085598855315	3.36577160124284	4.25119752042828	0.412983930561452
saponin	MET094	698	ZITI	20250324_MET094_ZITI013.nd2_ZP-1.tif_marker.tif	0.00316520778084833	8HR	1	0.00500186326900038	69	1.58026379792981	saponin 8HR	2.32303678141571	3.36577160124284	0.690194420963653	0.660165411692073
saponin	MET094	698	ZITI	20250324_MET094_ZITI013.nd2_ZP-1.tif_marker.tif	0.00316520778084833	8HR	2	0.00421108855976184	76	1.3304303702404	saponin 8HR	2.55870717953034	3.36577160124284	0.760214144829529	0.411893007062475
saponin	MET094	698	ZITI	20250324_MET094_ZITI013.nd2_ZP-1.tif_marker.tif	0.00316520778084833	8HR	3	0.00396576039976888	77	1.25292261183118	saponin 8HR	2.592374379261	3.36577160124284	0.770216962524653	0.325297307736129
saponin	MET094	698	ZITI	20250324_MET094_ZITI013.nd2_ZP-1.tif_marker.tif	0.00316520778084833	8HR	4	0.00540990177172132	277	1.70917745256881	saponin 8HR	9.32581432539349	3.36577160124284	2.77078050154973	0.773302190256093
saponin	MET094	699	ZITI	20250324_MET094_ZITI013.nd2_ZP-2.tif_marker.tif	0.00242323699870557	8HR	1	0.00345404202017529	1245	1.42538349407026	saponin 8HR	41.9156636646747	3.36577160124284	12.4535080304311	0.511350123178969
saponin	MET094	699	ZITI	20250324_MET094_ZITI013.nd2_ZP-2.tif_marker.tif	0.00242323699870557	8HR	2	0.00265234498406893	28	1.09454625589067	saponin 8HR	0.942681592458547	3.36577160124284	0.280078895463511	0.130332924581883
saponin	MET094	700	ZITI	20250324_MET094_ZITI013.nd2_ZP-3.tif_marker.tif	0.0025645568408686	8HR	1	0.00352412820326194	1016	1.37416654101858	saponin 8HR	34.205874926353	3.36577160124284	10.1628627782474	0.458556861027544
saponin	MET094	700	ZITI	20250324_MET094_ZITI013.nd2_ZP-3.tif_marker.tif	0.0025645568408686	8HR	2	0.0023149412891437	31	0.902667179082543	saponin 8HR	1.04368319165053	3.36577160124284	0.310087348548886	-0.14773394283524
saponin	MET094	701	ZITI	20250324_MET094_ZITI013.nd2_ZP-4.tif_marker.tif	0.00409282210969577	8HR	1	0.00623810430885647	452	1.52415720538613	saponin 8HR	15.2175742782594	3.36577160124284	4.52127359819667	0.608011713680473
saponin	MET094	702	ZITI	20250324_MET094_ZITI014.nd2_ZP-1.tif_marker.tif	0.0031937639497475	8HR	1	0.00444119288295042	112	1.390582695788	saponin 8HR	3.77072636983419	3.36577160124284	1.12031558185404	0.475689542063776
saponin	MET094	703	ZITI	20250324_MET094_ZITI014.nd2_ZP-2.tif_marker.tif	0.00286318390653404	8HR	1	0.00440500231078741	22	1.53849785923105	saponin 8HR	0.740678394074573	3.36577160124284	0.220061989292759	0.621522436210362
saponin	MET094	703	ZITI	20250324_MET094_ZITI014.nd2_ZP-2.tif_marker.tif	0.00286318390653404	8HR	2	0.00382492819335312	30	1.33590028381491	saponin 8HR	1.01001599191987	3.36577160124284	0.300084530853761	0.41781232411833
saponin	MET094	703	ZITI	20250324_MET094_ZITI014.nd2_ZP-2.tif_marker.tif	0.00286318390653404	8HR	3	0.00465474815016774	184	1.62572447391353	saponin 8HR	6.19476475044188	3.36577160124284	1.84051845590307	0.701082771680692
saponin	MET094	703	ZITI	20250324_MET094_ZITI014.nd2_ZP-2.tif_marker.tif	0.00286318390653404	8HR	4	0.00413939124555327	40	1.445730131448	saponin 8HR	1.3466879892265	3.36577160124284	0.400112707805017	0.531798275416643
saponin	MET094	703	ZITI	20250324_MET094_ZITI014.nd2_ZP-2.tif_marker.tif	0.00286318390653404	8HR	5	0.00484119725241769	840	1.69084397316206	saponin 8HR	28.2804477737564	3.36577160124284	8.40236686390532	0.757743537612583
saponin	MET094	704	ZITI	20250324_MET094_ZITI015.nd2_ZP-1.tif_marker.tif	0.00292821053952971	8HR	1	0.00488887232495472	232	1.66957678041139	saponin 8HR	7.81079033751368	3.36577160124284	2.32065370526909	0.73948244151223
saponin	MET094	705	ZITI	20250324_MET094_ZITI015.nd2_ZP-2.tif_marker.tif	0.00362927151709488	8HR	1	0.00627343674077765	455	1.72856638342654	saponin 8HR	15.3185758774514	3.36577160124284	4.55128205128205	0.789576009559964
saponin	MET094	705	ZITI	20250324_MET094_ZITI015.nd2_ZP-2.tif_marker.tif	0.00362927151709488	8HR	2	0.00838760703548112	22	2.3110993476165	saponin 8HR	0.740678394074573	3.36577160124284	0.220061989292759	1.20857927851301
saponin	MET094	706	ZITI	20250324_MET094_ZITI016.nd2_ZP-1.tif_marker.tif	0.00309588712580661	8HR	1	0.00415071354209617	294	1.34071862875645	saponin 8HR	9.89815672081475	3.36577160124284	2.94082840236687	0.42300649638445
saponin	MET094	707	ZITI	20250324_MET094_ZITI016.nd2_ZP-2.tif_marker.tif	0.0028601235150565	8HR	1	0.00420986050943329	412	1.47191563136046	saponin 8HR	13.8708862890329	3.36577160124284	4.12116089039166	0.557694980018442
saponin	MET094	708	ZITI	20250324_MET094_ZITI017.nd2_ZP-1.tif_marker.tif	0.00250980892606734	8HR	1	0.00397273128642244	102	1.58288196569903	saponin 8HR	3.43405437252756	3.36577160124284	1.02028740490279	0.662553678817096
saponin	MET094	709	ZITI	20250324_MET094_ZITI017.nd2_ZP-2.tif_marker.tif	0.00293320893235347	8HR	1	0.00326550070093859	218	1.11328608914282	saponin 8HR	7.3394495412844	3.36577160124284	2.18061425753733	0.154824380057005
saponin	MET094	709	ZITI	20250324_MET094_ZITI017.nd2_ZP-2.tif_marker.tif	0.00293320893235347	8HR	2	0.00375431199621373	103	1.27993337085655	saponin 8HR	3.46772157225823	3.36577160124284	1.03029022259792	0.35606871019654
saponin	MET094	709	ZITI	20250324_MET094_ZITI017.nd2_ZP-2.tif_marker.tif	0.00293320893235347	8HR	3	0.00408084854227153	276	1.39125736910846	saponin 8HR	9.29214712566282	3.36577160124284	2.76077768385461	0.476389329147163
saponin	MET094	710	ZITI	20250324_MET094_ZITI017.nd2_ZP-3.tif_marker.tif	0.00342252588139517	8HR	1	0.00495742512725745	165	1.44846972646897	saponin 8HR	5.5550879555593	3.36577160124284	1.65046491969569	0.534529532085361
saponin	MET094	710	ZITI	20250324_MET094_ZITI017.nd2_ZP-3.tif_marker.tif	0.00342252588139517	8HR	2	0.0074665306632309	608	2.18158486509011	saponin 8HR	20.4696574362427	3.36577160124284	6.08171315863622	1.12537659659464
saponin	MET094	710	ZITI	20250324_MET094_ZITI017.nd2_ZP-3.tif_marker.tif	0.00342252588139517	8HR	3	0.0047577631482411	105	1.39013211678085	saponin 8HR	3.53505597171955	3.36577160124284	1.05029585798817	0.475222001773851
saponin	MET094	711	ZITI	20250324_MET094_ZITI017.nd2_ZP-4.tif_marker.tif	0.00334261711220633	8HR	1	0.00539811131665888	115	1.61493558354214	saponin 8HR	3.87172796902618	3.36577160124284	1.15032403493942	0.691476619929887
saponin	MET094	712	ZITI	20250324_MET094_ZITI017.nd2_ZP-5.tif_marker.tif	0.0033644561081434	8HR	1	0.00409214275090822	28	1.21628656144555	saponin 8HR	0.942681592458547	3.36577160124284	0.280078895463511	0.282483172918732
saponin	MET094	712	ZITI	20250324_MET094_ZITI017.nd2_ZP-5.tif_marker.tif	0.0033644561081434	8HR	2	0.00374939604662359	120	1.11441371981298	saponin 8HR	4.04006396767949	3.36577160124284	1.20033812341505	0.156284924523722
saponin	MET094	712	ZITI	20250324_MET094_ZITI017.nd2_ZP-5.tif_marker.tif	0.0033644561081434	8HR	3	0.00454765187392623	527	1.35167519734289	saponin 8HR	17.7426142580591	3.36577160124284	5.27148492533108	0.434748518869688
saponin	MET094	713	ZITI	20250324_MET094_ZITI017.nd2_ZP-6.tif_marker.tif	0.00330362341316054	8HR	1	0.0047169051969984	286	1.42779748388022	saponin 8HR	9.62881912296945	3.36577160124284	2.86080586080586	0.513791364716397
saponin	MET094	714	ZITI	20250324_MET094_ZITI018.nd2_ZP-1.tif_marker.tif	0.00355725200201124	8HR	1	0.00618270663924667	147	1.73805697087275	saponin 8HR	4.94907836040737	3.36577160124284	1.47041420118343	0.797475372283797
saponin	MET094	714	ZITI	20250324_MET094_ZITI018.nd2_ZP-1.tif_marker.tif	0.00355725200201124	8HR	2	0.00526595277989839	499	1.48034290989816	saponin 8HR	16.7999326656005	3.36577160124284	4.99140602986756	0.565931403629059
saponin	MET094	715	ZITI	20250324_MET094_ZITI018.nd2_ZP-2.tif_marker.tif	0.00313442219787681	8HR	1	0.00581038820747876	1036	1.85373502376757	saponin 8HR	34.8792189209662	3.36577160124284	10.3629191321499	0.890435037265996
saponin	MET094	715	ZITI	20250324_MET094_ZITI018.nd2_ZP-2.tif_marker.tif	0.00313442219787681	8HR	2	0.00840494678017091	22	2.68149797620251	saponin 8HR	0.740678394074573	3.36577160124284	0.220061989292759	1.42303916452179
saponin	MET094	715	ZITI	20250324_MET094_ZITI018.nd2_ZP-2.tif_marker.tif	0.00313442219787681	8HR	3	0.00449372716114032	139	1.43367002830195	saponin 8HR	4.67974076256207	3.36577160124284	1.39039165962243	0.51971301336229
saponin	MET094	716	ZITI	20250324_MET094_ZITI018.nd2_ZP-3.tif_marker.tif	0.00284790511525005	8HR	1	0.00384741872969017	377	1.3509645068889	saponin 8HR	12.6925342984597	3.36577160124284	3.77106227106226	0.433989772066993
saponin	MET094	717	ZITI	20250324_MET094_ZITI018.nd2_ZP-4.tif_marker.tif	0.00345087487190985	8HR	1	0.00473946553236783	461	1.37340984773082	saponin 8HR	15.5205790758354	3.36577160124284	4.61129895745281	0.457762213289417
saponin	MET094	718	ZITI	20250324_MET094_ZITI019.nd2_ZP-1.tif_marker.tif	0.00278482728085275	8HR	1	0.00552784243854106	277	1.98498573916884	saponin 8HR	9.32581432539349	3.36577160124284	2.77078050154973	0.989128642580173
saponin	MET094	718	ZITI	20250324_MET094_ZITI019.nd2_ZP-1.tif_marker.tif	0.00278482728085275	8HR	2	0.00923893254148425	640	3.31759624914876	saponin 8HR	21.5470078276239	3.36577160124284	6.40180332488024	1.73013832125646
saponin	MET094	719	ZITI	20250324_MET094_ZITI019.nd2_ZP-2.tif_marker.tif	0.00250375136836412	8HR	1	0.00425019270583124	811	1.6975298584093	saponin 8HR	27.3040989815672	3.36577160124284	8.11228515074669	0.763436950729318
saponin	MET094	720	ZITI	20250324_MET094_ZITI020.nd2_ZP-1.tif_marker.tif	0.00355639294526423	8HR	1	0.00513374542817473	75	1.44352592843008	saponin 8HR	2.52503997979968	3.36577160124284	0.750211327134404	0.529597021312408
saponin	MET094	720	ZITI	20250324_MET094_ZITI020.nd2_ZP-1.tif_marker.tif	0.00355639294526423	8HR	2	0.00760828107392982	46	2.1393252070363	saponin 8HR	1.54869118761047	3.36577160124284	0.460129613975768	1.0971558087845
saponin	MET094	720	ZITI	20250324_MET094_ZITI020.nd2_ZP-1.tif_marker.tif	0.00355639294526423	8HR	3	0.00530842457024395	258	1.49264286931869	saponin 8HR	8.6861375305109	3.36577160124284	2.58072696534235	0.577869026627734
saponin	MET094	721	ZITI	20250324_MET094_ZITI020.nd2_ZP-2.tif_marker.tif	0.00306376700506795	8HR	1	0.00862439926713705	50	2.81496577672876	saponin 8HR	1.68335998653312	3.36577160124284	0.500140884756269	1.4931173826807
saponin	MET094	721	ZITI	20250324_MET094_ZITI020.nd2_ZP-2.tif_marker.tif	0.00306376700506795	8HR	2	0.00421473266324028	400	1.37567010032697	saponin 8HR	13.466879892265	3.36577160124284	4.00112707805017	0.460134538582243
saponin	MET096	250	GAMM	20250324_MET096_GAMMA006.nd2_ZP-4.tif_marker.tif	0.00262670310037549	8HR	3	0.00633977916722576	155	2.41358803220641	saponin 8HR	5.21841595825267	4.04135885997682	1.29125280358859	1.27117944800127
saponin	MET096	251	GAMM	20250324_MET096_GAMMA007.nd2_ZP-1.tif_marker.tif	0.00335833364448475	8HR	1	0.0069648419464515	220	2.07389815419012	saponin 8HR	7.40678394074573	4.04135885997682	1.83274591477091	1.05234504745268
saponin	MET096	250	GAMM	20250324_MET096_GAMMA006.nd2_ZP-4.tif_marker.tif	0.00262670310037549	8HR	1	0.00882833945222582	253	3.36099631928854	saponin 8HR	8.51780153185759	4.04135885997682	2.10765780198654	1.74888896271522
saponin	MET096	245	GAMM	20250324_MET096_GAMMA005.nd2_ZP-4.tif_marker.tif	0.00306698938871284	8HR	2	0.00379486084829246	237	1.23732441405188	saponin 8HR	7.97912633616699	4.04135885997682	1.9743671900032	0.307223810081479
saponin	MET096	245	GAMM	20250324_MET096_GAMMA005.nd2_ZP-4.tif_marker.tif	0.00306698938871284	8HR	3	0.00409338944464003	73	1.3346604522678	saponin 8HR	2.45770558033836	4.04135885997682	0.608138417173984	0.416472756042686
saponin	MET096	245	GAMM	20250324_MET096_GAMMA005.nd2_ZP-4.tif_marker.tif	0.00306698938871284	8HR	4	0.00518179047381422	739	1.68953648580732	saponin 8HR	24.8800606009595	4.04135885997682	6.15636014098045	0.756627506065442
saponin	MET096	250	GAMM	20250324_MET096_GAMMA006.nd2_ZP-4.tif_marker.tif	0.00262670310037549	8HR	2	0.00704491871643491	151	2.68203845171075	saponin 8HR	5.08374715933002	4.04135885997682	1.25793015059276	1.42332992094662
saponin	MET096	246	GAMM	20250324_MET096_GAMMA005.nd2_ZP-5.tif_marker.tif	0.0020549168884788	8HR	2	0.00340276188217103	25	1.65591216912427	saponin 8HR	0.84167999326656	4.04135885997682	0.208266581223967	0.727626153193956
saponin	MET096	246	GAMM	20250324_MET096_GAMMA005.nd2_ZP-5.tif_marker.tif	0.0020549168884788	8HR	3	0.0066806281725216	508	3.25104543642497	saponin 8HR	17.1029374631765	4.04135885997682	4.231976930471	1.7009037191925
saponin	MET096	246	GAMM	20250324_MET096_GAMMA005.nd2_ZP-5.tif_marker.tif	0.0020549168884788	8HR	4	0.00674817950115003	434	3.28391845869032	saponin 8HR	14.6115646831075	4.04135885997682	3.61550785004807	1.71541830473338
saponin	MET096	246	GAMM	20250324_MET096_GAMMA005.nd2_ZP-5.tif_marker.tif	0.0020549168884788	8HR	1	0.00654877423160318	345	3.18688033969639	saponin 8HR	11.6151839070785	4.04135885997682	2.87407882089073	1.67214485012688
saponin	MET096	252	GAMM	20250324_MET096_GAMMA007.nd2_ZP-2.tif_marker.tif	0.00279514179093426	8HR	1	0.00457673194707425	454	1.63738811459168	saponin 8HR	15.2849086777207	4.04135885997682	3.78212111502723	0.711396328305946
saponin	MET096	252	GAMM	20250324_MET096_GAMMA007.nd2_ZP-2.tif_marker.tif	0.00279514179093426	8HR	2	0.00514044089600293	99	1.83906265960296	saponin 8HR	3.33305277333558	4.04135885997682	0.824735661646908	0.878970635355304
saponin	MET096	252	GAMM	20250324_MET096_GAMMA007.nd2_ZP-2.tif_marker.tif	0.00279514179093426	8HR	3	0.00404567239095165	338	1.44739433400958	saponin 8HR	11.3795135089639	4.04135885997682	2.81576417814803	0.533458029136958
saponin	MET096	251	GAMM	20250324_MET096_GAMMA007.nd2_ZP-1.tif_marker.tif	0.00335833364448475	8HR	2	0.00612665972414803	47	1.82431538159098	saponin 8HR	1.58235838734113	4.04135885997682	0.391541172701057	0.867355159396092
saponin	MET096	245	GAMM	20250324_MET096_GAMMA005.nd2_ZP-4.tif_marker.tif	0.00306698938871284	8HR	1	0.00374087289421131	253	1.21972149886742	saponin 8HR	8.51780153185759	4.04135885997682	2.10765780198654	0.286551772320686
saponin	MET096	248	GAMM	20250324_MET096_GAMMA006.nd2_ZP-2.tif_marker.tif	0.00291055002566808	8HR	2	0.00496482668694515	1695	1.70580359147256	saponin 8HR	57.0659035434728	4.04135885997682	14.1204742069849	0.770451542364885
saponin	MET096	249	GAMM	20250324_MET096_GAMMA006.nd2_ZP-3.tif_marker.tif	0.00331312538563077	8HR	1	0.00528018944246998	215	1.59371856717844	saponin 8HR	7.23844794209242	4.04135885997682	1.79109259852611	0.672396888059037
saponin	MET096	249	GAMM	20250324_MET096_GAMMA006.nd2_ZP-3.tif_marker.tif	0.00331312538563077	8HR	2	0.00586649136453429	595	1.7706819639177	saponin 8HR	20.0319838397441	4.04135885997682	4.9567446331304	0.824305109728483
saponin	MET096	249	GAMM	20250324_MET096_GAMMA006.nd2_ZP-3.tif_marker.tif	0.00331312538563077	8HR	3	0.00472294996251111	27	1.42552708176842	saponin 8HR	0.909014392727885	4.04135885997682	0.224927907721884	0.511495447456762
saponin	MET096	269	GAMM	20250324_MET096_GAMMA009.nd2_ZP-5.tif_marker.tif	0.00244274796601464	8HR	1	0.0045355805031601	326	1.85675336394197	saponin 8HR	10.9755071121959	4.04135885997682	2.71579621916051	0.892782192091352
saponin	MET096	269	GAMM	20250324_MET096_GAMMA009.nd2_ZP-5.tif_marker.tif	0.00244274796601464	8HR	2	0.00382248872972446	515	1.56483140418325	saponin 8HR	17.3386078612911	4.04135885997682	4.2902915732137	0.64600722875453
saponin	MET096	269	GAMM	20250324_MET096_GAMMA009.nd2_ZP-5.tif_marker.tif	0.00244274796601464	8HR	3	0.00523091019131243	130	2.14140396966401	saponin 8HR	4.37673596498611	4.04135885997682	1.08298622236463	1.09855698164366
saponin	MET096	269	GAMM	20250324_MET096_GAMMA009.nd2_ZP-5.tif_marker.tif	0.00244274796601464	8HR	4	0.00443962087552831	182	1.81746988936054	saponin 8HR	6.12743035098056	4.04135885997682	1.51618071131048	0.861931462725298
saponin	MET096	270	GAMM	20250324_MET096_GAMMA009.nd2_ZP-6.tif_marker.tif	0.00229428274841079	8HR	1	0.00257016823942228	328	1.12024912413371	saponin 8HR	11.0428415116573	4.04135885997682	2.73245754565845	0.16381959852037
saponin	MET096	271	GAMM	20250324_MET096_GAMMA009.nd2_ZP-7.tif_marker.tif	0.00202323888826414	8HR	1	0.00346471354365349	500	1.71245895072038	saponin 8HR	16.8335998653312	4.04135885997682	4.16533162447933	0.776069405707072
saponin	MET096	272	GAMM	20250324_MET096_GAMMA010.nd2_ZP-1.tif_marker.tif	0.0025822206398342	8HR	1	0.0057295056039028	89	2.21882883109116	saponin 8HR	2.99638077602895	4.04135885997682	0.74142902915732	1.14979837683604
saponin	MET096	272	GAMM	20250324_MET096_GAMMA010.nd2_ZP-1.tif_marker.tif	0.0025822206398342	8HR	2	0.00294353798519643	42	1.13992504737528	saponin 8HR	1.41402238868782	4.04135885997682	0.349887856456264	0.188938967078678
saponin	MET096	253	GAMM	20250324_MET096_GAMMA007.nd2_ZP-3.tif_marker.tif	0.0027203463724605	8HR	1	0.00503811956528429	462	1.85201399949941	saponin 8HR	15.554246275566	4.04135885997682	3.8487664210189	0.889095004069012
saponin	MET096	254	GAMM	20250324_MET096_GAMMA007.nd2_ZP-4.tif_marker.tif	0.00260921502163116	8HR	1	0.00236585811538578	215	0.906731754865782	saponin 8HR	7.23844794209242	4.04135885997682	1.79109259852611	-0.141252284115001
saponin	MET096	254	GAMM	20250324_MET096_GAMMA007.nd2_ZP-4.tif_marker.tif	0.00260921502163116	8HR	2	0.00481350542932242	309	1.84480979505983	saponin 8HR	10.4031647167747	4.04135885997682	2.57417494392823	0.883472078144997
saponin	MET096	254	GAMM	20250324_MET096_GAMMA007.nd2_ZP-4.tif_marker.tif	0.00260921502163116	8HR	3	0.00417433439171873	400	1.59984300148216	saponin 8HR	13.466879892265	4.04135885997682	3.33226529958348	0.677930335052362
saponin	MET096	255	GAMM	20250324_MET096_GAMMA007.nd2_ZP-5.tif_marker.tif	0.00219714132169398	8HR	1	0.00431659425795078	250	1.96464115226904	saponin 8HR	8.4167999326656	4.04135885997682	2.08266581223967	0.974265823873462
saponin	MET096	255	GAMM	20250324_MET096_GAMMA007.nd2_ZP-5.tif_marker.tif	0.00219714132169398	8HR	2	0.00757387347287408	277	3.44714898313172	saponin 8HR	9.32581432539349	4.04135885997682	2.30759371996155	1.78540365222434
saponin	MET096	256	GAMM	20250324_MET096_GAMMA007.nd2_ZP-6.tif_marker.tif	0.00247504957967507	8HR	1	0.00535007806416273	818	2.16160440101773	saponin 8HR	27.5397693796818	4.04135885997682	6.81448253764818	1.11210251710044
saponin	MET096	256	GAMM	20250324_MET096_GAMMA007.nd2_ZP-6.tif_marker.tif	0.00247504957967507	8HR	2	0.00351353110400615	27	1.41958008957033	saponin 8HR	0.909014392727885	4.04135885997682	0.224927907721884	0.505464245023199
saponin	MET096	257	GAMM	20250324_MET096_GAMMA007.nd2_ZP-7.tif_marker.tif	0.0029164059107697	8HR	1	0.00736839379575373	276	2.52653232135614	saponin 8HR	9.29214712566282	4.04135885997682	2.29926305671259	1.33715863614504
saponin	MET096	258	GAMM	20250324_MET096_GAMMA007.nd2_ZP-8.tif_marker.tif	0.00218551603287953	8HR	1	0.00958751561661619	258	4.38684295716841	saponin 8HR	8.6861375305109	4.04135885997682	2.14931111823134	2.13318306082041
saponin	MET096	258	GAMM	20250324_MET096_GAMMA007.nd2_ZP-8.tif_marker.tif	0.00218551603287953	8HR	2	0.00470566047778861	275	2.15311185413207	saponin 8HR	9.25847992593216	4.04135885997682	2.29093239346363	1.1064232694401
saponin	MET096	258	GAMM	20250324_MET096_GAMMA007.nd2_ZP-8.tif_marker.tif	0.00218551603287953	8HR	3	0.0039601354261062	91	1.81199102021161	saponin 8HR	3.06371517549028	4.04135885997682	0.758090355655239	0.857575805754855
saponin	MET096	259	GAMM	20250324_MET096_GAMMA007.nd2_ZP-9.tif_marker.tif	0.00219069886253024	8HR	1	0.00487913995262094	395	2.22720705071512	saponin 8HR	13.2985438936116	4.04135885997682	3.29061198333866	1.15523568347584
saponin	MET096	260	GAMM	20250324_MET096_GAMMA008.nd2_ZP-1.tif_marker.tif	0.00253698010182947	8HR	1	0.00454418304214028	132	1.79117803835488	saponin 8HR	4.44407036444744	4.04135885997682	1.09964754886254	0.840908744518678
saponin	MET096	260	GAMM	20250324_MET096_GAMMA008.nd2_ZP-1.tif_marker.tif	0.00253698010182947	8HR	2	0.00368098474961395	60	1.45093165963718	saponin 8HR	2.02003198383974	4.04135885997682	0.499839794937519	0.536979568595255
saponin	MET096	260	GAMM	20250324_MET096_GAMMA008.nd2_ZP-1.tif_marker.tif	0.00253698010182947	8HR	3	0.00521546816678658	186	2.0557781131297	saponin 8HR	6.26209914990321	4.04135885997682	1.54950336430631	1.03968455812988
saponin	MET096	260	GAMM	20250324_MET096_GAMMA008.nd2_ZP-1.tif_marker.tif	0.00253698010182947	8HR	4	0.00723098131083248	629	2.85023177975186	saponin 8HR	21.1766686305867	4.04135885997682	5.23998718359501	1.51107924345355
saponin	MET096	261	GAMM	20250324_MET096_GAMMA008.nd2_ZP-2.tif_marker.tif	0.00258255183916543	8HR	1	0.00431219966461261	30	1.6697437004812	saponin 8HR	1.01001599191987	4.04135885997682	0.249919897468759	0.739626671308992
saponin	MET096	261	GAMM	20250324_MET096_GAMMA008.nd2_ZP-2.tif_marker.tif	0.00258255183916543	8HR	2	0.00499183739500366	1378	1.9329088846545	saponin 8HR	46.3934012288528	4.04135885997682	11.479653957065	0.950773631985102
saponin	MET096	262	GAMM	20250324_MET096_GAMMA008.nd2_ZP-3.tif_marker.tif	0.00263589574845685	8HR	1	0.00575340674362505	404	2.18271407243375	saponin 8HR	13.6015486911876	4.04135885997682	3.3655879525793	1.12612315492829
saponin	MET096	263	GAMM	20250324_MET096_GAMMA008.nd2_ZP-4.tif_marker.tif	0.002600347042443	8HR	1	0.0052767118103369	215	2.02923368466214	saponin 8HR	7.23844794209242	4.04135885997682	1.79109259852611	1.02093501407946
saponin	MET096	264	GAMM	20250324_MET096_GAMMA008.nd2_ZP-5.tif_marker.tif	0.0026525384099483	8HR	1	0.00349157725353367	78	1.31631543597581	saponin 8HR	2.62604157899167	4.04135885997682	0.649791733418777	0.396505251525464
saponin	MET096	246	GAMM	20250324_MET096_GAMMA005.nd2_ZP-5.tif_marker.tif	0.0020549168884788	8HR	5	0.00517965951098167	49	2.52061751987256	saponin 8HR	1.64969278680246	4.04135885997682	0.408202499198975	1.33377721932839
saponin	MET096	246	GAMM	20250324_MET096_GAMMA005.nd2_ZP-5.tif_marker.tif	0.0020549168884788	8HR	6	0.00331320596991905	84	1.61233088719794	saponin 8HR	2.82804477737564	4.04135885997682	0.699775712912527	0.689147848290605
saponin	MET096	246	GAMM	20250324_MET096_GAMMA005.nd2_ZP-5.tif_marker.tif	0.0020549168884788	8HR	7	0.00749071889824452	376	3.64526611282546	saponin 8HR	12.6588670987291	4.04135885997682	3.13232938160847	1.86602413845887
saponin	MET096	247	GAMM	20250324_MET096_GAMMA006.nd2_ZP-1.tif_marker.tif	0.00309236999789525	8HR	1	0.00552534278482199	300	1.78676639230838	saponin 8HR	10.1001599191987	4.04135885997682	2.4991989746876	0.837351024032953
saponin	MET096	247	GAMM	20250324_MET096_GAMMA006.nd2_ZP-1.tif_marker.tif	0.00309236999789525	8HR	2	0.0115062114600162	319	3.72083918413632	saponin 8HR	10.7398367140813	4.04135885997682	2.65748157641781	1.89562803806844
saponin	MET096	248	GAMM	20250324_MET096_GAMMA006.nd2_ZP-2.tif_marker.tif	0.00291055002566808	8HR	1	0.00769604042172432	75	2.64418764627067	saponin 8HR	2.52503997979968	4.04135885997682	0.6247997436719	1.40282456214747
saponin	MET096	266	GAMM	20250324_MET096_GAMMA009.nd2_ZP-2.tif_marker.tif	0.00236020491537489	8HR	4	0.00367247442283281	410	1.55599812495496	saponin 8HR	13.8035518895716	4.04135885997682	3.41557193207306	0.637840321815229
saponin	MET096	267	GAMM	20250324_MET096_GAMMA009.nd2_ZP-3.tif_marker.tif	0.00291918996758919	8HR	1	0.0117551436725383	300	4.02685121662235	saponin 8HR	10.1001599191987	4.04135885997682	2.4991989746876	2.00965216883036
saponin	MET096	268	GAMM	20250324_MET096_GAMMA009.nd2_ZP-4.tif_marker.tif	0.00278589657543613	8HR	1	0.00442595322195801	310	1.58869976042278	saponin 8HR	10.4368319165053	4.04135885997682	2.58250560717718	0.667846503493066
saponin	MET096	268	GAMM	20250324_MET096_GAMMA009.nd2_ZP-4.tif_marker.tif	0.00278589657543613	8HR	2	0.00423400573090427	757	1.51980004147909	saponin 8HR	25.4860701961114	4.04135885997682	6.3063120794617	0.603881522258913
saponin	MET096	234	GAMM	20250324_MET096_GAMMA001.nd2_ZP-1.tif_marker.tif	0.00259029012658194	8HR	1	0.00558274847756901	1226	2.15525991481727	saponin 8HR	41.2759868697921	4.04135885997682	10.2133931432233	1.10786186244973
saponin	MET096	235	GAMM	20250324_MET096_GAMMA001.nd2_ZP-2.tif_marker.tif	0.00211970084279034	8HR	1	0.0060342066150544	580	2.84672558185667	saponin 8HR	19.5269758437842	4.04135885997682	4.83178468439603	1.50930342712446
saponin	MET096	236	GAMM	20250324_MET096_GAMMA001.nd2_ZP-3.tif_marker.tif	0.00204514691827087	8HR	1	0.00409044270216668	1489	2.00007278969721	saponin 8HR	50.1304603989563	4.04135885997682	12.4043575776995	1.00005250571213
saponin	MET096	237	GAMM	20250324_MET096_GAMMA001.nd2_ZP-4.tif_marker.tif	0.00228808827464051	8HR	1	0.00278398119315757	502	1.21672805372641	saponin 8HR	16.9009342647925	4.04135885997682	4.18199295097724	0.283006752783158
saponin	MET096	238	GAMM	20250324_MET096_GAMMA002.nd2_ZP-1.tif_marker.tif	0.00240799546422389	8HR	1	0.00443932309682513	29	1.84357618724002	saponin 8HR	0.97634879218921	4.04135885997682	0.241589234219801	0.882507038174157
saponin	MET096	238	GAMM	20250324_MET096_GAMMA002.nd2_ZP-1.tif_marker.tif	0.00240799546422389	8HR	2	0.00462326456673938	557	1.91996398474508	saponin 8HR	18.752630249979	4.04135885997682	4.64017942966999	0.941079248697995
saponin	MET096	238	GAMM	20250324_MET096_GAMMA002.nd2_ZP-1.tif_marker.tif	0.00240799546422389	8HR	3	0.00369529467335297	970	1.53459370179669	saponin 8HR	32.6571837387425	4.04135885997682	8.0807433514899	0.617856738987978
saponin	MET096	238	GAMM	20250324_MET096_GAMMA002.nd2_ZP-1.tif_marker.tif	0.00240799546422389	8HR	4	0.00609005100370662	592	2.52909571225853	saponin 8HR	19.9309822405521	4.04135885997682	4.93175264338352	1.33862163604736
saponin	MET096	239	GAMM	20250324_MET096_GAMMA003.nd2_ZP-1.tif_marker.tif	0.00247533616250892	8HR	1	0.00647154914614879	1496	2.61441223384764	saponin 8HR	50.366130797071	4.04135885997682	12.4626722204422	1.38648663954101
saponin	MET096	239	GAMM	20250324_MET096_GAMMA003.nd2_ZP-1.tif_marker.tif	0.00247533616250892	8HR	2	0.00322593676437642	51	1.3032317845293	saponin 8HR	1.71702718626378	4.04135885997682	0.424863825696891	0.382093695304805
saponin	MET096	239	GAMM	20250324_MET096_GAMMA003.nd2_ZP-1.tif_marker.tif	0.00247533616250892	8HR	3	0.00528555570053868	144	2.1352880390926	saponin 8HR	4.84807676121539	4.04135885997682	1.19961550785005	1.09443069492365
saponin	MET096	240	GAMM	20250324_MET096_GAMMA004.nd2_ZP-1.tif_marker.tif	0.00241043720445282	8HR	1	0.00485585320726847	727	2.01451139166712	saponin 8HR	24.4760542041916	4.04135885997682	6.05639218199296	1.0104299636673
saponin	MET096	240	GAMM	20250324_MET096_GAMMA004.nd2_ZP-1.tif_marker.tif	0.00241043720445282	8HR	2	0.00500374398012934	113	2.07586572713277	saponin 8HR	3.80439356956485	4.04135885997682	0.941364947132329	1.05371312911749
saponin	MET096	240	GAMM	20250324_MET096_GAMMA004.nd2_ZP-1.tif_marker.tif	0.00241043720445282	8HR	3	0.00577413619826528	924	2.39547256721671	saponin 8HR	31.1084925511321	4.04135885997682	7.69753284203782	1.26031029192281
saponin	MET096	240	GAMM	20250324_MET096_GAMMA004.nd2_ZP-1.tif_marker.tif	0.00241043720445282	8HR	4	0.00419918309684021	367	1.74208358926879	saponin 8HR	12.3558623011531	4.04135885997682	3.05735341236783	0.800813849499534
saponin	MET096	241	GAMM	20250324_MET096_GAMMA004.nd2_ZP-2.tif_marker.tif	0.00275434906420242	8HR	1	0.00455612073107282	41	1.65415516511236	saponin 8HR	1.38035518895716	4.04135885997682	0.341557193207306	0.726094570324536
saponin	MET096	241	GAMM	20250324_MET096_GAMMA004.nd2_ZP-2.tif_marker.tif	0.00275434906420242	8HR	2	0.00385580953055372	42	1.39989864780274	saponin 8HR	1.41402238868782	4.04135885997682	0.349887856456264	0.485322380309246
saponin	MET096	241	GAMM	20250324_MET096_GAMMA004.nd2_ZP-2.tif_marker.tif	0.00275434906420242	8HR	3	0.00346845763363569	298	1.25926582026743	saponin 8HR	10.0328255197374	4.04135885997682	2.48253764818968	0.332582855814839
saponin	MET096	241	GAMM	20250324_MET096_GAMMA004.nd2_ZP-2.tif_marker.tif	0.00275434906420242	8HR	4	0.0032308187574239	41	1.17298812972329	saponin 8HR	1.38035518895716	4.04135885997682	0.341557193207306	0.230188413813144
saponin	MET096	241	GAMM	20250324_MET096_GAMMA004.nd2_ZP-2.tif_marker.tif	0.00275434906420242	8HR	6	0.00379391669803091	134	1.37742770055527	saponin 8HR	4.51140476390876	4.04135885997682	1.11630887536046	0.461976595538524
saponin	MET096	242	GAMM	20250324_MET096_GAMMA005.nd2_ZP-1.tif_marker.tif	0.00256881648547029	8HR	1	0.00475675407177468	248	1.85172981358528	saponin 8HR	8.34946553320428	4.04135885997682	2.06600448574175	0.88887360991731
saponin	MET096	243	GAMM	20250324_MET096_GAMMA005.nd2_ZP-2.tif_marker.tif	0.00248045902442054	8HR	1	0.00901965887473236	929	3.63628618168342	saponin 8HR	31.2768285497854	4.04135885997682	7.73918615828261	1.86246574646495
saponin	MET096	244	GAMM	20250324_MET096_GAMMA005.nd2_ZP-3.tif_marker.tif	0.0024559692945514	8HR	2	0.00468031040944116	522	1.90568767281598	saponin 8HR	17.5742782594058	4.04135885997682	4.34860621595643	0.930311692279432
saponin	MET096	304	IOTA	20250324_MET096_IOTA005.nd2_ZP-2.tif_marker.tif	0.00243240242465165	2HR	1	0.00297245746478438	150	1.22202536663318	saponin 2HR	5.05007995959936	4.04135885997682	1.2495994873438	0.289274232731159
saponin	MET096	305	IOTA	20250324_MET096_IOTA005.nd2_ZP-3.tif_marker.tif	0.00286828997479658	2HR	1	0.00442089084894038	65	1.54129843488154	saponin 2HR	2.18836798249306	4.04135885997682	0.541493111182314	0.624146231637336
saponin	MET096	306	IOTA	20250324_MET096_IOTA005.nd2_ZP-4.tif_marker.tif	0.0026256702265495	2HR	1	0.00304320604089529	126	1.15902066075316	saponin 2HR	4.24206716606346	4.04135885997682	1.04966356936879	0.212906284118717
saponin	MET096	307	IOTA	20250324_MET096_IOTA005.nd2_ZP-5.tif_marker.tif	0.0050051574656287	2HR	1	0.00545323741497732	172	1.08952364684341	saponin 2HR	5.79075835367393	4.04135885997682	1.43287407882089	0.123697508811325
saponin	MET096	307	IOTA	20250324_MET096_IOTA005.nd2_ZP-5.tif_marker.tif	0.0050051574656287	2HR	2	0.00645950311959228	34	1.29056941044329	saponin 2HR	1.14468479084252	4.04135885997682	0.283242550464594	0.368007735704969
saponin	MET096	308	IOTA	20250324_MET096_IOTA006.nd2_ZP-1.tif_marker.tif	0.0031955274481147	2HR	1	0.00986864946542248	93	3.08826934697269	saponin 2HR	3.1310495749516	4.04135885997682	0.774751682153155	1.62679858440516
saponin	MET096	309	IOTA	20250324_MET096_IOTA006.nd2_ZP-2.tif_marker.tif	0.00292364079901513	2HR	1	0.00384721121869035	189	1.31589736331028	saponin 2HR	6.36310074909519	4.04135885997682	1.57449535405319	0.396046966871178
saponin	MET096	264	GAMM	20250324_MET096_GAMMA008.nd2_ZP-5.tif_marker.tif	0.0026525384099483	8HR	2	0.00485209210779173	551	1.82922595563331	saponin 8HR	18.550627051595	4.04135885997682	4.59019545017623	0.871233295391228
saponin	MET096	265	GAMM	20250324_MET096_GAMMA009.nd2_ZP-1.tif_marker.tif	0.00232401582383618	8HR	1	0.00651441776462663	322	2.80308666482033	saponin 8HR	10.8408383132733	4.04135885997682	2.68247356616469	1.48701634978377
saponin	MET096	265	GAMM	20250324_MET096_GAMMA009.nd2_ZP-1.tif_marker.tif	0.00232401582383618	8HR	2	0.00625818791207398	1358	2.69283360633224	saponin 8HR	45.7200572342395	4.04135885997682	11.3130406920859	1.42912508660311
saponin	MET096	266	GAMM	20250324_MET096_GAMMA009.nd2_ZP-2.tif_marker.tif	0.00236020491537489	8HR	1	0.00437712432704944	1426	1.85455266978553	saponin 8HR	48.0094268159246	4.04135885997682	11.8795257930151	0.89107124134287
saponin	MET096	266	GAMM	20250324_MET096_GAMMA009.nd2_ZP-2.tif_marker.tif	0.00236020491537489	8HR	2	0.00505464673457371	359	2.14161351060946	saponin 8HR	12.0865247033078	4.04135885997682	2.99070810637616	1.0986981455238
saponin	MET096	266	GAMM	20250324_MET096_GAMMA009.nd2_ZP-2.tif_marker.tif	0.00236020491537489	8HR	3	0.00664406889007382	210	2.81503900224633	saponin 8HR	7.0701119434391	4.04135885997682	1.74943928228132	1.49315491092276
saponin	MET096	315	IOTA	20250324_MET096_IOTA007.nd2_ZP-2.tif_marker.tif	0.00247931600316472	2HR	1	0.00245670252479613	84	0.990879146369511	saponin 2HR	2.82804477737564	4.04135885997682	0.699775712912527	-0.0132189865832076
saponin	MET096	316	IOTA	20250324_MET096_IOTA007.nd2_ZP-3.tif_marker.tif	0.00267978140376206	2HR	1	0.00501497302320786	96	1.87141123382956	saponin 2HR	3.23205117414359	4.04135885997682	0.799743671900032	0.904126618875854
saponin	MET096	317	IOTA	20250324_MET096_IOTA007.nd2_ZP-4.tif_marker.tif	0.00257241289577233	2HR	1	0.00427668776087971	88	1.66251995078562	saponin 2HR	2.96271357629829	4.04135885997682	0.733098365908362	0.733371653532187
saponin	MET096	318	IOTA	20250324_MET096_IOTA007.nd2_ZP-5.tif_marker.tif	0.00375517661655498	2HR	1	0.00461462973530784	162	1.22887155692328	saponin 2HR	5.45408635636731	4.04135885997682	1.3495674463313	0.29733413143589
saponin	MET096	319	IOTA	20250324_MET096_IOTA007.nd2_ZP-6.tif_marker.tif	0.00395362877568737	2HR	1	0.005918267595665	123	1.49692040690797	saponin 2HR	4.14106556687148	4.04135885997682	1.02467157962192	0.581997513572753
saponin	MET096	320	IOTA	20250324_MET096_IOTA009.nd2_ZP-1.tif_marker.tif	0.0043268798643582	2HR	1	0.00543951902958289	71	1.25714584183162	saponin 2HR	2.39037118087703	4.04135885997682	0.591477090676065	0.330152026912098
saponin	MET096	321	IOTA	20250324_MET096_IOTA009.nd2_ZP-2.tif_marker.tif	0.00406370267450097	2HR	1	0.00555780539954347	91	1.36767028612052	saponin 2HR	3.06371517549028	4.04135885997682	0.758090355655239	0.451720471516517
saponin	MET096	322	IOTA	20250324_MET096_IOTA009.nd2_ZP-3.tif_marker.tif	0.00355826542802053	2HR	1	0.00529300932385871	106	1.48752515261438	saponin 2HR	3.56872317145021	4.04135885997682	0.883050304389617	0.572914063207294
saponin	MET096	322	IOTA	20250324_MET096_IOTA009.nd2_ZP-3.tif_marker.tif	0.00355826542802053	2HR	2	0.00524410979229618	55	1.47378263324597	saponin 2HR	1.85169598518643	4.04135885997682	0.458186478692726	0.559523758447374
saponin	MET096	323	IOTA	20250324_MET096_IOTA009.nd2_ZP-4.tif_marker.tif	0.00372707795647561	2HR	1	0.00656238560063335	91	1.76073204726816	saponin 2HR	3.06371517549028	4.04135885997682	0.758090355655239	0.816175372831333
saponin	MET096	324	IOTA	20250324_MET096_IOTA009.nd2_ZP-5.tif_marker.tif	0.00322724938540045	2HR	1	0.00392749572888571	121	1.21697930957956	saponin 2HR	4.07373116741015	4.04135885997682	1.008010253124	0.283304640343582
saponin	MET096	324	IOTA	20250324_MET096_IOTA009.nd2_ZP-5.tif_marker.tif	0.00322724938540045	2HR	2	0.00371421319241189	73	1.15089128507217	saponin 2HR	2.45770558033836	4.04135885997682	0.608138417173984	0.202751560755281
saponin	MET096	325	IOTA	20250324_MET096_IOTA009.nd2_ZP-6.tif_marker.tif	0.0033054332178664	2HR	1	0.00433959058244471	81	1.31286590785998	saponin 2HR	2.72704317818365	4.04135885997682	0.674783723165651	0.392719571261647
saponin	MET096	326	IOTA	20250324_MET096_IOTA010.nd2_ZP-1.tif_marker.tif	0.00400084142526869	2HR	1	0.00639853325336561	122	1.59929689113732	saponin 2HR	4.10739836714081	4.04135885997682	1.01634091637296	0.677437783478891
saponin	MET096	327	IOTA	20250324_MET096_IOTA011.nd2_ZP-1.tif_marker.tif	0.00426643844542465	2HR	1	0.00471731250735451	161	1.10567926098017	saponin 2HR	5.42041915663665	4.04135885997682	1.34123678308235	0.144932944612635
saponin	MET096	328	IOTA	20250324_MET096_IOTA011.nd2_ZP-10.tif_marker.tif	0.00255425789170328	2HR	1	0.00476367600397983	48	1.86499414152861	saponin 2HR	1.6160255870718	4.04135885997682	0.399871835950017	0.899171098576547
saponin	MET096	328	IOTA	20250324_MET096_IOTA011.nd2_ZP-10.tif_marker.tif	0.00255425789170328	2HR	2	0.00398180166406459	95	1.55888787776608	saponin 2HR	3.19838397441293	4.04135885997682	0.791413008651074	0.640517166645127
saponin	MET096	329	IOTA	20250324_MET096_IOTA011.nd2_ZP-2.tif_marker.tif	0.00424973041112532	2HR	1	0.00473016185430497	113	1.11304986356827	saponin 2HR	3.80439356956485	4.04135885997682	0.941364947132329	0.154518225484243
saponin	MET096	330	IOTA	20250324_MET096_IOTA011.nd2_ZP-3.tif_marker.tif	0.0033669461419572	2HR	1	0.00336527368513706	81	0.999503271882107	saponin 2HR	2.72704317818365	4.04135885997682	0.674783723165651	-0.000716805235754511
saponin	MET096	331	IOTA	20250324_MET096_IOTA011.nd2_ZP-4.tif_marker.tif	0.0025939258572382	2HR	1	0.00318173046210123	136	1.22660809800049	saponin 2HR	4.57873916337009	4.04135885997682	1.13297020185838	0.294674380717512
saponin	MET096	331	IOTA	20250324_MET096_IOTA011.nd2_ZP-4.tif_marker.tif	0.0025939258572382	2HR	2	0.00411110752195652	140	1.58489785299172	saponin 2HR	4.71340796229274	4.04135885997682	1.16629285485421	0.664389861354523
saponin	MET096	332	IOTA	20250324_MET096_IOTA011.nd2_ZP-5.tif_marker.tif	0.00272310568339089	2HR	1	0.00573307371540171	106	2.10534381767464	saponin 2HR	3.56872317145021	4.04135885997682	0.883050304389617	1.07405585493055
saponin	MET096	333	IOTA	20250324_MET096_IOTA011.nd2_ZP-6.tif_marker.tif	0.00308210384250312	2HR	1	0.00417483700727372	97	1.35454132002351	saponin 2HR	3.26571837387425	4.04135885997682	0.80807433514899	0.437804403347066
saponin	MET096	333	IOTA	20250324_MET096_IOTA011.nd2_ZP-6.tif_marker.tif	0.00308210384250312	2HR	2	0.00800802370587599	103	2.59823293279188	saponin 2HR	3.46772157225823	4.04135885997682	0.858058314642743	1.37753077486574
saponin	MET096	334	IOTA	20250324_MET096_IOTA011.nd2_ZP-7.tif_marker.tif	0.00291259571888587	2HR	1	0.00605306335880111	144	2.07823671495217	saponin 2HR	4.84807676121539	4.04135885997682	1.19961550785005	1.05535998919771
saponin	MET096	335	IOTA	20250324_MET096_IOTA011.nd2_ZP-8.tif_marker.tif	0.00288315410122836	2HR	1	0.00303048834041159	131	1.05110175662149	saponin 2HR	4.41040316471677	4.04135885997682	1.09131688561358	0.0719023426273729
saponin	MET096	335	IOTA	20250324_MET096_IOTA011.nd2_ZP-8.tif_marker.tif	0.00288315410122836	2HR	2	0.00345590539429144	116	1.19865441559959	saponin 2HR	3.90539516875684	4.04135885997682	0.966356936879206	0.261415774877556
saponin	MET096	335	IOTA	20250324_MET096_IOTA011.nd2_ZP-8.tif_marker.tif	0.00288315410122836	2HR	3	0.00474208025132409	180	1.64475435055786	saponin 2HR	6.06009595151923	4.04135885997682	1.49951938481256	0.717872128826263
saponin	MET096	336	IOTA	20250324_MET096_IOTA011.nd2_ZP-9.tif_marker.tif	0.00308861845382071	2HR	1	0.00483179661802881	112	1.56438766726001	saponin 2HR	3.77072636983419	4.04135885997682	0.933034283883371	0.645598067843585
saponin	MET096	336	IOTA	20250324_MET096_IOTA011.nd2_ZP-9.tif_marker.tif	0.00308861845382071	2HR	2	0.00454882350459229	112	1.47276964526494	saponin 2HR	3.77072636983419	4.04135885997682	0.933034283883371	0.55853179722887
saponin	MET096	337	IOTA	20250324_MET096_IOTA012.nd2_ZP-1.tif_marker.tif	0.00226469671566377	2HR	1	0.00328672625339375	91	1.4512875965515	saponin 2HR	3.06371517549028	4.04135885997682	0.758090355655239	0.537333441530691
saponin	MET096	337	IOTA	20250324_MET096_IOTA012.nd2_ZP-1.tif_marker.tif	0.00226469671566377	2HR	2	0.0028005259522757	77	1.23660088033239	saponin 2HR	2.592374379261	4.04135885997682	0.641461070169816	0.306379937761522
saponin	MET096	337	IOTA	20250324_MET096_IOTA012.nd2_ZP-1.tif_marker.tif	0.00226469671566377	2HR	3	0.00334649427968543	80	1.4776787799176	saponin 2HR	2.69337597845299	4.04135885997682	0.666453059916693	0.563332688302722
saponin	MET096	338	IOTA	20250324_MET096_IOTA012.nd2_ZP-2.tif_marker.tif	0.00265125136406248	2HR	1	0.00328586375924234	174	1.2393633450913	saponin 2HR	5.85809275313526	4.04135885997682	1.44953540531881	0.30959920548848
saponin	MET096	310	IOTA	20250324_MET096_IOTA006.nd2_ZP-3.tif_marker.tif	0.00198989693808093	2HR	1	0.00448236034868957	169	2.25255904610436	saponin 2HR	5.68975675448195	4.04135885997682	1.40788208907402	1.17156492375489
saponin	MET096	311	IOTA	20250324_MET096_IOTA006.nd2_ZP-4.tif_marker.tif	0.00304333942295266	2HR	1	0.00552871490740595	74	1.81666062802879	saponin 2HR	2.49137278006902	4.04135885997682	0.616469080422942	0.861288933612042
saponin	MET096	312	IOTA	20250324_MET096_IOTA006.nd2_ZP-5.tif_marker.tif	0.00349559657551319	2HR	1	0.00798700811075313	70	2.28487696970024	saponin 2HR	2.35670398114637	4.04135885997682	0.583146427427107	1.1921164847661
saponin	MET096	313	IOTA	20250324_MET096_IOTA006.nd2_ZP-6.tif_marker.tif	0.0046199039567875	2HR	1	0.00721963030071213	65	1.5627230280632	saponin 2HR	2.18836798249306	4.04135885997682	0.541493111182314	0.644062102426983
saponin	MET096	314	IOTA	20250324_MET096_IOTA007.nd2_ZP-1.tif_marker.tif	0.00391471865927478	2HR	1	0.00520421113090023	69	1.32939594996702	saponin 2HR	2.32303678141571	4.04135885997682	0.574815764178149	0.410770863813872
saponin	MET096	314	IOTA	20250324_MET096_IOTA007.nd2_ZP-1.tif_marker.tif	0.00391471865927478	2HR	2	0.00428677546134328	136	1.09504049574215	saponin 2HR	4.57873916337009	4.04135885997682	1.13297020185838	0.13098422318361
saponin	MET096	343	IOTA	20250324_MET096_IOTA014.nd2_ZP-2.tif_marker.tif	0.00447591501302993	2HR	1	0.00510261702584103	100	1.1400165130452	saponin 2HR	3.36671997306624	4.04135885997682	0.833066324895867	0.189054721860087
saponin	MET096	344	IOTA	20250324_MET096_IOTA014.nd2_ZP-3.tif_marker.tif	0.00360359099287501	2HR	1	0.00414382636128464	198	1.14991583936073	saponin 2HR	6.66610554667116	4.04135885997682	1.64947132329382	0.201528276317467
saponin	MET096	345	IOTA	20250324_MET096_IOTA014.nd2_ZP-4.tif_marker.tif	0.00398823438166674	2HR	1	0.00789583869622786	119	1.97978301689683	saponin 2HR	4.00639676794883	4.04135885997682	0.991348926626082	0.98534232040549
saponin	MET096	345	IOTA	20250324_MET096_IOTA014.nd2_ZP-4.tif_marker.tif	0.00398823438166674	2HR	2	0.00414615022376753	156	1.03959542669476	saponin 2HR	5.25208315798333	4.04135885997682	1.29958346683755	0.056022192347816
saponin	MET096	345	IOTA	20250324_MET096_IOTA014.nd2_ZP-4.tif_marker.tif	0.00398823438166674	2HR	3	0.00433516852443286	114	1.08698940673119	saponin 2HR	3.83806076929551	4.04135885997682	0.949695610381287	0.120337880631231
saponin	MET096	345	IOTA	20250324_MET096_IOTA014.nd2_ZP-4.tif_marker.tif	0.00398823438166674	2HR	4	0.008267483496595	21	2.07296831264463	saponin 2HR	0.70701119434391	4.04135885997682	0.174943928228132	1.05169806360611
saponin	MET096	346	IOTA	20250324_MET096_IOTA014.nd2_ZP-5.tif_marker.tif	0.0026953118924775	2HR	1	0.00483693051535417	85	1.79457172613449	saponin 2HR	2.8617119771063	4.04135885997682	0.708106376161486	0.843639586497852
saponin	MET096	346	IOTA	20250324_MET096_IOTA014.nd2_ZP-5.tif_marker.tif	0.0026953118924775	2HR	2	0.00502927832349087	64	1.86593556668799	saponin 2HR	2.15470078276239	4.04135885997682	0.533162447933354	0.89989916881311
saponin	MET096	347	IOTA	20250324_MET096_IOTA014.nd2_ZP-6.tif_marker.tif	0.0035028344914141	2HR	1	0.00532166181816434	49	1.51924443795687	saponin 2HR	1.64969278680246	4.04135885997682	0.408202499198975	0.60335401010135
saponin	MET096	347	IOTA	20250324_MET096_IOTA014.nd2_ZP-6.tif_marker.tif	0.0035028344914141	2HR	2	0.00848006527771109	112	2.42091520410023	saponin 2HR	3.77072636983419	4.04135885997682	0.933034283883371	1.27555254783477
saponin	MET096	347	IOTA	20250324_MET096_IOTA014.nd2_ZP-6.tif_marker.tif	0.0035028344914141	2HR	3	0.00678706537526582	62	1.93759236752458	saponin 2HR	2.08736638330107	4.04135885997682	0.516501121435437	0.954265087157614
saponin	MET096	347	IOTA	20250324_MET096_IOTA014.nd2_ZP-6.tif_marker.tif	0.0035028344914141	2HR	4	0.00508759276081736	65	1.45242168115214	saponin 2HR	2.18836798249306	4.04135885997682	0.541493111182314	0.538460371368363
saponin	MET096	348	IOTA	20250324_MET096_IOTA014.nd2_ZP-7.tif_marker.tif	0.00451414012376157	2HR	1	0.005068037063736	142	1.12270264652593	saponin 2HR	4.78074236175406	4.04135885997682	1.18295418135213	0.166975873252714
saponin	MET096	272	GAMM	20250324_MET096_GAMMA010.nd2_ZP-1.tif_marker.tif	0.0025822206398342	8HR	3	0.00580737165963986	633	2.24898351831497	saponin 8HR	21.3113374295093	4.04135885997682	5.27330983659084	1.16927308835789
saponin	MET096	272	GAMM	20250324_MET096_GAMMA010.nd2_ZP-1.tif_marker.tif	0.0025822206398342	8HR	4	0.00510082750037994	1291	1.97536470032532	saponin 8HR	43.4643548522852	4.04135885997682	10.7548862544056	0.982119034442955
saponin	MET096	272	GAMM	20250324_MET096_GAMMA010.nd2_ZP-1.tif_marker.tif	0.0025822206398342	8HR	5	0.00350993199747775	171	1.35926881821497	saponin 8HR	5.75709115394327	4.04135885997682	1.42454341557193	0.442830801472402
saponin	MET096	273	GAMM	20250324_MET096_GAMMA010.nd2_ZP-2.tif_marker.tif	0.00211090563832835	8HR	1	0.00875166126121273	698	4.14592727514968	saponin 8HR	23.4997054120024	4.04135885997682	5.81480294777316	2.05169480995888
saponin	MET096	273	GAMM	20250324_MET096_GAMMA010.nd2_ZP-2.tif_marker.tif	0.00211090563832835	8HR	2	0.0048456550668925	100	2.29553371733369	saponin 8HR	3.36671997306624	4.04135885997682	0.833066324895867	1.19882962284656
saponin	MET096	274	GAMM	20250324_MET096_GAMMA010.nd2_ZP-3.tif_marker.tif	0.00225481268502605	8HR	1	0.00557955890988299	1135	2.47451105226442	saponin 8HR	38.2122716943018	4.04135885997682	9.45530278756808	1.30714348593555
saponin	MET096	274	GAMM	20250324_MET096_GAMMA010.nd2_ZP-3.tif_marker.tif	0.00225481268502605	8HR	2	0.00514511544052329	713	2.28183718971043	saponin 8HR	24.0047134079623	4.04135885997682	5.93976289650753	1.19019585824501
saponin	MET096	274	GAMM	20250324_MET096_GAMMA010.nd2_ZP-3.tif_marker.tif	0.00225481268502605	8HR	3	0.00337529564741999	50	1.49692950985904	saponin 8HR	1.68335998653312	4.04135885997682	0.416533162447933	0.582006286746246
saponin	MET096	274	GAMM	20250324_MET096_GAMMA010.nd2_ZP-3.tif_marker.tif	0.00225481268502605	8HR	4	0.00358396278794057	56	1.58947251438722	saponin 8HR	1.88536318491709	4.04135885997682	0.466517141941684	0.668548069196807
saponin	MET096	274	GAMM	20250324_MET096_GAMMA010.nd2_ZP-3.tif_marker.tif	0.00225481268502605	8HR	5	0.00520529138970457	365	2.30852497161839	saponin 8HR	12.2885279016918	4.04135885997682	3.04069208586992	1.20697133829378
saponin	MET096	275	GAMM	20250324_MET096_GAMMA011.nd2_ZP-1.tif_marker.tif	0.00273269558711296	8HR	1	0.00319202242393953	37	1.16808562175483	saponin 8HR	1.24568639003451	4.04135885997682	0.308234540211471	0.224146028972799
saponin	MET096	275	GAMM	20250324_MET096_GAMMA011.nd2_ZP-1.tif_marker.tif	0.00273269558711296	8HR	2	0.0055725982786413	1803	2.03923126488035	saponin 8HR	60.7019611143843	4.04135885997682	15.0201858378725	1.02802539760872
saponin	MET096	276	GAMM	20250324_MET096_GAMMA011.nd2_ZP-2.tif_marker.tif	0.00201942946408568	8HR	2	0.00415045404604272	23	2.05526071588833	saponin 8HR	0.774345593805235	4.04135885997682	0.191605254726049	1.03932141563997
saponin	MET096	276	GAMM	20250324_MET096_GAMMA011.nd2_ZP-2.tif_marker.tif	0.00201942946408568	8HR	3	0.00309554691116015	75	1.53288191848864	saponin 8HR	2.52503997979968	4.04135885997682	0.6247997436719	0.616246567073573
saponin	MET096	277	GAMM	20250324_MET096_GAMMA011.nd2_ZP-3.tif_marker.tif	0.00241776290990316	8HR	1	0.00445744239827182	1899	1.84362262321675	saponin 8HR	63.9340122885279	4.04135885997682	15.8199295097725	0.882543376303341
saponin	MET096	278	GAMM	20250324_MET096_GAMMA012.nd2_ZP-1.tif_marker.tif	0.00309684703830446	8HR	1	0.00516894667307796	486	1.66909976797175	saponin 8HR	16.3622590691019	4.04135885997682	4.0487023389939	0.739070192241706
saponin	MET096	279	GAMM	20250324_MET096_GAMMA012.nd2_ZP-2.tif_marker.tif	0.0027409392205058	8HR	1	0.00461018020061107	515	1.68197097043266	saponin 8HR	17.3386078612911	4.04135885997682	4.2902915732137	0.750152805965082
saponin	MET096	279	GAMM	20250324_MET096_GAMMA012.nd2_ZP-2.tif_marker.tif	0.0027409392205058	8HR	2	0.0042538799241121	464	1.55197893199803	saponin 8HR	15.6215806750274	4.04135885997682	3.86542774751683	0.634108973176931
saponin	MET096	280	GAMM	20250324_MET096_GAMMA012.nd2_ZP-3.tif_marker.tif	0.00283976829776267	8HR	1	0.00445593366349189	204	1.56911874359698	saponin 8HR	6.86810874505513	4.04135885997682	1.69945530278757	0.649954532877289
saponin	MET096	280	GAMM	20250324_MET096_GAMMA012.nd2_ZP-3.tif_marker.tif	0.00283976829776267	8HR	2	0.00567045867821468	859	1.99680328943815	saponin 8HR	28.920124568639	4.04135885997682	7.15603973085549	0.997692215941504
saponin	MET096	281	GAMM	20250324_MET096_GAMMA012.nd2_ZP-4.tif_marker.tif	0.00268474682177804	8HR	1	0.00656309936360883	417	2.4445878137821	saponin 8HR	14.0392222876862	4.04135885997682	3.47388657481576	1.28959123035423
saponin	MET096	338	IOTA	20250324_MET096_IOTA012.nd2_ZP-2.tif_marker.tif	0.00265125136406248	2HR	2	0.00344660472613431	284	1.29999168424873	saponin 2HR	9.56148472350812	4.04135885997682	2.36590836270426	0.378502394691045
saponin	MET096	339	IOTA	20250324_MET096_IOTA013.nd2_ZP-1.tif_marker.tif	0.0054768782647418	2HR	1	0.00551384766004048	80	1.00675008526968	saponin 2HR	2.69337597845299	4.04135885997682	0.666453059916693	0.00970559447700131
saponin	MET096	339	IOTA	20250324_MET096_IOTA013.nd2_ZP-1.tif_marker.tif	0.0054768782647418	2HR	2	0.00637166425297709	97	1.1633751829022	saponin 2HR	3.26571837387425	4.04135885997682	0.80807433514899	0.218316434062922
saponin	MET096	340	IOTA	20250324_MET096_IOTA013.nd2_ZP-2.tif_marker.tif	0.00247545409620854	2HR	1	0.00233334085484311	71	0.94259104154543	saponin 2HR	2.39037118087703	4.04135885997682	0.591477090676065	-0.0852961249486935
saponin	MET096	341	IOTA	20250324_MET096_IOTA013.nd2_ZP-3.tif_marker.tif	0.0025049968039042	2HR	1	0.00368213036236849	107	1.46991419575053	saponin 2HR	3.60239037118088	4.04135885997682	0.891380967638578	0.555731942151337
saponin	MET096	342	IOTA	20250324_MET096_IOTA014.nd2_ZP-1.tif_marker.tif	0.00464167105185019	2HR	1	0.00723408909154034	93	1.55850964248249	saponin 2HR	3.1310495749516	4.04135885997682	0.774751682153155	0.640167080929682
saponin	MET096	283	GAMM	20250324_MET096_GAMMA013.nd2_ZP-2.tif_marker.tif	0.00245664343463663	8HR	2	0.00452511750544155	392	1.8419919804564	saponin 8HR	13.1975422944197	4.04135885997682	3.26561999359181	0.881266780332089
saponin	MET096	283	GAMM	20250324_MET096_GAMMA013.nd2_ZP-2.tif_marker.tif	0.00245664343463663	8HR	3	0.00338816629601238	23	1.37918521192048	saponin 8HR	0.774345593805235	4.04135885997682	0.191605254726049	0.463816210569691
saponin	MET096	283	GAMM	20250324_MET096_GAMMA013.nd2_ZP-2.tif_marker.tif	0.00245664343463663	8HR	4	0.00483162756597178	565	1.96675980642931	saponin 8HR	19.0219678478243	4.04135885997682	4.70682473566166	0.975820777020387
saponin	MET096	283	GAMM	20250324_MET096_GAMMA013.nd2_ZP-2.tif_marker.tif	0.00245664343463663	8HR	5	0.0046895227288125	122	1.90891468525473	saponin 8HR	4.10739836714081	4.04135885997682	1.01634091637296	0.932752626099451
saponin	MET096	284	GAMM	20250324_MET096_GAMMA013.nd2_ZP-3.tif_marker.tif	0.0024350748546708	8HR	1	0.00492172823181715	88	2.0211814936106	saponin 8HR	2.96271357629829	4.04135885997682	0.733098365908362	1.01519887549081
saponin	MET096	284	GAMM	20250324_MET096_GAMMA013.nd2_ZP-3.tif_marker.tif	0.0024350748546708	8HR	2	0.00338068400888005	320	1.38832857741332	saponin 8HR	10.773503913812	4.04135885997682	2.66581223966678	0.473349052717947
saponin	MET096	284	GAMM	20250324_MET096_GAMMA013.nd2_ZP-3.tif_marker.tif	0.0024350748546708	8HR	3	0.00446448546942801	1193	1.83340789744698	saponin 8HR	40.1649692786802	4.04135885997682	9.93848125600768	0.874527793055853
saponin	MET096	285	GAMM	20250324_MET096_GAMMA013.nd2_ZP-4.tif_marker.tif	0.00250932629476458	8HR	1	0.00511544926585742	83	2.03857476667352	saponin 8HR	2.79437757764498	4.04135885997682	0.69144504966357	1.02756087001314
saponin	MET096	285	GAMM	20250324_MET096_GAMMA013.nd2_ZP-4.tif_marker.tif	0.00250932629476458	8HR	2	0.00444311862384154	534	1.77064203771012	saponin 8HR	17.9782846561737	4.04135885997682	4.44857417494392	0.824272578764553
saponin	MET096	286	IOTA	20250324_MET096_IOTA001.nd2_ZP-1.tif_marker.tif	0.0027543426210399	2HR	1	0.00345841245999669	68	1.25562173477567	saponin 2HR	2.28936958168504	4.04135885997682	0.566485100929188	0.328401907257961
saponin	MET096	287	IOTA	20250324_MET096_IOTA001.nd2_ZP-2.tif_marker.tif	0.00292218362435373	2HR	1	0.00454020569243042	59	1.55370307827063	saponin 2HR	1.98636478410908	4.04135885997682	0.491509131688561	0.635710822641599
saponin	MET096	289	IOTA	20250324_MET096_IOTA002.nd2_ZP-1.tif_marker.tif	0.00298563380098138	2HR	1	0.00345777467775502	38	1.15813757086299	saponin 2HR	1.27935358976517	4.04135885997682	0.316565203460429	0.211806635894866
saponin	MET096	290	IOTA	20250324_MET096_IOTA002.nd2_ZP-2.tif_marker.tif	0.00303432041757457	2HR	1	0.00332684200218894	122	1.09640431607688	saponin 2HR	4.10739836714081	4.04135885997682	1.01634091637296	0.132779912563497
saponin	MET096	290	IOTA	20250324_MET096_IOTA002.nd2_ZP-2.tif_marker.tif	0.00303432041757457	2HR	2	0.00317774824589602	67	1.04726851768545	saponin 2HR	2.25570238195438	4.04135885997682	0.55815443768023	0.0666313940032206
saponin	MET096	291	IOTA	20250324_MET096_IOTA002.nd2_ZP-3.tif_marker.tif	0.00273019724414235	2HR	1	0.00381106877974516	149	1.39589503576045	saponin 2HR	5.0164127598687	4.04135885997682	1.24126882409484	0.481190462263064
saponin	MET096	292	IOTA	20250324_MET096_IOTA002.nd2_ZP-4.tif_marker.tif	0.00264202198460555	2HR	1	0.0033986419509165	100	1.28637913337572	saponin 2HR	3.36671997306624	4.04135885997682	0.833066324895867	0.363315909562058
saponin	MET096	293	IOTA	20250324_MET096_IOTA002.nd2_ZP-5.tif_marker.tif	0.00289733181877992	2HR	1	0.00349652215400823	83	1.20680763292091	saponin 2HR	2.79437757764498	4.04135885997682	0.69144504966357	0.271195726508025
saponin	MET096	294	IOTA	20250324_MET096_IOTA002.nd2_ZP-6.tif_marker.tif	0.00328654011899675	2HR	1	0.00531639984976023	78	1.61762816130877	saponin 2HR	2.62604157899167	4.04135885997682	0.649791733418777	0.693880018468091
saponin	MET096	295	IOTA	20250324_MET096_IOTA003.nd2_ZP-1.tif_marker.tif	0.00240292471771994	2HR	1	0.00301174944615923	80	1.2533682074805	saponin 2HR	2.69337597845299	4.04135885997682	0.666453059916693	0.325810303782187
saponin	MET096	296	IOTA	20250324_MET096_IOTA003.nd2_ZP-2.tif_marker.tif	0.00254078648035611	2HR	1	0.00247479311776223	97	0.974026403594279	saponin 2HR	3.26571837387425	4.04135885997682	0.80807433514899	-0.0379672139368024
saponin	MET096	297	IOTA	20250324_MET096_IOTA003.nd2_ZP-3.tif_marker.tif	0.00206726164407051	2HR	1	0.00225006399467309	107	1.08842729275557	saponin 2HR	3.60239037118088	4.04135885997682	0.891380967638578	0.122245038316763
saponin	MET096	298	IOTA	20250324_MET096_IOTA003.nd2_ZP-4.tif_marker.tif	0.00221215205500788	2HR	1	0.00223167048475583	99	1.008823276729	saponin 2HR	3.33305277333558	4.04135885997682	0.824735661646908	0.0126734686793267
saponin	MET096	299	IOTA	20250324_MET096_IOTA004.nd2_ZP-1.tif_marker.tif	0.00329564697426561	2HR	1	0.00402606403620183	79	1.22163085659348	saponin 2HR	2.65970877872233	4.04135885997682	0.658122396667735	0.288808408056321
saponin	MET096	300	IOTA	20250324_MET096_IOTA004.nd2_ZP-2.tif_marker.tif	0.00368490187432679	2HR	1	0.00424639292425294	87	1.15237611992822	saponin 2HR	2.92904637656763	4.04135885997682	0.724767702659404	0.204611669725232
saponin	MET096	301	IOTA	20250324_MET096_IOTA004.nd2_ZP-3.tif_marker.tif	0.0025062943874389	2HR	1	0.00342788060482305	65	1.36770868657847	saponin 2HR	2.18836798249306	4.04135885997682	0.541493111182314	0.451760977896663
saponin	MET096	302	IOTA	20250324_MET096_IOTA004.nd2_ZP-4.tif_marker.tif	0.00377783161578792	2HR	1	0.00426585037712357	64	1.12917959585498	saponin 2HR	2.15470078276239	4.04135885997682	0.533162447933354	0.175274964802835
saponin	MET096	303	IOTA	20250324_MET096_IOTA005.nd2_ZP-1.tif_marker.tif	0.0041084059382712	2HR	1	0.00523762005506103	97	1.27485456251312	saponin 2HR	3.26571837387425	4.04135885997682	0.80807433514899	0.350332671469199
saponin	MET096	303	IOTA	20250324_MET096_IOTA005.nd2_ZP-1.tif_marker.tif	0.0041084059382712	2HR	2	0.0105838272591225	144	2.57613960697762	saponin 2HR	4.84807676121539	4.04135885997682	1.19961550785005	1.36521077855996
saponin	MET096	435	ZETA	20250324_MET096_ZETA015.nd2_ZP-1.tif_marker.tif	0.0026889323224925	6HR	2	0.00363664766749984	592	1.35245042691474	saponin 6HR	19.9309822405521	4.04135885997682	4.93175264338352	0.435575714085373
saponin	MET096	435	ZETA	20250324_MET096_ZETA015.nd2_ZP-1.tif_marker.tif	0.0026889323224925	6HR	1	0.00489043630414495	95	1.81872792529481	saponin 6HR	3.19838397441293	4.04135885997682	0.791413008651074	0.862929737499422
saponin	MET096	436	ZETA	20250324_MET096_ZETA015.nd2_ZP-2.tif_marker.tif	0.00315000354599513	6HR	2	0.00351978514706442	136	1.11739085231806	saponin 6HR	4.57873916337009	4.04135885997682	1.13297020185838	0.160133914621161
saponin	MET096	436	ZETA	20250324_MET096_ZETA015.nd2_ZP-2.tif_marker.tif	0.00315000354599513	6HR	1	0.00387082782473011	83	1.22883284676026	saponin 6HR	2.79437757764498	4.04135885997682	0.69144504966357	0.297288684993965
saponin	MET096	437	ZETA	20250324_MET096_ZETA015.nd2_ZP-3.tif_marker.tif	0.00266718442653536	6HR	1	0.00435974541786973	88	1.63458716033859	saponin 6HR	2.96271357629829	4.04135885997682	0.733098365908362	0.708926307319706
saponin	MET096	437	ZETA	20250324_MET096_ZETA015.nd2_ZP-3.tif_marker.tif	0.00266718442653536	6HR	2	0.00564137073995071	263	2.11510335911746	saponin 6HR	8.85447352916421	4.04135885997682	2.19096443447613	1.08072816549307
saponin	MET096	438	ZETA	20250324_MET096_ZETA016.nd2_ZP-1.tif_marker.tif	0.00273240814543444	6HR	1	0.00576353865257431	363	2.10932567383997	saponin 6HR	12.2211935022305	4.04135885997682	3.02403075937201	1.07678186030961
saponin	MET096	438	ZETA	20250324_MET096_ZETA016.nd2_ZP-1.tif_marker.tif	0.00273240814543444	6HR	2	0.00414098291015574	29	1.51550672145187	saponin 6HR	0.97634879218921	4.04135885997682	0.241589234219801	0.599800250659871
saponin	MET096	438	ZETA	20250324_MET096_ZETA016.nd2_ZP-1.tif_marker.tif	0.00273240814543444	6HR	3	0.0045945579206328	230	1.68150498610898	saponin 6HR	7.74345593805235	4.04135885997682	1.91605254726049	0.74975305684489
saponin	MET096	439	ZETA	20250324_MET096_ZETA016.nd2_ZP-2.tif_marker.tif	0.00301096037337523	6HR	1	0.00473878885740819	115	1.57384630475761	saponin 6HR	3.87172796902618	4.04135885997682	0.958026273630248	0.654294660165269
saponin	MET096	440	ZETA	20250324_MET096_ZETA017.nd2_ZP-1.tif_marker.tif	0.0028788170910452	6HR	1	0.00585339769597603	83	2.0332648830603	saponin 6HR	2.79437757764498	4.04135885997682	0.69144504966357	1.02379817415189
saponin	MET096	441	ZETA	20250324_MET096_ZETA017.nd2_ZP-2.tif_marker.tif	0.00243023713200788	6HR	1	0.00413227306451014	94	1.70035796510772	saponin 6HR	3.16471677468227	4.04135885997682	0.783082345402116	0.76583849937541
saponin	MET096	442	ZETA	20250324_MET096_ZETA017.nd2_ZP-3.tif_marker.tif	0.0027265508336375	6HR	1	0.00597965287297596	81	2.19311989316498	saponin 6HR	2.72704317818365	4.04135885997682	0.674783723165651	1.13298468321376
saponin	MET096	442	ZETA	20250324_MET096_ZETA017.nd2_ZP-3.tif_marker.tif	0.0027265508336375	6HR	2	0.00366428460175585	72	1.34392675043851	saponin 6HR	2.42403838060769	4.04135885997682	0.599807753925023	0.426454507418037
saponin	MET096	443	ZETA	20250324_MET096_ZETA018.nd2_ZP-1.tif_marker.tif	0.00247320762047401	6HR	2	0.00408342331537001	84	1.65106369621625	saponin 6HR	2.82804477737564	4.04135885997682	0.699775712912527	0.723395778908164
saponin	MET096	443	ZETA	20250324_MET096_ZETA018.nd2_ZP-1.tif_marker.tif	0.00247320762047401	6HR	1	0.00472580891920486	731	1.91080153565883	saponin 6HR	24.6107230031142	4.04135885997682	6.08971483498878	0.93417794137675
saponin	MET096	444	ZETA	20250324_MET096_ZETA018.nd2_ZP-2.tif_marker.tif	0.00222389105552692	6HR	1	0.00475598940827441	351	2.13858920672152	saponin 6HR	11.8171871054625	4.04135885997682	2.92406280038449	1.09665938743895
saponin	MET096	444	ZETA	20250324_MET096_ZETA018.nd2_ZP-2.tif_marker.tif	0.00222389105552692	6HR	2	0.0034429440042004	30	1.54816217082389	saponin 6HR	1.01001599191987	4.04135885997682	0.249919897468759	0.630556602483032
saponin	MET096	444	ZETA	20250324_MET096_ZETA018.nd2_ZP-2.tif_marker.tif	0.00222389105552692	6HR	3	0.00600842883612149	202	2.70176401905527	saponin 6HR	6.8007743455938	4.04135885997682	1.68279397628965	1.4339016704422
saponin	MET096	444	ZETA	20250324_MET096_ZETA018.nd2_ZP-2.tif_marker.tif	0.00222389105552692	6HR	4	0.00311247277892677	83	1.3995617146764	saponin 6HR	2.79437757764498	4.04135885997682	0.69144504966357	0.484975104984799
saponin	MET096	444	ZETA	20250324_MET096_ZETA018.nd2_ZP-2.tif_marker.tif	0.00222389105552692	6HR	5	0.00496213556447577	217	2.23128536451623	saponin 6HR	7.30578234155374	4.04135885997682	1.80775392502403	1.15787503516207
saponin	MET096	444	ZETA	20250324_MET096_ZETA018.nd2_ZP-2.tif_marker.tif	0.00222389105552692	6HR	6	0.00315710841064024	91	1.41963267615742	saponin 6HR	3.06371517549028	4.04135885997682	0.758090355655239	0.505517686885208
saponin	MET096	445	ZETA	20250324_MET096_ZETA018.nd2_ZP-3.tif_marker.tif	0.00207474327841295	6HR	1	0.00428587466148731	599	2.06573734017143	saponin 6HR	20.1666526386668	4.04135885997682	4.99006728612625	1.04665682626386
saponin	MET096	446	ZETA	20250324_MET096_ZETA018.nd2_ZP-4.tif_marker.tif	0.00240190154289975	6HR	1	0.00233493553008884	100	0.972119584581282	saponin 6HR	3.36671997306624	4.04135885997682	0.833066324895867	-0.0407942980619799
saponin	MET096	446	ZETA	20250324_MET096_ZETA018.nd2_ZP-4.tif_marker.tif	0.00240190154289975	6HR	2	0.00322494972209187	291	1.34266524438736	saponin 6HR	9.79715512162276	4.04135885997682	2.42422300544697	0.425099654383927
saponin	MET096	447	KAPP	20250326_MET096_KAPPA001.nd2_ZP-1.tif_marker.tif	0.00269438365831201	4HR	2	0.00478901512791179	79	1.77740653716406	saponin 4HR	2.65970877872233	4.04135885997682	0.658122396667735	0.829773699414303
saponin	MET096	447	KAPP	20250326_MET096_KAPPA001.nd2_ZP-1.tif_marker.tif	0.00269438365831201	4HR	3	0.00440762118147365	116	1.63585507500997	saponin 4HR	3.90539516875684	4.04135885997682	0.966356936879206	0.710044941540206
saponin	MET096	447	KAPP	20250326_MET096_KAPPA001.nd2_ZP-1.tif_marker.tif	0.00269438365831201	4HR	1	0.00562527571895682	164	2.08777829452876	saponin 4HR	5.52142075582863	4.04135885997682	1.36622877282922	1.06196851728795
saponin	MET096	448	KAPP	20250326_MET096_KAPPA001.nd2_ZP-2.tif_marker.tif	0.00216098041006393	4HR	1	0.00388297708286219	189	1.7968589926955	saponin 4HR	6.36310074909519	4.04135885997682	1.57449535405319	0.845477198763959
saponin	MET096	448	KAPP	20250326_MET096_KAPPA001.nd2_ZP-2.tif_marker.tif	0.00216098041006393	4HR	2	0.00435851865326202	107	2.01691724411934	saponin 4HR	3.60239037118088	4.04135885997682	0.891380967638578	1.01215189012442
saponin	MET096	449	KAPP	20250326_MET096_KAPPA001.nd2_ZP-3.tif_marker.tif	0.00202805042385373	4HR	1	0.00250796748431432	114	1.23663960955598	saponin 4HR	3.83806076929551	4.04135885997682	0.949695610381287	0.306425120960684
saponin	MET096	450	KAPP	20250326_MET096_KAPPA001.nd2_ZP-4.tif_marker.tif	0.00260969570704869	4HR	1	0.0113800367026395	86	4.36067571859142	saponin 4HR	2.89537917683697	4.04135885997682	0.716437039410446	2.12455170847157
saponin	MET096	451	KAPP	20250326_MET096_KAPPA001.nd2_ZP-5.tif_marker.tif	0.00285946584349601	4HR	6	0.00512750501792621	290	1.7931688289227	saponin 4HR	9.7634879218921	4.04135885997682	2.41589234219801	0.84251132601055
saponin	MET096	451	KAPP	20250326_MET096_KAPPA001.nd2_ZP-5.tif_marker.tif	0.00285946584349601	4HR	4	0.00422674915249887	37	1.47816039212807	saponin 4HR	1.24568639003451	4.04135885997682	0.308234540211471	0.563802821833935
saponin	MET096	451	KAPP	20250326_MET096_KAPPA001.nd2_ZP-5.tif_marker.tif	0.00285946584349601	4HR	5	0.00457719803477327	30	1.60071785616335	saponin 4HR	1.01001599191987	4.04135885997682	0.249919897468759	0.678719039656101
saponin	MET096	451	KAPP	20250326_MET096_KAPPA001.nd2_ZP-5.tif_marker.tif	0.00285946584349601	4HR	1	0.00460489902299089	78	1.61040532568869	saponin 4HR	2.62604157899167	4.04135885997682	0.649791733418777	0.687423848442406
saponin	MET096	451	KAPP	20250326_MET096_KAPPA001.nd2_ZP-5.tif_marker.tif	0.00285946584349601	4HR	2	0.00323179148836061	88	1.1302081106202	saponin 4HR	2.96271357629829	4.04135885997682	0.733098365908362	0.176588447433113
saponin	MET096	451	KAPP	20250326_MET096_KAPPA001.nd2_ZP-5.tif_marker.tif	0.00285946584349601	4HR	3	0.00437304300550175	475	1.52932164426739	saponin 4HR	15.9919198720646	4.04135885997682	3.95706504325536	0.612891863722
saponin	MET096	452	KAPP	20250326_MET096_KAPPA001.nd2_ZP-6.tif_marker.tif	0.00268931116292868	4HR	1	0.0034696574434638	125	1.29016585781964	saponin 4HR	4.2083999663328	4.04135885997682	1.04133290611983	0.36755654384443
saponin	MET096	453	KAPP	20250326_MET096_KAPPA002.nd2_ZP-1.tif_marker.tif	0.0027249467851408	4HR	1	0.00579717770966961	61	2.12744620969545	saponin 4HR	2.05369918357041	4.04135885997682	0.508170458186479	1.08912265530176
saponin	MET096	453	KAPP	20250326_MET096_KAPPA002.nd2_ZP-1.tif_marker.tif	0.0027249467851408	4HR	2	0.00597699144723039	141	2.19343419101726	saponin 4HR	4.7470751620234	4.04135885997682	1.17462351810317	1.13319142223711
saponin	MET096	454	KAPP	20250326_MET096_KAPPA002.nd2_ZP-2.tif_marker.tif	0.00246501287836284	4HR	1	0.00409263035429544	38	1.66028761562235	saponin 4HR	1.27935358976517	4.04135885997682	0.316565203460429	0.731433184758526
saponin	MET096	454	KAPP	20250326_MET096_KAPPA002.nd2_ZP-2.tif_marker.tif	0.00246501287836284	4HR	3	0.00428189312817879	101	1.73706724446107	saponin 4HR	3.4003871727969	4.04135885997682	0.841396988144825	0.796653604003818
saponin	MET096	454	KAPP	20250326_MET096_KAPPA002.nd2_ZP-2.tif_marker.tif	0.00246501287836284	4HR	2	0.00510198053440707	187	2.06975816604885	saponin 4HR	6.29576634963387	4.04135885997682	1.55783402755527	1.04946221070825
saponin	MET096	455	KAPP	20250326_MET096_KAPPA002.nd2_ZP-3.tif_marker.tif	0.00243646110144953	4HR	1	0.00404730301350355	25	1.66114000797948	saponin 4HR	0.84167999326656	4.04135885997682	0.208266581223967	0.732173674928947
saponin	MET096	455	KAPP	20250326_MET096_KAPPA002.nd2_ZP-3.tif_marker.tif	0.00243646110144953	4HR	2	0.00456192797978319	323	1.87235822360109	saponin 4HR	10.874505513004	4.04135885997682	2.69080422941366	0.904856480846166
saponin	MET096	456	KAPP	20250326_MET096_KAPPA002.nd2_ZP-4.tif_marker.tif	0.00255998909269194	4HR	2	0.00369899985597057	215	1.44492797509575	saponin 4HR	7.23844794209242	4.04135885997682	1.79109259852611	0.530997580918394
saponin	MET096	456	KAPP	20250326_MET096_KAPPA002.nd2_ZP-4.tif_marker.tif	0.00255998909269194	4HR	1	0.00411807749127874	156	1.60863087387158	saponin 4HR	5.25208315798333	4.04135885997682	1.29958346683755	0.685833314545032
saponin	MET096	457	KAPP	20250326_MET096_KAPPA002.nd2_ZP-5.tif_marker.tif	0.00210488306139842	4HR	2	0.00265137065963989	99	1.25962848400632	saponin 4HR	3.33305277333558	4.04135885997682	0.824735661646908	0.332998286649181
saponin	MET096	457	KAPP	20250326_MET096_KAPPA002.nd2_ZP-5.tif_marker.tif	0.00210488306139842	4HR	3	0.00277855486557302	162	1.32005189101908	saponin 4HR	5.45408635636731	4.04135885997682	1.3495674463313	0.400594642799221
saponin	MET096	457	KAPP	20250326_MET096_KAPPA002.nd2_ZP-5.tif_marker.tif	0.00210488306139842	4HR	1	0.00369663665366537	413	1.75621948860638	saponin 4HR	13.9045534887636	4.04135885997682	3.44056392181994	0.812473161123662
saponin	MET096	457	KAPP	20250326_MET096_KAPPA002.nd2_ZP-5.tif_marker.tif	0.00210488306139842	4HR	4	0.0019121249878986	90	0.908423381310428	saponin 4HR	3.03004797575962	4.04135885997682	0.749759692406281	-0.138563255788295
saponin	MET096	458	KAPP	20250326_MET096_KAPPA002.nd2_ZP-6.tif_marker.tif	0.00215810779088126	4HR	1	0.00284298570915955	73	1.31735111710922	saponin 4HR	2.45770558033836	4.04135885997682	0.608138417173984	0.397639922207585
saponin	MET096	459	KAPP	20250326_MET096_KAPPA003.nd2_ZP-1.tif_marker.tif	0.00261786053084648	4HR	1	0.00431181379269195	261	1.64707544266987	saponin 4HR	8.78713912970289	4.04135885997682	2.17430310797821	0.719906637804391
saponin	MET096	459	KAPP	20250326_MET096_KAPPA003.nd2_ZP-1.tif_marker.tif	0.00261786053084648	4HR	2	0.00359540706683349	56	1.37341429173499	saponin 4HR	1.88536318491709	4.04135885997682	0.466517141941684	0.457766881475258
saponin	MET096	460	KAPP	20250326_MET096_KAPPA003.nd2_ZP-2.tif_marker.tif	0.00230631592358764	4HR	1	0.00381050058282339	104	1.65220234741123	saponin 4HR	3.50138877198889	4.04135885997682	0.866388977891701	0.724390386351626
saponin	MET096	461	KAPP	20250326_MET096_KAPPA003.nd2_ZP-3.tif_marker.tif	0.00253807143776104	4HR	1	0.00503315950620071	158	1.98306455496804	saponin 4HR	5.31941755744466	4.04135885997682	1.31624479333547	0.987731642577528
saponin	MET096	462	KAPP	20250326_MET096_KAPPA003.nd2_ZP-4.tif_marker.tif	0.00227926633061974	4HR	1	0.00688083459352774	62	3.01888133961809	saponin 4HR	2.08736638330107	4.04135885997682	0.516501121435437	1.59401405128383
saponin	MET096	462	KAPP	20250326_MET096_KAPPA003.nd2_ZP-4.tif_marker.tif	0.00227926633061974	4HR	2	0.00500790532309525	202	2.19715671478093	saponin 4HR	6.8007743455938	4.04135885997682	1.68279397628965	1.13563777534788
saponin	MET096	463	KAPP	20250326_MET096_KAPPA004.nd2_ZP-1.tif_marker.tif	0.0022218329312125	4HR	4	0.00449674041485604	49	2.02388773326988	saponin 4HR	1.64969278680246	4.04135885997682	0.408202499198975	1.017129264762
saponin	MET096	463	KAPP	20250326_MET096_KAPPA004.nd2_ZP-1.tif_marker.tif	0.0022218329312125	4HR	3	0.00822415967278256	101	3.70152028860894	saponin 4HR	3.4003871727969	4.04135885997682	0.841396988144825	1.88811793624331
saponin	MET096	463	KAPP	20250326_MET096_KAPPA004.nd2_ZP-1.tif_marker.tif	0.0022218329312125	4HR	1	0.00401706062632823	124	1.80799400796352	saponin 4HR	4.17473276660214	4.04135885997682	1.03300224287087	0.854389896394893
saponin	MET096	463	KAPP	20250326_MET096_KAPPA004.nd2_ZP-1.tif_marker.tif	0.0022218329312125	4HR	2	0.00815682282259108	61	3.67121339683255	saponin 4HR	2.05369918357041	4.04135885997682	0.508170458186479	1.87625697649254
saponin	MET096	464	KAPP	20250326_MET096_KAPPA004.nd2_ZP-2.tif_marker.tif	0.00259407701459742	4HR	1	0.00636980095022947	245	2.45551728587288	saponin 4HR	8.24846393401229	4.04135885997682	2.04101249599487	1.29602697857285
saponin	MET096	465	KAPP	20250326_MET096_KAPPA004.nd2_ZP-3.tif_marker.tif	0.00249298155855224	4HR	2	0.00595258813085301	175	2.3877385335774	saponin 4HR	5.89175995286592	4.04135885997682	1.45786606856777	1.25564486467483
saponin	MET096	465	KAPP	20250326_MET096_KAPPA004.nd2_ZP-3.tif_marker.tif	0.00249298155855224	4HR	1	0.00601081752222501	222	2.41109586294562	saponin 4HR	7.47411834020705	4.04135885997682	1.84940724126882	1.26968901230371
saponin	MET096	466	KAPP	20250326_MET096_KAPPA005.nd2_ZP-1.tif_marker.tif	0.00273687429470183	4HR	1	0.00704400058436607	70	2.57373917318825	saponin 4HR	2.35670398114637	4.04135885997682	0.583146427427107	1.36386585596177
saponin	MET096	466	KAPP	20250326_MET096_KAPPA005.nd2_ZP-1.tif_marker.tif	0.00273687429470183	4HR	2	0.00427756014222414	97	1.56293628483589	saponin 4HR	3.26571837387425	4.04135885997682	0.80807433514899	0.644258966165525
saponin	MET096	467	KAPP	20250326_MET096_KAPPA005.nd2_ZP-2.tif_marker.tif	0.00271250919466269	4HR	1	0.00481167832479338	114	1.77388461364893	saponin 4HR	3.83806076929551	4.04135885997682	0.949695610381287	0.826912169317399
saponin	MET096	468	KAPP	20250326_MET096_KAPPA006.nd2_ZP-1.tif_marker.tif	0.00248984595414093	4HR	1	0.004726058263461	216	1.89813279636878	saponin 4HR	7.27211514182308	4.04135885997682	1.79942326177507	0.924580929113895
saponin	MET096	468	KAPP	20250326_MET096_KAPPA006.nd2_ZP-1.tif_marker.tif	0.00248984595414093	4HR	2	0.00356574733887101	160	1.43211564271304	saponin 4HR	5.38675195690598	4.04135885997682	1.33290611983339	0.518147994300788
saponin	MET096	468	KAPP	20250326_MET096_KAPPA006.nd2_ZP-1.tif_marker.tif	0.00248984595414093	4HR	3	0.0033526402532718	144	1.34652517265012	saponin 4HR	4.84807676121539	4.04135885997682	1.19961550785005	0.42924120059193
saponin	MET096	469	KAPP	20250326_MET096_KAPPA006.nd2_ZP-2.tif_marker.tif	0.0023839748473018	4HR	1	0.00495100776398821	84	2.07678691307997	saponin 4HR	2.82804477737564	4.04135885997682	0.699775712912527	1.05435319730268
saponin	MET096	470	KAPP	20250326_MET096_KAPPA006.nd2_ZP-3.tif_marker.tif	0.00260327867675107	4HR	1	0.00537718203354706	94	2.06554222625826	saponin 4HR	3.16471677468227	4.04135885997682	0.783082345402116	1.04652055377461
saponin	MET096	470	KAPP	20250326_MET096_KAPPA006.nd2_ZP-3.tif_marker.tif	0.00260327867675107	4HR	2	0.0059841351526236	276	2.29869172519474	saponin 4HR	9.29214712566282	4.04135885997682	2.29926305671259	1.20081300091748
saponin	MET096	470	KAPP	20250326_MET096_KAPPA006.nd2_ZP-3.tif_marker.tif	0.00260327867675107	4HR	3	0.00301630071613311	101	1.15865456244488	saponin 4HR	3.4003871727969	4.04135885997682	0.841396988144825	0.212450509976646
saponin	MET096	471	KAPP	20250326_MET096_KAPPA006.nd2_ZP-4.tif_marker.tif	0.0028228764211141	4HR	2	0.00598738945969572	73	2.12102429100764	saponin 4HR	2.45770558033836	4.04135885997682	0.608138417173984	1.08476114341236
saponin	MET096	471	KAPP	20250326_MET096_KAPPA006.nd2_ZP-4.tif_marker.tif	0.0028228764211141	4HR	1	0.00602822474016349	134	2.13549013165243	saponin 4HR	4.51140476390876	4.04135885997682	1.11630887536046	1.09456723113435
saponin	MET096	472	KAPP	20250326_MET096_KAPPA006.nd2_ZP-5.tif_marker.tif	0.00242784012128358	4HR	1	0.00429963342681089	85	1.77097057961861	saponin 4HR	2.8617119771063	4.04135885997682	0.708106376161486	0.824540245409484
saponin	MET096	472	KAPP	20250326_MET096_KAPPA006.nd2_ZP-5.tif_marker.tif	0.00242784012128358	4HR	2	0.00431912070988411	56	1.77899717202162	saponin 4HR	1.88536318491709	4.04135885997682	0.466517141941684	0.831064217230353
saponin	MET096	472	KAPP	20250326_MET096_KAPPA006.nd2_ZP-5.tif_marker.tif	0.00242784012128358	4HR	3	0.0046824005096116	72	1.92862802973041	saponin 4HR	2.42403838060769	4.04135885997682	0.599807753925023	0.94757492077933
saponin	MET096	473	KAPP	20250326_MET096_KAPPA007.nd2_ZP-1.tif_marker.tif	0.00236914407072499	4HR	1	0.00320497828871622	183	1.35280008012998	saponin 4HR	6.16109755071122	4.04135885997682	1.52451137455944	0.435948650315236
saponin	MET096	473	KAPP	20250326_MET096_KAPPA007.nd2_ZP-1.tif_marker.tif	0.00236914407072499	4HR	2	0.00479062869428442	65	2.0220926002269	saponin 4HR	2.18836798249306	4.04135885997682	0.541493111182314	1.01584906590026
saponin	MET096	473	KAPP	20250326_MET096_KAPPA007.nd2_ZP-1.tif_marker.tif	0.00236914407072499	4HR	3	0.00460647369093704	61	1.94436199463691	saponin 4HR	2.05369918357041	4.04135885997682	0.508170458186479	0.959296839956721
saponin	MET096	473	KAPP	20250326_MET096_KAPPA007.nd2_ZP-1.tif_marker.tif	0.00236914407072499	4HR	4	0.00334032038594351	76	1.40992708177571	saponin 4HR	2.55870717953034	4.04135885997682	0.633130406920858	0.495620551644745
saponin	MET096	474	KAPP	20250326_MET096_KAPPA007.nd2_ZP-2.tif_marker.tif	0.0023128500196996	4HR	1	0.00442019417150928	93	1.91114604659207	saponin 4HR	3.1310495749516	4.04135885997682	0.774751682153155	0.934438030875922
saponin	MET096	474	KAPP	20250326_MET096_KAPPA007.nd2_ZP-2.tif_marker.tif	0.0023128500196996	4HR	2	0.00323416220528058	61	1.3983449759966	saponin 4HR	2.05369918357041	4.04135885997682	0.508170458186479	0.483720321917219
saponin	MET096	282	GAMM	20250324_MET096_GAMMA013.nd2_ZP-1.tif_marker.tif	0.00235164654994202	8HR	1	0.00471749899017635	93	2.00604082713563	saponin 8HR	3.1310495749516	4.04135885997682	0.774751682153155	1.00435096811695
saponin	MET096	282	GAMM	20250324_MET096_GAMMA013.nd2_ZP-1.tif_marker.tif	0.00235164654994202	8HR	2	0.00414399137610898	85	1.76216590720708	saponin 8HR	2.8617119771063	4.04135885997682	0.708106376161486	0.817349759807152
saponin	MET096	282	GAMM	20250324_MET096_GAMMA013.nd2_ZP-1.tif_marker.tif	0.00235164654994202	8HR	3	0.00520236284815167	95	2.21222141068773	saponin 8HR	3.19838397441293	4.04135885997682	0.791413008651074	1.14549578526323
saponin	MET096	282	GAMM	20250324_MET096_GAMMA013.nd2_ZP-1.tif_marker.tif	0.00235164654994202	8HR	4	0.00490567255198855	148	2.08605861799661	saponin 8HR	4.98274556013804	4.04135885997682	1.23293816084588	1.06077969798463
saponin	MET096	282	GAMM	20250324_MET096_GAMMA013.nd2_ZP-1.tif_marker.tif	0.00235164654994202	8HR	5	0.00598841629629859	468	2.5464780395873	saponin 8HR	15.75624947395	4.04135885997682	3.89875040051265	1.34850327572156
saponin	MET096	283	GAMM	20250324_MET096_GAMMA013.nd2_ZP-2.tif_marker.tif	0.00245664343463663	8HR	1	0.00390386821469292	100	1.5891065669733	saponin 8HR	3.36671997306624	4.04135885997682	0.833066324895867	0.668215876409963
saponin	MET096	428	ZETA	20250324_MET096_ZETA013.nd2_ZP-1.tif_marker.tif	0.00226000795110121	6HR	5	0.00258187653542664	305	1.14241922652024	saponin 6HR	10.268495917852	4.04135885997682	2.54085229093238	0.192092164742248
saponin	MET096	428	ZETA	20250324_MET096_ZETA013.nd2_ZP-1.tif_marker.tif	0.00226000795110121	6HR	2	0.0032877869373404	43	1.4547678629796	saponin 6HR	1.44768958841848	4.04135885997682	0.358218519705222	0.540788960936368
saponin	MET096	428	ZETA	20250324_MET096_ZETA013.nd2_ZP-1.tif_marker.tif	0.00226000795110121	6HR	3	0.00315555079506856	408	1.39625650145655	saponin 6HR	13.7362174901103	4.04135885997682	3.39891060557515	0.481563998414793
saponin	MET096	428	ZETA	20250324_MET096_ZETA013.nd2_ZP-1.tif_marker.tif	0.00226000795110121	6HR	4	0.00536700689594511	377	2.37477345746947	saponin 6HR	12.6925342984597	4.04135885997682	3.14066004485741	1.24778989349665
saponin	MET096	429	ZETA	20250324_MET096_ZETA013.nd2_ZP-2.tif_marker.tif	0.00265250287547597	6HR	1	0.00686498688649117	194	2.58811666142278	saponin 6HR	6.53143674774851	4.04135885997682	1.61614867029798	1.37190264942577
saponin	MET096	429	ZETA	20250324_MET096_ZETA013.nd2_ZP-2.tif_marker.tif	0.00265250287547597	6HR	2	0.00674235005075661	207	2.54188227771356	saponin 6HR	6.96911034424712	4.04135885997682	1.72444729253444	1.3458972163021
saponin	MET096	429	ZETA	20250324_MET096_ZETA013.nd2_ZP-2.tif_marker.tif	0.00265250287547597	6HR	3	0.00433279164935076	99	1.63347293207864	saponin 6HR	3.33305277333558	4.04135885997682	0.824735661646908	0.707942548391243
saponin	MET096	430	ZETA	20250324_MET096_ZETA013.nd2_ZP-3.tif_marker.tif	0.00219989437294504	6HR	1	0.00232160435535195	41	1.05532537557427	saponin 6HR	1.38035518895716	4.04135885997682	0.341557193207306	0.077687876046273
saponin	MET096	430	ZETA	20250324_MET096_ZETA013.nd2_ZP-3.tif_marker.tif	0.00219989437294504	6HR	2	0.00256436340148664	36	1.16567569471696	saponin 6HR	1.21201919030385	4.04135885997682	0.299903876962513	0.221166468897215
saponin	MET096	430	ZETA	20250324_MET096_ZETA013.nd2_ZP-3.tif_marker.tif	0.00219989437294504	6HR	3	0.00452517366253607	262	2.05699588043317	saponin 6HR	8.82080632943355	4.04135885997682	2.18263377122717	1.04053890456553
saponin	MET096	430	ZETA	20250324_MET096_ZETA013.nd2_ZP-3.tif_marker.tif	0.00219989437294504	6HR	4	0.00253655807270358	60	1.15303630206019	saponin 6HR	2.02003198383974	4.04135885997682	0.499839794937519	0.205437935346798
saponin	MET096	430	ZETA	20250324_MET096_ZETA013.nd2_ZP-3.tif_marker.tif	0.00219989437294504	6HR	5	0.0032280778937598	288	1.46737858574469	saponin 6HR	9.69615352243077	4.04135885997682	2.3992310157001	0.553241136391169
saponin	MET096	430	ZETA	20250324_MET096_ZETA013.nd2_ZP-3.tif_marker.tif	0.00219989437294504	6HR	6	0.0049511918544807	296	2.25064981090544	saponin 6HR	9.96549112027607	4.04135885997682	2.46587632169176	1.17034159860792
saponin	MET096	430	ZETA	20250324_MET096_ZETA013.nd2_ZP-3.tif_marker.tif	0.00219989437294504	6HR	9	0.00522564203941059	932	2.37540588479024	saponin 6HR	31.3778301489774	4.04135885997682	7.76417814802949	1.24817404731445
saponin	MET096	430	ZETA	20250324_MET096_ZETA013.nd2_ZP-3.tif_marker.tif	0.00219989437294504	6HR	7	0.00308173554591261	26	1.40085614282791	saponin 6HR	0.875347192997222	4.04135885997682	0.216597244472925	0.486308809669593
saponin	MET096	430	ZETA	20250324_MET096_ZETA013.nd2_ZP-3.tif_marker.tif	0.00219989437294504	6HR	8	0.00485626708077649	458	2.20750011477838	saponin 6HR	15.4195774766434	4.04135885997682	3.81544376802307	1.14241351288629
saponin	MET096	431	ZETA	20250324_MET096_ZETA013.nd2_ZP-4.tif_marker.tif	0.00243365412936311	6HR	2	0.00322945736990421	193	1.3269993179965	saponin 6HR	6.49776954801784	4.04135885997682	1.60781800704902	0.40816762924366
saponin	MET096	431	ZETA	20250324_MET096_ZETA013.nd2_ZP-4.tif_marker.tif	0.00243365412936311	6HR	1	0.00427223739143731	317	1.75548256421933	saponin 6HR	10.67250231462	4.04135885997682	2.6408202499199	0.811867667173253
saponin	MET096	432	ZETA	20250324_MET096_ZETA014.nd2_ZP-1.tif_marker.tif	0.00247143369637222	6HR	4	0.00601337016118562	116	2.43315051098177	saponin 6HR	3.90539516875684	4.04135885997682	0.966356936879206	1.28282556595281
saponin	MET096	432	ZETA	20250324_MET096_ZETA014.nd2_ZP-1.tif_marker.tif	0.00247143369637222	6HR	1	0.0051351187331602	100	2.07778939839574	saponin 6HR	3.36671997306624	4.04135885997682	0.833066324895867	1.05504943225578
saponin	MET096	432	ZETA	20250324_MET096_ZETA014.nd2_ZP-1.tif_marker.tif	0.00247143369637222	6HR	2	0.00654521222306704	336	2.64834627474516	saponin 6HR	11.3121791095026	4.04135885997682	2.79910285165012	1.40509176874504
saponin	MET096	432	ZETA	20250324_MET096_ZETA014.nd2_ZP-1.tif_marker.tif	0.00247143369637222	6HR	3	0.0069064518945468	433	2.79451231270524	saponin 6HR	14.5778974833768	4.04135885997682	3.6071771867991	1.48259653157242
saponin	MET096	432	ZETA	20250324_MET096_ZETA014.nd2_ZP-1.tif_marker.tif	0.00247143369637222	6HR	8	0.00337184229743128	38	1.36432642412408	saponin 6HR	1.27935358976517	4.04135885997682	0.316565203460429	0.448188859995464
saponin	MET096	432	ZETA	20250324_MET096_ZETA014.nd2_ZP-1.tif_marker.tif	0.00247143369637222	6HR	5	0.00387261265617174	72	1.56694984852569	saponin 6HR	2.42403838060769	4.04135885997682	0.599807753925023	0.647959005948891
saponin	MET096	432	ZETA	20250324_MET096_ZETA014.nd2_ZP-1.tif_marker.tif	0.00247143369637222	6HR	6	0.00422987447075366	83	1.71150635235031	saponin 6HR	2.79437757764498	4.04135885997682	0.69144504966357	0.775266646999976
saponin	MET096	432	ZETA	20250324_MET096_ZETA014.nd2_ZP-1.tif_marker.tif	0.00247143369637222	6HR	7	0.00523253240341124	407	2.11720525259973	saponin 6HR	13.7025502903796	4.04135885997682	3.39057994232618	1.08216113828918
saponin	MET096	433	ZETA	20250324_MET096_ZETA014.nd2_ZP-2.tif_marker.tif	0.00274677395234143	6HR	1	0.00405813694039049	480	1.47741933293463	saponin 6HR	16.160255870718	4.04135885997682	3.99871835950017	0.563079361433446
saponin	MET096	434	ZETA	20250324_MET096_ZETA014.nd2_ZP-3.tif_marker.tif	0.00319928082681487	6HR	1	0.00624572879887444	188	1.9522289967563	saponin 6HR	6.32943354936453	4.04135885997682	1.56616469080423	0.965122291173117
saponin	MET096	488	KAPP	20250326_MET096_KAPPA010.nd2_ZP-1.tif_marker.tif	0.00227157200022569	4HR	1	0.00284390022100594	104	1.25195248960781	saponin 4HR	3.50138877198889	4.04135885997682	0.866388977891701	0.324179814420885
saponin	MET096	489	KAPP	20250326_MET096_KAPPA010.nd2_ZP-2.tif_marker.tif	0.00216991978392323	4HR	1	0.00384991110859475	102	1.77421817023765	saponin 4HR	3.43405437252756	4.04135885997682	0.849727651393783	0.827183424389267
saponin	MET096	489	KAPP	20250326_MET096_KAPPA010.nd2_ZP-2.tif_marker.tif	0.00216991978392323	4HR	2	0.0030671724001877	140	1.41349575358137	saponin 4HR	4.71340796229274	4.04135885997682	1.16629285485421	0.499267549036579
saponin	MET096	489	KAPP	20250326_MET096_KAPPA010.nd2_ZP-2.tif_marker.tif	0.00216991978392323	4HR	3	0.00258684268852846	87	1.19213747332697	saponin 4HR	2.92904637656763	4.04135885997682	0.724767702659404	0.253550612185256
saponin	MET096	490	KAPP	20250326_MET096_KAPPA011.nd2_ZP-1.tif_marker.tif	0.00196711424883784	4HR	1	0.00292296790201025	97	1.48591669433391	saponin 4HR	3.26571837387425	4.04135885997682	0.80807433514899	0.571353235634067
saponin	MET096	491	KAPP	20250326_MET096_KAPPA011.nd2_ZP-2.tif_marker.tif	0.00184668858738976	4HR	1	0.00290019230511135	78	1.57048260595506	saponin 4HR	2.62604157899167	4.04135885997682	0.649791733418777	0.651207964358013
saponin	MET096	492	KAPP	20250326_MET096_KAPPA012.nd2_ZP-1.tif_marker.tif	0.00235343081756723	4HR	1	0.00537181827484777	95	2.28254777440226	saponin 4HR	3.19838397441293	4.04135885997682	0.791413008651074	1.19064505656083
saponin	MET096	492	KAPP	20250326_MET096_KAPPA012.nd2_ZP-1.tif_marker.tif	0.00235343081756723	4HR	2	0.00482312261426289	84	2.04940063598242	saponin 4HR	2.82804477737564	4.04135885997682	0.699775712912527	1.0352020434245
saponin	MET096	493	KAPP	20250326_MET096_KAPPA012.nd2_ZP-2.tif_marker.tif	0.00249636473739048	4HR	1	0.00642218260708627	229	2.57261389367306	saponin 4HR	7.70978873832169	4.04135885997682	1.90772188401153	1.36323494891712
saponin	MET096	494	LAMB	20250326_MET096_LAMBDA001.nd2_ZP-1.tif_marker.tif	0.00182178606370381	1HR	1	0.00281186527059245	127	1.5434662316363	saponin 1HR	4.27573436579412	4.04135885997682	1.05799423261775	0.626173919633458
saponin	MET096	495	LAMB	20250326_MET096_LAMBDA002.nd2_ZP-1.tif_marker.tif	0.00229905473132199	1HR	1	0.00398914436809719	105	1.73512370703909	saponin 1HR	3.53505597171955	4.04135885997682	0.874719641140659	0.795038524572719
saponin	MET096	496	LAMB	20250326_MET096_LAMBDA002.nd2_ZP-2.tif_marker.tif	0.00215696614799598	1HR	3	0.00255288885922969	112	1.18355536622657	saponin 1HR	3.77072636983419	4.04135885997682	0.933034283883371	0.24312719632363
saponin	MET096	496	LAMB	20250326_MET096_LAMBDA002.nd2_ZP-2.tif_marker.tif	0.00215696614799598	1HR	4	0.00284485389420297	192	1.31891448405257	saponin 1HR	6.46410234828718	4.04135885997682	1.59948734380006	0.39935102597472
saponin	MET096	496	LAMB	20250326_MET096_LAMBDA002.nd2_ZP-2.tif_marker.tif	0.00215696614799598	1HR	1	0.003344865772194	277	1.55072705953299	saponin 1HR	9.32581432539349	4.04135885997682	2.30759371996155	0.632944782757295
saponin	MET096	496	LAMB	20250326_MET096_LAMBDA002.nd2_ZP-2.tif_marker.tif	0.00215696614799598	1HR	2	0.00233543345606641	57	1.08273996707656	saponin 1HR	1.91903038464776	4.04135885997682	0.474847805190645	0.114686804115521
saponin	MET096	497	LAMB	20250326_MET096_LAMBDA002.nd2_ZP-3.tif_marker.tif	0.00249861963326489	1HR	1	0.00284351052601211	186	1.13803257132681	saponin 1HR	6.26209914990321	4.04135885997682	1.54950336430631	0.18654184922552
saponin	MET096	498	LAMB	20250326_MET096_LAMBDA002.nd2_ZP-4.tif_marker.tif	0.00223755941517027	1HR	1	0.00249936947136358	157	1.11700697394593	saponin 1HR	5.285750357714	4.04135885997682	1.30791413008651	0.159638193203323
saponin	MET096	499	LAMB	20250326_MET096_LAMBDA003.nd2_ZP-1.tif_marker.tif	0.00185623795031947	1HR	1	0.00249285765947288	157	1.34296233898452	saponin 1HR	5.285750357714	4.04135885997682	1.30791413008651	0.425418847489032
saponin	MET096	499	LAMB	20250326_MET096_LAMBDA003.nd2_ZP-1.tif_marker.tif	0.00185623795031947	1HR	2	0.00191745793898449	165	1.03298067936521	saponin 1HR	5.5550879555593	4.04135885997682	1.37455943607818	0.046813270616652
saponin	MET096	499	LAMB	20250326_MET096_LAMBDA003.nd2_ZP-1.tif_marker.tif	0.00185623795031947	1HR	3	0.00198514359520681	83	1.06944456925102	saponin 1HR	2.79437757764498	4.04135885997682	0.69144504966357	0.09686170761834
saponin	MET096	499	LAMB	20250326_MET096_LAMBDA003.nd2_ZP-1.tif_marker.tif	0.00185623795031947	1HR	4	0.00228773677017449	41	1.23245878567495	saponin 1HR	1.38035518895716	4.04135885997682	0.341557193207306	0.301539402630335
saponin	MET096	500	LAMB	20250326_MET096_LAMBDA003.nd2_ZP-2.tif_marker.tif	0.00177073364788015	1HR	1	0.0030819243710974	115	1.74047879803208	saponin 1HR	3.87172796902618	4.04135885997682	0.958026273630248	0.799484239709236
saponin	MET096	501	LAMB	20250326_MET096_LAMBDA003.nd2_ZP-3.tif_marker.tif	0.00193232207128844	1HR	1	0.00198293747155961	83	1.02619408069868	saponin 1HR	2.79437757764498	4.04135885997682	0.69144504966357	0.0373036089003087
saponin	MET096	502	LAMB	20250326_MET096_LAMBDA003.nd2_ZP-4.tif_marker.tif	0.00173832963781394	1HR	1	0.00214710124881468	107	1.23515195398429	saponin 1HR	3.60239037118088	4.04135885997682	0.891380967638578	0.304688539602752
saponin	MET096	503	LAMB	20250326_MET096_LAMBDA003.nd2_ZP-5.tif_marker.tif	0.00226458426967598	1HR	1	0.00309322940589021	284	1.36591490425428	saponin 1HR	9.56148472350812	4.04135885997682	2.36590836270426	0.449867607321681
saponin	MET096	503	LAMB	20250326_MET096_LAMBDA003.nd2_ZP-5.tif_marker.tif	0.00226458426967598	1HR	2	0.00315434501320124	125	1.39290246578131	saponin 1HR	4.2083999663328	4.04135885997682	1.04133290611983	0.478094240667092
saponin	MET096	504	LAMB	20250326_MET096_LAMBDA004.nd2_ZP-1.tif_marker.tif	0.00257425414933998	1HR	1	0.00317470137625597	111	1.23325095040439	saponin 1HR	3.73705917010353	4.04135885997682	0.924703620634413	0.302466399145235
saponin	MET096	504	LAMB	20250326_MET096_LAMBDA004.nd2_ZP-1.tif_marker.tif	0.00257425414933998	1HR	2	0.00348210880067199	50	1.35266706341516	saponin 1HR	1.68335998653312	4.04135885997682	0.416533162447933	0.435806787527925
saponin	MET096	505	LAMB	20250326_MET096_LAMBDA004.nd2_ZP-2.tif_marker.tif	0.00216426903169145	1HR	1	0.00452591401139776	104	2.09119751062584	saponin 1HR	3.50138877198889	4.04135885997682	0.866388977891701	1.06432932885411
saponin	MET096	506	LAMB	20250326_MET096_LAMBDA005.nd2_ZP-1.tif_marker.tif	0.00252399724516212	1HR	2	0.00361852234854669	143	1.43364750317478	saponin 1HR	4.81440956148472	4.04135885997682	1.19128484460109	0.519690346260438
saponin	MET096	506	LAMB	20250326_MET096_LAMBDA005.nd2_ZP-1.tif_marker.tif	0.00252399724516212	1HR	1	0.00318329169989583	94	1.26121044941607	saponin 1HR	3.16471677468227	4.04135885997682	0.783082345402116	0.334809028240683
saponin	MET096	507	LAMB	20250326_MET096_LAMBDA005.nd2_ZP-2.tif_marker.tif	0.00204917096579281	1HR	1	0.00255788157765682	65	1.24825191277644	saponin 1HR	2.18836798249306	4.04135885997682	0.541493111182314	0.319909117403812
saponin	MET096	508	LAMB	20250326_MET096_LAMBDA005.nd2_ZP-3.tif_marker.tif	0.00216655323489649	1HR	1	0.00258924834810462	169	1.19510026635848	saponin 1HR	5.68975675448195	4.04135885997682	1.40788208907402	0.257131662314732
saponin	MET096	508	LAMB	20250326_MET096_LAMBDA005.nd2_ZP-3.tif_marker.tif	0.00216655323489649	1HR	2	0.00228263304574759	157	1.05357810229696	saponin 1HR	5.285750357714	4.04135885997682	1.30791413008651	0.0752972658590358
saponin	MET096	509	LAMB	20250326_MET096_LAMBDA005.nd2_ZP-4.tif_marker.tif	0.00217647486610213	1HR	1	0.00351345446947331	118	1.61428671848878	saponin 1HR	3.97272956821816	4.04135885997682	0.983018263377122	0.690896842931135
saponin	MET096	510	LAMB	20250326_MET096_LAMBDA006.nd2_ZP-1.tif_marker.tif	0.00215722615184309	1HR	2	0.00230187927827057	82	1.06705515149809	saponin 1HR	2.76071037791432	4.04135885997682	0.683114386414611	0.0936347448001295
saponin	MET096	510	LAMB	20250326_MET096_LAMBDA006.nd2_ZP-1.tif_marker.tif	0.00215722615184309	1HR	1	0.0023083302468758	123	1.07004555127594	saponin 1HR	4.14106556687148	4.04135885997682	1.02467157962192	0.0976722127022394
saponin	MET096	511	LAMB	20250326_MET096_LAMBDA006.nd2_ZP-2.tif_marker.tif	0.00214237550385486	1HR	1	0.0036957619156231	114	1.72507663057815	saponin 1HR	3.83806076929551	4.04135885997682	0.949695610381287	0.786660450064452
saponin	MET096	512	LAMB	20250326_MET096_LAMBDA006.nd2_ZP-3.tif_marker.tif	0.00213718317788415	1HR	2	0.00272485739483005	68	1.27497606336566	saponin 1HR	2.28936958168504	4.04135885997682	0.566485100929188	0.350470161917213
saponin	MET096	512	LAMB	20250326_MET096_LAMBDA006.nd2_ZP-3.tif_marker.tif	0.00213718317788415	1HR	1	0.00273252090537977	132	1.27856186294944	saponin 1HR	4.44407036444744	4.04135885997682	1.09964754886254	0.354521966767423
saponin	MET096	513	LAMB	20250326_MET096_LAMBDA006.nd2_ZP-4.tif_marker.tif	0.00226306180850615	1HR	1	0.00277436761693521	55	1.22593541480273	saponin 1HR	1.85169598518643	4.04135885997682	0.458186478692726	0.293882976420081
saponin	MET096	513	LAMB	20250326_MET096_LAMBDA006.nd2_ZP-4.tif_marker.tif	0.00226306180850615	1HR	2	0.00204753467847628	81	0.904763038632099	saponin 1HR	2.72704317818365	4.04135885997682	0.674783723165651	-0.144388101314885
saponin	MET096	513	LAMB	20250326_MET096_LAMBDA006.nd2_ZP-4.tif_marker.tif	0.00226306180850615	1HR	3	0.00263079874773804	149	1.16249531402531	saponin 1HR	5.0164127598687	4.04135885997682	1.24126882409484	0.217224900783187
saponin	MET096	514	LAMB	20250326_MET096_LAMBDA006.nd2_ZP-5.tif_marker.tif	0.00208932012319565	1HR	1	0.00320477292618968	121	1.53388314725459	saponin 1HR	4.07373116741015	4.04135885997682	1.008010253124	0.617188581082333
saponin	MET096	515	LAMB	20250326_MET096_LAMBDA007.nd2_ZP-1.tif_marker.tif	0.00239590597975935	1HR	1	0.00258380514671924	91	1.07842510037842	saponin 1HR	3.06371517549028	4.04135885997682	0.758090355655239	0.108925980796029
saponin	MET096	515	LAMB	20250326_MET096_LAMBDA007.nd2_ZP-1.tif_marker.tif	0.00239590597975935	1HR	2	0.00389105061767623	40	1.6240414484324	saponin 1HR	1.3466879892265	4.04135885997682	0.333226529958348	0.699588453141809
saponin	MET096	516	LAMB	20250326_MET096_LAMBDA007.nd2_ZP-2.tif_marker.tif	0.00180658939427271	1HR	1	0.00190470347507406	97	1.05430900962465	saponin 1HR	3.26571837387425	4.04135885997682	0.80807433514899	0.0762977714490225
saponin	MET096	517	LAMB	20250326_MET096_LAMBDA007.nd2_ZP-3.tif_marker.tif	0.00189638456526023	1HR	1	0.00247189057449442	215	1.30347537085929	saponin 1HR	7.23844794209242	4.04135885997682	1.79109259852611	0.382363323437449
saponin	MET096	518	LAMB	20250326_MET096_LAMBDA008.nd2_ZP-1.tif_marker.tif	0.00196154419539157	1HR	1	0.00223846302562675	86	1.14117389293892	saponin 1HR	2.89537917683697	4.04135885997682	0.716437039410446	0.190518647336878
saponin	MET096	519	LAMB	20250326_MET096_LAMBDA008.nd2_ZP-2.tif_marker.tif	0.00187805529227103	1HR	1	0.0020586215712897	68	1.09614534766989	saponin 1HR	2.28936958168504	4.04135885997682	0.566485100929188	0.132439110761443
saponin	MET096	520	LAMB	20250326_MET096_LAMBDA008.nd2_ZP-3.tif_marker.tif	0.00219348988501854	1HR	1	0.00350614178314572	160	1.5984307960992	saponin 1HR	5.38675195690598	4.04135885997682	1.33290611983339	0.676656284133605
saponin	MET096	521	LAMB	20250326_MET096_LAMBDA008.nd2_ZP-4.tif_marker.tif	0.00227420944064217	1HR	1	0.00333540640874869	99	1.46662235638547	saponin 1HR	3.33305277333558	4.04135885997682	0.824735661646908	0.552497436309267
saponin	MET096	522	LAMB	20250326_MET096_LAMBDA008.nd2_ZP-5.tif_marker.tif	0.00236546810411382	1HR	1	0.00332626197705883	149	1.40617494324869	saponin 1HR	5.0164127598687	4.04135885997682	1.24126882409484	0.491776092317044
saponin	MET096	523	LAMB	20250326_MET096_LAMBDA008.nd2_ZP-6.tif_marker.tif	0.00203323813680205	1HR	1	0.00220040268248926	118	1.08221592083165	saponin 1HR	3.97272956821816	4.04135885997682	0.983018263377122	0.113988370546767
saponin	MET096	524	LAMB	20250326_MET096_LAMBDA009.nd2_ZP-1.tif_marker.tif	0.0020375710701333	1HR	1	0.00217263810712882	99	1.0662882581007	saponin 1HR	3.33305277333558	4.04135885997682	0.824735661646908	0.0925975059346146
saponin	MET096	524	LAMB	20250326_MET096_LAMBDA009.nd2_ZP-1.tif_marker.tif	0.0020375710701333	1HR	3	0.00194171053590253	108	0.95295352607038	saponin 1HR	3.63605757091154	4.04135885997682	0.899711630887536	-0.0695222368304961
saponin	MET096	524	LAMB	20250326_MET096_LAMBDA009.nd2_ZP-1.tif_marker.tif	0.0020375710701333	1HR	2	0.003124118881786	115	1.53325639904262	saponin 1HR	3.87172796902618	4.04135885997682	0.958026273630248	0.616598972076135
saponin	MET096	525	LAMB	20250326_MET096_LAMBDA009.nd2_ZP-2.tif_marker.tif	0.00240491504419089	1HR	1	0.00302982104200302	59	1.25984535267539	saponin 1HR	1.98636478410908	4.04135885997682	0.491509131688561	0.333246652279821
saponin	MET096	525	LAMB	20250326_MET096_LAMBDA009.nd2_ZP-2.tif_marker.tif	0.00240491504419089	1HR	2	0.00227613743239393	78	0.946452323915549	saponin 1HR	2.62604157899167	4.04135885997682	0.649791733418777	-0.079398260678374
saponin	MET096	526	LAMB	20250326_MET096_LAMBDA009.nd2_ZP-3.tif_marker.tif	0.0023097471017417	1HR	1	0.00290332235789929	130	1.25698712023927	saponin 1HR	4.37673596498611	4.04135885997682	1.08298622236463	0.329969867210982
saponin	MET096	527	LAMB	20250326_MET096_LAMBDA010.nd2_ZP-1.tif_marker.tif	0.0019022398962806	1HR	1	0.00299275321583074	123	1.57327854477366	saponin 1HR	4.14106556687148	4.04135885997682	1.02467157962192	0.653774118679749
saponin	MET096	528	LAMB	20250326_MET096_LAMBDA010.nd2_ZP-2.tif_marker.tif	0.00211296991964924	1HR	1	0.0038285045363106	192	1.81190678613454	saponin 1HR	6.46410234828718	4.04135885997682	1.59948734380006	0.857508737591358
saponin	MET096	528	LAMB	20250326_MET096_LAMBDA010.nd2_ZP-2.tif_marker.tif	0.00211296991964924	1HR	2	0.00258894738120337	228	1.22526466521263	saponin 1HR	7.67612153859103	4.04135885997682	1.89939122076258	0.293093414491328
saponin	MET096	529	LAMB	20250326_MET096_LAMBDA010.nd2_ZP-3.tif_marker.tif	0.0021317853454678	1HR	1	0.00278969687598321	79	1.30861997053978	saponin 1HR	2.65970877872233	4.04135885997682	0.658122396667735	0.388046192608164
saponin	MET096	530	LAMB	20250326_MET096_LAMBDA010.nd2_ZP-4.tif_marker.tif	0.00208051455179607	1HR	3	0.00254962996812537	100	1.22548047833856	saponin 1HR	3.36671997306624	4.04135885997682	0.833066324895867	0.293347502541374
saponin	MET096	530	LAMB	20250326_MET096_LAMBDA010.nd2_ZP-4.tif_marker.tif	0.00208051455179607	1HR	2	0.00257630539764322	241	1.23830203226367	saponin 1HR	8.11379513508964	4.04135885997682	2.00768984299904	0.308363242907821
saponin	MET096	530	LAMB	20250326_MET096_LAMBDA010.nd2_ZP-4.tif_marker.tif	0.00208051455179607	1HR	1	0.00329976348439232	60	1.58603239835246	saponin 1HR	2.02003198383974	4.04135885997682	0.499839794937519	0.6654222417008
saponin	MET096	530	LAMB	20250326_MET096_LAMBDA010.nd2_ZP-4.tif_marker.tif	0.00208051455179607	1HR	4	0.00295296753756702	44	1.41934481305011	saponin 1HR	1.48135678814915	4.04135885997682	0.366549182954182	0.505225117690579
saponin	MET096	530	LAMB	20250326_MET096_LAMBDA010.nd2_ZP-4.tif_marker.tif	0.00208051455179607	1HR	5	0.00257343404227868	120	1.23692191436829	saponin 1HR	4.04006396767949	4.04135885997682	0.99967958987504	0.306754427307478
saponin	MET096	531	LAMB	20250326_MET096_LAMBDA010.nd2_ZP-5.tif_marker.tif	0.00184917602385024	1HR	1	0.00225562252518204	90	1.2197987082298	saponin 1HR	3.03004797575962	4.04135885997682	0.749759692406281	0.286643093199217
saponin	MET096	532	LAMB	20250326_MET096_LAMBDA011.nd2_ZP-1.tif_marker.tif	0.00177215843292627	1HR	1	0.00191902584495833	131	1.0828748769316	saponin 1HR	4.41040316471677	4.04135885997682	1.09131688561358	0.114866553325888
saponin	MET096	533	LAMB	20250326_MET096_LAMBDA011.nd2_ZP-2.tif_marker.tif	0.00254686515887353	1HR	1	0.00451155531283637	176	1.7714150657398	saponin 1HR	5.92542715259658	4.04135885997682	1.46619673181672	0.824902294034534
saponin	MET096	534	LAMB	20250326_MET096_LAMBDA011.nd2_ZP-3.tif_marker.tif	0.00198082172614739	1HR	1	0.00229128392462709	226	1.15673404344344	saponin 1HR	7.6087871391297	4.04135885997682	1.88272989426466	0.210057197797701
saponin	MET096	535	LAMB	20250326_MET096_LAMBDA011.nd2_ZP-4.tif_marker.tif	0.00227757717175519	1HR	1	0.00248271790638444	122	1.09006971845927	saponin 1HR	4.10739836714081	4.04135885997682	1.01634091637296	0.124420409551616
saponin	MET096	536	LAMB	20250326_MET096_LAMBDA011.nd2_ZP-5.tif_marker.tif	0.00196728113393228	1HR	1	0.00208521266091231	136	1.05994645348136	saponin 1HR	4.57873916337009	4.04135885997682	1.13297020185838	0.0839913843656805
saponin	MET096	537	LAMB	20250326_MET096_LAMBDA011.nd2_ZP-6.tif_marker.tif	0.00211916249766692	1HR	1	0.00225812621248809	73	1.06557482730757	saponin 1HR	2.45770558033836	4.04135885997682	0.608138417173984	0.0916319063023174
saponin	MET096	538	LAMB	20250326_MET096_LAMBDA011.nd2_ZP-7.tif_marker.tif	0.00184713759734692	1HR	1	0.00315888290819914	115	1.71015029564462	saponin 1HR	3.87172796902618	4.04135885997682	0.958026273630248	0.774123121165473
saponin	MET096	539	LAMB	20250326_MET096_LAMBDA012.nd2_ZP-1.tif_marker.tif	0.00199015454874193	1HR	2	0.00182239077926342	79	0.915703144972052	saponin 1HR	2.65970877872233	4.04135885997682	0.658122396667735	-0.127048117403824
saponin	MET096	539	LAMB	20250326_MET096_LAMBDA012.nd2_ZP-1.tif_marker.tif	0.00199015454874193	1HR	1	0.00221440775291712	33	1.11268130121701	saponin 1HR	1.11101759111186	4.04135885997682	0.274911887215636	0.154040429163022
saponin	MET096	540	LAMB	20250326_MET096_LAMBDA012.nd2_ZP-2.tif_marker.tif	0.0022066127737185	1HR	1	0.00236577121065739	147	1.07212794144697	saponin 1HR	4.94907836040737	4.04135885997682	1.22460749759692	0.100477078815512
saponin	MET096	541	LAMB	20250326_MET096_LAMBDA012.nd2_ZP-3.tif_marker.tif	0.00179699228605786	1HR	1	0.0021065773315389	165	1.17227956284676	saponin 1HR	5.5550879555593	4.04135885997682	1.37455943607818	0.229316661771149
saponin	MET096	542	LAMB	20250326_MET096_LAMBDA012.nd2_ZP-4.tif_marker.tif	0.00189869296485103	1HR	3	0.0020808895051232	256	1.09595892734899	saponin 1HR	8.61880313104957	4.04135885997682	2.13264979173342	0.132193732221566
saponin	MET096	542	LAMB	20250326_MET096_LAMBDA012.nd2_ZP-4.tif_marker.tif	0.00189869296485103	1HR	1	0.00299275859825961	23	1.57622040722863	saponin 1HR	0.774345593805235	4.04135885997682	0.191605254726049	0.656469284910182
saponin	MET096	542	LAMB	20250326_MET096_LAMBDA012.nd2_ZP-4.tif_marker.tif	0.00189869296485103	1HR	2	0.00233944898814355	38	1.23213654416585	saponin 1HR	1.27935358976517	4.04135885997682	0.316565203460429	0.301162142944603
saponin	MET096	542	LAMB	20250326_MET096_LAMBDA012.nd2_ZP-4.tif_marker.tif	0.00189869296485103	1HR	4	0.00200696828619887	150	1.05702624034126	saponin 1HR	5.05007995959936	4.04135885997682	1.2495994873438	0.0800111916120922
saponin	MET096	543	LAMB	20250326_MET096_LAMBDA012.nd2_ZP-5.tif_marker.tif	0.00183138601246712	1HR	1	0.00282862192405519	99	1.54452524197489	saponin 1HR	3.33305277333558	4.04135885997682	0.824735661646908	0.627163448935392
saponin	MET096	544	LAMB	20250326_MET096_LAMBDA012.nd2_ZP-6.tif_marker.tif	0.00190243552892636	1HR	1	0.00190817247736656	96	1.00301558100286	saponin 1HR	3.23205117414359	4.04135885997682	0.799743671900032	0.00434401717737578
saponin	MET096	475	KAPP	20250326_MET096_KAPPA007.nd2_ZP-3.tif_marker.tif	0.00282001439672317	4HR	1	0.00656235606595874	250	2.32706473895457	saponin 4HR	8.4167999326656	4.04135885997682	2.08266581223967	1.21851134708599
saponin	MET096	476	KAPP	20250326_MET096_KAPPA007.nd2_ZP-4.tif_marker.tif	0.00282969571819899	4HR	2	0.00418180818605709	73	1.4778296334698	saponin 4HR	2.45770558033836	4.04135885997682	0.608138417173984	0.56347996291095
saponin	MET096	476	KAPP	20250326_MET096_KAPPA007.nd2_ZP-4.tif_marker.tif	0.00282969571819899	4HR	1	0.00502408679548494	71	1.77548658789455	saponin 4HR	2.39037118087703	4.04135885997682	0.591477090676065	0.828214462216894
saponin	MET096	477	KAPP	20250326_MET096_KAPPA007.nd2_ZP-5.tif_marker.tif	0.00256807121645562	4HR	2	0.0034144708720435	490	1.32958574130045	saponin 4HR	16.4969278680246	4.04135885997682	4.08202499198975	0.410976815601285
saponin	MET096	477	KAPP	20250326_MET096_KAPPA007.nd2_ZP-5.tif_marker.tif	0.00256807121645562	4HR	1	0.00360650618205823	105	1.40436377268222	saponin 4HR	3.53505597171955	4.04135885997682	0.874719641140659	0.489916685690591
saponin	MET096	478	KAPP	20250326_MET096_KAPPA007.nd2_ZP-6.tif_marker.tif	0.00268446785536784	4HR	1	0.00580236202939585	353	2.16145707157323	saponin 4HR	11.8845215049238	4.04135885997682	2.9407241268824	1.11200418333378
saponin	MET096	478	KAPP	20250326_MET096_KAPPA007.nd2_ZP-6.tif_marker.tif	0.00268446785536784	4HR	2	0.00413519498251844	80	1.5404151605875	saponin 4HR	2.69337597845299	4.04135885997682	0.666453059916693	0.623319227154815
saponin	MET096	479	KAPP	20250326_MET096_KAPPA008.nd2_ZP-1.tif_marker.tif	0.00252871433425717	4HR	1	0.00573125150815652	82	2.26646854906216	saponin 4HR	2.76071037791432	4.04135885997682	0.683114386414611	1.18044614162237
saponin	MET096	480	KAPP	20250326_MET096_KAPPA008.nd2_ZP-2.tif_marker.tif	0.00213657805775527	4HR	1	0.00329819744281275	190	1.54368216543322	saponin 4HR	6.39676794882586	4.04135885997682	1.58282601730215	0.626375741236061
saponin	MET096	480	KAPP	20250326_MET096_KAPPA008.nd2_ZP-2.tif_marker.tif	0.00213657805775527	4HR	2	0.0036563100970112	86	1.71129254264297	saponin 4HR	2.89537917683697	4.04135885997682	0.716437039410446	0.775086407252133
saponin	MET096	481	KAPP	20250326_MET096_KAPPA008.nd2_ZP-3.tif_marker.tif	0.00262923768013542	4HR	2	0.00359106139692756	97	1.36581847432774	saponin 4HR	3.26571837387425	4.04135885997682	0.80807433514899	0.449765753328198
saponin	MET096	481	KAPP	20250326_MET096_KAPPA008.nd2_ZP-3.tif_marker.tif	0.00262923768013542	4HR	1	0.00614698989363002	121	2.33793617825887	saponin 4HR	4.07373116741015	4.04135885997682	1.008010253124	1.22523554724931
saponin	MET096	482	KAPP	20250326_MET096_KAPPA008.nd2_ZP-4.tif_marker.tif	0.0028375415334236	4HR	1	0.00361940822767792	96	1.27554370043387	saponin 4HR	3.23205117414359	4.04135885997682	0.799743671900032	0.35111232686608
saponin	MET096	482	KAPP	20250326_MET096_KAPPA008.nd2_ZP-4.tif_marker.tif	0.0028375415334236	4HR	2	0.00477134770573636	113	1.68150761831477	saponin 4HR	3.80439356956485	4.04135885997682	0.941364947132329	0.749755315218965
saponin	MET096	483	KAPP	20250326_MET096_KAPPA008.nd2_ZP-5.tif_marker.tif	0.00285827820723799	4HR	1	0.00492725872103811	76	1.72385553952056	saponin 4HR	2.55870717953034	4.04135885997682	0.633130406920858	0.785638880488721
saponin	MET096	484	KAPP	20250326_MET096_KAPPA009.nd2_ZP-1.tif_marker.tif	0.00234781662509945	4HR	2	0.00502738542854786	66	2.14130242319709	saponin 4HR	2.22203518222372	4.04135885997682	0.549823774431272	1.09848856668787
saponin	MET096	484	KAPP	20250326_MET096_KAPPA009.nd2_ZP-1.tif_marker.tif	0.00234781662509945	4HR	1	0.00780828093982064	102	3.32576269217359	saponin 4HR	3.43405437252756	4.04135885997682	0.849727651393783	1.73368522964786
saponin	MET096	485	KAPP	20250326_MET096_KAPPA009.nd2_ZP-2.tif_marker.tif	0.00236951431768738	4HR	2	0.00354594587386675	73	1.49648636743734	saponin 4HR	2.45770558033836	4.04135885997682	0.608138417173984	0.581579136356811
saponin	MET096	485	KAPP	20250326_MET096_KAPPA009.nd2_ZP-2.tif_marker.tif	0.00236951431768738	4HR	1	0.00320702547602025	203	1.35345266837226	saponin 4HR	6.83444154532447	4.04135885997682	1.69112463953861	0.436644435910022
saponin	MET096	485	KAPP	20250326_MET096_KAPPA009.nd2_ZP-2.tif_marker.tif	0.00236951431768738	4HR	5	0.00355514310211045	73	1.50036784988927	saponin 4HR	2.45770558033836	4.04135885997682	0.608138417173984	0.585316254154236
saponin	MET096	485	KAPP	20250326_MET096_KAPPA009.nd2_ZP-2.tif_marker.tif	0.00236951431768738	4HR	6	0.00289474083232035	307	1.22165998775039	saponin 4HR	10.3358303173134	4.04135885997682	2.55751361743032	0.288842810326283
saponin	MET096	485	KAPP	20250326_MET096_KAPPA009.nd2_ZP-2.tif_marker.tif	0.00236951431768738	4HR	3	0.00321994706889829	104	1.35890593479972	saponin 4HR	3.50138877198889	4.04135885997682	0.866388977891701	0.442445594372578
saponin	MET096	485	KAPP	20250326_MET096_KAPPA009.nd2_ZP-2.tif_marker.tif	0.00236951431768738	4HR	4	0.00277948952638186	52	1.17302077714163	saponin 4HR	1.75069438599444	4.04135885997682	0.433194488945849	0.230228567342317
saponin	MET096	486	KAPP	20250326_MET096_KAPPA009.nd2_ZP-3.tif_marker.tif	0.00239608457113788	4HR	3	0.00512552706026275	71	2.13912610681712	saponin 4HR	2.39037118087703	4.04135885997682	0.591477090676065	1.09702153547951
saponin	MET096	486	KAPP	20250326_MET096_KAPPA009.nd2_ZP-3.tif_marker.tif	0.00239608457113788	4HR	4	0.00475305309142336	173	1.98367501242503	saponin 4HR	5.8244255534046	4.04135885997682	1.44120474206985	0.988175686829924
saponin	MET096	486	KAPP	20250326_MET096_KAPPA009.nd2_ZP-3.tif_marker.tif	0.00239608457113788	4HR	1	0.00451234028976713	74	1.88321411694757	saponin 4HR	2.49137278006902	4.04135885997682	0.616469080422942	0.913197040258491
saponin	MET096	486	KAPP	20250326_MET096_KAPPA009.nd2_ZP-3.tif_marker.tif	0.00239608457113788	4HR	2	0.00576301964405829	156	2.40518206806092	saponin 4HR	5.25208315798333	4.04135885997682	1.29958346683755	1.26614610761135
saponin	MET096	486	KAPP	20250326_MET096_KAPPA009.nd2_ZP-3.tif_marker.tif	0.00239608457113788	4HR	7	0.00585874812262124	213	2.44513411304133	saponin 4HR	7.17111354263109	4.04135885997682	1.7744312720282	1.2899135976574
saponin	MET096	486	KAPP	20250326_MET096_KAPPA009.nd2_ZP-3.tif_marker.tif	0.00239608457113788	4HR	5	0.00505377128797465	181	2.1091790118137	saponin 4HR	6.09376315124989	4.04135885997682	1.50785004806152	1.07668154581723
saponin	MET096	486	KAPP	20250326_MET096_KAPPA009.nd2_ZP-3.tif_marker.tif	0.00239608457113788	4HR	6	0.0043945983517915	25	1.83407480884723	saponin 4HR	0.84167999326656	4.04135885997682	0.208266581223967	0.875052485253478
saponin	MET096	487	KAPP	20250326_MET096_KAPPA009.nd2_ZP-4.tif_marker.tif	0.00269497592221716	4HR	2	0.00610097064788967	214	2.2638312266888	saponin 4HR	7.20478074236175	4.04135885997682	1.78276193527715	1.17876640627264
saponin	MET096	487	KAPP	20250326_MET096_KAPPA009.nd2_ZP-4.tif_marker.tif	0.00269497592221716	4HR	1	0.00268201921097634	124	0.995192271985063	saponin 4HR	4.17473276660214	4.04135885997682	1.03300224287087	-0.00695281240529582
saponin	MET096	487	KAPP	20250326_MET096_KAPPA009.nd2_ZP-4.tif_marker.tif	0.00269497592221716	4HR	3	0.0104062981910773	129	3.86136963424741	saponin 4HR	4.34306876525545	4.04135885997682	1.07465555911567	1.94911266460635
saponin	MET096	487	KAPP	20250326_MET096_KAPPA009.nd2_ZP-4.tif_marker.tif	0.00269497592221716	4HR	4	0.00505655888149417	76	1.87629093076799	saponin 4HR	2.55870717953034	4.04135885997682	0.633130406920858	0.907883544182757
saponin	MET096	399	ZETA	20250324_MET096_ZETA001.nd2_ZP-1.tif_marker.tif	0.0024758083260066	6HR	1	0.00499828344036359	80	2.01884911196888	saponin 6HR	2.69337597845299	4.04135885997682	0.666453059916693	1.01353308820832
saponin	MET096	400	ZETA	20250324_MET096_ZETA001.nd2_ZP-2.tif_marker.tif	0.00259624813392755	6HR	3	0.00390737673261209	143	1.50500897104203	saponin 6HR	4.81440956148472	4.04135885997682	1.19128484460109	0.589772086612402
saponin	MET096	400	ZETA	20250324_MET096_ZETA001.nd2_ZP-2.tif_marker.tif	0.00259624813392755	6HR	4	0.00543422524383964	144	2.09310703889418	saponin 6HR	4.84807676121539	4.04135885997682	1.19961550785005	1.0656460911126
saponin	MET096	400	ZETA	20250324_MET096_ZETA001.nd2_ZP-2.tif_marker.tif	0.00259624813392755	6HR	1	0.00550642111177089	951	2.12091480772329	saponin 6HR	32.0175069438599	4.04135885997682	7.92246074975968	1.08468667228594
saponin	MET096	400	ZETA	20250324_MET096_ZETA001.nd2_ZP-2.tif_marker.tif	0.00259624813392755	6HR	2	0.00526531509539144	769	2.02804771492553	saponin 6HR	25.8900765928794	4.04135885997682	6.40628003844922	1.02009159577155
saponin	MET096	400	ZETA	20250324_MET096_ZETA001.nd2_ZP-2.tif_marker.tif	0.00259624813392755	6HR	5	0.00414681005458445	67	1.59723179013373	saponin 6HR	2.25570238195438	4.04135885997682	0.55815443768023	0.67557369171662
saponin	MET096	400	ZETA	20250324_MET096_ZETA001.nd2_ZP-2.tif_marker.tif	0.00259624813392755	6HR	6	0.00480998289357457	36	1.85266686597407	saponin 6HR	1.21201919030385	4.04135885997682	0.299903876962513	0.889603489020514
saponin	MET096	401	ZETA	20250324_MET096_ZETA002.nd2_ZP-1.tif_marker.tif	0.00227992540117138	6HR	1	0.00495078436050007	1559	2.17146769712573	saponin 6HR	52.4871643801027	4.04135885997682	12.9875040051266	1.11867049133974
saponin	MET096	402	ZETA	20250324_MET096_ZETA002.nd2_ZP-2.tif_marker.tif	0.00258072343887327	6HR	1	0.00420821263884443	284	1.63063293627531	saponin 6HR	9.56148472350812	4.04135885997682	2.36590836270426	0.705432060643138
saponin	MET096	403	ZETA	20250324_MET096_ZETA002.nd2_ZP-3.tif_marker.tif	0.00209073418398632	6HR	1	0.00330268065034247	34	1.57967506134394	saponin 6HR	1.14468479084252	4.04135885997682	0.283242550464594	0.659627827010547
saponin	MET096	403	ZETA	20250324_MET096_ZETA002.nd2_ZP-3.tif_marker.tif	0.00209073418398632	6HR	2	0.00385313881155669	712	1.84295968424358	saponin 6HR	23.9710462082316	4.04135885997682	5.93143223325856	0.882024511566548
saponin	MET096	403	ZETA	20250324_MET096_ZETA002.nd2_ZP-3.tif_marker.tif	0.00209073418398632	6HR	3	0.00361519142677512	357	1.72914924071417	saponin 6HR	12.0191903038465	4.04135885997682	2.97404677987825	0.790062391563448
saponin	MET096	403	ZETA	20250324_MET096_ZETA002.nd2_ZP-3.tif_marker.tif	0.00209073418398632	6HR	4	0.00395136009236532	105	1.88993900928688	saponin 6HR	3.53505597171955	4.04135885997682	0.874719641140659	0.918339677610828
saponin	MET096	403	ZETA	20250324_MET096_ZETA002.nd2_ZP-3.tif_marker.tif	0.00209073418398632	6HR	5	0.00426350948824124	22	2.03924034001882	saponin 6HR	0.740678394074573	4.04135885997682	0.183274591477091	1.02803181798308
saponin	MET096	404	ZETA	20250324_MET096_ZETA003.nd2_ZP-1.tif_marker.tif	0.00271682145387971	6HR	1	0.00404640431075878	127	1.48938911866305	saponin 6HR	4.27573436579412	4.04135885997682	1.05799423261775	0.574720722506942
saponin	MET096	405	ZETA	20250324_MET096_ZETA004.nd2_ZP-1.tif_marker.tif	0.00251033482444248	6HR	3	0.00416259189263325	44	1.65818194931735	saponin 6HR	1.48135678814915	4.04135885997682	0.366549182954182	0.729602319846706
saponin	MET096	405	ZETA	20250324_MET096_ZETA004.nd2_ZP-1.tif_marker.tif	0.00251033482444248	6HR	1	0.0029270852374255	98	1.16601387548993	saponin 6HR	3.29938557360492	4.04135885997682	0.81640499839795	0.221584956618516
saponin	MET096	405	ZETA	20250324_MET096_ZETA004.nd2_ZP-1.tif_marker.tif	0.00251033482444248	6HR	2	0.00422451951005177	219	1.68285101609503	saponin 6HR	7.37311674101507	4.04135885997682	1.82441525152195	0.750907459582355
saponin	MET096	406	ZETA	20250324_MET096_ZETA005.nd2_ZP-1.tif_marker.tif	0.00307529067286884	6HR	1	0.00650585587355869	191	2.11552551144363	saponin 6HR	6.43043514855652	4.04135885997682	1.59115668055111	1.0810160834779
saponin	MET096	407	ZETA	20250324_MET096_ZETA005.nd2_ZP-2.tif_marker.tif	0.00250994158986551	6HR	1	0.00515094247512212	97	2.05221607384024	saponin 6HR	3.26571837387425	4.04135885997682	0.80807433514899	1.03718263749787
saponin	MET096	407	ZETA	20250324_MET096_ZETA005.nd2_ZP-2.tif_marker.tif	0.00250994158986551	6HR	2	0.00646901037336744	337	2.57735494701854	saponin 6HR	11.3458463092332	4.04135885997682	2.80743351489906	1.36589123531185
saponin	MET096	407	ZETA	20250324_MET096_ZETA005.nd2_ZP-2.tif_marker.tif	0.00250994158986551	6HR	3	0.00710948358563816	425	2.8325294956442	saponin 6HR	14.3085598855315	4.04135885997682	3.54053188080743	1.50209097916955
saponin	MET096	407	ZETA	20250324_MET096_ZETA005.nd2_ZP-2.tif_marker.tif	0.00250994158986551	6HR	4	0.0062814969303936	114	2.50264665749858	saponin 6HR	3.83806076929551	4.04135885997682	0.949695610381287	1.32345461485401
saponin	MET096	407	ZETA	20250324_MET096_ZETA005.nd2_ZP-2.tif_marker.tif	0.00250994158986551	6HR	5	0.00422695258942743	75	1.68408404661477	saponin 6HR	2.52503997979968	4.04135885997682	0.6247997436719	0.751964139953367
saponin	MET096	407	ZETA	20250324_MET096_ZETA005.nd2_ZP-2.tif_marker.tif	0.00250994158986551	6HR	6	0.0030594338895753	34	1.21892632957217	saponin 6HR	1.14468479084252	4.04135885997682	0.283242550464594	0.285610933855859
saponin	MET096	407	ZETA	20250324_MET096_ZETA005.nd2_ZP-2.tif_marker.tif	0.00250994158986551	6HR	7	0.00537756633575995	351	2.14250656567992	saponin 6HR	11.8171871054625	4.04135885997682	2.92406280038449	1.09929962546232
saponin	MET096	407	ZETA	20250324_MET096_ZETA005.nd2_ZP-2.tif_marker.tif	0.00250994158986551	6HR	10	0.00332501353252502	21	1.32473741458787	saponin 6HR	0.70701119434391	4.04135885997682	0.174943928228132	0.405706421400562
saponin	MET096	407	ZETA	20250324_MET096_ZETA005.nd2_ZP-2.tif_marker.tif	0.00250994158986551	6HR	8	0.00297016861150041	20	1.18336164614076	saponin 6HR	0.673343994613248	4.04135885997682	0.166613264979173	0.242891041860856
saponin	MET096	407	ZETA	20250324_MET096_ZETA005.nd2_ZP-2.tif_marker.tif	0.00250994158986551	6HR	9	0.00337693892801419	39	1.34542530457656	saponin 6HR	1.31302078949583	4.04135885997682	0.324895866709387	0.428062297549636
saponin	MET096	408	ZETA	20250324_MET096_ZETA005.nd2_ZP-3.tif_marker.tif	0.00266920793373546	6HR	1	0.00431087998031462	370	1.61504089877393	saponin 6HR	12.4568639003451	4.04135885997682	3.08234540211471	0.691570699724907
saponin	MET096	408	ZETA	20250324_MET096_ZETA005.nd2_ZP-3.tif_marker.tif	0.00266920793373546	6HR	2	0.0040134374393131	97	1.50360614045398	saponin 6HR	3.26571837387425	4.04135885997682	0.80807433514899	0.588426712209726
saponin	MET096	409	ZETA	20250324_MET096_ZETA006.nd2_ZP-1.tif_marker.tif	0.00278645445777645	6HR	3	0.00381616530206014	184	1.36954160202044	saponin 6HR	6.19476475044188	4.04135885997682	1.53284203780839	0.453693090882271
saponin	MET096	409	ZETA	20250324_MET096_ZETA006.nd2_ZP-1.tif_marker.tif	0.00278645445777645	6HR	4	0.00426366612044794	124	1.53014024993263	saponin 6HR	4.17473276660214	4.04135885997682	1.03300224287087	0.613663893838869
saponin	MET096	409	ZETA	20250324_MET096_ZETA006.nd2_ZP-1.tif_marker.tif	0.00278645445777645	6HR	1	0.00477332329886083	760	1.71304551041178	saponin 6HR	25.5870717953034	4.04135885997682	6.33130406920858	0.776563479952685
saponin	MET096	409	ZETA	20250324_MET096_ZETA006.nd2_ZP-1.tif_marker.tif	0.00278645445777645	6HR	2	0.00374672979777378	155	1.34462265741232	saponin 6HR	5.21841595825267	4.04135885997682	1.29125280358859	0.427201364856867
saponin	MET096	409	ZETA	20250324_MET096_ZETA006.nd2_ZP-1.tif_marker.tif	0.00278645445777645	6HR	7	0.00753795697421926	41	2.705214489755	saponin 6HR	1.38035518895716	4.04135885997682	0.341557193207306	1.43574298630275
saponin	MET096	409	ZETA	20250324_MET096_ZETA006.nd2_ZP-1.tif_marker.tif	0.00278645445777645	6HR	5	0.00342666771676805	90	1.22975909662004	saponin 6HR	3.03004797575962	4.04135885997682	0.749759692406281	0.298375726823861
saponin	MET096	409	ZETA	20250324_MET096_ZETA006.nd2_ZP-1.tif_marker.tif	0.00278645445777645	6HR	6	0.00554106550339913	172	1.98857206796799	saponin 6HR	5.79075835367393	4.04135885997682	1.43287407882089	0.99173284789418
saponin	MET096	410	ZETA	20250324_MET096_ZETA007.nd2_ZP-1.tif_marker.tif	0.00242373075135363	6HR	1	0.00416385456591319	156	1.71795260822091	saponin 6HR	5.25208315798333	4.04135885997682	1.29958346683755	0.780690238555699
saponin	MET096	410	ZETA	20250324_MET096_ZETA007.nd2_ZP-1.tif_marker.tif	0.00242373075135363	6HR	5	0.00366640392328716	54	1.5127108987826	saponin 6HR	1.81802878545577	4.04135885997682	0.449855815443768	0.59713629373731
saponin	MET096	410	ZETA	20250324_MET096_ZETA007.nd2_ZP-1.tif_marker.tif	0.00242373075135363	6HR	6	0.010175155828128	111	4.1981378593498	saponin 6HR	3.73705917010353	4.04135885997682	0.924703620634413	2.06974954293657
saponin	MET096	410	ZETA	20250324_MET096_ZETA007.nd2_ZP-1.tif_marker.tif	0.00242373075135363	6HR	7	0.00527457422648074	1046	2.17622119269434	saponin 6HR	35.2158909182729	4.04135885997682	8.71387375841077	1.12182520060718
saponin	MET096	410	ZETA	20250324_MET096_ZETA007.nd2_ZP-1.tif_marker.tif	0.00242373075135363	6HR	2	0.00460813331980994	167	1.9012562832057	saponin 6HR	5.62242235502062	4.04135885997682	1.3912207625761	0.926953015726091
saponin	MET096	410	ZETA	20250324_MET096_ZETA007.nd2_ZP-1.tif_marker.tif	0.00242373075135363	6HR	3	0.00276640415433104	27	1.14138261966022	saponin 6HR	0.909014392727885	4.04135885997682	0.224927907721884	0.190782499736499
saponin	MET096	410	ZETA	20250324_MET096_ZETA007.nd2_ZP-1.tif_marker.tif	0.00242373075135363	6HR	4	0.00331891845401495	188	1.36934288272795	saponin 6HR	6.32943354936453	4.04135885997682	1.56616469080423	0.453483741901032
saponin	MET096	411	ZETA	20250324_MET096_ZETA007.nd2_ZP-2.tif_marker.tif	0.00272338185576618	6HR	1	0.00419592220705711	247	1.54070285743189	saponin 6HR	8.31579833347361	4.04135885997682	2.05767382249279	0.623588648065964
saponin	MET096	411	ZETA	20250324_MET096_ZETA007.nd2_ZP-2.tif_marker.tif	0.00272338185576618	6HR	2	0.00496371630446187	175	1.82262957137364	saponin 6HR	5.89175995286592	4.04135885997682	1.45786606856777	0.866021379892955
saponin	MET096	412	ZETA	20250324_MET096_ZETA007.nd2_ZP-3.tif_marker.tif	0.00269092151594867	6HR	2	0.0046224831132717	183	1.71780673864881	saponin 6HR	6.16109755071122	4.04135885997682	1.52451137455944	0.780567735616951
saponin	MET096	412	ZETA	20250324_MET096_ZETA007.nd2_ZP-3.tif_marker.tif	0.00269092151594867	6HR	1	0.00549505129033192	110	2.04207044232379	saponin 6HR	3.70339197037286	4.04135885997682	0.916372957385452	1.03003263361941
saponin	MET096	413	ZETA	20250324_MET096_ZETA007.nd2_ZP-4.tif_marker.tif	0.00288387119720887	6HR	4	0.00877216520056016	198	3.04180200872016	saponin 6HR	6.66610554667116	4.04135885997682	1.64947132329382	1.60492625091462
saponin	MET096	413	ZETA	20250324_MET096_ZETA007.nd2_ZP-4.tif_marker.tif	0.00288387119720887	6HR	1	0.00482513957681006	116	1.67314669999133	saponin 6HR	3.90539516875684	4.04135885997682	0.966356936879206	0.742563945120061
saponin	MET096	413	ZETA	20250324_MET096_ZETA007.nd2_ZP-4.tif_marker.tif	0.00288387119720887	6HR	2	0.00401286788169197	419	1.39148651492334	saponin 6HR	14.1065566871475	4.04135885997682	3.49054790131367	0.476626927392127
saponin	MET096	413	ZETA	20250324_MET096_ZETA007.nd2_ZP-4.tif_marker.tif	0.00288387119720887	6HR	3	0.00463354082735763	44	1.6067086601656	saponin 6HR	1.48135678814915	4.04135885997682	0.366549182954182	0.684108353008521
saponin	MET096	413	ZETA	20250324_MET096_ZETA007.nd2_ZP-4.tif_marker.tif	0.00288387119720887	6HR	5	0.00421122701513453	232	1.46026875930185	saponin 6HR	7.81079033751368	4.04135885997682	1.93271387375841	0.546233918439977
saponin	MET096	414	ZETA	20250324_MET096_ZETA007.nd2_ZP-5.tif_marker.tif	0.00346369005201383	6HR	3	0.00364375757866554	63	1.05198719398897	saponin 6HR	2.12103358303173	4.04135885997682	0.524831784684396	0.0731171425759789
saponin	MET096	414	ZETA	20250324_MET096_ZETA007.nd2_ZP-5.tif_marker.tif	0.00346369005201383	6HR	1	0.00469599192771707	137	1.35577717901946	saponin 6HR	4.61240636310075	4.04135885997682	1.14130086510734	0.439120092089106
saponin	MET096	414	ZETA	20250324_MET096_ZETA007.nd2_ZP-5.tif_marker.tif	0.00346369005201383	6HR	2	0.00415588874204008	73	1.19984429311849	saponin 6HR	2.45770558033836	4.04135885997682	0.608138417173984	0.262847195732917
saponin	MET096	415	ZETA	20250324_MET096_ZETA008.nd2_ZP-1.tif_marker.tif	0.00227320464898411	6HR	1	0.00429906011839647	946	1.89118921620969	saponin 6HR	31.8491709452066	4.04135885997682	7.88080743351489	0.919293714229417
saponin	MET096	415	ZETA	20250324_MET096_ZETA008.nd2_ZP-1.tif_marker.tif	0.00227320464898411	6HR	2	0.00398990251731289	23	1.75518843809156	saponin 6HR	0.774345593805235	4.04135885997682	0.191605254726049	0.811625927456462
saponin	MET096	415	ZETA	20250324_MET096_ZETA008.nd2_ZP-1.tif_marker.tif	0.00227320464898411	6HR	3	0.00392776204047122	680	1.72785237010074	saponin 6HR	22.8936958168504	4.04135885997682	5.66485100929188	0.788979957071902
saponin	MET096	415	ZETA	20250324_MET096_ZETA008.nd2_ZP-1.tif_marker.tif	0.00227320464898411	6HR	4	0.00324974183819558	71	1.42958613059668	saponin 6HR	2.39037118087703	4.04135885997682	0.591477090676065	0.515597542978015
saponin	MET096	416	ZETA	20250324_MET096_ZETA009.nd2_ZP-1.tif_marker.tif	0.00255331391686792	6HR	1	0.00552170573859495	237	2.16256438431522	saponin 6HR	7.97912633616699	4.04135885997682	1.9743671900032	1.11274308560464
saponin	MET096	416	ZETA	20250324_MET096_ZETA009.nd2_ZP-1.tif_marker.tif	0.00255331391686792	6HR	2	0.00718270540331027	199	2.81309139305562	saponin 6HR	6.69977274640182	4.04135885997682	1.65780198654277	1.49215642437897
saponin	MET096	417	ZETA	20250324_MET096_ZETA009.nd2_ZP-2.tif_marker.tif	0.00279678016580561	6HR	1	0.00401737105725756	176	1.43642718379346	saponin 6HR	5.92542715259658	4.04135885997682	1.46619673181672	0.522484860783632
saponin	MET096	417	ZETA	20250324_MET096_ZETA009.nd2_ZP-2.tif_marker.tif	0.00279678016580561	6HR	2	0.00359439728302224	136	1.28519120915135	saponin 6HR	4.57873916337009	4.04135885997682	1.13297020185838	0.3619830177636
saponin	MET096	418	ZETA	20250324_MET096_ZETA010.nd2_ZP-1.tif_marker.tif	0.00247740241294673	6HR	1	0.00534497345609572	198	2.15749101888464	saponin 6HR	6.66610554667116	4.04135885997682	1.64947132329382	1.10935455382483
saponin	MET096	418	ZETA	20250324_MET096_ZETA010.nd2_ZP-1.tif_marker.tif	0.00247740241294673	6HR	4	0.00637822664323758	342	2.57456221480427	saponin 6HR	11.5141823078865	4.04135885997682	2.84908683114385	1.36432713356714
saponin	MET096	418	ZETA	20250324_MET096_ZETA010.nd2_ZP-1.tif_marker.tif	0.00247740241294673	6HR	2	0.00651153340004385	30	2.62837129971902	saponin 6HR	1.01001599191987	4.04135885997682	0.249919897468759	1.39416909393474
saponin	MET096	418	ZETA	20250324_MET096_ZETA010.nd2_ZP-1.tif_marker.tif	0.00247740241294673	6HR	3	0.00476316247398082	39	1.92264383415825	saponin 6HR	1.31302078949583	4.04135885997682	0.324895866709387	0.943091531120622
saponin	MET096	419	ZETA	20250324_MET096_ZETA010.nd2_ZP-2.tif_marker.tif	0.0029775559283283	6HR	1	0.00385155668831296	867	1.29352958635284	saponin 6HR	29.1894621664843	4.04135885997682	7.22268503684716	0.371313052550964
saponin	MET096	420	ZETA	20250324_MET096_ZETA010.nd2_ZP-3.tif_marker.tif	0.00273136493664433	6HR	1	0.00396938764243463	1106	1.45326155036291	saponin 6HR	37.2359229021126	4.04135885997682	9.21371355334828	0.539294374996821
saponin	MET096	421	ZETA	20250324_MET096_ZETA011.nd2_ZP-1.tif_marker.tif	0.00271339407170172	6HR	3	0.00576151987840222	117	2.12336274280605	saponin 6HR	3.9390623684875	4.04135885997682	0.974687600128164	1.08635085383575
saponin	MET096	421	ZETA	20250324_MET096_ZETA011.nd2_ZP-1.tif_marker.tif	0.00271339407170172	6HR	1	0.00474849031366503	78	1.75001868073184	saponin 6HR	2.62604157899167	4.04135885997682	0.649791733418777	0.8073703223178
saponin	MET096	421	ZETA	20250324_MET096_ZETA011.nd2_ZP-1.tif_marker.tif	0.00271339407170172	6HR	2	0.00562831860058653	81	2.0742724616689	saponin 6HR	2.72704317818365	4.04135885997682	0.674783723165651	1.05260540875161
saponin	MET096	422	ZETA	20250324_MET096_ZETA011.nd2_ZP-2.tif_marker.tif	0.00275879748431032	6HR	1	0.00415745522991261	85	1.50698094135458	saponin 6HR	2.8617119771063	4.04135885997682	0.708106376161486	0.591661171423394
saponin	MET096	422	ZETA	20250324_MET096_ZETA011.nd2_ZP-2.tif_marker.tif	0.00275879748431032	6HR	4	0.0054924326134803	131	1.99087923079405	saponin 6HR	4.41040316471677	4.04135885997682	1.09131688561358	0.99340570804033
saponin	MET096	422	ZETA	20250324_MET096_ZETA011.nd2_ZP-2.tif_marker.tif	0.00275879748431032	6HR	2	0.00457992234701061	365	1.66011545720818	saponin 6HR	12.2885279016918	4.04135885997682	3.04069208586992	0.731283581180199
saponin	MET096	422	ZETA	20250324_MET096_ZETA011.nd2_ZP-2.tif_marker.tif	0.00275879748431032	6HR	3	0.00362108330815457	39	1.31255857986974	saponin 6HR	1.31302078949583	4.04135885997682	0.324895866709387	0.392381812113331
saponin	MET096	423	ZETA	20250324_MET096_ZETA011.nd2_ZP-3.tif_marker.tif	0.00242696641193999	6HR	1	0.00553148916702535	326	2.27917829427387	saponin 6HR	10.9755071121959	4.04135885997682	2.71579621916051	1.18851378735155
saponin	MET096	423	ZETA	20250324_MET096_ZETA011.nd2_ZP-3.tif_marker.tif	0.00242696641193999	6HR	4	0.00441934778525426	82	1.82093487718344	saponin 6HR	2.76071037791432	4.04135885997682	0.683114386414611	0.864679327562138
saponin	MET096	423	ZETA	20250324_MET096_ZETA011.nd2_ZP-3.tif_marker.tif	0.00242696641193999	6HR	2	0.00366990225271545	71	1.51213557577912	saponin 6HR	2.39037118087703	4.04135885997682	0.591477090676065	0.596587495204214
saponin	MET096	423	ZETA	20250324_MET096_ZETA011.nd2_ZP-3.tif_marker.tif	0.00242696641193999	6HR	3	0.00322065751268447	228	1.32703011332985	saponin 6HR	7.67612153859103	4.04135885997682	1.89939122076258	0.408201109109546
saponin	MET096	424	ZETA	20250324_MET096_ZETA012.nd2_ZP-1.tif_marker.tif	0.00294645842131194	6HR	3	0.00453979031634376	66	1.54076171023054	saponin 6HR	2.22203518222372	4.04135885997682	0.549823774431272	0.623643756043941
saponin	MET096	424	ZETA	20250324_MET096_ZETA012.nd2_ZP-1.tif_marker.tif	0.00294645842131194	6HR	1	0.00341677527556348	196	1.15962107282754	saponin 6HR	6.59877114720983	4.04135885997682	1.6328099967959	0.213653455645059
saponin	MET096	424	ZETA	20250324_MET096_ZETA012.nd2_ZP-1.tif_marker.tif	0.00294645842131194	6HR	2	0.00536899598391385	49	1.82218623723977	saponin 6HR	1.64969278680246	4.04135885997682	0.408202499198975	0.865670417872853
saponin	MET096	425	ZETA	20250324_MET096_ZETA012.nd2_ZP-2.tif_marker.tif	0.00205683300972077	6HR	1	0.00517103347775279	490	2.51407550020543	saponin 6HR	16.4969278680246	4.04135885997682	4.08202499198975	1.33002797598611
saponin	MET096	425	ZETA	20250324_MET096_ZETA012.nd2_ZP-2.tif_marker.tif	0.00205683300972077	6HR	2	0.00398754151811933	34	1.93868024252521	saponin 6HR	1.14468479084252	4.04135885997682	0.283242550464594	0.955074871229897
saponin	MET096	426	ZETA	20250324_MET096_ZETA012.nd2_ZP-3.tif_marker.tif	0.00252742029973753	6HR	1	0.0056652461053688	548	2.24151325600935	saponin 6HR	18.449625452403	4.04135885997682	4.56520346042935	1.16447303131918
saponin	MET096	426	ZETA	20250324_MET096_ZETA012.nd2_ZP-3.tif_marker.tif	0.00252742029973753	6HR	2	0.00473671933469265	335	1.87413202908299	saponin 6HR	11.2785119097719	4.04135885997682	2.79077218840115	0.906222591734414
saponin	MET096	426	ZETA	20250324_MET096_ZETA012.nd2_ZP-3.tif_marker.tif	0.00252742029973753	6HR	3	0.0039976630053532	76	1.58171674326124	saponin 6HR	2.55870717953034	4.04135885997682	0.633130406920858	0.661491262464753
saponin	MET096	427	ZETA	20250324_MET096_ZETA012.nd2_ZP-4.tif_marker.tif	0.00241471414370594	6HR	1	0.0040360113859854	22	1.67142408823232	saponin 6HR	0.740678394074573	4.04135885997682	0.183274591477091	0.741077832958462
saponin	MET096	427	ZETA	20250324_MET096_ZETA012.nd2_ZP-4.tif_marker.tif	0.00241471414370594	6HR	2	0.00732395478026492	406	3.03305250410493	saponin 6HR	13.6688830906489	4.04135885997682	3.38224927907721	1.60077047216459
saponin	MET096	427	ZETA	20250324_MET096_ZETA012.nd2_ZP-4.tif_marker.tif	0.00241471414370594	6HR	3	0.00610844088951126	240	2.52967453950322	saponin 6HR	8.08012793535898	4.04135885997682	1.99935917975008	1.3389517839519
saponin	MET096	428	ZETA	20250324_MET096_ZETA013.nd2_ZP-1.tif_marker.tif	0.00226000795110121	6HR	1	0.00326197924801991	84	1.44334857159705	saponin 6HR	2.82804477737564	4.04135885997682	0.699775712912527	0.529419755675264
SDS	MET091	1	BALLP	20250303_MET091_UB_BALLPOINTPENS001.nd2_ZP-1.tif_Ub.tif	0.00308137886361902	1HR	1	0.0111268287807031	61	3.61099016809471	SDS 1HR	2.05369918357041	2.91119598207956	0.705448618441479	1.85239449216129
SDS	MET091	1	BALLP	20250303_MET091_UB_BALLPOINTPENS001.nd2_ZP-1.tif_Ub.tif	0.00308137886361902	1HR	2	0.00438514208211236	213	1.42311032696644	SDS 1HR	7.17111354263109	2.91119598207956	2.46328779882024	0.509047511476078
SDS	MET091	2	BALLP	20250303_MET091_UB_BALLPOINTPENS001.nd2_ZP-2.tif_Ub.tif	0.0032161537176705	1HR	1	0.00987537496705325	104	3.07055440565387	SDS 1HR	3.50138877198889	2.91119598207956	1.20273207078547	1.61849916571777
SDS	MET091	2	BALLP	20250303_MET091_UB_BALLPOINTPENS001.nd2_ZP-2.tif_Ub.tif	0.0032161537176705	1HR	2	0.0126872227793293	35	3.94484340397723	SDS 1HR	1.17835199057318	2.91119598207956	0.404765600745109	1.97996803159754
SDS	MET091	3	BALLP	20250303_MET091_UB_BALLPOINTPENS001.nd2_ZP-3.tif_Ub.tif	0.00286651374055789	1HR	1	0.0116148901835197	66	4.05192203308928	SDS 1HR	2.22203518222372	2.91119598207956	0.76327227569078	2.01860641412976
SDS	MET091	4	BALLP	20250303_MET091_UB_BALLPOINTPENS001.nd2_ZP-4.tif_Ub.tif	0.00274730694573571	1HR	1	0.0234906619757806	76	8.55043227413745	SDS 1HR	2.55870717953034	2.91119598207956	0.878919590189381	3.09599735847688
SDS	MET091	5	BALLP	20250303_MET091_UB_BALLPOINTPENS001.nd2_ZP-5.tif_Ub.tif	0.00289315960042918	1HR	1	0.00870115217519924	100	3.00749124725387	SDS 1HR	3.36671997306624	2.91119598207956	1.15647314498603	1.58856053871081
SDS	MET091	6	BALLP	20250303_MET091_UB_BALLPOINTPENS001.nd2_ZP-6.tif_Ub.tif	0.00281813003683603	1HR	1	0.00687296332658402	112	2.43883824974252	SDS 1HR	3.77072636983419	2.91119598207956	1.29524992238435	1.28619407792394
SDS	MET091	6	BALLP	20250303_MET091_UB_BALLPOINTPENS001.nd2_ZP-6.tif_Ub.tif	0.00281813003683603	1HR	2	0.00936141001691311	158	3.32185168695173	SDS 1HR	5.31941755744466	2.91119598207956	1.82722756907793	1.73198766171817
SDS	MET091	7	BALLP	20250303_MET091_UB_BALLPOINTPENS001.nd2_ZP-7.tif_Ub.tif	0.00280569461003648	1HR	1	0.00744175354520848	128	2.65237475190207	SDS 1HR	4.30940156552479	2.91119598207956	1.48028562558212	1.40728462707746
SDS	MET091	8	BALLP	20250303_MET091_UB_BALLPOINTPENS002.nd2_ZP-1.tif_Ub.tif	0.00331494939129319	1HR	1	0.00750586038840742	29	2.2642458458406	SDS 1HR	0.97634879218921	2.91119598207956	0.335377212045949	1.17903061069595
SDS	MET091	8	BALLP	20250303_MET091_UB_BALLPOINTPENS002.nd2_ZP-1.tif_Ub.tif	0.00331494939129319	1HR	2	0.00705325853778049	68	2.12771228312145	SDS 1HR	2.28936958168504	2.91119598207956	0.786401738590499	1.08930307763543
SDS	MET091	9	BALLP	20250303_MET091_UB_BALLPOINTPENS002.nd2_ZP-2.tif_Ub.tif	0.00295700420205209	1HR	1	0.00890936144278385	80	3.01296881370712	SDS 1HR	2.69337597845299	2.91119598207956	0.925178515988823	1.59118574012689
SDS	MET091	10	BALLP	20250303_MET091_UB_BALLPOINTPENS002.nd2_ZP-3.tif_Ub.tif	0.00248829523722331	1HR	1	0.0168811303972289	82	6.78421521075876	SDS 1HR	2.76071037791432	2.91119598207956	0.948307978888545	2.76218193619972
SDS	MET091	11	BALLP	20250303_MET091_UB_BALLPOINTPENS002.nd2_ZP-4.tif_Ub.tif	0.00291248303942373	1HR	1	0.0135527858849276	55	4.65334414019771	SDS 1HR	1.85169598518643	2.91119598207956	0.636060229742315	2.21826788621339
SDS	MET091	11	BALLP	20250303_MET091_UB_BALLPOINTPENS002.nd2_ZP-4.tif_Ub.tif	0.00291248303942373	1HR	2	0.00806275137428996	79	2.76834277321158	SDS 1HR	2.65970877872233	2.91119598207956	0.913613784538963	1.46902258697606
SDS	MET091	11	BALLP	20250303_MET091_UB_BALLPOINTPENS002.nd2_ZP-4.tif_Ub.tif	0.00291248303942373	1HR	3	0.00354676893912256	80	1.21778183464524	SDS 1HR	2.69337597845299	2.91119598207956	0.925178515988823	0.284255697885404
SDS	MET091	12	BALLP	20250303_MET091_UB_BALLPOINTPENS002.nd2_ZP-5.tif_Ub.tif	0.00340374609327418	1HR	1	0.00252525425001756	67	0.741904413789114	SDS 1HR	2.25570238195438	2.91119598207956	0.774837007140639	-0.430694771431583
SDS	MET091	13	BALLP	20250303_MET091_UB_BALLPOINTPENS002.nd2_ZP-6.tif_Ub.tif	0.00274144640952482	1HR	1	0.002760628796476	73	1.00699717743325	SDS 1HR	2.45770558033836	2.91119598207956	0.844225395839803	0.0100596395425529
SDS	MET091	14	BALLP	20250303_MET091_UB_BALLPOINTPENS002.nd2_ZP-7.tif_Ub.tif	0.00370600491427304	1HR	1	0.011740291545478	120	3.16791040947148	SDS 1HR	4.04006396767949	2.91119598207956	1.38776777398324	1.66353153565778
SDS	MET091	15	BALLP	20250303_MET091_UB_BALLPOINTPENS002.nd2_ZP-8.tif_Ub.tif	0.00250986174548031	1HR	1	0.018201407851515	82	7.25195636145762	SDS 1HR	2.76071037791432	2.91119598207956	0.948307978888545	2.85837024371168
SDS	MET091	16	BALLP	20250303_MET091_UB_BALLPOINTPENS003.nd2_ZP-1.tif_Ub.tif	0.00316727640801397	1HR	1	0.014643712280746	74	4.62343995102352	SDS 1HR	2.49137278006902	2.91119598207956	0.855790127289662	2.20896665112247
SDS	MET091	17	BALLP	20250303_MET091_UB_BALLPOINTPENS003.nd2_ZP-10.tif_Ub.tif	0.00330504335499273	1HR	1	0.00674615677780821	64	2.04117043354883	SDS 1HR	2.15470078276239	2.91119598207956	0.740142812791057	1.0293966494799
SDS	MET091	18	BALLP	20250303_MET091_UB_BALLPOINTPENS003.nd2_ZP-11.tif_Ub.tif	0.00258518060851989	1HR	1	0.00503471430856735	60	1.94752903993424	SDS 1HR	2.02003198383974	2.91119598207956	0.693883886991616	0.961644840716601
SDS	MET091	18	BALLP	20250303_MET091_UB_BALLPOINTPENS003.nd2_ZP-11.tif_Ub.tif	0.00258518060851989	1HR	2	0.00593910913164841	82	2.29736719828204	SDS 1HR	2.76071037791432	2.91119598207956	0.948307978888545	1.19998146742621
SDS	MET091	19	BALLP	20250303_MET091_UB_BALLPOINTPENS003.nd2_ZP-12.tif_Ub.tif	0.00328148276215627	1HR	1	0.0135624767477873	71	4.13303306182093	SDS 1HR	2.39037118087703	2.91119598207956	0.82109593294008	2.04720090446598
SDS	MET091	20	BALLP	20250303_MET091_UB_BALLPOINTPENS003.nd2_ZP-13.tif_Ub.tif	0.00332496745289259	1HR	1	0.00335518963744535	34	1.00908946778606	SDS 1HR	1.14468479084252	2.91119598207956	0.393200869295249	0.0130540921936198
SDS	MET091	20	BALLP	20250303_MET091_UB_BALLPOINTPENS003.nd2_ZP-13.tif_Ub.tif	0.00332496745289259	1HR	2	0.00701096782838737	138	2.10858239297594	SDS 1HR	4.64607356283141	2.91119598207956	1.59593294008072	1.07627339610857
SDS	MET091	21	BALLP	20250303_MET091_UB_BALLPOINTPENS003.nd2_ZP-14.tif_Ub.tif	0.0023169944798967	1HR	1	0.0139590277586405	41	6.02462711057596	SDS 1HR	1.38035518895716	2.91119598207956	0.474153989444272	2.59087194966277
SDS	MET091	21	BALLP	20250303_MET091_UB_BALLPOINTPENS003.nd2_ZP-14.tif_Ub.tif	0.0023169944798967	1HR	2	0.00339711041845105	27	1.4661711315784	SDS 1HR	0.909014392727885	2.91119598207956	0.312247749146228	0.55205350474757
SDS	MET091	21	BALLP	20250303_MET091_UB_BALLPOINTPENS003.nd2_ZP-14.tif_Ub.tif	0.0023169944798967	1HR	3	0.00686174131145603	38	2.96148366817083	SDS 1HR	1.27935358976517	2.91119598207956	0.439459795094691	1.56632013005865
SDS	MET091	21	BALLP	20250303_MET091_UB_BALLPOINTPENS003.nd2_ZP-14.tif_Ub.tif	0.0023169944798967	1HR	4	0.00917903230986261	188	3.96161164366341	SDS 1HR	6.32943354936453	2.91119598207956	2.17416951257373	1.98608745992905
SDS	MET091	22	BALLP	20250303_MET091_UB_BALLPOINTPENS003.nd2_ZP-15.tif_Ub.tif	0.00290570279997962	1HR	1	0.00334477763889091	70	1.15110796565787	SDS 1HR	2.35670398114637	2.91119598207956	0.809531201490221	0.20302315424713
SDS	MET091	23	BALLP	20250303_MET091_UB_BALLPOINTPENS003.nd2_ZP-16.tif_Ub.tif	0.0025305777639892	1HR	1	0.0083237965280811	180	3.28928699466618	SDS 1HR	6.06009595151923	2.91119598207956	2.08165166097485	1.71777489072671
SDS	MET091	23	BALLP	20250303_MET091_UB_BALLPOINTPENS003.nd2_ZP-16.tif_Ub.tif	0.0025305777639892	1HR	2	0.00868833461077884	100	3.43334029659795	SDS 1HR	3.36671997306624	2.91119598207956	1.15647314498603	1.77961285755251
SDS	MET091	24	BALLP	20250303_MET091_UB_BALLPOINTPENS003.nd2_ZP-17.tif_Ub.tif	0.0023277281857223	1HR	1	0.010283384029297	153	4.41777699491405	SDS 1HR	5.15108155879135	2.91119598207956	1.76940391182863	2.14332059468872
SDS	MET091	25	BALLP	20250303_MET091_UB_BALLPOINTPENS003.nd2_ZP-2.tif_Ub.tif	0.00294529936968077	1HR	1	0.00459707897035	115	1.56081891629518	SDS 1HR	3.87172796902618	2.91119598207956	1.32994411673393	0.642303167862162
SDS	MET091	26	BALLP	20250303_MET091_UB_BALLPOINTPENS003.nd2_ZP-3.tif_Ub.tif	0.00265127514637182	1HR	1	0.0101289790319769	76	3.82041790186811	SDS 1HR	2.55870717953034	2.91119598207956	0.878919590189381	1.93373045815021
SDS	MET091	27	BALLP	20250303_MET091_UB_BALLPOINTPENS003.nd2_ZP-4.tif_Ub.tif	0.00279820128026297	1HR	1	0.00800835577257234	87	2.86196558805796	SDS 1HR	2.92904637656763	2.91119598207956	1.00613163613785	1.51700632537115
SDS	MET091	28	BALLP	20250303_MET091_UB_BALLPOINTPENS003.nd2_ZP-5.tif_Ub.tif	0.00246083586138802	1HR	1	0.00384196184209681	364	1.56124262588151	SDS 1HR	12.2548607019611	2.91119598207956	4.20956224774914	0.642694757659141
SDS	MET091	28	BALLP	20250303_MET091_UB_BALLPOINTPENS003.nd2_ZP-5.tif_Ub.tif	0.00246083586138802	1HR	2	0.00449982204493911	48	1.82857463821298	SDS 1HR	1.6160255870718	2.91119598207956	0.555107109593296	0.870719515376065
SDS	MET091	28	BALLP	20250303_MET091_UB_BALLPOINTPENS003.nd2_ZP-5.tif_Ub.tif	0.00246083586138802	1HR	3	0.00809944901171025	153	3.2913406126737	SDS 1HR	5.15108155879135	2.91119598207956	1.76940391182863	1.71867533511843
SDS	MET091	28	BALLP	20250303_MET091_UB_BALLPOINTPENS003.nd2_ZP-5.tif_Ub.tif	0.00246083586138802	1HR	4	0.00276016846581707	89	1.12163859001153	SDS 1HR	2.99638077602895	2.91119598207956	1.02926109903756	0.165607891284038
SDS	MET091	29	BALLP	20250303_MET091_UB_BALLPOINTPENS003.nd2_ZP-6.tif_Ub.tif	0.00272488759374058	1HR	1	0.0197664396341969	94	7.25403854441666	SDS 1HR	3.16471677468227	2.91119598207956	1.08708475628687	2.85878441110514
SDS	MET091	30	BALLP	20250303_MET091_UB_BALLPOINTPENS003.nd2_ZP-7.tif_Ub.tif	0.00272749746373882	1HR	1	0.0058762494311668	100	2.15444725771136	SDS 1HR	3.36671997306624	2.91119598207956	1.15647314498603	1.10731778075526
SDS	MET091	30	BALLP	20250303_MET091_UB_BALLPOINTPENS003.nd2_ZP-7.tif_Ub.tif	0.00272749746373882	1HR	2	0.00663032254034823	110	2.43091794896097	SDS 1HR	3.70339197037286	2.91119598207956	1.27212045948463	1.28150119874515
SDS	MET091	30	BALLP	20250303_MET091_UB_BALLPOINTPENS003.nd2_ZP-7.tif_Ub.tif	0.00272749746373882	1HR	3	0.00656137957703322	20	2.40564094532244	SDS 1HR	0.673343994613248	2.91119598207956	0.231294628997206	1.26642132869088
SDS	MET091	31	BALLP	20250303_MET091_UB_BALLPOINTPENS003.nd2_ZP-8.tif_Ub.tif	0.00256341099954176	1HR	1	0.00952756381755333	144	3.71675233478224	SDS 1HR	4.84807676121539	2.91119598207956	1.66532132877988	1.89404255764124
SDS	MET091	31	BALLP	20250303_MET091_UB_BALLPOINTPENS003.nd2_ZP-8.tif_Ub.tif	0.00256341099954176	1HR	2	0.0077538329627341	156	3.02481067769475	SDS 1HR	5.25208315798333	2.91119598207956	1.8040981061782	1.59684484721419
SDS	MET091	32	BALLP	20250303_MET091_UB_BALLPOINTPENS003.nd2_ZP-9.tif_Ub.tif	0.00245916736919226	1HR	1	0.0128542618600257	99	5.22707889713411	SDS 1HR	3.33305277333558	2.91119598207956	1.14490841353617	2.38600493539214
SDS	MET091	32	BALLP	20250303_MET091_UB_BALLPOINTPENS003.nd2_ZP-9.tif_Ub.tif	0.00245916736919226	1HR	2	0.00432825479251535	46	1.76004888757816	SDS 1HR	1.54869118761047	2.91119598207956	0.531977646693573	0.815615502093843
SDS	MET091	33	BALLP	20250303_MET091_UB_BALLPOINTPENS004.nd2_ZP-1.tif_Ub.tif	0.00224199615243126	1HR	1	0.00478727320089526	109	2.13527271030499	SDS 1HR	3.6697247706422	2.91119598207956	1.26055572803477	1.09442033807959
SDS	MET091	33	BALLP	20250303_MET091_UB_BALLPOINTPENS004.nd2_ZP-1.tif_Ub.tif	0.00224199615243126	1HR	2	0.00986684625507286	101	4.40092024438716	SDS 1HR	3.4003871727969	2.91119598207956	1.16803787643589	2.13780522674956
SDS	MET091	34	BALLP	20250303_MET091_UB_BALLPOINTPENS004.nd2_ZP-10.tif_Ub.tif	0.00308183566141685	1HR	1	0.00632901744669468	79	2.05365183028123	SDS 1HR	2.65970877872233	2.91119598207956	0.913613784538963	1.03819161237487
SDS	MET091	35	BALLP	20250303_MET091_UB_BALLPOINTPENS004.nd2_ZP-11.tif_Ub.tif	0.00246258701802258	1HR	1	0.0107990279128509	21	4.38523708352947	SDS 1HR	0.70701119434391	2.91119598207956	0.242859360447066	2.13265484266683
SDS	MET091	35	BALLP	20250303_MET091_UB_BALLPOINTPENS004.nd2_ZP-11.tif_Ub.tif	0.00246258701802258	1HR	2	0.00383670710786981	114	1.55799859245202	SDS 1HR	3.83806076929551	2.91119598207956	1.31837938528407	0.639693930021272
SDS	MET091	35	BALLP	20250303_MET091_UB_BALLPOINTPENS004.nd2_ZP-11.tif_Ub.tif	0.00246258701802258	1HR	3	0.00263790340977721	24	1.07119195807968	SDS 1HR	0.808012793535898	2.91119598207956	0.277553554796647	0.0992170348542902
SDS	MET091	35	BALLP	20250303_MET091_UB_BALLPOINTPENS004.nd2_ZP-11.tif_Ub.tif	0.00246258701802258	1HR	4	0.00989804856565803	172	4.01937007432371	SDS 1HR	5.79075835367393	2.91119598207956	1.98913380937597	2.00696941636451
SDS	MET091	36	BALLP	20250303_MET091_UB_BALLPOINTPENS004.nd2_ZP-2.tif_Ub.tif	0.00236848143704215	1HR	1	0.00417192008393675	118	1.76143245992537	SDS 1HR	3.97272956821816	2.91119598207956	1.36463831108351	0.816749157433607
SDS	MET091	37	BALLP	20250303_MET091_UB_BALLPOINTPENS004.nd2_ZP-3.tif_Ub.tif	0.00307403550656752	1HR	1	0.0109501832276818	79	3.56215248792259	SDS 1HR	2.65970877872233	2.91119598207956	0.913613784538963	1.8327492763668
SDS	MET091	38	BALLP	20250303_MET091_UB_BALLPOINTPENS004.nd2_ZP-4.tif_Ub.tif	0.00226104208415864	1HR	1	0.00839744137207928	95	3.71396951472669	SDS 1HR	3.19838397441293	2.91119598207956	1.09864948773673	1.89296197328811
SDS	MET091	39	BALLP	20250303_MET091_UB_BALLPOINTPENS004.nd2_ZP-5.tif_Ub.tif	0.00261053209822749	1HR	1	0.0035548752930481	64	1.36174356770476	SDS 1HR	2.15470078276239	2.91119598207956	0.740142812791057	0.445455052519013
SDS	MET091	40	BALLP	20250303_MET091_UB_BALLPOINTPENS004.nd2_ZP-6.tif_Ub.tif	0.00226095123369186	1HR	1	0.00256065461144317	48	1.13255632111177	SDS 1HR	1.6160255870718	2.91119598207956	0.555107109593296	0.17958279611545
SDS	MET091	41	BALLP	20250303_MET091_UB_BALLPOINTPENS004.nd2_ZP-7.tif_Ub.tif	0.0025053454983619	1HR	1	0.00326153477951092	47	1.30183033902647	SDS 1HR	1.58235838734113	2.91119598207956	0.543542378143433	0.380541441595555
SDS	MET091	41	BALLP	20250303_MET091_UB_BALLPOINTPENS004.nd2_ZP-7.tif_Ub.tif	0.0025053454983619	1HR	2	0.0100037457434985	309	3.99296055176397	SDS 1HR	10.4031647167747	2.91119598207956	3.57350201800684	1.99745881901438
SDS	MET091	42	BALLP	20250303_MET091_UB_BALLPOINTPENS004.nd2_ZP-8.tif_Ub.tif	0.0034300511713186	1HR	1	0.00913991585548501	64	2.66465874675899	SDS 1HR	2.15470078276239	2.91119598207956	0.740142812791057	1.41395078406053
SDS	MET091	43	BALLP	20250303_MET091_UB_BALLPOINTPENS004.nd2_ZP-9.tif_Ub.tif	0.00316779090323298	1HR	1	0.0114364057821645	66	3.61021485682428	SDS 1HR	2.22203518222372	2.91119598207956	0.76327227569078	1.85208469961962
SDS	MET091	44	BALLP	20250303_MET091_UB_BALLPOINTPENS005.nd2_ZP-1.tif_Ub.tif	0.00206964566157414	1HR	1	0.00453885119725211	97	2.19305714090204	SDS 1HR	3.26571837387425	2.91119598207956	1.12177895063645	1.13294340244563
SDS	MET091	45	BALLP	20250303_MET091_UB_BALLPOINTPENS005.nd2_ZP-10.tif_Ub.tif	0.00337104688527411	1HR	1	0.00953810950741172	75	2.82942060197307	SDS 1HR	2.52503997979968	2.91119598207956	0.867354858739522	1.50050665367907
SDS	MET091	45	BALLP	20250303_MET091_UB_BALLPOINTPENS005.nd2_ZP-10.tif_Ub.tif	0.00337104688527411	1HR	2	0.00240364274412224	88	0.713025604782355	SDS 1HR	2.96271357629829	2.91119598207956	1.01769636758771	-0.487974210042516
SDS	MET091	46	BALLP	20250303_MET091_UB_BALLPOINTPENS005.nd2_ZP-11.tif_Ub.tif	0.00345127013596621	1HR	1	0.0174707082233259	70	5.06210975526399	SDS 1HR	2.35670398114637	2.91119598207956	0.809531201490221	2.33973878790266
SDS	MET091	47	BALLP	20250303_MET091_UB_BALLPOINTPENS005.nd2_ZP-12.tif_Ub.tif	0.00304256593826226	1HR	1	0.0122854746612055	70	4.03786636362012	SDS 1HR	2.35670398114637	2.91119598207956	0.809531201490221	2.01359316432643
SDS	MET091	48	BALLP	20250303_MET091_UB_BALLPOINTPENS005.nd2_ZP-13.tif_Ub.tif	0.00191832527811731	1HR	1	0.00734987289077886	46	3.83140074033336	SDS 1HR	1.54869118761047	2.91119598207956	0.531977646693573	1.93787193044865
SDS	MET091	48	BALLP	20250303_MET091_UB_BALLPOINTPENS005.nd2_ZP-13.tif_Ub.tif	0.00191832527811731	1HR	2	0.00305236266960004	82	1.59116011472033	SDS 1HR	2.76071037791432	2.91119598207956	0.948307978888545	0.670079018001
SDS	MET091	49	BALLP	20250303_MET091_UB_BALLPOINTPENS005.nd2_ZP-14.tif_Ub.tif	0.00354012672418661	1HR	1	0.00573028894623035	58	1.61866774629288	SDS 1HR	1.95269758437842	2.91119598207956	0.670754424091897	0.694806883127915
SDS	MET091	49	BALLP	20250303_MET091_UB_BALLPOINTPENS005.nd2_ZP-14.tif_Ub.tif	0.00354012672418661	1HR	2	0.00717620072671427	65	2.02710278072407	SDS 1HR	2.18836798249306	2.91119598207956	0.75170754424092	1.01941924000446
SDS	MET091	51	BALLP	20250303_MET091_UB_BALLPOINTPENS005.nd2_ZP-16.tif_Ub.tif	0.00238262906763252	1HR	1	0.0210203927653354	42	8.82235218687318	SDS 1HR	1.41402238868782	2.91119598207956	0.485718720894132	3.14116335373252
SDS	MET091	51	BALLP	20250303_MET091_UB_BALLPOINTPENS005.nd2_ZP-16.tif_Ub.tif	0.00238262906763252	1HR	2	0.00438299108670754	117	1.83956082222344	SDS 1HR	3.9390623684875	2.91119598207956	1.35307357963365	0.879361377571824
SDS	MET091	52	BALLP	20250303_MET091_UB_BALLPOINTPENS005.nd2_ZP-17.tif_Ub.tif	0.00278204923340349	1HR	1	0.00889016598205459	94	3.19554588585715	SDS 1HR	3.16471677468227	2.91119598207956	1.08708475628687	1.67606240364426
SDS	MET091	53	BALLP	20250303_MET091_UB_BALLPOINTPENS005.nd2_ZP-2.tif_Ub.tif	0.00248554448461281	1HR	1	0.00696543840070566	75	2.80237929509063	SDS 1HR	2.52503997979968	2.91119598207956	0.867354858739522	1.48665223418167
SDS	MET091	54	BALLP	20250303_MET091_UB_BALLPOINTPENS005.nd2_ZP-3.tif_Ub.tif	0.00265447163985947	1HR	1	0.00461528328766882	147	1.73868246259099	SDS 1HR	4.94907836040737	2.91119598207956	1.70001552312946	0.797994475786966
SDS	MET091	55	BALLP	20250303_MET091_UB_BALLPOINTPENS005.nd2_ZP-4.tif_Ub.tif	0.00288296485653381	1HR	1	0.00279494417676081	78	0.969468694849502	SDS 1HR	2.62604157899167	2.91119598207956	0.902049053089104	-0.0447337819235902
SDS	MET091	56	BALLP	20250303_MET091_UB_BALLPOINTPENS005.nd2_ZP-5.tif_Ub.tif	0.0020975901610426	1HR	1	0.00246941837637375	30	1.17726447341187	SDS 1HR	1.01001599191987	2.91119598207956	0.346941943495808	0.235438459389341
SDS	MET091	56	BALLP	20250303_MET091_UB_BALLPOINTPENS005.nd2_ZP-5.tif_Ub.tif	0.0020975901610426	1HR	2	0.00207757451929725	39	0.990457791938058	SDS 1HR	1.31302078949583	2.91119598207956	0.45102452654455	-0.0138325984794224
SDS	MET091	56	BALLP	20250303_MET091_UB_BALLPOINTPENS005.nd2_ZP-5.tif_Ub.tif	0.0020975901610426	1HR	3	0.00501579840282171	145	2.39121945553397	SDS 1HR	4.88174396094605	2.91119598207956	1.67688606022974	1.25774654028864
SDS	MET091	57	BALLP	20250303_MET091_UB_BALLPOINTPENS005.nd2_ZP-6.tif_Ub.tif	0.00299127890846946	1HR	1	0.00854264307571085	76	2.85584973421346	SDS 1HR	2.55870717953034	2.91119598207956	0.878919590189381	1.51392007131089
SDS	MET091	58	BALLP	20250303_MET091_UB_BALLPOINTPENS005.nd2_ZP-7.tif_Ub.tif	0.00267710241284604	1HR	1	0.00632377474158559	84	2.3621713951775	SDS 1HR	2.82804477737564	2.91119598207956	0.971437441788264	1.24011364805497
SDS	MET091	59	BALLP	20250303_MET091_UB_BALLPOINTPENS005.nd2_ZP-8.tif_Ub.tif	0.00289748699107069	1HR	1	0.00570316849542516	70	1.96831547924145	SDS 1HR	2.35670398114637	2.91119598207956	0.809531201490221	0.9769614726388
SDS	MET091	60	BALLP	20250303_MET091_UB_BALLPOINTPENS005.nd2_ZP-9.tif_Ub.tif	0.00265125976130825	1HR	1	0.00426031896911029	70	1.60690364304706	SDS 1HR	2.35670398114637	2.91119598207956	0.809531201490221	0.684283421317915
SDS	MET091	61	BALLP	20250303_MET091_UB_BALLPOINTPENS006.nd2_ZP-1.tif_Ub.tif	0.00269253619881563	1HR	1	0.00631502660996232	76	2.34538225066022	SDS 1HR	2.55870717953034	2.91119598207956	0.878919590189381	1.22982307250185
SDS	MET091	62	BALLP	20250303_MET091_UB_BALLPOINTPENS006.nd2_ZP-10.tif_Ub.tif	0.00268383942316713	1HR	1	0.00578798800951948	57	2.15660741829674	SDS 1HR	1.91903038464776	2.91119598207956	0.659189692642038	1.1087635769509
SDS	MET091	62	BALLP	20250303_MET091_UB_BALLPOINTPENS006.nd2_ZP-10.tif_Ub.tif	0.00268383942316713	1HR	2	0.00673696282000778	73	2.51019593864437	SDS 1HR	2.45770558033836	2.91119598207956	0.844225395839803	1.32779998117911
SDS	MET091	63	BALLP	20250303_MET091_UB_BALLPOINTPENS006.nd2_ZP-11.tif_Ub.tif	0.0027995245433342	1HR	1	0.00887595516895609	70	3.17052236248121	SDS 1HR	2.35670398114637	2.91119598207956	0.809531201490221	1.66472055256561
SDS	MET091	64	BALLP	20250303_MET091_UB_BALLPOINTPENS006.nd2_ZP-12.tif_Ub.tif	0.00249485417083386	1HR	1	0.00960414152790758	108	3.84958032424699	SDS 1HR	3.63605757091154	2.91119598207956	1.24899099658491	1.94470117382576
SDS	MET091	65	BALLP	20250303_MET091_UB_BALLPOINTPENS006.nd2_ZP-2.tif_Ub.tif	0.00246635095551475	1HR	1	0.00293969729563639	98	1.19192172916966	SDS 1HR	3.29938557360492	2.91119598207956	1.13334368208631	0.253289500358523
SDS	MET091	65	BALLP	20250303_MET091_UB_BALLPOINTPENS006.nd2_ZP-2.tif_Ub.tif	0.00246635095551475	1HR	2	0.00404907556327238	73	1.64172724656994	SDS 1HR	2.45770558033836	2.91119598207956	0.844225395839803	0.715214460424613
SDS	MET091	66	BALLP	20250303_MET091_UB_BALLPOINTPENS006.nd2_ZP-3.tif_Ub.tif	0.00255051594711678	1HR	1	0.0100025862497701	77	3.92178933877182	SDS 1HR	2.592374379261	2.91119598207956	0.890484321639241	1.97151204239603
SDS	MET091	66	BALLP	20250303_MET091_UB_BALLPOINTPENS006.nd2_ZP-3.tif_Ub.tif	0.00255051594711678	1HR	2	0.0121606721077114	139	4.76792631759798	SDS 1HR	4.67974076256207	2.91119598207956	1.60749767153058	2.25336194090549
SDS	MET091	66	BALLP	20250303_MET091_UB_BALLPOINTPENS006.nd2_ZP-3.tif_Ub.tif	0.00255051594711678	1HR	3	0.0057038526663944	101	2.23635248109007	SDS 1HR	3.4003871727969	2.91119598207956	1.16803787643589	1.16114759544556
SDS	MET091	67	BALLP	20250303_MET091_UB_BALLPOINTPENS006.nd2_ZP-4.tif_Ub.tif	0.00275231213756303	1HR	1	0.0122469714107482	76	4.44970294015852	SDS 1HR	2.55870717953034	2.91119598207956	0.878919590189381	2.15370902572729
SDS	MET091	68	BALLP	20250303_MET091_UB_BALLPOINTPENS006.nd2_ZP-5.tif_Ub.tif	0.00277575803479938	1HR	1	0.0105520329760531	91	3.80149596750271	SDS 1HR	3.06371517549028	2.91119598207956	1.05239056193729	1.92656726071113
SDS	MET091	69	BALLP	20250303_MET091_UB_BALLPOINTPENS006.nd2_ZP-6.tif_Ub.tif	0.00260176612633218	1HR	1	0.00677297129606207	75	2.60322064597337	SDS 1HR	2.52503997979968	2.91119598207956	0.867354858739522	1.38029759808884
SDS	MET091	70	BALLP	20250303_MET091_UB_BALLPOINTPENS006.nd2_ZP-7.tif_Ub.tif	0.00201601678217731	1HR	1	0.00558378485083166	90	2.7697114925805	SDS 1HR	3.03004797575962	2.91119598207956	1.04082583048743	1.46973570555213
SDS	MET091	70	BALLP	20250303_MET091_UB_BALLPOINTPENS006.nd2_ZP-7.tif_Ub.tif	0.00201601678217731	1HR	2	0.00834756201379344	87	4.14062129223846	SDS 1HR	2.92904637656763	2.91119598207956	1.00613163613785	2.04984725757516
SDS	MET091	71	BALLP	20250303_MET091_UB_BALLPOINTPENS006.nd2_ZP-8.tif_Ub.tif	0.00270704469780207	1HR	1	0.00844217699787189	62	3.11859534669906	SDS 1HR	2.08736638330107	2.91119598207956	0.717013349891338	1.64089636797855
SDS	MET091	72	BALLP	20250303_MET091_UB_BALLPOINTPENS006.nd2_ZP-9.tif_Ub.tif	0.00281167680914865	1HR	1	0.00947322183684714	87	3.36924279704663	SDS 1HR	2.92904637656763	2.91119598207956	1.00613163613785	1.7524243968401
SDS	MET091	73	BALLP	20250303_MET091_UB_BALLPOINTPENS007.nd2_ZP-1.tif_Ub.tif	0.00251894220056877	1HR	1	0.00260907782792625	71	1.03578312647949	SDS 1HR	2.39037118087703	2.91119598207956	0.82109593294008	0.0507219614162657
SDS	MET091	74	BALLP	20250303_MET091_UB_BALLPOINTPENS007.nd2_ZP-10.tif_Ub.tif	0.00290075216831052	1HR	1	0.0131858570872479	74	4.54566826883653	SDS 1HR	2.49137278006902	2.91119598207956	0.855790127289662	2.18449240382865
SDS	MET091	75	BALLP	20250303_MET091_UB_BALLPOINTPENS007.nd2_ZP-11.tif_Ub.tif	0.00292724528103154	1HR	1	0.00309497624544836	82	1.05729993502892	SDS 1HR	2.76071037791432	2.91119598207956	0.948307978888545	0.0803846987609986
SDS	MET091	76	BALLP	20250303_MET091_UB_BALLPOINTPENS007.nd2_ZP-2.tif_Ub.tif	0.00192609148121556	1HR	1	0.00417708045953022	149	2.16868227717515	SDS 1HR	5.0164127598687	2.91119598207956	1.72314498602918	1.11681870643599
SDS	MET091	76	BALLP	20250303_MET091_UB_BALLPOINTPENS007.nd2_ZP-2.tif_Ub.tif	0.00192609148121556	1HR	2	0.00300530071872922	63	1.56031047748187	SDS 1HR	2.12103358303173	2.91119598207956	0.728578081341198	0.641833131494872
SDS	MET091	76	BALLP	20250303_MET091_UB_BALLPOINTPENS007.nd2_ZP-2.tif_Ub.tif	0.00192609148121556	1HR	3	0.00593067325341205	60	3.07912334967039	SDS 1HR	2.02003198383974	2.91119598207956	0.693883886991616	1.62251966289857
SDS	MET091	77	BALLP	20250303_MET091_UB_BALLPOINTPENS007.nd2_ZP-3.tif_Ub.tif	0.00244003853549523	1HR	1	0.00807386720143668	91	3.3089097094108	SDS 1HR	3.06371517549028	2.91119598207956	1.05239056193729	1.72635592520666
SDS	MET091	77	BALLP	20250303_MET091_UB_BALLPOINTPENS007.nd2_ZP-3.tif_Ub.tif	0.00244003853549523	1HR	2	0.00292621089521652	52	1.19924782033109	SDS 1HR	1.75069438599444	2.91119598207956	0.601366035392733	0.262129817400243
SDS	MET091	78	BALLP	20250303_MET091_UB_BALLPOINTPENS007.nd2_ZP-4.tif_Ub.tif	0.00265939322070799	1HR	1	0.00638714919967407	55	2.4017317747293	SDS 1HR	1.85169598518643	2.91119598207956	0.636060229742315	1.26407503993809
SDS	MET091	79	BALLP	20250303_MET091_UB_BALLPOINTPENS007.nd2_ZP-5.tif_Ub.tif	0.00295583853347517	1HR	1	0.01270795448095	114	4.29927221566101	SDS 1HR	3.83806076929551	2.91119598207956	1.31837938528407	2.10409245987947
SDS	MET091	80	BALLP	20250303_MET091_UB_BALLPOINTPENS007.nd2_ZP-6.tif_Ub.tif	0.00234765195862705	1HR	1	0.0060303935422263	109	2.56869146215054	SDS 1HR	3.6697247706422	2.91119598207956	1.26055572803477	1.3610336116255
SDS	MET091	80	BALLP	20250303_MET091_UB_BALLPOINTPENS007.nd2_ZP-6.tif_Ub.tif	0.00234765195862705	1HR	2	0.0134646474243194	106	5.7353677894375	SDS 1HR	3.56872317145021	2.91119598207956	1.22586153368519	2.51988600428542
SDS	MET091	81	BALLP	20250303_MET091_UB_BALLPOINTPENS007.nd2_ZP-7.tif_Ub.tif	0.00279339898396008	1HR	1	0.00369723168953967	104	1.32356018985095	SDS 1HR	3.50138877198889	2.91119598207956	1.20273207078547	0.404423803919063
SDS	MET091	81	BALLP	20250303_MET091_UB_BALLPOINTPENS007.nd2_ZP-7.tif_Ub.tif	0.00279339898396008	1HR	2	0.0105089209230736	47	3.76205511042877	SDS 1HR	1.58235838734113	2.91119598207956	0.543542378143433	1.91152098308757
SDS	MET091	82	BALLP	20250303_MET091_UB_BALLPOINTPENS007.nd2_ZP-8.tif_Ub.tif	0.00315949216742412	1HR	1	0.00971571378115761	57	3.07508715524959	SDS 1HR	1.91903038464776	2.91119598207956	0.659189692642038	1.62062730042407
SDS	MET091	82	BALLP	20250303_MET091_UB_BALLPOINTPENS007.nd2_ZP-8.tif_Ub.tif	0.00315949216742412	1HR	2	0.00685668648129293	102	2.17018625714241	SDS 1HR	3.43405437252756	2.91119598207956	1.17960260788575	1.11781886788827
SDS	MET091	83	BALLP	20250303_MET091_UB_BALLPOINTPENS007.nd2_ZP-9.tif_Ub.tif	0.00298200013922222	1HR	1	0.00982277624137785	87	3.29402273064276	SDS 1HR	2.92904637656763	2.91119598207956	1.00613163613785	1.71985051052038
SDS	MET091	84	BALLP	20250303_MET091_UB_BALLPOINTPENS008.nd2_ZP-1.tif_Ub.tif	0.00214703348280873	1HR	1	0.00878761135126379	77	4.09290838807411	SDS 1HR	2.592374379261	2.91119598207956	0.890484321639241	2.0331263751733
SDS	MET091	85	BALLP	20250303_MET091_UB_BALLPOINTPENS008.nd2_ZP-10.tif_Ub.tif	0.00272889819932365	1HR	1	0.0141881656544727	84	5.19922863300256	SDS 1HR	2.82804477737564	2.91119598207956	0.971437441788264	2.37829759827491
SDS	MET091	85	BALLP	20250303_MET091_UB_BALLPOINTPENS008.nd2_ZP-10.tif_Ub.tif	0.00272889819932365	1HR	2	0.0132464743577517	65	4.85414749477822	SDS 1HR	2.18836798249306	2.91119598207956	0.75170754424092	2.27921794589165
SDS	MET091	86	BALLP	20250303_MET091_UB_BALLPOINTPENS008.nd2_ZP-11.tif_Ub.tif	0.00288199234840482	1HR	1	0.00380831810980453	64	1.32141853600425	SDS 1HR	2.15470078276239	2.91119598207956	0.740142812791057	0.402087487162357
SDS	MET091	87	BALLP	20250303_MET091_UB_BALLPOINTPENS008.nd2_ZP-2.tif_Ub.tif	0.00233260679560317	1HR	1	0.00218868518864075	62	0.938300099599424	SDS 1HR	2.08736638330107	2.91119598207956	0.717013349891338	-0.0918786764535152
SDS	MET091	88	BALLP	20250303_MET091_UB_BALLPOINTPENS008.nd2_ZP-3.tif_Ub.tif	0.0030567509981773	1HR	1	0.00830721508711576	75	2.71766169114502	SDS 1HR	2.52503997979968	2.91119598207956	0.867354858739522	1.44236587299814
SDS	MET091	89	BALLP	20250303_MET091_UB_BALLPOINTPENS008.nd2_ZP-4.tif_Ub.tif	0.00231059499907187	1HR	1	0.00434417725014298	69	1.88011194168081	SDS 1HR	2.32303678141571	2.91119598207956	0.797966470040362	0.910818562381582
SDS	MET091	90	BALLP	20250303_MET091_UB_BALLPOINTPENS008.nd2_ZP-5.tif_Ub.tif	0.00323275050491137	1HR	1	0.0103408342866755	67	3.19877276980242	SDS 1HR	2.25570238195438	2.91119598207956	0.774837007140639	1.67751851182756
SDS	MET091	91	BALLP	20250303_MET091_UB_BALLPOINTPENS008.nd2_ZP-6.tif_Ub.tif	0.00271357407215901	1HR	1	0.0108387132800401	73	3.99425738594873	SDS 1HR	2.45770558033836	2.91119598207956	0.844225395839803	1.997927301602
SDS	MET091	92	BALLP	20250303_MET091_UB_BALLPOINTPENS008.nd2_ZP-7.tif_Ub.tif	0.00332381465028988	1HR	1	0.00913774490095021	57	2.74917402513804	SDS 1HR	1.91903038464776	2.91119598207956	0.659189692642038	1.45899823360865
SDS	MET091	93	BALLP	20250303_MET091_UB_BALLPOINTPENS008.nd2_ZP-8.tif_Ub.tif	0.00254939075671212	1HR	1	0.00689784097485244	20	2.70568211510596	SDS 1HR	0.673343994613248	2.91119598207956	0.231294628997206	1.43599235006842
SDS	MET091	94	BALLP	20250303_MET091_UB_BALLPOINTPENS008.nd2_ZP-9.tif_Ub.tif	0.00304086947496677	1HR	1	0.00807369158792426	64	2.65506022352784	SDS 1HR	2.15470078276239	2.91119598207956	0.740142812791057	1.40874458539838
SDS	MET091	95	BALLP	20250303_MET091_UB_BALLPOINTPENS009.nd2_ZP-1.tif_Ub.tif	0.0025441577958429	1HR	1	0.00754711226974097	45	2.96644818260597	SDS 1HR	1.51502398787981	2.91119598207956	0.520412915243714	1.5687365822753
SDS	MET091	95	BALLP	20250303_MET091_UB_BALLPOINTPENS009.nd2_ZP-1.tif_Ub.tif	0.0025441577958429	1HR	2	0.00604329935629808	105	2.37536341738422	SDS 1HR	3.53505597171955	2.91119598207956	1.21429680223533	1.24814825464292
SDS	MET091	96	BALLP	20250303_MET091_UB_BALLPOINTPENS009.nd2_ZP-10.tif_Ub.tif	0.00267966199277052	1HR	1	0.0118879519546261	65	4.43636249150031	SDS 1HR	2.18836798249306	2.91119598207956	0.75170754424092	2.14937725173131
SDS	MET091	97	BALLP	20250303_MET091_UB_BALLPOINTPENS009.nd2_ZP-11.tif_Ub.tif	0.00219537440817154	1HR	1	0.00793128067572766	85	3.6127234817925	SDS 1HR	2.8617119771063	2.91119598207956	0.983002173238123	1.853086834977
SDS	MET091	98	BALLP	20250303_MET091_UB_BALLPOINTPENS009.nd2_ZP-12.tif_Ub.tif	0.002391754866903	1HR	1	0.0108524199513098	75	4.53742986017718	SDS 1HR	2.52503997979968	2.91119598207956	0.867354858739522	2.18187534202703
SDS	MET091	99	BALLP	20250303_MET091_UB_BALLPOINTPENS009.nd2_ZP-2.tif_Ub.tif	0.00226291115097082	1HR	1	0.00341948412027057	73	1.51109959346109	SDS 1HR	2.45770558033836	2.91119598207956	0.844225395839803	0.595598748694265
SDS	MET091	99	BALLP	20250303_MET091_UB_BALLPOINTPENS009.nd2_ZP-2.tif_Ub.tif	0.00226291115097082	1HR	2	0.00583434574879133	65	2.57824782306999	SDS 1HR	2.18836798249306	2.91119598207956	0.75170754424092	1.36639094326914
SDS	MET091	100	BALLP	20250303_MET091_UB_BALLPOINTPENS009.nd2_ZP-3.tif_Ub.tif	0.00271009313276827	1HR	1	0.00418006379013171	84	1.54240595630819	SDS 1HR	2.82804477737564	2.91119598207956	0.971437441788264	0.625182527945875
SDS	MET091	101	BALLP	20250303_MET091_UB_BALLPOINTPENS009.nd2_ZP-4.tif_Ub.tif	0.00203224042775331	1HR	1	0.00213617685587687	177	1.05114376562151	SDS 1HR	5.95909435232725	2.91119598207956	2.04695746662527	0.0719600011409654
SDS	MET091	102	BALLP	20250303_MET091_UB_BALLPOINTPENS009.nd2_ZP-5.tif_Ub.tif	0.0028679520432257	1HR	1	0.0174220470066827	65	6.07473442515707	SDS 1HR	2.18836798249306	2.91119598207956	0.75170754424092	2.60282133844947
SDS	MET091	103	BALLP	20250303_MET091_UB_BALLPOINTPENS009.nd2_ZP-6.tif_Ub.tif	0.00274636378191938	1HR	1	0.0101901656307746	64	3.7104209201495	SDS 1HR	2.15470078276239	2.91119598207956	0.740142812791057	1.89158285934377
SDS	MET091	104	BALLP	20250303_MET091_UB_BALLPOINTPENS009.nd2_ZP-7.tif_Ub.tif	0.00287036741933515	1HR	1	0.00568158197063596	73	1.97939188285239	SDS 1HR	2.45770558033836	2.91119598207956	0.844225395839803	0.985057267503125
SDS	MET091	105	BALLP	20250303_MET091_UB_BALLPOINTPENS009.nd2_ZP-8.tif_Ub.tif	0.00278719142437623	1HR	1	0.0155528151888901	67	5.58010298570388	SDS 1HR	2.25570238195438	2.91119598207956	0.774837007140639	2.48029174850486
SDS	MET091	106	BALLP	20250303_MET091_UB_BALLPOINTPENS009.nd2_ZP-9.tif_Ub.tif	0.00269522637035406	1HR	1	0.0117736071309385	84	4.36831846869763	SDS 1HR	2.82804477737564	2.91119598207956	0.971437441788264	2.12707803859804
SDS	MET091	330	NOTEP	20250303_MET091_UB_NOTEPADS014.nd2_ZP-5.tif_Ub.tif	0.00211596574407325	6HR	1	0.00272495781704372	181	1.28780809645725	SDS 6HR	6.09376315124989	2.91119598207956	2.09321639242471	0.364917625349629
[truncated: 1,352 more rows]
