# Supplementary material for: Canonical and phosphoribosyl ubiquitination coordinate to stabilize a proteinaceous structure surrounding the Legionella-containing vacuole
Source: eLife. 2026 Jul 8;14:RP108254. doi: 10.7554/eLife.108254 (PMC13345631; doi:10.7554/eLife.108254)
Supplement: Figure 6—source data 2. [file elife-108254-fig6-data2.zip]

Archive with 13 entries (12 files):
- Figure 6 - source data 1/
- Figure 6 - source data 1/6d_1_Rep2_P4D1_insol_600s.tif
- __MACOSX/Figure 6 - source data 1/._6d_1_Rep2_P4D1_insol_600s.tif
- Figure 6 - source data 1/6s1a_1_HA_600s_chemi.tif
- __MACOSX/Figure 6 - source data 1/._6s1a_1_HA_600s_chemi.tif
- Figure 6 - source data 1/6c_2_Time Course Rep2 Soluble stainfree.tif
- __MACOSX/Figure 6 - source data 1/._6c_2_Time Course Rep2 Soluble stainfree.tif
- Figure 6 - source data 1/6s1a_2_Hsp70 chemi DupA expt.tif
- __MACOSX/Figure 6 - source data 1/._6s1a_2_Hsp70 chemi DupA expt.tif
- Figure 6 - source data 1/6c_1_Rep2_P4D1_sol_600s.tif
- __MACOSX/Figure 6 - source data 1/._6c_1_Rep2_P4D1_sol_600s.tif
- Figure 6 - source data 1/6d_2_Time Course Rep2 INSOL stainfree.tif
- __MACOSX/Figure 6 - source data 1/._6d_2_Time Course Rep2 INSOL stainfree.tif
