# Supplementary material for: Canonical and phosphoribosyl ubiquitination coordinate to stabilize a proteinaceous structure surrounding the Legionella-containing vacuole
Source: eLife. 2026 Jul 8;14:RP108254. doi: 10.7554/eLife.108254 (PMC13345631; doi:10.7554/eLife.108254)
Supplement: Figure 6—source data 4. [file elife-108254-fig6-data4.csv]

Sample	Fraction	FC_dotA	Rep	condition
WT1	sol	1.432860953	1	WT1_sol
WT1	sol	1.098544621	2	WT1_sol
WT1	sol	1.550527691	3	WT1_sol
WT4	sol	1.086136066	1	WT4_sol
WT4	sol	1.285811657	2	WT4_sol
WT4	sol	1.233311586	3	WT4_sol
WT8	sol	1.170188465	1	WT8_sol
WT8	sol	0.834214501	2	WT8_sol
WT8	sol	0.877284872	3	WT8_sol
WT1	insol	2.979845034	1	WT1_insol
WT1	insol	2.06833282	2	WT1_insol
WT1	insol	2.599156705	3	WT1_insol
WT4	insol	1.161878386	1	WT4_insol
WT4	insol	1.455653731	2	WT4_insol
WT4	insol	1.791434672	3	WT4_insol
WT8	insol	0.921653385	1	WT8_insol
WT8	insol	1.042313991	2	WT8_insol
WT8	insol	1.209930906	3	WT8_insol
