# Supplementary material for: Canonical and phosphoribosyl ubiquitination coordinate to stabilize a proteinaceous structure surrounding the Legionella-containing vacuole
Source: eLife. 2026 Jul 8;14:RP108254. doi: 10.7554/eLife.108254 (PMC13345631; doi:10.7554/eLife.108254)
Supplement: Figure 6—source data 5. [file elife-108254-fig6-data5.csv]

experiment	perm	ImageNumber	LegiNumber	LegiArea	LegiUbInt	code	Filename	BGUb	bug_pos	construct	condition	ctlf_ub	fc	log2fc	median	score
MET055	saponin	262	1	110	0.928984525147825	CLUMS	20240724_MET055_CLUMSY_001.nd2_ZP-1-1.tifint_lp.tif	0.00565158465743568	int	EGFP	saponin_EGFP	0.307310212829901	1.49432670248846	0.57949559694433	0.99583193378935	0
MET055	saponin	263	1	90	0.387136652832851	CLUMS	20240724_MET055_CLUMSY_001.nd2_ZP-3-1.tifint_lp.tif	0.0054567435042189	int	EGFP	saponin_EGFP	-0.103970262546851	0.788294036815863	-0.343194233821087	0.99583193378935	0
MET055	saponin	264	1	90	1.18423744593747	CLUMS	20240724_MET055_CLUMSY_001.nd2_ZP-4-1.tifint_lp.tif	0.00317277945397083	int	EGFP	saponin_EGFP	0.898687295080095	4.14721351882237	2.05214232614821	0.99583193378935	1
MET055	saponin	265	1	64	0.821850925218314	CLUMS	20240724_MET055_CLUMSY_001.nd2_ZP-4-2.tifint_lp.tif	0.00351007459500242	int	EGFP	saponin_EGFP	0.597206151138159	3.65844666800516	1.87123122773176	0.99583193378935	1
MET055	saponin	266	1	86	0.210666056256741	CLUMS	20240724_MET055_CLUMSY_001.nd2_ZP-4-3.tifint_lp.tif	0.00294463553671109	int	EGFP	saponin_EGFP	-0.0425725999004128	0.831887435565946	-0.265539767407265	0.99583193378935	0
MET055	saponin	267	1	111	1.983169301413	CLUMS	20240724_MET055_CLUMSY_001.nd2_ZP-5-1.tifint_lp.tif	0.00333616740611793	int	EGFP	saponin_EGFP	1.61285471933391	5.35536378362071	2.42098457889703	0.99583193378935	1
MET055	saponin	268	1	143	3.718989870511	CLUMS	20240724_MET055_CLUMSY_002.nd2_ZP-1-1.tifint_lp.tif	0.00459184887721708	int	EGFP	saponin_EGFP	3.06235548106895	5.66371474036124	2.50174860422212	0.99583193378935	1
MET055	saponin	270	1	108	1.81908905506134	CLUMS	20240724_MET055_CLUMSY_002.nd2_ZP-2-1.tifint_lp.tif	0.00280670203141632	int	EGFP	saponin_EGFP	1.51596523566838	6.00114190532522	2.58523704478835	0.99583193378935	1
MET055	saponin	271	1	149	4.81702908501029	CLUMS	20240724_MET055_CLUMSY_002.nd2_ZP-2-2.tifint_lp.tif	0.00607387457146765	int	EGFP	saponin_EGFP	3.91202177386161	5.32264107225419	2.412142282638	0.99583193378935	1
MET055	saponin	272	1	85	1.52324712509289	CLUMS	20240724_MET055_CLUMSY_003.nd2_ZP-1-1.tifint_lp.tif	0.0039331030997626	int	EGFP	saponin_EGFP	1.18893336161307	4.55633985642004	2.18787536137555	0.99583193378935	1
MET055	saponin	274	1	56	1.00689708534628	CLUMS	20240724_MET055_CLUMSY_003.nd2_ZP-2-1.tifint_lp.tif	0.00352708665390598	int	EGFP	saponin_EGFP	0.809380232727546	5.09777809840806	2.34986857553866	0.99583193378935	1
MET055	saponin	274	2	117	1.36536203091964	CLUMS	20240724_MET055_CLUMSY_003.nd2_ZP-2-1.tifint_lp.tif	0.00352708665390598	int	EGFP	saponin_EGFP	0.952692892412641	3.30861192057976	1.72622608249694	0.99583193378935	1
MET055	saponin	276	1	68	1.53180743614212	CLUMS	20240724_MET055_CLUMSY_003.nd2_ZP-3-1.tifint_lp.tif	0.00408160483664915	int	EGFP	saponin_EGFP	1.25425830724997	5.51904969853965	2.46441987692549	0.99583193378935	1
MET055	saponin	278	1	86	1.51136034913361	CLUMS	20240724_MET055_CLUMSY_004.nd2_ZP-2-1.tifint_lp.tif	0.00442131336068281	int	EGFP	saponin_EGFP	1.13112740011489	3.97482741312667	1.99089221998648	0.99583193378935	1
MET055	saponin	280	1	100	0.642877864651382	CLUMS	20240724_MET055_CLUMSY_004.nd2_ZP-3-1.tifint_lp.tif	0.0038567852711689	int	EGFP	saponin_EGFP	0.257199337534492	1.66687492160159	0.737145851921681	0.99583193378935	0
MET055	saponin	282	1	61	0.913817052263767	CLUMS	20240724_MET055_CLUMSY_004.nd2_ZP-4-1.tifint_lp.tif	0.00460620412348877	int	EGFP	saponin_EGFP	0.632838600730951	3.25226737950417	1.70144587095153	0.99583193378935	1
MET055	saponin	285	1	106	0.573022059863433	CLUMS	20240724_MET055_CLUMSY_005.nd2_ZP-1-1.tifint_lp.tif	0.00308847060005176	int	EGFP	saponin_EGFP	0.245644176257946	1.75033833548135	0.807633817910423	0.99583193378935	0
MET055	saponin	286	1	112	1.50832381471992	CLUMS	20240724_MET055_CLUMSY_005.nd2_ZP-2-1.tifint_lp.tif	0.00372434226578617	int	EGFP	saponin_EGFP	1.09119748095186	3.61598799360063	1.85438988748717	0.99583193378935	1
MET055	saponin	287	1	79	0.479362181853503	CLUMS	20240724_MET055_CLUMSY_006.nd2_ZP-1-1.tifint_lp.tif	0.00280159640678159	int	EGFP	saponin_EGFP	0.258036065717758	2.16586361439378	1.11494239851746	0.99583193378935	1
MET055	saponin	288	1	124	2.01710536680184	CLUMS	20240724_MET055_CLUMSY_006.nd2_ZP-1-2.tifint_lp.tif	0.00321262149051769	int	EGFP	saponin_EGFP	1.61874030197765	5.06345948707131	2.34012340852988	0.99583193378935	1
MET055	saponin	290	1	81	1.23282216209918	CLUMS	20240724_MET055_CLUMSY_006.nd2_ZP-2-1.tifint_lp.tif	0.0038609111523377	int	EGFP	saponin_EGFP	0.920088358759829	3.94208156884601	1.97895762867773	0.99583193378935	1
MET055	saponin	291	1	131	1.93096820451319	CLUMS	20240724_MET055_CLUMSY_006.nd2_ZP-2-2.tifint_lp.tif	0.00422534289683379	int	EGFP	saponin_EGFP	1.37744828502797	3.48852523014707	1.80261726771882	0.99583193378935	1
MET055	saponin	291	2	71	1.28032350447029	CLUMS	20240724_MET055_CLUMSY_006.nd2_ZP-2-2.tifint_lp.tif	0.00422534289683379	int	EGFP	saponin_EGFP	0.98032415879509	4.26775432322596	2.09347712863069	0.99583193378935	1
MET055	saponin	292	1	153	0.678126204526052	CLUMS	20240724_MET055_CLUMSY_007.nd2_ZP-1-1.tifint_lp.tif	0.00316584851108702	int	EGFP	saponin_EGFP	0.193751382329738	1.40000300067457	0.485429919351445	0.99583193378935	0
MET055	saponin	293	1	242	1.92695509083569	CLUMS	20240724_MET055_CLUMSY_007.nd2_ZP-1-2.tifint_lp.tif	0.00429451734833723	int	EGFP	saponin_EGFP	0.887681892538081	1.85413719317707	0.89074799725006	0.99583193378935	0
MET055	saponin	293	2	85	1.09742885595188	CLUMS	20240724_MET055_CLUMSY_007.nd2_ZP-1-2.tifint_lp.tif	0.00429451734833723	int	EGFP	saponin_EGFP	0.732394881343211	3.0063745631578	1.58802476532412	0.99583193378935	1
MET055	saponin	294	1	90	1.2092469795607	CLUMS	20240724_MET055_CLUMSY_007.nd2_ZP-2-1.tifint_lp.tif	0.00486637449612583	int	EGFP	saponin_EGFP	0.771273274909379	2.76100360984775	1.46519277416504	0.99583193378935	1
MET055	saponin	294	2	84	1.83173878211528	CLUMS	20240724_MET055_CLUMSY_007.nd2_ZP-2-1.tifint_lp.tif	0.00486637449612583	int	EGFP	saponin_EGFP	1.42296332444071	4.48103903432859	2.16383329386087	0.99583193378935	1
MET055	saponin	295	1	81	0.781033041421324	CLUMS	20240724_MET055_CLUMSY_008.nd2_ZP-1-1.tifint_lp.tif	0.00508345905532185	int	EGFP	saponin_EGFP	0.369272857940254	1.89681536184091	0.923579252012036	0.99583193378935	0
MET055	saponin	297	1	130	1.35347526008263	CLUMS	20240724_MET055_CLUMSY_008.nd2_ZP-2-1.tifint_lp.tif	0.00724869876339072	int	EGFP	saponin_EGFP	0.411144420841839	1.43630581078412	0.52236295301211	0.99583193378935	0
MET055	saponin	299	1	139	0.614328233525157	CLUMS	20240724_MET055_CLUMSY_008.nd2_ZP-3-1.tifint_lp.tif	0.00579369282363514	int	EGFP	saponin_EGFP	-0.190995068960127	0.762834294784836	-0.390558390455589	0.99583193378935	0
MET055	saponin	299	2	37	0.36226444458589	CLUMS	20240724_MET055_CLUMSY_008.nd2_ZP-3-1.tifint_lp.tif	0.00579369282363514	int	EGFP	saponin_EGFP	0.14789781011139	1.68992924423126	0.75696284346981	0.99583193378935	0
MET055	saponin	300	1	70	0.510048072319478	CLUMS	20240724_MET055_CLUMSY_008.nd2_ZP-3-2.tifint_lp.tif	0.00363060805965446	int	EGFP	saponin_EGFP	0.255905508143665	2.00693683080428	1.00499520797127	0.99583193378935	1
MET055	saponin	301	1	194	0.791302368743345	CLUMS	20240724_MET055_CLUMSY_009.nd2_ZP-1-1.tifint_lp.tif	0.00270611969156249	int	EGFP	saponin_EGFP	0.266315148580222	1.50727929814648	0.591946772420851	0.99583193378935	0
MET055	saponin	303	1	34	0.237613490782678	CLUMS	20240724_MET055_CLUMSY_009.nd2_ZP-2-1.tifint_lp.tif	0.00429449501027666	int	EGFP	saponin_EGFP	0.0916006604332716	1.6273466531268	0.702521602870671	0.99583193378935	0
MET055	saponin	303	2	166	1.41304648481309	CLUMS	20240724_MET055_CLUMSY_009.nd2_ZP-2-1.tifint_lp.tif	0.00429449501027666	int	EGFP	saponin_EGFP	0.700160313107168	1.98214882108274	0.987065285116636	0.99583193378935	0
MET055	saponin	303	3	255	2.45311668259092	CLUMS	20240724_MET055_CLUMSY_009.nd2_ZP-2-1.tifint_lp.tif	0.00429449501027666	int	EGFP	saponin_EGFP	1.35802045497037	2.24009235053353	1.16355821036786	0.99583193378935	1
MET055	saponin	305	1	109	0.34271763288416	CLUMS	20240724_MET055_CLUMSY_009.nd2_ZP-3-1.tifint_lp.tif	0.00259887942826278	int	EGFP	saponin_EGFP	0.0594397752035171	1.20982852556915	0.274802582341429	0.99583193378935	0
MET055	saponin	305	2	156	0.417715724324808	CLUMS	20240724_MET055_CLUMSY_009.nd2_ZP-3-1.tifint_lp.tif	0.00259887942826278	int	EGFP	saponin_EGFP	0.0122905335158144	1.0303151698376	0.043085720330816	0.99583193378935	0
MET055	saponin	308	1	125	1.76021974277683	CLUMS	20240724_MET055_CLUMSY_010.nd2_ZP-1-1.tifint_lp.tif	0.00277371652132475	int	EGFP	saponin_EGFP	1.41350517761123	5.07685548755684	2.34393519440822	0.99583193378935	1
MET055	saponin	309	1	145	1.62034028489143	CLUMS	20240724_MET055_CLUMSY_010.nd2_ZP-1-2.tifint_lp.tif	0.00257113065489465	int	EGFP	saponin_EGFP	1.2475263399317	4.34624376796442	2.11976909328836	0.99583193378935	1
MET055	saponin	310	1	61	0.536003667861223	CLUMS	20240724_MET055_CLUMSY_010.nd2_ZP-2-1.tifint_lp.tif	0.00322408957823419	int	EGFP	saponin_EGFP	0.339334203588937	2.72540360978019	1.44646989693923	0.99583193378935	1
MET055	saponin	310	2	98	0.982497912365943	CLUMS	20240724_MET055_CLUMSY_010.nd2_ZP-2-1.tifint_lp.tif	0.00322408957823419	int	EGFP	saponin_EGFP	0.666537133698992	3.10955656113754	1.63670885924293	0.99583193378935	1
MET055	saponin	311	1	88	0.418219278100878	CLUMS	20240724_MET055_CLUMSY_010.nd2_ZP-3-1.tifint_lp.tif	0.00312868930764605	int	EGFP	saponin_EGFP	0.142894619028025	1.51900407144503	0.603125736756181	0.99583193378935	0
MET055	saponin	312	1	117	0.376134890364483	CLUMS	20240724_MET055_CLUMSY_010.nd2_ZP-4-1.tifint_lp.tif	0.00283291686044393	int	EGFP	saponin_EGFP	0.0446836176925436	1.13481202631184	0.182453344946375	0.99583193378935	0
MET055	saponin	313	1	78	0.601312286220491	CLUMS	20240724_MET055_CLUMSY_010.nd2_ZP-5-1.tifint_lp.tif	0.00304974654787465	int	EGFP	saponin_EGFP	0.363432055486268	2.52779427850951	1.33787905629552	0.99583193378935	1
MET055	saponin	314	1	145	1.54395362897776	CLUMS	20240724_MET055_CLUMSY_010.nd2_ZP-6-1.tifint_lp.tif	0.00401103733874755	int	EGFP	saponin_EGFP	0.962353214859366	2.65466390927201	1.40852922181328	0.99583193378935	1
MET055	saponin	314	2	71	0.663904792163521	CLUMS	20240724_MET055_CLUMSY_010.nd2_ZP-6-1.tifint_lp.tif	0.00401103733874755	int	EGFP	saponin_EGFP	0.379121141112445	2.33126020301091	1.22111003949164	0.99583193378935	1
MET055	saponin	315	1	96	1.12355230655521	CLUMS	20240724_MET055_CLUMSY_010.nd2_ZP-7-1.tifint_lp.tif	0.00293006357488927	int	EGFP	saponin_EGFP	0.842266203365841	3.99433990451637	1.99795710636596	0.99583193378935	1
MET055	saponin	317	1	105	0.641153592383489	CLUMS	20240724_MET055_CLUMSY_011.nd2_ZP-2-1.tifint_lp.tif	0.00317954045369288	int	EGFP	saponin_EGFP	0.307301844745736	1.92047397361291	0.941462412505264	0.99583193378935	0
MET055	saponin	319	1	154	0.823270024033263	CLUMS	20240724_MET055_CLUMSY_011.nd2_ZP-3-1.tifint_lp.tif	0.0037966806995003	int	EGFP	saponin_EGFP	0.238581196310217	1.40804815313356	0.493696672823996	0.99583193378935	0
MET055	saponin	321	1	126	1.45496301073581	CLUMS	20240724_MET055_CLUMSY_011.nd2_ZP-4-1.tifint_lp.tif	0.00489329910160909	int	EGFP	saponin_EGFP	0.838407323933065	2.35982416816357	1.23867936756643	0.99583193378935	1
MET055	saponin	322	1	61	1.05371176172048	CLUMS	20240724_MET055_CLUMSY_012.nd2_ZP-1-1.tifint_lp.tif	0.00430488630793044	int	EGFP	saponin_EGFP	0.791113696936722	4.01264100170801	2.00455208853171	0.99583193378935	1
MET055	saponin	325	1	124	0.286579690175131	CLUMS	20240902_MET055_CLUMSY001.nd2_ZP-1.tifint_lp.tif	0.00221832113353842	int	EGFP	saponin_EGFP	0.0115078696163663	1.04183587251137	0.0591280179578914	0.99583193378935	0
MET055	saponin	326	1	89	0.201983672799543	CLUMS	20240902_MET055_CLUMSY001.nd2_ZP-2.tifint_lp.tif	0.0019090433475717	int	EGFP	saponin_EGFP	0.0320788148656615	1.18880457719546	0.249511575737198	0.99583193378935	0
MET055	saponin	327	1	77	0.532707721460611	CLUMS	20240902_MET055_CLUMSY001.nd2_ZP-3.tifint_lp.tif	0.00178978631662768	int	EGFP	saponin_EGFP	0.394894175080279	3.8654235048162	1.95062648784385	0.99583193378935	1
MET055	saponin	328	1	97	0.657419711351395	CLUMS	20240902_MET055_CLUMSY001.nd2_ZP-4.tifint_lp.tif	0.00204564549093927	int	EGFP	saponin_EGFP	0.458992098730285	3.31314630392049	1.7282019122267	0.99583193378935	1
MET055	saponin	328	2	148	1.01869231904857	CLUMS	20240902_MET055_CLUMSY001.nd2_ZP-4.tifint_lp.tif	0.00204564549093927	int	EGFP	saponin_EGFP	0.715936786389556	3.36473560070628	1.75049314301198	0.99583193378935	1
MET055	saponin	329	1	88	0.194659342290834	CLUMS	20240902_MET055_CLUMSY001.nd2_ZP-6.tifint_lp.tif	0.00209362318562604	int	EGFP	saponin_EGFP	0.0104205019557417	1.05655974569092	0.0793743502117185	0.99583193378935	0
MET055	saponin	330	1	67	0.262912949314341	CLUMS	20240902_MET055_CLUMSY001.nd2_ZP-7.tifint_lp.tif	0.00198538062769339	int	EGFP	saponin_EGFP	0.129892447258884	1.97648441594914	0.982936579937929	0.99583193378935	0
MET055	saponin	332	1	99	0.678690786240622	CLUMS	20240902_MET055_CLUMSY002.nd2_ZP-1.tifint_lp.tif	0.00250587509701885	int	EGFP	saponin_EGFP	0.430609151635757	2.73575586246685	1.45193949055872	0.99583193378935	1
MET055	saponin	334	1	68	0.442511641886085	CLUMS	20240902_MET055_CLUMSY002.nd2_ZP-2.tifint_lp.tif	0.00327728142597372	int	EGFP	saponin_EGFP	0.219656504919872	1.98564703470656	0.989609194600964	0.99583193378935	0
MET055	saponin	336	1	85	0.895124750677496	CLUMS	20240902_MET055_CLUMSY002.nd2_ZP-3.tifint_lp.tif	0.00256514191067834	int	EGFP	saponin_EGFP	0.677087688269837	4.1053788782198	2.03751537194349	0.99583193378935	1
MET055	saponin	338	1	181	0.681193262105808	CLUMS	20240902_MET055_CLUMSY003.nd2_ZP-1.tifint_lp.tif	0.00304326835208196	int	EGFP	saponin_EGFP	0.130361690378974	1.23666343229074	0.306452912897792	0.99583193378935	0
MET055	saponin	338	2	151	0.44956130371429	CLUMS	20240902_MET055_CLUMSY003.nd2_ZP-1.tifint_lp.tif	0.00304326835208196	int	EGFP	saponin_EGFP	-0.00997221745008509	0.978299260030437	-0.0316522443103534	0.99583193378935	0
MET055	saponin	339	1	64	0.229968721047044	CLUMS	20240902_MET055_CLUMSY003.nd2_ZP-2.tifint_lp.tif	0.00232784205998933	int	EGFP	saponin_EGFP	0.0809868292077267	1.54360183112102	0.626300660411636	0.99583193378935	0
MET055	saponin	341	1	82	0.533485931809992	CLUMS	20240902_MET055_CLUMSY004.nd2_ZP-1.tifint_lp.tif	0.00238388829696939	int	EGFP	saponin_EGFP	0.338007091458502	2.72912367830059	1.44843777608066	0.99583193378935	1
MET055	saponin	341	2	90	0.394628829089925	CLUMS	20240902_MET055_CLUMSY004.nd2_ZP-1.tifint_lp.tif	0.00238388829696939	int	EGFP	saponin_EGFP	0.18007888236268	1.83933314880573	0.879182811234397	0.99583193378935	0
MET055	saponin	343	1	22	0.10495155537501	CLUMS	20240902_MET055_CLUMSY004.nd2_ZP-2.tifint_lp.tif	0.00266218066808596	int	EGFP	saponin_EGFP	0.0463835806771186	1.79196149288715	0.841539635934784	0.99583193378935	0
MET055	saponin	343	2	92	0.305119404569268	CLUMS	20240902_MET055_CLUMSY004.nd2_ZP-2.tifint_lp.tif	0.00266218066808596	int	EGFP	saponin_EGFP	0.0601987831053598	1.24578895294952	0.3170596844758	0.99583193378935	0
MET055	saponin	343	3	30	0.160051883431152	CLUMS	20240902_MET055_CLUMSY004.nd2_ZP-2.tifint_lp.tif	0.00266218066808596	int	EGFP	saponin_EGFP	0.0801864633885727	2.0040198041383	1.00289676561443	0.99583193378935	1
MET055	saponin	345	1	109	0.467307555256411	CLUMS	20240902_MET055_CLUMSY004.nd2_ZP-3.tifint_lp.tif	0.00239963013044584	int	EGFP	saponin_EGFP	0.205747871037815	1.7866192056795	0.837232175722933	0.99583193378935	0
MET055	saponin	346	1	148	0.992950348416343	CLUMS	20240902_MET055_CLUMSY004.nd2_ZP-4.tifint_lp.tif	0.00217178240531493	int	EGFP	saponin_EGFP	0.671526552429734	3.08922475813741	1.6272448388044	0.99583193378935	1
MET055	saponin	347	1	134	1.47373160952702	CLUMS	20240902_MET055_CLUMSY004.nd2_ZP-5.tifint_lp.tif	0.00204064874749229	int	EGFP	saponin_EGFP	1.20028467736305	5.38946112089979	2.43014102862318	0.99583193378935	1
MET055	saponin	348	1	84	0.3169451483991	CLUMS	20240902_MET055_CLUMSY004.nd2_ZP-6.tifint_lp.tif	0.00200818177441353	int	EGFP	saponin_EGFP	0.148257879348363	1.87889192932379	0.909882087773151	0.99583193378935	0
MET055	saponin	348	2	89	0.194491493050009	CLUMS	20240902_MET055_CLUMSY004.nd2_ZP-6.tifint_lp.tif	0.00200818177441353	int	EGFP	saponin_EGFP	0.0157633151272051	1.08819714557832	0.121939949219454	0.99583193378935	0
MET055	saponin	348	3	42	0.353917757980525	CLUMS	20240902_MET055_CLUMSY004.nd2_ZP-6.tifint_lp.tif	0.00200818177441353	int	EGFP	saponin_EGFP	0.269574123455157	4.19614070430029	2.06906305493922	0.99583193378935	1
MET055	saponin	349	1	107	0.300434883218259	CLUMS	20240902_MET055_CLUMSY004.nd2_ZP-7.tifint_lp.tif	0.00180949912924154	int	EGFP	saponin_EGFP	0.106818476389414	1.55170157394689	0.633851122483063	0.99583193378935	0
MET055	saponin	351	1	79	0.387273983098567	CLUMS	20240902_MET055_CLUMSY005.nd2_ZP-1.tifint_lp.tif	0.00234854588700762	int	EGFP	saponin_EGFP	0.201738858024965	2.08733512290427	1.06166224464652	0.99583193378935	1
MET055	saponin	352	1	126	0.338216220261529	CLUMS	20240902_MET055_CLUMSY005.nd2_ZP-2.tifint_lp.tif	0.00265253781476372	int	EGFP	saponin_EGFP	0.00399645560130024	1.01195756811499	0.0171487983785891	0.99583193378935	0
MET055	saponin	352	2	115	0.449668122688308	CLUMS	20240902_MET055_CLUMSY005.nd2_ZP-2.tifint_lp.tif	0.00265253781476372	int	EGFP	saponin_EGFP	0.14462627399048	1.47411945150433	0.559853434277275	0.99583193378935	0
MET055	saponin	352	3	56	0.27789731300436	CLUMS	20240902_MET055_CLUMSY005.nd2_ZP-2.tifint_lp.tif	0.00265253781476372	int	EGFP	saponin_EGFP	0.129355195377591	1.87083177111164	0.903679834423264	0.99583193378935	0
MET055	saponin	352	4	67	0.507759219501168	CLUMS	20240902_MET055_CLUMSY005.nd2_ZP-2.tifint_lp.tif	0.00265253781476372	int	EGFP	saponin_EGFP	0.330039185911998	2.85707361880733	1.51453821097498	0.99583193378935	1
MET055	saponin	355	1	89	0.349401087732986	CLUMS	20240902_MET055_CLUMSY007.nd2_ZP-1.tifint_lp.tif	0.00224324998347041	int	EGFP	saponin_EGFP	0.149751839204119	1.75007464494647	0.807416457827577	0.99583193378935	0
MET055	saponin	356	1	90	0.457923255860806	CLUMS	20240902_MET055_CLUMSY008.nd2_ZP-1.tifint_lp.tif	0.00306913226714606	int	EGFP	saponin_EGFP	0.18170135181766	1.65780935240125	0.72927810685791	0.99583193378935	0
MET055	saponin	359	1	61	0.156694895820692	CLUMS	20240902_MET055_CLUMSY010.nd2_ZP-2.tifint_lp.tif	0.00218094940365344	int	EGFP	saponin_EGFP	0.0236569821978323	1.177821355985	0.236120737488556	0.99583193378935	0
MET055	saponin	360	1	97	0.745204864768311	CLUMS	20240902_MET055_CLUMSY011.nd2_ZP-1.tifint_lp.tif	0.00267313263960549	int	EGFP	saponin_EGFP	0.485910998726579	2.87397799317155	1.52304901473059	0.99583193378935	1
MET055	saponin	361	1	79	0.90281530469656	CLUMS	20240902_MET055_CLUMSY011.nd2_ZP-2.tifint_lp.tif	0.00256412393938258	int	EGFP	saponin_EGFP	0.700249513485336	4.45689916001245	2.15604031948865	0.99583193378935	1
MET055	saponin	363	1	65	0.470328839728609	CLUMS	20240902_MET055_CLUMSY012.nd2_ZP-1.tifint_lp.tif	0.00284665501947986	int	EGFP	saponin_EGFP	0.285296263462418	2.54187045989127	1.34589050885015	0.99583193378935	1
MET055	saponin	363	2	98	1.33716336451471	CLUMS	20240902_MET055_CLUMSY012.nd2_ZP-1.tifint_lp.tif	0.00284665501947986	int	EGFP	saponin_EGFP	1.05819117260568	4.7931779700493	2.26098250802298	0.99583193378935	1
MET055	saponin	364	1	63	0.159380483673885	CLUMS	20240902_MET055_CLUMSY012.nd2_ZP-2.tifint_lp.tif	0.00222248692257153	int	EGFP	saponin_EGFP	0.019363807551879	1.13829643788291	0.186876316670346	0.99583193378935	0
MET055	saponin	364	2	177	0.746120403055102	CLUMS	20240902_MET055_CLUMSY012.nd2_ZP-2.tifint_lp.tif	0.00222248692257153	int	EGFP	saponin_EGFP	0.352740217759941	1.89669035438395	0.923484169704647	0.99583193378935	0
MET055	saponin	365	1	55	0.460685135796666	CLUMS	20240902_MET055_CLUMSY012.nd2_ZP-3.tifint_lp.tif	0.00254849901220487	int	EGFP	saponin_EGFP	0.320517690125399	3.28667711386496	1.71662973171283	0.99583193378935	1
MET055	saponin	365	2	132	0.736446186201647	CLUMS	20240902_MET055_CLUMSY012.nd2_ZP-3.tifint_lp.tif	0.00254849901220487	int	EGFP	saponin_EGFP	0.400044316590605	2.18918577073649	1.13039438446335	0.99583193378935	1
MET055	saponin	366	1	91	0.456137948203832	CLUMS	20240902_MET055_CLUMSY012.nd2_ZP-4.tifint_lp.tif	0.00226596034646666	int	EGFP	saponin_EGFP	0.249935556675366	2.21208854476774	1.1454091344608	0.99583193378935	1
MET055	saponin	367	1	75	0.442435346543789	CLUMS	20240902_MET055_CLUMSY012.nd2_ZP-5.tifint_lp.tif	0.00269480433178668	int	EGFP	saponin_EGFP	0.240325021659788	2.18907839962021	1.13032362410216	0.99583193378935	1
MET055	saponin	369	1	180	0.669108116766438	CLUMS	20240902_MET055_CLUMSY013.nd2_ZP-1.tifint_lp.tif	0.00298253983115228	int	EGFP	saponin_EGFP	0.132250947159027	1.24634289089543	0.317701033803011	0.99583193378935	0
MET055	saponin	370	1	84	0.17911039898172	CLUMS	20240902_MET055_CLUMSY013.nd2_ZP-10.tifint_lp.tif	0.0021549807312668	int	EGFP	saponin_EGFP	-0.00190798244469106	0.989459730941927	-0.0152871012604189	0.99583193378935	0
MET055	saponin	371	1	60	0.429877172224224	CLUMS	20240902_MET055_CLUMSY013.nd2_ZP-11.tifint_lp.tif	0.00273885051003553	int	EGFP	saponin_EGFP	0.265546141622092	2.6159220851296	1.38731957100758	0.99583193378935	1
MET055	saponin	371	2	91	0.808789205271751	CLUMS	20240902_MET055_CLUMSY013.nd2_ZP-11.tifint_lp.tif	0.00273885051003553	int	EGFP	saponin_EGFP	0.559553808858517	3.24508162528719	1.69825476756678	0.99583193378935	1
MET055	saponin	372	1	83	0.821652562357485	CLUMS	20240902_MET055_CLUMSY013.nd2_ZP-12.tifint_lp.tif	0.0035356181807532	int	EGFP	saponin_EGFP	0.52819625335497	2.79991445796601	1.48538275111545	0.99583193378935	1
MET055	saponin	374	1	132	0.974792110268027	CLUMS	20240902_MET055_CLUMSY013.nd2_ZP-2.tifint_lp.tif	0.00224686741812564	int	EGFP	saponin_EGFP	0.678205611075442	3.28670425970758	1.71664164739832	0.99583193378935	1
MET055	saponin	374	2	41	0.380804155953228	CLUMS	20240902_MET055_CLUMSY013.nd2_ZP-2.tifint_lp.tif	0.00224686741812564	int	EGFP	saponin_EGFP	0.288682591810077	4.13371352837086	2.04743841161793	0.99583193378935	1
MET055	saponin	376	1	90	0.222354467026889	CLUMS	20240902_MET055_CLUMSY013.nd2_ZP-3.tifint_lp.tif	0.00254500436331739	int	EGFP	saponin_EGFP	-0.00669592567167568	0.97076658287817	-0.0428036480646987	0.99583193378935	0
MET055	saponin	376	2	59	0.224521251162514	CLUMS	20240902_MET055_CLUMSY013.nd2_ZP-3.tifint_lp.tif	0.00254500436331739	int	EGFP	saponin_EGFP	0.0743659937267881	1.49526067216541	0.580397014629285	0.99583193378935	0
MET055	saponin	378	1	128	0.264850842999294	CLUMS	20240902_MET055_CLUMSY013.nd2_ZP-4.tifint_lp.tif	0.00191064840126188	int	EGFP	saponin_EGFP	0.0202878476377732	1.08295550848886	0.114973973323902	0.99583193378935	0
MET055	saponin	380	1	84	0.654795158421621	CLUMS	20240902_MET055_CLUMSY013.nd2_ZP-5.tifint_lp.tif	0.00282613725682653	int	EGFP	saponin_EGFP	0.417399628848192	2.75824553056332	1.46375088685899	0.99583193378935	1
MET055	saponin	381	1	115	0.635355161968619	CLUMS	20240902_MET055_CLUMSY013.nd2_ZP-6.tifint_lp.tif	0.00309327377040455	int	EGFP	saponin_EGFP	0.279628678372096	1.78607776273768	0.836794894274221	0.99583193378935	0
MET055	saponin	382	1	116	0.414862289791927	CLUMS	20240902_MET055_CLUMSY013.nd2_ZP-7.tifint_lp.tif	0.00265660346728487	int	EGFP	saponin_EGFP	0.106696287586881	1.34622991122781	0.428924816681645	0.99583193378935	0
MET055	saponin	383	1	82	0.314213782548904	CLUMS	20240902_MET055_CLUMSY013.nd2_ZP-8.tifint_lp.tif	0.00275419657038931	int	EGFP	saponin_EGFP	0.088369663776981	1.39128609705451	0.476419118917424	0.99583193378935	0
MET055	saponin	384	1	78	0.174822613829747	CLUMS	20240902_MET055_CLUMSY013.nd2_ZP-9.tifint_lp.tif	0.0027319913976687	int	EGFP	saponin_EGFP	-0.0382727151884118	0.820396273514047	-0.285607156208328	0.99583193378935	0
MET055	saponin	386	1	235	1.73199056391604	CLUMS	20240902_MET055_CLUMSY014.nd2_ZP-1.tifint_lp.tif	0.00340158224936562	int	EGFP	saponin_EGFP	0.932618735315122	2.16668952037928	1.11549243469562	0.99583193378935	1
MET055	saponin	388	1	62	0.189196614315733	CLUMS	20240902_MET055_CLUMSY015.nd2_ZP-1.tifint_lp.tif	0.00200164181722495	int	EGFP	saponin_EGFP	0.0650948216477863	1.52452764982982	0.608362316245088	0.99583193378935	0
MET055	saponin	73	1	96	1.06567483628169	PERFE	20240722_MET055_PERFECT_010.nd2_ZP-3-1.tifint_lp.tif	0.0036193099159754	int	DupA	saponin_DupA	0.718221084348048	3.06709837021771	1.61687443851539	0.99583193378935	1
MET055	saponin	73	2	20	0.269291223026812	PERFE	20240722_MET055_PERFECT_010.nd2_ZP-3-1.tifint_lp.tif	0.0036193099159754	int	DupA	saponin_DupA	0.196905024707304	3.72020121623432	1.89538065515391	0.99583193378935	1
MET055	saponin	76	1	137	1.28253606078215	PERFE	20240722_MET055_PERFECT_011.nd2_ZP-1-1.tifint_lp.tif	0.00278391386361214	int	DupA	saponin_DupA	0.901139861467286	3.36273949002661	1.74963701823283	0.99583193378935	1
MET055	saponin	76	2	66	0.583703370532021	PERFE	20240722_MET055_PERFECT_011.nd2_ZP-1-1.tifint_lp.tif	0.00278391386361214	int	DupA	saponin_DupA	0.39996505553362	3.17681900227016	1.66758289553902	0.99583193378935	1
MET055	saponin	76	3	98	0.343221182469279	PERFE	20240722_MET055_PERFECT_011.nd2_ZP-1-1.tifint_lp.tif	0.00278391386361214	int	DupA	saponin_DupA	0.0703976238352887	1.2580335224266	0.331170365773849	0.99583193378935	0
MET055	saponin	78	1	152	0.700877404306084	PERFE	20240722_MET055_PERFECT_011.nd2_ZP-2-1.tifint_lp.tif	0.00253083264734135	int	DupA	saponin_DupA	0.316190841910199	1.82194407816305	0.865478678462149	0.99583193378935	0
MET055	saponin	79	1	42	0.283588926075026	PERFE	20240722_MET055_PERFECT_011.nd2_ZP-3-1.tifint_lp.tif	0.00248606568215076	int	DupA	saponin_DupA	0.179174167424695	2.71598507472224	1.44147555149598	0.99583193378935	1
MET055	saponin	79	2	116	1.65412377472967	PERFE	20240722_MET055_PERFECT_011.nd2_ZP-3-1.tifint_lp.tif	0.00248606568215076	int	DupA	saponin_DupA	1.36574015560018	5.73584512089414	2.52000606896056	0.99583193378935	1
MET055	saponin	80	1	84	0.552834368310869	PERFE	20240722_MET055_PERFECT_011.nd2_ZP-4-1.tifint_lp.tif	0.00330020156130101	int	DupA	saponin_DupA	0.275617437161584	1.99423017208556	0.99583193378935	0.99583193378935	0
MET055	saponin	80	2	86	0.296375984791666	PERFE	20240722_MET055_PERFECT_011.nd2_ZP-4-1.tifint_lp.tif	0.00330020156130101	int	DupA	saponin_DupA	0.0125586505197792	1.04424906093913	0.0624658461302826	0.99583193378935	0
MET055	saponin	81	1	363	2.94471660070121	PERFE	20240722_MET055_PERFECT_011.nd2_ZP-5-1.tifint_lp.tif	0.00439289867212981	int	DupA	saponin_DupA	1.35009438271809	1.8466546919343	0.884914120349509	0.99583193378935	0
MET055	saponin	82	1	92	0.336903947405517	PERFE	20240722_MET055_PERFECT_011.nd2_ZP-6-1.tifint_lp.tif	0.00315804238730249	int	DupA	saponin_DupA	0.0463640477736882	1.15957893505312	0.213601030707159	0.99583193378935	0
MET055	saponin	83	1	90	0.383428708650172	PERFE	20240722_MET055_PERFECT_011.nd2_ZP-7-1.tifint_lp.tif	0.00329611234126552	int	DupA	saponin_DupA	0.0867785979362746	1.29252845288829	0.370196039448539	0.99583193378935	0
MET055	saponin	83	2	101	1.49976350227371	PERFE	20240722_MET055_PERFECT_011.nd2_ZP-7-1.tifint_lp.tif	0.00329611234126552	int	DupA	saponin_DupA	1.16685615580589	4.50504778037001	2.17154240729016	0.99583193378935	1
MET055	saponin	83	3	74	0.934706651605666	PERFE	20240722_MET055_PERFECT_011.nd2_ZP-7-1.tifint_lp.tif	0.00329611234126552	int	DupA	saponin_DupA	0.690794338352017	3.83214212983848	1.93815107000169	0.99583193378935	1
MET055	saponin	84	1	47	0.266468302346766	PERFE	20240722_MET055_PERFECT_012.nd2_ZP-1-1.tifint_lp.tif	0.0035552412017669	int	DupA	saponin_DupA	0.0993719658637218	1.59469865082174	0.673283824591932	0.99583193378935	0
MET055	saponin	84	2	81	0.814969109836966	PERFE	20240722_MET055_PERFECT_012.nd2_ZP-1-1.tifint_lp.tif	0.0035552412017669	int	DupA	saponin_DupA	0.526994572493847	2.83000405992818	1.50080412275117	0.99583193378935	1
MET055	saponin	86	1	73	0.349095911486074	PERFE	20240722_MET055_PERFECT_012.nd2_ZP-2-1.tifint_lp.tif	0.00382340184344792	int	DupA	saponin_DupA	0.0699875769143763	1.2507541633315	0.322798254575444	0.99583193378935	0
MET055	saponin	88	1	142	0.675379581749439	PERFE	20240722_MET055_PERFECT_012.nd2_ZP-3-1.tifint_lp.tif	0.00342581792868179	int	DupA	saponin_DupA	0.188913435876625	1.38833829954945	0.473359155534171	0.99583193378935	0
MET055	saponin	89	1	77	0.260685130255297	PERFE	20240722_MET055_PERFECT_012.nd2_ZP-4-1.tifint_lp.tif	0.00385506900297579	int	DupA	saponin_DupA	-0.0361551829738392	0.878199889426979	-0.187378742070777	0.99583193378935	0
MET055	saponin	90	1	88	0.86047151684761	PERFE	20240722_MET055_PERFECT_012.nd2_ZP-5-1.tifint_lp.tif	0.00442451413495521	int	DupA	saponin_DupA	0.471114272971552	2.20997947355904	1.14403296982842	0.99583193378935	1
MET055	saponin	90	2	115	0.616296650376171	PERFE	20240722_MET055_PERFECT_012.nd2_ZP-5-1.tifint_lp.tif	0.00442451413495521	int	DupA	saponin_DupA	0.107477524856322	1.21122933369793	0.276472050221687	0.99583193378935	0
MET055	saponin	91	1	81	0.286854354431853	PERFE	20240722_MET055_PERFECT_012.nd2_ZP-6-1.tifint_lp.tif	0.00308878773071502	int	DupA	saponin_DupA	0.0366625482439361	1.14653776557494	0.197283876340733	0.99583193378935	0
MET055	saponin	92	1	107	0.309925993904471	PERFE	20240722_MET055_PERFECT_012.nd2_ZP-7-1.tifint_lp.tif	0.00277186765571651	int	DupA	saponin_DupA	0.0133361547428044	1.04496497513367	0.0634545872365148	0.99583193378935	0
MET055	saponin	92	2	26	0.177035173401237	PERFE	20240722_MET055_PERFECT_012.nd2_ZP-7-1.tifint_lp.tif	0.00277186765571651	int	DupA	saponin_DupA	0.104966614352607	2.45648276777367	1.29659411861888	0.99583193378935	1
MET055	saponin	92	3	64	0.465186547255144	PERFE	20240722_MET055_PERFECT_012.nd2_ZP-7-1.tifint_lp.tif	0.00277186765571651	int	DupA	saponin_DupA	0.287787017289287	2.62225355019078	1.39080718896073	0.99583193378935	1
MET055	saponin	20	2	176	2.10867477906868	PERFE	20240722_MET055_PERFECT_005.nd2_ZP-1-1.tifint_lp.tif	0.00399729976090376	int	DupA	saponin_DupA	1.40515002114962	2.99730003149552	1.58366350570184	0.99583193378935	1
MET055	saponin	22	1	106	1.30534829641692	PERFE	20240722_MET055_PERFECT_005.nd2_ZP-2-1.tifint_lp.tif	0.00343565031609609	int	DupA	saponin_DupA	0.941169362910738	3.5843597097984	1.841715426877	0.99583193378935	1
MET055	saponin	24	1	177	1.06509500788525	PERFE	20240722_MET055_PERFECT_005.nd2_ZP-3-1.tifint_lp.tif	0.00480735920785573	int	DupA	saponin_DupA	0.214192428094783	1.25172379680354	0.323916254808717	0.99583193378935	0
MET055	saponin	26	1	90	0.664988189470023	PERFE	20240722_MET055_PERFECT_005.nd2_ZP-4-1.tifint_lp.tif	0.00472520119553312	int	DupA	saponin_DupA	0.239720081872042	1.56369165142912	0.644956051767984	0.99583193378935	0
MET055	saponin	27	1	186	0.85198749625124	PERFE	20240722_MET055_PERFECT_005.nd2_ZP-5-1.tifint_lp.tif	0.00401749319907031	int	DupA	saponin_DupA	0.104733761224163	1.14015823048428	0.189234054647987	0.99583193378935	0
MET055	saponin	27	2	40	0.323216606397182	PERFE	20240722_MET055_PERFECT_005.nd2_ZP-5-1.tifint_lp.tif	0.00401749319907031	int	DupA	saponin_DupA	0.162516878434369	2.01130773831788	1.00813383677929	0.99583193378935	1
MET055	saponin	27	3	175	2.23334098700434	PERFE	20240722_MET055_PERFECT_005.nd2_ZP-5-1.tifint_lp.tif	0.00401749319907031	int	DupA	saponin_DupA	1.53027967716704	3.17659492245585	1.6674811301446	0.99583193378935	1
MET055	saponin	28	1	68	0.379552918253466	PERFE	20240722_MET055_PERFECT_006.nd2_ZP-1-1.tifint_lp.tif	0.00402173964732933	int	DupA	saponin_DupA	0.106074622235072	1.3878721777173	0.47287470259552	0.99583193378935	0
MET055	saponin	28	2	152	2.11541925370693	PERFE	20240722_MET055_PERFECT_006.nd2_ZP-1-1.tifint_lp.tif	0.00402173964732933	int	DupA	saponin_DupA	1.50411482731287	3.46050046813057	1.79098069990738	0.99583193378935	1
MET055	saponin	30	1	38	0.342061498202384	PERFE	20240722_MET055_PERFECT_006.nd2_ZP-2-1.tifint_lp.tif	0.00404231009226892	int	DupA	saponin_DupA	0.188453714696164	2.22685003581564	1.15500440506332	0.99583193378935	1
MET055	saponin	30	2	198	1.5032883384265	PERFE	20240722_MET055_PERFECT_006.nd2_ZP-2-1.tifint_lp.tif	0.00404231009226892	int	DupA	saponin_DupA	0.702910940157254	1.87822437474777	0.909369419221771	0.99583193378935	0
MET055	saponin	30	3	44	0.27510491060093	PERFE	20240722_MET055_PERFECT_006.nd2_ZP-2-1.tifint_lp.tif	0.00404231009226892	int	DupA	saponin_DupA	0.0972432665410978	1.54673545302654	0.629226465537028	0.99583193378935	0
MET055	saponin	30	4	184	1.31024645315483	PERFE	20240722_MET055_PERFECT_006.nd2_ZP-2-1.tifint_lp.tif	0.00404231009226892	int	DupA	saponin_DupA	0.56646139617735	1.76159286996068	0.816880534724965	0.99583193378935	0
MET055	saponin	30	5	117	0.6205539109651	PERFE	20240722_MET055_PERFECT_006.nd2_ZP-2-1.tifint_lp.tif	0.00404231009226892	int	DupA	saponin_DupA	0.147603630169636	1.31209122007789	0.391868023446246	0.99583193378935	0
MET055	saponin	31	1	161	2.19093615422025	PERFE	20240722_MET055_PERFECT_006.nd2_ZP-2-2.tifint_lp.tif	0.00491586050467678	int	DupA	saponin_DupA	1.39948261296729	2.76824354181516	1.46897087256744	0.99583193378935	1
MET055	saponin	33	1	88	0.670634024310857	PERFE	20240722_MET055_PERFECT_006.nd2_ZP-3-1.tifint_lp.tif	0.00301878845097918	int	DupA	saponin_DupA	0.404980640624689	2.52447010087068	1.33598059060706	0.99583193378935	1
MET055	saponin	35	1	75	0.511696048546582	PERFE	20240722_MET055_PERFECT_006.nd2_ZP-4-1.tifint_lp.tif	0.00367783069318595	int	DupA	saponin_DupA	0.235858746557636	1.8550647242304	0.891469524149157	0.99583193378935	0
MET055	saponin	36	1	91	1.50075533194467	PERFE	20240722_MET055_PERFECT_006.nd2_ZP-4-2.tifint_lp.tif	0.00349122795473687	int	DupA	saponin_DupA	1.18305358806362	4.72378688769974	2.23994387942727	0.99583193378935	1
MET055	saponin	37	1	151	0.769497231580317	PERFE	20240722_MET055_PERFECT_006.nd2_ZP-6-1.tifint_lp.tif	0.00648759991222785	int	DupA	saponin_DupA	-0.210130355166089	0.785499757245521	-0.348317265224972	0.99583193378935	0
MET055	saponin	37	2	127	1.44019227894023	PERFE	20240722_MET055_PERFECT_006.nd2_ZP-6-1.tifint_lp.tif	0.00648759991222785	int	DupA	saponin_DupA	0.616267090087293	1.74796486188905	0.805676183644035	0.99583193378935	0
MET055	saponin	1	1	120	1.15243764221668	PERFE	20240722_MET055_PERFECT_001.nd2_ZP-1-1.tifint_lp.tif	0.00600074695338476	int	DupA	saponin_DupA	0.432348007810512	1.60040859797551	0.678440284498048	0.99583193378935	0
MET055	saponin	2	1	129	1.98950180411339	PERFE	20240722_MET055_PERFECT_001.nd2_ZP-1-2.tifint_lp.tif	0.00610953593159102	int	DupA	saponin_DupA	1.20137166893815	2.52433159870359	1.33590143662101	0.99583193378935	1
MET055	saponin	4	1	87	0.970412763301283	PERFE	20240722_MET055_PERFECT_001.nd2_ZP-2-1.tifint_lp.tif	0.00487468328820654	int	DupA	saponin_DupA	0.546315317227314	2.28818346416552	1.19420273053872	0.99583193378935	1
MET055	saponin	5	1	108	0.689173735445365	PERFE	20240722_MET055_PERFECT_001.nd2_ZP-2-2.tifint_lp.tif	0.00488489209197638	int	DupA	saponin_DupA	0.161605389511917	1.30632123924338	0.385509715624659	0.99583193378935	0
MET055	saponin	7	1	177	1.07629513111897	PERFE	20240722_MET055_PERFECT_001.nd2_ZP-3-1.tifint_lp.tif	0.00378623578462831	int	DupA	saponin_DupA	0.406131397239758	1.60601816646939	0.683488211987897	0.99583193378935	0
MET055	saponin	7	2	83	1.46593423327431	PERFE	20240722_MET055_PERFECT_001.nd2_ZP-3-1.tifint_lp.tif	0.00378623578462831	int	DupA	saponin_DupA	1.15167666315016	4.66475392365308	2.22180097764958	0.99583193378935	1
MET055	saponin	8	1	401	4.75394831108861	PERFE	20240722_MET055_PERFECT_002.nd2_ZP-2-1.tifint_lp.tif	0.00514850785246993	int	DupA	saponin_DupA	2.68939666224817	2.30265409623376	1.20329770634195	0.99583193378935	1
MET055	saponin	8	2	121	1.18326086690649	PERFE	20240722_MET055_PERFECT_002.nd2_ZP-2-1.tifint_lp.tif	0.00514850785246993	int	DupA	saponin_DupA	0.560291416757633	1.89938827116441	0.925534849998281	0.99583193378935	0
MET055	saponin	8	3	133	0.854520499240607	PERFE	20240722_MET055_PERFECT_002.nd2_ZP-2-1.tifint_lp.tif	0.00514850785246993	int	DupA	saponin_DupA	0.169768954862107	1.24792781594409	0.319534486610971	0.99583193378935	0
MET055	saponin	9	1	88	0.716624714434147	PERFE	20240722_MET055_PERFECT_002.nd2_ZP-3-1.tifint_lp.tif	0.004271851268927	int	DupA	saponin_DupA	0.34070180276857	1.90630762902704	0.930780951912949	0.99583193378935	0
MET055	saponin	10	1	72	1.58561075013131	PERFE	20240722_MET055_PERFECT_002.nd2_ZP-4-1.tifint_lp.tif	0.00595823923746745	int	DupA	saponin_DupA	1.15661752503365	3.69612072491439	1.88601187969522	0.99583193378935	1
MET055	saponin	11	1	83	2.39040208607912	PERFE	20240722_MET055_PERFECT_002.nd2_ZP-5-1.tifint_lp.tif	0.00441239631184471	int	DupA	saponin_DupA	2.02417319219601	6.52707125517536	2.70643578909925	0.99583193378935	1
MET055	saponin	12	1	190	1.0440833310131	PERFE	20240722_MET055_PERFECT_002.nd2_ZP-6-1.tifint_lp.tif	0.00341363909535455	int	DupA	saponin_DupA	0.395491902895734	1.60977047452463	0.686854999600121	0.99583193378935	0
MET055	saponin	13	1	117	1.8811627458781	PERFE	20240722_MET055_PERFECT_002.nd2_ZP-7-1.tifint_lp.tif	0.00346061859652082	int	DupA	saponin_DupA	1.47627037008516	4.64608093001024	2.2160142846477	0.99583193378935	1
MET055	saponin	14	1	85	0.525474947877228	PERFE	20240722_MET055_PERFECT_003.nd2_ZP-1-1.tifint_lp.tif	0.00396367749028759	int	DupA	saponin_DupA	0.188562361202783	1.55967740197545	0.641247658126744	0.99583193378935	0
MET055	saponin	16	1	74	1.15652705403045	PERFE	20240722_MET055_PERFECT_003.nd2_ZP-2-1.tifint_lp.tif	0.00475673955330847	int	DupA	saponin_DupA	0.804528327085621	3.28560010449051	1.71615689831101	0.99583193378935	1
MET055	saponin	17	1	286	1.17892730445601	PERFE	20240722_MET055_PERFECT_004.nd2_ZP-1-1.tifint_lp.tif	0.00320243477177581	int	DupA	saponin_DupA	0.26303095972813	1.28718420074739	0.36421852324727	0.99583193378935	0
MET055	saponin	18	1	79	0.584252699743956	PERFE	20240722_MET055_PERFECT_004.nd2_ZP-2-1.tifint_lp.tif	0.00637480297114503	int	DupA	saponin_DupA	0.0806432650234989	1.16013056838036	0.214287184451342	0.99583193378935	0
MET055	saponin	19	1	94	0.61155108967796	PERFE	20240722_MET055_PERFECT_004.nd2_ZP-3-1.tifint_lp.tif	0.00537941508804436	int	DupA	saponin_DupA	0.10588607140179	1.20939963725938	0.274291051388224	0.99583193378935	0
MET055	saponin	20	1	77	0.402456707786769	PERFE	20240722_MET055_PERFECT_005.nd2_ZP-1-1.tifint_lp.tif	0.00399729976090376	int	DupA	saponin_DupA	0.0946646261971795	1.30756030404774	0.386877484402905	0.99583193378935	0
MET055	saponin	57	4	56	0.524284741375595	PERFE	20240722_MET055_PERFECT_008.nd2_ZP-8-1.tifint_lp.tif	0.00362932703038526	int	DupA	saponin_DupA	0.321042427674021	2.57960427544342	1.36714976578677	0.99583193378935	1
MET055	saponin	58	1	98	0.942473498638719	PERFE	20240722_MET055_PERFECT_008.nd2_ZP-9-1.tifint_lp.tif	0.00404676699295128	int	DupA	saponin_DupA	0.545890333329494	2.37648387798774	1.24882861446329	0.99583193378935	1
MET055	saponin	59	1	111	0.997573824599385	PERFE	20240722_MET055_PERFECT_009.nd2_ZP-1-1.tifint_lp.tif	0.00625282723672031	int	DupA	saponin_DupA	0.303510001323431	1.43729408037848	0.523355277450483	0.99583193378935	0
MET055	saponin	59	2	57	0.44429695000872	PERFE	20240722_MET055_PERFECT_009.nd2_ZP-1-1.tifint_lp.tif	0.00625282723672031	int	DupA	saponin_DupA	0.0878857975156623	1.2465854306211	0.317981756563889	0.99583193378935	0
MET055	saponin	59	3	99	0.70238804910332	PERFE	20240722_MET055_PERFECT_009.nd2_ZP-1-1.tifint_lp.tif	0.00625282723672031	int	DupA	saponin_DupA	0.0833581526680087	1.13465933252663	0.182259211130875	0.99583193378935	0
MET055	saponin	61	1	63	0.665171288885176	PERFE	20240722_MET055_PERFECT_009.nd2_ZP-2-1.tifint_lp.tif	0.00380232033627534	int	DupA	saponin_DupA	0.42562510769983	2.776797716389	1.47342208382154	0.99583193378935	1
MET055	saponin	61	2	74	0.212848096387461	PERFE	20240722_MET055_PERFECT_009.nd2_ZP-2-1.tifint_lp.tif	0.00380232033627534	int	DupA	saponin_DupA	-0.0685236084969145	0.756465887267973	-0.402653069126072	0.99583193378935	0
MET055	saponin	61	3	74	1.19911498948932	PERFE	20240722_MET055_PERFECT_009.nd2_ZP-2-1.tifint_lp.tif	0.00380232033627534	int	DupA	saponin_DupA	0.917743284604942	4.26167581414086	2.09142085142191	0.99583193378935	1
MET055	saponin	61	4	84	0.317784394603223	PERFE	20240722_MET055_PERFECT_009.nd2_ZP-2-1.tifint_lp.tif	0.00380232033627534	int	DupA	saponin_DupA	-0.00161051364390619	0.99495761014869	-0.00729303348334648	0.99583193378935	0
MET055	saponin	63	1	84	0.758098730118945	PERFE	20240722_MET055_PERFECT_009.nd2_ZP-3-1.tifint_lp.tif	0.00361915538654884	int	DupA	saponin_DupA	0.454089677648843	2.49367156655146	1.31827146496335	0.99583193378935	1
MET055	saponin	63	2	46	0.30060273478739	PERFE	20240722_MET055_PERFECT_009.nd2_ZP-3-1.tifint_lp.tif	0.00361915538654884	int	DupA	saponin_DupA	0.134121587006143	1.80562627536889	0.852499317809744	0.99583193378935	0
MET055	saponin	63	3	32	0.231586179696023	PERFE	20240722_MET055_PERFECT_009.nd2_ZP-3-1.tifint_lp.tif	0.00361915538654884	int	DupA	saponin_DupA	0.115773207326461	1.99965664430945	0.999752299961077	0.99583193378935	1
MET055	saponin	68	1	216	0.987640206702054	PERFE	20240722_MET055_PERFECT_010.nd2_ZP-1-1.tifint_lp.tif	0.00397536164497802	int	DupA	saponin_DupA	0.128962091386802	1.15018676857679	0.201868146579683	0.99583193378935	0
MET055	saponin	68	2	72	0.559548342367634	PERFE	20240722_MET055_PERFECT_010.nd2_ZP-1-1.tifint_lp.tif	0.00397536164497802	int	DupA	saponin_DupA	0.273322303929217	1.95491767772212	0.967107856411067	0.99583193378935	0
MET055	saponin	69	1	80	0.290928514441475	PERFE	20240722_MET055_PERFECT_010.nd2_ZP-1-2.tifint_lp.tif	0.00305860995091769	int	DupA	saponin_DupA	0.0462397183680605	1.18897358240377	0.249716660450708	0.99583193378935	0
MET055	saponin	71	1	76	0.736873434158042	PERFE	20240722_MET055_PERFECT_010.nd2_ZP-2-1.tifint_lp.tif	0.0028707733395026	int	DupA	saponin_DupA	0.518694660355844	3.37738369923234	1.75590609096337	0.99583193378935	1
MET055	saponin	50	1	89	0.774578479584306	PERFE	20240722_MET055_PERFECT_008.nd2_ZP-10-2.tifint_lp.tif	0.00351133302297548	int	DupA	saponin_DupA	0.462069840539489	2.47858261439365	1.30951534651841	0.99583193378935	1
MET055	saponin	51	1	209	1.93804839579388	PERFE	20240722_MET055_PERFECT_008.nd2_ZP-2-1.tifint_lp.tif	0.00347991324139979	int	DupA	saponin_DupA	1.21074652834133	2.66470977529877	1.41397841158187	0.99583193378935	1
MET055	saponin	51	2	66	0.811017025029287	PERFE	20240722_MET055_PERFECT_008.nd2_ZP-2-1.tifint_lp.tif	0.00347991324139979	int	DupA	saponin_DupA	0.5813427510969	3.5311618107827	1.82014293218929	0.99583193378935	1
MET055	saponin	52	1	84	0.69961090455763	PERFE	20240722_MET055_PERFECT_008.nd2_ZP-3-1.tifint_lp.tif	0.00244258567244707	int	DupA	saponin_DupA	0.494433708072077	3.40978879008559	1.76968237827198	0.99583193378935	1
MET055	saponin	37	3	155	1.5246204524301	PERFE	20240722_MET055_PERFECT_006.nd2_ZP-6-1.tifint_lp.tif	0.00648759991222785	int	DupA	saponin_DupA	0.519042466034782	1.51616331409102	0.600425162307968	0.99583193378935	0
MET055	saponin	38	1	203	1.8036469288636	PERFE	20240722_MET055_PERFECT_007.nd2_ZP-1-1.tifint_lp.tif	0.00286650225562143	int	DupA	saponin_DupA	1.22174697097245	3.09958250452561	1.63207390607595	0.99583193378935	1
MET055	saponin	40	1	104	0.46820783498697	PERFE	20240722_MET055_PERFECT_007.nd2_ZP-2-1.tifint_lp.tif	0.00319845408983618	int	DupA	saponin_DupA	0.135568609644008	1.40755448941486	0.493190773166589	0.99583193378935	0
MET055	saponin	42	1	89	1.44875258672982	PERFE	20240722_MET055_PERFECT_007.nd2_ZP-3-1.tifint_lp.tif	0.00327598988224791	int	DupA	saponin_DupA	1.15718948720976	4.96891612523869	2.31293118955889	0.99583193378935	1
MET055	saponin	45	1	84	0.426581223029643	PERFE	20240722_MET055_PERFECT_007.nd2_ZP-5-1.tifint_lp.tif	0.00367984240146326	int	DupA	saponin_DupA	0.11747446130673	1.38004494192215	0.464715249925524	0.99583193378935	0
MET055	saponin	45	2	74	0.680918602738529	PERFE	20240722_MET055_PERFECT_007.nd2_ZP-5-1.tifint_lp.tif	0.00367984240146326	int	DupA	saponin_DupA	0.408610265030248	2.50054261455624	1.32224119184216	0.99583193378935	1
MET055	saponin	46	1	70	0.929320215713233	PERFE	20240722_MET055_PERFECT_007.nd2_ZP-6-1.tifint_lp.tif	0.00433063616258592	int	DupA	saponin_DupA	0.626175684332219	3.06560112260509	1.61616999449326	0.99583193378935	1
MET055	saponin	47	1	98	0.714366381987929	PERFE	20240722_MET055_PERFECT_008.nd2_ZP-1-1.tifint_lp.tif	0.00375344461725783	int	DupA	saponin_DupA	0.346528809496662	1.94207018372189	0.957595338696299	0.99583193378935	0
MET055	saponin	49	1	114	0.828183425357565	PERFE	20240722_MET055_PERFECT_008.nd2_ZP-10-1.tifint_lp.tif	0.00429859129570139	int	DupA	saponin_DupA	0.338144017647607	1.69003433668287	0.757052558258265	0.99583193378935	0
MET055	saponin	53	1	127	1.3434805967845	PERFE	20240722_MET055_PERFECT_008.nd2_ZP-4-1.tifint_lp.tif	0.0032574874046279	int	DupA	saponin_DupA	0.929779696396759	3.24746838966344	1.69931548277932	0.99583193378935	1
MET055	saponin	54	1	83	0.289814605144784	PERFE	20240722_MET055_PERFECT_008.nd2_ZP-5-1.tifint_lp.tif	0.00291567039348566	int	DupA	saponin_DupA	0.0478139624854744	1.19757783268694	0.260119422293373	0.99583193378935	0
MET055	saponin	55	1	131	0.474418252706528	PERFE	20240722_MET055_PERFECT_008.nd2_ZP-6-1.tifint_lp.tif	0.00312081819254647	int	DupA	saponin_DupA	0.0655910694829406	1.16043715333642	0.214668391682793	0.99583193378935	0
MET055	saponin	56	1	69	0.280399792362005	PERFE	20240722_MET055_PERFECT_008.nd2_ZP-7-1.tifint_lp.tif	0.00291231657558683	int	DupA	saponin_DupA	0.0794499486465133	1.39537203501885	0.480649825651816	0.99583193378935	0
MET055	saponin	57	1	51	0.507377740927041	PERFE	20240722_MET055_PERFECT_008.nd2_ZP-8-1.tifint_lp.tif	0.00362932703038526	int	DupA	saponin_DupA	0.322282062377392	2.74116470412866	1.4547890157561	0.99583193378935	1
MET055	saponin	57	2	63	0.571496156509966	PERFE	20240722_MET055_PERFECT_008.nd2_ZP-8-1.tifint_lp.tif	0.00362932703038526	int	DupA	saponin_DupA	0.342848553595694	2.49946270691603	1.32161800153687	0.99583193378935	1
MET055	saponin	57	3	89	0.439795537851751	PERFE	20240722_MET055_PERFECT_008.nd2_ZP-8-1.tifint_lp.tif	0.00362932703038526	int	DupA	saponin_DupA	0.116785432147462	1.36155349348227	0.445253664912394	0.99583193378935	0
MET055	SDS	179	1	76	1.01336690573953	STINK	20240722_MET055_STINKY_001.nd2_ZP-1-1.tifint_lp.tif	0.0020135292659735	int	EGFP	SDS_EGFP	0.860338681525545	6.62209151902916	2.72728694929383	1.56160906787679	1
MET055	SDS	180	1	114	1.01718166843057	STINK	20240722_MET055_STINKY_001.nd2_ZP-1-2.tifint_lp.tif	0.00212313376144988	int	EGFP	SDS_EGFP	0.77514441962528	4.20258317036511	2.07127637110593	1.56160906787679	1
MET055	SDS	182	1	63	1.84649424673989	STINK	20240722_MET055_STINKY_001.nd2_ZP-2-1.tifint_lp.tif	0.00236958491119519	int	EGFP	SDS_EGFP	1.6972103973346	12.3690154969595	3.62865876947989	1.56160906787679	1
MET055	SDS	184	1	79	0.5327992758248	STINK	20240722_MET055_STINKY_001.nd2_ZP-3-1.tifint_lp.tif	0.00577595693393092	int	EGFP	SDS_EGFP	0.0764986780442576	1.16764974320952	0.223607577714592	1.56160906787679	0
MET055	SDS	185	1	100	0.832990016555414	STINK	20240722_MET055_STINKY_001.nd2_ZP-3-2.tifint_lp.tif	0.0022162885483305	int	EGFP	SDS_EGFP	0.611361161722364	3.7584908209849	1.91015348047888	1.56160906787679	1
MET055	SDS	185	2	38	0.10804913402535	STINK	20240722_MET055_STINKY_001.nd2_ZP-3-2.tifint_lp.tif	0.0022162885483305	int	EGFP	SDS_EGFP	0.0238301691887914	1.28295490493189	0.359470461484108	1.56160906787679	0
MET055	SDS	186	1	84	1.45134661020711	STINK	20240722_MET055_STINKY_001.nd2_ZP-3-3.tifint_lp.tif	0.00218460622139611	int	EGFP	SDS_EGFP	1.26783968760984	7.90894746457198	2.98348571129993	1.56160906787679	1
MET055	SDS	187	1	74	2.53488975344226	STINK	20240722_MET055_STINKY_001.nd2_ZP-3-4.tifint_lp.tif	0.00182462737739431	int	EGFP	SDS_EGFP	2.39986732751508	18.7738424638392	4.2306520533241	1.56160906787679	1
MET055	SDS	189	1	72	2.37956819310784	STINK	20240722_MET055_STINKY_001.nd2_ZP-4-1.tifint_lp.tif	0.00192215229534764	int	EGFP	SDS_EGFP	2.24117322784281	17.1940372870567	4.10383643494099	1.56160906787679	1
MET055	SDS	190	1	214	1.54988938919269	STINK	20240722_MET055_STINKY_001.nd2_ZP-4-2.tifint_lp.tif	0.00221540055243798	int	EGFP	SDS_EGFP	1.07579367097096	3.26914867530575	1.70891498990691	1.56160906787679	1
MET055	SDS	191	1	100	3.77105364296585	STINK	20240722_MET055_STINKY_001.nd2_ZP-4-3.tifint_lp.tif	0.00194239616394043	int	EGFP	SDS_EGFP	3.57681402657181	19.4144413635771	4.27905829023099	1.56160906787679	1
MET055	SDS	192	1	141	2.65572596411221	STINK	20240722_MET055_STINKY_001.nd2_ZP-5-1.tifint_lp.tif	0.00167161444015737	int	EGFP	SDS_EGFP	2.42002832805002	11.2675120908361	3.49409709305512	1.56160906787679	1
MET055	SDS	193	1	143	2.29535365011543	STINK	20240722_MET055_STINKY_002.nd2_ZP-1-1.tifint_lp.tif	0.00166812012886665	int	EGFP	SDS_EGFP	2.0568124716875	9.62246294431262	3.26640621029079	1.56160906787679	1
MET055	SDS	193	2	164	1.19046312524006	STINK	20240722_MET055_STINKY_002.nd2_ZP-1-1.tifint_lp.tif	0.00166812012886665	int	EGFP	SDS_EGFP	0.916891424105927	4.35155800217941	2.12153202615455	1.56160906787679	1
MET055	SDS	193	3	78	0.167330434080213	STINK	20240722_MET055_STINKY_002.nd2_ZP-1-1.tifint_lp.tif	0.00166812012886665	int	EGFP	SDS_EGFP	0.0372170640286146	1.28603566269827	0.362930650196618	1.56160906787679	0
MET055	SDS	193	4	107	0.188265812117606	STINK	20240722_MET055_STINKY_002.nd2_ZP-1-1.tifint_lp.tif	0.00166812012886665	int	EGFP	SDS_EGFP	0.00977695832887479	1.05477629622994	0.0769370552914438	1.56160906787679	0
MET055	SDS	194	1	122	2.79441519803368	STINK	20240722_MET055_STINKY_002.nd2_ZP-1-2.tifint_lp.tif	0.00171090053008483	int	EGFP	SDS_EGFP	2.58568533336333	13.3877114443922	3.74283745584737	1.56160906787679	1
MET055	SDS	194	2	54	0.286198219750077	STINK	20240722_MET055_STINKY_002.nd2_ZP-1-2.tifint_lp.tif	0.00171090053008483	int	EGFP	SDS_EGFP	0.193809591125496	3.09776456270433	1.63122750012289	1.56160906787679	1
MET055	SDS	195	1	149	1.70563822379336	STINK	20240722_MET055_STINKY_002.nd2_ZP-1-3.tifint_lp.tif	0.00175691289561135	int	EGFP	SDS_EGFP	1.44385820234727	6.51554008732712	2.70388477188836	1.56160906787679	1
MET055	SDS	195	2	59	0.614023040980101	STINK	20240722_MET055_STINKY_002.nd2_ZP-1-3.tifint_lp.tif	0.00175691289561135	int	EGFP	SDS_EGFP	0.510365180139031	5.92355501066662	2.56646326655224	1.56160906787679	1
MET055	SDS	196	1	66	0.437232018681243	STINK	20240722_MET055_STINKY_002.nd2_ZP-2-1.tifint_lp.tif	0.00173889380108674	int	EGFP	SDS_EGFP	0.322465027809518	3.80973671401682	1.92969129837289	1.56160906787679	1
MET055	SDS	196	2	80	0.891309998929501	STINK	20240722_MET055_STINKY_002.nd2_ZP-2-1.tifint_lp.tif	0.00173889380108674	int	EGFP	SDS_EGFP	0.752198494842561	6.40716240385459	2.67968555929665	1.56160906787679	1
MET055	SDS	196	3	80	1.22755779861473	STINK	20240722_MET055_STINKY_002.nd2_ZP-2-1.tifint_lp.tif	0.00173889380108674	int	EGFP	SDS_EGFP	1.08844629452779	8.82427234664615	3.14147731802499	1.56160906787679	1
MET055	SDS	197	1	79	1.60122073255479	STINK	20240722_MET055_STINKY_002.nd2_ZP-2-2.tifint_lp.tif	0.00752187965096916	int	EGFP	SDS_EGFP	1.00699224012823	2.6946212659984	1.43008251377083	1.56160906787679	0
MET055	SDS	198	1	102	0.245258259121329	STINK	20240722_MET055_STINKY_002.nd2_ZP-3-1.tifint_lp.tif	0.00165545447364509	int	EGFP	SDS_EGFP	0.076401902809529	1.45246684506475	0.538505232127854	1.56160906787679	0
MET055	SDS	199	1	122	1.02487221919	STINK	20240722_MET055_STINKY_003.nd2_ZP-1-1.tifint_lp.tif	0.00749398098449144	int	EGFP	SDS_EGFP	0.110606539082045	1.12097855304925	0.164758676265119	1.56160906787679	0
MET055	SDS	200	1	126	2.94836348760873	STINK	20240722_MET055_STINKY_003.nd2_ZP-2-1.tifint_lp.tif	0.00173234820338807	int	EGFP	SDS_EGFP	2.73008761398183	13.5075097335238	3.75568981646045	1.56160906787679	1
MET055	SDS	201	1	72	0.998855579411611	STINK	20240722_MET055_STINKY_003.nd2_ZP-3-1.tifint_lp.tif	0.00218958176155958	int	EGFP	SDS_EGFP	0.841205692579322	6.33591053873834	2.66355196511611	1.56160906787679	1
MET055	SDS	202	1	98	2.59919130289927	STINK	20240722_MET055_STINKY_004.nd2_ZP-1-1.tifint_lp.tif	0.0024159596712224	int	EGFP	SDS_EGFP	2.36242725511948	10.9779813585409	3.45654088950709	1.56160906787679	1
MET055	SDS	203	1	81	1.92393378773704	STINK	20240722_MET055_STINKY_004.nd2_ZP-1-2.tifint_lp.tif	0.0027816738180364	int	EGFP	SDS_EGFP	1.69861820847609	8.53884047453657	3.09404017345093	1.56160906787679	1
MET055	SDS	204	1	87	1.34230564860627	STINK	20240722_MET055_STINKY_004.nd2_ZP-2-1.tifint_lp.tif	0.00254526077904054	int	EGFP	SDS_EGFP	1.12086796082974	6.06177594285989	2.59974052779054	1.56160906787679	1
MET055	SDS	205	1	89	0.852445268072188	STINK	20240722_MET055_STINKY_005.nd2_ZP-1-1.tifint_lp.tif	0.00176186274852362	int	EGFP	SDS_EGFP	0.695639483453586	5.43631263441962	2.44262842578105	1.56160906787679	1
MET055	SDS	206	1	143	2.23843748890795	STINK	20240722_MET055_STINKY_005.nd2_ZP-1-2.tifint_lp.tif	0.00194571985046954	int	EGFP	SDS_EGFP	1.9601995502908	8.04504770281541	3.00810097538144	1.56160906787679	1
MET055	SDS	206	2	58	0.334889757912606	STINK	20240722_MET055_STINKY_005.nd2_ZP-1-2.tifint_lp.tif	0.00194571985046954	int	EGFP	SDS_EGFP	0.222038006585373	2.96751936920797	1.56925744647008	1.56160906787679	1
MET055	SDS	208	1	98	0.317418174585328	STINK	20240722_MET055_STINKY_006.nd2_ZP-1-1.tifint_lp.tif	0.00423582516607697	int	EGFP	SDS_EGFP	-0.0976926916902158	0.764658794488486	-0.387111961866393	1.56160906787679	0
MET055	SDS	210	1	309	9.40180059010163	STINK	20240722_MET055_STINKY_006.nd2_ZP-2-1.tifint_lp.tif	0.00295973400704456	int	EGFP	SDS_EGFP	8.48724278192486	10.280159992122	3.36179081253636	1.56160906787679	1
MET055	SDS	211	1	83	1.64339666021988	STINK	20240722_MET055_STINKY_006.nd2_ZP-3-1.tifint_lp.tif	0.00567337653105546	int	EGFP	SDS_EGFP	1.17250640814227	3.48997808506141	1.80321797721645	1.56160906787679	1
MET055	SDS	212	1	92	0.635446715401486	STINK	20240722_MET055_STINKY_006.nd2_ZP-3-2.tifint_lp.tif	0.00282463483643114	int	EGFP	SDS_EGFP	0.375580310449821	2.44528228079224	1.29000101797596	1.56160906787679	0
MET055	SDS	213	1	129	0.757320528849959	STINK	20240722_MET055_STINKY_006.nd2_ZP-4-1.tifint_lp.tif	0.00284120201519727	int	EGFP	SDS_EGFP	0.390805468889511	2.06627397229376	1.04703155733184	1.56160906787679	0
MET055	SDS	213	2	86	3.49187459424138	STINK	20240722_MET055_STINKY_006.nd2_ZP-4-1.tifint_lp.tif	0.00284120201519727	int	EGFP	SDS_EGFP	3.24753122093442	14.2908504003282	3.8370198637936	1.56160906787679	1
MET055	SDS	214	1	207	4.69730678596534	STINK	20240722_MET055_STINKY_006.nd2_ZP-5-1.tifint_lp.tif	0.00362452137490416	int	EGFP	SDS_EGFP	3.94703086136018	6.26077237975794	2.64634065072156	1.56160906787679	1
MET055	SDS	214	2	175	9.97804229520261	STINK	20240722_MET055_STINKY_006.nd2_ZP-5-1.tifint_lp.tif	0.00362452137490416	int	EGFP	SDS_EGFP	9.34375105459439	15.7310107035919	3.97553946050535	1.56160906787679	1
MET055	SDS	215	1	209	8.16044864105061	STINK	20240722_MET055_STINKY_006.nd2_ZP-6-1.tifint_lp.tif	0.00235371726587692	int	EGFP	SDS_EGFP	7.66852173248233	16.5887421462695	4.05213259190218	1.56160906787679	1
MET055	SDS	216	1	69	0.811657894402742	STINK	20240722_MET055_STINKY_007.nd2_ZP-1-1.tifint_lp.tif	0.0041453754467041	int	EGFP	SDS_EGFP	0.52562698858016	2.83765802184394	1.50470073460012	1.56160906787679	0
MET055	SDS	216	2	124	1.83265432342887	STINK	20240722_MET055_STINKY_007.nd2_ZP-1-1.tifint_lp.tif	0.0041453754467041	int	EGFP	SDS_EGFP	1.31862776803756	3.56529113954773	1.83401989109601	1.56160906787679	1
MET055	SDS	216	3	195	2.4236362488009	STINK	20240722_MET055_STINKY_007.nd2_ZP-1-1.tifint_lp.tif	0.0041453754467041	int	EGFP	SDS_EGFP	1.6152880366936	2.99825769699258	1.58412438668665	1.56160906787679	1
MET055	SDS	217	1	68	1.11340506211855	STINK	20240722_MET055_STINKY_007.nd2_ZP-1-2.tifint_lp.tif	0.00197299968364627	int	EGFP	SDS_EGFP	0.979241083630599	8.29883754690967	3.05290926624751	1.56160906787679	1
MET055	SDS	218	1	62	1.0145265951287	STINK	20240722_MET055_STINKY_007.nd2_ZP-1-3.tifint_lp.tif	0.00194694075803257	int	EGFP	SDS_EGFP	0.893816268130681	8.40463794904099	3.07118567307557	1.56160906787679	1
MET055	SDS	219	1	78	1.27072557574138	STINK	20240722_MET055_STINKY_007.nd2_ZP-2-1.tifint_lp.tif	0.00177557484573298	int	EGFP	SDS_EGFP	1.13223073777421	9.17525587518707	3.19774839171237	1.56160906787679	1
MET055	SDS	220	1	78	1.35686274897307	STINK	20240722_MET055_STINKY_007.nd2_ZP-2-2.tifint_lp.tif	0.00207293306300843	int	EGFP	SDS_EGFP	1.19517397005841	8.39181765167049	3.06898332950135	1.56160906787679	1
MET055	SDS	221	1	74	0.946959648979828	STINK	20240722_MET055_STINKY_007.nd2_ZP-3-1.tifint_lp.tif	0.00185974281252796	int	EGFP	SDS_EGFP	0.809338680852759	6.8809256457597	2.78260265427623	1.56160906787679	1
MET055	SDS	222	1	57	0.531288628466427	STINK	20240722_MET055_STINKY_008.nd2_ZP-1-1.tifint_lp.tif	0.00186207273292596	int	EGFP	SDS_EGFP	0.425150482689648	5.00563322053681	2.3235525838152	1.56160906787679	1
MET055	SDS	222	2	64	0.579049372579902	STINK	20240722_MET055_STINKY_008.nd2_ZP-1-1.tifint_lp.tif	0.00186207273292596	int	EGFP	SDS_EGFP	0.459876717672641	4.8589114090855	2.28063312851649	1.56160906787679	1
MET055	SDS	222	3	105	0.208987563848495	STINK	20240722_MET055_STINKY_008.nd2_ZP-1-1.tifint_lp.tif	0.00186207273292596	int	EGFP	SDS_EGFP	0.0134699268912695	1.06889366658117	0.0961183410600732	1.56160906787679	0
MET055	SDS	223	1	101	0.461432827170938	STINK	20240722_MET055_STINKY_008.nd2_ZP-1-2.tifint_lp.tif	0.00171772520844175	int	EGFP	SDS_EGFP	0.287942581118321	2.65970472501949	1.41126608956271	1.56160906787679	0
MET055	SDS	224	1	95	1.07463188865222	STINK	20240722_MET055_STINKY_008.nd2_ZP-1-3.tifint_lp.tif	0.00386814741621548	int	EGFP	SDS_EGFP	0.70715788411175	2.92437526294154	1.54812845330371	1.56160906787679	0
MET055	SDS	227	1	86	2.68886854383163	STINK	20240722_MET055_STINKY_008.nd2_ZP-3-1.tifint_lp.tif	0.00214504794432567	int	EGFP	SDS_EGFP	2.50439442061962	14.5758575621007	3.86550886093366	1.56160906787679	1
MET055	SDS	228	1	70	0.29567407281138	STINK	20240722_MET055_STINKY_008.nd2_ZP-4-1.tifint_lp.tif	0.0022945322210765	int	EGFP	SDS_EGFP	0.135056817336025	1.84086119474721	0.880380848198163	1.56160906787679	0
MET055	SDS	228	2	68	0.350698105990887	STINK	20240722_MET055_STINKY_008.nd2_ZP-4-1.tifint_lp.tif	0.0022945322210765	int	EGFP	SDS_EGFP	0.194669914957684	2.24765860367028	1.16842292159302	1.56160906787679	0
MET055	SDS	229	1	76	0.131578545784578	STINK	20240722_MET055_STINKY_008.nd2_ZP-4-2.tifint_lp.tif	0.00219292295803814	int	EGFP	SDS_EGFP	-0.0350835990263208	0.789492694540036	-0.341002178516384	1.56160906787679	0
MET055	SDS	230	1	71	0.729808505857363	STINK	20240722_MET055_STINKY_008.nd2_ZP-4-3.tifint_lp.tif	0.00190268052135625	int	EGFP	SDS_EGFP	0.59471818884107	5.40237466294004	2.43359369642261	1.56160906787679	1
MET055	SDS	231	1	67	0.359929812373593	STINK	20240722_MET055_STINKY_008.nd2_ZP-5-1.tifint_lp.tif	0.00181991810875417	int	EGFP	SDS_EGFP	0.237995299087064	2.95182883559643	1.56160906787679	1.56160906787679	0
MET055	SDS	232	1	65	0.531227593775839	STINK	20240722_MET055_STINKY_008.nd2_ZP-5-2.tifint_lp.tif	0.00185158825296117	int	EGFP	SDS_EGFP	0.410874357333363	4.41390368450743	2.14205514901047	1.56160906787679	1
MET055	SDS	233	1	82	0.423346306663007	STINK	20240722_MET055_STINKY_008.nd2_ZP-5-3.tifint_lp.tif	0.00184846688113837	int	EGFP	SDS_EGFP	0.27177202240966	2.79299558462972	1.48181329290256	1.56160906787679	0
MET055	SDS	234	1	72	0.612985435640439	STINK	20240722_MET055_STINKY_008.nd2_ZP-6-1.tifint_lp.tif	0.00178376997329543	int	EGFP	SDS_EGFP	0.484553997563169	4.7728612621439	2.25485440064194	1.56160906787679	1
MET055	SDS	235	1	68	0.188204776961356	STINK	20240722_MET055_STINKY_008.nd2_ZP-7-1.tifint_lp.tif	0.00178105949295218	int	EGFP	SDS_EGFP	0.0670927314406079	1.55397240755143	0.635960887373601	1.56160906787679	0
MET055	SDS	236	1	95	0.31494621373713	STINK	20240722_MET055_STINKY_009.nd2_ZP-1-1.tifint_lp.tif	0.00391169515978388	int	EGFP	SDS_EGFP	-0.0566648264423389	0.847515761601236	-0.23868789599237	1.56160906787679	0
MET055	SDS	237	1	75	0.700984214199707	STINK	20240722_MET055_STINKY_009.nd2_ZP-1-2.tifint_lp.tif	0.00206297500125748	int	EGFP	SDS_EGFP	0.546261089105396	4.53057171494193	2.17969311611428	1.56160906787679	1
MET055	SDS	239	1	38	0.642694749403745	STINK	20240722_MET055_STINKY_009.nd2_ZP-2-1.tifint_lp.tif	0.00181673456500358	int	EGFP	SDS_EGFP	0.573658835933609	9.30957116518442	3.21871471320717	1.56160906787679	1
MET055	SDS	239	2	55	0.827832462964579	STINK	20240722_MET055_STINKY_009.nd2_ZP-2-1.tifint_lp.tif	0.00181673456500358	int	EGFP	SDS_EGFP	0.727912061889383	8.28491933635834	3.0504876511459	1.56160906787679	1
MET055	SDS	239	3	168	2.53011369518936	STINK	20240722_MET055_STINKY_009.nd2_ZP-2-1.tifint_lp.tif	0.00181673456500358	int	EGFP	SDS_EGFP	2.22490228826876	8.2897088307304	3.0513214291229	1.56160906787679	1
MET055	SDS	241	1	87	0.374776840442792	STINK	20240722_MET055_STINKY_009.nd2_ZP-3-1.tifint_lp.tif	0.0017540028898146	int	EGFP	SDS_EGFP	0.222178589028922	2.4559707399683	1.2962933727789	1.56160906787679	0
MET055	SDS	241	2	57	0.942519270116463	STINK	20240722_MET055_STINKY_009.nd2_ZP-3-1.tifint_lp.tif	0.0017540028898146	int	EGFP	SDS_EGFP	0.842541105397031	9.42725116790697	3.23683716596473	1.56160906787679	1
MET055	SDS	242	1	74	0.81904326332733	STINK	20240722_MET055_STINKY_010.nd2_ZP-1-1.tifint_lp.tif	0.00174362054741633	int	EGFP	SDS_EGFP	0.690015342818522	6.34779867874733	2.66625637363961	1.56160906787679	1
MET055	SDS	243	1	76	0.375783938448876	STINK	20240722_MET055_STINKY_010.nd2_ZP-1-2.tifint_lp.tif	0.00176225442933732	int	EGFP	SDS_EGFP	0.24185260181924	2.80579547628977	1.48840984997835	1.56160906787679	0
MET055	SDS	246	1	82	0.457511255983263	STINK	20240722_MET055_STINKY_011.nd2_ZP-1-1.tifint_lp.tif	0.00191900278503149	int	EGFP	SDS_EGFP	0.300153027610681	2.9074504759929	1.5397546177869	1.56160906787679	0
MET055	SDS	247	1	231	1.29758147289976	STINK	20240722_MET055_STINKY_011.nd2_ZP-1-2.tifint_lp.tif	0.00594164586762477	int	EGFP	SDS_EGFP	-0.0749387225215576	0.945400641264475	-0.0810022516116124	1.56160906787679	0
MET055	SDS	248	1	83	0.546700245933607	STINK	20240722_MET055_STINKY_011.nd2_ZP-1-3.tifint_lp.tif	0.00221372475990882	int	EGFP	SDS_EGFP	0.362961090861175	2.97541504268968	1.57309092498062	1.56160906787679	1
MET055	SDS	249	1	99	0.237460898701102	STINK	20240722_MET055_STINKY_011.nd2_ZP-2-1.tifint_lp.tif	0.00174420555697411	int	EGFP	SDS_EGFP	0.0647845485606644	1.37517904743745	0.459619468843415	1.56160906787679	0
MET055	SDS	249	2	58	0.830533313797787	STINK	20240722_MET055_STINKY_011.nd2_ZP-2-1.tifint_lp.tif	0.00174420555697411	int	EGFP	SDS_EGFP	0.729369391493288	8.20977770412977	3.03734315872763	1.56160906787679	1
MET055	SDS	249	3	72	0.125841153552756	STINK	20240722_MET055_STINKY_011.nd2_ZP-2-1.tifint_lp.tif	0.00174420555697411	int	EGFP	SDS_EGFP	0.000258353450619586	1.0020572359464	0.00296491537717513	1.56160906787679	0
MET055	SDS	250	1	75	0.414740223670378	STINK	20240722_MET055_STINKY_011.nd2_ZP-3-1.tifint_lp.tif	0.0042336378483414	int	EGFP	SDS_EGFP	0.0972173850447736	1.30617446438051	0.385347609048387	1.56160906787679	0
MET055	SDS	251	1	192	3.07812620932236	STINK	20240722_MET055_STINKY_011.nd2_ZP-3-2.tifint_lp.tif	0.00199630701227072	int	EGFP	SDS_EGFP	2.69483526296638	8.03078246065216	3.00554056023415	1.56160906787679	1
MET055	SDS	252	1	66	0.969176788814366	STINK	20240722_MET055_STINKY_011.nd2_ZP-4-1.tifint_lp.tif	0.00174787104413045	int	EGFP	SDS_EGFP	0.853817299901756	8.40136167340827	3.07062317554207	1.56160906787679	1
MET055	SDS	253	1	195	3.88276496366598	STINK	20240722_MET055_STINKY_012.nd2_ZP-1-1.tifint_lp.tif	0.00241909776591391	int	EGFP	SDS_EGFP	3.41104089931276	8.23100888225767	3.04106927393059	1.56160906787679	1
MET055	SDS	256	1	86	2.5586022734642	STINK	20240722_MET055_STINKY_012.nd2_ZP-3-1.tifint_lp.tif	0.00286980467177154	int	EGFP	SDS_EGFP	2.31179907169185	10.366973584987	3.37392288670705	1.56160906787679	1
MET055	SDS	257	1	107	0.949080653022975	STINK	20240722_MET055_STINKY_012.nd2_ZP-3-2.tifint_lp.tif	0.00260273921184051	int	EGFP	SDS_EGFP	0.67058755735604	3.40791447899317	1.76888913184293	1.56160906787679	1
MET055	SDS	258	1	69	0.617959869559854	STINK	20240722_MET055_STINKY_012.nd2_ZP-4-1.tifint_lp.tif	0.00193808797979328	int	EGFP	SDS_EGFP	0.484231798954118	4.62101836032432	2.20821082166117	1.56160906787679	1
MET055	SDS	259	1	65	0.112214847002178	STINK	20240722_MET055_STINKY_012.nd2_ZP-5-1.tifint_lp.tif	0.00175148387167534	int	EGFP	SDS_EGFP	-0.00163160465671867	0.985668374965189	-0.0208257568723169	1.56160906787679	0
MET055	SDS	260	1	72	0.998443585122004	STINK	20240722_MET055_STINKY_012.nd2_ZP-6-1.tifint_lp.tif	0.0017687210929967	int	EGFP	SDS_EGFP	0.871095666426242	7.84028192488416	2.97090553244246	1.56160906787679	1
MET055	SDS	261	1	155	2.39626156212762	STINK	20240722_MET055_STINKY_012.nd2_ZP-6-2.tifint_lp.tif	0.00180370866029488	int	EGFP	SDS_EGFP	2.11668671978191	8.57109152605562	3.09947894283858	1.56160906787679	1
MET055	SDS	126	2	126	1.06692608701997	ROUND	20240722_MET055_ROUND_005.nd2_ZP-3-1.tifint_lp.tif	0.00232092134277532	int	DupA	SDS_DupA	0.774489997830274	3.64840772551811	1.86726696599211	1.56160906787679	1
MET055	SDS	127	1	197	1.11813535960391	ROUND	20240722_MET055_ROUND_005.nd2_ZP-4-1.tifint_lp.tif	0.00194639777556878	int	DupA	SDS_DupA	0.734694997816862	2.91606067340633	1.54402073760442	1.56160906787679	0
MET055	SDS	127	2	175	0.862745105521753	ROUND	20240722_MET055_ROUND_005.nd2_ZP-4-1.tifint_lp.tif	0.00194639777556878	int	DupA	SDS_DupA	0.522125494797217	2.53286974195818	1.34077288539505	1.56160906787679	0
MET055	SDS	128	1	109	0.692835897672921	ROUND	20240722_MET055_ROUND_005.nd2_ZP-5-1.tifint_lp.tif	0.00201161165143827	int	DupA	SDS_DupA	0.47357022766615	3.15980106530824	1.65983373209617	1.56160906787679	1
MET055	SDS	93	1	70	0.814862295519561	ROUND	20240722_MET055_ROUND_001.nd2_ZP-2-1.tifint_lp.tif	0.00708940161454924	int	DupA	SDS_DupA	0.318604182501114	1.64201304551624	0.715465589129614	1.56160906787679	0
MET055	SDS	93	2	59	0.447562381159514	ROUND	20240722_MET055_ROUND_001.nd2_ZP-2-1.tifint_lp.tif	0.00708940161454924	int	DupA	SDS_DupA	0.029287685901109	1.07002021932743	0.0976380583533494	1.56160906787679	0
MET055	SDS	94	1	232	0.799450683407485	ROUND	20240722_MET055_ROUND_002.nd2_ZP-1-1.tifint_lp.tif	0.00200026189501543	int	DupA	SDS_DupA	0.335389923763905	1.72272847206797	0.78469532903192	1.56160906787679	0
MET055	SDS	94	2	69	0.146074616583064	ROUND	20240722_MET055_ROUND_002.nd2_ZP-1-1.tifint_lp.tif	0.00200026189501543	int	DupA	SDS_DupA	0.0080565458269993	1.05837312304733	0.0818483305437938	1.56160906787679	0
MET055	SDS	96	1	86	0.431479369057342	ROUND	20240722_MET055_ROUND_002.nd2_ZP-2-1.tifint_lp.tif	0.00186785597970167	int	DupA	SDS_DupA	0.270843754802999	2.68607538284851	1.42549979357237	1.56160906787679	0
MET055	SDS	98	1	48	0.0931410696357489	ROUND	20240722_MET055_ROUND_002.nd2_ZP-3-1.tifint_lp.tif	0.00218415295511071	int	DupA	SDS_DupA	-0.011698272209565	0.888417153297037	-0.170690846602125	1.56160906787679	0
MET055	SDS	98	2	148	0.553688875632361	ROUND	20240722_MET055_ROUND_002.nd2_ZP-3-1.tifint_lp.tif	0.00218415295511071	int	DupA	SDS_DupA	0.230434238275976	1.71285671308692	0.776404469597561	1.56160906787679	0
MET055	SDS	98	3	48	0.127031357493252	ROUND	20240722_MET055_ROUND_002.nd2_ZP-3-1.tifint_lp.tif	0.00218415295511071	int	DupA	SDS_DupA	0.0221920156479377	1.21167641132926	0.277004466053593	1.56160906787679	0
MET055	SDS	99	1	189	1.10301366378553	ROUND	20240722_MET055_ROUND_002.nd2_ZP-3-2.tifint_lp.tif	0.00166445046091009	int	DupA	SDS_DupA	0.788432526673525	3.50629307882755	1.80994659099176	1.56160906787679	1
MET055	SDS	100	1	102	0.173022049246356	ROUND	20240722_MET055_ROUND_002.nd2_ZP-3-3.tifint_lp.tif	0.00169356040173423	int	DupA	SDS_DupA	0.000278888269464261	1.00161446779072	0.00232730649976065	1.56160906787679	0
MET055	SDS	102	1	84	0.6376897925511	ROUND	20240722_MET055_ROUND_002.nd2_ZP-4-1.tifint_lp.tif	0.00421560187947556	int	DupA	SDS_DupA	0.283579234675153	1.80082117962294	0.848654929673085	1.56160906787679	0
MET055	SDS	103	1	152	1.26224156771787	ROUND	20240722_MET055_ROUND_002.nd2_ZP-4-2.tifint_lp.tif	0.00195171801934375	int	DupA	SDS_DupA	0.965580428777616	4.25482613673945	2.0891001808446	1.56160906787679	1
MET055	SDS	105	1	97	0.83610285166651	ROUND	20240722_MET055_ROUND_002.nd2_ZP-5-1.tifint_lp.tif	0.00173918322545987	int	DupA	SDS_DupA	0.667402078796903	4.95612934928729	2.30921384065449	1.56160906787679	1
MET055	SDS	105	2	65	0.788555739447474	ROUND	20240722_MET055_ROUND_002.nd2_ZP-5-1.tifint_lp.tif	0.00173918322545987	int	DupA	SDS_DupA	0.675508829792583	6.97547364943251	2.80229118231631	1.56160906787679	1
MET055	SDS	106	1	155	0.92268254305236	ROUND	20240722_MET055_ROUND_002.nd2_ZP-6-1.tifint_lp.tif	0.00172026129212953	int	DupA	SDS_DupA	0.656042042772284	3.46039908447209	1.79093843207782	1.56160906787679	1
MET055	SDS	107	1	76	0.446463729487732	ROUND	20240722_MET055_ROUND_002.nd2_ZP-7-1.tifint_lp.tif	0.00179253420956792	int	DupA	SDS_DupA	0.31023112956057	3.27721653793907	1.71247100028073	1.56160906787679	1
MET055	SDS	108	1	88	0.15173571370542	ROUND	20240722_MET055_ROUND_003.nd2_ZP-1-1.tifint_lp.tif	0.00167071237688402	int	DupA	SDS_DupA	0.00471302453962674	1.03205644357594	0.0455218744824025	1.56160906787679	0
MET055	SDS	108	2	146	0.461615933803841	ROUND	20240722_MET055_ROUND_003.nd2_ZP-1-1.tifint_lp.tif	0.00167071237688402	int	DupA	SDS_DupA	0.217691926778775	1.8924579808022	0.920261267681932	1.56160906787679	0
MET055	SDS	109	1	114	0.196139467414469	ROUND	20240722_MET055_ROUND_003.nd2_ZP-1-2.tifint_lp.tif	0.00175826521806939	int	DupA	SDS_DupA	-0.00430276744544159	0.978533628661401	-0.0313066629730779	1.56160906787679	0
MET055	SDS	111	1	177	1.31789120682515	ROUND	20240722_MET055_ROUND_003.nd2_ZP-2-1.tifint_lp.tif	0.00186103015459993	int	DupA	SDS_DupA	0.988488869460964	4.00085566292776	2.00030858216152	1.56160906787679	1
MET055	SDS	111	2	120	0.861951638013124	ROUND	20240722_MET055_ROUND_003.nd2_ZP-2-1.tifint_lp.tif	0.00186103015459993	int	DupA	SDS_DupA	0.638628019461132	3.85965283744699	1.94847108785144	1.56160906787679	1
MET055	SDS	112	1	81	0.168337529525161	ROUND	20240722_MET055_ROUND_003.nd2_ZP-3-1.tifint_lp.tif	0.00187076608856003	int	DupA	SDS_DupA	0.0168054763517984	1.11090377250133	0.151733854577943	1.56160906787679	0
MET055	SDS	113	1	69	0.360265511088073	ROUND	20240722_MET055_ROUND_003.nd2_ZP-4-1.tifint_lp.tif	0.00173886501846682	int	DupA	SDS_DupA	0.240283824813863	3.00267084315442	1.58624633337793	1.56160906787679	1
MET055	SDS	114	1	80	0.140505073592067	ROUND	20240722_MET055_ROUND_003.nd2_ZP-5-1.tifint_lp.tif	0.0017346945956663	int	DupA	SDS_DupA	0.00172950593876278	1.01246261116426	0.0178686322601093	1.56160906787679	0
MET055	SDS	115	1	98	0.370824755867943	ROUND	20240722_MET055_ROUND_003.nd2_ZP-5-2.tifint_lp.tif	0.00173364699865392	int	DupA	SDS_DupA	0.200927349999859	2.18263930501604	1.12607373552352	1.56160906787679	0
MET055	SDS	116	1	98	0.211093308869749	ROUND	20240722_MET055_ROUND_003.nd2_ZP-6-1.tifint_lp.tif	0.00193105155355875	int	DupA	SDS_DupA	0.0218502566209918	1.11546134117658	0.157640514604655	1.56160906787679	0
MET055	SDS	117	1	72	0.779659733874723	ROUND	20240722_MET055_ROUND_004.nd2_ZP-1-1.tifint_lp.tif	0.00231129016876221	int	DupA	SDS_DupA	0.613246841723844	4.68509214519173	2.22807742271986	1.56160906787679	1
MET055	SDS	118	1	264	0.471259632147849	ROUND	20240722_MET055_ROUND_004.nd2_ZP-2-1.tifint_lp.tif	0.00171647878059158	int	DupA	SDS_DupA	0.0181092340716713	1.03996296626584	0.0565321540049147	1.56160906787679	0
MET055	SDS	119	1	138	0.707927069859579	ROUND	20240722_MET055_ROUND_004.nd2_ZP-3-1.tifint_lp.tif	0.0018483622478396	int	DupA	SDS_DupA	0.452853079657715	2.7753792901398	1.47268494717849	1.56160906787679	0
MET055	SDS	120	1	85	0.329457546584308	ROUND	20240722_MET055_ROUND_004.nd2_ZP-3-2.tifint_lp.tif	0.00241549175576379	int	DupA	SDS_DupA	0.124140747344386	1.6046302484938	0.682240898519417	1.56160906787679	0
MET055	SDS	121	1	92	0.175219348398969	ROUND	20240722_MET055_ROUND_004.nd2_ZP-3-3.tifint_lp.tif	0.00188425414863674	int	DupA	SDS_DupA	0.00186796672438838	1.01077560909146	0.0154627563092915	1.56160906787679	0
MET055	SDS	121	2	83	1.99040209804662	ROUND	20240722_MET055_ROUND_004.nd2_ZP-3-3.tifint_lp.tif	0.00188425414863674	int	DupA	SDS_DupA	1.83400900370977	12.7269180681314	3.66981119549874	1.56160906787679	1
MET055	SDS	122	1	133	0.316289006266743	ROUND	20240722_MET055_ROUND_005.nd2_ZP-1-1.tifint_lp.tif	0.00183467282593705	int	DupA	SDS_DupA	0.0722775204171149	1.29620540264919	0.374294352406916	1.56160906787679	0
MET055	SDS	123	1	76	0.992675676941872	ROUND	20240722_MET055_ROUND_005.nd2_ZP-1-2.tifint_lp.tif	0.00361565234177959	int	DupA	SDS_DupA	0.717886098966623	3.61249390990835	1.8529951554604	1.56160906787679	1
MET055	SDS	125	1	63	0.116258487803861	ROUND	20240722_MET055_ROUND_005.nd2_ZP-2-1.tifint_lp.tif	0.00177432378133138	int	DupA	SDS_DupA	0.00447608957998455	1.04004288377334	0.0566430158006175	1.56160906787679	0
MET055	SDS	126	1	61	0.420721757458523	ROUND	20240722_MET055_ROUND_005.nd2_ZP-3-1.tifint_lp.tif	0.00232092134277532	int	DupA	SDS_DupA	0.279145555549228	2.97169829240138	1.5712876508188	1.56160906787679	1
MET055	SDS	160	2	145	1.97991913929582	ROUND	20240722_MET055_ROUND_010.nd2_ZP-1-2.tifint_lp.tif	0.00184205912266794	int	DupA	SDS_DupA	1.71282056650896	7.41269082285896	2.88999733903791	1.56160906787679	1
MET055	SDS	160	3	168	2.42633708263747	ROUND	20240722_MET055_ROUND_010.nd2_ZP-1-2.tifint_lp.tif	0.00184205912266794	int	DupA	SDS_DupA	2.11687115002926	7.84040124283803	2.97092748804458	1.56160906787679	1
MET055	SDS	162	1	100	0.235431449022144	ROUND	20240722_MET055_ROUND_010.nd2_ZP-2-1.tifint_lp.tif	0.00185994532123302	int	DupA	SDS_DupA	0.0494369168988423	1.26579768950449	0.340046839464433	1.56160906787679	0
MET055	SDS	163	1	113	0.194598306203261	ROUND	20240722_MET055_ROUND_011.nd2_ZP-1-1.tifint_lp.tif	0.00169482168191337	int	DupA	SDS_DupA	0.00308345614705027	1.01610035016159	0.0230428898377055	1.56160906787679	0
MET055	SDS	129	1	102	0.34190890728496	ROUND	20240722_MET055_ROUND_005.nd2_ZP-6-1.tifint_lp.tif	0.00199353604262319	int	DupA	SDS_DupA	0.138568230937394	1.68145849333433	0.7497131664947	1.56160906787679	0
MET055	SDS	130	1	80	0.480781266465783	ROUND	20240722_MET055_ROUND_006.nd2_ZP-1-1.tifint_lp.tif	0.00166515976091865	int	DupA	SDS_DupA	0.347568485592291	3.60912266310517	1.85164817688608	1.56160906787679	1
MET055	SDS	130	2	102	0.170428015524521	ROUND	20240722_MET055_ROUND_006.nd2_ZP-1-1.tifint_lp.tif	0.00166515976091865	int	DupA	SDS_DupA	0.000581719910819567	1.00342497850022	0.00493275701777719	1.56160906787679	0
MET055	SDS	131	1	69	0.269642179133371	ROUND	20240722_MET055_ROUND_006.nd2_ZP-2-1.tifint_lp.tif	0.00163280724281043	int	DupA	SDS_DupA	0.156978479379451	2.39333680433293	1.25902343563509	1.56160906787679	0
MET055	SDS	132	1	82	0.145067521138117	ROUND	20240722_MET055_ROUND_006.nd2_ZP-3-1.tifint_lp.tif	0.00172210860640403	int	DupA	SDS_DupA	0.00385461541298596	1.02729648110555	0.0388526082309527	1.56160906787679	0
MET055	SDS	133	1	76	0.186526283621788	ROUND	20240722_MET055_ROUND_006.nd2_ZP-4-1.tifint_lp.tif	0.00184915322331306	int	DupA	SDS_DupA	0.0459906386499956	1.32725248216726	0.408442839526849	1.56160906787679	0
MET055	SDS	134	1	73	0.131441214587539	ROUND	20240722_MET055_ROUND_006.nd2_ZP-4-2.tifint_lp.tif	0.00170624710871787	int	DupA	SDS_DupA	0.00688517565113524	1.0552777345035	0.0776227462867058	1.56160906787679	0
MET055	SDS	134	2	69	0.121019302634522	ROUND	20240722_MET055_ROUND_006.nd2_ZP-4-2.tifint_lp.tif	0.00170624710871787	int	DupA	SDS_DupA	0.00328825213298958	1.0279302029412	0.0397423080248164	1.56160906787679	0
MET055	SDS	134	3	91	0.195239185122773	ROUND	20240722_MET055_ROUND_006.nd2_ZP-4-2.tifint_lp.tif	0.00170624710871787	int	DupA	SDS_DupA	0.0399706982294473	1.2574295597851	0.330477583652981	1.56160906787679	0
MET055	SDS	135	1	70	0.114122224738821	ROUND	20240722_MET055_ROUND_006.nd2_ZP-4-3.tifint_lp.tif	0.00163199117890111	int	DupA	SDS_DupA	-0.000117157784256111	0.998974453628257	-0.00148030985772613	1.56160906787679	0
MET055	SDS	136	1	90	0.762493334012106	ROUND	20240722_MET055_ROUND_006.nd2_ZP-5-1.tifint_lp.tif	0.00165537320157533	int	DupA	SDS_DupA	0.613509745870326	5.1179686536109	2.3555713112268	1.56160906787679	1
MET055	SDS	137	1	79	0.169604028342292	ROUND	20240722_MET055_ROUND_007.nd2_ZP-1-1.tifint_lp.tif	0.00174597603580169	int	DupA	SDS_DupA	0.0316719215139583	1.22961964579702	0.298212120456476	1.56160906787679	0
MET055	SDS	138	1	116	1.6228122508619	ROUND	20240722_MET055_ROUND_007.nd2_ZP-1-2.tifint_lp.tif	0.0025195685536265	int	DupA	SDS_DupA	1.33054229864122	5.5524430018609	2.47312267798303	1.56160906787679	1
MET055	SDS	140	1	92	0.206271457951516	ROUND	20240722_MET055_ROUND_007.nd2_ZP-2-1.tifint_lp.tif	0.00175942723601507	int	DupA	SDS_DupA	0.0444041522381298	1.27432440443998	0.349732590859762	1.56160906787679	0
MET055	SDS	141	1	109	0.7059739199467	ROUND	20240722_MET055_ROUND_007.nd2_ZP-2-2.tifint_lp.tif	0.00727569483503511	int	DupA	SDS_DupA	-0.0870768170721263	0.890200194000879	-0.167798279691343	1.56160906787679	0
MET055	SDS	142	1	73	1.50862897932529	ROUND	20240722_MET055_ROUND_007.nd2_ZP-3-1.tifint_lp.tif	0.00767214844624201	int	DupA	SDS_DupA	0.948562142749627	2.69365882927344	1.42956713495589	1.56160906787679	0
MET055	SDS	143	1	100	2.14459451427683	ROUND	20240722_MET055_ROUND_007.nd2_ZP-4-1.tifint_lp.tif	0.00191266897805548	int	DupA	SDS_DupA	1.95332761647128	11.2125754057931	3.4870457823461	1.56160906787679	1
MET055	SDS	144	1	78	1.42691692197695	ROUND	20240722_MET055_ROUND_007.nd2_ZP-4-2.tifint_lp.tif	0.00225267556903455	int	DupA	SDS_DupA	1.25120822759226	8.12092382208971	3.02164385521051	1.56160906787679	1
MET055	SDS	145	1	160	3.60830092616379	ROUND	20240722_MET055_ROUND_007.nd2_ZP-4-3.tifint_lp.tif	0.00197765643228749	int	DupA	SDS_DupA	3.29187589699779	11.4033359992861	3.51138403555554	1.56160906787679	1
MET055	SDS	146	1	67	0.168398565612733	ROUND	20240722_MET055_ROUND_007.nd2_ZP-5-1.tifint_lp.tif	0.00179194778338816	int	DupA	SDS_DupA	0.0483380641257264	1.40261421139372	0.488118250693363	1.56160906787679	0
MET055	SDS	147	1	63	0.179064623545855	ROUND	20240722_MET055_ROUND_008.nd2_ZP-1-1.tifint_lp.tif	0.00193841546773911	int	DupA	SDS_DupA	0.0569444490782917	1.4662984582733	0.552178787268522	1.56160906787679	0
MET055	SDS	148	1	226	2.52170597668737	ROUND	20240722_MET055_ROUND_008.nd2_ZP-1-2.tifint_lp.tif	0.00245466439179388	int	DupA	SDS_DupA	1.96695182414195	4.54562794188534	2.18447960488532	1.56160906787679	1
MET055	SDS	150	1	114	0.210238803643733	ROUND	20240722_MET055_ROUND_008.nd2_ZP-2-1.tifint_lp.tif	0.00195062220887482	int	DupA	SDS_DupA	-0.0121321281679963	0.945441933128795	-0.0809392410059696	1.56160906787679	0
MET055	SDS	150	2	57	0.793362331343815	ROUND	20240722_MET055_ROUND_008.nd2_ZP-2-1.tifint_lp.tif	0.00195062220887482	int	DupA	SDS_DupA	0.68217686543795	7.13548596374562	2.83501168809082	1.56160906787679	1
MET055	SDS	151	1	130	2.15330740623176	ROUND	20240722_MET055_ROUND_008.nd2_ZP-3-1.tifint_lp.tif	0.00184335741484597	int	DupA	SDS_DupA	1.91367094230179	8.98572517269732	3.16763493788517	1.56160906787679	1
MET055	SDS	152	1	150	0.478950182208791	ROUND	20240722_MET055_ROUND_008.nd2_ZP-4-1.tifint_lp.tif	0.00207989984269035	int	DupA	SDS_DupA	0.166965205805238	1.53517066023483	0.618399044513189	1.56160906787679	0
MET055	SDS	152	2	62	0.13517967495136	ROUND	20240722_MET055_ROUND_008.nd2_ZP-4-1.tifint_lp.tif	0.00207989984269035	int	DupA	SDS_DupA	0.0062258847045577	1.04827996674346	0.0680240724969483	1.56160906787679	0
MET055	SDS	153	1	50	0.0930037384387106	ROUND	20240722_MET055_ROUND_008.nd2_ZP-5-1.tifint_lp.tif	0.00169107477345356	int	DupA	SDS_DupA	0.00844999976603278	1.09993644158946	0.13742016188367	1.56160906787679	0
MET055	SDS	153	2	48	0.105317769106477	ROUND	20240722_MET055_ROUND_008.nd2_ZP-5-1.tifint_lp.tif	0.00169107477345356	int	DupA	SDS_DupA	0.0241461799807068	1.29747082988967	0.375702103865173	1.56160906787679	0
MET055	SDS	154	1	61	0.243686583358794	ROUND	20240722_MET055_ROUND_009.nd2_ZP-1-1.tifint_lp.tif	0.00309230753632843	int	DupA	SDS_DupA	0.0550558236427605	1.29187086838669	0.369461869684537	1.56160906787679	0
MET055	SDS	154	2	87	1.2360418215394	ROUND	20240722_MET055_ROUND_009.nd2_ZP-1-1.tifint_lp.tif	0.00309230753632843	int	DupA	SDS_DupA	0.967011065878829	4.59442571353764	2.1998845411639	1.56160906787679	1
MET055	SDS	156	1	84	0.37442588689737	ROUND	20240722_MET055_ROUND_009.nd2_ZP-3-1.tifint_lp.tif	0.00434812053305204	int	DupA	SDS_DupA	0.00918376212099903	1.02514431249304	0.0358270163287508	1.56160906787679	0
MET055	SDS	157	1	86	1.07743954379112	ROUND	20240722_MET055_ROUND_009.nd2_ZP-4-1.tifint_lp.tif	0.0044145696785473	int	DupA	SDS_DupA	0.697786551436047	2.83795878206447	1.50485363614159	1.56160906787679	0
MET055	SDS	158	1	67	0.278355082729831	ROUND	20240722_MET055_ROUND_009.nd2_ZP-5-1.tifint_lp.tif	0.00447329352883732	int	DupA	SDS_DupA	-0.0213555837022689	0.928746000412676	-0.106644002099894	1.56160906787679	0
MET055	SDS	159	1	138	2.16989397304133	ROUND	20240722_MET055_ROUND_010.nd2_ZP-1-1.tifint_lp.tif	0.00468332097650316	int	DupA	SDS_DupA	1.52359567828389	3.35741868830974	1.7473524601463	1.56160906787679	1
MET055	SDS	160	1	77	0.148317692801356	ROUND	20240722_MET055_ROUND_010.nd2_ZP-1-2.tifint_lp.tif	0.00184205912266794	int	DupA	SDS_DupA	0.00647914035592487	1.04567968471349	0.0644409892075852	1.56160906787679	0
MET055	SDS	174	1	114	0.244968337472528	ROUND	20240722_MET055_ROUND_012.nd2_ZP-1-3.tifint_lp.tif	0.00199600085977386	int	DupA	SDS_DupA	0.0174242394583085	1.07657522040945	0.10644912426171	1.56160906787679	0
MET055	SDS	174	2	57	0.125123979523778	ROUND	20240722_MET055_ROUND_012.nd2_ZP-1-3.tifint_lp.tif	0.00199600085977386	int	DupA	SDS_DupA	0.0113519305166681	1.09977785067366	0.137212136387856	1.56160906787679	0
MET055	SDS	176	1	135	0.544045172864571	ROUND	20240722_MET055_ROUND_012.nd2_ZP-2-1.tifint_lp.tif	0.00187322676337419	int	DupA	SDS_DupA	0.291159559809056	2.15134885014252	1.10524148271709	1.56160906787679	0
MET055	SDS	176	2	101	0.359731443924829	ROUND	20240722_MET055_ROUND_012.nd2_ZP-2-1.tifint_lp.tif	0.00187322676337419	int	DupA	SDS_DupA	0.170535540824036	1.90137015669512	0.927039421646374	1.56160906787679	0
MET055	SDS	164	1	77	0.165697718737647	ROUND	20240722_MET055_ROUND_011.nd2_ZP-1-2.tifint_lp.tif	0.00168082835744723	int	DupA	SDS_DupA	0.0362739352142103	1.28027256062748	0.35645098210466	1.56160906787679	0
MET055	SDS	165	1	80	0.611200128216296	ROUND	20240722_MET055_ROUND_011.nd2_ZP-1-3.tifint_lp.tif	0.00173642319177368	int	DupA	SDS_DupA	0.472286272874402	4.39985001288757	2.13745434435188	1.56160906787679	1
MET055	SDS	167	1	69	0.18696879548952	ROUND	20240722_MET055_ROUND_011.nd2_ZP-2-1.tifint_lp.tif	0.00176932945170901	int	DupA	SDS_DupA	0.0648850633215981	1.53148001104972	0.61492653693515	1.56160906787679	0
MET055	SDS	169	1	165	0.315159838180989	ROUND	20240722_MET055_ROUND_011.nd2_ZP-4-1.tifint_lp.tif	0.00189009851315906	int	DupA	SDS_DupA	0.0032935835097434	1.01056088454718	0.015156244219568	1.56160906787679	0
MET055	SDS	170	1	115	3.04252690589055	ROUND	20240722_MET055_ROUND_011.nd2_ZP-5-1.tifint_lp.tif	0.00201353626778514	int	DupA	SDS_DupA	2.81097023509526	13.1394483062866	3.71583279653743	1.56160906787679	1
MET055	SDS	171	1	67	0.253513391828164	ROUND	20240722_MET055_ROUND_011.nd2_ZP-6-1.tifint_lp.tif	0.00230912092041577	int	DupA	SDS_DupA	0.0988022901603081	1.6386244367416	0.712485234951667	1.56160906787679	0
MET055	SDS	171	2	66	0.902479602722451	ROUND	20240722_MET055_ROUND_011.nd2_ZP-6-1.tifint_lp.tif	0.00230912092041577	int	DupA	SDS_DupA	0.75007762197501	5.92170520551194	2.5660126720197	1.56160906787679	1
MET055	SDS	172	1	212	0.588860919466242	ROUND	20240722_MET055_ROUND_012.nd2_ZP-1-1.tifint_lp.tif	0.0017581921803782	int	DupA	SDS_DupA	0.216124177226064	1.57983062235062	0.659769891697581	1.56160906787679	0
MET055	SDS	173	1	260	0.875989938387647	ROUND	20240722_MET055_ROUND_012.nd2_ZP-1-2.tifint_lp.tif	0.00187630541791793	int	DupA	SDS_DupA	0.388150529728986	1.7956522635107	0.844507992461222	1.56160906787679	0
MET055	SDS	176	3	82	0.14348058286123	ROUND	20240722_MET055_ROUND_012.nd2_ZP-2-1.tifint_lp.tif	0.00187322676337419	int	DupA	SDS_DupA	-0.0101240117354537	0.934090436799524	-0.098365859292974	1.56160906787679	0
MET055	SDS	176	4	63	0.223834594944492	ROUND	20240722_MET055_ROUND_012.nd2_ZP-2-1.tifint_lp.tif	0.00187322676337419	int	DupA	SDS_DupA	0.105821308851918	1.89668979108766	0.923483741239935	1.56160906787679	0
MET055	SDS	178	1	74	0.183703364571556	ROUND	20240722_MET055_ROUND_012.nd2_ZP-3-1.tifint_lp.tif	0.00166179024043124	int	DupA	SDS_DupA	0.0607308867796445	1.49385755146294	0.57904258480988	1.56160906787679	0
MET066	saponin	301	2	34	0.125780118862167	GRO	20240926_MET066_GROUNDSQUIRREL_004.nd2_ZP-5.tifint_lp.tif	0.00208603650435338	int	EGFP	saponin_EGFP	0.0548548777141521	1.77341827572605	0.826532848219893	0.352159661798064	1
MET066	saponin	300	4	80	0.164614328183234	GRO	20240926_MET066_GROUNDSQUIRREL_004.nd2_ZP-4.tifint_lp.tif	0.00215348943438013	int	EGFP	saponin_EGFP	-0.00766482656717646	0.955509262984945	-0.0656582357111416	0.352159661798064	0
MET066	saponin	300	5	138	0.336110475240275	GRO	20240926_MET066_GROUNDSQUIRREL_004.nd2_ZP-4.tifint_lp.tif	0.00215348943438013	int	EGFP	saponin_EGFP	0.0389289332958176	1.13099377922702	0.177590994134972	0.352159661798064	0
MET066	saponin	301	1	73	0.249301900388673	GRO	20240926_MET066_GROUNDSQUIRREL_004.nd2_ZP-5.tifint_lp.tif	0.00208603650435338	int	EGFP	saponin_EGFP	0.0970212355708762	1.63712117153522	0.711161106847729	0.352159661798064	1
MET066	saponin	289	2	26	0.0537880521733314	GRO	20240926_MET066_GROUNDSQUIRREL_003.nd2_ZP-2.tifint_lp.tif	0.00194553899335432	int	EGFP	saponin_EGFP	0.00320403834611916	1.06334092737408	0.0886042265722569	0.352159661798064	0
MET066	saponin	289	3	168	0.339147020597011	GRO	20240926_MET066_GROUNDSQUIRREL_003.nd2_ZP-2.tifint_lp.tif	0.00194553899335432	int	EGFP	saponin_EGFP	0.0122964697134857	1.0376210769119	0.0532796900679399	0.352159661798064	0
MET066	saponin	290	1	126	0.471503781620413	GRO	20240926_MET066_GROUNDSQUIRREL_003.nd2_ZP-3.tifint_lp.tif	0.00208498404401285	int	EGFP	saponin_EGFP	0.208795792074794	1.79478280213681	0.843809265084765	0.352159661798064	1
MET066	saponin	290	2	49	0.216449229745194	GRO	20240926_MET066_GROUNDSQUIRREL_003.nd2_ZP-3.tifint_lp.tif	0.00208498404401285	int	EGFP	saponin_EGFP	0.114285011588565	2.11864029941826	1.08313866921296	0.352159661798064	1
MET066	saponin	291	1	87	0.429846653481945	GRO	20240926_MET066_GROUNDSQUIRREL_003.nd2_ZP-4.tifint_lp.tif	0.00209249522861478	int	EGFP	saponin_EGFP	0.247799568592459	2.36118394174172	1.23951043525642	0.352159661798064	1
MET066	saponin	294	1	96	0.223071641055867	GRO	20240926_MET066_GROUNDSQUIRREL_003.nd2_ZP-7.tifint_lp.tif	0.00202997506986282	int	EGFP	saponin_EGFP	0.0281940343490364	1.14467559831772	0.194938795693799	0.352159661798064	0
MET066	saponin	294	2	43	0.0931715876795352	GRO	20240926_MET066_GROUNDSQUIRREL_003.nd2_ZP-7.tifint_lp.tif	0.00202997506986282	int	EGFP	saponin_EGFP	0.0058826596754339	1.06739296506377	0.0940914080061667	0.352159661798064	0
MET066	saponin	295	1	76	0.20299076824449	GRO	20240926_MET066_GROUNDSQUIRREL_003.nd2_ZP-8.tifint_lp.tif	0.00221975204441374	int	EGFP	saponin_EGFP	0.0342896128690457	1.20325653841987	0.266944262837625	0.352159661798064	0
MET066	saponin	295	2	47	0.258548873243853	GRO	20240926_MET066_GROUNDSQUIRREL_003.nd2_ZP-8.tifint_lp.tif	0.00221975204441374	int	EGFP	saponin_EGFP	0.154220527156408	2.47822267811226	1.30930582516001	0.352159661798064	1
MET066	saponin	295	3	147	0.401327534811571	GRO	20240926_MET066_GROUNDSQUIRREL_003.nd2_ZP-8.tifint_lp.tif	0.00221975204441374	int	EGFP	saponin_EGFP	0.0750239842827513	1.2299208334116	0.298565456279799	0.352159661798064	0
MET066	saponin	296	1	78	0.314076452516019	GRO	20240926_MET066_GROUNDSQUIRREL_003.nd2_ZP-9.tifint_lp.tif	0.00220743426558825	int	EGFP	saponin_EGFP	0.141896579800136	1.8241182756261	0.867199276721468	0.352159661798064	1
MET066	saponin	299	1	52	0.131593804806471	GRO	20240926_MET066_GROUNDSQUIRREL_004.nd2_ZP-3.tifint_lp.tif	0.00197444004799003	int	EGFP	saponin_EGFP	0.0289229223109893	1.28170520802003	0.358064480495865	0.352159661798064	1
MET066	saponin	299	2	189	0.447364003863186	GRO	20240926_MET066_GROUNDSQUIRREL_004.nd2_ZP-3.tifint_lp.tif	0.00197444004799003	int	EGFP	saponin_EGFP	0.0741948347930699	1.19882359246867	0.261619381025053	0.352159661798064	0
MET066	saponin	300	1	91	0.35384146287106	GRO	20240926_MET066_GROUNDSQUIRREL_004.nd2_ZP-4.tifint_lp.tif	0.00215348943438013	int	EGFP	saponin_EGFP	0.157873924342468	1.80561263119317	0.852488416074825	0.352159661798064	1
MET066	saponin	300	2	128	0.494819567538798	GRO	20240926_MET066_GROUNDSQUIRREL_004.nd2_ZP-4.tifint_lp.tif	0.00215348943438013	int	EGFP	saponin_EGFP	0.219172919938142	1.79512274807589	0.844082496965157	0.352159661798064	1
MET066	saponin	300	3	62	0.207980471197516	GRO	20240926_MET066_GROUNDSQUIRREL_004.nd2_ZP-4.tifint_lp.tif	0.00215348943438013	int	EGFP	saponin_EGFP	0.0744641262659478	1.55771543404752	0.639431703627188	0.352159661798064	1
MET066	saponin	360	1	122	0.292286564363167	GRO	20240926_MET066_GROUNDSQUIRREL_011.nd2_ZP-8.tifint_lp.tif	0.00213674390335564	int	EGFP	saponin_EGFP	0.0316038081537788	1.12123474760407	0.165088359989011	0.352159661798064	0
MET066	saponin	360	2	54	0.206301978556439	GRO	20240926_MET066_GROUNDSQUIRREL_011.nd2_ZP-8.tifint_lp.tif	0.00213674390335564	int	EGFP	saponin_EGFP	0.0909178077752348	1.78795737023266	0.838312339157075	0.352159661798064	1
MET066	saponin	360	3	155	0.359990844503045	GRO	20240926_MET066_GROUNDSQUIRREL_011.nd2_ZP-8.tifint_lp.tif	0.00213674390335564	int	EGFP	saponin_EGFP	0.0287955394829211	1.08694428648731	0.120277994028152	0.352159661798064	0
MET066	saponin	360	4	195	0.556160832056776	GRO	20240926_MET066_GROUNDSQUIRREL_011.nd2_ZP-8.tifint_lp.tif	0.00213674390335564	int	EGFP	saponin_EGFP	0.139495770902426	1.33479114019294	0.416614015634872	0.352159661798064	1
MET066	saponin	360	5	64	0.150881208479404	GRO	20240926_MET066_GROUNDSQUIRREL_011.nd2_ZP-8.tifint_lp.tif	0.00213674390335564	int	EGFP	saponin_EGFP	0.0141295986646436	1.10332308836278	0.141855320145024	0.352159661798064	0
MET066	saponin	361	1	80	0.236026551108807	GRO	20240926_MET066_GROUNDSQUIRREL_011.nd2_ZP-9.tifint_lp.tif	0.00228097885014625	int	EGFP	saponin_EGFP	0.0535482430971077	1.29344991018699	0.371224185662347	0.352159661798064	1
MET066	saponin	361	2	69	0.176943617872894	GRO	20240926_MET066_GROUNDSQUIRREL_011.nd2_ZP-9.tifint_lp.tif	0.00228097885014625	int	EGFP	saponin_EGFP	0.0195560772128028	1.1242542905924	0.168968389903813	0.352159661798064	0
MET066	saponin	361	3	123	0.354650186840445	GRO	20240926_MET066_GROUNDSQUIRREL_011.nd2_ZP-9.tifint_lp.tif	0.00228097885014625	int	EGFP	saponin_EGFP	0.0740897882724565	1.2640778550737	0.338085322430925	0.352159661798064	0
MET066	saponin	158	2	64	0.152330815559253	QUA	20240925_MET066_QUAIL009.nd2_ZP-3.tifint_lp.tif	0.00210381904466252	int	DupA	saponin_DupA	0.0176863967008515	1.13135632988584	0.178053389446757	0.352159661798064	0
MET066	saponin	159	1	88	0.193713282933459	QUA	20240925_MET066_QUAIL009.nd2_ZP-4.tifint_lp.tif	0.0021287393447366	int	DupA	saponin_DupA	0.00638422059663749	1.03408024636967	0.0483481455633337	0.352159661798064	0
MET066	saponin	160	1	80	0.179217212134972	QUA	20240925_MET066_QUAIL009.nd2_ZP-5.tifint_lp.tif	0.00220386937330368	int	DupA	saponin_DupA	0.00290766227067782	1.0164918024742	0.0235985805761503	0.352159661798064	0
MET066	saponin	161	1	60	0.180498969973996	QUA	20240925_MET066_QUAIL009.nd2_ZP-6.tifint_lp.tif	0.0023020595401615	int	DupA	saponin_DupA	0.0423753975643063	1.30679337947194	0.386031050868721	0.352159661798064	1
MET066	saponin	161	2	73	0.180254825623706	QUA	20240925_MET066_QUAIL009.nd2_ZP-6.tifint_lp.tif	0.0023020595401615	int	DupA	saponin_DupA	0.0122044791919165	1.07262394544881	0.101144365815794	0.352159661798064	0
MET066	saponin	161	3	194	0.518913557520136	QUA	20240925_MET066_QUAIL009.nd2_ZP-6.tifint_lp.tif	0.0023020595401615	int	DupA	saponin_DupA	0.0723140067288054	1.16192136019992	0.216512429251209	0.352159661798064	0
MET066	saponin	162	1	104	0.414404522627592	QUA	20240925_MET066_QUAIL009.nd2_ZP-7.tifint_lp.tif	0.00249925905735648	int	DupA	saponin_DupA	0.154481580662518	1.59433607320156	0.672955769878141	0.352159661798064	1
MET066	saponin	163	1	92	0.214145113248378	QUA	20240925_MET066_QUAIL009.nd2_ZP-8.tifint_lp.tif	0.00206304408134298	int	DupA	saponin_DupA	0.0243450577648238	1.12826686326724	0.174108341475472	0.352159661798064	0
MET066	saponin	164	1	119	0.401174947852269	QUA	20240925_MET066_QUAIL009.nd2_ZP-9.tifint_lp.tif	0.00227486137489603	int	DupA	saponin_DupA	0.130466444239642	1.4819443885159	0.567491310047474	0.352159661798064	1
MET066	saponin	165	1	78	0.202639810740948	QUA	20240925_MET066_QUAIL010.nd2_ZP-1.tifint_lp.tif	0.00190275352250944	int	DupA	saponin_DupA	0.054225035985211	1.36536144109949	0.449282914702773	0.352159661798064	1
MET066	saponin	166	1	98	0.192233157809824	QUA	20240925_MET066_QUAIL010.nd2_ZP-2.tifint_lp.tif	0.00198508368050757	int	DupA	saponin_DupA	-0.00230504287991762	0.988151206951924	-0.0171962749108939	0.352159661798064	0
MET066	saponin	167	1	220	0.57140459283255	QUA	20240925_MET066_QUAIL010.nd2_ZP-3.tifint_lp.tif	0.00199331746822046	int	DupA	saponin_DupA	0.132874749824049	1.3030004729267	0.381837607535277	0.352159661798064	1
MET066	saponin	168	1	142	0.50568398903124	QUA	20240925_MET066_QUAIL010.nd2_ZP-4.tifint_lp.tif	0.00240566891489305	int	DupA	saponin_DupA	0.164079003116427	1.48031793996515	0.565907068522572	0.352159661798064	1
MET066	saponin	168	2	52	0.156908522127196	QUA	20240925_MET066_QUAIL010.nd2_ZP-4.tifint_lp.tif	0.00240566891489305	int	DupA	saponin_DupA	0.0318137385527577	1.25431706777626	0.326902080427391	0.352159661798064	0
MET066	saponin	168	3	69	0.167833981802687	QUA	20240925_MET066_QUAIL010.nd2_ZP-4.tifint_lp.tif	0.00240566891489305	int	DupA	saponin_DupA	0.00184282667506666	1.01110195705096	0.0159284824192784	0.352159661798064	0
MET066	saponin	287	1	77	0.190615701489151	GRO	20240926_MET066_GROUNDSQUIRREL_003.nd2_ZP-10.tifint_lp.tif	0.0017756793158395	int	EGFP	saponin_EGFP	0.0538883941695094	1.3941304427471	0.479365554247994	0.352159661798064	1
MET066	saponin	288	1	154	0.484596017515287	GRO	20240926_MET066_GROUNDSQUIRREL_003.nd2_ZP-11.tifint_lp.tif	0.00272783384029351	int	EGFP	saponin_EGFP	0.064509606110086	1.15356270604969	0.206096429030072	0.352159661798064	0
MET066	saponin	289	1	34	0.0895704585127532	GRO	20240926_MET066_GROUNDSQUIRREL_003.nd2_ZP-2.tifint_lp.tif	0.00194553899335432	int	EGFP	saponin_EGFP	0.0234221327387065	1.35408504243498	0.437318349286905	0.352159661798064	1
MET066	saponin	76	1	101	0.241763942874968	QUA	20240925_MET066_QUAIL001.nd2_ZP-1.tifint_lp.tif	0.00196116882520307	int	DupA	saponin_DupA	0.0436858915294576	1.22054887572201	0.287530067630275	0.352159661798064	0
MET066	saponin	76	2	166	0.497108417097479	QUA	20240925_MET066_QUAIL001.nd2_ZP-1.tifint_lp.tif	0.00196116882520307	int	DupA	saponin_DupA	0.171554392113769	1.52696136109008	0.610663555999198	0.352159661798064	1
MET066	saponin	76	3	125	0.384725721785799	QUA	20240925_MET066_QUAIL001.nd2_ZP-1.tifint_lp.tif	0.00196116882520307	int	DupA	saponin_DupA	0.139579618635414	1.56937318946404	0.650188459106331	0.352159661798064	1
MET066	saponin	77	1	66	0.180010681273416	QUA	20240925_MET066_QUAIL001.nd2_ZP-10.tifint_lp.tif	0.00182039731540729	int	DupA	saponin_DupA	0.0598644584565344	1.49826334155986	0.58329122070731	0.352159661798064	1
MET066	saponin	79	1	140	0.444831007160246	QUA	20240925_MET066_QUAIL001.nd2_ZP-12.tifint_lp.tif	0.00242861845502444	int	DupA	saponin_DupA	0.104824423456825	1.30830115792187	0.387694673122075	0.352159661798064	1
MET066	saponin	80	1	68	0.203952086856589	QUA	20240925_MET066_QUAIL001.nd2_ZP-13.tifint_lp.tif	0.00224845644550584	int	DupA	saponin_DupA	0.0510570485621913	1.33393528744787	0.415688679459089	0.352159661798064	1
MET066	saponin	80	2	110	0.314793622586876	QUA	20240925_MET066_QUAIL001.nd2_ZP-13.tifint_lp.tif	0.00224845644550584	int	DupA	saponin_DupA	0.0674634135812333	1.27276657328865	0.347967851730718	0.352159661798064	0
MET066	saponin	80	3	117	0.497962930239737	QUA	20240925_MET066_QUAIL001.nd2_ZP-13.tifint_lp.tif	0.00224845644550584	int	DupA	saponin_DupA	0.234893526115553	1.89289564819431	0.920594880147688	0.352159661798064	1
MET066	saponin	81	1	148	0.481940948637202	QUA	20240925_MET066_QUAIL001.nd2_ZP-14.tifint_lp.tif	0.00244301613487492	int	DupA	saponin_DupA	0.120374560675715	1.33292519626724	0.414595818684615	0.352159661798064	1
MET066	saponin	81	2	154	0.550240334821865	QUA	20240925_MET066_QUAIL001.nd2_ZP-14.tifint_lp.tif	0.00244301613487492	int	DupA	saponin_DupA	0.174015850051128	1.4625319645455	0.548468156037809	0.352159661798064	1
MET066	saponin	81	3	59	0.152635995997116	QUA	20240925_MET066_QUAIL001.nd2_ZP-14.tifint_lp.tif	0.00244301613487492	int	DupA	saponin_DupA	0.00849804403949594	1.05895771324678	0.0826449801638431	0.352159661798064	0
MET066	saponin	82	1	114	0.308796826051548	QUA	20240925_MET066_QUAIL001.nd2_ZP-15.tifint_lp.tif	0.00238439958635948	int	DupA	saponin_DupA	0.0369752732065669	1.13602774621648	0.183998071497598	0.352159661798064	0
MET066	saponin	82	2	67	0.192919814493507	QUA	20240925_MET066_QUAIL001.nd2_ZP-15.tifint_lp.tif	0.00238439958635948	int	DupA	saponin_DupA	0.0331650422074217	1.2075996962897	0.272142299127644	0.352159661798064	0
MET066	saponin	84	1	107	0.245548180304468	QUA	20240925_MET066_QUAIL001.nd2_ZP-2.tifint_lp.tif	0.00193182254830996	int	DupA	saponin_DupA	0.0388431676353017	1.1879159442421	0.248432756075266	0.352159661798064	0
MET066	saponin	85	1	83	0.177370870485902	QUA	20240925_MET066_QUAIL001.nd2_ZP-3.tifint_lp.tif	0.00186044064963736	int	DupA	saponin_DupA	0.0229542965660008	1.14865176699172	0.199941487121535	0.352159661798064	0
MET066	saponin	85	2	78	0.175860227318481	QUA	20240925_MET066_QUAIL001.nd2_ZP-3.tifint_lp.tif	0.00186044064963736	int	DupA	saponin_DupA	0.0307458566467664	1.21187327281543	0.277238842177435	0.352159661798064	0
MET066	saponin	85	3	32	0.0749065384734422	QUA	20240925_MET066_QUAIL001.nd2_ZP-3.tifint_lp.tif	0.00186044064963736	int	DupA	saponin_DupA	0.0153724376850466	1.25821230994461	0.331375382201666	0.352159661798064	0
MET066	saponin	86	1	157	0.405233844649047	QUA	20240925_MET066_QUAIL001.nd2_ZP-4.tifint_lp.tif	0.00189784089875312	int	DupA	saponin_DupA	0.107272823544807	1.36002300954419	0.443631059912731	0.352159661798064	1
MET066	saponin	86	2	21	0.0458381017670035	QUA	20240925_MET066_QUAIL001.nd2_ZP-4.tifint_lp.tif	0.00189784089875312	int	DupA	saponin_DupA	0.00598344289318804	1.15013157965126	0.20179892069254	0.352159661798064	0
MET066	saponin	301	3	31	0.0779583428520709	GRO	20240926_MET066_GROUNDSQUIRREL_004.nd2_ZP-5.tifint_lp.tif	0.00208603650435338	int	EGFP	saponin_EGFP	0.0132912112171161	1.20553271625135	0.269670803933486	0.352159661798064	0
MET066	saponin	301	4	79	0.234302281402051	GRO	20240926_MET066_GROUNDSQUIRREL_004.nd2_ZP-5.tifint_lp.tif	0.00208603650435338	int	EGFP	saponin_EGFP	0.0695053975581344	1.42176402815944	0.507682039040428	0.352159661798064	1
MET066	saponin	301	5	74	0.176180666778237	GRO	20240926_MET066_GROUNDSQUIRREL_004.nd2_ZP-5.tifint_lp.tif	0.00208603650435338	int	EGFP	saponin_EGFP	0.0218139654560865	1.14131263588099	0.190694038299501	0.352159661798064	0
MET066	saponin	301	6	150	0.512764176120982	GRO	20240926_MET066_GROUNDSQUIRREL_004.nd2_ZP-5.tifint_lp.tif	0.00208603650435338	int	EGFP	saponin_EGFP	0.199858700467974	1.63871908937	0.712568567612127	0.352159661798064	1
MET066	saponin	301	7	29	0.0742351415101439	GRO	20240926_MET066_GROUNDSQUIRREL_004.nd2_ZP-5.tifint_lp.tif	0.00208603650435338	int	EGFP	saponin_EGFP	0.0137400828838958	1.2271273587614	0.295284988461566	0.352159661798064	0
MET066	saponin	302	1	60	0.321141381282359	GRO	20240926_MET066_GROUNDSQUIRREL_004.nd2_ZP-6.tifint_lp.tif	0.00238159347899113	int	EGFP	saponin_EGFP	0.178245772542891	2.24738453557292	1.16824699594641	0.352159661798064	1
MET066	saponin	307	1	129	0.45520714437589	GRO	20240926_MET066_GROUNDSQUIRREL_005.nd2_ZP-10.tifint_lp.tif	0.0021256965697906	int	EGFP	saponin_EGFP	0.180992286872903	1.66003822156475	0.73121645929937	0.352159661798064	1
MET066	saponin	308	1	78	0.248004884226248	GRO	20240926_MET066_GROUNDSQUIRREL_005.nd2_ZP-2.tifint_lp.tif	0.00186643682576047	int	EGFP	saponin_EGFP	0.102422811816931	1.70354000408073	0.768535826513351	0.352159661798064	1
MET066	saponin	309	1	75	0.344548722030595	GRO	20240926_MET066_GROUNDSQUIRREL_005.nd2_ZP-3.tifint_lp.tif	0.00227625304743985	int	EGFP	saponin_EGFP	0.173829743472606	2.01822155299249	1.0130845569313	0.352159661798064	1
MET066	saponin	309	2	58	0.159136339323595	GRO	20240926_MET066_GROUNDSQUIRREL_005.nd2_ZP-3.tifint_lp.tif	0.00227625304743985	int	EGFP	saponin_EGFP	0.0271136625720837	1.20537125317582	0.269477563570812	0.352159661798064	0
MET066	saponin	309	3	109	0.302265964681283	GRO	20240926_MET066_GROUNDSQUIRREL_005.nd2_ZP-3.tifint_lp.tif	0.00227625304743985	int	EGFP	saponin_EGFP	0.0541543825103387	1.21826624148899	0.284829456151764	0.352159661798064	0
MET066	saponin	309	4	136	0.323781185550615	GRO	20240926_MET066_GROUNDSQUIRREL_005.nd2_ZP-3.tifint_lp.tif	0.00227625304743985	int	EGFP	saponin_EGFP	0.0142107710987952	1.04590481013491	0.06475155503088	0.352159661798064	0
MET066	saponin	310	1	66	0.261081870645285	GRO	20240926_MET066_GROUNDSQUIRREL_005.nd2_ZP-4.tifint_lp.tif	0.00225058388202748	int	EGFP	saponin_EGFP	0.112543334431471	1.7576709539501	0.813665015000003	0.352159661798064	1
MET066	saponin	311	1	72	0.180621042149141	GRO	20240926_MET066_GROUNDSQUIRREL_005.nd2_ZP-5.tifint_lp.tif	0.00269635434025834	int	EGFP	saponin_EGFP	-0.013516470349459	0.930376823234732	-0.104112936834604	0.352159661798064	0
MET066	saponin	312	1	81	0.550362410023808	GRO	20240926_MET066_GROUNDSQUIRREL_005.nd2_ZP-6.tifint_lp.tif	0.0023615224429335	int	EGFP	saponin_EGFP	0.359079092146195	2.87721070572364	1.52467087730644	0.352159661798064	1
MET066	saponin	312	2	80	0.499214167473838	GRO	20240926_MET066_GROUNDSQUIRREL_005.nd2_ZP-6.tifint_lp.tif	0.0023615224429335	int	EGFP	saponin_EGFP	0.310292372039158	2.64243819155552	1.40186972637458	0.352159661798064	1
MET066	saponin	313	1	76	0.18580910959281	GRO	20240926_MET066_GROUNDSQUIRREL_005.nd2_ZP-7.tifint_lp.tif	0.00245722043559926	int	EGFP	saponin_EGFP	-0.00093964351273329	0.994968408103894	-0.00727737646265081	0.352159661798064	0
MET066	saponin	315	1	275	0.795483331894502	GRO	20240926_MET066_GROUNDSQUIRREL_005.nd2_ZP-9.tifint_lp.tif	0.00226614538581076	int	EGFP	saponin_EGFP	0.172293350796543	1.27647002683354	0.352159661798064	0.352159661798064	0
MET066	saponin	315	2	79	0.374334333464503	GRO	20240926_MET066_GROUNDSQUIRREL_005.nd2_ZP-9.tifint_lp.tif	0.00226614538581076	int	EGFP	saponin_EGFP	0.195308847985453	2.09095555564522	1.06416239701517	0.352159661798064	1
MET066	saponin	315	3	46	0.172396432142705	GRO	20240926_MET066_GROUNDSQUIRREL_005.nd2_ZP-9.tifint_lp.tif	0.00226614538581076	int	EGFP	saponin_EGFP	0.0681537443954097	1.6537988022779	0.725783729907108	0.352159661798064	1
MET066	saponin	315	4	80	0.206912336871028	GRO	20240926_MET066_GROUNDSQUIRREL_005.nd2_ZP-9.tifint_lp.tif	0.00226614538581076	int	EGFP	saponin_EGFP	0.0256207060061671	1.14132315917697	0.190707340383832	0.352159661798064	0
MET066	saponin	318	1	76	0.214999618940055	GRO	20240926_MET066_GROUNDSQUIRREL_006.nd2_ZP-2.tifint_lp.tif	0.00241341835523274	int	EGFP	saponin_EGFP	0.0315798239423671	1.1721723870794	0.22918475721394	0.352159661798064	0
MET066	saponin	320	1	71	0.343511107610539	GRO	20240926_MET066_GROUNDSQUIRREL_006.nd2_ZP-4.tifint_lp.tif	0.00254308141927332	int	EGFP	saponin_EGFP	0.162952326842133	1.90248907391075	0.927888168283335	0.352159661798064	1
MET066	saponin	322	1	147	0.579232478048652	GRO	20240926_MET066_GROUNDSQUIRREL_006.nd2_ZP-6.tifint_lp.tif	0.00201552688051943	int	EGFP	saponin_EGFP	0.282950026612296	1.95500096357572	0.967169318604528	0.352159661798064	1
MET066	saponin	322	2	85	0.20730907144025	GRO	20240926_MET066_GROUNDSQUIRREL_006.nd2_ZP-6.tifint_lp.tif	0.00201552688051943	int	EGFP	saponin_EGFP	0.035989286596098	1.21007081364734	0.275091476845739	0.352159661798064	0
MET066	saponin	323	1	102	0.240039673401043	GRO	20240926_MET066_GROUNDSQUIRREL_006.nd2_ZP-7.tifint_lp.tif	0.00204604178453687	int	EGFP	saponin_EGFP	0.0313434113782824	1.15018674064638	0.201868111546198	0.352159661798064	0
MET066	saponin	324	1	72	0.141847867518663	GRO	20240926_MET066_GROUNDSQUIRREL_006.nd2_ZP-8.tifint_lp.tif	0.00200035351374188	int	EGFP	saponin_EGFP	-0.00217758547075214	0.984880551141801	-0.0219793334910897	0.352159661798064	0
MET066	saponin	325	1	70	0.260639356216416	GRO	20240926_MET066_GROUNDSQUIRREL_006.nd2_ZP-9.tifint_lp.tif	0.00225623673688775	int	EGFP	saponin_EGFP	0.102702784634273	1.65027867583448	0.722709667075167	0.352159661798064	1
MET066	saponin	326	1	69	0.189074540277943	GRO	20240926_MET066_GROUNDSQUIRREL_007.nd2_ZP-1.tifint_lp.tif	0.00235822648484243	int	EGFP	saponin_EGFP	0.0263569128238154	1.16197945628998	0.216584562227325	0.352159661798064	0
MET066	saponin	327	1	66	0.158297093119472	GRO	20240926_MET066_GROUNDSQUIRREL_007.nd2_ZP-10.tifint_lp.tif	0.00224847939085672	int	EGFP	saponin_EGFP	0.00989745332292849	1.06669459128403	0.0931471726849179	0.352159661798064	0
MET066	saponin	327	2	60	0.137529564322904	GRO	20240926_MET066_GROUNDSQUIRREL_007.nd2_ZP-10.tifint_lp.tif	0.00224847939085672	int	EGFP	saponin_EGFP	0.00262080087150032	1.01942646870709	0.027757717426667	0.352159661798064	0
MET066	saponin	328	1	62	0.151705195661634	GRO	20240926_MET066_GROUNDSQUIRREL_007.nd2_ZP-2.tifint_lp.tif	0.00235442383666655	int	EGFP	saponin_EGFP	0.00573091778830828	1.03925977831027	0.0555563222258046	0.352159661798064	0
MET066	saponin	329	1	93	0.411627381341532	GRO	20240926_MET066_GROUNDSQUIRREL_007.nd2_ZP-3.tifint_lp.tif	0.00208115296604038	int	EGFP	saponin_EGFP	0.218080155499777	2.12675423040204	1.08865332381733	0.352159661798064	1
MET066	saponin	329	2	190	0.721782262902707	GRO	20240926_MET066_GROUNDSQUIRREL_007.nd2_ZP-3.tifint_lp.tif	0.00208115296604038	int	EGFP	saponin_EGFP	0.326363199355035	1.82536030616968	0.86818126433141	0.352159661798064	1
MET066	saponin	331	1	166	0.368383306544274	GRO	20240926_MET066_GROUNDSQUIRREL_007.nd2_ZP-5.tifint_lp.tif	0.00224666226069299	int	EGFP	saponin_EGFP	-0.00456262873076207	0.987765978123887	-0.0177588164293909	0.352159661798064	0
MET066	saponin	331	2	120	0.365804532309994	GRO	20240926_MET066_GROUNDSQUIRREL_007.nd2_ZP-5.tifint_lp.tif	0.00224666226069299	int	EGFP	saponin_EGFP	0.0962050610268355	1.35684439798397	0.440255282931892	0.352159661798064	1
MET066	saponin	331	3	34	0.0963759822770953	GRO	20240926_MET066_GROUNDSQUIRREL_007.nd2_ZP-5.tifint_lp.tif	0.00224666226069299	int	EGFP	saponin_EGFP	0.0199894654135337	1.26168840044426	0.335355651492296	0.352159661798064	0
MET066	saponin	332	1	57	0.127794308355078	GRO	20240926_MET066_GROUNDSQUIRREL_007.nd2_ZP-6.tifint_lp.tif	0.00208497753167858	int	EGFP	saponin_EGFP	0.00895058904939897	1.07531394255995	0.104757922374234	0.352159661798064	0
MET066	saponin	333	1	83	0.228992141550407	GRO	20240926_MET066_GROUNDSQUIRREL_007.nd2_ZP-7.tifint_lp.tif	0.00249061561155436	int	EGFP	saponin_EGFP	0.0222710457913951	1.10773475106458	0.147612467004473	0.352159661798064	0
MET066	saponin	335	1	63	0.174502174369991	GRO	20240926_MET066_GROUNDSQUIRREL_007.nd2_ZP-9.tifint_lp.tif	0.00225308472172474	int	EGFP	saponin_EGFP	0.0325578369013321	1.22937045240372	0.29791971580285	0.352159661798064	0
MET066	saponin	335	2	104	0.246601052815095	GRO	20240926_MET066_GROUNDSQUIRREL_007.nd2_ZP-9.tifint_lp.tif	0.00225308472172474	int	EGFP	saponin_EGFP	0.0122802417557214	1.05240781516675	0.0736938670908288	0.352159661798064	0
MET066	saponin	338	1	102	0.425803013844416	GRO	20240926_MET066_GROUNDSQUIRREL_008.nd2_ZP-3.tifint_lp.tif	0.00268998936505321	int	EGFP	saponin_EGFP	0.151424098608989	1.55187950021255	0.634016540002542	0.352159661798064	1
MET066	saponin	340	1	74	0.19604791328311	GRO	20240926_MET066_GROUNDSQUIRREL_009.nd2_ZP-1.tifint_lp.tif	0.00225920515458397	int	EGFP	saponin_EGFP	0.0288667318438962	1.17266735164443	0.229793824795144	0.352159661798064	0
MET066	saponin	340	2	98	0.494254989316687	GRO	20240926_MET066_GROUNDSQUIRREL_009.nd2_ZP-1.tifint_lp.tif	0.00225920515458397	int	EGFP	saponin_EGFP	0.272852884167458	2.23238613283984	1.15858658978018	0.352159661798064	1
MET066	saponin	340	3	46	0.130403601098806	GRO	20240926_MET066_GROUNDSQUIRREL_009.nd2_ZP-1.tifint_lp.tif	0.00225920515458397	int	EGFP	saponin_EGFP	0.0264801639879432	1.25480454384601	0.327462658530879	0.352159661798064	0
MET066	saponin	340	4	84	0.461173427291214	GRO	20240926_MET066_GROUNDSQUIRREL_009.nd2_ZP-1.tifint_lp.tif	0.00225920515458397	int	EGFP	saponin_EGFP	0.271400194306161	2.43012894936314	1.28103286925117	0.352159661798064	1
MET066	saponin	341	1	53	0.131532768718898	GRO	20240926_MET066_GROUNDSQUIRREL_009.nd2_ZP-2.tifint_lp.tif	0.00210221758960972	int	EGFP	saponin_EGFP	0.020115236469583	1.18053923887465	0.239445994797435	0.352159661798064	0
MET066	saponin	341	2	73	0.185961699811742	GRO	20240926_MET066_GROUNDSQUIRREL_009.nd2_ZP-2.tifint_lp.tif	0.00210221758960972	int	EGFP	saponin_EGFP	0.032499815770232	1.21177777122456	0.277125146212867	0.352159661798064	0
MET066	saponin	343	1	136	0.33385214000009	GRO	20240926_MET066_GROUNDSQUIRREL_010.nd2_ZP-2.tifint_lp.tif	0.00200906090665553	int	EGFP	saponin_EGFP	0.0606198566949375	1.22186198483448	0.289081335042183	0.352159661798064	0
MET066	saponin	343	2	79	0.154802777105942	GRO	20240926_MET066_GROUNDSQUIRREL_010.nd2_ZP-2.tifint_lp.tif	0.00200906090665553	int	EGFP	saponin_EGFP	-0.00391303451984476	0.975345654098592	-0.0360145067116033	0.352159661798064	0
MET066	saponin	343	3	51	0.135622186586261	GRO	20240926_MET066_GROUNDSQUIRREL_010.nd2_ZP-2.tifint_lp.tif	0.00200906090665553	int	EGFP	saponin_EGFP	0.0331600803468286	1.32363262442938	0.40450275623908	0.352159661798064	1
MET066	saponin	344	1	83	0.174654764588922	GRO	20240926_MET066_GROUNDSQUIRREL_010.nd2_ZP-3.tifint_lp.tif	0.00209453131129323	int	EGFP	saponin_EGFP	0.00080866575158392	1.00465161862701	0.00669530716204379	0.352159661798064	0
MET066	saponin	344	2	40	0.17012283904478	GRO	20240926_MET066_GROUNDSQUIRREL_010.nd2_ZP-3.tifint_lp.tif	0.00209453131129323	int	EGFP	saponin_EGFP	0.0863415865930502	2.03055975013977	1.02187747984144	0.352159661798064	1
MET066	saponin	345	1	97	0.23274586093612	GRO	20240926_MET066_GROUNDSQUIRREL_010.nd2_ZP-4.tifint_lp.tif	0.00224665999412537	int	EGFP	saponin_EGFP	0.0148198415059596	1.06800400220548	0.0949170533467902	0.352159661798064	0
MET066	saponin	345	2	48	0.123476005159318	GRO	20240926_MET066_GROUNDSQUIRREL_010.nd2_ZP-4.tifint_lp.tif	0.00224665999412537	int	EGFP	saponin_EGFP	0.0156363254413009	1.14499603005301	0.195342596197529	0.352159661798064	0
MET066	saponin	347	1	98	0.341283286456019	GRO	20240926_MET066_GROUNDSQUIRREL_010.nd2_ZP-6.tifint_lp.tif	0.00249340987905841	int	EGFP	saponin_EGFP	0.0969291183082946	1.39667470803975	0.481996049563142	0.352159661798064	1
MET066	saponin	348	1	67	0.256427865708247	GRO	20240926_MET066_GROUNDSQUIRREL_010.nd2_ZP-7.tifint_lp.tif	0.00200091473269475	int	EGFP	saponin_EGFP	0.122366578617699	1.91276595408971	0.935660356417371	0.352159661798064	1
MET066	saponin	349	1	49	0.126710917800665	GRO	20240926_MET066_GROUNDSQUIRREL_010.nd2_ZP-8.tifint_lp.tif	0.00187911209362055	int	EGFP	saponin_EGFP	0.0346344252132579	1.3761483983589	0.460636052912499	0.352159661798064	1
MET066	saponin	349	2	40	0.0801098649390042	GRO	20240926_MET066_GROUNDSQUIRREL_010.nd2_ZP-8.tifint_lp.tif	0.00187911209362055	int	EGFP	saponin_EGFP	0.00494538119418217	1.06579412174201	0.0919287812233107	0.352159661798064	0
MET066	saponin	349	3	223	0.474631875986233	GRO	20240926_MET066_GROUNDSQUIRREL_010.nd2_ZP-8.tifint_lp.tif	0.00187911209362055	int	EGFP	saponin_EGFP	0.0555898791088506	1.13265944588632	0.179714154552121	0.352159661798064	0
MET066	saponin	349	4	104	0.305943389423192	GRO	20240926_MET066_GROUNDSQUIRREL_010.nd2_ZP-8.tifint_lp.tif	0.00187911209362055	int	EGFP	saponin_EGFP	0.110515731686654	1.56550711893423	0.646630068954235	0.352159661798064	1
MET066	saponin	352	1	129	0.271061264909804	GRO	20240926_MET066_GROUNDSQUIRREL_011.nd2_ZP-10.tifint_lp.tif	0.0020344717122666	int	EGFP	saponin_EGFP	0.00861441402741242	1.03282346120157	0.0465936778091791	0.352159661798064	0
MET066	saponin	352	2	147	0.478721296414733	GRO	20240926_MET066_GROUNDSQUIRREL_011.nd2_ZP-10.tifint_lp.tif	0.0020344717122666	int	EGFP	saponin_EGFP	0.179653954711543	1.60071405218775	0.678715611204779	0.352159661798064	1
MET066	saponin	353	1	113	0.598367292899638	GRO	20240926_MET066_GROUNDSQUIRREL_011.nd2_ZP-11.tifint_lp.tif	0.00240142441528086	int	EGFP	saponin_EGFP	0.327006333972901	2.2050603567523	1.14081814566737	0.352159661798064	1
MET066	saponin	354	1	75	0.209521629614756	GRO	20240926_MET066_GROUNDSQUIRREL_011.nd2_ZP-2.tifint_lp.tif	0.00234147725368162	int	EGFP	saponin_EGFP	0.0339108355886343	1.19310222800764	0.254717662078477	0.352159661798064	0
MET066	saponin	355	1	115	0.267917906399816	GRO	20240926_MET066_GROUNDSQUIRREL_011.nd2_ZP-3.tifint_lp.tif	0.00224088562859429	int	EGFP	saponin_EGFP	0.0102160591114726	1.03964294093725	0.0560881285705159	0.352159661798064	0
MET066	saponin	355	2	121	0.362844282761216	GRO	20240926_MET066_GROUNDSQUIRREL_011.nd2_ZP-3.tifint_lp.tif	0.00224088562859429	int	EGFP	saponin_EGFP	0.0916971217013067	1.33818211978641	0.420274472805139	0.352159661798064	1
MET066	saponin	356	1	67	0.224704358261079	GRO	20240926_MET066_GROUNDSQUIRREL_011.nd2_ZP-4.tifint_lp.tif	0.00242194334792302	int	EGFP	saponin_EGFP	0.062434153950236	1.38475426967873	0.46962998683836	0.352159661798064	1
MET066	saponin	356	2	70	0.276310374727473	GRO	20240926_MET066_GROUNDSQUIRREL_011.nd2_ZP-4.tifint_lp.tif	0.00242194334792302	int	EGFP	saponin_EGFP	0.106774340372861	1.6298032201787	0.704697786290678	0.352159661798064	1
MET066	saponin	356	3	59	0.329243920743465	GRO	20240926_MET066_GROUNDSQUIRREL_011.nd2_ZP-4.tifint_lp.tif	0.00242194334792302	int	EGFP	saponin_EGFP	0.186349263216007	2.3041023817157	1.20420482368641	0.352159661798064	1
MET066	saponin	357	1	72	0.279850466409698	GRO	20240926_MET066_GROUNDSQUIRREL_011.nd2_ZP-5.tifint_lp.tif	0.00240323866220345	int	EGFP	saponin_EGFP	0.10681728273105	1.61732253004965	0.693607412950883	0.352159661798064	1
MET066	saponin	358	1	75	0.270511944079772	GRO	20240926_MET066_GROUNDSQUIRREL_011.nd2_ZP-6.tifint_lp.tif	0.00244627022654152	int	EGFP	saponin_EGFP	0.0870416770891575	1.47441843584176	0.560146015372639	0.352159661798064	1
MET066	saponin	359	1	72	0.176058594603091	GRO	20240926_MET066_GROUNDSQUIRREL_011.nd2_ZP-7.tifint_lp.tif	0.0021564289725934	int	EGFP	saponin_EGFP	0.0207957085763668	1.13393869654585	0.181342646823397	0.352159661798064	0
MET066	saponin	359	2	36	0.0980697337072343	GRO	20240926_MET066_GROUNDSQUIRREL_011.nd2_ZP-7.tifint_lp.tif	0.0021564289725934	int	EGFP	saponin_EGFP	0.0204382906938719	1.26327335806902	0.337166855798966	0.352159661798064	0
MET066	saponin	359	3	124	0.696391254197806	GRO	20240926_MET066_GROUNDSQUIRREL_011.nd2_ZP-7.tifint_lp.tif	0.0021564289725934	int	EGFP	saponin_EGFP	0.428994061596225	2.60433270604834	1.38091376597855	0.352159661798064	1
MET066	saponin	359	4	128	0.325001907302067	GRO	20240926_MET066_GROUNDSQUIRREL_011.nd2_ZP-7.tifint_lp.tif	0.0021564289725934	int	EGFP	saponin_EGFP	0.0489789988101116	1.17744541233084	0.235660176453673	0.352159661798064	0
MET066	saponin	271	1	46	0.145082781324163	GRO	20240926_MET066_GROUNDSQUIRREL_001.nd2_ZP-1.tifint_lp.tif	0.00212971228502979	int	EGFP	saponin_EGFP	0.0471160162127926	1.48093877713764	0.566512000015271	0.352159661798064	1
MET066	saponin	271	2	71	0.14430457004346	GRO	20240926_MET066_GROUNDSQUIRREL_001.nd2_ZP-1.tifint_lp.tif	0.00212971228502979	int	EGFP	saponin_EGFP	-0.00690500219365583	0.95433488706107	-0.0674324815678128	0.352159661798064	0
MET066	saponin	271	3	26	0.0472114137373865	GRO	20240926_MET066_GROUNDSQUIRREL_001.nd2_ZP-1.tifint_lp.tif	0.00212971228502979	int	EGFP	saponin_EGFP	-0.00816110567338817	0.852614514198897	-0.230034480138479	0.352159661798064	0
MET066	saponin	271	4	96	0.365316248033196	GRO	20240926_MET066_GROUNDSQUIRREL_001.nd2_ZP-1.tifint_lp.tif	0.00212971228502979	int	EGFP	saponin_EGFP	0.160863868670336	1.78680360273449	0.837381068664674	0.352159661798064	1
MET066	saponin	271	5	79	0.315617614192888	GRO	20240926_MET066_GROUNDSQUIRREL_001.nd2_ZP-1.tifint_lp.tif	0.00212971228502979	int	EGFP	saponin_EGFP	0.147370343675534	1.87591521230851	0.907594622338163	0.352159661798064	1
MET066	saponin	273	1	54	0.140535591635853	GRO	20240926_MET066_GROUNDSQUIRREL_001.nd2_ZP-11.tifint_lp.tif	0.00257111597000103	int	EGFP	saponin_EGFP	0.00169532925579768	1.01221064572146	0.0175095527933875	0.352159661798064	0
MET066	saponin	273	2	147	0.415304798865691	GRO	20240926_MET066_GROUNDSQUIRREL_001.nd2_ZP-11.tifint_lp.tif	0.00257111597000103	int	EGFP	saponin_EGFP	0.0373507512755401	1.09882352501234	0.135959702908391	0.352159661798064	0
MET066	saponin	276	1	76	0.472083628410473	GRO	20240926_MET066_GROUNDSQUIRREL_001.nd2_ZP-4.tifint_lp.tif	0.00250218358150748	int	EGFP	saponin_EGFP	0.281917676215905	2.48248239478464	1.3117834865162	0.352159661798064	1
MET066	saponin	277	1	116	0.344731822842732	GRO	20240926_MET066_GROUNDSQUIRREL_001.nd2_ZP-5.tifint_lp.tif	0.00254729059610734	int	EGFP	saponin_EGFP	0.0492461136942808	1.16666157505959	0.222386125063039	0.352159661798064	0
MET066	saponin	278	1	118	0.362874800106511	GRO	20240926_MET066_GROUNDSQUIRREL_001.nd2_ZP-6.tifint_lp.tif	0.00263140217140804	int	EGFP	saponin_EGFP	0.0523693438803623	1.1686583692179	0.224853252309538	0.352159661798064	0
MET066	saponin	279	1	23	0.098313880385831	GRO	20240926_MET066_GROUNDSQUIRREL_001.nd2_ZP-7.tifint_lp.tif	0.00220569622190528	int	EGFP	saponin_EGFP	0.0475828672820096	1.93794435338066	0.954527145441147	0.352159661798064	1
MET066	saponin	279	2	90	0.213809414766729	GRO	20240926_MET066_GROUNDSQUIRREL_001.nd2_ZP-7.tifint_lp.tif	0.00220569622190528	int	EGFP	saponin_EGFP	0.015296754795254	1.07705682245884	0.107094364382669	0.352159661798064	0
MET066	saponin	279	3	111	0.30540932319127	GRO	20240926_MET066_GROUNDSQUIRREL_001.nd2_ZP-7.tifint_lp.tif	0.00220569622190528	int	EGFP	saponin_EGFP	0.0605770425597845	1.24742261275164	0.318950316835074	0.352159661798064	0
MET066	saponin	279	4	23	0.052155336830765	GRO	20240926_MET066_GROUNDSQUIRREL_001.nd2_ZP-7.tifint_lp.tif	0.00220569622190528	int	EGFP	saponin_EGFP	0.00142432372694366	1.02807599611758	0.039946913529406	0.352159661798064	0
MET066	saponin	279	5	120	0.28133058664389	GRO	20240926_MET066_GROUNDSQUIRREL_001.nd2_ZP-7.tifint_lp.tif	0.00220569622190528	int	EGFP	saponin_EGFP	0.0166470400152564	1.06289412480411	0.0879978967492384	0.352159661798064	0
MET066	saponin	280	1	96	0.220477607334033	GRO	20240926_MET066_GROUNDSQUIRREL_001.nd2_ZP-8.tifint_lp.tif	0.00190317943770458	int	EGFP	saponin_EGFP	0.037772381314393	1.2067394684722	0.27111423606428	0.352159661798064	0
MET066	saponin	280	2	44	0.170992600964382	GRO	20240926_MET066_GROUNDSQUIRREL_001.nd2_ZP-8.tifint_lp.tif	0.00190317943770458	int	EGFP	saponin_EGFP	0.0872527057053808	2.04194906663681	1.02994688079606	0.352159661798064	1
MET066	saponin	281	1	204	0.620202945778146	GRO	20240926_MET066_GROUNDSQUIRREL_001.nd2_ZP-9.tifint_lp.tif	0.00233346343895159	int	EGFP	saponin_EGFP	0.144176404232022	1.3028747173713	0.381698363018152	0.352159661798064	1
MET066	saponin	281	2	72	0.208072022534907	GRO	20240926_MET066_GROUNDSQUIRREL_001.nd2_ZP-9.tifint_lp.tif	0.00233346343895159	int	EGFP	saponin_EGFP	0.0400626549303923	1.23845488797207	0.308541317850062	0.352159661798064	0
MET066	saponin	281	3	62	0.166460669832304	GRO	20240926_MET066_GROUNDSQUIRREL_001.nd2_ZP-9.tifint_lp.tif	0.00233346343895159	int	EGFP	saponin_EGFP	0.0217859366173055	1.15058563532949	0.202368363890091	0.352159661798064	0
MET066	saponin	283	1	87	0.220874341903254	GRO	20240926_MET066_GROUNDSQUIRREL_002.nd2_ZP-2.tifint_lp.tif	0.00202030540585303	int	EGFP	saponin_EGFP	0.0451077715940405	1.25663453246363	0.329565131169512	0.352159661798064	0
MET066	saponin	284	1	118	0.243213549954817	GRO	20240926_MET066_GROUNDSQUIRREL_002.nd2_ZP-3.tifint_lp.tif	0.00179080462398848	int	EGFP	saponin_EGFP	0.0318986043241764	1.15095290221418	0.202828798602847	0.352159661798064	0
MET066	saponin	286	1	121	0.225345235317945	GRO	20240926_MET066_GROUNDSQUIRREL_003.nd2_ZP-1.tifint_lp.tif	0.00203285953112408	int	EGFP	saponin_EGFP	-0.0206307679480683	0.916126908014855	-0.126380630973767	0.352159661798064	0
MET066	saponin	99	1	70	0.189120317343622	QUA	20240925_MET066_QUAIL002.nd2_ZP-16.tifint_lp.tif	0.0022740408657043	int	DupA	saponin_DupA	0.0299374567443217	1.18806959889784	0.248619353852164	0.352159661798064	0
MET066	saponin	100	1	76	0.206515602301806	QUA	20240925_MET066_QUAIL002.nd2_ZP-2.tifint_lp.tif	0.00219263154692966	int	DupA	saponin_DupA	0.0398756047351519	1.23929191861157	0.309516058283918	0.352159661798064	0
MET066	saponin	101	1	110	0.353078508982435	QUA	20240925_MET066_QUAIL002.nd2_ZP-3.tifint_lp.tif	0.00188791340297096	int	DupA	saponin_DupA	0.145408034655629	1.70018636557263	0.765692895745853	0.352159661798064	1
MET066	saponin	102	1	91	0.176134889712557	QUA	20240925_MET066_QUAIL002.nd2_ZP-4.tifint_lp.tif	0.00193320749129919	int	DupA	saponin_DupA	0.000213008004330578	1.00121081017473	0.00174577314775695	0.352159661798064	0
MET066	saponin	103	1	113	0.267658503027633	QUA	20240925_MET066_QUAIL002.nd2_ZP-5.tifint_lp.tif	0.00184491770156961	int	DupA	saponin_DupA	0.0591828027502664	1.28388345822332	0.360514250844909	0.352159661798064	1
MET066	saponin	104	1	59	0.202655072323978	QUA	20240925_MET066_QUAIL002.nd2_ZP-6.tifint_lp.tif	0.00196238044583483	int	DupA	saponin_DupA	0.0868746260197228	1.75033936033921	0.807634662636781	0.352159661798064	1
MET066	saponin	104	2	228	0.504890516400337	QUA	20240925_MET066_QUAIL002.nd2_ZP-6.tifint_lp.tif	0.00196238044583483	int	DupA	saponin_DupA	0.0574677747499955	1.12844178312891	0.174331991097138	0.352159661798064	0
MET066	saponin	104	3	62	0.169100480619818	QUA	20240925_MET066_QUAIL002.nd2_ZP-6.tifint_lp.tif	0.00196238044583483	int	DupA	saponin_DupA	0.0474328929780584	1.38985644326015	0.474935876263665	0.352159661798064	1
MET066	saponin	105	1	165	0.400854505132884	QUA	20240925_MET066_QUAIL002.nd2_ZP-7.tifint_lp.tif	0.00177399030388343	int	DupA	saponin_DupA	0.108146104992117	1.36946703593101	0.453614539740833	0.352159661798064	1
MET066	saponin	105	2	75	0.141405355883762	QUA	20240925_MET066_QUAIL002.nd2_ZP-7.tifint_lp.tif	0.00177399030388343	int	DupA	saponin_DupA	0.00835608309250468	1.06280442513665	0.0878761398185647	0.352159661798064	0
MET066	saponin	105	3	125	0.245868619764224	QUA	20240925_MET066_QUAIL002.nd2_ZP-7.tifint_lp.tif	0.00177399030388343	int	DupA	saponin_DupA	0.0241198317787944	1.10877097456957	0.148961396180259	0.352159661798064	0
MET066	saponin	106	1	88	0.356069279834628	QUA	20240925_MET066_QUAIL002.nd2_ZP-8.tifint_lp.tif	0.00198445513197746	int	DupA	saponin_DupA	0.181437228220612	2.0389686574927	1.02783959878395	0.352159661798064	1
MET066	saponin	106	2	55	0.151262684026733	QUA	20240925_MET066_QUAIL002.nd2_ZP-8.tifint_lp.tif	0.00198445513197746	int	DupA	saponin_DupA	0.0421176517679728	1.38588702478112	0.470809656153969	0.352159661798064	1
MET066	saponin	107	1	66	0.24203860713169	QUA	20240925_MET066_QUAIL002.nd2_ZP-9.tifint_lp.tif	0.0019773428093432	int	DupA	saponin_DupA	0.111533981715039	1.85463623499132	0.891136246987551	0.352159661798064	1
MET066	saponin	107	2	65	0.202685587806627	QUA	20240925_MET066_QUAIL002.nd2_ZP-9.tifint_lp.tif	0.0019773428093432	int	DupA	saponin_DupA	0.0741583051993194	1.5769849303194	0.657168873788948	0.352159661798064	1
MET066	saponin	108	1	69	0.212069886270911	QUA	20240925_MET066_QUAIL003.nd2_ZP-1.tifint_lp.tif	0.00201742337073809	int	DupA	saponin_DupA	0.0728676736899824	1.52346634682706	0.607357631431063	0.352159661798064	1
MET066	saponin	111	1	124	0.367956054396927	QUA	20240925_MET066_QUAIL003.nd2_ZP-4.tifint_lp.tif	0.00214520725191199	int	DupA	saponin_DupA	0.10195035515984	1.38326380018262	0.46807631695313	0.352159661798064	1
MET066	saponin	115	1	78	0.210727092344314	QUA	20240925_MET066_QUAIL004.nd2_ZP-3.tifint_lp.tif	0.0023803703249678	int	DupA	saponin_DupA	0.0250582069968253	1.13496180014184	0.182643740975781	0.352159661798064	0
MET066	saponin	115	2	69	0.245548183098435	QUA	20240925_MET066_QUAIL004.nd2_ZP-3.tifint_lp.tif	0.0023803703249678	int	DupA	saponin_DupA	0.081302630675657	1.49500658907572	0.580151842955766	0.352159661798064	1
MET066	saponin	116	1	84	0.207644769921899	QUA	20240925_MET066_QUAIL004.nd2_ZP-4.tifint_lp.tif	0.00208289155719477	int	DupA	saponin_DupA	0.0326818791175381	1.18679320493214	0.247068571702666	0.352159661798064	0
MET066	saponin	117	1	157	0.319264515070245	QUA	20240925_MET066_QUAIL004.nd2_ZP-5.tifint_lp.tif	0.00188371534392875	int	DupA	saponin_DupA	0.0235212060734305	1.07953250456694	0.110406683352577	0.352159661798064	0
MET066	saponin	118	1	62	0.153765163617209	QUA	20240925_MET066_QUAIL004.nd2_ZP-6.tifint_lp.tif	0.00188901885256495	int	DupA	saponin_DupA	0.036645994758182	1.31289493526283	0.392751468827838	0.352159661798064	1
MET066	saponin	88	1	123	0.294544899603352	QUA	20240925_MET066_QUAIL001.nd2_ZP-6.tifint_lp.tif	0.00201414162497505	int	DupA	saponin_DupA	0.0468054797314208	1.18893028713645	0.249664125217241	0.352159661798064	0
MET066	saponin	88	2	156	0.468024721369147	QUA	20240925_MET066_QUAIL001.nd2_ZP-6.tifint_lp.tif	0.00201414162497505	int	DupA	saponin_DupA	0.153818627873039	1.48954692813729	0.574873576373245	0.352159661798064	1
MET066	saponin	89	1	86	0.305882355896756	QUA	20240925_MET066_QUAIL001.nd2_ZP-7.tifint_lp.tif	0.00226008010399571	int	DupA	saponin_DupA	0.111515466953125	1.5737369546799	0.654194418931347	0.352159661798064	1
MET066	saponin	90	1	146	0.545433745486662	QUA	20240925_MET066_QUAIL001.nd2_ZP-8.tifint_lp.tif	0.00184668457839257	int	DupA	saponin_DupA	0.275817797041346	2.02300252871462	1.01649812323864	0.352159661798064	1
MET066	saponin	90	2	22	0.0744792863260955	QUA	20240925_MET066_QUAIL001.nd2_ZP-8.tifint_lp.tif	0.00184668457839257	int	DupA	saponin_DupA	0.0338522256014589	1.83324328655976	0.874398256157514	0.352159661798064	1
MET066	saponin	90	3	41	0.0855878537986428	QUA	20240925_MET066_QUAIL001.nd2_ZP-8.tifint_lp.tif	0.00184668457839257	int	DupA	saponin_DupA	0.00987378608454727	1.13040887093574	0.176844692444774	0.352159661798064	0
MET066	saponin	90	4	131	0.296131837880239	QUA	20240925_MET066_QUAIL001.nd2_ZP-8.tifint_lp.tif	0.00184668457839257	int	DupA	saponin_DupA	0.0542161581108118	1.22411179863367	0.291735325978884	0.352159661798064	0
MET066	saponin	91	1	79	0.191546501824632	QUA	20240925_MET066_QUAIL001.nd2_ZP-9.tifint_lp.tif	0.00178566921313683	int	DupA	saponin_DupA	0.050478633986823	1.35783226017749	0.441305267243131	0.352159661798064	1
MET066	saponin	92	1	81	0.223544670734555	QUA	20240925_MET066_QUAIL002.nd2_ZP-1.tifint_lp.tif	0.00198380805586027	int	DupA	saponin_DupA	0.0628562182098729	1.39116823407219	0.476296895642605	0.352159661798064	1
MET066	saponin	93	1	86	0.159929808462039	QUA	20240925_MET066_QUAIL002.nd2_ZP-10.tifint_lp.tif	0.00188210028270073	int	DupA	saponin_DupA	-0.00193081585022409	0.98807112070383	-0.0173132051078817	0.352159661798064	0
MET066	saponin	94	1	81	0.197817959822714	QUA	20240925_MET066_QUAIL002.nd2_ZP-11.tifint_lp.tif	0.00185333309751568	int	DupA	saponin_DupA	0.0476979789239439	1.31773238071558	0.398057402047189	0.352159661798064	1
MET066	saponin	94	2	115	0.307759213028476	QUA	20240925_MET066_QUAIL002.nd2_ZP-11.tifint_lp.tif	0.00185333309751568	int	DupA	saponin_DupA	0.094625906814172	1.44397522139983	0.530045985805207	0.352159661798064	1
MET066	saponin	95	1	160	0.482001984957606	QUA	20240925_MET066_QUAIL002.nd2_ZP-12.tifint_lp.tif	0.00203256114896572	int	DupA	saponin_DupA	0.156792201123091	1.48212633480571	0.567668426611043	0.352159661798064	1
MET066	saponin	95	2	66	0.1555657282006	QUA	20240925_MET066_QUAIL002.nd2_ZP-12.tifint_lp.tif	0.00203256114896572	int	DupA	saponin_DupA	0.0214166923688621	1.1596485001631	0.213687577837197	0.352159661798064	0
MET066	saponin	96	1	49	0.120286869583651	QUA	20240925_MET066_QUAIL002.nd2_ZP-13.tifint_lp.tif	0.00193868480997978	int	DupA	saponin_DupA	0.0252913138946424	1.26623681193507	0.340547243198211	0.352159661798064	0
MET066	saponin	96	2	78	0.168627450941131	QUA	20240925_MET066_QUAIL002.nd2_ZP-13.tifint_lp.tif	0.00193868480997978	int	DupA	saponin_DupA	0.0174100357627081	1.11513247824112	0.157215113148387	0.352159661798064	0
MET066	saponin	97	1	193	0.430472266627476	QUA	20240925_MET066_QUAIL002.nd2_ZP-14.tifint_lp.tif	0.00209100465439789	int	DupA	saponin_DupA	0.0269083683286836	1.06667684706713	0.0931231735882075	0.352159661798064	0
MET066	saponin	98	1	85	0.181261921068653	QUA	20240925_MET066_QUAIL002.nd2_ZP-15.tifint_lp.tif	0.00210483289668581	int	DupA	saponin_DupA	0.00235112485035971	1.01314132461571	0.018835431889524	0.352159661798064	0
MET066	saponin	140	1	74	0.168474860722199	QUA	20240925_MET066_QUAIL007.nd2_ZP-2.tifint_lp.tif	0.00218614108899501	int	DupA	saponin_DupA	0.00670042013656838	1.04141828654955	0.0585496447414346	0.352159661798064	0
MET066	saponin	141	1	235	1.05183491157368	QUA	20240925_MET066_QUAIL007.nd2_ZP-3.tifint_lp.tif	0.00210308566945375	int	DupA	saponin_DupA	0.557609779252046	2.12825055381677	1.08966800585341	0.352159661798064	1
MET066	saponin	142	1	67	0.16226443881169	QUA	20240925_MET066_QUAIL007.nd2_ZP-4.tifint_lp.tif	0.00194269316357067	int	DupA	saponin_DupA	0.0321039968524546	1.24664941490065	0.31805580478521	0.352159661798064	0
MET066	saponin	143	1	165	0.597497525857762	QUA	20240925_MET066_QUAIL007.nd2_ZP-5.tifint_lp.tif	0.00212343043398222	int	DupA	saponin_DupA	0.247131504250696	1.7053523715489	0.770069869549526	0.352159661798064	1
MET066	saponin	143	2	73	0.196246280567721	QUA	20240925_MET066_QUAIL007.nd2_ZP-5.tifint_lp.tif	0.00212343043398222	int	DupA	saponin_DupA	0.0412358588870186	1.26601991298339	0.340300096817165	0.352159661798064	0
MET066	saponin	144	1	86	0.319996951380745	QUA	20240925_MET066_QUAIL007.nd2_ZP-6.tifint_lp.tif	0.00228931332009492	int	DupA	saponin_DupA	0.123116005852582	1.62533225611196	0.700734669062369	0.352159661798064	1
MET066	saponin	144	2	65	0.139360646950081	QUA	20240925_MET066_QUAIL007.nd2_ZP-6.tifint_lp.tif	0.00228931332009492	int	DupA	saponin_DupA	-0.00944471885608864	0.936529715814205	-0.0946033234007372	0.352159661798064	0
MET066	saponin	145	1	251	0.755870911525562	QUA	20240925_MET066_QUAIL007.nd2_ZP-7.tifint_lp.tif	0.0020306890904599	int	DupA	saponin_DupA	0.246167949820128	1.48296354605526	0.56848313415688	0.352159661798064	1
MET066	saponin	146	1	86	0.206927595892921	QUA	20240925_MET066_QUAIL007.nd2_ZP-8.tifint_lp.tif	0.00208898148526156	int	DupA	saponin_DupA	0.027275188160427	1.15182200174595	0.203917785322221	0.352159661798064	0
MET066	saponin	147	1	81	0.194598306203261	QUA	20240925_MET066_QUAIL007.nd2_ZP-9.tifint_lp.tif	0.00208716069237661	int	DupA	saponin_DupA	0.025538290120756	1.15106049740521	0.202963660588151	0.352159661798064	0
MET066	saponin	147	2	74	0.154879072215408	QUA	20240925_MET066_QUAIL007.nd2_ZP-9.tifint_lp.tif	0.00208716069237661	int	DupA	saponin_DupA	0.000429180979539284	1.00277877165276	0.00400336044339572	0.352159661798064	0
MET066	saponin	148	1	147	0.375051499111578	QUA	20240925_MET066_QUAIL008.nd2_ZP-1.tifint_lp.tif	0.00187639140621664	int	DupA	saponin_DupA	0.0992219623977317	1.35972203550002	0.443311755157662	0.352159661798064	1
MET066	saponin	148	2	90	0.225864042295143	QUA	20240925_MET066_QUAIL008.nd2_ZP-1.tifint_lp.tif	0.00187639140621664	int	DupA	saponin_DupA	0.0569888157356454	1.33746107642122	0.419496905965225	0.352159661798064	1
MET066	saponin	149	1	83	0.234805828891695	QUA	20240925_MET066_QUAIL008.nd2_ZP-2.tifint_lp.tif	0.00185516951358424	int	DupA	saponin_DupA	0.0808267592642028	1.5249204288592	0.608733964062236	0.352159661798064	1
MET066	saponin	150	1	107	0.199343862012029	QUA	20240925_MET066_QUAIL008.nd2_ZP-3.tifint_lp.tif	0.00208459476848225	int	DupA	saponin_DupA	-0.023707778215572	0.893711706439906	-0.16211857306037	0.352159661798064	0
MET066	saponin	151	1	38	0.168291755951941	QUA	20240925_MET066_QUAIL008.nd2_ZP-4.tifint_lp.tif	0.00265726607493376	int	DupA	saponin_DupA	0.0673156451044583	1.66664921573513	0.736950488263691	0.352159661798064	1
MET066	saponin	151	2	194	0.654184787534177	QUA	20240925_MET066_QUAIL008.nd2_ZP-4.tifint_lp.tif	0.00265726607493376	int	DupA	saponin_DupA	0.138675168997029	1.26900597779445	0.343698865171209	0.352159661798064	0
MET066	saponin	152	1	71	0.260898759355769	QUA	20240925_MET066_QUAIL008.nd2_ZP-5.tifint_lp.tif	0.0024055823661793	int	DupA	saponin_DupA	0.0901024113570385	1.52754296220496	0.611212956468498	0.352159661798064	1
MET066	saponin	153	1	123	0.465644316514954	QUA	20240925_MET066_QUAIL008.nd2_ZP-6.tifint_lp.tif	0.00245142256828117	int	DupA	saponin_DupA	0.16411934061637	1.54429766598032	0.626950861312743	0.352159661798064	1
MET066	saponin	154	1	120	0.425421533174813	QUA	20240925_MET066_QUAIL008.nd2_ZP-7.tifint_lp.tif	0.00250567892407369	int	DupA	saponin_DupA	0.12474006228597	1.4148578291746	0.500657092315437	0.352159661798064	1
MET066	saponin	155	1	37	0.0964065003208816	QUA	20240925_MET066_QUAIL008.nd2_ZP-8.tifint_lp.tif	0.00202922967300794	int	DupA	saponin_DupA	0.021325002419588	1.28402473333208	0.360672992422726	0.352159661798064	1
MET066	saponin	155	2	75	0.16115053021349	QUA	20240925_MET066_QUAIL008.nd2_ZP-8.tifint_lp.tif	0.00202922967300794	int	DupA	saponin_DupA	0.00895830473789494	1.0588617763483	0.0825142724350185	0.352159661798064	0
MET066	saponin	119	1	80	0.204150453908369	QUA	20240925_MET066_QUAIL004.nd2_ZP-7.tifint_lp.tif	0.00197088735591438	int	DupA	saponin_DupA	0.0464794654352188	1.29478768342429	0.372715547191076	0.352159661798064	1
MET066	saponin	123	1	79	0.149950408143923	QUA	20240925_MET066_QUAIL005.nd2_ZP-2.tifint_lp.tif	0.00186324915955609	int	DupA	saponin_DupA	0.00275372453899139	1.0187077892759	0.026740281710367	0.352159661798064	0
MET066	saponin	124	1	112	0.443320370046422	QUA	20240925_MET066_QUAIL005.nd2_ZP-3.tifint_lp.tif	0.0025956118323004	int	DupA	saponin_DupA	0.152611844828778	1.52496515096873	0.608776274085977	0.352159661798064	1
MET066	saponin	125	1	68	0.125642786268145	QUA	20240925_MET066_QUAIL005.nd2_ZP-4.tifint_lp.tif	0.00189896403375342	int	DupA	saponin_DupA	-0.00348676802708772	0.972997908603358	-0.0394913908581665	0.352159661798064	0
MET066	saponin	127	1	73	0.298985280096531	QUA	20240925_MET066_QUAIL006.nd2_ZP-1.tifint_lp.tif	0.00298987577358882	int	DupA	saponin_DupA	0.0807243486245473	1.36985248839602	0.454020545946753	0.352159661798064	1
MET066	saponin	128	1	63	0.251529721543193	QUA	20240925_MET066_QUAIL006.nd2_ZP-10.tifint_lp.tif	0.0023692516362141	int	DupA	saponin_DupA	0.102266868461705	1.68514614554415	0.752873715625979	0.352159661798064	1
MET066	saponin	128	2	189	0.618768601445481	QUA	20240925_MET066_QUAIL006.nd2_ZP-10.tifint_lp.tif	0.0023692516362141	int	DupA	saponin_DupA	0.170980042201017	1.38183209166733	0.466582322502036	0.352159661798064	1
MET066	saponin	130	1	151	0.42020294489339	QUA	20240925_MET066_QUAIL006.nd2_ZP-3.tifint_lp.tif	0.00235391036995023	int	DupA	saponin_DupA	0.0647624790309055	1.18220344966564	0.241478335486794	0.352159661798064	0
MET066	saponin	133	1	96	0.390432599931955	QUA	20240925_MET066_QUAIL006.nd2_ZP-6.tifint_lp.tif	0.00228993839687771	int	DupA	saponin_DupA	0.170598513831695	1.77603303863392	0.828658419655341	0.352159661798064	1
MET066	saponin	133	2	46	0.146257724845782	QUA	20240925_MET066_QUAIL006.nd2_ZP-6.tifint_lp.tif	0.00228993839687771	int	DupA	saponin_DupA	0.0409205585894071	1.38847217979847	0.473498270805387	0.352159661798064	1
MET066	saponin	135	1	102	0.225406271405518	QUA	20240925_MET066_QUAIL006.nd2_ZP-8.tifint_lp.tif	0.00229476211304304	int	DupA	saponin_DupA	-0.00865946412487198	0.963004135973812	-0.0543861006233072	0.352159661798064	0
MET066	saponin	135	2	44	0.130647745449096	QUA	20240925_MET066_QUAIL006.nd2_ZP-8.tifint_lp.tif	0.00229476211304304	int	DupA	saponin_DupA	0.0296782124752022	1.29393235366232	0.371762195702198	0.352159661798064	1
MET066	saponin	136	1	69	0.213168536080047	QUA	20240925_MET066_QUAIL006.nd2_ZP-9.tifint_lp.tif	0.00213983831884654	int	DupA	saponin_DupA	0.0655196920796361	1.4437535053065	0.529824449269593	0.352159661798064	1
MET066	saponin	136	2	73	0.294743272010237	QUA	20240925_MET066_QUAIL006.nd2_ZP-9.tifint_lp.tif	0.00213983831884654	int	DupA	saponin_DupA	0.138535074734439	1.88686174701732	0.915988718540072	0.352159661798064	1
MET066	saponin	138	1	131	0.416632337262854	QUA	20240925_MET066_QUAIL007.nd2_ZP-10.tifint_lp.tif	0.00228039691784631	int	DupA	saponin_DupA	0.117900341024988	1.39466927717749	0.479923051270601	0.352159661798064	1
MET066	saponin	138	2	29	0.10133516532369	QUA	20240925_MET066_QUAIL007.nd2_ZP-10.tifint_lp.tif	0.00228039691784631	int	DupA	saponin_DupA	0.0352036547061467	1.53232799882252	0.615725142971723	0.352159661798064	1
MET066	saponin	138	3	47	0.114503700518981	QUA	20240925_MET066_QUAIL007.nd2_ZP-10.tifint_lp.tif	0.00228039691784631	int	DupA	saponin_DupA	0.00732504538020429	1.06834425539973	0.0953766053869645	0.352159661798064	0
MET066	saponin	139	1	71	0.218905928079039	QUA	20240925_MET066_QUAIL007.nd2_ZP-11.tifint_lp.tif	0.00200266106270858	int	DupA	saponin_DupA	0.0767169926267296	1.53954263306557	0.622501819094749	0.352159661798064	1
MET066	saponin	158	1	76	0.190737773664296	QUA	20240925_MET066_QUAIL009.nd2_ZP-3.tifint_lp.tif	0.00210381904466252	int	DupA	saponin_DupA	0.0308475262699438	1.19292937982554	0.254508639520052	0.352159661798064	0
MET066	saponin	156	1	110	0.275455863215029	QUA	20240925_MET066_QUAIL009.nd2_ZP-1.tifint_lp.tif	0.00178800171773595	int	DupA	saponin_DupA	0.0787756742640751	1.40052673675089	0.485969525440073	0.352159661798064	1
MET066	saponin	156	2	77	0.287586789578199	QUA	20240925_MET066_QUAIL009.nd2_ZP-1.tifint_lp.tif	0.00178800171773595	int	DupA	saponin_DupA	0.149910657312531	2.08886453189471	1.06271893304603	0.352159661798064	1
MET066	saponin	157	1	242	0.609933623345569	QUA	20240925_MET066_QUAIL009.nd2_ZP-2.tifint_lp.tif	0.00195255496762939	int	DupA	saponin_DupA	0.137415321179256	1.2908148119327	0.368282037771126	0.352159661798064	1
MET066	saponin	157	2	42	0.106294346507639	QUA	20240925_MET066_QUAIL009.nd2_ZP-2.tifint_lp.tif	0.00195255496762939	int	DupA	saponin_DupA	0.0242870378672042	1.29615699222239	0.374240469907457	0.352159661798064	1
MET066	SDS	174	2	69	0.125429159961641	DUC	20240926_MET066_DUCK_001.nd2_ZP-11.tifint_lp.tif	0.00164723633702415	int	EGFP	SDS_EGFP	0.0117698527069744	1.10355379591223	0.142156959661993	0.334088008060913	0
MET066	SDS	172	1	88	0.495155268814415	DUC	20240926_MET066_DUCK_001.nd2_ZP-1.tifint_lp.tif	0.00241125382731073	int	EGFP	SDS_EGFP	0.28296493201107	2.33354297030651	1.22252203360903	0.334088008060913	1
MET066	SDS	173	1	78	0.397268641041592	DUC	20240926_MET066_DUCK_001.nd2_ZP-10.tifint_lp.tif	0.00167445258720941	int	EGFP	SDS_EGFP	0.266661339239258	3.04170314798198	1.60487936153324	0.334088008060913	1
MET066	SDS	174	1	147	0.25230792700313	DUC	20240926_MET066_DUCK_001.nd2_ZP-11.tifint_lp.tif	0.00164723633702415	int	EGFP	SDS_EGFP	0.01016418546058	1.0419758338408	0.0593218181132262	0.334088008060913	0
MET066	SDS	243	1	129	0.426520181819797	DUC	20240926_MET066_DUCK_009.nd2_ZP-2.tifint_lp.tif	0.00250965399503139	int	EGFP	SDS_EGFP	0.102774816460747	1.31745571507029	0.397754467955647	0.334088008060913	1
MET066	SDS	243	2	79	0.25551232160069	DUC	20240926_MET066_DUCK_009.nd2_ZP-2.tifint_lp.tif	0.00250965399503139	int	EGFP	SDS_EGFP	0.0572496559932108	1.28875661394845	0.365979831578756	0.334088008060913	1
MET066	SDS	244	1	240	0.888731222366914	DUC	20240926_MET066_DUCK_009.nd2_ZP-3.tifint_lp.tif	0.00179987496229513	int	EGFP	SDS_EGFP	0.456761231416082	2.05739111740305	1.04081608141762	0.334088008060913	1
MET066	SDS	245	1	91	0.215518425218761	DUC	20240926_MET066_DUCK_009.nd2_ZP-4.tifint_lp.tif	0.00179372266385553	int	EGFP	SDS_EGFP	0.0522896628079079	1.32034588779331	0.40091591839896	0.334088008060913	1
MET066	SDS	245	2	62	0.856214240193367	DUC	20240926_MET066_DUCK_009.nd2_ZP-4.tifint_lp.tif	0.00179372266385553	int	EGFP	SDS_EGFP	0.745003435034324	7.69902024330183	2.944674863981	0.334088008060913	1
MET066	SDS	246	1	115	0.304325934033841	DUC	20240926_MET066_DUCK_009.nd2_ZP-5.tifint_lp.tif	0.00176814533889869	int	EGFP	SDS_EGFP	0.100989220060492	1.49666003786079	0.581746554468062	0.334088008060913	1
MET066	SDS	246	2	54	0.13785000378266	DUC	20240926_MET066_DUCK_009.nd2_ZP-5.tifint_lp.tif	0.00176814533889869	int	EGFP	SDS_EGFP	0.0423701554821307	1.44376018852447	0.52983112757241	0.334088008060913	1
MET066	SDS	248	1	135	0.355611507315189	DUC	20240926_MET066_DUCK_010.nd2_ZP-10.tifint_lp.tif	0.00170176533974364	int	EGFP	SDS_EGFP	0.125873186449797	1.54789808672603	0.630310487880862	0.334088008060913	1
MET066	SDS	248	2	264	0.441489280434325	DUC	20240926_MET066_DUCK_010.nd2_ZP-10.tifint_lp.tif	0.00170176533974364	int	EGFP	SDS_EGFP	-0.0077767692579962	0.982690058010567	-0.0251916348625971	0.334088008060913	0
MET066	SDS	248	3	108	0.413351650815457	DUC	20240926_MET066_DUCK_010.nd2_ZP-10.tifint_lp.tif	0.00170176533974364	int	EGFP	SDS_EGFP	0.229560994123144	2.24903516998394	1.1693062218826	0.334088008060913	1
MET066	SDS	249	1	56	0.295262080617249	DUC	20240926_MET066_DUCK_010.nd2_ZP-11.tifint_lp.tif	0.00334122473910703	int	EGFP	SDS_EGFP	0.108153495227255	1.57802529478714	0.658120331062071	0.334088008060913	1
MET066	SDS	249	2	96	0.383245600154623	DUC	20240926_MET066_DUCK_010.nd2_ZP-11.tifint_lp.tif	0.00334122473910703	int	EGFP	SDS_EGFP	0.062488025200348	1.19481387215643	0.256785892991593	0.334088008060913	0
MET066	SDS	250	1	68	0.438025484560058	DUC	20240926_MET066_DUCK_010.nd2_ZP-12.tifint_lp.tif	0.00175925324027808	int	EGFP	SDS_EGFP	0.318396264221148	3.66152586566336	1.87244498732799	0.334088008060913	1
MET066	SDS	252	1	69	0.120103761320934	DUC	20240926_MET066_DUCK_010.nd2_ZP-3.tifint_lp.tif	0.00174991591427503	int	EGFP	SDS_EGFP	-0.000640436764043351	0.994695921011523	-0.00767253435292933	0.334088008060913	0
MET066	SDS	254	1	56	0.585198757238686	DUC	20240926_MET066_DUCK_010.nd2_ZP-5.tifint_lp.tif	0.00203193998064905	int	EGFP	SDS_EGFP	0.471410118322339	5.14285751909646	2.36257018492888	0.334088008060913	1
MET066	SDS	254	2	102	1.03601130703464	DUC	20240926_MET066_DUCK_010.nd2_ZP-5.tifint_lp.tif	0.00203193998064905	int	EGFP	SDS_EGFP	0.828753429008438	4.99865827490359	2.32154090290595	0.334088008060913	1
MET066	SDS	255	1	39	0.0938735026866198	DUC	20240926_MET066_DUCK_010.nd2_ZP-6.tifint_lp.tif	0.00172235946388599	int	EGFP	SDS_EGFP	0.026701483595066	1.39750902170549	0.482857596505148	0.334088008060913	1
MET066	SDS	255	2	33	0.0562600137200207	DUC	20240926_MET066_DUCK_010.nd2_ZP-6.tifint_lp.tif	0.00172235946388599	int	EGFP	SDS_EGFP	-0.000577848588217134	0.989833386324714	-0.0147423908590652	0.334088008060913	0
MET066	SDS	255	3	48	0.0803082322236151	DUC	20240926_MET066_DUCK_010.nd2_ZP-6.tifint_lp.tif	0.00172235946388599	int	EGFP	SDS_EGFP	-0.00236502204291264	0.971393142027676	-0.0418727938228122	0.334088008060913	0
MET066	SDS	255	4	197	1.05801481753588	DUC	20240926_MET066_DUCK_010.nd2_ZP-6.tifint_lp.tif	0.00172235946388599	int	EGFP	SDS_EGFP	0.718710003150337	3.11818392395015	1.64070602692761	0.334088008060913	1
MET066	SDS	255	5	41	0.0702525367960334	DUC	20240926_MET066_DUCK_010.nd2_ZP-6.tifint_lp.tif	0.00172235946388599	int	EGFP	SDS_EGFP	-0.000364201223292351	0.994842565183448	-0.00745985908028386	0.334088008060913	0
MET066	SDS	255	6	54	0.425635163206607	DUC	20240926_MET066_DUCK_010.nd2_ZP-6.tifint_lp.tif	0.00172235946388599	int	EGFP	SDS_EGFP	0.332627752156763	4.5763575010007	2.19419975857932	0.334088008060913	1
MET066	SDS	256	1	72	0.591088737826794	DUC	20240926_MET066_DUCK_010.nd2_ZP-7.tifint_lp.tif	0.00167105482320083	int	EGFP	SDS_EGFP	0.470772790556334	4.91280458855615	2.29654685567193	0.334088008060913	1
MET066	SDS	257	1	64	0.417486844584346	DUC	20240926_MET066_DUCK_010.nd2_ZP-8.tifint_lp.tif	0.00173254585743348	int	EGFP	SDS_EGFP	0.306603909708603	3.76511358625373	1.91269338889537	0.334088008060913	1
MET066	SDS	258	1	206	0.462012666277587	DUC	20240926_MET066_DUCK_010.nd2_ZP-9.tifint_lp.tif	0.00174617252703662	int	EGFP	SDS_EGFP	0.102301125708044	1.28439767472032	0.361091958316701	0.334088008060913	1
MET066	SDS	175	1	41	0.176516368752345	DUC	20240926_MET066_DUCK_001.nd2_ZP-12.tifint_lp.tif	0.00165906530843556	int	EGFP	SDS_EGFP	0.108494691106488	2.59500169447958	1.3757354806319	0.334088008060913	1
MET066	SDS	175	2	76	0.126527809537947	DUC	20240926_MET066_DUCK_001.nd2_ZP-12.tifint_lp.tif	0.00165906530843556	int	EGFP	SDS_EGFP	0.00043884609684483	1.00348044812859	0.0050125074202924	0.334088008060913	0
MET066	SDS	176	1	67	0.45281147910282	DUC	20240926_MET066_DUCK_001.nd2_ZP-13.tifint_lp.tif	0.00174528148182002	int	EGFP	SDS_EGFP	0.335877619820879	3.87237265479315	1.95321779593692	0.334088008060913	1
MET066	SDS	177	1	95	0.625101101584733	DUC	20240926_MET066_DUCK_001.nd2_ZP-14.tifint_lp.tif	0.00277177093151172	int	EGFP	SDS_EGFP	0.361782863091119	2.37393773086437	1.24728209313005	0.334088008060913	1
MET066	SDS	178	1	68	0.17134355683811	DUC	20240926_MET066_DUCK_001.nd2_ZP-15.tifint_lp.tif	0.00196100008036781	int	EGFP	SDS_EGFP	0.0379955513730988	1.28493528073855	0.361695695988085	0.334088008060913	1
MET066	SDS	178	2	165	1.24632640602067	DUC	20240926_MET066_DUCK_001.nd2_ZP-15.tifint_lp.tif	0.00196100008036781	int	EGFP	SDS_EGFP	0.922761392759982	3.8518577563778	1.94555442749149	0.334088008060913	1
MET066	SDS	178	3	115	0.791607545688748	DUC	20240926_MET066_DUCK_001.nd2_ZP-15.tifint_lp.tif	0.00196100008036781	int	EGFP	SDS_EGFP	0.56609253644645	3.51022110833531	1.81156190855035	0.334088008060913	1
MET066	SDS	179	1	50	0.105409323237836	DUC	20240926_MET066_DUCK_001.nd2_ZP-16.tifint_lp.tif	0.00173868411629344	int	EGFP	SDS_EGFP	0.0184751174231642	1.21251838962617	0.27800662805959	0.334088008060913	0
MET066	SDS	179	2	95	0.284107731189579	DUC	20240926_MET066_DUCK_001.nd2_ZP-16.tifint_lp.tif	0.00173868411629344	int	EGFP	SDS_EGFP	0.118932740141702	1.72004084508913	0.78244282440869	0.334088008060913	1
MET066	SDS	180	1	59	0.348226142581552	DUC	20240926_MET066_DUCK_001.nd2_ZP-17.tifint_lp.tif	0.00187723264177345	int	EGFP	SDS_EGFP	0.237469416716919	3.14406316964581	1.65263020411663	0.334088008060913	1
MET066	SDS	180	2	74	0.128740367712453	DUC	20240926_MET066_DUCK_001.nd2_ZP-17.tifint_lp.tif	0.00187723264177345	int	EGFP	SDS_EGFP	-0.0101748477787821	0.926754979698935	-0.109740132841143	0.334088008060913	0
MET066	SDS	181	1	129	0.54579995921813	DUC	20240926_MET066_DUCK_001.nd2_ZP-18.tifint_lp.tif	0.00191762541276219	int	EGFP	SDS_EGFP	0.298426280971807	2.20637847602625	1.14168028805153	0.334088008060913	1
MET066	SDS	181	2	80	0.157564660068601	DUC	20240926_MET066_DUCK_001.nd2_ZP-18.tifint_lp.tif	0.00191762541276219	int	EGFP	SDS_EGFP	0.0041546270476259	1.02708184703316	0.0385511530328152	0.334088008060913	0
MET066	SDS	181	3	44	0.329106588382274	DUC	20240926_MET066_DUCK_001.nd2_ZP-18.tifint_lp.tif	0.00191762541276219	int	EGFP	SDS_EGFP	0.244731070220737	3.90049857533558	1.96365854607514	0.334088008060913	1
MET066	SDS	182	1	101	0.333302818238735	DUC	20240926_MET066_DUCK_001.nd2_ZP-2.tifint_lp.tif	0.00173126880234563	int	EGFP	SDS_EGFP	0.158444669201827	1.9061325999075	0.930648483662801	0.334088008060913	1
MET066	SDS	183	1	123	1.27324332064018	DUC	20240926_MET066_DUCK_001.nd2_ZP-3.tifint_lp.tif	0.00212039398921243	int	EGFP	SDS_EGFP	1.01243485996705	4.88190957208223	2.28744557223566	0.334088008060913	1
MET066	SDS	183	2	50	0.121721217641607	DUC	20240926_MET066_DUCK_001.nd2_ZP-3.tifint_lp.tif	0.00212039398921243	int	EGFP	SDS_EGFP	0.0157015181809856	1.14810000651641	0.199248315028677	0.334088008060913	0
MET066	SDS	184	1	138	0.668345168465748	DUC	20240926_MET066_DUCK_001.nd2_ZP-4.tifint_lp.tif	0.00182649495381762	int	EGFP	SDS_EGFP	0.416288864838917	2.65157093414823	1.40684734360407	0.334088008060913	1
MET066	SDS	185	1	62	0.144914930919185	DUC	20240926_MET066_DUCK_001.nd2_ZP-5.tifint_lp.tif	0.00196472358525523	int	EGFP	SDS_EGFP	0.0231020686333611	1.18965212868206	0.250539770511852	0.334088008060913	0
MET066	SDS	186	1	234	0.48345159064047	DUC	20240926_MET066_DUCK_001.nd2_ZP-6.tifint_lp.tif	0.00191508438917158	int	EGFP	SDS_EGFP	0.0353218435743198	1.07882057329505	0.109454939392617	0.334088008060913	0
MET066	SDS	186	2	44	0.400381478946656	DUC	20240926_MET066_DUCK_001.nd2_ZP-6.tifint_lp.tif	0.00191508438917158	int	EGFP	SDS_EGFP	0.316117765823106	4.75152902839217	2.24839184327749	0.334088008060913	1
MET066	SDS	187	1	72	0.259327079169452	DUC	20240926_MET066_DUCK_001.nd2_ZP-7.tifint_lp.tif	0.00204196078828599	int	EGFP	SDS_EGFP	0.112305902412861	1.76387568709775	0.818748887467242	0.334088008060913	1
MET066	SDS	188	1	82	0.935576420044526	DUC	20240926_MET066_DUCK_001.nd2_ZP-8.tifint_lp.tif	0.00195455052711407	int	EGFP	SDS_EGFP	0.775303276821173	5.83738735778535	2.54532280586172	0.334088008060913	1
MET066	SDS	189	1	97	0.445883885025978	DUC	20240926_MET066_DUCK_001.nd2_ZP-9.tifint_lp.tif	0.00182533821647091	int	EGFP	SDS_EGFP	0.2688260780283	2.51829553628112	1.33244760144764	0.334088008060913	1
MET066	SDS	190	1	80	0.207751583075151	DUC	20240926_MET066_DUCK_002.nd2_ZP-1.tifint_lp.tif	0.00178063508555375	int	EGFP	SDS_EGFP	0.0653007762308505	1.45840931109801	0.54439567729059	0.334088008060913	1
MET066	SDS	191	1	75	0.266376748913899	DUC	20240926_MET066_DUCK_002.nd2_ZP-2.tifint_lp.tif	0.00195588199093323	int	EGFP	SDS_EGFP	0.119685599593907	1.81590198283077	0.860686332199137	0.334088008060913	1
MET066	SDS	191	2	54	0.512993065174669	DUC	20240926_MET066_DUCK_002.nd2_ZP-2.tifint_lp.tif	0.00195588199093323	int	EGFP	SDS_EGFP	0.407375437664274	4.85707809640188	2.28008868347629	0.334088008060913	1
MET066	SDS	191	3	203	0.448676281841472	DUC	20240926_MET066_DUCK_002.nd2_ZP-2.tifint_lp.tif	0.00195588199093323	int	EGFP	SDS_EGFP	0.0516322376820255	1.1300415871779	0.176375866898256	0.334088008060913	0
MET066	SDS	191	4	112	0.72915237210691	DUC	20240926_MET066_DUCK_002.nd2_ZP-2.tifint_lp.tif	0.00195588199093323	int	EGFP	SDS_EGFP	0.510093589122388	3.32856944685222	1.73490226877707	0.334088008060913	1
MET066	SDS	193	1	122	0.625436798436567	DUC	20240926_MET066_DUCK_002.nd2_ZP-4.tifint_lp.tif	0.00176888235242262	int	EGFP	SDS_EGFP	0.409633151441008	2.89817529566327	1.53514485870977	0.334088008060913	1
MET066	SDS	197	1	73	1.2987106256187	DUC	20240926_MET066_DUCK_003.nd2_ZP-1.tifint_lp.tif	0.0019112986988034	int	EGFP	SDS_EGFP	1.15918582060605	9.30809848113365	3.21848647476255	0.334088008060913	1
MET066	SDS	198	1	94	0.344182501081377	DUC	20240926_MET066_DUCK_003.nd2_ZP-2.tifint_lp.tif	0.00193950744255706	int	EGFP	SDS_EGFP	0.161868801481013	1.88785868443147	0.916750775875462	0.334088008060913	1
MET066	SDS	198	2	54	0.4134432063438	DUC	20240926_MET066_DUCK_003.nd2_ZP-2.tifint_lp.tif	0.00193950744255706	int	EGFP	SDS_EGFP	0.308709804445718	3.94757736167237	1.9809675392223	0.334088008060913	1
MET066	SDS	199	1	70	0.132524605141953	DUC	20240926_MET066_DUCK_003.nd2_ZP-3.tifint_lp.tif	0.00191090413223021	int	EGFP	SDS_EGFP	-0.00123868411416209	0.990739730451828	-0.0134219869237339	0.334088008060913	0
MET066	SDS	199	2	46	0.16269169235602	DUC	20240926_MET066_DUCK_003.nd2_ZP-3.tifint_lp.tif	0.00191090413223021	int	EGFP	SDS_EGFP	0.0747901022734305	1.8508390144383	0.888179415374947	0.334088008060913	1
MET066	SDS	199	3	117	0.212695506168529	DUC	20240926_MET066_DUCK_003.nd2_ZP-3.tifint_lp.tif	0.00191090413223021	int	EGFP	SDS_EGFP	-0.0108802773024052	0.95133517086022	-0.0719743793044321	0.334088008060913	0
MET066	SDS	199	4	55	0.465430688811466	DUC	20240926_MET066_DUCK_003.nd2_ZP-3.tifint_lp.tif	0.00191090413223021	int	EGFP	SDS_EGFP	0.360330961538805	4.42846714153685	2.14680741435785	0.334088008060913	1
MET066	SDS	199	5	119	1.2202945088502	DUC	20240926_MET066_DUCK_003.nd2_ZP-3.tifint_lp.tif	0.00191090413223021	int	EGFP	SDS_EGFP	0.992896917114807	5.36634754808733	2.42394049285134	0.334088008060913	1
MET066	SDS	201	1	62	0.125200274633244	DUC	20240926_MET066_DUCK_003.nd2_ZP-5.tifint_lp.tif	0.00179882440845558	int	EGFP	SDS_EGFP	0.0136731613089974	1.12259943704672	0.166843240940095	0.334088008060913	0
MET066	SDS	202	1	130	0.840939969522879	DUC	20240926_MET066_DUCK_003.nd2_ZP-6.tifint_lp.tif	0.0019128927586675	int	EGFP	SDS_EGFP	0.592263910896103	3.38166840091753	1.757735199131	0.334088008060913	1
MET066	SDS	202	2	72	0.1297474631574	DUC	20240926_MET066_DUCK_003.nd2_ZP-6.tifint_lp.tif	0.0019128927586675	int	EGFP	SDS_EGFP	-0.00798081546665985	0.942053908272213	-0.0861184756313761	0.334088008060913	0
MET066	SDS	207	1	126	0.227634088601917	DUC	20240926_MET066_DUCK_004.nd2_ZP-5.tifint_lp.tif	0.00170753524976155	int	EGFP	SDS_EGFP	0.0124846471319615	1.05802779243424	0.0813775248814538	0.334088008060913	0
MET066	SDS	207	2	69	0.238788436166942	DUC	20240926_MET066_DUCK_004.nd2_ZP-5.tifint_lp.tif	0.00170753524976155	int	EGFP	SDS_EGFP	0.120968503933395	2.02672359116288	1.01914934442883	0.334088008060913	1
MET066	SDS	207	3	51	0.387930119410157	DUC	20240926_MET066_DUCK_004.nd2_ZP-5.tifint_lp.tif	0.00170753524976155	int	EGFP	SDS_EGFP	0.300845821672318	4.45465060277563	2.15531227946646	0.334088008060913	1
MET066	SDS	208	1	79	0.158648050623015	DUC	20240926_MET066_DUCK_004.nd2_ZP-6.tifint_lp.tif	0.00171151268520539	int	EGFP	SDS_EGFP	0.0234385484917886	1.17334986167645	0.230633250747122	0.334088008060913	0
MET066	SDS	209	1	79	0.175402456661686	DUC	20240926_MET066_DUCK_004.nd2_ZP-7.tifint_lp.tif	0.00172299915087375	int	EGFP	SDS_EGFP	0.0392855237426601	1.28861599288334	0.365822405125983	0.334088008060913	1
MET066	SDS	209	2	71	0.209811552427709	DUC	20240926_MET066_DUCK_004.nd2_ZP-7.tifint_lp.tif	0.00172299915087375	int	EGFP	SDS_EGFP	0.0874786127156729	1.71508632851946	0.778281195985476	0.334088008060913	1
MET066	SDS	210	1	74	0.547020683297887	DUC	20240926_MET066_DUCK_004.nd2_ZP-8.tifint_lp.tif	0.00256029735911976	int	EGFP	SDS_EGFP	0.357558678723025	2.88723158252948	1.52968682962703	0.334088008060913	1
MET066	SDS	211	1	68	0.118211642606184	DUC	20240926_MET066_DUCK_005.nd2_ZP-1.tifint_lp.tif	0.00168247547507846	int	EGFP	SDS_EGFP	0.00380331030084878	1.03324329814282	0.0471800060860513	0.334088008060913	0
MET066	SDS	212	1	170	1.15355155547149	DUC	20240926_MET066_DUCK_005.nd2_ZP-10.tifint_lp.tif	0.00179083164082279	int	EGFP	SDS_EGFP	0.84911017653162	3.78907610880094	1.92184611865024	0.334088008060913	1
MET066	SDS	212	2	51	0.157320515718311	DUC	20240926_MET066_DUCK_005.nd2_ZP-10.tifint_lp.tif	0.00179083164082279	int	EGFP	SDS_EGFP	0.0659881020363486	1.72250474257838	0.784507955112381	0.334088008060913	1
MET066	SDS	212	3	65	0.108461127616465	DUC	20240926_MET066_DUCK_005.nd2_ZP-10.tifint_lp.tif	0.00179083164082279	int	EGFP	SDS_EGFP	-0.00794292903701645	0.93176415611819	-0.101963262171371	0.334088008060913	0
MET066	SDS	214	1	59	0.423117421334609	DUC	20240926_MET066_DUCK_005.nd2_ZP-12.tifint_lp.tif	0.0018510761072217	int	EGFP	SDS_EGFP	0.313903931008529	3.87422304764092	1.95390701549568	0.334088008060913	1
MET066	SDS	214	2	91	0.171755550429225	DUC	20240926_MET066_DUCK_005.nd2_ZP-12.tifint_lp.tif	0.0018510761072217	int	EGFP	SDS_EGFP	0.00330762467205026	1.01963588840398	0.0280540582994038	0.334088008060913	0
MET066	SDS	214	3	48	0.562447553500533	DUC	20240926_MET066_DUCK_005.nd2_ZP-12.tifint_lp.tif	0.0018510761072217	int	EGFP	SDS_EGFP	0.473595900353891	6.33018670538706	2.66224805178058	0.334088008060913	1
MET066	SDS	215	1	77	0.544991231523454	DUC	20240926_MET066_DUCK_005.nd2_ZP-2.tifint_lp.tif	0.001685586390835	int	EGFP	SDS_EGFP	0.415201079429159	4.19901835947852	2.07005209612023	0.334088008060913	1
MET066	SDS	216	1	95	0.493980324361473	DUC	20240926_MET066_DUCK_005.nd2_ZP-3.tifint_lp.tif	0.00359332043191661	int	EGFP	SDS_EGFP	0.152614883329395	1.44707186195528	0.533136568249874	0.334088008060913	1
MET066	SDS	217	1	49	0.156801710370928	DUC	20240926_MET066_DUCK_005.nd2_ZP-4.tifint_lp.tif	0.00194766684962612	int	EGFP	SDS_EGFP	0.0613660347392482	1.64300938127249	0.716340717827033	0.334088008060913	1
MET066	SDS	217	2	71	0.192263676319271	DUC	20240926_MET066_DUCK_005.nd2_ZP-4.tifint_lp.tif	0.00194766684962612	int	EGFP	SDS_EGFP	0.0539793299958169	1.39035025605542	0.475448371452265	0.334088008060913	1
MET066	SDS	218	1	75	0.81506066233851	DUC	20240926_MET066_DUCK_005.nd2_ZP-5.tifint_lp.tif	0.00194910830921597	int	EGFP	SDS_EGFP	0.668877539147313	5.57561395970768	2.47913067639728	0.334088008060913	1
MET066	SDS	218	2	83	0.277637906838208	DUC	20240926_MET066_DUCK_005.nd2_ZP-5.tifint_lp.tif	0.00194910830921597	int	EGFP	SDS_EGFP	0.115861917173283	1.71618734902045	0.779207054439498	0.334088008060913	1
MET066	SDS	219	1	98	0.567635626066476	DUC	20240926_MET066_DUCK_005.nd2_ZP-6.tifint_lp.tif	0.00349584998997972	int	EGFP	SDS_EGFP	0.225042327048464	1.65687895149587	0.72846820578462	0.334088008060913	1
MET066	SDS	220	1	79	0.140398260438815	DUC	20240926_MET066_DUCK_005.nd2_ZP-7.tifint_lp.tif	0.00175997064732623	int	EGFP	SDS_EGFP	0.00136057930004285	1.00978568751219	0.0140491341935485	0.334088008060913	0
MET066	SDS	221	1	93	0.197375448187813	DUC	20240926_MET066_DUCK_005.nd2_ZP-8.tifint_lp.tif	0.00221929579379913	int	EGFP	SDS_EGFP	-0.00901906063550567	0.956301838227553	-0.064462045944461	0.334088008060913	0
MET066	SDS	222	1	114	0.231952391797677	DUC	20240926_MET066_DUCK_005.nd2_ZP-9.tifint_lp.tif	0.0017839302146917	int	EGFP	SDS_EGFP	0.0285843473228225	1.14055476314696	0.189735718569192	0.334088008060913	0
MET066	SDS	224	1	80	0.848645766964182	DUC	20240926_MET066_DUCK_006.nd2_ZP-10.tifint_lp.tif	0.00180736797611888	int	EGFP	SDS_EGFP	0.704056328874672	5.86934826068564	2.55320031367967	0.334088008060913	1
MET066	SDS	224	2	68	0.715709165204316	DUC	20240926_MET066_DUCK_006.nd2_ZP-10.tifint_lp.tif	0.00180736797611888	int	EGFP	SDS_EGFP	0.592808142828233	5.82345981642209	2.54187653748841	0.334088008060913	1
MET066	SDS	225	1	62	0.33781949384138	DUC	20240926_MET066_DUCK_006.nd2_ZP-2.tifint_lp.tif	0.00417121662182754	int	EGFP	SDS_EGFP	0.0792040632880722	1.30626193927646	0.385444223533212	0.334088008060913	1
MET066	SDS	226	1	129	0.50698101031594	DUC	20240926_MET066_DUCK_006.nd2_ZP-3.tifint_lp.tif	0.00322705843149864	int	EGFP	SDS_EGFP	0.0906904726526156	1.21785379307843	0.284340943866836	0.334088008060913	0
MET066	SDS	226	2	50	0.143175402423367	DUC	20240926_MET066_DUCK_006.nd2_ZP-3.tifint_lp.tif	0.00322705843149864	int	EGFP	SDS_EGFP	-0.018177519151565	0.88734310495194	-0.172436042106871	0.334088008060913	0
MET066	SDS	227	1	131	0.673151761293411	DUC	20240926_MET066_DUCK_006.nd2_ZP-4.tifint_lp.tif	0.00174348113842652	int	EGFP	SDS_EGFP	0.444755732159537	2.94730063322968	1.55939422705451	0.334088008060913	1
MET066	SDS	228	1	47	0.659723816905171	DUC	20240926_MET066_DUCK_006.nd2_ZP-5.tifint_lp.tif	0.00193890389785714	int	EGFP	SDS_EGFP	0.568595333705885	7.239490812795	2.85588822939564	0.334088008060913	1
MET066	SDS	228	2	199	1.23024339834228	DUC	20240926_MET066_DUCK_006.nd2_ZP-5.tifint_lp.tif	0.00193890389785714	int	EGFP	SDS_EGFP	0.84440152266871	3.1884652130996	1.67286214114347	0.334088008060913	1
MET066	SDS	230	1	87	1.17151141306385	DUC	20240926_MET066_DUCK_006.nd2_ZP-7.tifint_lp.tif	0.00211009677829483	int	EGFP	SDS_EGFP	0.987932993352204	6.38153120014849	2.67390262929056	0.334088008060913	1
MET066	SDS	231	1	96	0.296513315523043	DUC	20240926_MET066_DUCK_006.nd2_ZP-8.tifint_lp.tif	0.00183684867003868	int	EGFP	SDS_EGFP	0.12017584319933	1.68151052419939	0.749757808399292	0.334088008060913	1
MET066	SDS	232	1	47	0.144029907649383	DUC	20240926_MET066_DUCK_006.nd2_ZP-9.tifint_lp.tif	0.00253029660411482	int	EGFP	SDS_EGFP	0.0251059672559862	1.21110944670128	0.276329245774125	0.334088008060913	0
MET066	SDS	232	2	181	1.5072251658421	DUC	20240926_MET066_DUCK_006.nd2_ZP-9.tifint_lp.tif	0.00253029660411482	int	EGFP	SDS_EGFP	1.04924148049732	3.29100187205887	1.7185268471275	0.334088008060913	1
MET066	SDS	232	3	78	0.361745634814724	DUC	20240926_MET066_DUCK_006.nd2_ZP-9.tifint_lp.tif	0.00253029660411482	int	EGFP	SDS_EGFP	0.164382499693768	1.83289363838401	0.87412306965954	0.334088008060913	1
MET066	SDS	233	1	101	0.30380712938495	DUC	20240926_MET066_DUCK_007.nd2_ZP-1.tifint_lp.tif	0.00333721016586518	int	EGFP	SDS_EGFP	-0.0332510973674332	0.901349100160487	-0.149842112572513	0.334088008060913	0
MET066	SDS	233	2	39	0.301319909282029	DUC	20240926_MET066_DUCK_007.nd2_ZP-1.tifint_lp.tif	0.00333721016586518	int	EGFP	SDS_EGFP	0.171168712813287	2.3151528180872	1.21110742571879	0.334088008060913	1
MET066	SDS	234	1	73	0.981933323200792	DUC	20240926_MET066_DUCK_007.nd2_ZP-2.tifint_lp.tif	0.00184399115316796	int	EGFP	SDS_EGFP	0.847321969019531	7.2945802319065	2.86682496035412	0.334088008060913	1
MET066	SDS	235	1	197	0.963317323243245	DUC	20240926_MET066_DUCK_007.nd2_ZP-3.tifint_lp.tif	0.00219506460384731	int	EGFP	SDS_EGFP	0.530889596285326	2.22769555046822	1.15555207924795	0.334088008060913	1
MET066	SDS	236	1	97	0.304127566283569	DUC	20240926_MET066_DUCK_007.nd2_ZP-4.tifint_lp.tif	0.00288811318365651	int	EGFP	SDS_EGFP	0.0239805874688872	1.08560002171128	0.118492654722355	0.334088008060913	0
MET066	SDS	237	1	65	0.605127038899809	DUC	20240926_MET066_DUCK_008.nd2_ZP-1.tifint_lp.tif	0.00172366737323219	int	EGFP	SDS_EGFP	0.493088659639717	5.40106919518206	2.43324503133129	0.334088008060913	1
MET066	SDS	238	1	67	0.150087739340961	DUC	20240926_MET066_DUCK_008.nd2_ZP-2.tifint_lp.tif	0.00203661058379197	int	EGFP	SDS_EGFP	0.0136348302268992	1.09992333850135	0.137402975551703	0.334088008060913	0
MET066	SDS	239	1	109	0.826932183466852	DUC	20240926_MET066_DUCK_008.nd2_ZP-3.tifint_lp.tif	0.001943223714759	int	EGFP	SDS_EGFP	0.615120798558121	3.90409695788154	1.96498888254165	0.334088008060913	1
MET066	SDS	239	2	58	0.411367977503687	DUC	20240926_MET066_DUCK_008.nd2_ZP-3.tifint_lp.tif	0.001943223714759	int	EGFP	SDS_EGFP	0.298661002047665	3.6498892445588	1.8678526862529	0.334088008060913	1
MET066	SDS	239	3	65	0.164843213511631	DUC	20240926_MET066_DUCK_008.nd2_ZP-3.tifint_lp.tif	0.001943223714759	int	EGFP	SDS_EGFP	0.0385336720522958	1.305073327059	0.384130868567113	0.334088008060913	1
MET066	SDS	239	4	69	0.197192340623587	DUC	20240926_MET066_DUCK_008.nd2_ZP-3.tifint_lp.tif	0.001943223714759	int	EGFP	SDS_EGFP	0.0631099043052162	1.47067987454647	0.556483246819968	0.334088008060913	1
MET066	SDS	240	1	182	0.488914321642369	DUC	20240926_MET066_DUCK_008.nd2_ZP-4.tifint_lp.tif	0.00200039607156275	int	EGFP	SDS_EGFP	0.124842236617949	1.34290527000875	0.42535753908495	0.334088008060913	1
MET066	SDS	240	2	51	0.104905775515363	DUC	20240926_MET066_DUCK_008.nd2_ZP-4.tifint_lp.tif	0.00200039607156275	int	EGFP	SDS_EGFP	0.00288557586566246	1.02828435815231	0.0402392775351911	0.334088008060913	0
MET066	SDS	241	1	85	0.319752807030454	DUC	20240926_MET066_DUCK_008.nd2_ZP-5.tifint_lp.tif	0.00315978872393486	int	EGFP	SDS_EGFP	0.0511707654959908	1.19052191726462	0.251594180572894	0.334088008060913	0
MET066	SDS	242	1	51	0.152361334534362	DUC	20240926_MET066_DUCK_009.nd2_ZP-1.tifint_lp.tif	0.00172922591781516	int	EGFP	SDS_EGFP	0.0641708127257889	1.72763842882207	0.78880131268236	0.334088008060913	1
MET066	SDS	242	2	66	0.13785000378266	DUC	20240926_MET066_DUCK_009.nd2_ZP-1.tifint_lp.tif	0.00172922591781516	int	EGFP	SDS_EGFP	0.0237210932068593	1.20784473528383	0.27243501258298	0.334088008060913	0
MET066	SDS	242	3	75	0.188555733533576	DUC	20240926_MET066_DUCK_009.nd2_ZP-1.tifint_lp.tif	0.00172922591781516	int	EGFP	SDS_EGFP	0.0588637896974393	1.4538739104089	0.539902154597446	0.334088008060913	1
MET066	SDS	242	4	94	0.185748073505238	DUC	20240926_MET066_DUCK_009.nd2_ZP-1.tifint_lp.tif	0.00172922591781516	int	EGFP	SDS_EGFP	0.0232008372306129	1.14273289267998	0.192488221190471	0.334088008060913	0
MET066	SDS	1	1	69	0.215640499722213	FOX	20240925_MET066_FOX003.nd2_ZP-1.tifint_lp.tif	0.00165927474349552	int	DupA	SDS_DupA	0.101150542421022	1.88348834085878	0.91340710276379	0.334088008060913	1
MET066	SDS	1	2	93	0.158297093119472	FOX	20240925_MET066_FOX003.nd2_ZP-1.tifint_lp.tif	0.00165927474349552	int	DupA	SDS_DupA	0.00398454197438899	1.02582124360476	0.0367793533296885	0.334088008060913	0
MET066	SDS	2	1	65	0.181734950747341	FOX	20240925_MET066_FOX003.nd2_ZP-10.tifint_lp.tif	0.00280543651370054	int	DupA	SDS_DupA	-0.000618422643194061	0.996608658059373	-0.00490098736695718	0.334088008060913	0
MET066	SDS	3	1	59	0.103273060172796	FOX	20240925_MET066_FOX003.nd2_ZP-11.tifint_lp.tif	0.00168980476551486	int	DupA	SDS_DupA	0.00357457900741942	1.03585389632456	0.0508205301360165	0.334088008060913	0
MET066	SDS	4	1	67	0.154482337646186	FOX	20240925_MET066_FOX003.nd2_ZP-12.tifint_lp.tif	0.00168014872724143	int	DupA	SDS_DupA	0.0419123729210107	1.3723228751411	0.456619953495794	0.334088008060913	1
MET066	SDS	5	1	66	0.327992680016905	FOX	20240925_MET066_FOX003.nd2_ZP-13.tifint_lp.tif	0.00166311651896062	int	DupA	SDS_DupA	0.218226989765504	2.98811658967105	1.57923643998081	0.334088008060913	1
MET066	SDS	6	1	34	0.0665445944759995	FOX	20240925_MET066_FOX003.nd2_ZP-14.tifint_lp.tif	0.00169742694736397	int	DupA	SDS_DupA	0.00883207826562444	1.15303575109132	0.205437245966725	0.334088008060913	0
MET066	SDS	6	2	119	0.210605020169169	FOX	20240925_MET066_FOX003.nd2_ZP-14.tifint_lp.tif	0.00169742694736397	int	DupA	SDS_DupA	0.00861121343285609	1.04263107652651	0.0602287664685064	0.334088008060913	0
MET066	SDS	7	1	78	0.140627145767212	FOX	20240925_MET066_FOX003.nd2_ZP-15.tifint_lp.tif	0.0017881164773863	int	DupA	SDS_DupA	0.00115406053108083	1.0082744317954	0.0118883645367616	0.334088008060913	0
MET066	SDS	7	2	52	0.120149538386613	FOX	20240925_MET066_FOX003.nd2_ZP-15.tifint_lp.tif	0.0017881164773863	int	DupA	SDS_DupA	0.0271674815625257	1.29217983007112	0.369806860974644	0.334088008060913	1
MET066	SDS	8	1	67	0.121599145466462	FOX	20240925_MET066_FOX003.nd2_ZP-16.tifint_lp.tif	0.00183008453386152	int	DupA	SDS_DupA	-0.00101651830225975	0.991709719043913	-0.0120102002640049	0.334088008060913	0
MET066	SDS	8	2	72	0.124849317129701	FOX	20240925_MET066_FOX003.nd2_ZP-16.tifint_lp.tif	0.00183008453386152	int	DupA	SDS_DupA	-0.00691676930832774	0.947507211488888	-0.0777911711923791	0.334088008060913	0
MET066	SDS	9	1	55	0.0956130311824381	FOX	20240925_MET066_FOX003.nd2_ZP-2.tifint_lp.tif	0.00166406406793481	int	DupA	SDS_DupA	0.00408950744602363	1.04468258300239	0.0630646595395858	0.334088008060913	0
MET066	SDS	9	2	132	0.625726718222722	FOX	20240925_MET066_FOX003.nd2_ZP-2.tifint_lp.tif	0.00166406406793481	int	DupA	SDS_DupA	0.406070261255328	2.84866070800551	1.51028379855627	0.334088008060913	1
MET066	SDS	10	1	70	0.178927290719002	FOX	20240925_MET066_FOX003.nd2_ZP-3.tifint_lp.tif	0.001728453546	int	DupA	SDS_DupA	0.0579355424990022	1.47883879149888	0.56446479254438	0.334088008060913	1
MET066	SDS	11	1	58	0.132555123185739	FOX	20240925_MET066_FOX003.nd2_ZP-4.tifint_lp.tif	0.00170951242543789	int	DupA	SDS_DupA	0.0334034025103411	1.33689180866258	0.418882716424783	0.334088008060913	1
MET066	SDS	12	1	71	0.282902269624174	FOX	20240925_MET066_FOX003.nd2_ZP-5.tifint_lp.tif	0.00168491616661166	int	DupA	SDS_DupA	0.163273221794746	2.36482923468176	1.24173600970737	0.334088008060913	1
MET066	SDS	13	1	75	0.585503935348243	FOX	20240925_MET066_FOX003.nd2_ZP-6.tifint_lp.tif	0.00176269184545456	int	DupA	SDS_DupA	0.453302046939151	4.4288621168287	2.14693608269084	0.334088008060913	1
MET066	SDS	13	2	62	0.196978715714067	FOX	20240925_MET066_FOX003.nd2_ZP-6.tifint_lp.tif	0.00176269184545456	int	DupA	SDS_DupA	0.0876918212958846	1.80240015751875	0.849919344768703	0.334088008060913	1
MET066	SDS	14	1	80	0.145983062451705	FOX	20240925_MET066_FOX003.nd2_ZP-7.tifint_lp.tif	0.00198490943558004	int	DupA	SDS_DupA	-0.012809692394698	0.919330750278319	-0.121344097421723	0.334088008060913	0
MET066	SDS	14	2	66	0.112947280053049	FOX	20240925_MET066_FOX003.nd2_ZP-7.tifint_lp.tif	0.00198490943558004	int	DupA	SDS_DupA	-0.0180567426952334	0.862166502093385	-0.213961584566011	0.334088008060913	0
MET066	SDS	14	3	110	0.206149385776371	FOX	20240925_MET066_FOX003.nd2_ZP-7.tifint_lp.tif	0.00198490943558004	int	DupA	SDS_DupA	-0.0121906521374339	0.944166666572413	-0.0828865448193852	0.334088008060913	0
MET066	SDS	14	4	66	0.137300678994507	FOX	20240925_MET066_FOX003.nd2_ZP-7.tifint_lp.tif	0.00198490943558004	int	DupA	SDS_DupA	0.00629665624622383	1.04806460224754	0.0677276467128226	0.334088008060913	0
MET066	SDS	15	1	69	0.378271157620475	FOX	20240925_MET066_FOX003.nd2_ZP-8.tifint_lp.tif	0.00169506090790478	int	DupA	SDS_DupA	0.261311954975045	3.23421457281332	1.69341539707519	0.334088008060913	1
MET066	SDS	16	1	123	0.273212787695229	FOX	20240925_MET066_FOX003.nd2_ZP-9.tifint_lp.tif	0.00166928378585117	int	DupA	SDS_DupA	0.0678908820355348	1.33065581491368	0.412137454547658	0.334088008060913	1
MET066	SDS	259	1	192	1.53717862302437	DUC	20240926_MET066_DUCK_012.nd2_ZP-1.tifint_lp.tif	0.00188881178500235	int	EGFP	SDS_EGFP	1.17452676030392	4.23871702048667	2.08362765434586	0.334088008060913	1
MET066	SDS	260	1	111	1.01301595545374	DUC	20240926_MET066_DUCK_012.nd2_ZP-10.tifint_lp.tif	0.00216908623907609	int	EGFP	SDS_EGFP	0.772247382916293	4.2074260140251	2.07293790253857	0.334088008060913	1
MET066	SDS	260	2	63	0.314991993363947	DUC	20240926_MET066_DUCK_012.nd2_ZP-10.tifint_lp.tif	0.00216908623907609	int	EGFP	SDS_EGFP	0.178339560302153	2.30505953173559	1.20480401097159	0.334088008060913	1
MET066	SDS	261	1	96	0.206256198929623	DUC	20240926_MET066_DUCK_012.nd2_ZP-11.tifint_lp.tif	0.00179876782563114	int	EGFP	SDS_EGFP	0.0335744876690333	1.19442989893914	0.256322184543011	0.334088008060913	0
MET066	SDS	262	1	53	0.277241172967479	DUC	20240926_MET066_DUCK_012.nd2_ZP-12.tifint_lp.tif	0.00310846861828579	int	EGFP	SDS_EGFP	0.112492336198332	1.68281111056317	0.750873248475744	0.334088008060913	1
MET066	SDS	262	2	60	0.342595565831289	DUC	20240926_MET066_DUCK_012.nd2_ZP-12.tifint_lp.tif	0.00310846861828579	int	EGFP	SDS_EGFP	0.156087448734141	1.83689359564356	0.877268058956948	0.334088008060913	1
MET066	SDS	263	1	95	0.275394830154255	DUC	20240926_MET066_DUCK_012.nd2_ZP-2.tifint_lp.tif	0.00176254075926703	int	EGFP	SDS_EGFP	0.107953458023887	1.64472392127697	0.717845437558523	0.334088008060913	1
MET066	SDS	263	2	54	0.161532006459311	DUC	20240926_MET066_DUCK_012.nd2_ZP-2.tifint_lp.tif	0.00176254075926703	int	EGFP	SDS_EGFP	0.0663548054588908	1.69717122127387	0.763132120344232	0.334088008060913	1
MET066	SDS	264	1	69	0.304417490027845	DUC	20240926_MET066_DUCK_012.nd2_ZP-3.tifint_lp.tif	0.00282322129815413	int	EGFP	SDS_EGFP	0.10961522045521	1.56269991461438	0.644040764093838	0.334088008060913	1
MET066	SDS	265	1	112	0.193133440101519	DUC	20240926_MET066_DUCK_012.nd2_ZP-4.tifint_lp.tif	0.00167738420338579	int	EGFP	SDS_EGFP	0.00526640932231051	1.02803264255824	0.0398860743656597	0.334088008060913	0
MET066	SDS	266	1	112	0.362737470772117	DUC	20240926_MET066_DUCK_012.nd2_ZP-5.tifint_lp.tif	0.00322871516555642	int	EGFP	SDS_EGFP	0.00112137222979863	1.00310100195848	0.0044668778228472	0.334088008060913	0
MET066	SDS	266	2	111	0.306981002446264	DUC	20240926_MET066_DUCK_012.nd2_ZP-5.tifint_lp.tif	0.00322871516555642	int	EGFP	SDS_EGFP	-0.0514063809304983	0.856561968096805	-0.223370472825596	0.334088008060913	0
MET066	SDS	267	1	78	0.363744570640847	DUC	20240926_MET066_DUCK_012.nd2_ZP-6.tifint_lp.tif	0.00286450276848014	int	EGFP	SDS_EGFP	0.140313354699396	1.62799351517724	0.703094952896375	0.334088008060913	1
MET066	SDS	268	1	60	0.131593804806471	DUC	20240926_MET066_DUCK_012.nd2_ZP-7.tifint_lp.tif	0.00199481218063523	int	EGFP	SDS_EGFP	0.0119050739683568	1.09946695804185	0.13680424795327	0.334088008060913	0
MET066	SDS	268	2	111	0.835767158307135	DUC	20240926_MET066_DUCK_012.nd2_ZP-7.tifint_lp.tif	0.00199481218063523	int	EGFP	SDS_EGFP	0.614343006256624	3.77450766128025	1.91628847464909	0.334088008060913	1
MET066	SDS	269	1	103	0.765514622908086	DUC	20240926_MET066_DUCK_012.nd2_ZP-8.tifint_lp.tif	0.0017586761905301	int	EGFP	SDS_EGFP	0.584370975283485	4.22600865637049	2.07929572242903	0.334088008060913	1
MET066	SDS	269	2	41	0.282398723997176	DUC	20240926_MET066_DUCK_012.nd2_ZP-8.tifint_lp.tif	0.0017586761905301	int	EGFP	SDS_EGFP	0.210293000185442	3.91645363320269	1.96954787844225	0.334088008060913	1
MET066	SDS	270	1	114	0.908293286338449	DUC	20240926_MET066_DUCK_012.nd2_ZP-9.tifint_lp.tif	0.0019253995397491	int	EGFP	SDS_EGFP	0.688797738807051	4.13809435568858	2.04896654150822	0.334088008060913	1
MET066	SDS	270	2	51	0.238391702296212	DUC	20240926_MET066_DUCK_012.nd2_ZP-9.tifint_lp.tif	0.0019253995397491	int	EGFP	SDS_EGFP	0.140196325769008	2.42772837914795	1.2796070179787	0.334088008060913	1
MET066	SDS	30	3	55	0.103059433866292	FOX	20240925_MET066_FOX006.nd2_ZP-1.tifint_lp.tif	0.00191459434816901	int	DupA	SDS_DupA	-0.00224325528300304	0.978697075059279	-0.0310657069041089	0.334088008060913	0
MET066	SDS	32	1	85	0.147814145078883	FOX	20240925_MET066_FOX006.nd2_ZP-11.tifint_lp.tif	0.00174663314819336	int	DupA	SDS_DupA	-0.000649672517552963	0.995624034676795	-0.00632703703678525	0.334088008060913	0
MET066	SDS	33	1	86	0.152452887734398	FOX	20240925_MET066_FOX006.nd2_ZP-12.tifint_lp.tif	0.00174233911902073	int	DupA	SDS_DupA	0.00261172349861521	1.01742994665008	0.0249294636809094	0.334088008060913	0
MET066	SDS	34	1	70	0.132341496879235	FOX	20240925_MET066_FOX006.nd2_ZP-13.tifint_lp.tif	0.00193073287285228	int	DupA	SDS_DupA	-0.00280980422042434	0.979209935845511	-0.0303098980472376	0.334088008060913	0
MET066	SDS	35	1	77	0.252506296848878	FOX	20240925_MET066_FOX006.nd2_ZP-2.tifint_lp.tif	0.00179012825309215	int	DupA	SDS_DupA	0.114666421360783	1.83188134750372	0.873326061889244	0.334088008060913	1
MET066	SDS	35	2	74	0.135545891476795	FOX	20240925_MET066_FOX006.nd2_ZP-2.tifint_lp.tif	0.00179012825309215	int	DupA	SDS_DupA	0.00307640074797591	1.02322346625665	0.0331212559857097	0.334088008060913	0
MET066	SDS	36	1	135	0.71187915536575	FOX	20240925_MET066_FOX006.nd2_ZP-3.tifint_lp.tif	0.00184613372746034	int	DupA	SDS_DupA	0.462651102158605	2.85633638029533	1.51416589029388	0.334088008060913	1
MET066	SDS	37	1	264	0.810421918286011	FOX	20240925_MET066_FOX006.nd2_ZP-4.tifint_lp.tif	0.00187642859177704	int	DupA	SDS_DupA	0.315044770056871	1.63596952581096	0.710145874581082	0.334088008060913	1
MET066	SDS	38	1	65	0.109452964039519	FOX	20240925_MET066_FOX006.nd2_ZP-5.tifint_lp.tif	0.00170921196641471	int	DupA	SDS_DupA	-0.00164581377743687	0.985186031657803	-0.021531921984388	0.334088008060913	0
MET066	SDS	38	2	62	0.113572899950668	FOX	20240925_MET066_FOX006.nd2_ZP-5.tifint_lp.tif	0.00170921196641471	int	DupA	SDS_DupA	0.00760175803295605	1.07173422778495	0.0999471858379969	0.334088008060913	0
MET066	SDS	38	3	167	0.280918593052775	FOX	20240925_MET066_FOX006.nd2_ZP-5.tifint_lp.tif	0.00170921196641471	int	DupA	SDS_DupA	-0.00451980533848229	0.984165391328022	-0.0230273106254937	0.334088008060913	0
MET066	SDS	38	4	76	0.157488364959136	FOX	20240925_MET066_FOX006.nd2_ZP-5.tifint_lp.tif	0.00170921196641471	int	DupA	SDS_DupA	0.0275882555116175	1.21238054093222	0.27784260173679	0.334088008060913	0
MET066	SDS	39	1	53	0.232425424503163	FOX	20240925_MET066_FOX006.nd2_ZP-6.tifint_lp.tif	0.00175634676974917	int	DupA	SDS_DupA	0.139339045706456	2.49687900107022	1.3201259098582	0.334088008060913	1
MET066	SDS	39	2	99	0.35663386574015	FOX	20240925_MET066_FOX006.nd2_ZP-6.tifint_lp.tif	0.00175634676974917	int	DupA	SDS_DupA	0.182755535534982	2.05105412111641	1.03636556067983	0.334088008060913	1
MET066	SDS	40	1	64	0.105531395412982	FOX	20240925_MET066_FOX006.nd2_ZP-7.tifint_lp.tif	0.00169057214717001	int	DupA	SDS_DupA	-0.00266522200589915	0.975366863868024	-0.0359831343500717	0.334088008060913	0
MET066	SDS	42	1	66	0.119462882401422	FOX	20240925_MET066_FOX006.nd2_ZP-9.tifint_lp.tif	0.00175696153721172	int	DupA	SDS_DupA	0.00350342094544794	1.03021246305786	0.0429418983703229	0.334088008060913	0
MET066	SDS	43	1	92	0.179613946704194	FOX	20240925_MET066_FOX007.nd2_ZP-1.tifint_lp.tif	0.00179699722782544	int	DupA	SDS_DupA	0.0142902017442532	1.08643768472409	0.119605427609166	0.334088008060913	0
MET066	SDS	44	1	125	0.4145265922416	FOX	20240925_MET066_FOX007.nd2_ZP-2.tifint_lp.tif	0.00243774726409321	int	DupA	SDS_DupA	0.109808184229949	1.36035953635512	0.443987999097235	0.334088008060913	1
MET066	SDS	45	1	77	0.144975967006758	FOX	20240925_MET066_FOX007.nd2_ZP-3.tifint_lp.tif	0.00190350892113858	int	DupA	SDS_DupA	-0.00159421992091247	0.989123163759767	-0.0157779210391733	0.334088008060913	0
MET066	SDS	47	1	63	0.121583886444569	FOX	20240925_MET066_FOX007.nd2_ZP-5.tifint_lp.tif	0.00185078027556809	int	DupA	SDS_DupA	0.00498472908377892	1.04275098719929	0.0603946780644422	0.334088008060913	0
MET066	SDS	49	1	77	0.144975967006758	FOX	20240925_MET066_FOX007.nd2_ZP-7.tifint_lp.tif	0.00189543867709746	int	DupA	SDS_DupA	-0.000972811129746898	0.993334571606783	-0.00964837159427191	0.334088008060913	0
MET066	SDS	51	1	86	0.154070344055071	FOX	20240925_MET066_FOX008.nd2_ZP-1.tifint_lp.tif	0.0017847826275549	int	DupA	SDS_DupA	0.000579038085350481	1.00377244875005	0.0054322530857728	0.334088008060913	0
MET066	SDS	52	1	56	0.27368582226336	FOX	20240925_MET066_FOX008.nd2_ZP-2.tifint_lp.tif	0.0018509666079358	int	DupA	SDS_DupA	0.170031692218955	2.64037546932394	1.40074309974093	0.334088008060913	1
MET066	SDS	54	1	80	0.182528419885784	FOX	20240925_MET066_FOX008.nd2_ZP-4.tifint_lp.tif	0.00172742727760957	int	DupA	SDS_DupA	0.0443342376770191	1.32081117286142	0.401424229303528	0.334088008060913	1
MET066	SDS	54	2	79	0.189242389518768	FOX	20240925_MET066_FOX008.nd2_ZP-4.tifint_lp.tif	0.00172742727760957	int	DupA	SDS_DupA	0.0527756345876118	1.38672887484015	0.471685747893048	0.334088008060913	1
MET066	SDS	55	1	61	0.15828183433041	FOX	20240925_MET066_FOX008.nd2_ZP-5.tifint_lp.tif	0.00171192642402442	int	DupA	SDS_DupA	0.0538543224649203	1.51571009883189	0.599993843896795	0.334088008060913	1
MET066	SDS	56	1	74	0.149187457049266	FOX	20240925_MET066_FOX009.nd2_ZP-1.tifint_lp.tif	0.00175758442357039	int	DupA	SDS_DupA	0.0191262097050563	1.14705540732236	0.197935080925281	0.334088008060913	0
MET066	SDS	56	2	198	0.381124589825049	FOX	20240925_MET066_FOX009.nd2_ZP-1.tifint_lp.tif	0.00175758442357039	int	DupA	SDS_DupA	0.0331228739581109	1.09518020299295	0.13116827309082	0.334088008060913	0
MET066	SDS	56	3	93	0.220965896034613	FOX	20240925_MET066_FOX009.nd2_ZP-1.tifint_lp.tif	0.00175758442357039	int	DupA	SDS_DupA	0.0575105446425665	1.35184253163194	0.434927110152231	0.334088008060913	1
MET066	SDS	56	4	86	0.148180361604318	FOX	20240925_MET066_FOX009.nd2_ZP-1.tifint_lp.tif	0.00175758442357039	int	DupA	SDS_DupA	-0.00297189882273594	0.980338376585709	-0.0286482946772631	0.334088008060913	0
MET066	SDS	56	5	65	0.113572899950668	FOX	20240925_MET066_FOX009.nd2_ZP-1.tifint_lp.tif	0.00175758442357039	int	DupA	SDS_DupA	-0.00067008758140745	0.994134540807424	-0.00848698332036431	0.334088008060913	0
MET066	SDS	57	1	212	0.463431754149497	FOX	20240925_MET066_FOX009.nd2_ZP-2.tifint_lp.tif	0.00171648777028217	int	DupA	SDS_DupA	0.0995363468496775	1.27353009917948	0.348833057314358	0.334088008060913	1
MET066	SDS	57	2	66	0.111467154929414	FOX	20240925_MET066_FOX009.nd2_ZP-2.tifint_lp.tif	0.00171648777028217	int	DupA	SDS_DupA	-0.00182103790920851	0.983925616045414	-0.0233788417402261	0.334088008060913	0
MET066	SDS	57	3	52	0.0899824521038681	FOX	20240925_MET066_FOX009.nd2_ZP-2.tifint_lp.tif	0.00171648777028217	int	DupA	SDS_DupA	0.000725088049195535	1.00812356556655	0.0116724806081947	0.334088008060913	0
MET066	SDS	58	1	66	0.115648126928136	FOX	20240925_MET066_FOX009.nd2_ZP-3.tifint_lp.tif	0.00173630189265449	int	DupA	SDS_DupA	0.00105220201293967	1.00918184493662	0.0131861577452179	0.334088008060913	0
MET066	SDS	58	2	77	0.132692454382777	FOX	20240925_MET066_FOX009.nd2_ZP-3.tifint_lp.tif	0.00173630189265449	int	DupA	SDS_DupA	-0.00100279135161821	0.992499423998884	-0.010861829905515	0.334088008060913	0
MET066	SDS	59	1	77	0.202578775584698	FOX	20240925_MET066_FOX009.nd2_ZP-4.tifint_lp.tif	0.00189726972018276	int	DupA	SDS_DupA	0.0564890071306255	1.38667326075189	0.471627888148652	0.334088008060913	1
MET066	SDS	59	2	61	0.109925993718207	FOX	20240925_MET066_FOX009.nd2_ZP-4.tifint_lp.tif	0.00189726972018276	int	DupA	SDS_DupA	-0.00580745921294124	0.949820392757172	-0.0742733635239101	0.334088008060913	0
MET066	SDS	60	1	73	0.122667276998982	FOX	20240925_MET066_FOX009.nd2_ZP-5.tifint_lp.tif	0.00167567924596012	int	DupA	SDS_DupA	0.000342692043892853	1.00280149770399	0.00403605597984881	0.334088008060913	0
MET066	SDS	60	2	116	0.352513928664848	FOX	20240925_MET066_FOX009.nd2_ZP-5.tifint_lp.tif	0.00167567924596012	int	DupA	SDS_DupA	0.158135136133474	1.81354109712329	0.858809438963643	0.334088008060913	1
MET066	SDS	60	3	37	0.0639963378198445	FOX	20240925_MET066_FOX009.nd2_ZP-5.tifint_lp.tif	0.00167567924596012	int	DupA	SDS_DupA	0.00199620571931994	1.03219679784042	0.0457180601030284	0.334088008060913	0
MET066	SDS	61	1	78	0.132600900251418	FOX	20240925_MET066_FOX009.nd2_ZP-6.tifint_lp.tif	0.00173641809379815	int	DupA	SDS_DupA	-0.00283971106483716	0.97903353331589	-0.0305698198183349	0.334088008060913	0
MET066	SDS	61	2	119	0.216556038707495	FOX	20240925_MET066_FOX009.nd2_ZP-6.tifint_lp.tif	0.00173641809379815	int	DupA	SDS_DupA	0.00992228554551519	1.04801870649727	0.0676644683352771	0.334088008060913	0
MET066	SDS	62	1	68	0.279514766065404	FOX	20240925_MET066_FOX009.nd2_ZP-7.tifint_lp.tif	0.00167840464471434	int	DupA	SDS_DupA	0.165383250224829	2.44905856201757	1.2922272721143	0.334088008060913	1
MET066	SDS	62	2	84	0.141405355883762	FOX	20240925_MET066_FOX009.nd2_ZP-7.tifint_lp.tif	0.00167840464471434	int	DupA	SDS_DupA	0.000419365727757942	1.00297452056969	0.00428495638413454	0.334088008060913	0
MET066	SDS	63	1	76	0.193041886901483	FOX	20240925_MET066_FOX009.nd2_ZP-8.tifint_lp.tif	0.00173261348476804	int	DupA	SDS_DupA	0.0613632620591121	1.46600776802285	0.551892747986293	0.334088008060913	1
MET066	SDS	64	1	126	0.303746090270579	FOX	20240925_MET066_FOX010.nd2_ZP-1.tifint_lp.tif	0.00209606747654329	int	DupA	SDS_DupA	0.0396415882261238	1.15009811615953	0.201756944351087	0.334088008060913	0
MET066	SDS	67	1	73	0.124956130282953	FOX	20240925_MET066_FOX010.nd2_ZP-2.tifint_lp.tif	0.00175979044050901	int	DupA	SDS_DupA	-0.00350857187420442	0.972688436470958	-0.0399503280507953	0.334088008060913	0
MET066	SDS	68	1	107	0.194476234028116	FOX	20240925_MET066_FOX010.nd2_ZP-4.tifint_lp.tif	0.00170849302540655	int	DupA	SDS_DupA	0.0116674803096153	1.06382342241434	0.0892587065270762	0.334088008060913	0
MET066	SDS	362	1	91	0.281498437514529	FOX	20241016_MET066_FOX001.nd2_ZP-1.tifint_lp.tif	0.00171322020028215	int	DupA	SDS_DupA	0.125595399288853	1.80559943358544	0.852477871070607	0.334088008060913	1
MET066	SDS	363	1	65	0.299153129570186	FOX	20241016_MET066_FOX001.nd2_ZP-2.tifint_lp.tif	0.00418023443375699	int	DupA	SDS_DupA	0.0274378913759817	1.10098031880115	0.138788679418393	0.334088008060913	0
MET066	SDS	364	1	144	0.330785076599568	FOX	20241016_MET066_FOX001.nd2_ZP-3.tifint_lp.tif	0.00201442950737928	int	DupA	SDS_DupA	0.0407072275369512	1.14033207867645	0.189454016052076	0.334088008060913	0
MET066	SDS	364	2	104	0.211459525395185	FOX	20241016_MET066_FOX001.nd2_ZP-3.tifint_lp.tif	0.00201442950737928	int	DupA	SDS_DupA	0.0019588566277392	1.00935012112021	0.0134267000999666	0.334088008060913	0
MET066	SDS	365	1	100	0.213260089978576	FOX	20241016_MET066_FOX001.nd2_ZP-4.tifint_lp.tif	0.0018200741287245	int	DupA	SDS_DupA	0.0312526771061261	1.17171101227634	0.228616791120446	0.334088008060913	0
MET066	SDS	366	1	73	0.445334560470656	FOX	20241016_MET066_FOX001.nd2_ZP-5.tifint_lp.tif	0.00237340283119816	int	DupA	SDS_DupA	0.27207615379319	2.57034893146444	1.36196422226848	0.334088008060913	1
MET066	SDS	367	1	229	0.434470130363479	FOX	20241016_MET066_FOX001.nd2_ZP-6.tifint_lp.tif	0.00187788464716361	int	DupA	SDS_DupA	0.00443454616301198	1.01031204469104	0.0148009521840826	0.334088008060913	0
MET066	SDS	368	1	83	0.3627222138457	FOX	20241016_MET066_FOX001.nd2_ZP-7.tifint_lp.tif	0.00184670279036353	int	DupA	SDS_DupA	0.209445882245527	2.36645938781908	1.24273016336309	0.334088008060913	1
MET066	SDS	369	1	87	0.173800259362906	FOX	20241016_MET066_FOX001.nd2_ZP-8.tifint_lp.tif	0.00181401721161588	int	DupA	SDS_DupA	0.0159807619523245	1.1012597442935	0.139154784622844	0.334088008060913	0
MET066	SDS	369	2	94	0.189181353431195	FOX	20241016_MET066_FOX001.nd2_ZP-8.tifint_lp.tif	0.00181401721161588	int	DupA	SDS_DupA	0.0186637355393021	1.10945341466789	0.149849090843969	0.334088008060913	0
MET066	SDS	369	3	94	0.240039673401043	FOX	20241016_MET066_FOX001.nd2_ZP-8.tifint_lp.tif	0.00181401721161588	int	DupA	SDS_DupA	0.0695220555091499	1.40771186208587	0.493352065736399	0.334088008060913	1
MET066	SDS	369	4	76	0.139955748803914	FOX	20241016_MET066_FOX001.nd2_ZP-8.tifint_lp.tif	0.00181401721161588	int	DupA	SDS_DupA	0.00209044072110653	1.01516292060836	0.021711280013312	0.334088008060913	0
MET066	SDS	370	1	59	0.189532312331721	FOX	20241016_MET066_FOX002.nd2_ZP-1.tifint_lp.tif	0.00184234693134892	int	DupA	SDS_DupA	0.0808338433821347	1.74365208786542	0.802112206867578	0.334088008060913	1
MET066	SDS	371	1	172	0.360372320050374	FOX	20241016_MET066_FOX002.nd2_ZP-10.tifint_lp.tif	0.00169107764055658	int	DupA	SDS_DupA	0.0695069658746417	1.23896612256078	0.309136739954902	0.334088008060913	0
MET066	SDS	371	2	32	0.119661250850186	FOX	20241016_MET066_FOX002.nd2_ZP-10.tifint_lp.tif	0.00169107764055658	int	DupA	SDS_DupA	0.0655467663523751	2.2112610322478	1.14486934071313	0.334088008060913	1
MET066	SDS	372	1	175	0.355001144343987	FOX	20241016_MET066_FOX002.nd2_ZP-11.tifint_lp.tif	0.00173730380236491	int	DupA	SDS_DupA	0.0509729789301286	1.16765873931693	0.223618692853901	0.334088008060913	0
MET066	SDS	374	1	72	0.145983062451705	FOX	20241016_MET066_FOX002.nd2_ZP-13.tifint_lp.tif	0.00174748794489704	int	DupA	SDS_DupA	0.0201639304191185	1.16026124241499	0.214449676648613	0.334088008060913	0
MET066	SDS	375	1	250	0.426489661913365	FOX	20241016_MET066_FOX002.nd2_ZP-14.tifint_lp.tif	0.00162658363909945	int	DupA	SDS_DupA	0.0198437521385016	1.04879860257168	0.0687376684142471	0.334088008060913	0
MET066	SDS	375	2	26	0.0424658579286188	FOX	20241016_MET066_FOX002.nd2_ZP-14.tifint_lp.tif	0.00162658363909945	int	DupA	SDS_DupA	0.000174683312032978	1.00413049090305	0.00594676564893553	0.334088008060913	0
MET066	SDS	375	3	71	0.116060120519251	FOX	20241016_MET066_FOX002.nd2_ZP-14.tifint_lp.tif	0.00162658363909945	int	DupA	SDS_DupA	0.000572682143189382	1.00495882626927	0.00713639458433354	0.334088008060913	0
MET066	SDS	375	4	119	0.258976119570434	FOX	20241016_MET066_FOX002.nd2_ZP-14.tifint_lp.tif	0.00162658363909945	int	DupA	SDS_DupA	0.0654126665175991	1.33793913823052	0.420012490441212	0.334088008060913	1
MET066	SDS	375	5	55	0.0900587472133338	FOX	20241016_MET066_FOX002.nd2_ZP-14.tifint_lp.tif	0.00162658363909945	int	DupA	SDS_DupA	0.000596647062863873	1.00666927181299	0.00958978236576663	0.334088008060913	0
MET066	SDS	376	1	71	0.123704890487716	FOX	20241016_MET066_FOX002.nd2_ZP-15.tifint_lp.tif	0.00164763855823157	int	DupA	SDS_DupA	0.00672255285327424	1.05746639184354	0.0806118126680284	0.334088008060913	0
MET066	SDS	377	1	70	0.116823071613908	FOX	20241016_MET066_FOX002.nd2_ZP-16.tifint_lp.tif	0.00163453282105142	int	DupA	SDS_DupA	0.00240577414030807	1.02102631501905	0.0300200494265395	0.334088008060913	0
MET066	SDS	378	1	87	0.152178225340322	FOX	20241016_MET066_FOX002.nd2_ZP-17.tifint_lp.tif	0.00162999183775393	int	DupA	SDS_DupA	0.0103689354557301	1.07311887298899	0.101809897131417	0.334088008060913	0
MET066	SDS	378	2	146	0.715022516902536	FOX	20241016_MET066_FOX002.nd2_ZP-17.tifint_lp.tif	0.00162999183775393	int	DupA	SDS_DupA	0.477043708590463	3.00456381798874	1.58715556554562	0.334088008060913	1
MET066	SDS	378	3	113	0.40236515365541	FOX	20241016_MET066_FOX002.nd2_ZP-17.tifint_lp.tif	0.00162999183775393	int	DupA	SDS_DupA	0.218176075989216	2.18452233299423	1.12731785493998	0.334088008060913	1
MET066	SDS	379	1	69	0.146517128217965	FOX	20241016_MET066_FOX002.nd2_ZP-18.tifint_lp.tif	0.00164526394612617	int	DupA	SDS_DupA	0.0329939159352597	1.29063585562656	0.368082011189891	0.334088008060913	1
MET066	SDS	380	1	66	0.106752117164433	FOX	20241016_MET066_FOX002.nd2_ZP-19.tifint_lp.tif	0.00162428127668141	int	DupA	SDS_DupA	-0.000450447096540046	0.995798168638546	-0.00607473272553459	0.334088008060913	0
MET066	SDS	380	2	67	0.140962844248861	FOX	20241016_MET066_FOX002.nd2_ZP-19.tifint_lp.tif	0.00162428127668141	int	DupA	SDS_DupA	0.0321359987112066	1.29529477356841	0.37328045310253	0.334088008060913	1
MET066	SDS	381	1	68	0.201724270824343	FOX	20241016_MET066_FOX002.nd2_ZP-2.tifint_lp.tif	0.00210110409053292	int	DupA	SDS_DupA	0.0588491926681045	1.41189263675328	0.497630387254536	0.334088008060913	1
MET066	SDS	384	1	77	0.14454871439375	FOX	20241016_MET066_FOX002.nd2_ZP-5.tifint_lp.tif	0.00193796456607063	int	DupA	SDS_DupA	-0.00467455719368892	0.96867407379586	-0.0459167658979966	0.334088008060913	0
MET066	SDS	385	1	64	0.117936980212107	FOX	20241016_MET066_FOX002.nd2_ZP-6.tifint_lp.tif	0.00180553913116455	int	DupA	SDS_DupA	0.00238247581757606	1.02061776674184	0.0294426612454883	0.334088008060913	0
MET066	SDS	386	1	83	0.152452887734398	FOX	20241016_MET066_FOX002.nd2_ZP-7.tifint_lp.tif	0.00186422045138772	int	DupA	SDS_DupA	-0.00227740973078291	0.985281423431017	-0.0213922381363656	0.334088008060913	0
MET066	SDS	387	1	142	0.440802627708763	FOX	20241016_MET066_FOX002.nd2_ZP-8.tifint_lp.tif	0.00195578876140778	int	DupA	SDS_DupA	0.163080623588859	1.58720814760666	0.666491336634775	0.334088008060913	1
MET066	SDS	388	1	101	0.173205157509074	FOX	20241016_MET066_FOX002.nd2_ZP-9.tifint_lp.tif	0.00170642969821291	int	DupA	SDS_DupA	0.0008557579895693	1.0049652507752	0.0071456174231011	0.334088008060913	0
MET066	SDS	389	1	58	0.100022888509557	FOX	20241016_MET066_FOX003.nd2_ZP-1.tifint_lp.tif	0.00170997231421055	int	DupA	SDS_DupA	0.00084449428534461	1.00851490177826	0.0122324013160391	0.334088008060913	0
MET066	SDS	389	2	118	0.328496225643903	FOX	20241016_MET066_FOX003.nd2_ZP-1.tifint_lp.tif	0.00170997231421055	int	DupA	SDS_DupA	0.126719492567058	1.62801835788866	0.70311696783856	0.334088008060913	1
MET066	SDS	390	1	62	0.127336537698284	FOX	20241016_MET066_FOX003.nd2_ZP-2.tifint_lp.tif	0.00169999104109849	int	DupA	SDS_DupA	0.0219370931501771	1.20813291041743	0.272779178712875	0.334088008060913	0
MET066	SDS	391	1	86	0.152529182843864	FOX	20241016_MET066_FOX003.nd2_ZP-3.tifint_lp.tif	0.00181237383719457	int	DupA	SDS_DupA	-0.00333496715486944	0.978603372520903	-0.0312038402067442	0.334088008060913	0
MET066	SDS	392	1	79	0.260074770310894	FOX	20241016_MET066_FOX003.nd2_ZP-4.tifint_lp.tif	0.00177891680630304	int	DupA	SDS_DupA	0.119540342612953	1.85061251232965	0.888002850334473	0.334088008060913	1
MET066	SDS	393	1	75	0.143083848292008	FOX	20241016_MET066_FOX003.nd2_ZP-5.tifint_lp.tif	0.00179197903139045	int	DupA	SDS_DupA	0.00868542093772395	1.06462442387684	0.0903445690670137	0.334088008060913	0
MET066	SDS	394	1	87	0.401983678108081	FOX	20241016_MET066_FOX004.nd2_ZP-1.tifint_lp.tif	0.00173541337512414	int	DupA	SDS_DupA	0.251002714472281	2.66247921875605	1.41277026482595	0.334088008060913	1
MET066	SDS	395	1	68	0.138750286074355	FOX	20241016_MET066_FOX004.nd2_ZP-2.tifint_lp.tif	0.00164041016516183	int	DupA	SDS_DupA	0.0272023948433509	1.24386292329827	0.314827505746481	0.334088008060913	0
MET066	SDS	396	1	60	0.107042038580403	FOX	20241016_MET066_FOX004.nd2_ZP-3.tifint_lp.tif	0.00177536892134924	int	DupA	SDS_DupA	0.000519903299448427	1.00488070670079	0.00702424362676012	0.334088008060913	0
MET066	SDS	397	1	139	0.233585107140243	FOX	20241016_MET066_FOX004.nd2_ZP-4.tifint_lp.tif	0.0016874230333737	int	DupA	SDS_DupA	-0.000966694498700765	0.995878545839569	-0.0059582883362046	0.334088008060913	0
MET066	SDS	398	1	141	0.302311741746962	FOX	20241016_MET066_FOX004.nd2_ZP-5.tifint_lp.tif	0.00196999523240298	int	DupA	SDS_DupA	0.0245424139781425	1.08835537809476	0.122149713297924	0.334088008060913	0
MET066	SDS	398	2	67	0.286762804491445	FOX	20241016_MET066_FOX004.nd2_ZP-5.tifint_lp.tif	0.00196999523240298	int	DupA	SDS_DupA	0.154773123920446	2.1726153381907	1.11943276779635	0.334088008060913	1
MET066	SDS	399	1	127	0.288212405517697	FOX	20241016_MET066_FOX004.nd2_ZP-6.tifint_lp.tif	0.0020420852855731	int	DupA	SDS_DupA	0.0288675742499133	1.11130961858309	0.152260817594525	0.334088008060913	0
MET066	SDS	399	2	38	0.1761043749284	FOX	20241016_MET066_FOX004.nd2_ZP-6.tifint_lp.tif	0.0020420852855731	int	DupA	SDS_DupA	0.098505134076622	2.2694084761058	1.18231630641601	0.334088008060913	1
MET066	SDS	401	1	63	0.121858548838645	FOX	20241016_MET066_FOX005.nd2_ZP-10.tifint_lp.tif	0.00184069491313441	int	DupA	SDS_DupA	0.0058947693111773	1.05083284914649	0.0715332050893303	0.334088008060913	0
MET066	SDS	403	1	66	0.124010070925578	FOX	20241016_MET066_FOX005.nd2_ZP-2.tifint_lp.tif	0.00174995896241781	int	DupA	SDS_DupA	0.00851277940600317	1.07370544619706	0.1025982674437	0.334088008060913	0
MET066	SDS	404	1	101	0.171908140648156	FOX	20241016_MET066_FOX005.nd2_ZP-3.tifint_lp.tif	0.00166989581685671	int	DupA	SDS_DupA	0.00324866314562902	1.01926166968933	0.0275244745665081	0.334088008060913	0
MET066	SDS	16	2	63	0.107209887821227	FOX	20240925_MET066_FOX003.nd2_ZP-9.tifint_lp.tif	0.00166928378585117	int	DupA	SDS_DupA	0.0020450093126034	1.01944574406973	0.0277849957130887	0.334088008060913	0
MET066	SDS	17	1	72	0.13003738457337	FOX	20240925_MET066_FOX004.nd2_ZP-1.tifint_lp.tif	0.00173438050472444	int	DupA	SDS_DupA	0.00516198823321087	1.04133711190913	0.0584371877036868	0.334088008060913	0
MET066	SDS	17	2	80	0.319691772107035	FOX	20240925_MET066_FOX004.nd2_ZP-1.tifint_lp.tif	0.00173438050472444	int	DupA	SDS_DupA	0.18094133172908	2.30407753111411	1.20418926359963	0.334088008060913	1
MET066	SDS	19	1	74	0.189044022234157	FOX	20240925_MET066_FOX004.nd2_ZP-3.tifint_lp.tif	0.0021742831569715	int	DupA	SDS_DupA	0.0281470686182661	1.1749384807214	0.232585219869714	0.334088008060913	0
MET066	SDS	20	1	92	0.195071335881948	FOX	20240925_MET066_FOX004.nd2_ZP-4.tifint_lp.tif	0.00186667907348727	int	DupA	SDS_DupA	0.0233368611211194	1.13588920427084	0.183822119838676	0.334088008060913	0
MET066	SDS	20	2	64	0.145387960597873	FOX	20240925_MET066_FOX004.nd2_ZP-4.tifint_lp.tif	0.00186667907348727	int	DupA	SDS_DupA	0.0259204998946873	1.21696702802688	0.283290080831832	0.334088008060913	0
MET066	SDS	21	1	86	0.257587549509481	FOX	20240925_MET066_FOX004.nd2_ZP-5.tifint_lp.tif	0.00191632399549414	int	DupA	SDS_DupA	0.0927836858969847	1.5629946037864	0.64431279746487	0.334088008060913	1
MET066	SDS	22	1	71	0.131120775127783	FOX	20240925_MET066_FOX005.nd2_ZP-1.tifint_lp.tif	0.00169767715312816	int	DupA	SDS_DupA	0.0105856972556837	1.08782254462818	0.121443230425185	0.334088008060913	0
MET066	SDS	23	1	79	0.16192874033004	FOX	20240925_MET066_FOX005.nd2_ZP-2.tifint_lp.tif	0.00172545082533537	int	DupA	SDS_DupA	0.0256181251285459	1.18793932586011	0.248461152202566	0.334088008060913	0
MET066	SDS	23	2	74	0.126222629100084	FOX	20240925_MET066_FOX005.nd2_ZP-2.tifint_lp.tif	0.00172545082533537	int	DupA	SDS_DupA	-0.00146073197473343	0.988559731178462	-0.0165999551630419	0.334088008060913	0
MET066	SDS	25	1	76	0.126314183231443	FOX	20240925_MET066_FOX005.nd2_ZP-4.tifint_lp.tif	0.00167194311169611	int	DupA	SDS_DupA	-0.000753493257460824	0.994070142161393	-0.00858044211572653	0.334088008060913	0
MET066	SDS	25	2	89	0.150377660756931	FOX	20240925_MET066_FOX005.nd2_ZP-4.tifint_lp.tif	0.00167194311169611	int	DupA	SDS_DupA	0.00157472381597737	1.01058261246955	0.0151872630620232	0.334088008060913	0
MET066	SDS	26	1	66	0.137453269213438	FOX	20240925_MET066_FOX005.nd2_ZP-5.tifint_lp.tif	0.00211298939492854	int	DupA	SDS_DupA	-0.00200403085184531	0.985629788824913	-0.0208822354246257	0.334088008060913	0
MET066	SDS	26	2	108	0.242511634947732	FOX	20240925_MET066_FOX005.nd2_ZP-5.tifint_lp.tif	0.00211298939492854	int	DupA	SDS_DupA	0.0143087802954502	1.06270202148546	0.0877371261354006	0.334088008060913	0
MET066	SDS	27	1	75	0.125062943436205	FOX	20240925_MET066_FOX005.nd2_ZP-6.tifint_lp.tif	0.00167132573402132	int	DupA	SDS_DupA	-0.000286486615393516	0.997714496066906	-0.0033010589203552	0.334088008060913	0
MET066	SDS	28	1	66	0.123186083743349	FOX	20240925_MET066_FOX005.nd2_ZP-7.tifint_lp.tif	0.00173471901679577	int	DupA	SDS_DupA	0.00869462863482771	1.07594128860173	0.105599355818245	0.334088008060913	0
MET066	SDS	29	1	112	0.249286640668288	FOX	20240925_MET066_FOX005.nd2_ZP-8.tifint_lp.tif	0.00180937390296171	int	DupA	SDS_DupA	0.0466367635365764	1.23013467462536	0.298816269855672	0.334088008060913	0
MET066	SDS	30	1	154	0.351689936593175	FOX	20240925_MET066_FOX006.nd2_ZP-1.tifint_lp.tif	0.00191459434816901	int	DupA	SDS_DupA	0.0568424069751481	1.19278576642235	0.254334947078047	0.334088008060913	0
MET066	SDS	30	2	100	1.0024872275535	FOX	20240925_MET066_FOX006.nd2_ZP-1.tifint_lp.tif	0.00191459434816901	int	DupA	SDS_DupA	0.811027792736601	5.23602938926573	2.38847319499685	0.334088008060913	1
MET066	SDS	419	5	56	0.126131074968725	FOX	20241016_MET066_FOX006.nd2_ZP-9.tifint_lp.tif	0.00189233263462235	int	DupA	SDS_DupA	0.0201604474298736	1.19024561709311	0.251259316388752	0.334088008060913	0
MET066	SDS	409	1	77	0.494575424352661	FOX	20241016_MET066_FOX005.nd2_ZP-8.tifint_lp.tif	0.00243981913170668	int	DupA	SDS_DupA	0.306709351211246	2.63259574271494	1.39648600039754	0.334088008060913	1
MET066	SDS	410	1	76	0.178744182456285	FOX	20241016_MET066_FOX005.nd2_ZP-9.tifint_lp.tif	0.00256933134801356	int	DupA	SDS_DupA	-0.0165249999927461	0.915373231016323	-0.127567992204506	0.334088008060913	0
MET066	SDS	412	1	66	0.182192721636966	FOX	20241016_MET066_FOX006.nd2_ZP-2.tifint_lp.tif	0.00202750603821157	int	DupA	SDS_DupA	0.0483773231150026	1.36152284153652	0.445221185903592	0.334088008060913	1
MET066	SDS	413	1	128	0.231601434294134	FOX	20241016_MET066_FOX006.nd2_ZP-3.tifint_lp.tif	0.00173134365914784	int	DupA	SDS_DupA	0.00998944592321122	1.04507628850155	0.0636082600340526	0.334088008060913	0
MET066	SDS	414	1	83	0.181124589871615	FOX	20241016_MET066_FOX006.nd2_ZP-4.tifint_lp.tif	0.00222024477628104	int	DupA	SDS_DupA	-0.003155726559711	0.982875400797961	-0.0249195573086972	0.334088008060913	0
MET066	SDS	415	1	66	0.13382162200287	FOX	20241016_MET066_FOX006.nd2_ZP-5.tifint_lp.tif	0.00197299011958493	int	DupA	SDS_DupA	0.00360427411026462	1.02767890890573	0.0393895749507059	0.334088008060913	0
MET066	SDS	416	1	40	0.0865033951122314	FOX	20241016_MET066_FOX006.nd2_ZP-6.tifint_lp.tif	0.0021432229476322	int	DupA	SDS_DupA	0.000774477206943291	1.00903402522588	0.0129748237970831	0.334088008060913	0
MET066	SDS	416	2	139	0.554100869456306	FOX	20241016_MET066_FOX006.nd2_ZP-6.tifint_lp.tif	0.0021432229476322	int	DupA	SDS_DupA	0.25619287973543	1.85997317485667	0.895281814462164	0.334088008060913	1
MET066	SDS	405	1	85	0.162050812505186	FOX	20241016_MET066_FOX005.nd2_ZP-4.tifint_lp.tif	0.00183412256461489	int	DupA	SDS_DupA	0.00615039451291982	1.03945078911351	0.0558214580688462	0.334088008060913	0
MET066	SDS	405	2	109	0.192233157809824	FOX	20241016_MET066_FOX005.nd2_ZP-4.tifint_lp.tif	0.00183412256461489	int	DupA	SDS_DupA	-0.00768620173319942	0.961553489613171	-0.0565609803765586	0.334088008060913	0
MET066	SDS	406	1	83	0.273762115743011	FOX	20241016_MET066_FOX005.nd2_ZP-5.tifint_lp.tif	0.0017453600892348	int	DupA	SDS_DupA	0.128897228336523	1.88977550491472	0.918214860275478	0.334088008060913	1
MET066	SDS	407	1	103	0.21347371628508	FOX	20241016_MET066_FOX005.nd2_ZP-6.tifint_lp.tif	0.00180748271103129	int	DupA	SDS_DupA	0.0273029970488568	1.1466556994616	0.197432265594562	0.334088008060913	0
MET066	SDS	408	1	113	0.264957656152546	FOX	20241016_MET066_FOX005.nd2_ZP-7.tifint_lp.tif	0.00237217783702853	int	DupA	SDS_DupA	-0.0030984394316772	0.98844107825668	-0.0167731265459065	0.334088008060913	0
MET066	SDS	419	4	88	0.180666819214821	FOX	20241016_MET066_FOX006.nd2_ZP-9.tifint_lp.tif	0.00189233263462235	int	DupA	SDS_DupA	0.0141415473680537	1.08492132882429	0.117590431950837	0.334088008060913	0
MET066	SDS	418	1	77	0.1962920576334	FOX	20241016_MET066_FOX006.nd2_ZP-8.tifint_lp.tif	0.00183533539602801	int	DupA	SDS_DupA	0.054971232139243	1.38898182166022	0.474027718129769	0.334088008060913	1
MET066	SDS	419	1	61	0.109315632842481	FOX	20241016_MET066_FOX006.nd2_ZP-9.tifint_lp.tif	0.00189233263462235	int	DupA	SDS_DupA	-0.00611665786948243	0.947010859511182	-0.0785471255051064	0.334088008060913	0
MET066	SDS	419	2	54	0.0982223239261657	FOX	20241016_MET066_FOX006.nd2_ZP-9.tifint_lp.tif	0.00189233263462235	int	DupA	SDS_DupA	-0.00396363834344139	0.961211518143915	-0.0570741585819372	0.334088008060913	0
MET066	SDS	417	1	76	0.165407797321677	FOX	20241016_MET066_FOX006.nd2_ZP-7.tifint_lp.tif	0.00216762244751181	int	DupA	SDS_DupA	0.000668491310780034	1.00405787378232	0.00584242846439007	0.334088008060913	0
MET066	SDS	419	3	100	0.236118104774505	FOX	20241016_MET066_FOX006.nd2_ZP-9.tifint_lp.tif	0.00189233263462235	int	DupA	SDS_DupA	0.0468848413122695	1.2477621558412	0.319342958807467	0.334088008060913	0
MET073	saponin	112	1	70	0.187060349388048	MOZAR	20241018_MET073_MOZART004.nd2_ZP-12.tifint_lp.tif	0.00236659670917275	int	EGFP	saponin_EGFP	0.0213985797459556	1.1291702955497	0.175263082229318	0.480253498057774	0
MET073	saponin	112	2	93	0.466086830943823	MOZAR	20241018_MET073_MOZART004.nd2_ZP-12.tifint_lp.tif	0.00236659670917275	int	EGFP	saponin_EGFP	0.245993336990757	2.11767654996297	1.08248225155903	0.480253498057774	1
MET073	saponin	113	1	65	0.34030671347864	MOZAR	20241018_MET073_MOZART004.nd2_ZP-13.tifint_lp.tif	0.00252329257537887	int	EGFP	saponin_EGFP	0.176292696079013	2.07486359321026	1.05301649314978	0.480253498057774	1
MET073	saponin	113	2	64	0.196017395239323	MOZAR	20241018_MET073_MOZART004.nd2_ZP-13.tifint_lp.tif	0.00252329257537887	int	EGFP	saponin_EGFP	0.0345266704150757	1.21379971173361	0.279530383103078	0.480253498057774	0
MET073	saponin	114	1	87	0.264438850805163	MOZAR	20241018_MET073_MOZART004.nd2_ZP-14.tifint_lp.tif	0.00240092493422942	int	EGFP	saponin_EGFP	0.0555583815272042	1.26598169622681	0.340256546193025	0.480253498057774	0
MET073	saponin	115	1	77	0.265094989910722	MOZAR	20241018_MET073_MOZART004.nd2_ZP-15.tifint_lp.tif	0.00237935406446603	int	EGFP	saponin_EGFP	0.0818847269468378	1.4469439955063	0.533009082913895	0.480253498057774	1
MET073	saponin	116	1	135	0.675989940296859	MOZAR	20241018_MET073_MOZART004.nd2_ZP-2.tifint_lp.tif	0.00268173867133851	int	EGFP	saponin_EGFP	0.31395521966616	1.86719643662691	0.900873712909401	0.480253498057774	1
MET073	saponin	117	1	64	0.145387960597873	MOZAR	20241018_MET073_MOZART004.nd2_ZP-3.tifint_lp.tif	0.00235989506010821	int	EGFP	saponin_EGFP	-0.00564532324905281	0.962621992283674	-0.0549587110649872	0.480253498057774	0
MET073	saponin	109	1	154	0.841824996517971	MOZAR	20241018_MET073_MOZART004.nd2_ZP-1.tifint_lp.tif	0.00311068903386144	int	EGFP	saponin_EGFP	0.36277888530331	1.75729429132292	0.813355817458364	0.480253498057774	1
MET073	saponin	121	1	151	0.678629754809663	MOZAR	20241018_MET073_MOZART004.nd2_ZP-7.tifint_lp.tif	0.00363828586678273	int	EGFP	saponin_EGFP	0.12924858892547	1.23526214029826	0.304817234827749	0.480253498057774	0
MET073	saponin	122	1	88	0.271763180149719	MOZAR	20241018_MET073_MOZART004.nd2_ZP-8.tifint_lp.tif	0.00240475854087175	int	EGFP	saponin_EGFP	0.0601444285530048	1.28421124356514	0.360882534996861	0.480253498057774	0
MET073	saponin	123	1	256	0.581826504785568	MOZAR	20241018_MET073_MOZART004.nd2_ZP-9.tifint_lp.tif	0.00215668937728525	int	EGFP	saponin_EGFP	0.029714024200544	1.05381878737655	0.075626805277025	0.480253498057774	0
MET073	saponin	123	2	105	0.326298924861476	MOZAR	20241018_MET073_MOZART004.nd2_ZP-9.tifint_lp.tif	0.00215668937728525	int	EGFP	saponin_EGFP	0.0998465402465248	1.44091626774564	0.526986502328808	0.480253498057774	1
MET073	saponin	123	3	51	0.190646221162751	MOZAR	20241018_MET073_MOZART004.nd2_ZP-9.tifint_lp.tif	0.00215668937728525	int	EGFP	saponin_EGFP	0.0806550629212037	1.73328678605311	0.79351037959101	0.480253498057774	1
MET073	saponin	123	4	50	0.181078813970089	MOZAR	20241018_MET073_MOZART004.nd2_ZP-9.tifint_lp.tif	0.00215668937728525	int	EGFP	saponin_EGFP	0.0732443451058266	1.67922943264109	0.74779935875629	0.480253498057774	1
MET073	saponin	125	1	126	0.326192111009732	MOZAR	20241018_MET073_MOZART005.nd2_ZP-2.tifint_lp.tif	0.00248517483283926	int	EGFP	saponin_EGFP	0.0130600820719852	1.04170790869363	0.0589508076039061	0.480253498057774	0
MET073	saponin	127	1	87	0.25822842749767	MOZAR	20241018_MET073_MOZART005.nd2_ZP-4.tifint_lp.tif	0.00264360792663695	int	EGFP	saponin_EGFP	0.0282345378802551	1.12276212175559	0.167052298071417	0.480253498057774	0
MET073	saponin	117	2	73	0.159884031396359	MOZAR	20241018_MET073_MOZART004.nd2_ZP-3.tifint_lp.tif	0.00235989506010821	int	EGFP	saponin_EGFP	-0.0123883079915403	0.928088815444446	-0.107665221140063	0.480253498057774	0
MET073	saponin	117	3	193	0.442710002185777	MOZAR	20241018_MET073_MOZART004.nd2_ZP-3.tifint_lp.tif	0.00235989506010821	int	EGFP	saponin_EGFP	-0.012749744415108	0.972006868861059	-0.0409615859567467	0.480253498057774	0
MET073	saponin	118	1	105	0.279911497607827	MOZAR	20241018_MET073_MOZART004.nd2_ZP-4.tifint_lp.tif	0.00227068113317965	int	EGFP	saponin_EGFP	0.0414899786239636	1.17401943751047	0.23145629445122	0.480253498057774	0
MET073	saponin	119	1	79	0.219913023523986	MOZAR	20241018_MET073_MOZART004.nd2_ZP-5.tifint_lp.tif	0.00259477781002264	int	EGFP	saponin_EGFP	0.0149255765321981	1.07281214899367	0.101397480156731	0.480253498057774	0
MET073	saponin	120	1	82	0.391515990719199	MOZAR	20241018_MET073_MOZART004.nd2_ZP-6.tifint_lp.tif	0.0029066919490991	int	EGFP	saponin_EGFP	0.153167250893073	1.64261825342482	0.715997235076351	0.480253498057774	1
MET073	saponin	385	1	121	0.359334706794471	MOZAR	20241101_MET073_MOZART005.nd2_ZP-4.tifint 2_lp.tif	0.00215287887416205	int	EGFP	saponin_EGFP	0.0988363630208626	1.37941263498688	0.464054086584269	0.480253498057774	0
MET073	saponin	385	2	88	0.175646601011977	MOZAR	20241101_MET073_MOZART005.nd2_ZP-4.tifint 2_lp.tif	0.00215287887416205	int	EGFP	saponin_EGFP	-0.0138067399142837	0.927123270316688	-0.109166922540171	0.480253498057774	0
MET073	saponin	385	3	64	0.165224689524621	MOZAR	20241101_MET073_MOZART005.nd2_ZP-4.tifint 2_lp.tif	0.00215287887416205	int	EGFP	saponin_EGFP	0.0274404415782496	1.19915514282104	0.262018322054161	0.480253498057774	0
MET073	saponin	385	4	67	0.315541319316253	MOZAR	20241101_MET073_MOZART005.nd2_ZP-4.tifint 2_lp.tif	0.00215287887416205	int	EGFP	saponin_EGFP	0.171298434747396	2.1875693921361	1.12932878156338	0.480253498057774	1
MET073	saponin	387	1	186	0.74404517444782	MOZAR	20241101_MET073_MOZART006.nd2_ZP-2.tifint 2_lp.tif	0.00213859721613924	int	EGFP	saponin_EGFP	0.346266092245921	1.87049849461458	0.903422804801887	0.480253498057774	1
MET073	saponin	388	1	166	0.423132677096874	MOZAR	20241101_MET073_MOZART006.nd2_ZP-3.tifint 2_lp.tif	0.00221874650310677	int	EGFP	saponin_EGFP	0.05482075758115	1.14884328927837	0.200182017130992	0.480253498057774	0
MET073	saponin	390	1	88	0.58457313477993	MOZAR	20241101_MET073_MOZART006.nd2_ZP-5.tifint 2_lp.tif	0.00216857650869357	int	EGFP	saponin_EGFP	0.393738402014896	3.06324287151484	1.61505975663299	0.480253498057774	1
MET073	saponin	391	1	221	0.817654697457328	MOZAR	20241101_MET073_MOZART006.nd2_ZP-6.tifint 2_lp.tif	0.00219343910754566	int	EGFP	saponin_EGFP	0.332904654689737	1.68675528688781	0.754250683760632	0.480253498057774	1
MET073	saponin	392	1	53	0.372228587511927	MOZAR	20241101_MET073_MOZART007.nd2_ZP-1.tifint 2_lp.tif	0.00289388366092909	int	EGFP	saponin_EGFP	0.218852753482685	2.42690505885666	1.27911767099593	0.480253498057774	1
MET073	saponin	392	2	100	0.320057984674349	MOZAR	20241101_MET073_MOZART007.nd2_ZP-1.tifint 2_lp.tif	0.00289388366092909	int	EGFP	saponin_EGFP	0.0306696185814402	1.10598082775585	0.145326376584107	0.480253498057774	0
MET073	saponin	392	3	24	0.11422904045321	MOZAR	20241101_MET073_MOZART007.nd2_ZP-1.tifint 2_lp.tif	0.00289388366092909	int	EGFP	saponin_EGFP	0.0447758325909123	1.64469063372403	0.717816238570832	0.480253498057774	1
MET073	saponin	393	1	87	0.870328836143017	MOZAR	20241101_MET073_MOZART007.nd2_ZP-2.tifint 2_lp.tif	0.00273519823384965	int	EGFP	saponin_EGFP	0.632366589798098	3.65742402213459	1.87082789470466	0.480253498057774	1
MET073	saponin	393	2	71	0.501701386645436	MOZAR	20241101_MET073_MOZART007.nd2_ZP-2.tifint 2_lp.tif	0.00273519823384965	int	EGFP	saponin_EGFP	0.307502312042111	2.58343860633848	1.36929259950365	0.480253498057774	1
MET073	saponin	394	1	191	0.99533075792715	MOZAR	20241101_MET073_MOZART007.nd2_ZP-3.tifint 2_lp.tif	0.00228419485568764	int	EGFP	saponin_EGFP	0.55904954049081	2.28139722304774	1.18991766183125	0.480253498057774	1
MET073	saponin	396	1	121	0.565987651236355	MOZAR	20241101_MET073_MOZART007.nd2_ZP-5.tifint 2_lp.tif	0.00276515193579135	int	EGFP	saponin_EGFP	0.231404267005602	1.69161912369805	0.758404775191098	0.480253498057774	1
MET073	saponin	396	2	85	0.218982223188505	MOZAR	20241101_MET073_MOZART007.nd2_ZP-5.tifint 2_lp.tif	0.00276515193579135	int	EGFP	saponin_EGFP	-0.0160556913537601	0.931688930336928	-0.102079742551179	0.480253498057774	0
MET073	saponin	397	1	82	0.22046234831214	MOZAR	20241101_MET073_MOZART007.nd2_ZP-6.tifint 2_lp.tif	0.00244131168313442	int	EGFP	saponin_EGFP	0.0202747902951173	1.10127897305882	0.139179974867313	0.480253498057774	0
MET073	saponin	398	1	113	0.418341348413378	MOZAR	20241101_MET073_MOZART007.nd2_ZP-7.tifint 2_lp.tif	0.00294654189253883	int	EGFP	saponin_EGFP	0.0853821145564908	1.25643413930124	0.329335048939392	0.480253498057774	0
MET073	saponin	399	1	109	0.335439078975469	MOZAR	20241101_MET073_MOZART007.nd2_ZP-8.tifint 2_lp.tif	0.00274545737332949	int	EGFP	saponin_EGFP	0.0361842252825549	1.12091441403883	0.164676127246377	0.480253498057774	0
MET073	saponin	402	1	80	0.239871824160218	MOZAR	20241101_MET073_MOZART008.nd2_ZP-11.tifint 2_lp.tif	0.00222549242231749	int	EGFP	saponin_EGFP	0.0618324303748193	1.34729634301805	0.430067212032857	0.480253498057774	0
MET073	saponin	403	1	87	0.223163195187226	MOZAR	20241101_MET073_MOZART008.nd2_ZP-12.tifint 2_lp.tif	0.00217934393160825	int	EGFP	saponin_EGFP	0.0335602731373084	1.17700293209866	0.235117914360147	0.480253498057774	0
MET073	saponin	404	1	101	0.291813536081463	MOZAR	20241101_MET073_MOZART008.nd2_ZP-13.tifint 2_lp.tif	0.00215417418702538	int	EGFP	saponin_EGFP	0.0742419431918998	1.34122994737454	0.423556601520789	0.480253498057774	0
MET073	saponin	404	2	73	0.227023728191853	MOZAR	20241101_MET073_MOZART008.nd2_ZP-13.tifint 2_lp.tif	0.00215417418702538	int	EGFP	saponin_EGFP	0.0697690125389999	1.44366880986271	0.529739813436352	0.480253498057774	1
MET073	saponin	405	1	83	0.235278859501705	MOZAR	20241101_MET073_MOZART008.nd2_ZP-14.tifint 2_lp.tif	0.00272472131673534	int	EGFP	saponin_EGFP	0.00912699021267141	1.040357792493	0.0570797751776385	0.480253498057774	0
MET073	saponin	406	1	92	0.599252314306796	MOZAR	20241101_MET073_MOZART008.nd2_ZP-2.tifint 2_lp.tif	0.00250414555723017	int	EGFP	saponin_EGFP	0.36887092304162	2.60113158886622	1.37913938574867	0.480253498057774	1
MET073	saponin	407	1	50	0.186587321804836	MOZAR	20241101_MET073_MOZART008.nd2_ZP-3.tifint 2_lp.tif	0.00230480400660566	int	EGFP	saponin_EGFP	0.0713471214745535	1.61911660401552	0.695206888035348	0.480253498057774	1
MET073	saponin	408	1	73	0.233951324597001	MOZAR	20241101_MET073_MOZART008.nd2_ZP-4.tifint 2_lp.tif	0.00300854321402919	int	EGFP	saponin_EGFP	0.0143276699728703	1.06523737161824	0.091174948477659	0.480253498057774	0
MET073	saponin	408	2	118	0.507042047567666	MOZAR	20241101_MET073_MOZART008.nd2_ZP-4.tifint 2_lp.tif	0.00300854321402919	int	EGFP	saponin_EGFP	0.152033948312221	1.42825487258201	0.514253451775815	0.480253498057774	1
MET073	saponin	409	1	61	0.275608457624912	MOZAR	20241101_MET073_MOZART008.nd2_ZP-5.tifint 2_lp.tif	0.00343816407785037	int	EGFP	saponin_EGFP	0.0658804488760398	1.31412327456427	0.394100617563257	0.480253498057774	0
MET073	saponin	409	2	78	0.392660419689491	MOZAR	20241101_MET073_MOZART008.nd2_ZP-5.tifint 2_lp.tif	0.00343816407785037	int	EGFP	saponin_EGFP	0.124483621617163	1.46418490530112	0.55009775657016	0.480253498057774	1
MET073	saponin	410	1	55	0.212741285096854	MOZAR	20241101_MET073_MOZART008.nd2_ZP-6.tifint 2_lp.tif	0.00313251606355582	int	EGFP	saponin_EGFP	0.0404529016012836	1.23479761537332	0.304274601952614	0.480253498057774	0
MET073	saponin	410	2	127	0.424551768461242	MOZAR	20241101_MET073_MOZART008.nd2_ZP-6.tifint 2_lp.tif	0.00313251606355582	int	EGFP	saponin_EGFP	0.0267222283896527	1.06717004570562	0.0937900773337367	0.480253498057774	0
MET073	saponin	411	1	150	0.434454871574417	MOZAR	20241101_MET073_MOZART008.nd2_ZP-7.tifint 2_lp.tif	0.0024996566143751	int	EGFP	saponin_EGFP	0.0595063794181511	1.15870547732021	0.212513905078739	0.480253498057774	0
MET073	saponin	411	2	47	0.126131074968725	MOZAR	20241101_MET073_MOZART008.nd2_ZP-7.tifint 2_lp.tif	0.0024996566143751	int	EGFP	saponin_EGFP	0.00864721409309553	1.07360342117331	0.102461173988571	0.480253498057774	0
MET073	saponin	412	1	94	0.376256967429072	MOZAR	20241101_MET073_MOZART008.nd2_ZP-8.tifint 2_lp.tif	0.00259470791481993	int	EGFP	saponin_EGFP	0.132354423435999	1.5426529025452	0.625413491521324	0.480253498057774	1
MET073	saponin	413	1	91	0.273487449390814	MOZAR	20241101_MET073_MOZART008.nd2_ZP-9.tifint 2_lp.tif	0.00243000713249226	int	EGFP	saponin_EGFP	0.0523568003340182	1.23676862776526	0.306575629015174	0.480253498057774	0
MET073	saponin	128	1	74	0.386953545268625	MOZAR	20241018_MET073_MOZART006.nd2_ZP-1.tifint_lp.tif	0.00306810133900025	int	EGFP	saponin_EGFP	0.159914046182606	1.70434460446911	0.769217066135651	0.480253498057774	1
MET073	saponin	129	1	79	0.453849095851183	MOZAR	20241018_MET073_MOZART006.nd2_ZP-2.tifint_lp.tif	0.0037245127287778	int	EGFP	saponin_EGFP	0.159612590277737	1.54246358712921	0.62523643213763	0.480253498057774	1
MET073	saponin	131	1	109	0.473426421405748	MOZAR	20241018_MET073_MOZART006.nd2_ZP-4.tifint_lp.tif	0.00302375114971512	int	EGFP	saponin_EGFP	0.1438375460868	1.43641505177505	0.522472675775645	0.480253498057774	1
MET073	saponin	132	1	58	0.437155725900084	MOZAR	20241018_MET073_MOZART006.nd2_ZP-5.tifint_lp.tif	0.00347357118148444	int	EGFP	saponin_EGFP	0.235688597373986	2.16986130242808	1.11760282852496	0.480253498057774	1
MET073	saponin	133	1	117	0.476508742664009	MOZAR	20241018_MET073_MOZART007.nd2_ZP-1.tifint_lp.tif	0.00268012469384556	int	EGFP	saponin_EGFP	0.162934153484079	1.51960254148842	0.603694029980584	0.480253498057774	1
MET073	saponin	133	2	88	0.256931410636753	MOZAR	20241018_MET073_MOZART007.nd2_ZP-1.tifint_lp.tif	0.00268012469384556	int	EGFP	saponin_EGFP	0.021080437578344	1.08938032904839	0.12350772176726	0.480253498057774	0
MET073	saponin	133	3	93	0.274128328310326	MOZAR	20241018_MET073_MOZART007.nd2_ZP-1.tifint_lp.tif	0.00268012469384556	int	EGFP	saponin_EGFP	0.0248767317826891	1.09980570688112	0.137248677861558	0.480253498057774	0
MET073	saponin	134	1	83	0.311619749991223	MOZAR	20241018_MET073_MOZART007.nd2_ZP-2.tifint_lp.tif	0.00185161617029442	int	EGFP	saponin_EGFP	0.157935607856786	2.02766365913427	1.01981836361273	0.480253498057774	1
MET073	saponin	136	1	75	0.329304956831038	MOZAR	20241018_MET073_MOZART007.nd2_ZP-4.tifint_lp.tif	0.00207256291429865	int	EGFP	saponin_EGFP	0.173862738258639	2.11850396794009	1.08304583086	0.480253498057774	1
MET073	saponin	137	1	142	0.311924925539643	MOZAR	20241018_MET073_MOZART007.nd2_ZP-5.tifint_lp.tif	0.00215452466860856	int	EGFP	saponin_EGFP	0.00598242259722687	1.01955407483331	0.0279382946531793	0.480253498057774	0
MET073	saponin	138	1	203	0.666269939159974	MOZAR	20241018_MET073_MOZART008.nd2_ZP-1.tifint_lp.tif	0.00207854966534359	int	EGFP	saponin_EGFP	0.244324357095226	1.57904233977199	0.659049855530094	0.480253498057774	1
MET073	saponin	139	1	47	0.104036011267453	MOZAR	20241018_MET073_MOZART008.nd2_ZP-2.tifint_lp.tif	0.00196615214875564	int	EGFP	saponin_EGFP	0.0116268602759382	1.12581936043331	0.170975363196647	0.480253498057774	0
MET073	saponin	139	2	127	0.405813688412309	MOZAR	20241018_MET073_MOZART008.nd2_ZP-2.tifint_lp.tif	0.00196615214875564	int	EGFP	saponin_EGFP	0.156112365520342	1.62519638947962	0.70061406460803	0.480253498057774	1
MET073	saponin	140	1	68	0.127916380530223	MOZAR	20241018_MET073_MOZART008.nd2_ZP-3.tifint_lp.tif	0.001732777945603	int	EGFP	saponin_EGFP	0.0100874802292195	1.08561125669042	0.118507585234961	0.480253498057774	0
MET073	saponin	141	1	88	0.164522774051875	MOZAR	20241018_MET073_MOZART008.nd2_ZP-4.tifint_lp.tif	0.00199357811202351	int	EGFP	saponin_EGFP	-0.0109120998061938	0.937799711276208	-0.092648259996305	0.480253498057774	0
MET073	saponin	142	1	80	0.179018844850361	MOZAR	20241018_MET073_MOZART008.nd2_ZP-5.tifint_lp.tif	0.00179501008856428	int	EGFP	saponin_EGFP	0.0354180377652193	1.24664233080681	0.318047606637466	0.480253498057774	0
MET073	saponin	143	1	72	0.603219662792981	MOZAR	20241018_MET073_MOZART009.nd2_ZP-1.tifint_lp.tif	0.00302536067702972	int	EGFP	saponin_EGFP	0.385393694046841	2.76927340787355	1.46950749672078	0.480253498057774	1
MET073	saponin	145	1	80	0.277698940830305	MOZAR	20241018_MET073_MOZART009.nd2_ZP-3.tifint_lp.tif	0.00247019177192671	int	EGFP	saponin_EGFP	0.0800835990761682	1.40524990805524	0.490826720518056	0.480253498057774	1
MET073	saponin	147	1	49	0.178164340090007	MOZAR	20241018_MET073_MOZART009.nd2_ZP-5.tifint_lp.tif	0.00305165506600166	int	EGFP	saponin_EGFP	0.0286332418559252	1.19148686924711	0.252763052429176	0.480253498057774	0
MET073	saponin	147	2	96	0.292759594041854	MOZAR	20241018_MET073_MOZART009.nd2_ZP-5.tifint_lp.tif	0.00305165506600166	int	EGFP	saponin_EGFP	-0.000199292294305264	0.999319726065327	-0.000981761803355546	0.480253498057774	0
MET073	saponin	148	1	97	0.307072558207437	MOZAR	20241018_MET073_MOZART009.nd2_ZP-6.tifint_lp.tif	0.00284539161518933	int	EGFP	saponin_EGFP	0.0310695715340721	1.11256969320713	0.153895711715042	0.480253498057774	0
MET073	saponin	150	1	107	0.302616922650486	MOZAR	20241018_MET073_MOZART010.nd2_ZP-2.tifint_lp.tif	0.00252588993960961	int	EGFP	saponin_EGFP	0.0323466991122585	1.11968280740953	0.163090092113998	0.480253498057774	0
MET073	saponin	151	1	93	0.376180672086775	MOZAR	20241018_MET073_MOZART010.nd2_ZP-3.tifint_lp.tif	0.00249538001415888	int	EGFP	saponin_EGFP	0.144110330769999	1.62097694152692	0.696863568596741	0.480253498057774	1
MET073	saponin	152	1	65	0.434042884968221	MOZAR	20241018_MET073_MOZART010.nd2_ZP-4.tifint_lp.tif	0.0028307726295776	int	EGFP	saponin_EGFP	0.250042664045677	2.35892589037126	1.23813009459546	0.480253498057774	1
MET073	saponin	152	2	171	0.466681925579906	MOZAR	20241018_MET073_MOZART010.nd2_ZP-4.tifint_lp.tif	0.0028307726295776	int	EGFP	saponin_EGFP	-0.0173801940778646	0.964095116366157	-0.0527526070002029	0.480253498057774	0
MET073	saponin	153	1	78	0.317799654789269	MOZAR	20241018_MET073_MOZART011.nd2_ZP-1.tifint_lp.tif	0.00272430869795027	int	EGFP	saponin_EGFP	0.105303576349148	1.4955553868201	0.580681340621779	0.480253498057774	1
MET073	saponin	154	1	101	0.460105296224356	MOZAR	20241018_MET073_MOZART011.nd2_ZP-2.tifint_lp.tif	0.00204391402379663	int	EGFP	saponin_EGFP	0.253669979820896	2.2288109623894	1.1562742589536	0.480253498057774	1
MET073	saponin	155	1	81	0.720775169087574	MOZAR	20241018_MET073_MOZART011.nd2_ZP-3.tifint_lp.tif	0.00195625323064162	int	EGFP	saponin_EGFP	0.562318657405602	4.54872546061218	2.18546236306093	0.480253498057774	1
MET073	saponin	157	1	115	0.228671702090651	MOZAR	20241018_MET073_MOZART011.nd2_ZP-5.tifint_lp.tif	0.00208763962523135	int	EGFP	saponin_EGFP	-0.0114068548109549	0.952486990266152	-0.0702287074852729	0.480253498057774	0
MET073	saponin	159	1	125	0.372884718934074	MOZAR	20241018_MET073_MOZART012.nd2_ZP-2.tifint_lp.tif	0.00226030468305517	int	EGFP	saponin_EGFP	0.0903466335521783	1.31976798253609	0.400284323624673	0.480253498057774	0
MET073	saponin	160	1	102	0.217715724371374	MOZAR	20241018_MET073_MOZART012.nd2_ZP-3.tifint_lp.tif	0.00214815592992419	int	EGFP	saponin_EGFP	-0.00139618048089379	0.99362800263256	-0.00922226242211332	0.480253498057774	0
MET073	saponin	161	1	108	0.241794460918754	MOZAR	20241018_MET073_MOZART012.nd2_ZP-4.tifint_lp.tif	0.00202534039596484	int	EGFP	saponin_EGFP	0.0230576981545515	1.10541299900012	0.144585483001003	0.480253498057774	0
MET073	saponin	161	2	87	0.181933318031952	MOZAR	20241018_MET073_MOZART012.nd2_ZP-4.tifint_lp.tif	0.00202534039596484	int	EGFP	saponin_EGFP	0.00572870358301059	1.03251165470851	0.0461580664827641	0.480253498057774	0
MET073	saponin	161	3	133	0.317708094837144	MOZAR	20241018_MET073_MOZART012.nd2_ZP-4.tifint_lp.tif	0.00202534039596484	int	EGFP	saponin_EGFP	0.0483378221738202	1.17944750063136	0.23811120300769	0.480253498057774	0
MET073	saponin	161	4	112	0.481284817680717	MOZAR	20241018_MET073_MOZART012.nd2_ZP-4.tifint_lp.tif	0.00202534039596484	int	EGFP	saponin_EGFP	0.254446693332654	2.12171044467918	1.08522778135675	0.480253498057774	1
MET073	saponin	162	1	121	0.693522555753589	MOZAR	20241018_MET073_MOZART012.nd2_ZP-5.tifint_lp.tif	0.00307881355501067	int	EGFP	saponin_EGFP	0.320986115597298	1.86162340377396	0.89656125310149	0.480253498057774	1
MET073	saponin	162	2	227	1.30724042677321	MOZAR	20241018_MET073_MOZART012.nd2_ZP-5.tifint_lp.tif	0.00307881355501067	int	EGFP	saponin_EGFP	0.608349749785784	1.87045051510501	0.903385798256036	0.480253498057774	1
MET073	saponin	163	1	170	0.841214629821479	MOZAR	20241018_MET073_MOZART012.nd2_ZP-6.tifint_lp.tif	0.00312435967581613	int	EGFP	saponin_EGFP	0.310073484932738	1.58378735655602	0.663378648400032	0.480253498057774	1
MET073	saponin	164	1	107	0.349980927538127	MOZAR	20241018_MET073_MOZART012.nd2_ZP-7.tifint_lp.tif	0.0021913862482153	int	EGFP	saponin_EGFP	0.115502598979089	1.49259391982577	0.577821714340173	0.480253498057774	1
MET073	saponin	164	2	50	0.215167470974848	MOZAR	20241018_MET073_MOZART012.nd2_ZP-7.tifint_lp.tif	0.0021913862482153	int	EGFP	saponin_EGFP	0.105598158564082	1.96375669647543	0.973616195165771	0.480253498057774	1
MET073	saponin	165	1	121	0.676096751354635	MOZAR	20241018_MET073_MOZART012.nd2_ZP-8.tifint_lp.tif	0.00298634655289836	int	EGFP	saponin_EGFP	0.314748818453934	1.87104087168094	0.903841073665481	0.480253498057774	1
MET073	saponin	166	1	125	0.404684522887692	MOZAR	20241018_MET073_MOZART013.nd2_ZP-1.tifint_lp.tif	0.00232079015627756	int	EGFP	saponin_EGFP	0.114585753352997	1.39498876033424	0.480253498057774	0.480253498057774	0
MET073	saponin	167	1	71	0.146242465823889	MOZAR	20241018_MET073_MOZART013.nd2_ZP-10.tifint_lp.tif	0.00225889039607987	int	EGFP	saponin_EGFP	-0.0141387522977822	0.911842842551205	-0.133142899674473	0.480253498057774	0
MET073	saponin	169	1	88	0.259388113161549	MOZAR	20241018_MET073_MOZART013.nd2_ZP-2.tifint_lp.tif	0.00263975349390451	int	EGFP	saponin_EGFP	0.0270898056979523	1.11661645749269	0.159133724859835	0.480253498057774	0
MET073	saponin	169	2	79	0.213168535847217	MOZAR	20241018_MET073_MOZART013.nd2_ZP-2.tifint_lp.tif	0.00263975349390451	int	EGFP	saponin_EGFP	0.00462800982876072	1.02219237630748	0.0316667366147091	0.480253498057774	0
MET073	saponin	170	1	167	0.622308700345457	MOZAR	20241018_MET073_MOZART013.nd2_ZP-3.tifint_lp.tif	0.00327314431217684	int	EGFP	saponin_EGFP	0.0756936002119243	1.13847696522367	0.18710510175669	0.480253498057774	0
MET073	saponin	171	1	72	0.237354086712003	MOZAR	20241018_MET073_MOZART013.nd2_ZP-4.tifint_lp.tif	0.00232917616970267	int	EGFP	saponin_EGFP	0.0696534024934102	1.41534357965183	0.501152314888152	0.480253498057774	1
MET073	saponin	172	1	81	0.32083619851619	MOZAR	20241018_MET073_MOZART013.nd2_ZP-5.tifint_lp.tif	0.00352669005314104	int	EGFP	saponin_EGFP	0.0351743042117659	1.12313264356597	0.167528322141176	0.480253498057774	0
MET073	saponin	173	1	82	0.530418868875131	MOZAR	20241018_MET073_MOZART013.nd2_ZP-6.tifint_lp.tif	0.00289681253083255	int	EGFP	saponin_EGFP	0.292880241346862	2.23297942904889	1.15896996063381	0.480253498057774	1
MET073	saponin	175	1	66	0.170885786646977	MOZAR	20241018_MET073_MOZART013.nd2_ZP-8.tifint_lp.tif	0.00193987242983416	int	EGFP	saponin_EGFP	0.0428542062779226	1.33471590489154	0.416532696054573	0.480253498057774	0
MET073	saponin	176	1	214	0.610009918455034	MOZAR	20241018_MET073_MOZART013.nd2_ZP-9.tifint_lp.tif	0.00231196797585711	int	EGFP	saponin_EGFP	0.115248771621613	1.23293820131033	0.302100489199398	0.480253498057774	0
MET073	saponin	357	1	71	0.591241328511387	MOZAR	20241101_MET073_MOZART001.nd2_ZP-1.tifint 2_lp.tif	0.00207817660910743	int	EGFP	saponin_EGFP	0.44369078926476	4.00704281753345	2.00253792586882	0.480253498057774	1
MET073	saponin	359	1	78	0.308659499743953	MOZAR	20241101_MET073_MOZART002.nd2_ZP-1.tifint 2_lp.tif	0.00184719888726882	int	EGFP	saponin_EGFP	0.164577986536985	2.1422560943025	1.09913095622989	0.480253498057774	1
MET073	saponin	360	1	77	0.708506913390011	MOZAR	20241101_MET073_MOZART002.nd2_ZP-10.tifint 2_lp.tif	0.00292935866855139	int	EGFP	saponin_EGFP	0.482946295911553	3.14109316293958	1.65126673309421	0.480253498057774	1
MET073	saponin	361	1	120	0.529381253989413	MOZAR	20241101_MET073_MOZART002.nd2_ZP-11.tifint 2_lp.tif	0.00223187855769365	int	EGFP	saponin_EGFP	0.261555827066176	1.97659072206441	0.983014173861652	0.480253498057774	1
MET073	saponin	362	1	114	0.397116048028693	MOZAR	20241101_MET073_MOZART002.nd2_ZP-12.tifint 2_lp.tif	0.00291228790615019	int	EGFP	saponin_EGFP	0.0651152267275709	1.19612971580125	0.258373852910173	0.480253498057774	0
MET073	saponin	362	2	68	0.285069049568847	MOZAR	20241101_MET073_MOZART002.nd2_ZP-12.tifint 2_lp.tif	0.00291228790615019	int	EGFP	saponin_EGFP	0.0870334719506339	1.43948402098952	0.525551774335784	0.480253498057774	1
MET073	saponin	363	1	184	0.595986878732219	MOZAR	20241101_MET073_MOZART002.nd2_ZP-13.tifint 2_lp.tif	0.00218200832256933	int	EGFP	saponin_EGFP	0.194497347379463	1.48443939926437	0.56991819796227	0.480253498057774	1
MET073	saponin	364	1	171	0.334752422291785	MOZAR	20241101_MET073_MOZART002.nd2_ZP-14.tifint 2_lp.tif	0.00185974061019777	int	EGFP	saponin_EGFP	0.0167367779479663	1.05262878806639	0.073996756368062	0.480253498057774	0
MET073	saponin	365	1	84	0.461173423333094	MOZAR	20241101_MET073_MOZART002.nd2_ZP-2.tifint 2_lp.tif	0.0018645682750754	int	EGFP	saponin_EGFP	0.30454968822676	2.94446702487333	1.55800651685412	0.480253498057774	1
MET073	saponin	367	1	90	0.390814073383808	MOZAR	20241101_MET073_MOZART002.nd2_ZP-4.tifint 2_lp.tif	0.00207376689874179	int	EGFP	saponin_EGFP	0.204175052497047	2.09395694173152	1.06623177627584	0.480253498057774	1
MET073	saponin	367	2	59	0.410727098584175	MOZAR	20241101_MET073_MOZART002.nd2_ZP-4.tifint 2_lp.tif	0.00207376689874179	int	EGFP	saponin_EGFP	0.28837485155841	3.35692321611128	1.7471395382263	0.480253498057774	1
MET073	saponin	368	1	111	0.344960711197928	MOZAR	20241101_MET073_MOZART002.nd2_ZP-5.tifint 2_lp.tif	0.00284747500312658	int	EGFP	saponin_EGFP	0.0288909858508773	1.09140700147461	0.126189203872029	0.480253498057774	0
MET073	saponin	368	2	116	0.736324112163857	MOZAR	20241101_MET073_MOZART002.nd2_ZP-5.tifint 2_lp.tif	0.00284747500312658	int	EGFP	saponin_EGFP	0.406017011801173	2.22921066896642	1.15653296326045	0.480253498057774	1
MET073	saponin	369	1	114	0.273395895259455	MOZAR	20241101_MET073_MOZART002.nd2_ZP-6.tifint 2_lp.tif	0.00202937757931297	int	EGFP	saponin_EGFP	0.0420468512177761	1.18174637976979	0.240920445067899	0.480253498057774	0
MET073	saponin	370	1	210	1.08319220249541	MOZAR	20241101_MET073_MOZART002.nd2_ZP-7.tifint 2_lp.tif	0.00302059392468983	int	EGFP	saponin_EGFP	0.448867478310547	1.70763043153861	0.771995778074529	0.480253498057774	1
MET073	saponin	371	1	72	0.400549331912771	MOZAR	20241101_MET073_MOZART002.nd2_ZP-8.tifint 2_lp.tif	0.00288227608772207	int	EGFP	saponin_EGFP	0.193025453596782	1.93013611331448	0.948702590021661	0.480253498057774	1
MET073	saponin	372	1	71	0.269947359338403	MOZAR	20241101_MET073_MOZART002.nd2_ZP-9.tifint 2_lp.tif	0.00361540532561076	int	EGFP	saponin_EGFP	0.0132535812200386	1.05163187560365	0.0726297766980798	0.480253498057774	0
MET073	saponin	372	2	34	0.212161444593221	MOZAR	20241101_MET073_MOZART002.nd2_ZP-9.tifint 2_lp.tif	0.00361540532561076	int	EGFP	saponin_EGFP	0.089237663522455	1.72595931190143	0.787398454545875	0.480253498057774	1
MET073	saponin	372	3	33	0.232074466068298	MOZAR	20241101_MET073_MOZART002.nd2_ZP-9.tifint 2_lp.tif	0.00361540532561076	int	EGFP	saponin_EGFP	0.112766090323142	1.94516491083588	0.959892471900197	0.480253498057774	1
MET073	saponin	372	4	92	0.301655605668202	MOZAR	20241101_MET073_MOZART002.nd2_ZP-9.tifint 2_lp.tif	0.00361540532561076	int	EGFP	saponin_EGFP	-0.0309616842879882	0.906914988417872	-0.140960771846911	0.480253498057774	0
MET073	saponin	373	1	75	0.644876792561263	MOZAR	20241101_MET073_MOZART003.nd2_ZP-1.tifint 2_lp.tif	0.00387476771476919	int	EGFP	saponin_EGFP	0.354269213953574	2.21906391998065	1.14995122486297	0.480253498057774	1
MET073	saponin	374	1	396	2.60808732453734	MOZAR	20241101_MET073_MOZART003.nd2_ZP-2.tifint 2_lp.tif	0.00423895374215029	int	EGFP	saponin_EGFP	0.929461642645824	1.55370393332627	0.635711616605524	0.480253498057774	1
MET073	saponin	375	1	73	0.183642328483984	MOZAR	20241101_MET073_MOZART003.nd2_ZP-3.tifint 2_lp.tif	0.00322185408684515	int	EGFP	saponin_EGFP	-0.0515530198557122	0.780807655339964	-0.356960897177572	0.480253498057774	0
MET073	saponin	376	1	88	0.200396734522656	MOZAR	20241101_MET073_MOZART003.nd2_ZP-4.tifint 2_lp.tif	0.00229937847055912	int	EGFP	saponin_EGFP	-0.00194857088654721	0.990370071187933	-0.0139603776707663	0.480253498057774	0
MET073	saponin	377	1	107	0.402853441890329	MOZAR	20241101_MET073_MOZART003.nd2_ZP-5.tifint 2_lp.tif	0.00281854062744009	int	EGFP	saponin_EGFP	0.101269594754239	1.33579250253592	0.4176959218751	0.480253498057774	0
MET073	saponin	378	1	83	0.63881895923987	MOZAR	20241101_MET073_MOZART004.nd2_ZP-1.tifint 2_lp.tif	0.00268686292026024	int	EGFP	saponin_EGFP	0.41580933685827	2.86453540622011	1.51830116987431	0.480253498057774	1
MET073	saponin	379	1	85	0.261615930357948	MOZAR	20241101_MET073_MOZART004.nd2_ZP-2.tifint 2_lp.tif	0.00335543283892161	int	EGFP	saponin_EGFP	-0.0235958609503889	0.917268985121026	-0.124583235008525	0.480253498057774	0
MET073	saponin	380	1	52	0.293019001139328	MOZAR	20241101_MET073_MOZART004.nd2_ZP-3.tifint 2_lp.tif	0.00290896062872643	int	EGFP	saponin_EGFP	0.141753048445554	1.93711139830998	0.953906922019721	0.480253498057774	1
MET073	saponin	380	2	79	0.741664769127965	MOZAR	20241101_MET073_MOZART004.nd2_ZP-3.tifint 2_lp.tif	0.00290896062872643	int	EGFP	saponin_EGFP	0.511856879458577	3.22732509399463	1.69033891029183	0.480253498057774	1
MET073	saponin	381	1	79	0.530708790989593	MOZAR	20241101_MET073_MOZART004.nd2_ZP-4.tifint 2_lp.tif	0.00345542425591243	int	EGFP	saponin_EGFP	0.257730274772511	1.94414123991924	0.959133033104798	0.480253498057774	1
MET073	saponin	382	1	74	0.208026245469227	MOZAR	20241101_MET073_MOZART005.nd2_ZP-1.tifint 2_lp.tif	0.00224454666937395	int	EGFP	saponin_EGFP	0.041929791935555	1.25244242753837	0.324744286922361	0.480253498057774	0
MET073	saponin	383	1	112	0.318150607403368	MOZAR	20241101_MET073_MOZART005.nd2_ZP-2.tifint 2_lp.tif	0.00253680235614055	int	EGFP	saponin_EGFP	0.0340287435156264	1.1197681271339	0.163200021151858	0.480253498057774	0
MET073	saponin	383	2	36	0.105455100303516	MOZAR	20241101_MET073_MOZART005.nd2_ZP-2.tifint 2_lp.tif	0.00253680235614055	int	EGFP	saponin_EGFP	0.0141302154824561	1.15472470083201	0.207548938147089	0.480253498057774	0
MET073	saponin	384	1	67	0.262027927907184	MOZAR	20241101_MET073_MOZART005.nd2_ZP-3.tifint 2_lp.tif	0.00198900232128068	int	EGFP	saponin_EGFP	0.128764772381378	1.96624435969058	0.975442627175305	0.480253498057774	1
MET073	saponin	96	1	114	0.81326009822078	MOZAR	20241018_MET073_MOZART002.nd2_ZP-1.tifint_lp.tif	0.00205858467781342	int	EGFP	saponin_EGFP	0.578581444950051	3.46541999830972	1.79303021318752	0.480253498057774	1
MET073	saponin	98	1	24	0.101686123991385	MOZAR	20241018_MET073_MOZART002.nd2_ZP-3.tifint_lp.tif	0.0019242496369505	int	EGFP	saponin_EGFP	0.055504132704573	2.20185663627768	1.13872053753785	0.480253498057774	1
MET073	saponin	98	2	87	0.444876792142168	MOZAR	20241018_MET073_MOZART002.nd2_ZP-3.tifint_lp.tif	0.0019242496369505	int	EGFP	saponin_EGFP	0.277467073727474	2.65741317980212	1.41002255831705	0.480253498057774	1
MET073	saponin	99	1	87	0.196658274158835	MOZAR	20241018_MET073_MOZART002.nd2_ZP-4.tifint_lp.tif	0.00188894577708279	int	EGFP	saponin_EGFP	0.0323199915526323	1.19666745349943	0.259022291928306	0.480253498057774	0
MET073	saponin	100	1	87	0.195086594903842	MOZAR	20241018_MET073_MOZART002.nd2_ZP-5.tifint_lp.tif	0.0019285157288278	int	EGFP	saponin_EGFP	0.0273057264958227	1.16274636527342	0.217536430027904	0.480253498057774	0
MET073	saponin	101	1	70	0.248538951389492	MOZAR	20241018_MET073_MOZART002.nd2_ZP-6.tifint_lp.tif	0.00274578966200352	int	EGFP	saponin_EGFP	0.0563336750492454	1.29309119979372	0.370824029866013	0.480253498057774	0
MET073	saponin	102	1	269	1.06636149738915	MOZAR	20241018_MET073_MOZART002.nd2_ZP-7.tifint_lp.tif	0.00271786812687095	int	EGFP	saponin_EGFP	0.335254971260867	1.45855830755098	0.544543060787498	0.480253498057774	1
MET073	saponin	102	2	101	0.293781948508695	MOZAR	20241018_MET073_MOZART002.nd2_ZP-7.tifint_lp.tif	0.00271786812687095	int	EGFP	saponin_EGFP	0.0192772676947286	1.07022564292007	0.0979150018620504	0.480253498057774	0
MET073	saponin	103	1	38	0.261234458070248	MOZAR	20241018_MET073_MOZART002.nd2_ZP-8.tifint_lp.tif	0.00301323176195129	int	EGFP	saponin_EGFP	0.1467316511161	2.28146772135338	1.18996224239946	0.480253498057774	1
MET073	saponin	103	2	99	0.352895401185378	MOZAR	20241018_MET073_MOZART002.nd2_ZP-8.tifint_lp.tif	0.00301323176195129	int	EGFP	saponin_EGFP	0.0545854567522012	1.18298235701099	0.242428557496335	0.480253498057774	0
MET073	saponin	104	1	83	0.245975432917476	MOZAR	20241018_MET073_MOZART002.nd2_ZP-9.tifint_lp.tif	0.00205904707369386	int	EGFP	saponin_EGFP	0.0750745258008851	1.4392868772175	0.525354177269029	0.480253498057774	1
MET073	saponin	104	2	63	0.262836658628657	MOZAR	20241018_MET073_MOZART002.nd2_ZP-9.tifint_lp.tif	0.00205904707369386	int	EGFP	saponin_EGFP	0.133116692985944	2.02618507741966	1.01876595996355	0.480253498057774	1
MET073	saponin	106	1	104	0.362661175662652	MOZAR	20241018_MET073_MOZART003.nd2_ZP-2.tifint_lp.tif	0.00218961114804786	int	EGFP	saponin_EGFP	0.134941616265674	1.59257806673705	0.671364093821567	0.480253498057774	1
MET073	saponin	107	1	131	0.381643396569416	MOZAR	20241018_MET073_MOZART003.nd2_ZP-3.tifint_lp.tif	0.00243945903805759	int	EGFP	saponin_EGFP	0.0620742625838716	1.19424361110757	0.256097158786924	0.480253498057774	0
MET073	saponin	108	1	137	0.428747999249026	MOZAR	20241018_MET073_MOZART003.nd2_ZP-4.tifint_lp.tif	0.00219828952287283	int	EGFP	saponin_EGFP	0.127582334615449	1.42362841982892	0.509572638702811	0.480253498057774	1
MET073	saponin	1	1	246	1.13481347961351	SCHUM	20241016_MET073_SCHUMANN001.nd2_ZP-1.tifint_lp.tif	0.00251554414906607	int	DupA	saponin_DupA	0.515989618943259	1.83382308236205	0.874854461991563	0.480253498057774	1
MET073	saponin	1	2	119	0.459113456308842	SCHUM	20241016_MET073_SCHUMANN001.nd2_ZP-1.tifint_lp.tif	0.00251554414906607	int	DupA	saponin_DupA	0.159763702569979	1.53370246868267	0.617018633695271	0.480253498057774	1
MET073	saponin	1	3	376	1.65015643299557	SCHUM	20241016_MET073_SCHUMANN001.nd2_ZP-1.tifint_lp.tif	0.00251554414906607	int	DupA	saponin_DupA	0.704311832946729	1.74463800175035	0.802927719954998	0.480253498057774	1
MET073	saponin	3	1	156	0.937346470076591	SCHUM	20241016_MET073_SCHUMANN001.nd2_ZP-11.tifint_lp.tif	0.00274297882406231	int	DupA	saponin_DupA	0.50944177352287	2.1905496191695	1.13129289419476	0.480253498057774	1
MET073	saponin	3	2	121	0.654413684736937	SCHUM	20241016_MET073_SCHUMANN001.nd2_ZP-11.tifint_lp.tif	0.00274297882406231	int	DupA	saponin_DupA	0.322513247025397	1.97171684752552	0.979452385386576	0.480253498057774	1
MET073	saponin	4	1	76	0.579629214480519	SCHUM	20241016_MET073_SCHUMANN001.nd2_ZP-12.tifint_lp.tif	0.00439101753729979	int	DupA	saponin_DupA	0.245911881645735	1.73688675250045	0.796503691335445	0.480253498057774	1
MET073	saponin	4	2	146	1.01977571239695	SCHUM	20241016_MET073_SCHUMANN001.nd2_ZP-12.tifint_lp.tif	0.00439101753729979	int	DupA	saponin_DupA	0.37868715195118	1.59069397789264	0.669656312700936	0.480253498057774	1
MET073	saponin	4	3	261	1.79803161462769	SCHUM	20241016_MET073_SCHUMANN001.nd2_ZP-12.tifint_lp.tif	0.00439101753729979	int	DupA	saponin_DupA	0.651976037392443	1.56888692864728	0.64974137948378	0.480253498057774	1
MET073	saponin	5	1	33	0.0831616693176329	SCHUM	20241016_MET073_SCHUMANN001.nd2_ZP-13.tifint_lp.tif	0.00191304792227513	int	DupA	saponin_DupA	0.0200310878825536	1.31729610954324	0.397579679498919	0.480253498057774	0
MET073	saponin	5	2	35	0.0867170214187354	SCHUM	20241016_MET073_SCHUMANN001.nd2_ZP-13.tifint_lp.tif	0.00191304792227513	int	DupA	saponin_DupA	0.0197603441391058	1.29512133728771	0.373087267412085	0.480253498057774	0
MET073	saponin	5	3	198	0.500572213437408	SCHUM	20241016_MET073_SCHUMANN001.nd2_ZP-13.tifint_lp.tif	0.00191304792227513	int	DupA	saponin_DupA	0.121788724826932	1.32152596005095	0.402204765553762	0.480253498057774	0
MET073	saponin	5	4	33	0.155901429709047	SCHUM	20241016_MET073_SCHUMANN001.nd2_ZP-13.tifint_lp.tif	0.00191304792227513	int	DupA	saponin_DupA	0.0927708482739678	2.46950726834932	1.30422321491846	0.480253498057774	1
MET073	saponin	6	1	105	0.247623407514766	SCHUM	20241016_MET073_SCHUMANN001.nd2_ZP-14.tifint_lp.tif	0.0018899476428138	int	DupA	saponin_DupA	0.0491789050193164	1.24782195727717	0.31941210112543	0.480253498057774	0
MET073	saponin	7	1	74	0.191714351065457	SCHUM	20241016_MET073_SCHUMANN001.nd2_ZP-15.tifint_lp.tif	0.00233236787427297	int	DupA	saponin_DupA	0.0191191283692572	1.11077437759045	0.151565803776844	0.480253498057774	0
MET073	saponin	8	1	121	0.637567720841616	SCHUM	20241016_MET073_SCHUMANN001.nd2_ZP-16.tifint_lp.tif	0.00245310849783369	int	DupA	saponin_DupA	0.34074159260374	2.14795013035601	1.10296049820076	0.480253498057774	1
MET073	saponin	9	1	81	0.182940413476899	SCHUM	20241016_MET073_SCHUMANN001.nd2_ZP-17.tifint_lp.tif	0.00259317104560905	int	DupA	saponin_DupA	-0.0271064412174334	0.870950501701726	-0.199337365705754	0.480253498057774	0
MET073	saponin	11	1	124	0.289967193035409	SCHUM	20241016_MET073_SCHUMANN001.nd2_ZP-19.tifint_lp.tif	0.00216973429506518	int	DupA	saponin_DupA	0.0209201404473268	1.07775643793934	0.108031180429107	0.480253498057774	0
MET073	saponin	12	1	97	0.377370876958594	SCHUM	20241016_MET073_SCHUMANN001.nd2_ZP-2.tifint_lp.tif	0.00313593431034421	int	DupA	saponin_DupA	0.0731852488552052	1.2405940389476	0.311031097891559	0.480253498057774	0
MET073	saponin	14	1	80	0.280689709587023	SCHUM	20241016_MET073_SCHUMANN001.nd2_ZP-4.tifint_lp.tif	0.00276699922957003	int	DupA	saponin_DupA	0.0593297712214201	1.26802397786826	0.342582026569239	0.480253498057774	0
MET073	saponin	14	2	53	0.281406888272613	SCHUM	20241016_MET073_SCHUMANN001.nd2_ZP-4.tifint_lp.tif	0.00276699922957003	int	DupA	saponin_DupA	0.134755929105402	1.91888883557695	0.940271136229902	0.480253498057774	1
MET073	saponin	15	1	80	0.356054023839533	SCHUM	20241016_MET073_SCHUMANN001.nd2_ZP-5.tifint_lp.tif	0.00244324940327338	int	DupA	saponin_DupA	0.160594071577663	1.82162135884749	0.86522311255264	0.480253498057774	1
MET073	saponin	16	1	66	0.361379422014579	SCHUM	20241016_MET073_SCHUMANN001.nd2_ZP-6.tifint_lp.tif	0.00317050134339383	int	DupA	saponin_DupA	0.152126333350586	1.72699683585011	0.788265439608279	0.480253498057774	1
MET073	saponin	17	1	73	0.423285274999216	SCHUM	20241016_MET073_SCHUMANN001.nd2_ZP-7.tifint_lp.tif	0.00215063322358498	int	DupA	saponin_DupA	0.266289049677513	2.69614937640606	1.43090042924613	0.480253498057774	1
MET073	saponin	19	1	286	0.767315174918622	SCHUM	20241016_MET073_SCHUMANN001.nd2_ZP-9.tifint_lp.tif	0.00229799804468614	int	DupA	saponin_DupA	0.110087734138386	1.16750325276695	0.223426569416057	0.480253498057774	0
MET073	saponin	21	1	111	0.601709023118019	SCHUM	20241016_MET073_SCHUMANN002.nd2_ZP-2.tifint_lp.tif	0.00304859418770021	int	DupA	saponin_DupA	0.263315068283296	1.77813171459255	0.830362195343903	0.480253498057774	1
MET073	saponin	22	1	236	0.841748689301312	SCHUM	20241016_MET073_SCHUMANN002.nd2_ZP-3.tifint_lp.tif	0.00263132752772577	int	DupA	saponin_DupA	0.220755392758031	1.35548756159986	0.438811874591684	0.480253498057774	0
MET073	saponin	23	1	109	0.601037623360753	SCHUM	20241016_MET073_SCHUMANN002.nd2_ZP-4.tifint_lp.tif	0.00300413155085055	int	DupA	saponin_DupA	0.273587284318043	1.835507714293	0.876179177825567	0.480253498057774	1
MET073	saponin	24	1	73	0.211749446811154	SCHUM	20241016_MET073_SCHUMANN002.nd2_ZP-5.tifint_lp.tif	0.00236865606453922	int	DupA	saponin_DupA	0.0388375540997917	1.22460892360146	0.292321101015688	0.480253498057774	0
MET073	saponin	25	1	150	0.528664077166468	SCHUM	20241016_MET073_SCHUMANN002.nd2_ZP-6.tifint_lp.tif	0.00216054586801273	int	DupA	saponin_DupA	0.204582196964558	1.63126700214495	0.705992938483979	0.480253498057774	1
MET073	saponin	26	1	128	0.598718252964318	SCHUM	20241016_MET073_SCHUMANN003.nd2_ZP-1.tifint_lp.tif	0.00346099808524866	int	DupA	saponin_DupA	0.15571049805249	1.35148481336062	0.434545300394675	0.480253498057774	0
MET073	saponin	26	2	93	0.711345090530813	SCHUM	20241016_MET073_SCHUMANN003.nd2_ZP-1.tifint_lp.tif	0.00346099808524866	int	DupA	saponin_DupA	0.389472268602688	2.21001911956909	1.14405885087833	0.480253498057774	1
MET073	saponin	27	1	65	0.263385979924351	SCHUM	20241016_MET073_SCHUMANN003.nd2_ZP-2.tifint_lp.tif	0.00251870443502881	int	DupA	saponin_DupA	0.0996701916474785	1.60880012060241	0.685985094906381	0.480253498057774	1
MET073	saponin	28	1	104	0.313450827728957	SCHUM	20241016_MET073_SCHUMANN003.nd2_ZP-3.tifint_lp.tif	0.00268849503031016	int	DupA	saponin_DupA	0.0338473445767002	1.12105480301999	0.164856806343702	0.480253498057774	0
MET073	saponin	32	1	167	0.5970702720806	SCHUM	20241016_MET073_SCHUMANN003.nd2_ZP-7.tifint_lp.tif	0.00281406309853924	int	DupA	saponin_DupA	0.127121734624548	1.27050139428604	0.345397958648607	0.480253498057774	0
MET073	saponin	34	1	139	0.536018930841237	SCHUM	20241016_MET073_SCHUMANN004.nd2_ZP-1.tifint_lp.tif	0.00327606396039271	int	DupA	saponin_DupA	0.0806460403466506	1.17709890516113	0.235235547216275	0.480253498057774	0
MET073	saponin	34	2	95	0.382879383862019	SCHUM	20241016_MET073_SCHUMANN004.nd2_ZP-1.tifint_lp.tif	0.00327606396039271	int	DupA	saponin_DupA	0.0716533076247112	1.23022912633476	0.298927038037814	0.480253498057774	0
MET073	saponin	35	1	103	0.482413989026099	SCHUM	20241016_MET073_SCHUMANN004.nd2_ZP-2.tifint_lp.tif	0.00405142021684563	int	DupA	saponin_DupA	0.0651177066909998	1.15604669738876	0.209199675287113	0.480253498057774	0
MET073	saponin	35	2	72	0.361486236331984	SCHUM	20241016_MET073_SCHUMANN004.nd2_ZP-2.tifint_lp.tif	0.00405142021684563	int	DupA	saponin_DupA	0.0697839807190992	1.23923017178074	0.309444175247654	0.480253498057774	0
MET073	saponin	37	1	90	0.234668497694656	SCHUM	20241016_MET073_SCHUMANN004.nd2_ZP-4.tifint_lp.tif	0.00269219554305291	int	DupA	saponin_DupA	-0.00762910118010529	0.968513508942987	-0.0461559230344296	0.480253498057774	0
MET073	saponin	40	1	101	1.50647746445611	SCHUM	20241016_MET073_SCHUMANN005.nd2_ZP-1.tifint_lp.tif	0.00446949397640275	int	DupA	saponin_DupA	1.05505857283943	3.33720518222205	1.73864039082771	0.480253498057774	1
MET073	saponin	41	1	145	0.925825909245759	SCHUM	20241016_MET073_SCHUMANN005.nd2_ZP-2.tifint_lp.tif	0.00396198472177148	int	DupA	saponin_DupA	0.351338124588895	1.6115676154868	0.688464719878115	0.480253498057774	1
MET073	saponin	43	1	82	0.305577174993232	SCHUM	20241016_MET073_SCHUMANN005.nd2_ZP-4.tifint_lp.tif	0.00239460537057769	int	DupA	saponin_DupA	0.109219534605861	1.55622757734507	0.638053050490843	0.480253498057774	1
MET073	saponin	44	1	71	0.278156712884083	SCHUM	20241016_MET073_SCHUMANN005.nd2_ZP-5.tifint_lp.tif	0.00332365775440133	int	DupA	saponin_DupA	0.0421770123215892	1.17873152741974	0.237235161773117	0.480253498057774	0
MET073	saponin	46	1	68	0.337972081732005	SCHUM	20241016_MET073_SCHUMANN006.nd2_ZP-1.tifint_lp.tif	0.00233061245230378	int	DupA	saponin_DupA	0.179490434975348	2.13256290964057	1.09258830102201	0.480253498057774	1
MET073	saponin	47	1	73	0.20886549167335	SCHUM	20241016_MET073_SCHUMANN006.nd2_ZP-2.tifint_lp.tif	0.00373045203929744	int	DupA	saponin_DupA	-0.0634575071953625	0.766977054971564	-0.382744676447141	0.480253498057774	0
MET073	saponin	49	1	189	0.611444269306958	SCHUM	20241016_MET073_SCHUMANN006.nd2_ZP-4.tifint_lp.tif	0.00322267861988676	int	DupA	saponin_DupA	0.00235801014835935	1.0038713895001	0.00557445094659456	0.480253498057774	0
MET073	saponin	51	1	80	0.200061036041006	SCHUM	20241016_MET073_SCHUMANN006.nd2_ZP-6.tifint_lp.tif	0.0028531648454623	int	DupA	saponin_DupA	-0.0281921515959774	0.876487369627385	-0.190194793300411	0.480253498057774	0
MET073	saponin	52	1	123	0.509987037396058	SCHUM	20241016_MET073_SCHUMANN006.nd2_ZP-7.tifint_lp.tif	0.0023920340527163	int	DupA	saponin_DupA	0.215766848911953	1.73335160997496	0.79356433454097	0.480253498057774	1
MET073	saponin	53	1	105	0.330235752044246	SCHUM	20241016_MET073_SCHUMANN007.nd2_ZP-1.tifint_lp.tif	0.00296510888673312	int	DupA	saponin_DupA	0.0188993189372675	1.06070384615338	0.0850219047665015	0.480253498057774	0
MET073	saponin	54	1	83	0.244007019791752	SCHUM	20241016_MET073_SCHUMANN007.nd2_ZP-2.tifint_lp.tif	0.00231179789492958	int	DupA	saponin_DupA	0.0521277945125966	1.27166981957926	0.346724133286798	0.480253498057774	0
MET073	saponin	55	1	230	0.821972998790443	SCHUM	20241016_MET073_SCHUMANN007.nd2_ZP-3.tifint_lp.tif	0.00257089520281304	int	DupA	saponin_DupA	0.230667102143445	1.39009775388922	0.475186339130359	0.480253498057774	0
MET073	saponin	56	1	68	0.346364546567202	SCHUM	20241016_MET073_SCHUMANN007.nd2_ZP-4.tifint_lp.tif	0.00467390945717437	int	DupA	saponin_DupA	0.0285387034793445	1.08979352717852	0.124054827174825	0.480253498057774	0
MET073	saponin	58	1	73	0.336797140073031	SCHUM	20241016_MET073_SCHUMANN007.nd2_ZP-6.tifint_lp.tif	0.00365451252053729	int	DupA	saponin_DupA	0.0700177260738091	1.2624555059335	0.336232542319675	0.480253498057774	0
MET073	saponin	58	2	74	0.277851532446221	SCHUM	20241016_MET073_SCHUMANN007.nd2_ZP-6.tifint_lp.tif	0.00365451252053729	int	DupA	saponin_DupA	0.00741760592646112	1.02742853317969	0.0390380450864291	0.480253498057774	0
MET073	saponin	59	1	67	0.408819722943008	SCHUM	20241016_MET073_SCHUMANN007.nd2_ZP-7.tifint_lp.tif	0.00493195766651712	int	DupA	saponin_DupA	0.0783785592863609	1.23719369106145	0.307071381687596	0.480253498057774	0
MET073	saponin	61	1	97	0.69454491045326	SCHUM	20241016_MET073_SCHUMANN008.nd2_ZP-2.tifint_lp.tif	0.00454186609561265	int	DupA	saponin_DupA	0.253983899178833	1.57650108084718	0.65672615913151	0.480253498057774	1
MET073	saponin	64	1	91	0.298512246692553	SCHUM	20241016_MET073_SCHUMANN009.nd2_ZP-1.tifint_lp.tif	0.00284989994745875	int	DupA	saponin_DupA	0.0391713514738073	1.15104193822099	0.202940399031571	0.480253498057774	0
MET073	saponin	64	2	70	0.224414435215294	SCHUM	20241016_MET073_SCHUMANN009.nd2_ZP-1.tifint_lp.tif	0.00284989994745875	int	DupA	saponin_DupA	0.0249214388931822	1.12492387879594	0.16982738064306	0.480253498057774	0
MET073	saponin	64	3	71	0.248249028576538	SCHUM	20241016_MET073_SCHUMANN009.nd2_ZP-1.tifint_lp.tif	0.00284989994745875	int	DupA	saponin_DupA	0.045906132306967	1.2268729624479	0.294985871710809	0.480253498057774	0
MET073	saponin	68	1	184	0.845731304725632	SCHUM	20241016_MET073_SCHUMANN009.nd2_ZP-2.tifint_lp.tif	0.00332977557543974	int	DupA	saponin_DupA	0.23305259884472	1.38038305658042	0.465068670730882	0.480253498057774	0
MET073	saponin	68	2	226	0.742030977737159	SCHUM	20241016_MET073_SCHUMANN009.nd2_ZP-2.tifint_lp.tif	0.00332977557543974	int	DupA	saponin_DupA	-0.0104983023122223	0.986049310517814	-0.0202682999467594	0.480253498057774	0
MET073	saponin	69	1	124	0.408224613871425	SCHUM	20241016_MET073_SCHUMANN009.nd2_ZP-3.tifint_lp.tif	0.00251529673945461	int	DupA	saponin_DupA	0.0963278181790539	1.30884516772677	0.388294441084102	0.480253498057774	0
MET073	saponin	69	2	98	0.299671930959448	SCHUM	20241016_MET073_SCHUMANN009.nd2_ZP-3.tifint_lp.tif	0.00251529673945461	int	DupA	saponin_DupA	0.0531728504928966	1.21571216570973	0.281801694030002	0.480253498057774	0
MET073	saponin	69	3	88	0.193453879561275	SCHUM	20241016_MET073_SCHUMANN009.nd2_ZP-3.tifint_lp.tif	0.00251529673945461	int	DupA	saponin_DupA	-0.0278922335107303	0.873988148589458	-0.194314378190255	0.480253498057774	0
MET073	saponin	70	1	108	0.384771499084309	SCHUM	20241016_MET073_SCHUMANN009.nd2_ZP-4.tifint_lp.tif	0.00288030174457106	int	DupA	saponin_DupA	0.0736989106706342	1.23691869169979	0.306750668514083	0.480253498057774	0
MET073	saponin	71	1	83	0.444129100069404	SCHUM	20241016_MET073_SCHUMANN009.nd2_ZP-5.tifint_lp.tif	0.00262320589635535	int	DupA	saponin_DupA	0.22640301067191	2.03985246461932	1.02846481089325	0.480253498057774	1
MET073	saponin	71	2	75	0.382528424961492	SCHUM	20241016_MET073_SCHUMANN009.nd2_ZP-5.tifint_lp.tif	0.00262320589635535	int	DupA	saponin_DupA	0.185787982734841	1.94433041133865	0.959273405309274	0.480253498057774	1
MET073	saponin	71	3	103	0.699641424696892	SCHUM	20241016_MET073_SCHUMANN009.nd2_ZP-5.tifint_lp.tif	0.00262320589635535	int	DupA	saponin_DupA	0.429451217372292	2.58944034879975	1.3726403244537	0.480253498057774	1
MET073	saponin	72	1	64	0.334081031149253	SCHUM	20241016_MET073_SCHUMANN009.nd2_ZP-6.tifint_lp.tif	0.00334595696590077	int	DupA	saponin_DupA	0.119939785331604	1.56009660760888	0.641635369473935	0.480253498057774	1
MET073	saponin	73	1	108	0.288090333342552	SCHUM	20241016_MET073_SCHUMANN009.nd2_ZP-7.tifint_lp.tif	0.00290967432916151	int	DupA	saponin_DupA	-0.0261544942068908	0.916770327101801	-0.125367745421544	0.480253498057774	0
MET073	saponin	73	2	194	0.591210804414004	SCHUM	20241016_MET073_SCHUMANN009.nd2_ZP-7.tifint_lp.tif	0.00290967432916151	int	DupA	saponin_DupA	0.0267339845566713	1.04736064195413	0.0667582968729236	0.480253498057774	0
MET073	saponin	74	1	75	0.405462739057839	SCHUM	20241016_MET073_SCHUMANN009.nd2_ZP-8.tifint_lp.tif	0.00327776107722485	int	DupA	saponin_DupA	0.159630658265975	1.64934835905786	0.72189614274562	0.480253498057774	1
MET073	saponin	75	1	78	0.289311059284955	SCHUM	20241016_MET073_SCHUMANN009.nd2_ZP-9.tifint_lp.tif	0.00272337369189317	int	DupA	saponin_DupA	0.076887911317288	1.3619563689405	0.44568048652075	0.480253498057774	0
MET073	saponin	76	1	69	0.363927676808089	SCHUM	20241016_MET073_SCHUMANN010.nd2_ZP-1.tifint_lp.tif	0.00261057823064642	int	DupA	saponin_DupA	0.183797778893486	2.02036242190412	1.01461411346424	0.480253498057774	1
MET073	saponin	77	1	80	0.320576797937974	SCHUM	20241016_MET073_SCHUMANN010.nd2_ZP-2.tifint_lp.tif	0.00338105034134934	int	DupA	saponin_DupA	0.0500927706300275	1.18519677900609	0.245126610623564	0.480253498057774	0
MET073	saponin	78	1	177	1.37828642688692	SCHUM	20241016_MET073_SCHUMANN011.nd2_ZP-1.tifint_lp.tif	0.00306701115976897	int	DupA	saponin_DupA	0.835425451607809	2.53893075695538	1.34422104958987	0.480253498057774	1
MET073	saponin	79	1	132	1.14357215026394	SCHUM	20241016_MET073_SCHUMANN011.nd2_ZP-2.tifint_lp.tif	0.00422334684411049	int	DupA	saponin_DupA	0.586090366841351	2.05131752152175	1.03655082251965	0.480253498057774	1
MET073	saponin	80	1	111	0.303349355235696	SCHUM	20241016_MET073_SCHUMANN011.nd2_ZP-3.tifint_lp.tif	0.00227592744953984	int	DupA	saponin_DupA	0.0507214083367736	1.20077512784865	0.263965999242265	0.480253498057774	0
MET073	saponin	80	2	38	0.130663005635142	SCHUM	20241016_MET073_SCHUMANN011.nd2_ZP-3.tifint_lp.tif	0.00227592744953984	int	DupA	saponin_DupA	0.0441777625526284	1.51081272339697	0.595324838681842	0.480253498057774	1
MET073	saponin	81	1	72	0.327244990505278	SCHUM	20241016_MET073_SCHUMANN011.nd2_ZP-4.tifint_lp.tif	0.00249650671476946	int	DupA	saponin_DupA	0.147496507041877	1.8205716354314	0.864391508729886	0.480253498057774	1
MET073	saponin	81	2	176	0.695658819982782	SCHUM	20241016_MET073_SCHUMANN011.nd2_ZP-4.tifint_lp.tif	0.00249650671476946	int	DupA	saponin_DupA	0.256273638183357	1.58325507731925	0.662893705972819	0.480253498057774	1
MET073	saponin	83	1	111	0.948821255005896	SCHUM	20241016_MET073_SCHUMANN011.nd2_ZP-6.tifint_lp.tif	0.00242680943201459	int	DupA	saponin_DupA	0.679445408052277	3.52229520848342	1.81651582852378	0.480253498057774	1
MET073	saponin	84	1	119	0.632211806252599	SCHUM	20241016_MET073_SCHUMANN011.nd2_ZP-7.tifint_lp.tif	0.00378989906150722	int	DupA	saponin_DupA	0.18121381793324	1.4018062666056	0.487286978792073	0.480253498057774	1
MET073	saponin	85	1	171	0.652658892329782	SCHUM	20241016_MET073_SCHUMANN012.nd2_ZP-1.tifint_lp.tif	0.00262497005839243	int	DupA	saponin_DupA	0.203789012344677	1.45400464907879	0.540031882181986	0.480253498057774	1
MET073	saponin	86	1	72	0.196063172305003	SCHUM	20241016_MET073_SCHUMANN012.nd2_ZP-10.tifint_lp.tif	0.00245033265529394	int	DupA	saponin_DupA	0.0196392211238389	1.11131833853824	0.152272137740133	0.480253498057774	0
MET073	saponin	87	1	74	0.344213023316115	SCHUM	20241016_MET073_SCHUMANN012.nd2_ZP-11.tifint_lp.tif	0.00235449432090033	int	DupA	saponin_DupA	0.169980443569491	1.97559505700187	0.982287264167214	0.480253498057774	1
MET073	saponin	87	2	85	0.519493407802656	SCHUM	20241016_MET073_SCHUMANN012.nd2_ZP-11.tifint_lp.tif	0.00235449432090033	int	DupA	saponin_DupA	0.319361390526129	2.59575361739775	1.376153452741	0.480253498057774	1
MET073	saponin	88	1	148	0.621896703960374	SCHUM	20241016_MET073_SCHUMANN012.nd2_ZP-2.tifint_lp.tif	0.00235072821912982	int	DupA	saponin_DupA	0.273988927529161	1.78753320877072	0.837970044511332	0.480253498057774	1
MET073	saponin	89	1	148	0.665995279559866	SCHUM	20241016_MET073_SCHUMANN012.nd2_ZP-3.tifint_lp.tif	0.00284959666946514	int	DupA	saponin_DupA	0.244254972479025	1.57915965910322	0.65915704057874	0.480253498057774	1
MET073	saponin	91	1	148	1.01779203908518	SCHUM	20241016_MET073_SCHUMANN012.nd2_ZP-5.tifint_lp.tif	0.00491721256905358	int	DupA	saponin_DupA	0.290044578865249	1.39855113857436	0.483933007492158	0.480253498057774	1
MET073	saponin	92	1	100	0.24216067744419	SCHUM	20241016_MET073_SCHUMANN012.nd2_ZP-6.tifint_lp.tif	0.00205841200936033	int	DupA	saponin_DupA	0.0363194765081573	1.17644415376027	0.234432836919715	0.480253498057774	0
MET073	saponin	92	2	126	0.725612278562039	SCHUM	20241016_MET073_SCHUMANN012.nd2_ZP-6.tifint_lp.tif	0.00205841200936033	int	DupA	saponin_DupA	0.466252365382638	2.79770404634631	1.48424335583678	0.480253498057774	1
MET073	saponin	93	1	171	0.453269245335832	SCHUM	20241016_MET073_SCHUMANN012.nd2_ZP-7.tifint_lp.tif	0.00196349395698343	int	DupA	saponin_DupA	0.117511778691666	1.34999006832573	0.43294879362431	0.480253498057774	0
MET073	saponin	93	2	46	0.280781266279519	SCHUM	20241016_MET073_SCHUMANN012.nd2_ZP-7.tifint_lp.tif	0.00196349395698343	int	DupA	saponin_DupA	0.190460544258281	3.10871370374449	1.63631775813707	0.480253498057774	1
MET073	saponin	93	3	39	0.33948272280395	SCHUM	20241016_MET073_SCHUMANN012.nd2_ZP-7.tifint_lp.tif	0.00196349395698343	int	DupA	saponin_DupA	0.262906458481597	4.43326304577709	2.14836896673944	0.480253498057774	1
MET073	saponin	94	1	59	0.136018921155483	SCHUM	20241016_MET073_SCHUMANN012.nd2_ZP-8.tifint_lp.tif	0.00208822467369948	int	DupA	saponin_DupA	0.0128136654072134	1.1040025876282	0.142743553596146	0.480253498057774	0
MET073	saponin	95	1	67	0.203753719339147	SCHUM	20241016_MET073_SCHUMANN012.nd2_ZP-9.tifint_lp.tif	0.00254274465755853	int	DupA	saponin_DupA	0.033389827282726	1.19599122137728	0.258206800136401	0.480253498057774	0
MET073	saponin	95	2	114	0.529915323248133	SCHUM	20241016_MET073_SCHUMANN012.nd2_ZP-9.tifint_lp.tif	0.00254274465755853	int	DupA	saponin_DupA	0.240042432286461	1.82809548519734	0.870341427301328	0.480253498057774	1
MET073	saponin	463	1	79	0.234302281169221	SCHUM	20241101_MET073_SCHUMANN001.nd2_ZP-1.tifint 2_lp.tif	0.0023251904381646	int	DupA	saponin_DupA	0.050612236554217	1.27553064544296	0.351097561031695	0.480253498057774	0
MET073	saponin	463	2	40	0.126420996384695	SCHUM	20241101_MET073_SCHUMANN001.nd2_ZP-1.tifint 2_lp.tif	0.0023251904381646	int	DupA	saponin_DupA	0.033413378858111	1.35925421752214	0.44281530456701	0.480253498057774	0
MET073	saponin	464	1	198	1.21115436824039	SCHUM	20241101_MET073_SCHUMANN001.nd2_ZP-2.tifint 2_lp.tif	0.00360192768677587	int	DupA	saponin_DupA	0.497972686258764	1.69824099362047	0.764041203078645	0.480253498057774	1
MET073	saponin	465	1	92	0.601449615787715	SCHUM	20241101_MET073_SCHUMANN001.nd2_ZP-3.tifint 2_lp.tif	0.00378000661347812	int	DupA	saponin_DupA	0.253689007347727	1.7294932237603	0.790349361171628	0.480253498057774	1
MET073	saponin	466	1	100	0.462119483621791	SCHUM	20241101_MET073_SCHUMANN001.nd2_ZP-4.tifint 2_lp.tif	0.00219562868021642	int	DupA	saponin_DupA	0.242556615600149	2.1047251194416	1.07363182725197	0.480253498057774	1
MET073	saponin	466	2	124	0.55301747773774	SCHUM	20241101_MET073_SCHUMANN001.nd2_ZP-4.tifint 2_lp.tif	0.00219562868021642	int	DupA	saponin_DupA	0.280759521390904	2.03122613993781	1.02235086632294	0.480253498057774	1
MET073	saponin	469	1	176	0.756878018379211	SCHUM	20241101_MET073_SCHUMANN001.nd2_ZP-7.tifint 2_lp.tif	0.00245755490060853	int	DupA	saponin_DupA	0.324348355872111	1.74988696495881	0.807261733280334	0.480253498057774	1
MET073	saponin	470	1	118	0.478263527387753	SCHUM	20241101_MET073_SCHUMANN002.nd2_ZP-1.tifint 2_lp.tif	0.00334736438881068	int	DupA	saponin_DupA	0.0832745295080931	1.21082746596771	0.275993306216271	0.480253498057774	0
MET073	saponin	472	1	115	0.320775158936158	SCHUM	20241101_MET073_SCHUMANN002.nd2_ZP-3.tifint 2_lp.tif	0.00198367275190491	int	DupA	saponin_DupA	0.0926527924670937	1.40615391599341	0.491754518796705	0.480253498057774	1
MET073	saponin	473	1	103	0.373617153381929	SCHUM	20241101_MET073_SCHUMANN002.nd2_ZP-4.tifint 2_lp.tif	0.00284365155414916	int	DupA	saponin_DupA	0.0807210433045654	1.2755961603015	0.351171660023031	0.480253498057774	0
MET073	saponin	473	2	119	0.513405059697106	SCHUM	20241101_MET073_SCHUMANN002.nd2_ZP-4.tifint 2_lp.tif	0.00284365155414916	int	DupA	saponin_DupA	0.175010524753357	1.51717893370366	0.601391244809477	0.480253498057774	1
MET073	saponin	473	3	103	0.472816062159836	SCHUM	20241101_MET073_SCHUMANN002.nd2_ZP-4.tifint 2_lp.tif	0.00284365155414916	int	DupA	saponin_DupA	0.179919952082473	1.61427907675165	0.690890013461358	0.480253498057774	1
MET073	saponin	474	1	131	0.431280997348949	SCHUM	20241101_MET073_SCHUMANN002.nd2_ZP-5.tifint 2_lp.tif	0.00294907046893472	int	DupA	saponin_DupA	0.044952765918501	1.11635899802625	0.158801042746212	0.480253498057774	0
MET073	saponin	474	2	239	0.862821399932727	SCHUM	20241101_MET073_SCHUMANN002.nd2_ZP-5.tifint 2_lp.tif	0.00294907046893472	int	DupA	saponin_DupA	0.157993557857329	1.22415907605481	0.291791044405916	0.480253498057774	0
MET073	saponin	474	3	42	0.190341043286026	SCHUM	20241101_MET073_SCHUMANN002.nd2_ZP-5.tifint 2_lp.tif	0.00294907046893472	int	DupA	saponin_DupA	0.0664800835907673	1.53673153957738	0.61986515439185	0.480253498057774	1
MET073	saponin	475	1	46	0.131258106324822	SCHUM	20241101_MET073_SCHUMANN002.nd2_ZP-6.tifint 2_lp.tif	0.00296283043136421	int	DupA	saponin_DupA	-0.00503209351793182	0.96307809715051	-0.0542753022149537	0.480253498057774	0
MET073	saponin	475	2	206	1.07505914894864	SCHUM	20241101_MET073_SCHUMANN002.nd2_ZP-6.tifint 2_lp.tif	0.00296283043136421	int	DupA	saponin_DupA	0.464716080087613	1.76140142126104	0.816723735101126	0.480253498057774	1
MET073	saponin	476	1	85	0.171023117378354	SCHUM	20241101_MET073_SCHUMANN002.nd2_ZP-7.tifint 2_lp.tif	0.00191558844755707	int	DupA	saponin_DupA	0.00819809933600307	1.05034913820105	0.0708689623928437	0.480253498057774	0
MET073	saponin	476	2	140	0.292240787297487	SCHUM	20241101_MET073_SCHUMANN002.nd2_ZP-7.tifint 2_lp.tif	0.00191558844755707	int	DupA	saponin_DupA	0.0240584046394974	1.0897091166133	0.123943078098262	0.480253498057774	0
MET073	saponin	476	3	91	0.220584420487285	SCHUM	20241101_MET073_SCHUMANN002.nd2_ZP-7.tifint 2_lp.tif	0.00191558844755707	int	DupA	saponin_DupA	0.0462658717595912	1.26540991820592	0.339604808765634	0.480253498057774	0
MET073	saponin	477	1	111	0.212024109205231	SCHUM	20241101_MET073_SCHUMANN002.nd2_ZP-8.tifint 2_lp.tif	0.0018170276707522	int	DupA	saponin_DupA	0.0103340377517371	1.05123721597828	0.072088256074344	0.480253498057774	0
MET073	SDS	250	1	77	0.150102998362854	TCHAI	20241025_MET073_TCHAIKOVSKY001.nd2_ZP-5.tifint_lp.tif	0.00159841949194013	int	EGFP	SDS_EGFP	0.0270246974834639	1.21957320900901	0.28637636338554	0.141215308018398	1
MET073	SDS	252	1	66	0.512336925137788	TCHAI	20241025_MET073_TCHAIKOVSKY001.nd2_ZP-7.tifint_lp.tif	0.00171713444898508	int	EGFP	SDS_EGFP	0.399006051504772	4.52071804190641	2.17655193928296	0.141215308018398	1
MET073	SDS	254	1	111	0.247531853150576	TCHAI	20241025_MET073_TCHAIKOVSKY002.nd2_ZP-1.tifint_lp.tif	0.00184042135712571	int	EGFP	SDS_EGFP	0.0432450825096224	1.21168812044921	0.277018407570899	0.141215308018398	1
MET073	SDS	256	1	134	0.502967884764075	TCHAI	20241025_MET073_TCHAIKOVSKY002.nd2_ZP-3.tifint_lp.tif	0.00217552692102631	int	EGFP	SDS_EGFP	0.21144727734655	1.72532531823285	0.786868414499961	0.141215308018398	1
MET073	SDS	259	1	66	0.15683222701773	TCHAI	20241025_MET073_TCHAIKOVSKY002.nd2_ZP-6.tifint_lp.tif	0.00195491548514323	int	EGFP	SDS_EGFP	0.027807804998277	1.21552357734324	0.281577877394844	0.141215308018398	1
MET073	SDS	260	1	60	0.108705271966755	TCHAI	20241025_MET073_TCHAIKOVSKY002.nd2_ZP-7.tifint_lp.tif	0.0016439560458284	int	EGFP	SDS_EGFP	0.0100679092170516	1.10206993512792	0.140215777321831	0.141215308018398	0
MET073	SDS	255	1	70	0.145296406466514	TCHAI	20241025_MET073_TCHAIKOVSKY002.nd2_ZP-2.tifint_lp.tif	0.00168048407285268	int	EGFP	SDS_EGFP	0.0276625213668262	1.23515776379726	0.304695325625007	0.141215308018398	1
MET073	SDS	249	1	77	0.192034790525213	TCHAI	20241025_MET073_TCHAIKOVSKY001.nd2_ZP-4.tifint_lp.tif	0.00218386951317825	int	EGFP	SDS_EGFP	0.0238768380104878	1.1419905371909	0.191550696231121	0.141215308018398	1
MET073	SDS	271	1	82	0.303273063153028	TCHAI	20241025_MET073_TCHAIKOVSKY004.nd2_ZP-7.tifint_lp.tif	0.00254576365546425	int	EGFP	SDS_EGFP	0.0945204434049602	1.45278686092194	0.538823059993341	0.141215308018398	1
MET073	SDS	273	1	62	0.0999771114438772	TCHAI	20241025_MET073_TCHAIKOVSKY006.nd2_ZP-1.tifint_lp.tif	0.00162089068504302	int	EGFP	SDS_EGFP	-0.000518111028790333	0.994844421296436	-0.00745716739559079	0.141215308018398	0
MET073	SDS	275	1	73	0.174670023610815	TCHAI	20241025_MET073_TCHAIKOVSKY006.nd2_ZP-11.tifint_lp.tif	0.00222339291544356	int	EGFP	SDS_EGFP	0.0123623407834358	1.07616608510506	0.105900746729965	0.141215308018398	0
MET073	SDS	276	1	40	0.116334783378989	TCHAI	20241025_MET073_TCHAIKOVSKY006.nd2_ZP-12.tifint_lp.tif	0.00162648373558408	int	EGFP	SDS_EGFP	0.0512754339556254	1.78813321083122	0.838454217196227	0.141215308018398	1
MET073	SDS	276	2	72	0.116655222373083	TCHAI	20241025_MET073_TCHAIKOVSKY006.nd2_ZP-12.tifint_lp.tif	0.00162648373558408	int	EGFP	SDS_EGFP	-0.000451606588970338	0.996143635747177	-0.00557431279528191	0.141215308018398	0
MET073	SDS	276	3	56	0.097718776203692	TCHAI	20241025_MET073_TCHAIKOVSKY006.nd2_ZP-12.tifint_lp.tif	0.00162648373558408	int	EGFP	SDS_EGFP	0.00663568701098363	1.07285311762916	0.10145257285752	0.141215308018398	0
MET073	SDS	276	4	122	0.251850156346336	TCHAI	20241025_MET073_TCHAIKOVSKY006.nd2_ZP-12.tifint_lp.tif	0.00162648373558408	int	EGFP	SDS_EGFP	0.0534191406050786	1.26920761558129	0.343928082945878	0.141215308018398	1
MET073	SDS	262	1	71	0.386968801962212	TCHAI	20241025_MET073_TCHAIKOVSKY003.nd2_ZP-2.tifint_lp.tif	0.00166785382449715	int	EGFP	SDS_EGFP	0.268551180422914	3.26783123096079	1.70833347658543	0.141215308018398	1
MET073	SDS	264	1	86	0.244556344579905	TCHAI	20241025_MET073_TCHAIKOVSKY003.nd2_ZP-4.tifint_lp.tif	0.00164426901401618	int	EGFP	SDS_EGFP	0.103149209374514	1.72944840601354	0.790311974972081	0.141215308018398	1
MET073	SDS	266	1	88	0.311329826712608	TCHAI	20241025_MET073_TCHAIKOVSKY004.nd2_ZP-2.tifint_lp.tif	0.00167179989037956	int	EGFP	SDS_EGFP	0.164211436359207	2.11618565132983	1.08146619952373	0.141215308018398	1
MET073	SDS	267	1	235	0.96253910753876	TCHAI	20241025_MET073_TCHAIKOVSKY004.nd2_ZP-3.tifint_lp.tif	0.00168527605116767	int	EGFP	SDS_EGFP	0.566499235514357	2.4304096014844	1.28119947442044	0.141215308018398	1
MET073	SDS	267	2	38	0.161303123924881	TCHAI	20241025_MET073_TCHAIKOVSKY004.nd2_ZP-3.tifint_lp.tif	0.00168527605116767	int	EGFP	SDS_EGFP	0.0972626339805098	2.51876779932503	1.33271812874024	0.141215308018398	1
MET073	SDS	268	1	89	0.442572678439319	TCHAI	20241025_MET073_TCHAIKOVSKY004.nd2_ZP-4.tifint_lp.tif	0.00163452763613634	int	EGFP	SDS_EGFP	0.297099718823185	3.04230201686385	1.60516338008529	0.141215308018398	1
MET073	SDS	297	1	68	0.31952392286621	TCHAI	20241025_MET073_TCHAIKOVSKY008.nd2_ZP-14.tifint_lp.tif	0.00165341153571044	int	EGFP	SDS_EGFP	0.207091938437901	2.84193083036748	1.50687144131531	0.141215308018398	1
MET073	SDS	298	1	110	0.292378118727356	TCHAI	20241025_MET073_TCHAIKOVSKY008.nd2_ZP-15.tifint_lp.tif	0.00229607041575761	int	EGFP	SDS_EGFP	0.0398103729940193	1.15762255341999	0.211164934610308	0.141215308018398	1
MET073	SDS	299	1	70	0.158388647250831	TCHAI	20241025_MET073_TCHAIKOVSKY008.nd2_ZP-16.tifint_lp.tif	0.00170433347833376	int	EGFP	SDS_EGFP	0.0390853037674677	1.3276128113955	0.408834456529134	0.141215308018398	1
MET073	SDS	300	1	89	0.19391165021807	TCHAI	20241025_MET073_TCHAIKOVSKY008.nd2_ZP-2.tifint_lp.tif	0.00168065565178193	int	EGFP	SDS_EGFP	0.0443332972094776	1.296388456737	0.374498079823904	0.141215308018398	1
MET073	SDS	301	1	156	0.575616088928655	TCHAI	20241025_MET073_TCHAIKOVSKY008.nd2_ZP-3.tifint_lp.tif	0.00282732768279473	int	EGFP	SDS_EGFP	0.134552970412677	1.30506511373112	0.384121789104336	0.141215308018398	1
MET073	SDS	302	1	69	0.205340657616034	TCHAI	20241025_MET073_TCHAIKOVSKY008.nd2_ZP-4.tifint_lp.tif	0.00214789252309404	int	EGFP	SDS_EGFP	0.0571360735225453	1.38552163465135	0.470429238398201	0.141215308018398	1
MET073	SDS	303	1	138	0.336049439618364	TCHAI	20241025_MET073_TCHAIKOVSKY008.nd2_ZP-5.tifint_lp.tif	0.00160894509417788	int	EGFP	SDS_EGFP	0.114015016621817	1.51350153315457	0.597890136594808	0.141215308018398	1
MET073	SDS	306	1	55	0.156893263105303	TCHAI	20241025_MET073_TCHAIKOVSKY008.nd2_ZP-8.tifint_lp.tif	0.00241994782249526	int	EGFP	SDS_EGFP	0.0237961328680636	1.17878772311355	0.237303940213649	0.141215308018398	1
MET073	SDS	306	2	93	0.305104145780206	TCHAI	20241025_MET073_TCHAIKOVSKY008.nd2_ZP-8.tifint_lp.tif	0.00241994782249526	int	EGFP	SDS_EGFP	0.0800489982881463	1.355686147063	0.43902322088976	0.141215308018398	1
MET073	SDS	307	1	175	0.563622495159507	TCHAI	20241025_MET073_TCHAIKOVSKY008.nd2_ZP-9.tifint_lp.tif	0.00166189254909712	int	EGFP	SDS_EGFP	0.27279129906751	1.93797124494589	0.954547164622067	0.141215308018398	1
MET073	SDS	308	1	68	0.197436484508216	TCHAI	20241025_MET073_TCHAIKOVSKY009.nd2_ZP-1.tifint_lp.tif	0.00163009543846512	int	EGFP	SDS_EGFP	0.0865899946925882	1.78117038109744	0.832825526662642	0.141215308018398	1
MET073	SDS	309	1	93	0.342092015082017	TCHAI	20241025_MET073_TCHAIKOVSKY009.nd2_ZP-2.tifint_lp.tif	0.00176950326232242	int	EGFP	SDS_EGFP	0.177528211686032	2.07878043666049	1.05573738702316	0.141215308018398	1
MET073	SDS	310	1	135	0.557412076275796	TCHAI	20241025_MET073_TCHAIKOVSKY009.nd2_ZP-3.tifint_lp.tif	0.00259541344254616	int	EGFP	SDS_EGFP	0.207031261532064	1.59087499320842	0.669820476923716	0.141215308018398	1
MET073	SDS	311	1	125	0.229510948294774	TCHAI	20241025_MET073_TCHAIKOVSKY009.nd2_ZP-4.tifint_lp.tif	0.00166908399571143	int	EGFP	SDS_EGFP	0.0208754488308455	1.10005703192641	0.137578321517658	0.141215308018398	0
MET073	SDS	312	1	111	0.36580453440547	TCHAI	20241025_MET073_TCHAIKOVSKY009.nd2_ZP-5.tifint_lp.tif	0.0016114944014784	int	EGFP	SDS_EGFP	0.186928655841367	2.04501879930322	1.03211410553224	0.141215308018398	1
MET073	SDS	314	1	138	0.465247581945732	TCHAI	20241025_MET073_TCHAIKOVSKY010.nd2_ZP-10.tifint_lp.tif	0.00257495989402135	int	EGFP	SDS_EGFP	0.109903116570786	1.3092861357917	0.388780423162714	0.141215308018398	1
MET073	SDS	315	1	120	0.191271839430556	TCHAI	20241025_MET073_TCHAIKOVSKY010.nd2_ZP-2.tifint_lp.tif	0.00159254719695682	int	EGFP	SDS_EGFP	0.000166175795736717	1.00086954929842	0.00125394935422385	0.141215308018398	0
MET073	SDS	316	1	125	0.815793100744486	TCHAI	20241025_MET073_TCHAIKOVSKY010.nd2_ZP-3.tifint_lp.tif	0.00167932888155761	int	EGFP	SDS_EGFP	0.605876990549784	3.88628152449958	1.95839041437876	0.141215308018398	1
MET073	SDS	317	1	70	0.169436179101467	TCHAI	20241025_MET073_TCHAIKOVSKY010.nd2_ZP-4.tifint_lp.tif	0.00160547559463027	int	EGFP	SDS_EGFP	0.057052887477348	1.50766343157281	0.592314399564637	0.141215308018398	1
MET073	SDS	317	2	70	0.114595254417509	TCHAI	20241025_MET073_TCHAIKOVSKY010.nd2_ZP-4.tifint_lp.tif	0.00160547559463027	int	EGFP	SDS_EGFP	0.00221196279338971	1.01968231007852	0.0281197393880131	0.141215308018398	0
MET073	SDS	318	1	98	0.407232782337815	TCHAI	20241025_MET073_TCHAIKOVSKY010.nd2_ZP-5.tifint_lp.tif	0.00160082588152403	int	EGFP	SDS_EGFP	0.25035184594846	2.59580795289954	1.37618365157729	0.141215308018398	1
MET073	SDS	277	1	53	0.0940108338836581	TCHAI	20241025_MET073_TCHAIKOVSKY006.nd2_ZP-13.tifint_lp.tif	0.00160237101023783	int	EGFP	SDS_EGFP	0.00908517034105331	1.1069779141201	0.146626438463398	0.141215308018398	1
MET073	SDS	277	2	124	0.200427252566442	TCHAI	20241025_MET073_TCHAIKOVSKY006.nd2_ZP-13.tifint_lp.tif	0.00160237101023783	int	EGFP	SDS_EGFP	0.00173324729695157	1.00872319874271	0.0125303423460356	0.141215308018398	0
MET073	SDS	279	1	82	0.132539864163846	TCHAI	20241025_MET073_TCHAIKOVSKY006.nd2_ZP-3.tifint_lp.tif	0.00161669971225979	int	EGFP	SDS_EGFP	-2.95122414566973e-05	0.999777382663651	-0.000321204681358406	0.141215308018398	0
MET073	SDS	281	1	79	0.12741283280775	TCHAI	20241025_MET073_TCHAIKOVSKY006.nd2_ZP-5.tifint_lp.tif	0.00160997955996254	int	EGFP	SDS_EGFP	0.000224447570708636	1.00176468606226	0.00254366010950189	0.141215308018398	0
MET073	SDS	282	1	82	0.228198673110455	TCHAI	20241025_MET073_TCHAIKOVSKY006.nd2_ZP-6.tifint_lp.tif	0.0021575194245271	int	EGFP	SDS_EGFP	0.0512820802992327	1.28986585986286	0.367221039777946	0.141215308018398	1
MET073	SDS	283	1	73	0.126375219319016	TCHAI	20241025_MET073_TCHAIKOVSKY006.nd2_ZP-7.tifint_lp.tif	0.00157740051681931	int	EGFP	SDS_EGFP	0.0112249815912061	1.09748118469143	0.134196206289057	0.141215308018398	0
MET073	SDS	283	2	88	0.191332875518128	TCHAI	20241025_MET073_TCHAIKOVSKY006.nd2_ZP-7.tifint_lp.tif	0.00157740051681931	int	EGFP	SDS_EGFP	0.052521630038029	1.37836725588316	0.462960334812405	0.141215308018398	1
MET073	SDS	283	3	62	0.245654995320365	TCHAI	20241025_MET073_TCHAIKOVSKY006.nd2_ZP-7.tifint_lp.tif	0.00157740051681931	int	EGFP	SDS_EGFP	0.147856163277568	2.51183976525267	1.32874443507008	0.141215308018398	1
MET073	SDS	284	1	65	0.105516136391088	TCHAI	20241025_MET073_TCHAIKOVSKY006.nd2_ZP-8.tifint_lp.tif	0.00161713862114901	int	EGFP	SDS_EGFP	0.000402126016403007	1.00382561767902	0.00550866932810048	0.141215308018398	0
MET073	SDS	285	1	80	0.229571985546499	TCHAI	20241025_MET073_TCHAIKOVSKY006.nd2_ZP-9.tifint_lp.tif	0.00159500389920845	int	EGFP	SDS_EGFP	0.101971673609823	1.79914909346325	0.84731474605989	0.141215308018398	1
MET073	SDS	286	1	69	0.259067677659914	TCHAI	20241025_MET073_TCHAIKOVSKY007.nd2_ZP-1.tifint_lp.tif	0.00165246729132543	int	EGFP	SDS_EGFP	0.145047434558459	2.27212002547124	1.18403904768522	0.141215308018398	1
MET073	SDS	286	2	48	0.136888685403392	TCHAI	20241025_MET073_TCHAIKOVSKY007.nd2_ZP-1.tifint_lp.tif	0.00165246729132543	int	EGFP	SDS_EGFP	0.057570255419771	1.72581183757242	0.787275178422383	0.141215308018398	1
MET073	SDS	286	3	82	0.322331581497565	TCHAI	20241025_MET073_TCHAIKOVSKY007.nd2_ZP-1.tifint_lp.tif	0.00165246729132543	int	EGFP	SDS_EGFP	0.186829263608879	2.3787901677251	1.25022801773462	0.141215308018398	1
MET073	SDS	287	1	86	0.145784695167094	TCHAI	20241025_MET073_TCHAIKOVSKY007.nd2_ZP-2.tifint_lp.tif	0.00175478760625275	int	EGFP	SDS_EGFP	-0.00512703897064212	0.966026240438248	-0.0498657169692051	0.141215308018398	0
MET073	SDS	288	1	111	0.383093008538708	TCHAI	20241025_MET073_TCHAIKOVSKY007.nd2_ZP-3.tifint_lp.tif	0.00236365327917533	int	EGFP	SDS_EGFP	0.120727494550246	1.46015001253387	0.546116595968947	0.141215308018398	1
MET073	SDS	292	1	137	0.233829251490533	TCHAI	20241025_MET073_TCHAIKOVSKY008.nd2_ZP-1.tifint_lp.tif	0.00167056663640105	int	EGFP	SDS_EGFP	0.00496162230358932	1.0216790042402	0.0309419949717563	0.141215308018398	0
MET073	SDS	293	1	78	0.184298466425389	TCHAI	20241025_MET073_TCHAIKOVSKY008.nd2_ZP-10.tifint_lp.tif	0.00166332148037012	int	EGFP	SDS_EGFP	0.0545593909565198	1.420531676824	0.50643100293707	0.141215308018398	1
MET073	SDS	294	1	113	0.8160525043495	TCHAI	20241025_MET073_TCHAIKOVSKY008.nd2_ZP-11.tifint_lp.tif	0.00170585286475437	int	EGFP	SDS_EGFP	0.623291130632256	4.23348562324807	2.08184598973522	0.141215308018398	1
MET073	SDS	296	1	125	0.20003051799722	TCHAI	20241025_MET073_TCHAIKOVSKY008.nd2_ZP-13.tifint_lp.tif	0.00164877886512368	int	EGFP	SDS_EGFP	-0.00606684014323922	0.970563231872651	-0.0431058877831293	0.141215308018398	0
MET073	SDS	337	1	70	0.436530104605481	TCHAI	20241025_MET073_TCHAIKOVSKY014.nd2_ZP-13.tifint_lp.tif	0.00171230927757595	int	EGFP	SDS_EGFP	0.316668455175165	3.64194975357205	1.86471101820369	0.141215308018398	1
MET073	SDS	337	2	123	0.950072492007166	TCHAI	20241025_MET073_TCHAIKOVSKY014.nd2_ZP-13.tifint_lp.tif	0.00171230927757595	int	EGFP	SDS_EGFP	0.739458450865324	4.51096463871239	2.17343597686768	0.141215308018398	1
MET073	SDS	338	1	64	0.160357061075047	TCHAI	20241025_MET073_TCHAIKOVSKY014.nd2_ZP-14.tifint_lp.tif	0.00223386938425168	int	EGFP	SDS_EGFP	0.017389420482939	1.121631863063	0.165599238796087	0.141215308018398	1
MET073	SDS	339	1	77	0.198092622216791	TCHAI	20241025_MET073_TCHAIKOVSKY014.nd2_ZP-15.tifint_lp.tif	0.00233523795420448	int	EGFP	SDS_EGFP	0.018279299743046	1.10165709354331	0.13967523440884	0.141215308018398	0
MET073	SDS	340	1	137	0.258319981629029	TCHAI	20241025_MET073_TCHAIKOVSKY014.nd2_ZP-2.tifint_lp.tif	0.00161978847045206	int	EGFP	SDS_EGFP	0.0364089611770961	1.16407009035851	0.219177927634778	0.141215308018398	1
MET073	SDS	341	1	76	0.140779735986143	TCHAI	20241025_MET073_TCHAIKOVSKY014.nd2_ZP-3.tifint_lp.tif	0.00162078972712301	int	EGFP	SDS_EGFP	0.0175997167247943	1.14287801569062	0.192671426693465	0.141215308018398	1
MET073	SDS	342	1	79	0.245334554230794	TCHAI	20241025_MET073_TCHAIKOVSKY014.nd2_ZP-4.tifint_lp.tif	0.00250136327536595	int	EGFP	SDS_EGFP	0.047726855476884	1.241523259356	0.312111289982922	0.141215308018398	1
MET073	SDS	344	1	71	0.121721217641607	TCHAI	20241025_MET073_TCHAIKOVSKY014.nd2_ZP-6.tifint_lp.tif	0.00164444524591619	int	EGFP	SDS_EGFP	0.00496560518155721	1.04252990564592	0.060088768905661	0.141215308018398	0
MET073	SDS	346	1	75	0.482749682385474	TCHAI	20241025_MET073_TCHAIKOVSKY014.nd2_ZP-8.tifint_lp.tif	0.00163785328193742	int	EGFP	SDS_EGFP	0.359910686240168	3.92993835454686	1.97450668238539	0.141215308018398	1
MET073	SDS	348	1	60	0.0955214770510793	TCHAI	20241025_MET073_TCHAIKOVSKY015.nd2_ZP-1.tifint_lp.tif	0.00160484561849899	int	EGFP	SDS_EGFP	-0.000769260058860355	0.992011068956905	-0.0115718764524884	0.141215308018398	0
MET073	SDS	348	2	110	0.175585564924404	TCHAI	20241025_MET073_TCHAIKOVSKY015.nd2_ZP-1.tifint_lp.tif	0.00160484561849899	int	EGFP	SDS_EGFP	-0.000947453110485302	0.994632997718888	-0.00776380042905831	0.141215308018398	0
MET073	SDS	348	3	39	0.0625772487837821	TCHAI	20241025_MET073_TCHAIKOVSKY015.nd2_ZP-1.tifint_lp.tif	0.00160484561849899	int	EGFP	SDS_EGFP	-1.17303376786365e-05	0.999812581418595	-0.000270413198983687	0.141215308018398	0
MET073	SDS	348	4	171	0.757656223839149	TCHAI	20241025_MET073_TCHAIKOVSKY015.nd2_ZP-1.tifint_lp.tif	0.00160484561849899	int	EGFP	SDS_EGFP	0.483227623075821	2.76085007805935	1.46511254764608	0.141215308018398	1
MET073	SDS	349	1	59	0.114351110067219	TCHAI	20241025_MET073_TCHAIKOVSKY015.nd2_ZP-2.tifint_lp.tif	0.00178044071593126	int	EGFP	SDS_EGFP	0.00930510782727435	1.08858126562513	0.122449112751715	0.141215308018398	0
MET073	SDS	349	2	76	0.209094377700239	TCHAI	20241025_MET073_TCHAIKOVSKY015.nd2_ZP-2.tifint_lp.tif	0.00178044071593126	int	EGFP	SDS_EGFP	0.0737808832894639	1.54525887170931	0.627848547933017	0.141215308018398	1
MET073	SDS	349	3	71	0.230991075513884	TCHAI	20241025_MET073_TCHAIKOVSKY015.nd2_ZP-2.tifint_lp.tif	0.00178044071593126	int	EGFP	SDS_EGFP	0.104579784682765	1.82729781489597	0.869711785064868	0.141215308018398	1
MET073	SDS	351	1	236	0.379049362847582	TCHAI	20241025_MET073_TCHAIKOVSKY015.nd2_ZP-4.tifint_lp.tif	0.00161560751357169	int	EGFP	SDS_EGFP	-0.00223401035533621	0.994140813598636	-0.00847788023033831	0.141215308018398	0
MET073	SDS	351	2	70	0.112428473308682	TCHAI	20241025_MET073_TCHAIKOVSKY015.nd2_ZP-4.tifint_lp.tif	0.00161560751357169	int	EGFP	SDS_EGFP	-0.000664052641335525	0.994128235833818	-0.00849613317144121	0.141215308018398	0
MET073	SDS	352	1	63	0.253040363779292	TCHAI	20241025_MET073_TCHAIKOVSKY015.nd2_ZP-5.tifint_lp.tif	0.00161332249564526	int	EGFP	SDS_EGFP	0.15140104655364	2.48959133813849	1.31590894597724	0.141215308018398	1
MET073	SDS	354	1	106	0.265156023437157	TCHAI	20241025_MET073_TCHAIKOVSKY015.nd2_ZP-7.tifint_lp.tif	0.00213862323653711	int	EGFP	SDS_EGFP	0.0384619603642232	1.16966461248634	0.226094913341205	0.141215308018398	1
MET073	SDS	355	1	66	0.539986273972318	TCHAI	20241025_MET073_TCHAIKOVSKY015.nd2_ZP-8.tifint_lp.tif	0.00219739652690124	int	EGFP	SDS_EGFP	0.394958103196836	3.72331989767885	1.8965895740106	0.141215308018398	1
MET073	SDS	319	1	71	0.311192497378215	TCHAI	20241025_MET073_TCHAIKOVSKY010.nd2_ZP-6.tifint_lp.tif	0.00160356847604405	int	EGFP	SDS_EGFP	0.197339135579087	2.73327456001918	1.45063038722402	0.141215308018398	1
MET073	SDS	320	1	39	0.075730525655672	TCHAI	20241025_MET073_TCHAIKOVSKY010.nd2_ZP-7.tifint_lp.tif	0.00162194666236338	int	EGFP	SDS_EGFP	0.0124746058235001	1.19720851197164	0.259674441328891	0.141215308018398	1
MET073	SDS	320	2	95	0.178744182456285	TCHAI	20241025_MET073_TCHAIKOVSKY010.nd2_ZP-7.tifint_lp.tif	0.00162194666236338	int	EGFP	SDS_EGFP	0.0246592495317637	1.16003673470036	0.21417049167259	0.141215308018398	1
MET073	SDS	321	1	52	0.15819027996622	TCHAI	20241025_MET073_TCHAIKOVSKY010.nd2_ZP-8.tifint_lp.tif	0.00224338599613735	int	EGFP	SDS_EGFP	0.0415342081670782	1.35603983167367	0.439399556139513	0.141215308018398	1
MET073	SDS	321	2	63	0.130525673273951	TCHAI	20241025_MET073_TCHAIKOVSKY010.nd2_ZP-8.tifint_lp.tif	0.00224338599613735	int	EGFP	SDS_EGFP	-0.010807644482702	0.923530808911522	-0.114768004689425	0.141215308018398	0
MET073	SDS	323	1	68	0.11154345003888	TCHAI	20241025_MET073_TCHAIKOVSKY011.nd2_ZP-1.tifint_lp.tif	0.0016017396362799	int	EGFP	SDS_EGFP	0.00262515477184709	1.02410205526455	0.034359491985965	0.141215308018398	0
MET073	SDS	325	1	149	0.298329137032852	TCHAI	20241025_MET073_TCHAIKOVSKY013.nd2_ZP-1.tifint_lp.tif	0.00191885121089042	int	EGFP	SDS_EGFP	0.0124203066101791	1.0434414935412	0.0613497098946816	0.141215308018398	0
MET073	SDS	325	2	60	0.117372396402061	TCHAI	20241025_MET073_TCHAIKOVSKY013.nd2_ZP-1.tifint_lp.tif	0.00191885121089042	int	EGFP	SDS_EGFP	0.00224132374863582	1.01946758331161	0.0278159017506656	0.141215308018398	0
MET073	SDS	326	1	145	0.283360036555678	TCHAI	20241025_MET073_TCHAIKOVSKY013.nd2_ZP-2.tifint_lp.tif	0.00168690081242915	int	EGFP	SDS_EGFP	0.0387594187534512	1.15846001985486	0.212208255551534	0.141215308018398	1
MET073	SDS	326	2	89	0.652826743666083	TCHAI	20241025_MET073_TCHAIKOVSKY013.nd2_ZP-2.tifint_lp.tif	0.00168690081242915	int	EGFP	SDS_EGFP	0.502692571359888	4.34828882484303	2.12044777116783	0.141215308018398	1
MET073	SDS	327	1	65	0.107637140434235	TCHAI	20241025_MET073_TCHAIKOVSKY013.nd2_ZP-3.tifint_lp.tif	0.00161168925902423	int	EGFP	SDS_EGFP	0.00287733859766055	1.02746605613238	0.0390907331202054	0.141215308018398	0
MET073	SDS	328	1	66	0.369253077311441	TCHAI	20241025_MET073_TCHAIKOVSKY013.nd2_ZP-4.tifint_lp.tif	0.00216433720559067	int	EGFP	SDS_EGFP	0.226406821742457	2.58496854426204	1.37014672490645	0.141215308018398	1
MET073	SDS	331	1	54	0.197390709770843	TCHAI	20241025_MET073_TCHAIKOVSKY013.nd2_ZP-7.tifint_lp.tif	0.00223534337242409	int	EGFP	SDS_EGFP	0.0766821676599428	1.63526711795997	0.709526316628399	0.141215308018398	1
MET073	SDS	331	2	89	0.376302744960412	TCHAI	20241025_MET073_TCHAIKOVSKY013.nd2_ZP-7.tifint_lp.tif	0.00223534337242409	int	EGFP	SDS_EGFP	0.177357184814669	1.89148601599724	0.919520110394154	0.141215308018398	1
MET073	SDS	332	1	69	0.366964223561808	TCHAI	20241025_MET073_TCHAIKOVSKY013.nd2_ZP-8.tifint_lp.tif	0.00163119350276016	int	EGFP	SDS_EGFP	0.254411871871357	3.26038699369923	1.7050432162216	0.141215308018398	1
MET073	SDS	333	1	147	0.273868924938142	TCHAI	20241025_MET073_TCHAIKOVSKY014.nd2_ZP-1.tifint_lp.tif	0.00159879747892257	int	EGFP	SDS_EGFP	0.0388456955365246	1.16528449394312	0.220682219166606	0.141215308018398	1
MET073	SDS	334	1	66	0.108644235879183	TCHAI	20241025_MET073_TCHAIKOVSKY014.nd2_ZP-10.tifint_lp.tif	0.00160085657267895	int	EGFP	SDS_EGFP	0.00298770208237241	1.02827749477489	0.0402296481038566	0.141215308018398	0
MET073	SDS	335	1	93	0.44841688266024	TCHAI	20241025_MET073_TCHAIKOVSKY014.nd2_ZP-11.tifint_lp.tif	0.00164647998888631	int	EGFP	SDS_EGFP	0.295294243693814	2.92848193896762	1.5501529968404	0.141215308018398	1
MET073	SDS	336	1	178	0.290363927604631	TCHAI	20241025_MET073_TCHAIKOVSKY014.nd2_ZP-12.tifint_lp.tif	0.00162370296785585	int	EGFP	SDS_EGFP	0.00134479932628911	1.00465297689568	0.00669725765525482	0.141215308018398	0
MET073	SDS	247	1	66	0.166720073204488	TCHAI	20241025_MET073_TCHAIKOVSKY001.nd2_ZP-2.tifint_lp.tif	0.00166652116986269	int	EGFP	SDS_EGFP	0.0567296759935497	1.51576935288956	0.600050242455001	0.141215308018398	1
MET073	SDS	178	1	46	0.0853742274921387	SCHUB	20241025_MET073_SCHUBERT001.nd2_ZP-2.tifint_lp.tif	0.00159118170386651	int	DupA	SDS_DupA	0.0121798691142793	1.166404479583	0.222068165466589	0.141215308018398	1
MET073	SDS	178	2	97	0.162035553483292	SCHUB	20241025_MET073_SCHUBERT001.nd2_ZP-2.tifint_lp.tif	0.00159118170386651	int	DupA	SDS_DupA	0.00769092820824105	1.04982958230346	0.0701551557773524	0.141215308018398	0
MET073	SDS	178	3	65	0.136156252352521	SCHUB	20241025_MET073_SCHUBERT001.nd2_ZP-2.tifint_lp.tif	0.00159118170386651	int	DupA	SDS_DupA	0.0327294416011977	1.31645026433128	0.396653017200138	0.141215308018398	1
MET073	SDS	179	1	86	0.141420614905655	SCHUB	20241025_MET073_SCHUBERT001.nd2_ZP-3.tifint_lp.tif	0.00160734985538857	int	DupA	SDS_DupA	0.00318852734223815	1.02306647753384	0.0328998925831345	0.141215308018398	0
MET073	SDS	180	1	172	0.415075914701447	SCHUB	20241025_MET073_SCHUBERT001.nd2_ZP-4.tifint_lp.tif	0.00158943514612892	int	DupA	SDS_DupA	0.141693069567272	1.51829539449606	0.602452504004595	0.141215308018398	1
MET073	SDS	181	1	98	0.17512779426761	SCHUB	20241025_MET073_SCHUBERT001.nd2_ZP-5.tifint_lp.tif	0.00158746432793547	int	DupA	SDS_DupA	0.0195562901299338	1.12570611975717	0.170830242243344	0.141215308018398	1
MET073	SDS	181	2	54	0.0905622949358076	SCHUB	20241025_MET073_SCHUBERT001.nd2_ZP-5.tifint_lp.tif	0.00158746432793547	int	DupA	SDS_DupA	0.00483922122729229	1.05645179317469	0.079226937330077	0.141215308018398	0
MET073	SDS	183	1	65	0.14610513462685	SCHUB	20241025_MET073_SCHUBERT001.nd2_ZP-7.tifint_lp.tif	0.00160524905635621	int	DupA	SDS_DupA	0.041763945963697	1.40026327568994	0.485698106329373	0.141215308018398	1
MET073	SDS	183	2	64	0.133348592324182	SCHUB	20241025_MET073_SCHUBERT001.nd2_ZP-7.tifint_lp.tif	0.00160524905635621	int	DupA	SDS_DupA	0.0306126527173851	1.29797413480179	0.376261634519651	0.141215308018398	1
MET073	SDS	184	1	41	0.0906233310233802	SCHUB	20241025_MET073_SCHUBERT001.nd2_ZP-8.tifint_lp.tif	0.00166121907588745	int	DupA	SDS_DupA	0.0225133489119949	1.33054404382572	0.412016267411806	0.141215308018398	1
MET073	SDS	184	2	170	0.314168001757935	SCHUB	20241025_MET073_SCHUBERT001.nd2_ZP-8.tifint_lp.tif	0.00166121907588745	int	DupA	SDS_DupA	0.0317607588570689	1.11246439195689	0.15375915866838	0.141215308018398	1
MET073	SDS	184	3	155	0.25046158535406	SCHUB	20241025_MET073_SCHUBERT001.nd2_ZP-8.tifint_lp.tif	0.00166121907588745	int	DupA	SDS_DupA	-0.00702737140849413	0.972708066796919	-0.0399212125734431	0.141215308018398	0
MET073	SDS	185	1	71	0.179674982791767	SCHUB	20241025_MET073_SCHUBERT002.nd2_ZP-1.tifint_lp.tif	0.00161255678491242	int	DupA	SDS_DupA	0.0651834510629846	1.56932988910829	0.65014865336048	0.141215308018398	1
MET073	SDS	185	2	60	0.095811398467049	SCHUB	20241025_MET073_SCHUBERT002.nd2_ZP-1.tifint_lp.tif	0.00161255678491242	int	DupA	SDS_DupA	-0.000942008627696334	0.990263819580289	-0.0141151651540024	0.141215308018398	0
MET073	SDS	186	1	100	0.16838330659084	SCHUB	20241025_MET073_SCHUBERT002.nd2_ZP-2.tifint_lp.tif	0.00161311552592339	int	DupA	SDS_DupA	0.0070717539985008	1.04383910442157	0.0618993544923522	0.141215308018398	0
MET073	SDS	186	2	80	0.153078507632017	SCHUB	20241025_MET073_SCHUBERT002.nd2_ZP-2.tifint_lp.tif	0.00161311552592339	int	DupA	SDS_DupA	0.0240292655581456	1.18620229899832	0.246350073014778	0.141215308018398	1
MET073	SDS	187	1	67	0.107072556624189	SCHUB	20241025_MET073_SCHUBERT002.nd2_ZP-3.tifint_lp.tif	0.0016243051233884	int	DupA	SDS_DupA	-0.00175588664283406	0.983865553984582	-0.0234669112860753	0.141215308018398	0
MET073	SDS	188	1	261	0.433615625137463	SCHUB	20241025_MET073_SCHUBERT002.nd2_ZP-4.tifint_lp.tif	0.001603359539111	int	DupA	SDS_DupA	0.0151387854294918	1.03617592180264	0.0512689643814579	0.141215308018398	0
MET073	SDS	189	1	66	0.106477454770356	SCHUB	20241025_MET073_SCHUBERT002.nd2_ZP-5.tifint_lp.tif	0.00159727586826808	int	DupA	SDS_DupA	0.00105724746466312	1.01002888812006	0.0143965564934528	0.141215308018398	0
MET073	SDS	190	1	71	0.184710460016504	SCHUB	20241025_MET073_SCHUBERT002.nd2_ZP-6.tifint_lp.tif	0.00194671567661445	int	DupA	SDS_DupA	0.0464936469768779	1.33638199256952	0.418332447942895	0.141215308018398	1
MET073	SDS	190	2	110	0.245227740844712	SCHUB	20241025_MET073_SCHUBERT002.nd2_ZP-6.tifint_lp.tif	0.00194671567661445	int	DupA	SDS_DupA	0.031089016417122	1.14518166436372	0.195576476477415	0.141215308018398	1
MET073	SDS	191	1	181	0.316594186238945	SCHUB	20241025_MET073_SCHUBERT002.nd2_ZP-7.tifint_lp.tif	0.0016256418359325	int	DupA	SDS_DupA	0.0223530139351623	1.07596834175227	0.10563563006097	0.141215308018398	0
MET073	SDS	191	2	103	0.17216754402034	SCHUB	20241025_MET073_SCHUBERT002.nd2_ZP-7.tifint_lp.tif	0.0016256418359325	int	DupA	SDS_DupA	0.0047264349192925	1.02822744632228	0.0401594273589813	0.141215308018398	0
MET073	SDS	191	3	45	0.0800183108076453	SCHUB	20241025_MET073_SCHUBERT002.nd2_ZP-7.tifint_lp.tif	0.0016256418359325	int	DupA	SDS_DupA	0.00686442819068289	1.09383545951519	0.129395736672815	0.141215308018398	0
MET073	SDS	195	1	65	0.111955443629995	SCHUB	20241025_MET073_SCHUBERT004.nd2_ZP-1.tifint_lp.tif	0.00166365139947864	int	DupA	SDS_DupA	0.00381810266388308	1.03530790224516	0.0500598913781108	0.141215308018398	0
MET073	SDS	197	1	190	0.322865644237027	SCHUB	20241025_MET073_SCHUBERT004.nd2_ZP-3.tifint_lp.tif	0.00168800845290675	int	DupA	SDS_DupA	0.00214403818474351	1.00668504442571	0.00961238650451714	0.141215308018398	0
MET073	SDS	198	1	54	0.0887312123086303	SCHUB	20241025_MET073_SCHUBERT004.nd2_ZP-4.tifint_lp.tif	0.00162424621377794	int	DupA	SDS_DupA	0.00102191676462156	1.01165117971001	0.0167119302969475	0.141215308018398	0
MET073	SDS	198	2	71	0.120088502299041	SCHUB	20241025_MET073_SCHUBERT004.nd2_ZP-4.tifint_lp.tif	0.00162424621377794	int	DupA	SDS_DupA	0.00476702112080679	1.04133680102009	0.0584367569900078	0.141215308018398	0
MET073	SDS	198	3	82	0.137575341388583	SCHUB	20241025_MET073_SCHUBERT004.nd2_ZP-4.tifint_lp.tif	0.00162424621377794	int	DupA	SDS_DupA	0.00438715185879207	1.03293949616914	0.0467557516539712	0.141215308018398	0
MET073	SDS	198	4	51	0.084336614003405	SCHUB	20241025_MET073_SCHUBERT004.nd2_ZP-4.tifint_lp.tif	0.00162424621377794	int	DupA	SDS_DupA	0.00150005710073001	1.01810863653462	0.0258915113425019	0.141215308018398	0
MET073	SDS	199	1	71	0.151949340011925	SCHUB	20241025_MET073_SCHUBERT004.nd2_ZP-5.tifint_lp.tif	0.00159253175657166	int	DupA	SDS_DupA	0.0388795852953366	1.34385486545708	0.426377337378896	0.141215308018398	1
MET073	SDS	203	1	81	0.154345006449148	SCHUB	20241025_MET073_SCHUBERT005.nd2_ZP-4.tifint_lp.tif	0.00161547220931326	int	DupA	SDS_DupA	0.023491757494774	1.17952750644323	0.238209062448957	0.141215308018398	1
MET073	SDS	203	2	58	0.0992599374148995	SCHUB	20241025_MET073_SCHUBERT005.nd2_ZP-4.tifint_lp.tif	0.00161547220931326	int	DupA	SDS_DupA	0.00556254927473041	1.0593671753839	0.083202712365523	0.141215308018398	0
MET073	SDS	204	1	58	0.092622262891382	SCHUB	20241025_MET073_SCHUBERT005.nd2_ZP-5.tifint_lp.tif	0.00162560035442484	int	DupA	SDS_DupA	-0.00166255766525863	0.982366645495603	-0.0256665174803659	0.141215308018398	0
MET073	SDS	204	2	113	0.182803082279861	SCHUB	20241025_MET073_SCHUBERT005.nd2_ZP-5.tifint_lp.tif	0.00162560035442484	int	DupA	SDS_DupA	-0.000889757770145744	0.995156274082846	-0.00700499823487802	0.141215308018398	0
MET073	SDS	205	1	79	0.129274433478713	SCHUB	20241025_MET073_SCHUBERT005.nd2_ZP-6.tifint_lp.tif	0.00159812935642346	int	DupA	SDS_DupA	0.00302221432125971	1.02393791048925	0.0341282358993755	0.141215308018398	0
MET073	SDS	205	2	82	0.131898985244334	SCHUB	20241025_MET073_SCHUBERT005.nd2_ZP-6.tifint_lp.tif	0.00159812935642346	int	DupA	SDS_DupA	0.000852378017610039	1.00650438829092	0.00935346232556846	0.141215308018398	0
MET073	SDS	205	3	116	0.185763332527131	SCHUB	20241025_MET073_SCHUBERT005.nd2_ZP-6.tifint_lp.tif	0.00159812935642346	int	DupA	SDS_DupA	0.000380327182009504	1.00205157523097	0.00295676543438636	0.141215308018398	0
MET073	SDS	205	4	69	0.121309224050492	SCHUB	20241025_MET073_SCHUBERT005.nd2_ZP-6.tifint_lp.tif	0.00159812935642346	int	DupA	SDS_DupA	0.0110382984572733	1.10010162150985	0.137636798365053	0.141215308018398	0
MET073	SDS	206	1	82	0.135866330936551	SCHUB	20241025_MET073_SCHUBERT005.nd2_ZP-7.tifint_lp.tif	0.0016269450039284	int	DupA	SDS_DupA	0.00245684061442239	1.01841578592715	0.0263266869818229	0.141215308018398	0
MET073	SDS	207	1	266	0.585885404609144	SCHUB	20241025_MET073_SCHUBERT006.nd2_ZP-1.tifint_lp.tif	0.00224651484422281	int	DupA	SDS_DupA	-0.011687543954123	0.980441644853196	-0.0284963300347304	0.141215308018398	0
MET073	SDS	208	1	160	0.692591755185276	SCHUB	20241025_MET073_SCHUBERT006.nd2_ZP-2.tifint_lp.tif	0.00170918731133117	int	DupA	SDS_DupA	0.419121785372289	2.53260625164403	1.34062279637267	0.141215308018398	1
MET073	SDS	209	1	36	0.0602426184341311	SCHUB	20241025_MET073_SCHUBERT006.nd2_ZP-3.tifint_lp.tif	0.00166891473521903	int	DupA	SDS_DupA	0.000161687966245889	1.00269116947735	0.00387732193089601	0.141215308018398	0
MET073	SDS	209	2	92	0.154314488405362	SCHUB	20241025_MET073_SCHUBERT006.nd2_ZP-3.tifint_lp.tif	0.00166891473521903	int	DupA	SDS_DupA	0.000774332765210578	1.00504319382759	0.00725750556516759	0.141215308018398	0
MET073	SDS	210	1	119	0.214358739554882	SCHUB	20241025_MET073_SCHUBERT006.nd2_ZP-4.tifint_lp.tif	0.00190502400681702	int	DupA	SDS_DupA	-0.0123391172563429	0.945570207720939	-0.0807435139514007	0.141215308018398	0
MET073	SDS	211	1	80	0.154711222974584	SCHUB	20241025_MET073_SCHUBERT006.nd2_ZP-5.tifint_lp.tif	0.00193380710610933	int	DupA	SDS_DupA	6.65448583733741e-06	1.00004301415209	6.20549692933289e-05	0.141215308018398	0
MET073	SDS	212	1	85	0.150865949457511	SCHUB	20241025_MET073_SCHUBERT006.nd2_ZP-6.tifint_lp.tif	0.00191730152476918	int	DupA	SDS_DupA	-0.0121046801478687	0.925724775211461	-0.111344761506542	0.141215308018398	0
MET073	SDS	214	1	77	0.16173037304543	SCHUB	20241025_MET073_SCHUBERT007.nd2_ZP-2.tifint_lp.tif	0.00198659214559475	int	DupA	SDS_DupA	0.00876277783463358	1.05728519051737	0.0803645796052946	0.141215308018398	0
MET073	SDS	215	1	81	0.151964599033818	SCHUB	20241025_MET073_SCHUBERT007.nd2_ZP-3.tifint_lp.tif	0.00162351227382299	int	DupA	SDS_DupA	0.0204601048541553	1.1555848336727	0.208623174670444	0.141215308018398	1
MET073	SDS	215	2	72	0.220462349243462	SCHUB	20241025_MET073_SCHUBERT007.nd2_ZP-3.tifint_lp.tif	0.00162351227382299	int	DupA	SDS_DupA	0.103569465528207	1.88602027973316	0.915345188904403	0.141215308018398	1
MET073	SDS	216	1	73	0.123964293859899	SCHUB	20241025_MET073_SCHUBERT007.nd2_ZP-4.tifint_lp.tif	0.00171169771088494	int	DupA	SDS_DupA	-0.000989639034701714	0.992079968899127	-0.0114716778193563	0.141215308018398	0
MET073	SDS	216	2	128	0.234683756716549	SCHUB	20241025_MET073_SCHUBERT007.nd2_ZP-4.tifint_lp.tif	0.00171169771088494	int	DupA	SDS_DupA	0.0155864497232768	1.07113939435027	0.099146239613695	0.141215308018398	0
MET073	SDS	217	1	81	0.137285419972613	SCHUB	20241025_MET073_SCHUBERT007.nd2_ZP-5.tifint_lp.tif	0.00164851444383975	int	DupA	SDS_DupA	0.0037557500215939	1.02812670789174	0.0400180754094862	0.141215308018398	0
MET073	SDS	218	1	122	0.213458457263187	SCHUB	20241025_MET073_SCHUBERT007.nd2_ZP-6.tifint_lp.tif	0.00176702149741804	int	DupA	SDS_DupA	-0.00211816542181467	0.990174419677643	-0.0142454159174281	0.141215308018398	0
MET073	SDS	219	1	103	0.171297779772431	SCHUB	20241025_MET073_SCHUBERT007.nd2_ZP-7.tifint_lp.tif	0.0017436247682873	int	DupA	SDS_DupA	-0.00829557136116119	0.953809139877399	-0.068227487461634	0.141215308018398	0
MET073	SDS	220	1	85	0.155001144390553	SCHUB	20241025_MET073_SCHUBERT008.nd2_ZP-1.tifint_lp.tif	0.00173797705685498	int	DupA	SDS_DupA	0.00727309455788025	1.04923299648318	0.0693350835829779	0.141215308018398	0
MET073	SDS	220	2	72	0.128465705318376	SCHUB	20241025_MET073_SCHUBERT008.nd2_ZP-1.tifint_lp.tif	0.00173797705685498	int	DupA	SDS_DupA	0.00333135722481814	1.02662224461606	0.0379054259860618	0.141215308018398	0
MET073	SDS	221	1	66	0.134340428747237	SCHUB	20241025_MET073_SCHUBERT008.nd2_ZP-2.tifint_lp.tif	0.00163711374355771	int	DupA	SDS_DupA	0.0262909216724276	1.24332292098497	0.314201047797221	0.141215308018398	1
MET073	SDS	222	1	70	0.152956435456872	SCHUB	20241025_MET073_SCHUBERT008.nd2_ZP-3.tifint_lp.tif	0.0020011982427472	int	DupA	SDS_DupA	0.0128725584645678	1.09189179183894	0.126829890037497	0.141215308018398	0
MET073	SDS	223	1	78	0.137941557914019	SCHUB	20241025_MET073_SCHUBERT008.nd2_ZP-4.tifint_lp.tif	0.00171114533513668	int	DupA	SDS_DupA	0.00447222177335782	1.03350748496003	0.0475488372158121	0.141215308018398	0
MET073	SDS	223	2	119	0.272175173508003	SCHUB	20241025_MET073_SCHUBERT008.nd2_ZP-4.tifint_lp.tif	0.00171114533513668	int	DupA	SDS_DupA	0.0685488786267388	1.33664060266239	0.418611604206172	0.141215308018398	1
MET073	SDS	224	1	67	0.123994811903685	SCHUB	20241025_MET073_SCHUBERT008.nd2_ZP-5.tifint_lp.tif	0.00198356209562824	int	DupA	SDS_DupA	-0.00890384850340697	0.933002721952704	-0.100046804869343	0.141215308018398	0
MET073	SDS	225	1	76	0.173052567290142	SCHUB	20241025_MET073_SCHUBERT009.nd2_ZP-1.tifint_lp.tif	0.00192328582660786	int	DupA	SDS_DupA	0.0268828444679449	1.18391527293683	0.243565837987421	0.141215308018398	1
MET073	SDS	228	1	166	0.308094911044464	SCHUB	20241025_MET073_SCHUBERT009.nd2_ZP-4.tifint_lp.tif	0.00167151806032081	int	DupA	SDS_DupA	0.0306229130312091	1.11036397636689	0.151032668309899	0.141215308018398	1
MET073	SDS	229	1	296	0.480750743765384	SCHUB	20241025_MET073_SCHUBERT011.nd2_ZP-1.tifint_lp.tif	0.00159805323544848	int	DupA	SDS_DupA	0.00772698607263284	1.01633530229078	0.0233764445780293	0.141215308018398	0
MET073	SDS	231	1	65	0.123445487115532	SCHUB	20241025_MET073_SCHUBERT011.nd2_ZP-3.tifint_lp.tif	0.00193335152223848	int	DupA	SDS_DupA	-0.00222236182996893	0.982315589479589	-0.025741499846283	0.141215308018398	0
MET073	SDS	232	1	34	0.0545510032679886	SCHUB	20241025_MET073_SCHUBERT011.nd2_ZP-4.tifint_lp.tif	0.00160961723880869	int	DupA	SDS_DupA	-0.000175982851506801	0.996784349660283	-0.00464667785444979	0.141215308018398	0
MET073	SDS	232	2	62	0.100053406553343	SCHUB	20241025_MET073_SCHUBERT011.nd2_ZP-4.tifint_lp.tif	0.00160961723880869	int	DupA	SDS_DupA	0.000257137747204345	1.00257662686471	0.00371250597992784	0.141215308018398	0
MET073	SDS	232	3	162	0.26147859916091	SCHUB	20241025_MET073_SCHUBERT011.nd2_ZP-4.tifint_lp.tif	0.00160961723880869	int	DupA	SDS_DupA	0.000720606473902374	1.00276350675382	0.00398139870840752	0.141215308018398	0
MET073	SDS	232	4	44	0.0713206683285534	SCHUB	20241025_MET073_SCHUBERT011.nd2_ZP-4.tifint_lp.tif	0.00160961723880869	int	DupA	SDS_DupA	0.000497509820971215	1.00702467711769	0.0100990369883018	0.141215308018398	0
MET073	SDS	233	1	77	0.141451132949442	SCHUB	20241025_MET073_SCHUBERT011.nd2_ZP-5.tifint_lp.tif	0.00166542359391417	int	DupA	SDS_DupA	0.0132135162180504	1.1030393152559	0.141484213335351	0.141215308018398	1
MET073	SDS	235	1	91	0.148958571720868	SCHUB	20241025_MET073_SCHUBERT011.nd2_ZP-7.tifint_lp.tif	0.00160704781997506	int	DupA	SDS_DupA	0.0027172201031383	1.01858038149319	0.0265598353904452	0.141215308018398	0
MET073	SDS	236	1	126	0.345784695120528	SCHUB	20241025_MET073_SCHUBERT012.nd2_ZP-1.tifint_lp.tif	0.00203221936750356	int	DupA	SDS_DupA	0.0897250548150793	1.35040686110489	0.433394139176141	0.141215308018398	1
MET073	SDS	236	2	129	0.308155947132036	SCHUB	20241025_MET073_SCHUBERT012.nd2_ZP-1.tifint_lp.tif	0.00203221936750356	int	DupA	SDS_DupA	0.0459996487240763	1.17546650224857	0.23323342650394	0.141215308018398	1
MET073	SDS	236	3	30	0.0569466697052121	SCHUB	20241025_MET073_SCHUBERT012.nd2_ZP-1.tifint_lp.tif	0.00203221936750356	int	DupA	SDS_DupA	-0.00401991131989481	0.934063691086117	-0.0984071684200142	0.141215308018398	0
MET073	SDS	237	1	64	0.156740672886372	SCHUB	20241025_MET073_SCHUBERT012.nd2_ZP-10.tifint_lp.tif	0.0023137507122438	int	DupA	SDS_DupA	0.00866062730276812	1.0584861199133	0.082002351193826	0.141215308018398	0
MET073	SDS	238	1	129	0.46173800737597	SCHUB	20241025_MET073_SCHUBERT012.nd2_ZP-2.tifint_lp.tif	0.00169974707330538	int	DupA	SDS_DupA	0.242470634919576	2.10582177459073	1.07438333959504	0.141215308018398	1
MET073	SDS	238	2	36	0.13772793370299	SCHUB	20241025_MET073_SCHUBERT012.nd2_ZP-2.tifint_lp.tif	0.00169974707330538	int	DupA	SDS_DupA	0.0765370390639967	2.25079130670568	1.17043229635739	0.141215308018398	1
MET073	SDS	240	1	85	0.178133821580559	SCHUB	20241025_MET073_SCHUBERT012.nd2_ZP-4.tifint_lp.tif	0.00162870014549061	int	DupA	SDS_DupA	0.0396943092138572	1.28672673382953	0.36370569644208	0.141215308018398	1
MET073	SDS	241	1	71	0.114442664198577	SCHUB	20241025_MET073_SCHUBERT012.nd2_ZP-5.tifint_lp.tif	0.00160541080130547	int	DupA	SDS_DupA	0.000458497305889011	1.00402246485971	0.00579154974596042	0.141215308018398	0
MET073	SDS	242	1	123	0.262226291233674	SCHUB	20241025_MET073_SCHUBERT012.nd2_ZP-6.tifint_lp.tif	0.00205436242835645	int	DupA	SDS_DupA	0.00953971254583036	1.03775314302552	0.0534633014143802	0.141215308018398	0
MET073	SDS	245	1	92	0.205813687294722	SCHUB	20241025_MET073_SCHUBERT012.nd2_ZP-9.tifint_lp.tif	0.0021362630553724	int	DupA	SDS_DupA	0.00927748620046051	1.04720497368325	0.0665438544690578	0.141215308018398	0
MET073	SDS	414	1	101	0.175524528836831	SCHUB	20241101_MET073_SCHUBERT001.nd2_ZP-1.tifint 2_lp.tif	0.00173578397658512	int	DupA	SDS_DupA	0.00021034720173424	1.00119982992689	0.00172995106931185	0.141215308018398	0
MET073	SDS	414	2	65	0.109391927951947	SCHUB	20241101_MET073_SCHUBERT001.nd2_ZP-1.tifint 2_lp.tif	0.00173578397658512	int	DupA	SDS_DupA	-0.003434030526086	0.969563471275501	-0.0445927492143044	0.141215308018398	0
MET073	SDS	415	1	266	0.588036927394569	SCHUB	20241101_MET073_SCHUBERT001.nd2_ZP-10.tifint 2_lp.tif	0.00165560173104818	int	DupA	SDS_DupA	0.147646866935752	1.33526384946547	0.417124848058192	0.141215308018398	1
MET073	SDS	416	1	70	0.121217669919133	SCHUB	20241101_MET073_SCHUBERT001.nd2_ZP-2.tifint 2_lp.tif	0.00196189282626508	int	DupA	SDS_DupA	-0.0161148279194224	0.88265830613256	-0.180073043709959	0.141215308018398	0
MET073	SDS	417	1	65	0.242618450894952	SCHUB	20241101_MET073_SCHUBERT001.nd2_ZP-3.tifint 2_lp.tif	0.00170968158858769	int	DupA	SDS_DupA	0.131489147636752	2.18320860278632	1.12644998457844	0.141215308018398	1
MET073	SDS	418	1	188	1.17546351021156	SCHUB	20241101_MET073_SCHUBERT001.nd2_ZP-4.tifint 2_lp.tif	0.00172954503481048	int	DupA	SDS_DupA	0.850309043667188	3.61509261337844	1.85403260738394	0.141215308018398	1
MET073	SDS	419	1	344	0.855558103183284	SCHUB	20241101_MET073_SCHUBERT001.nd2_ZP-5.tifint 2_lp.tif	0.00171216571345822	int	DupA	SDS_DupA	0.266573097753656	1.45259742658339	0.538634929299334	0.141215308018398	1
MET073	SDS	419	2	68	0.15046921488829	SCHUB	20241101_MET073_SCHUBERT001.nd2_ZP-5.tifint 2_lp.tif	0.00171216571345822	int	DupA	SDS_DupA	0.0340419463731304	1.29238808749257	0.370039357824702	0.141215308018398	1
MET073	SDS	420	1	32	0.0594186312519014	SCHUB	20241101_MET073_SCHUBERT001.nd2_ZP-6.tifint 2_lp.tif	0.00166308385493561	int	DupA	SDS_DupA	0.00619994789396176	1.1164994603918	0.158982553900856	0.141215308018398	1
MET073	SDS	420	2	252	0.41966887912713	SCHUB	20241101_MET073_SCHUBERT001.nd2_ZP-6.tifint 2_lp.tif	0.00166308385493561	int	DupA	SDS_DupA	0.000571747683355328	1.00136423668992	0.00196683619693539	0.141215308018398	0
MET073	SDS	421	1	79	0.133638513740152	SCHUB	20241101_MET073_SCHUBERT001.nd2_ZP-7.tifint 2_lp.tif	0.00164533704404911	int	DupA	SDS_DupA	0.00365688726027208	1.02813387829732	0.0400281370802999	0.141215308018398	0
MET073	SDS	422	1	52	0.097825589356944	SCHUB	20241101_MET073_SCHUBERT001.nd2_ZP-8.tifint 2_lp.tif	0.00165329466418816	int	DupA	SDS_DupA	0.0118542668191594	1.1378862912566	0.186356396628208	0.141215308018398	1
MET073	SDS	424	1	74	0.130312046967447	SCHUB	20241101_MET073_SCHUBERT002.nd2_ZP-1.tifint 2_lp.tif	0.00170560680551271	int	DupA	SDS_DupA	0.00409714335950595	1.03246164472171	0.0460881874581928	0.141215308018398	0
MET073	SDS	424	2	63	0.108491645660251	SCHUB	20241101_MET073_SCHUBERT002.nd2_ZP-1.tifint 2_lp.tif	0.00170560680551271	int	DupA	SDS_DupA	0.00103841691295038	1.00966389679544	0.0138751195861438	0.141215308018398	0
MET073	SDS	427	1	295	0.535912107909098	SCHUB	20241101_MET073_SCHUBERT002.nd2_ZP-4.tifint 2_lp.tif	0.00164725756103812	int	DupA	SDS_DupA	0.0499711274028533	1.10283373785597	0.141215308018398	0.141215308018398	0
MET073	SDS	427	2	36	0.0626993209589273	SCHUB	20241101_MET073_SCHUBERT002.nd2_ZP-4.tifint 2_lp.tif	0.00164725756103812	int	DupA	SDS_DupA	0.00339804876155501	1.05730144793935	0.0803867631390823	0.141215308018398	0
MET073	SDS	428	1	71	0.14425879297778	SCHUB	20241101_MET073_SCHUBERT002.nd2_ZP-5.tifint 2_lp.tif	0.00182945703722767	int	DupA	SDS_DupA	0.0143673433346155	1.1106103856265	0.151352792147801	0.141215308018398	1
MET073	SDS	429	1	79	0.130739299580455	SCHUB	20241101_MET073_SCHUBERT003.nd2_ZP-1.tifint 2_lp.tif	0.00164927712180883	int	DupA	SDS_DupA	0.000446406957557183	1.00342618041991	0.00493448510166036	0.141215308018398	0
MET073	SDS	429	2	70	0.118211642606184	SCHUB	20241101_MET073_SCHUBERT003.nd2_ZP-1.tifint 2_lp.tif	0.00164927712180883	int	DupA	SDS_DupA	0.00276224407956573	1.02392601533501	0.0341114759185926	0.141215308018398	0
MET073	SDS	432	1	71	0.12498664832674	SCHUB	20241101_MET073_SCHUBERT003.nd2_ZP-4.tifint 2_lp.tif	0.0018174768480885	int	DupA	SDS_DupA	-0.00405420788754396	0.968581982431896	-0.0460539287204035	0.141215308018398	0
MET073	SDS	433	1	80	0.133989471243694	SCHUB	20241101_MET073_SCHUBERT004.nd2_ZP-1.tifint 2_lp.tif	0.00162533626730319	int	DupA	SDS_DupA	0.00396256985943935	1.03047500030573	0.0433095050009574	0.141215308018398	0
MET073	SDS	434	1	65	0.110566872637719	SCHUB	20241101_MET073_SCHUBERT004.nd2_ZP-2.tifint 2_lp.tif	0.00168136635067299	int	DupA	SDS_DupA	0.00127805984397461	1.01169433367701	0.016773469973477	0.141215308018398	0
MET073	SDS	435	1	86	0.143587396014482	SCHUB	20241101_MET073_SCHUBERT004.nd2_ZP-3.tifint 2_lp.tif	0.00161616559715309	int	DupA	SDS_DupA	0.00459715465931571	1.0330753771955	0.0469455226819432	0.141215308018398	0
MET073	SDS	436	1	79	0.141084916424006	SCHUB	20241101_MET073_SCHUBERT004.nd2_ZP-4.tifint 2_lp.tif	0.00163826768415688	int	DupA	SDS_DupA	0.0116617693756129	1.09010574724513	0.124468092457436	0.141215308018398	0
MET073	SDS	437	1	73	0.134081025375053	SCHUB	20241101_MET073_SCHUBERT004.nd2_ZP-5.tifint 2_lp.tif	0.0018351254907185	int	DupA	SDS_DupA	0.00011686455260293	1.00087235684444	0.00125799626227137	0.141215308018398	0
MET073	SDS	438	1	128	0.370122836204246	SCHUB	20241101_MET073_SCHUBERT005.nd2_ZP-1.tifint 2_lp.tif	0.00165515889724096	int	DupA	SDS_DupA	0.158262497357403	1.74701333066315	0.804890616845536	0.141215308018398	1
MET073	SDS	439	1	109	0.192217898787931	SCHUB	20241101_MET073_SCHUBERT005.nd2_ZP-2.tifint 2_lp.tif	0.00174289827843442	int	DupA	SDS_DupA	0.0022419864385792	1.01180142477461	0.0169261757994505	0.141215308018398	0
MET073	SDS	439	2	61	0.37854581954889	SCHUB	20241101_MET073_SCHUBERT005.nd2_ZP-2.tifint 2_lp.tif	0.00174289827843442	int	DupA	SDS_DupA	0.272229024564391	3.5605458159652	1.83209841692964	0.141215308018398	1
MET073	SDS	440	1	101	0.394460980547592	SCHUB	20241101_MET073_SCHUBERT005.nd2_ZP-3.tifint 2_lp.tif	0.00253415925083016	int	DupA	SDS_DupA	0.138510896213746	1.54116370609623	0.624020116511394	0.141215308018398	1
MET073	SDS	440	2	39	0.104493781924248	SCHUB	20241101_MET073_SCHUBERT005.nd2_ZP-3.tifint 2_lp.tif	0.00253415925083016	int	DupA	SDS_DupA	0.00566157114187138	1.05728467568471	0.080363877101651	0.141215308018398	0
MET073	SDS	441	1	86	0.157595178112388	SCHUB	20241101_MET073_SCHUBERT006.nd2_ZP-1.tifint 2_lp.tif	0.00182067277437724	int	DupA	SDS_DupA	0.00101731951594508	1.00649721183483	0.00934317575887181	0.141215308018398	0
MET073	SDS	442	1	70	0.174181734910235	SCHUB	20241101_MET073_SCHUBERT006.nd2_ZP-2.tifint 2_lp.tif	0.0023320950942448	int	DupA	SDS_DupA	0.0109350783130987	1.06698500625397	0.0935399029148901	0.141215308018398	0
MET073	SDS	442	2	59	0.140962844248861	SCHUB	20241101_MET073_SCHUBERT006.nd2_ZP-2.tifint 2_lp.tif	0.0023320950942448	int	DupA	SDS_DupA	0.00336923368841777	1.02448684698871	0.0349014622349857	0.141215308018398	0
MET073	SDS	442	3	79	0.170885786181316	SCHUB	20241101_MET073_SCHUBERT006.nd2_ZP-2.tifint 2_lp.tif	0.0023320950942448	int	DupA	SDS_DupA	-0.0133497262640236	0.9275398858405	-0.108518773405084	0.141215308018398	0
MET073	SDS	445	1	69	0.1190661478322	SCHUB	20241101_MET073_SCHUBERT006.nd2_ZP-5.tifint 2_lp.tif	0.00175438523908929	int	DupA	SDS_DupA	-0.00198643366496089	0.983590323804804	-0.0238705525799325	0.141215308018398	0
MET073	SDS	446	1	73	0.190539406612515	SCHUB	20241101_MET073_SCHUBERT006.nd2_ZP-6.tifint 2_lp.tif	0.00199168671219974	int	DupA	SDS_DupA	0.0451462766219341	1.31051175956428	0.390130299403803	0.141215308018398	1
MET073	SDS	447	1	69	0.140413519460708	SCHUB	20241101_MET073_SCHUBERT007.nd2_ZP-1.tifint 2_lp.tif	0.00197623578143104	int	DupA	SDS_DupA	0.00405325054196615	1.02972457134403	0.0422584998416817	0.141215308018398	0
MET073	SDS	448	1	95	0.433417262509465	SCHUB	20241101_MET073_SCHUBERT008.nd2_ZP-1.tifint 2_lp.tif	0.00279982387122442	int	DupA	SDS_DupA	0.167433994743145	1.62949070499519	0.704421122622294	0.141215308018398	1
MET073	SDS	449	1	207	0.917296120664105	SCHUB	20241101_MET073_SCHUBERT008.nd2_ZP-2.tifint 2_lp.tif	0.00233779237599729	int	DupA	SDS_DupA	0.433373098832665	1.89554139663068	0.922609963795102	0.141215308018398	1
MET073	SDS	450	1	77	0.328511490486562	SCHUB	20241101_MET073_SCHUBERT008.nd2_ZP-3.tifint 2_lp.tif	0.00310690786112027	int	DupA	SDS_DupA	0.0892795851803013	1.37319263526329	0.457534024935027	0.141215308018398	1
MET073	SDS	450	2	52	0.217624176060781	SCHUB	20241101_MET073_SCHUBERT008.nd2_ZP-3.tifint 2_lp.tif	0.00310690786112027	int	DupA	SDS_DupA	0.0560649672825267	1.34702427491755	0.429775850048624	0.141215308018398	1
MET073	SDS	451	1	87	0.147234302246943	SCHUB	20241101_MET073_SCHUBERT008.nd2_ZP-4.tifint 2_lp.tif	0.00164576331763037	int	DupA	SDS_DupA	0.00405289361310074	1.02830600461171	0.0402696474524977	0.141215308018398	0
MET073	SDS	453	1	68	0.111116197425872	SCHUB	20241101_MET073_SCHUBERT009.nd2_ZP-2.tifint 2_lp.tif	0.00162274455639106	int	DupA	SDS_DupA	0.000769567591279816	1.00697409238899	0.0100265659040402	0.141215308018398	0
MET073	SDS	455	1	78	0.139299610862508	SCHUB	20241101_MET073_SCHUBERT009.nd2_ZP-4.tifint 2_lp.tif	0.00169331502876554	int	DupA	SDS_DupA	0.00722103861879594	1.05467229465103	0.0767947976769102	0.141215308018398	0
MET073	SDS	456	1	101	0.232059204950929	SCHUB	20241101_MET073_SCHUBERT009.nd2_ZP-5.tifint 2_lp.tif	0.00206570503279919	int	DupA	SDS_DupA	0.0234229966382107	1.11226716986297	0.153503369302616	0.141215308018398	1
MET073	SDS	457	1	144	0.242679484188557	SCHUB	20241101_MET073_SCHUBERT009.nd2_ZP-6.tifint 2_lp.tif	0.00166493801948454	int	DupA	SDS_DupA	0.0029284093827823	1.0122143743679	0.017514867190977	0.141215308018398	0
MET073	SDS	458	1	128	0.228305485565215	SCHUB	20241101_MET073_SCHUBERT009.nd2_ZP-7.tifint 2_lp.tif	0.0016290407116224	int	DupA	SDS_DupA	0.0197882744775476	1.09489995753506	0.130799054884257	0.141215308018398	0
MET073	SDS	459	1	151	0.306202792329714	SCHUB	20241101_MET073_SCHUBERT010.nd2_ZP-1.tifint 2_lp.tif	0.00174223737797987	int	DupA	SDS_DupA	0.0431249482547535	1.16392466802513	0.218997686610849	0.141215308018398	1
MET073	SDS	460	1	263	0.769176778383553	SCHUB	20241101_MET073_SCHUBERT010.nd2_ZP-2.tifint 2_lp.tif	0.00166680727203311	int	DupA	SDS_DupA	0.330806465838844	1.75462789420784	0.811165109104984	0.141215308018398	1
MET073	SDS	461	1	139	0.248722056858242	SCHUB	20241101_MET073_SCHUBERT010.nd2_ZP-3.tifint 2_lp.tif	0.0017425904693378	int	DupA	SDS_DupA	0.00650198162028789	1.02684328131721	0.0382160117249613	0.141215308018398	0
MET073	SDS	462	1	61	0.105577172478661	SCHUB	20241101_MET073_SCHUBERT010.nd2_ZP-4.tifint 2_lp.tif	0.00168426765797446	int	DupA	SDS_DupA	0.00283684534221913	1.02761179977996	0.0392953615116361	0.141215308018398	0
