# Supplementary material for: Canonical and phosphoribosyl ubiquitination coordinate to stabilize a proteinaceous structure surrounding the Legionella-containing vacuole
Source: eLife. 2026 Jul 8;14:RP108254. doi: 10.7554/eLife.108254 (PMC13345631; doi:10.7554/eLife.108254)
Supplement: Figure 6—figure supplement 1—source data 1. [file elife-108254-fig6-figsupp1-data1.zip]

Archive with 4 entries (3 files):
- Figure 6, figure supplement 1 - source data 1/
- Figure 6, figure supplement 1 - source data 1/6s1A_HA_ladder.tif
- Figure 6, figure supplement 1 - source data 1/6s1A_gfp_ladder.tif
- Figure 6, figure supplement 1 - source data 1/6s1A_hsp70_ladder.tif
