# Supplementary material for: Canonical and phosphoribosyl ubiquitination coordinate to stabilize a proteinaceous structure surrounding the Legionella-containing vacuole
Source: eLife. 2026 Jul 8;14:RP108254. doi: 10.7554/eLife.108254 (PMC13345631; doi:10.7554/eLife.108254)
Supplement: Figure 6—figure supplement 1—source data 2. [file elife-108254-fig6-figsupp1-data2.zip]

Archive with 3 entries (2 files):
- Figure 6, figure supplement 1 - source data 2/
- Figure 6, figure supplement 1 - source data 2/Figure 6 figure supplement 1 source data labeled.pdf
- __MACOSX/Figure 6, figure supplement 1 - source data 2/._Figure 6 figure supplement 1 source data labeled.pdf
