# Supplementary material for: Canonical and phosphoribosyl ubiquitination coordinate to stabilize a proteinaceous structure surrounding the Legionella-containing vacuole
Source: eLife. 2026 Jul 8;14:RP108254. doi: 10.7554/eLife.108254 (PMC13345631; doi:10.7554/eLife.108254)
Supplement: Figure 7—source data 1. [file elife-108254-fig7-data1.csv]

bug	t	area.UB	area.LP	ratio	strain	experiment	minUbpos	rep	area_t0	ratiot0	bin
1	0	2.723	1.546	1.761319534	WT	MET081	0	R3	2.723	1	WT_0
10	0	1.882	1.681	1.119571684	WT	MET081	0	R3	1.882	1	WT_0
11	0	4.235	1.412	2.999291785	WT	MET081	0	R3	4.235	1	WT_0
12	0	4.806	2.689	1.787281517	WT	MET081	0	R3	4.806	1	WT_0
13	0	2.218	1.277	1.73688332	WT	MET081	0	R3	2.218	1	WT_0
14	0	2.723	1.681	1.619869126	WT	MET081	0	R3	2.723	1	WT_0
15	0	1.277	1.176	1.085884354	WT	MET081	0	R3	1.277	1	WT_0
16	0	1.983	1.076	1.842936803	WT	MET081	0	R3	1.983	1	WT_0
17	0	2.42	1.479	1.636240703	WT	MET081	0	R3	2.42	1	WT_0
18	0	1.781	1.916	0.92954071	WT	MET081	0	R3	1.781	1	WT_0
19	0	2.454	2.79	0.879569892	WT	MET081	0	R3	2.454	1	WT_0
2	0	2.185	1.748	1.25	WT	MET081	0	R3	2.185	1	WT_0
20	0	3.092	1.882	1.64293305	WT	MET081	0	R3	3.092	1	WT_0
21	0	5.411	1.546	3.5	WT	MET081	0	R3	5.411	1	WT_0
22	0	6.151	2.42	2.541735537	WT	MET081	0	R3	6.151	1	WT_0
23	0	3.328	1.916	1.736951983	WT	MET081	0	R3	3.328	1	WT_0
24	0	3.731	2.151	1.734542073	WT	MET081	0	R3	3.731	1	WT_0
25	0	4.605	2.017	2.283093704	WT	MET081	0	R3	4.605	1	WT_0
26	0	6.588	2.723	2.419390378	WT	MET081	0	R3	6.588	1	WT_0
27	0	2.218	1.781	1.245367771	WT	MET081	0	R3	2.218	1	WT_0
28	0	3.697	3.26	1.13404908	WT	MET081	0	R3	3.697	1	WT_0
29	0	5.848	2.05	2.852682927	WT	MET081	0	R3	5.848	1	WT_0
3	0	3.294	1.546	2.130659767	WT	MET081	0	R3	3.294	1	WT_0
30	0	7.966	1.445	5.512802768	WT	MET081	0	R3	7.966	1	WT_0
31	0	1.916	1.479	1.295469912	WT	MET081	0	R3	1.916	1	WT_0
4	0	3.529	1.916	1.841858038	WT	MET081	0	R3	3.529	1	WT_0
5	0	3.496	2.084	1.677543186	WT	MET081	0	R3	3.496	1	WT_0
57	0	4.033	1.613	2.500309981	WT	MET079	0	R2	4.033	1	WT_0
58	0	7.63	1.849	4.126554895	WT	MET079	0	R2	7.63	1	WT_0
59	0	3.328	1.647	2.020643594	WT	MET079	0	R2	3.328	1	WT_0
6	0	2.185	1.445	1.512110727	WT	MET081	0	R3	2.185	1	WT_0
60	0	11.058	2.017	5.482399603	WT	MET079	0	R2	11.058	1	WT_0
61	0	11.798	2.286	5.160979878	WT	MET079	0	R2	11.798	1	WT_0
62	0	4.773	2.891	1.650985818	WT	MET079	0	R2	4.773	1	WT_0
63	0	2.689	2.622	1.025553013	WT	MET079	0	R2	2.689	1	WT_0
64	0	3.294	1.647	2	WT	MET079	0	R2	3.294	1	WT_0
65	0	2.991	2.487	1.2026538	WT	MET079	0	R2	2.991	1	WT_0
66	0	2.386	3.025	0.788760331	WT	MET079	0	R2	2.386	1	WT_0
67	0	2.252	1.378	1.63425254	WT	MET079	0	R2	2.252	1	WT_0
68	0	4.302	1.983	2.169440242	WT	MET079	0	R2	4.302	1	WT_0
7	0	3.966	1.916	2.06993737	WT	MET081	0	R3	3.966	1	WT_0
8	0	8.638	2.857	3.023451173	WT	MET081	0	R3	8.638	1	WT_0
85	0	5.647	2.252	2.507548845	WT	MET076	0	R1	5.647	1	WT_0
86	0	6.084	1.412	4.30878187	WT	MET076	0	R1	6.084	1	WT_0
87	0	1.58	1.445	1.093425606	WT	MET076	0	R1	1.58	1	WT_0
88	0	4.269	3.294	1.295992714	WT	MET076	0	R1	4.269	1	WT_0
89	0	1.916	1.613	1.187848729	WT	MET076	0	R1	1.916	1	WT_0
9	0	1.781	1.781	1	WT	MET081	0	R3	1.781	1	WT_0
90	0	6.991	1.815	3.851790634	WT	MET076	0	R1	6.991	1	WT_0
32	0	1.21	1.849	0.654407788	KO	MET079	0	R2	1.21	1	KO_0
33	0	2.286	2.218	1.030658251	KO	MET079	0	R2	2.286	1	KO_0
34	0	1.916	1.344	1.425595238	KO	MET079	0	R2	1.916	1	KO_0
35	0	1.546	1.479	1.045300879	KO	MET079	0	R2	1.546	1	KO_0
36	0	1.613	1.311	1.230358505	KO	MET079	0	R2	1.613	1	KO_0
37	0	3.764	2.084	1.806142035	KO	MET079	0	R2	3.764	1	KO_0
38	0	2.454	2.185	1.123112128	KO	MET079	0	R2	2.454	1	KO_0
39	0	2.891	2.386	1.211651299	KO	MET079	0	R2	2.891	1	KO_0
40	0	2.185	1.143	1.911636045	KO	MET079	0	R2	2.185	1	KO_0
41	0	2.286	2.017	1.133366386	KO	MET079	0	R2	2.286	1	KO_0
42	0	2.118	1.882	1.125398512	KO	MET079	0	R2	2.118	1	KO_0
43	0	1.949	1.412	1.380311615	KO	MET079	0	R2	1.949	1	KO_0
44	0	2.42	2.084	1.161228407	KO	MET079	0	R2	2.42	1	KO_0
45	0	2.286	1.949	1.172909184	KO	MET079	0	R2	2.286	1	KO_0
46	0	2.521	1.983	1.271306102	KO	MET079	0	R2	2.521	1	KO_0
47	0	2.118	1.546	1.369987063	KO	MET079	0	R2	2.118	1	KO_0
48	0	2.386	1.681	1.419393218	KO	MET079	0	R2	2.386	1	KO_0
49	0	2.655	2.42	1.097107438	KO	MET079	0	R2	2.655	1	KO_0
50	0	2.689	2.084	1.290307102	KO	MET079	0	R2	2.689	1	KO_0
51	0	2.991	1.513	1.976867151	KO	MET079	0	R2	2.991	1	KO_0
52	0	2.79	1.21	2.305785124	KO	MET079	0	R2	2.79	1	KO_0
53	0	2.286	1.109	2.061316501	KO	MET079	0	R2	2.286	1	KO_0
54	0	1.781	1.546	1.152005175	KO	MET079	0	R2	1.781	1	KO_0
55	0	2.454	1.748	1.40389016	KO	MET079	0	R2	2.454	1	KO_0
56	0	2.017	1.311	1.538520214	KO	MET079	0	R2	2.017	1	KO_0
69	0	2.588	1.849	1.3996755	KO	MET077	0	R3	2.588	1	KO_0
70	0	2.017	1.815	1.111294766	KO	MET077	0	R3	2.017	1	KO_0
71	0	1.647	1.781	0.92476137	KO	MET077	0	R3	1.647	1	KO_0
72	0	3.025	2.689	1.124953514	KO	MET077	0	R3	3.025	1	KO_0
73	0	1.311	1.647	0.795992714	KO	MET077	0	R3	1.311	1	KO_0
74	0	3.126	2.521	1.239984133	KO	MET077	0	R3	3.126	1	KO_0
75	0	1.916	1.378	1.3904209	KO	MET077	0	R3	1.916	1	KO_0
76	0	6.823	1.277	5.342991386	KO	MET076	0	R1	6.823	1	KO_0
77	0	1.714	1.513	1.132848645	KO	MET076	0	R1	1.714	1	KO_0
78	0	3.731	2.286	1.632108486	KO	MET076	0	R1	3.731	1	KO_0
79	0	3.462	2.185	1.584439359	KO	MET076	0	R1	3.462	1	KO_0
80	0	3.865	3.563	1.084760034	KO	MET076	0	R1	3.865	1	KO_0
81	0	3.361	2.521	1.333201111	KO	MET076	0	R1	3.361	1	KO_0
82	0	2.353	3.361	0.700089259	KO	MET076	0	R1	2.353	1	KO_0
83	0	2.655	1.412	1.880311615	KO	MET076	0	R1	2.655	1	KO_0
84	0	3.496	2.924	1.195622435	KO	MET076	0	R1	3.496	1	KO_0
1	1	3.798	1.714	2.215869312	WT	MET081	7.5	R3	2.723	1.3947851634227	WT_1
10	1	2.521	1.58	1.59556962	WT	MET081	7.5	R3	1.882	1.33953241232731	WT_1
11	1	8.705	1.378	6.31712627	WT	MET081	7.5	R3	4.235	2.05548996458087	WT_1
12	1	8.067	3.193	2.52646414	WT	MET081	7.5	R3	4.806	1.67852684144819	WT_1
13	1	5.008	1.277	3.921691464	WT	MET081	7.5	R3	2.218	2.25788999098287	WT_1
14	1	2.151	1.479	1.454361055	WT	MET081	7.5	R3	2.723	0.789937568857877	WT_1
15	1	2.286	1.378	1.65892598	WT	MET081	7.5	R3	1.277	1.79013312451057	WT_1
16	1	2.319	1.311	1.768878719	WT	MET081	7.5	R3	1.983	1.16944024205749	WT_1
17	1	5.143	1.109	4.637511271	WT	MET081	7.5	R3	2.42	2.12520661157025	WT_1
18	1	3.798	1.244	3.053054662	WT	MET081	7.5	R3	1.781	2.13250982594048	WT_1
19	1	3.26	2.319	1.405778353	WT	MET081	7.5	R3	2.454	1.32844335778321	WT_1
2	1	2.286	1.21	1.889256198	WT	MET081	7.5	R3	2.185	1.04622425629291	WT_1
20	1	5.781	1.983	2.915279879	WT	MET081	7.5	R3	3.092	1.86966364812419	WT_1
21	1	8.537	1.849	4.617090319	WT	MET081	7.5	R3	5.411	1.57771206800961	WT_1
22	1	5.378	1.714	3.137689615	WT	MET081	7.5	R3	6.151	0.874329377337018	WT_1
23	1	6.151	1.513	4.065432915	WT	MET081	7.5	R3	3.328	1.84825721153846	WT_1
24	1	3.496	1.781	1.962942167	WT	MET081	7.5	R3	3.731	0.937014205306888	WT_1
25	1	5.008	2.118	2.364494806	WT	MET081	7.5	R3	4.605	1.08751357220413	WT_1
26	1	6.184	2.386	2.591785415	WT	MET081	7.5	R3	6.588	0.938676381299332	WT_1
27	1	3.361	1.311	2.563691838	WT	MET081	7.5	R3	2.218	1.51532912533814	WT_1
28	1	3.966	4.067	0.97516597	WT	MET081	7.5	R3	3.697	1.0727616986746	WT_1
29	1	5.748	1.849	3.108707409	WT	MET081	7.5	R3	5.848	0.982900136798906	WT_1
3	1	2.151	1.647	1.306010929	WT	MET081	7.5	R3	3.294	0.653005464480874	WT_1
30	1	7.058	1.445	4.884429066	WT	MET081	7.5	R3	7.966	0.886015566156164	WT_1
31	1	2.655	1.647	1.612021858	WT	MET081	7.5	R3	1.916	1.3856993736952	WT_1
4	1	4.571	2.252	2.029751332	WT	MET081	7.5	R3	3.529	1.29526778124114	WT_1
5	1	6.252	2.084	3	WT	MET081	7.5	R3	3.496	1.7883295194508	WT_1
57	1	5.579	1.748	3.191647597	WT	MET079	7.5	R2	4.033	1.38333746590627	WT_1
58	1	6.453	1.58	4.084177215	WT	MET079	7.5	R2	7.63	0.845740498034076	WT_1
59	1	2.857	1.714	1.666861144	WT	MET079	7.5	R2	3.328	0.858473557692308	WT_1
6	1	7.159	1.647	4.346690953	WT	MET081	7.5	R3	2.185	3.27643020594966	WT_1
60	1	9.109	1.681	5.418798334	WT	MET079	7.5	R2	11.058	0.823747513112679	WT_1
61	1	16.738	1.647	10.1627201	WT	MET079	7.5	R2	11.798	1.41871503644686	WT_1
62	1	3.798	3.025	1.25553719	WT	MET079	7.5	R2	4.773	0.795725958516656	WT_1
63	1	3.193	2.05	1.557560976	WT	MET079	7.5	R2	2.689	1.18743027147639	WT_1
64	1	6.857	1.076	6.37267658	WT	MET079	7.5	R2	3.294	2.08166363084396	WT_1
65	1	10.184	3.26	3.12392638	WT	MET079	7.5	R2	2.991	3.40488131059846	WT_1
66	1	5.008	2.286	2.190726159	WT	MET079	7.5	R2	2.386	2.0989103101425	WT_1
67	1	2.118	1.042	2.032629559	WT	MET079	7.5	R2	2.252	0.940497335701599	WT_1
68	1	4.302	2.891	1.488066413	WT	MET079	7.5	R2	4.302	1	WT_1
7	1	3.428	2.622	1.307398932	WT	MET081	7.5	R3	3.966	0.86434694906707	WT_1
8	1	30.586	2.958	10.34009466	WT	MET081	7.5	R3	8.638	3.54086594119009	WT_1
85	1	6.689	1.58	4.233544304	WT	MET076	7.5	R1	5.647	1.18452275544537	WT_1
86	1	6.689	1.983	3.373171962	WT	MET076	7.5	R1	6.084	1.09944115713346	WT_1
87	1	3.26	2.218	1.469792606	WT	MET076	7.5	R1	1.58	2.06329113924051	WT_1
88	1	5.176	2.891	1.79038395	WT	MET076	7.5	R1	4.269	1.21246193487936	WT_1
89	1	3.361	1.445	2.325951557	WT	MET076	7.5	R1	1.916	1.75417536534447	WT_1
9	1	2.353	1.815	1.296418733	WT	MET081	7.5	R3	1.781	1.32116788321168	WT_1
90	1	8.067	2.554	3.158574785	WT	MET076	7.5	R1	6.991	1.15391217279359	WT_1
32	1	1.781	2.353	0.756906077	KO	MET079	7.5	R2	1.21	1.47190082644628	KO_1
33	1	3.294	1.714	1.921820303	KO	MET079	7.5	R2	2.286	1.44094488188976	KO_1
34	1	2.151	1.042	2.064299424	KO	MET079	7.5	R2	1.916	1.12265135699374	KO_1
35	1	1.58	1.681	0.939916716	KO	MET079	7.5	R2	1.546	1.02199223803364	KO_1
36	1	1.882	1.076	1.749070632	KO	MET079	7.5	R2	1.613	1.16676999380037	KO_1
37	1	3.395	2.554	1.329287392	KO	MET079	7.5	R2	3.764	0.901965993623804	KO_1
38	1	2.823	1.445	1.953633218	KO	MET079	7.5	R2	2.454	1.15036674816626	KO_1
39	1	2.891	1.613	1.792312461	KO	MET079	7.5	R2	2.891	1	KO_1
40	1	2.218	1.344	1.650297619	KO	MET079	7.5	R2	2.185	1.01510297482838	KO_1
41	1	2.319	1.983	1.169440242	KO	MET079	7.5	R2	2.286	1.01443569553806	KO_1
42	1	2.521	1.748	1.44221968	KO	MET079	7.5	R2	2.118	1.19027384324835	KO_1
43	1	2.588	2.487	1.040611178	KO	MET079	7.5	R2	1.949	1.32786044125192	KO_1
44	1	3.26	1.916	1.701461378	KO	MET079	7.5	R2	2.42	1.34710743801653	KO_1
45	1	2.991	1.513	1.976867151	KO	MET079	7.5	R2	2.286	1.30839895013123	KO_1
46	1	3.159	2.017	1.566187407	KO	MET079	7.5	R2	2.521	1.25307417691392	KO_1
47	1	1.815	1.882	0.964399575	KO	MET079	7.5	R2	2.118	0.856940509915014	KO_1
48	1	2.286	2.185	1.046224256	KO	MET079	7.5	R2	2.386	0.958088851634535	KO_1
49	1	1.344	1.412	0.95184136	KO	MET079	7.5	R2	2.655	0.506214689265537	KO_1
50	1	2.353	1.681	1.399762046	KO	MET079	7.5	R2	2.689	0.87504648568241	KO_1
51	1	8.201	1.277	6.422083007	KO	MET079	7.5	R2	2.991	2.74189234369776	KO_1
52	1	8.403	1.513	5.55386649	KO	MET079	7.5	R2	2.79	3.01182795698925	KO_1
53	1	3.462	1.076	3.217472119	KO	MET079	7.5	R2	2.286	1.51443569553806	KO_1
54	1	2.319	1.681	1.37953599	KO	MET079	7.5	R2	1.781	1.30207748455924	KO_1
55	1	3.159	1.445	2.18615917	KO	MET079	7.5	R2	2.454	1.28728606356968	KO_1
56	1	2.487	1.344	1.850446429	KO	MET079	7.5	R2	2.017	1.233019335647	KO_1
69	1	2.454	1.882	1.303931987	KO	MET077	7.5	R3	2.588	0.94822256568779	KO_1
70	1	2.218	1.613	1.375077495	KO	MET077	7.5	R3	2.017	1.09965294992563	KO_1
71	1	2.017	1.58	1.276582278	KO	MET077	7.5	R3	1.647	1.22465088038859	KO_1
72	1	2.991	2.252	1.328152753	KO	MET077	7.5	R3	3.025	0.988760330578512	KO_1
73	1	1.513	1.445	1.047058824	KO	MET077	7.5	R3	1.311	1.15408085430969	KO_1
74	1	5.176	2.353	2.199745006	KO	MET077	7.5	R3	3.126	1.65579014715291	KO_1
75	1	2.084	1.344	1.550595238	KO	MET077	7.5	R3	1.916	1.08768267223382	KO_1
76	1	7.831	1.613	4.854928704	KO	MET076	7.5	R1	6.823	1.14773560017588	KO_1
77	1	1.378	1.546	0.891332471	KO	MET076	7.5	R1	1.714	0.803967327887981	KO_1
78	1	3.596	2.991	1.202273487	KO	MET076	7.5	R1	3.731	0.963816671133744	KO_1
79	1	2.118	2.151	0.984658298	KO	MET076	7.5	R1	3.462	0.611785095320624	KO_1
80	1	3.025	2.487	1.216324889	KO	MET076	7.5	R1	3.865	0.782664941785252	KO_1
81	1	2.622	2.958	0.886409736	KO	MET076	7.5	R1	3.361	0.780124962808688	KO_1
82	1	3.328	2.723	1.222181418	KO	MET076	7.5	R1	2.353	1.41436464088398	KO_1
83	1	2.353	1.647	1.428658166	KO	MET076	7.5	R1	2.655	0.886252354048964	KO_1
84	1	2.891	1.613	1.792312461	KO	MET076	7.5	R1	3.496	0.826945080091533	KO_1
1	2	5.647	1.445	3.907958478	WT	MET081	15	R3	2.723	2.07381564450973	WT_2
10	2	2.521	1.176	2.143707483	WT	MET081	15	R3	1.882	1.33953241232731	WT_2
11	2	11.697	1.311	8.922196796	WT	MET081	15	R3	4.235	2.76198347107438	WT_2
12	2	9.209	3.529	2.609521111	WT	MET081	15	R3	4.806	1.91614648356221	WT_2
13	2	11.596	1.681	6.898274836	WT	MET081	15	R3	2.218	5.22813345356177	WT_2
14	2	3.462	1.714	2.019836639	WT	MET081	15	R3	2.723	1.27139184722732	WT_2
15	2	2.521	1.647	1.530661809	WT	MET081	15	R3	1.277	1.97415818324197	WT_2
16	2	2.588	1.445	1.79100346	WT	MET081	15	R3	1.983	1.30509329299042	WT_2
17	2	7.327	1.21	6.055371901	WT	MET081	15	R3	2.42	3.02768595041322	WT_2
18	2	5.546	1.277	4.342991386	WT	MET081	15	R3	1.781	3.11398090960135	WT_2
19	2	2.991	2.857	1.046902345	WT	MET081	15	R3	2.454	1.21882640586797	WT_2
2	2	3.395	1.412	2.404390935	WT	MET081	15	R3	2.185	1.55377574370709	WT_2
20	2	3.428	1.513	2.26569729	WT	MET081	15	R3	3.092	1.10866752910737	WT_2
21	2	9.277	1.748	5.307208238	WT	MET081	15	R3	5.411	1.71447052300869	WT_2
22	2	3.933	2.286	1.720472441	WT	MET081	15	R3	6.151	0.639408226304666	WT_2
23	2	6.453	1.143	5.645669291	WT	MET081	15	R3	3.328	1.93900240384615	WT_2
24	2	5.143	1.714	3.000583431	WT	MET081	15	R3	3.731	1.37845081747521	WT_2
25	2	4.84	2.185	2.215102975	WT	MET081	15	R3	4.605	1.05103148751357	WT_2
26	2	7.058	2.756	2.56095791	WT	MET081	15	R3	6.588	1.07134183363692	WT_2
27	2	4.235	1.681	2.51933373	WT	MET081	15	R3	2.218	1.90937781785392	WT_2
28	2	5.882	3.832	1.534968685	WT	MET081	15	R3	3.697	1.59101974573979	WT_2
29	2	5.411	1.949	2.776295536	WT	MET081	15	R3	5.848	0.925273597811217	WT_2
3	2	3.092	1.949	1.586454592	WT	MET081	15	R3	3.294	0.938676381299332	WT_2
30	2	6.42	1.378	4.65892598	WT	MET081	15	R3	7.966	0.8059251820236	WT_2
31	2	2.924	1.815	1.611019284	WT	MET081	15	R3	1.916	1.52609603340292	WT_2
4	2	4.134	1.849	2.235803137	WT	MET081	15	R3	3.529	1.17143666761122	WT_2
5	2	7.932	2.723	2.912963643	WT	MET081	15	R3	3.496	2.26887871853547	WT_2
57	2	6.016	1.781	3.377877597	WT	MET079	15	R2	4.033	1.49169352839078	WT_2
58	2	7.596	1.445	5.256747405	WT	MET079	15	R2	7.63	0.995543905635649	WT_2
59	2	2.924	1.513	1.93258427	WT	MET079	15	R2	3.328	0.878605769230769	WT_2
6	2	8.806	1.311	6.717009916	WT	MET081	15	R3	2.185	4.03020594965675	WT_2
60	2	11.293	1.58	7.147468354	WT	MET079	15	R2	11.058	1.02125158256466	WT_2
61	2	18.184	1.445	12.58408304	WT	MET079	15	R2	11.798	1.54127818274284	WT_2
62	2	4.101	3.496	1.17305492	WT	MET079	15	R2	4.773	0.859208045254557	WT_2
63	2	3.933	1.681	2.339678763	WT	MET079	15	R2	2.689	1.46262551134251	WT_2
64	2	9.848	1.311	7.511823036	WT	MET079	15	R2	3.294	2.98967820279296	WT_2
65	2	21.545	2.386	9.029756915	WT	MET079	15	R2	2.991	7.20327649615513	WT_2
66	2	6.319	2.386	2.648365465	WT	MET079	15	R2	2.386	2.64836546521375	WT_2
67	2	1.983	1.21	1.638842975	WT	MET079	15	R2	2.252	0.880550621669627	WT_2
68	2	4.269	2.185	1.953775744	WT	MET079	15	R2	4.302	0.992329149232915	WT_2
7	2	2.991	2.017	1.482895389	WT	MET081	15	R3	3.966	0.754160363086233	WT_2
8	2	33.376	2.958	11.28329953	WT	MET081	15	R3	8.638	3.86385737439222	WT_2
85	2	9.949	1.983	5.017145739	WT	MET076	15	R1	5.647	1.76182043562954	WT_2
86	2	6.487	1.949	3.328373525	WT	MET076	15	R1	6.084	1.06623931623932	WT_2
87	2	2.554	1.378	1.85341074	WT	MET076	15	R1	1.58	1.61645569620253	WT_2
88	2	6.689	3.059	2.186662308	WT	MET076	15	R1	4.269	1.56687748887327	WT_2
89	2	4	1.58	2.53164557	WT	MET076	15	R1	1.916	2.08768267223382	WT_2
9	2	2.756	1.58	1.744303797	WT	MET081	15	R3	1.781	1.54744525547445	WT_2
90	2	7.831	2.622	2.986651411	WT	MET076	15	R1	6.991	1.120154484337	WT_2
32	2	1.781	2.151	0.827986983	KO	MET079	15	R2	1.21	1.47190082644628	KO_2
33	2	2.286	1.714	1.333722287	KO	MET079	15	R2	2.286	1	KO_2
34	2	2.487	1.344	1.850446429	KO	MET079	15	R2	1.916	1.29801670146138	KO_2
35	2	2.151	1.613	1.333539988	KO	MET079	15	R2	1.546	1.39133247089263	KO_2
36	2	1.277	1.244	1.026527331	KO	MET079	15	R2	1.613	0.791692498450093	KO_2
37	2	2.958	1.849	1.599783667	KO	MET079	15	R2	3.764	0.78586609989373	KO_2
38	2	2.42	2.319	1.043553256	KO	MET079	15	R2	2.454	0.986145069274654	KO_2
39	2	2.454	1.748	1.40389016	KO	MET079	15	R2	2.891	0.848841231407817	KO_2
40	2	2.151	1.21	1.77768595	KO	MET079	15	R2	2.185	0.984439359267734	KO_2
41	2	2.118	1.748	1.211670481	KO	MET079	15	R2	2.286	0.926509186351706	KO_2
42	2	2.151	1.513	1.421678784	KO	MET079	15	R2	2.118	1.01558073654391	KO_2
43	2	3.328	1.983	1.678265255	KO	MET079	15	R2	1.949	1.70754232939969	KO_2
44	2	2.151	1.949	1.103642894	KO	MET079	15	R2	2.42	0.888842975206611	KO_2
45	2	3.294	1.983	1.661119516	KO	MET079	15	R2	2.286	1.44094488188976	KO_2
46	2	2.756	2.252	1.223801066	KO	MET079	15	R2	2.521	1.09321697738992	KO_2
47	2	2.084	1.412	1.47592068	KO	MET079	15	R2	2.118	0.983947119924457	KO_2
48	2	3.563	2.252	1.582149201	KO	MET079	15	R2	2.386	1.49329421626153	KO_2
49	2	1.613	1.714	0.941073512	KO	MET079	15	R2	2.655	0.607532956685499	KO_2
50	2	2.151	1.714	1.25495916	KO	MET079	15	R2	2.689	0.799925622908144	KO_2
51	2	9.646	1.681	5.738251041	KO	MET079	15	R2	2.991	3.22500835840856	KO_2
52	2	15.058	1.546	9.739974127	KO	MET079	15	R2	2.79	5.39713261648745	KO_2
53	2	3.126	1.244	2.512861736	KO	MET079	15	R2	2.286	1.36745406824147	KO_2
54	2	3.025	1.949	1.552077989	KO	MET079	15	R2	1.781	1.69848399775407	KO_2
55	2	3.361	1.681	1.999405116	KO	MET079	15	R2	2.454	1.36960065199674	KO_2
56	2	2.118	1.143	1.853018373	KO	MET079	15	R2	2.017	1.05007436787308	KO_2
69	2	2.386	1.445	1.651211073	KO	MET077	15	R3	2.588	0.921947449768161	KO_2
70	2	2.386	1.412	1.6898017	KO	MET077	15	R3	2.017	1.18294496777392	KO_2
71	2	2.252	1.58	1.425316456	KO	MET077	15	R3	1.647	1.36733454766242	KO_2
72	2	3.294	2.79	1.180645161	KO	MET077	15	R3	3.025	1.08892561983471	KO_2
73	2	1.815	1.546	1.173997413	KO	MET077	15	R3	1.311	1.38443935926773	KO_2
74	2	4.168	2.252	1.85079929	KO	MET077	15	R3	3.126	1.33333333333333	KO_2
75	2	5.176	1.109	4.667267809	KO	MET077	15	R3	1.916	2.70146137787056	KO_2
76	2	7.394	1.445	5.116955017	KO	MET076	15	R1	6.823	1.08368752748058	KO_2
77	2	1.277	1.176	1.085884354	KO	MET076	15	R1	1.714	0.745040840140023	KO_2
78	2	3.529	1.983	1.779626828	KO	MET076	15	R1	3.731	0.945859019029751	KO_2
79	2	2.353	2.017	1.166584036	KO	MET076	15	R1	3.462	0.679664933564414	KO_2
80	2	3.193	2.924	1.091997264	KO	MET076	15	R1	3.865	0.826131953428202	KO_2
81	2	3.294	2.924	1.126538988	KO	MET076	15	R1	3.361	0.980065456709313	KO_2
82	2	3.63	3.798	0.955766193	KO	MET076	15	R1	2.353	1.54271143221419	KO_2
83	2	2.185	1.378	1.58563135	KO	MET076	15	R1	2.655	0.822975517890772	KO_2
84	2	1.647	1.277	1.289741582	KO	MET076	15	R1	3.496	0.471109839816934	KO_2
1	3	7.63	1.714	4.451575263	WT	MET081	22.5	R3	2.723	2.80205655526992	WT_3
10	3	2.386	1.681	1.419393218	WT	MET081	22.5	R3	1.882	1.26780021253985	WT_3
11	3	13.142	1.479	8.885733604	WT	MET081	22.5	R3	4.235	3.10318772136954	WT_3
12	3	12.671	3.899	3.249807643	WT	MET081	22.5	R3	4.806	2.63649604660841	WT_3
13	3	16.167	1.143	14.14435696	WT	MET081	22.5	R3	2.218	7.28899909828675	WT_3
14	3	4.706	1.681	2.799524093	WT	MET081	22.5	R3	2.723	1.72824091076019	WT_3
15	3	2.487	1.244	1.999196141	WT	MET081	22.5	R3	1.277	1.94753328112764	WT_3
16	3	2.857	1.412	2.023371105	WT	MET081	22.5	R3	1.983	1.44074634392335	WT_3
17	3	6.991	1.647	4.24468731	WT	MET081	22.5	R3	2.42	2.88884297520661	WT_3
18	3	7.025	1.344	5.226934524	WT	MET081	22.5	R3	1.781	3.94441325098259	WT_3
19	3	2.756	2.252	1.223801066	WT	MET081	22.5	R3	2.454	1.12306438467808	WT_3
2	3	3.865	1.479	2.613252197	WT	MET081	22.5	R3	2.185	1.76887871853547	WT_3
20	3	5.512	1.513	3.643093192	WT	MET081	22.5	R3	3.092	1.78266494178525	WT_3
21	3	12.47	1.58	7.892405063	WT	MET081	22.5	R3	5.411	2.3045647754574	WT_3
22	3	3.26	2.823	1.154799858	WT	MET081	22.5	R3	6.151	0.529995122744269	WT_3
23	3	10.688	2.218	4.818755636	WT	MET081	22.5	R3	3.328	3.21153846153846	WT_3
24	3	4.369	2.017	2.16608825	WT	MET081	22.5	R3	3.731	1.17099973197534	WT_3
25	3	5.546	2.017	2.749628161	WT	MET081	22.5	R3	4.605	1.2043431053203	WT_3
26	3	8.873	3.227	2.749612643	WT	MET081	22.5	R3	6.588	1.34684274438373	WT_3
27	3	4.571	1.277	3.579483164	WT	MET081	22.5	R3	2.218	2.06086564472498	WT_3
28	3	5.378	3.865	1.391461837	WT	MET081	22.5	R3	3.697	1.45469299431972	WT_3
29	3	6.521	1.714	3.804550758	WT	MET081	22.5	R3	5.848	1.11508207934337	WT_3
3	3	3.832	1.513	2.532716457	WT	MET081	22.5	R3	3.294	1.16332726168792	WT_3
30	3	12.201	1.143	10.67454068	WT	MET081	22.5	R3	7.966	1.53163444639719	WT_3
31	3	3.361	1.445	2.325951557	WT	MET081	22.5	R3	1.916	1.75417536534447	WT_3
4	3	4.538	2.185	2.076887872	WT	MET081	22.5	R3	3.529	1.28591669028053	WT_3
5	3	10.52	2.185	4.814645309	WT	MET081	22.5	R3	3.496	3.0091533180778	WT_3
57	3	6.924	1.916	3.613778706	WT	MET079	22.5	R2	4.033	1.7168361021572	WT_3
58	3	7.361	1.748	4.211098398	WT	MET079	22.5	R2	7.63	0.964744429882045	WT_3
59	3	2.723	1.445	1.884429066	WT	MET079	22.5	R2	3.328	0.818209134615385	WT_3
6	3	14.049	1.378	10.19521045	WT	MET081	22.5	R3	2.185	6.42974828375286	WT_3
60	3	18.923	1.546	12.23997413	WT	MET079	22.5	R2	11.058	1.71124977391933	WT_3
61	3	22.183	1.647	13.46873103	WT	MET079	22.5	R2	11.798	1.88023393795559	WT_3
62	3	4.033	3.395	1.187923417	WT	MET079	22.5	R2	4.773	0.844961240310078	WT_3
63	3	3.596	1.513	2.376734964	WT	MET079	22.5	R2	2.689	1.33730011156564	WT_3
64	3	8.672	0.84	10.32380952	WT	MET079	22.5	R2	3.294	2.63266545233758	WT_3
65	3	35.46	2.655	13.3559322	WT	MET079	22.5	R2	2.991	11.8555667001003	WT_3
66	3	9.546	2.353	4.056948576	WT	MET079	22.5	R2	2.386	4.00083822296731	WT_3
67	3	2.252	0.908	2.480176211	WT	MET079	22.5	R2	2.252	1	WT_3
68	3	3.328	1.681	1.979773944	WT	MET079	22.5	R2	4.302	0.773593677359368	WT_3
7	3	2.857	2.42	1.180578512	WT	MET081	22.5	R3	3.966	0.720373171961674	WT_3
8	3	25.881	2.756	9.390783745	WT	MET081	22.5	R3	8.638	2.99617967122019	WT_3
85	3	11.966	2.252	5.313499112	WT	MET076	22.5	R1	5.647	2.11900123959625	WT_3
86	3	7.462	1.613	4.62616243	WT	MET076	22.5	R1	6.084	1.22649572649573	WT_3
87	3	2.218	1.412	1.57082153	WT	MET076	22.5	R1	1.58	1.40379746835443	WT_3
88	3	6.151	2.622	2.345919146	WT	MET076	22.5	R1	4.269	1.44085265870227	WT_3
89	3	3.933	1.546	2.543984476	WT	MET076	22.5	R1	1.916	2.0527139874739	WT_3
9	3	2.991	1.277	2.342208301	WT	MET081	22.5	R3	1.781	1.67939359910163	WT_3
90	3	10.89	2.286	4.763779528	WT	MET076	22.5	R1	6.991	1.5577170647976	WT_3
32	3	2.554	2.185	1.168878719	KO	MET079	22.5	R2	1.21	2.11074380165289	KO_3
33	3	2.084	1.849	1.127095727	KO	MET079	22.5	R2	2.286	0.911636045494313	KO_3
34	3	2.353	0.807	2.915737299	KO	MET079	22.5	R2	1.916	1.22807933194155	KO_3
35	3	1.445	1.21	1.194214876	KO	MET079	22.5	R2	1.546	0.934670116429495	KO_3
36	3	1.714	1.546	1.108667529	KO	MET079	22.5	R2	1.613	1.06261624302542	KO_3
37	3	4.101	2.386	1.718776194	KO	MET079	22.5	R2	3.764	1.08953241232731	KO_3
38	3	2.588	2.05	1.262439024	KO	MET079	22.5	R2	2.454	1.05460472697636	KO_3
39	3	2.084	1.916	1.087682672	KO	MET079	22.5	R2	2.891	0.720857834659287	KO_3
40	3	1.916	1.445	1.325951557	KO	MET079	22.5	R2	2.185	0.876887871853547	KO_3
41	3	2.151	1.714	1.25495916	KO	MET079	22.5	R2	2.286	0.940944881889764	KO_3
42	3	1.983	1.882	1.053666312	KO	MET079	22.5	R2	2.118	0.936260623229462	KO_3
43	3	1.916	2.05	0.934634146	KO	MET079	22.5	R2	1.949	0.98306824012314	KO_3
44	3	3.025	2.118	1.428234183	KO	MET079	22.5	R2	2.42	1.25	KO_3
45	3	3.865	1.849	2.090319091	KO	MET079	22.5	R2	2.286	1.6907261592301	KO_3
46	3	1.714	1.445	1.18615917	KO	MET079	22.5	R2	2.521	0.67988893296311	KO_3
47	3	2.286	1.58	1.446835443	KO	MET079	22.5	R2	2.118	1.07932011331445	KO_3
48	3	5.243	1.681	3.1189768	KO	MET079	22.5	R2	2.386	2.19740150880134	KO_3
49	3	1.983	1.445	1.372318339	KO	MET079	22.5	R2	2.655	0.746892655367232	KO_3
50	3	2.655	1.916	1.385699374	KO	MET079	22.5	R2	2.689	0.987355894384529	KO_3
51	3	12.201	1.042	11.70921305	KO	MET079	22.5	R2	2.991	4.07923771313942	KO_3
52	3	13.713	1.311	10.45995423	KO	MET079	22.5	R2	2.79	4.91505376344086	KO_3
53	3	4.235	1.143	3.705161855	KO	MET079	22.5	R2	2.286	1.85258092738408	KO_3
54	3	2.991	1.983	1.508320726	KO	MET079	22.5	R2	1.781	1.67939359910163	KO_3
55	3	4.033	1.479	2.726842461	KO	MET079	22.5	R2	2.454	1.64343928280359	KO_3
56	3	2.05	1.076	1.905204461	KO	MET079	22.5	R2	2.017	1.01636093207734	KO_3
69	3	2.454	1.513	1.621943159	KO	MET077	22.5	R3	2.588	0.94822256568779	KO_3
70	3	2.185	1.613	1.354618723	KO	MET077	22.5	R3	2.017	1.08329201784829	KO_3
71	3	3.193	2.386	1.338222967	KO	MET077	22.5	R3	1.647	1.93867638129933	KO_3
72	3	3.664	2.319	1.579991376	KO	MET077	22.5	R3	3.025	1.21123966942149	KO_3
73	3	1.445	1.412	1.023371105	KO	MET077	22.5	R3	1.311	1.1022120518688	KO_3
74	3	3.899	2.185	1.784439359	KO	MET077	22.5	R3	3.126	1.24728087012156	KO_3
75	3	5.143	0.975	5.274871795	KO	MET077	22.5	R3	1.916	2.68423799582463	KO_3
76	3	7.462	1.143	6.528433946	KO	MET076	22.5	R1	6.823	1.09365381796864	KO_3
77	3	1.277	1.412	0.904390935	KO	MET076	22.5	R1	1.714	0.745040840140023	KO_3
78	3	2.723	1.949	1.397126732	KO	MET076	22.5	R1	3.731	0.729831144465291	KO_3
79	3	2.723	2.084	1.306621881	KO	MET076	22.5	R1	3.462	0.786539572501444	KO_3
80	3	2.79	3.025	0.92231405	KO	MET076	22.5	R1	3.865	0.721862871927555	KO_3
81	3	3.26	3.092	1.054333765	KO	MET076	22.5	R1	3.361	0.969949419815531	KO_3
82	3	4.437	3.059	1.450474011	KO	MET076	22.5	R1	2.353	1.88567785805355	KO_3
83	3	2.79	1.58	1.765822785	KO	MET076	22.5	R1	2.655	1.05084745762712	KO_3
84	3	1.849	1.613	1.146311221	KO	MET076	22.5	R1	3.496	0.528890160183066	KO_3
1	4	6.958	1.613	4.313701178	WT	MET081	30	R3	2.723	2.55526992287918	WT_4
10	4	2.622	1.681	1.559785842	WT	MET081	30	R3	1.882	1.39319872476089	WT_4
11	4	12.268	1.244	9.861736334	WT	MET081	30	R3	4.235	2.89681227863046	WT_4
12	4	13.478	3.865	3.487192755	WT	MET081	30	R3	4.806	2.80441115272576	WT_4
13	4	14.15	1.513	9.352280238	WT	MET081	30	R3	2.218	6.37962128043282	WT_4
14	4	4.47	1.277	3.500391543	WT	MET081	30	R3	2.723	1.64157179581344	WT_4
15	4	2.454	1.479	1.659229209	WT	MET081	30	R3	1.277	1.92169146436962	WT_4
16	4	3.126	1.647	1.897996357	WT	MET081	30	R3	1.983	1.57639939485628	WT_4
17	4	6.554	1.344	4.876488095	WT	MET081	30	R3	2.42	2.70826446280992	WT_4
18	4	6.89	1.479	4.658553076	WT	MET081	30	R3	1.781	3.86861313868613	WT_4
19	4	3.428	2.05	1.672195122	WT	MET081	30	R3	2.454	1.39690301548492	WT_4
2	4	5.21	1.748	2.980549199	WT	MET081	30	R3	2.185	2.38443935926773	WT_4
20	4	5.109	1.647	3.102003643	WT	MET081	30	R3	3.092	1.65232858990944	WT_4
21	4	14.688	1.546	9.500646831	WT	MET081	30	R3	5.411	2.71447052300869	WT_4
22	4	2.689	2.723	0.987513772	WT	MET081	30	R3	6.151	0.437164688668509	WT_4
23	4	8.604	2.05	4.197073171	WT	MET081	30	R3	3.328	2.58533653846154	WT_4
24	4	5.176	1.983	2.610186586	WT	MET081	30	R3	3.731	1.38729563119807	WT_4
25	4	5.949	2.353	2.528261793	WT	MET081	30	R3	4.605	1.29185667752443	WT_4
26	4	11.798	2.891	4.080940851	WT	MET081	30	R3	6.588	1.79083181542198	WT_4
27	4	3.664	2.185	1.676887872	WT	MET081	30	R3	2.218	1.65193868349865	WT_4
28	4	5.512	4.336	1.271217712	WT	MET081	30	R3	3.697	1.49093859886394	WT_4
29	4	7.26	1.781	4.076361595	WT	MET081	30	R3	5.848	1.24145006839945	WT_4
3	4	3.664	1.849	1.981611682	WT	MET081	30	R3	3.294	1.11232544019429	WT_4
30	4	11.529	1.042	11.06429942	WT	MET081	30	R3	7.966	1.44727592267135	WT_4
31	4	4.269	1.681	2.539559786	WT	MET081	30	R3	1.916	2.22807933194155	WT_4
4	4	4.941	2.05	2.410243902	WT	MET081	30	R3	3.529	1.4001133465571	WT_4
5	4	12.503	1.949	6.415084659	WT	MET081	30	R3	3.496	3.57637299771167	WT_4
57	4	8.47	1.714	4.941656943	WT	MET079	30	R2	4.033	2.10017356806348	WT_4
58	4	7.529	1.311	5.742944317	WT	MET079	30	R2	7.63	0.986762778505898	WT_4
59	4	2.42	1.781	1.358787198	WT	MET079	30	R2	3.328	0.727163461538462	WT_4
6	4	12.806	1.244	10.29421222	WT	MET081	30	R3	2.185	5.86086956521739	WT_4
60	4	12.066	1.445	8.35017301	WT	MET079	30	R2	11.058	1.09115572436245	WT_4
61	4	14.52	1.983	7.322239032	WT	MET079	30	R2	11.798	1.23071707068995	WT_4
62	4	4.874	3.059	1.593331154	WT	MET079	30	R2	4.773	1.0211606955793	WT_4
63	4	4.403	1.681	2.619274242	WT	MET079	30	R2	2.689	1.63741167720342	WT_4
64	4	13.982	1.176	11.88945578	WT	MET079	30	R2	3.294	4.24468731026108	WT_4
65	4	34.451	2.286	15.0704287	WT	MET079	30	R2	2.991	11.5182213306586	WT_4
66	4	9.915	2.185	4.537757437	WT	MET079	30	R2	2.386	4.15549036043588	WT_4
67	4	3.193	1.042	3.064299424	WT	MET079	30	R2	2.252	1.41785079928952	WT_4
68	4	3.092	2.252	1.373001776	WT	MET079	30	R2	4.302	0.718735471873547	WT_4
7	4	3.361	2.319	1.449331608	WT	MET081	30	R3	3.966	0.847453353504791	WT_4
8	4	21.646	2.42	8.944628099	WT	MET081	30	R3	8.638	2.50590414447789	WT_4
85	4	13.646	1.681	8.117787032	WT	MET076	30	R1	5.647	2.41650433858686	WT_4
86	4	7.092	1.949	3.638789123	WT	MET076	30	R1	6.084	1.16568047337278	WT_4
87	4	2.655	1.143	2.322834646	WT	MET076	30	R1	1.58	1.68037974683544	WT_4
88	4	5.243	2.823	1.857244067	WT	MET076	30	R1	4.269	1.22815647692668	WT_4
89	4	4.638	1.613	2.875387477	WT	MET076	30	R1	1.916	2.42066805845512	WT_4
9	4	3.563	1.143	3.117235346	WT	MET081	30	R3	1.781	2.00056148231331	WT_4
90	4	9.949	2.218	4.485572588	WT	MET076	30	R1	6.991	1.4231154341296	WT_4
32	4	4.269	2.689	1.587579026	KO	MET079	30	R2	1.21	3.52809917355372	KO_4
33	4	3.227	1.983	1.627332325	KO	MET079	30	R2	2.286	1.41163604549431	KO_4
34	4	2.554	1.21	2.110743802	KO	MET079	30	R2	1.916	1.33298538622129	KO_4
35	4	1.815	1.311	1.384439359	KO	MET079	30	R2	1.546	1.17399741267788	KO_4
36	4	1.412	1.748	0.80778032	KO	MET079	30	R2	1.613	0.875387476751395	KO_4
37	4	3.596	1.983	1.813414019	KO	MET079	30	R2	3.764	0.955366631243358	KO_4
38	4	2.218	1.748	1.268878719	KO	MET079	30	R2	2.454	0.903830480847596	KO_4
39	4	2.655	1.815	1.462809917	KO	MET079	30	R2	2.891	0.918367346938775	KO_4
40	4	2.487	1.546	1.608667529	KO	MET079	30	R2	2.185	1.13821510297483	KO_4
41	4	2.151	2.286	0.940944882	KO	MET079	30	R2	2.286	0.940944881889764	KO_4
42	4	2.689	1.916	1.403444676	KO	MET079	30	R2	2.118	1.2695939565628	KO_4
43	4	2.386	2.252	1.059502664	KO	MET079	30	R2	1.949	1.22421754746024	KO_4
44	4	3.059	1.647	1.857316333	KO	MET079	30	R2	2.42	1.26404958677686	KO_4
45	4	3.395	1.445	2.349480969	KO	MET079	30	R2	2.286	1.48512685914261	KO_4
46	4	3.294	1.546	2.130659767	KO	MET079	30	R2	2.521	1.30662435541452	KO_4
47	4	2.588	1.479	1.749830967	KO	MET079	30	R2	2.118	1.2219074598678	KO_4
48	4	2.353	1.21	1.944628099	KO	MET079	30	R2	2.386	0.986169321039396	KO_4
49	4	2.084	1.445	1.442214533	KO	MET079	30	R2	2.655	0.784934086629002	KO_4
50	4	2.252	2.319	0.971108236	KO	MET079	30	R2	2.689	0.837486054295277	KO_4
51	4	10.924	1.109	9.8503156	KO	MET079	30	R2	2.991	3.65229020394517	KO_4
52	4	10.52	1.277	8.238057948	KO	MET079	30	R2	2.79	3.77060931899642	KO_4
53	4	4.538	1.143	3.970253718	KO	MET079	30	R2	2.286	1.98512685914261	KO_4
54	4	2.286	1.781	1.283548568	KO	MET079	30	R2	1.781	1.2835485682201	KO_4
55	4	4.941	1.714	2.882730455	KO	MET079	30	R2	2.454	2.01344743276284	KO_4
56	4	2.588	1.244	2.080385852	KO	MET079	30	R2	2.017	1.28309370352008	KO_4
69	4	1.748	1.311	1.333333333	KO	MET077	30	R3	2.588	0.675425038639876	KO_4
70	4	2.118	1.445	1.465743945	KO	MET077	30	R3	2.017	1.05007436787308	KO_4
71	4	2.487	1.344	1.850446429	KO	MET077	30	R3	1.647	1.51001821493625	KO_4
72	4	3.832	2.05	1.869268293	KO	MET077	30	R3	3.025	1.26677685950413	KO_4
73	4	1.513	1.21	1.250413223	KO	MET077	30	R3	1.311	1.15408085430969	KO_4
74	4	4.672	2.218	2.106402164	KO	MET077	30	R3	3.126	1.49456174024312	KO_4
75	4	4.033	1.378	2.92670537	KO	MET077	30	R3	1.916	2.10490605427975	KO_4
76	4	6.958	1.378	5.04934688	KO	MET076	30	R1	6.823	1.0197860178807	KO_4
77	4	1.781	1.479	1.204192022	KO	MET076	30	R1	1.714	1.03908984830805	KO_4
78	4	4.201	2.554	1.644870791	KO	MET076	30	R1	3.731	1.12597158938622	KO_4
79	4	1.916	2.79	0.686738351	KO	MET076	30	R1	3.462	0.553437319468515	KO_4
80	4	2.924	2.353	1.242668933	KO	MET076	30	R1	3.865	0.75653298835705	KO_4
81	4	3.596	2.857	1.258662933	KO	MET076	30	R1	3.361	1.06991966676584	KO_4
82	4	4.773	2.756	1.731857765	KO	MET076	30	R1	2.353	2.0284742881428	KO_4
83	4	2.655	1.613	1.64600124	KO	MET076	30	R1	2.655	1	KO_4
84	4	1.916	1.949	0.98306824	KO	MET076	30	R1	3.496	0.548054919908467	KO_4
