# Supplementary material for: Canonical and phosphoribosyl ubiquitination coordinate to stabilize a proteinaceous structure surrounding the Legionella-containing vacuole
Source: eLife. 2026 Jul 8;14:RP108254. doi: 10.7554/eLife.108254 (PMC13345631; doi:10.7554/eLife.108254)
Supplement: Figure 7—source data 2. [file elife-108254-fig7-data2.csv]

series	marker	Label	ID	lp_area	lp_mean	lp_intden	bg_area	bg_mean	IntDen	experiment	strain	timepoint	rep	fc	mint	max_fc	maxt	drop
MET069_A	Rab5	20240925_MET069_GFPUb_mCherryRab5_LP02Halo-MaxIP (series 01)-1.tif:c:2/3 t:1/16 - 20240925_MET070_GFPUb_mCherryRab5_LP02Halo-Ma	A	1.286	118.139	151.968	44.844	110.238	4943.49	MET069	WT	-1	Rep 3	1.07167220014877	1	1.22012168222925	16	NA
MET069_A	Rab5	20240925_MET069_GFPUb_mCherryRab5_LP02Halo-MaxIP (series 01)-1.tif:c:2/3 t:10/16 - 20240925_MET070_GFPUb_mCherryRab5_LP02Halo-M	A	1.429	121.85	174.158	44.844	109.545	4912.403	MET069	WT	8	Rep 3	1.11232826692227	1	1.22012168222925	16	NA
MET069_A	Rab5	20240925_MET069_GFPUb_mCherryRab5_LP02Halo-MaxIP (series 01)-1.tif:c:2/3 t:2/16 - 20240925_MET070_GFPUb_mCherryRab5_LP02Halo-Ma	A	1.143	114.719	131.172	44.844	110.091	4936.879	MET069	WT	0	Rep 3	1.04203795042283	1	1.22012168222925	16	NA
MET069_A	Rab5	20240925_MET069_GFPUb_mCherryRab5_LP02Halo-MaxIP (series 01)-1.tif:c:2/3 t:11/16 - 20240925_MET070_GFPUb_mCherryRab5_LP02Halo-M	A	1.429	126.825	181.269	44.844	110.556	4957.747	MET069	WT	9	Rep 3	1.14715619233692	1	1.22012168222925	16	NA
MET069_A	Rab5	20240925_MET069_GFPUb_mCherryRab5_LP02Halo-MaxIP (series 01)-1.tif:c:2/3 t:3/16 - 20240925_MET070_GFPUb_mCherryRab5_LP02Halo-Ma	A	1.108	114.452	126.777	44.844	110.148	4939.452	MET069	WT	1	Rep 3	1.03907469949522	1	1.22012168222925	16	NA
MET069_A	Rab5	20240925_MET069_GFPUb_mCherryRab5_LP02Halo-MaxIP (series 01)-1.tif:c:2/3 t:12/16 - 20240925_MET070_GFPUb_mCherryRab5_LP02Halo-M	A	1.429	119.825	171.264	44.844	110.094	4937.022	MET069	WT	10	Rep 3	1.08838810471052	1	1.22012168222925	16	NA
MET069_A	Rab5	20240925_MET069_GFPUb_mCherryRab5_LP02Halo-MaxIP (series 01)-1.tif:c:2/3 t:4/16 - 20240925_MET070_GFPUb_mCherryRab5_LP02Halo-Ma	A	1.179	117.879	138.998	44.844	111.418	4996.409	MET069	WT	2	Rep 3	1.05798883483818	1	1.22012168222925	16	NA
MET069_A	Rab5	20240925_MET069_GFPUb_mCherryRab5_LP02Halo-MaxIP (series 01)-1.tif:c:2/3 t:13/16 - 20240925_MET070_GFPUb_mCherryRab5_LP02Halo-M	A	1.93	120.907	233.294	44.844	110.03	4934.164	MET069	WT	11	Rep 3	1.09885485776606	1	1.22012168222925	16	NA
MET069_A	Rab5	20240925_MET069_GFPUb_mCherryRab5_LP02Halo-MaxIP (series 01)-1.tif:c:2/3 t:5/16 - 20240925_MET070_GFPUb_mCherryRab5_LP02Halo-Ma	A	1.179	123.667	145.822	44.844	111.35	4993.336	MET069	WT	3	Rep 3	1.11061517736866	1	1.22012168222925	16	NA
MET069_A	Rab5	20240925_MET069_GFPUb_mCherryRab5_LP02Halo-MaxIP (series 01)-1.tif:c:2/3 t:14/16 - 20240925_MET070_GFPUb_mCherryRab5_LP02Halo-M	A	1.93	132.759	256.163	44.844	108.808	4879.351	MET069	WT	12	Rep 3	1.22012168222925	1	1.22012168222925	16	NA
MET069_A	Rab5	20240925_MET069_GFPUb_mCherryRab5_LP02Halo-MaxIP (series 01)-1.tif:c:2/3 t:6/16 - 20240925_MET070_GFPUb_mCherryRab5_LP02Halo-Ma	A	1.215	119.853	145.608	44.844	111.967	5020.993	MET069	WT	4	Rep 3	1.07043146641421	1	1.22012168222925	16	NA
MET069_A	Rab5	20240925_MET069_GFPUb_mCherryRab5_LP02Halo-MaxIP (series 01)-1.tif:c:2/3 t:15/16 - 20240925_MET070_GFPUb_mCherryRab5_LP02Halo-M	A	1.679	123.255	206.996	44.844	108.767	4877.493	MET069	WT	13	Rep 3	1.13320216609817	1	1.22012168222925	16	NA
MET069_A	Rab5	20240925_MET069_GFPUb_mCherryRab5_LP02Halo-MaxIP (series 01)-1.tif:c:2/3 t:7/16 - 20240925_MET070_GFPUb_mCherryRab5_LP02Halo-Ma	A	1.143	121.219	138.605	44.844	111.611	5005.056	MET069	WT	5	Rep 3	1.0860847049126	1	1.22012168222925	16	NA
MET069_A	Rab5	20240925_MET069_GFPUb_mCherryRab5_LP02Halo-MaxIP (series 01)-1.tif:c:2/3 t:16/16 - 20240925_MET070_GFPUb_mCherryRab5_LP02Halo-M	A	1.679	127.426	213.999	44.844	107.465	4819.142	MET069	WT	14	Rep 3	1.18574419578467	1	1.22012168222925	16	NA
MET069_A	Rab5	20240925_MET069_GFPUb_mCherryRab5_LP02Halo-MaxIP (series 01)-1.tif:c:2/3 t:8/16 - 20240925_MET070_GFPUb_mCherryRab5_LP02Halo-Ma	A	1.429	132	188.665	44.844	111.171	4985.296	MET069	WT	6	Rep 3	1.18736001295302	1	1.22012168222925	16	NA
MET069_A	Rab5	20240925_MET069_GFPUb_mCherryRab5_LP02Halo-MaxIP (series 01)-1.tif:c:2/3 t:9/16 - 20240925_MET070_GFPUb_mCherryRab5_LP02Halo-Ma	A	1.429	128.825	184.127	44.844	110.959	4975.827	MET069	WT	7	Rep 3	1.16101442875296	1	1.22012168222925	16	NA
MET069_B	Rab5	20240925_MET069_GFPUb_mCherryRab5_LP02Halo-MaxIP (series 01)-1.tif:c:2/3 t:10/16 - 20240925_MET070_GFPUb_mCherryRab5_LP02Halo-M	B	1	131.536	131.601	51.097	107.817	5509.128	MET069	WT	7	Rep 3	1.21999313651836	2	1.27788544763482	15	NA
MET069_B	Rab5	20240925_MET069_GFPUb_mCherryRab5_LP02Halo-MaxIP (series 01)-1.tif:c:2/3 t:11/16 - 20240925_MET070_GFPUb_mCherryRab5_LP02Halo-M	B	1.394	131.385	183.091	51.097	109.763	5608.534	MET069	WT	8	Rep 3	1.19698805608447	2	1.27788544763482	15	NA
MET069_B	Rab5	20240925_MET069_GFPUb_mCherryRab5_LP02Halo-MaxIP (series 01)-1.tif:c:2/3 t:3/16 - 20240925_MET070_GFPUb_mCherryRab5_LP02Halo-Ma	B	1.465	116.537	170.728	51.097	109.915	5616.324	MET069	WT	0	Rep 3	1.06024655415548	2	1.27788544763482	15	NA
MET069_B	Rab5	20240925_MET069_GFPUb_mCherryRab5_LP02Halo-MaxIP (series 01)-1.tif:c:2/3 t:12/16 - 20240925_MET070_GFPUb_mCherryRab5_LP02Halo-M	B	1.394	131.744	183.591	51.097	108.218	5529.602	MET069	WT	9	Rep 3	1.21739451847197	2	1.27788544763482	15	NA
MET069_B	Rab5	20240925_MET069_GFPUb_mCherryRab5_LP02Halo-MaxIP (series 01)-1.tif:c:2/3 t:4/16 - 20240925_MET070_GFPUb_mCherryRab5_LP02Halo-Ma	B	1.179	118.667	139.927	51.097	109.97	5619.111	MET069	WT	1	Rep 3	1.07908520505592	2	1.27788544763482	15	NA
MET069_B	Rab5	20240925_MET069_GFPUb_mCherryRab5_LP02Halo-MaxIP (series 01)-1.tif:c:2/3 t:13/16 - 20240925_MET070_GFPUb_mCherryRab5_LP02Halo-M	B	1.465	137.122	200.885	51.097	107.726	5504.447	MET069	WT	10	Rep 3	1.2728774854724	2	1.27788544763482	15	NA
MET069_B	Rab5	20240925_MET069_GFPUb_mCherryRab5_LP02Halo-MaxIP (series 01)-1.tif:c:2/3 t:5/16 - 20240925_MET070_GFPUb_mCherryRab5_LP02Halo-Ma	B	1.465	123.854	181.447	51.097	110.099	5625.686	MET069	WT	2	Rep 3	1.12493301483211	2	1.27788544763482	15	NA
MET069_B	Rab5	20240925_MET069_GFPUb_mCherryRab5_LP02Halo-MaxIP (series 01)-1.tif:c:2/3 t:14/16 - 20240925_MET070_GFPUb_mCherryRab5_LP02Halo-M	B	1.465	131.585	192.774	51.097	107.399	5487.724	MET069	WT	11	Rep 3	1.22519762753843	2	1.27788544763482	15	NA
MET069_B	Rab5	20240925_MET069_GFPUb_mCherryRab5_LP02Halo-MaxIP (series 01)-1.tif:c:2/3 t:6/16 - 20240925_MET070_GFPUb_mCherryRab5_LP02Halo-Ma	B	1.465	124.634	182.591	51.097	110.584	5650.484	MET069	WT	3	Rep 3	1.12705273818997	2	1.27788544763482	15	NA
MET069_B	Rab5	20240925_MET069_GFPUb_mCherryRab5_LP02Halo-MaxIP (series 01)-1.tif:c:2/3 t:15/16 - 20240925_MET070_GFPUb_mCherryRab5_LP02Halo-M	B	1.465	136.463	199.921	51.097	107.278	5481.543	MET069	WT	12	Rep 3	1.27205018736367	2	1.27788544763482	15	NA
MET069_B	Rab5	20240925_MET069_GFPUb_mCherryRab5_LP02Halo-MaxIP (series 01)-1.tif:c:2/3 t:7/16 - 20240925_MET070_GFPUb_mCherryRab5_LP02Halo-Ma	B	1.429	120.5	172.228	51.097	109.887	5614.895	MET069	WT	4	Rep 3	1.09658103324324	2	1.27788544763482	15	NA
MET069_B	Rab5	20240925_MET069_GFPUb_mCherryRab5_LP02Halo-MaxIP (series 01)-1.tif:c:2/3 t:16/16 - 20240925_MET070_GFPUb_mCherryRab5_LP02Halo-M	B	1.465	135.829	198.992	51.097	106.292	5431.161	MET069	WT	13	Rep 3	1.27788544763482	2	1.27788544763482	15	NA
MET069_B	Rab5	20240925_MET069_GFPUb_mCherryRab5_LP02Halo-MaxIP (series 01)-1.tif:c:2/3 t:8/16 - 20240925_MET070_GFPUb_mCherryRab5_LP02Halo-Ma	B	1.536	124.884	191.881	51.097	109.03	5571.087	MET069	WT	5	Rep 3	1.14540952031551	2	1.27788544763482	15	NA
MET069_B	Rab5	20240925_MET069_GFPUb_mCherryRab5_LP02Halo-MaxIP (series 01)-1.tif:c:2/3 t:2/16 - 20240925_MET070_GFPUb_mCherryRab5_LP02Halo-Ma	B	1.358	111.474	151.361	51.097	109.753	5608.034	MET069	WT	-1	Rep 3	1.01568066476543	2	1.27788544763482	15	NA
MET069_B	Rab5	20240925_MET069_GFPUb_mCherryRab5_LP02Halo-MaxIP (series 01)-1.tif:c:2/3 t:9/16 - 20240925_MET070_GFPUb_mCherryRab5_LP02Halo-Ma	B	1.536	129.488	198.956	51.097	108.692	5553.829	MET069	WT	6	Rep 3	1.19132962867552	2	1.27788544763482	15	NA
MET069_C	Rab5	20240925_MET069_GFPUb_mCherryRab5_LP02Halo-MaxIP (series 02)-1.tif:c:2/3 t:10/16 - 20240925_MET070_GFPUb_mCherryRab5_LP02Halo-M	C	3.323	109.935	365.324	156.864	108.636	17040.996	MET069	WT	3	Rep 3	1.01195736220038	6	1.04448778503887	11	NA
MET069_C	Rab5	20240925_MET069_GFPUb_mCherryRab5_LP02Halo-MaxIP (series 02)-1.tif:c:2/3 t:11/16 - 20240925_MET070_GFPUb_mCherryRab5_LP02Halo-M	C	3.323	111.452	370.362	156.864	108.096	16956.382	MET069	WT	4	Rep 3	1.03104647720545	6	1.04448778503887	11	NA
MET069_C	Rab5	20240925_MET069_GFPUb_mCherryRab5_LP02Halo-MaxIP (series 02)-1.tif:c:2/3 t:12/16 - 20240925_MET070_GFPUb_mCherryRab5_LP02Halo-M	C	3.323	110.484	367.147	156.864	108.028	16945.734	MET069	WT	5	Rep 3	1.02273484652127	6	1.04448778503887	11	NA
MET069_C	Rab5	20240925_MET069_GFPUb_mCherryRab5_LP02Halo-MaxIP (series 02)-1.tif:c:2/3 t:13/16 - 20240925_MET070_GFPUb_mCherryRab5_LP02Halo-M	C	3.323	110.054	365.717	156.864	108.107	16958.062	MET069	WT	6	Rep 3	1.01800993460183	6	1.04448778503887	11	NA
MET069_C	Rab5	20240925_MET069_GFPUb_mCherryRab5_LP02Halo-MaxIP (series 02)-1.tif:c:2/3 t:14/16 - 20240925_MET070_GFPUb_mCherryRab5_LP02Halo-M	C	3.645	113	411.847	156.864	108.187	16970.675	MET069	WT	7	Rep 3	1.04448778503887	6	1.04448778503887	11	NA
MET069_C	Rab5	20240925_MET069_GFPUb_mCherryRab5_LP02Halo-MaxIP (series 02)-1.tif:c:2/3 t:15/16 - 20240925_MET070_GFPUb_mCherryRab5_LP02Halo-M	C	3.645	111.676	407.023	156.864	107.799	16909.716	MET069	WT	8	Rep 3	1.03596508316404	6	1.04448778503887	11	NA
MET069_C	Rab5	20240925_MET069_GFPUb_mCherryRab5_LP02Halo-MaxIP (series 02)-1.tif:c:2/3 t:16/16 - 20240925_MET070_GFPUb_mCherryRab5_LP02Halo-M	C	3.645	111.794	407.452	156.864	108.053	16949.557	MET069	WT	9	Rep 3	1.03462189851277	6	1.04448778503887	11	NA
MET069_C	Rab5	20240925_MET069_GFPUb_mCherryRab5_LP02Halo-MaxIP (series 02)-1.tif:c:2/3 t:6/16 - 20240925_MET070_GFPUb_mCherryRab5_LP02Halo-Ma	C	3.323	107.839	358.356	156.864	108.612	17037.315	MET069	WT	-1	Rep 3	0.992882922697308	6	1.04448778503887	11	NA
MET069_C	Rab5	20240925_MET069_GFPUb_mCherryRab5_LP02Halo-MaxIP (series 02)-1.tif:c:2/3 t:7/16 - 20240925_MET070_GFPUb_mCherryRab5_LP02Halo-Ma	C	3.323	108.172	359.464	156.864	108.432	17009.087	MET069	WT	0	Rep 3	0.997602183857164	6	1.04448778503887	11	NA
MET069_C	Rab5	20240925_MET069_GFPUb_mCherryRab5_LP02Halo-MaxIP (series 02)-1.tif:c:2/3 t:8/16 - 20240925_MET070_GFPUb_mCherryRab5_LP02Halo-Ma	C	3.323	109.29	363.18	156.864	108.172	16968.174	MET069	WT	1	Rep 3	1.01033539178346	6	1.04448778503887	11	NA
MET069_C	Rab5	20240925_MET069_GFPUb_mCherryRab5_LP02Halo-MaxIP (series 02)-1.tif:c:2/3 t:9/16 - 20240925_MET070_GFPUb_mCherryRab5_LP02Halo-Ma	C	3.323	110.108	365.896	156.864	108.462	17013.661	MET069	WT	2	Rep 3	1.01517582194686	6	1.04448778503887	11	NA
MET069_D	Rab5	20240925_MET069_GFPUb_mCherryRab5_LP02Halo-MaxIP (series 04)-1.tif:c:2/3 t:1/16 - 20240925_MET070_GFPUb_mCherryRab5_LP02Halo-Ma	D	2.573	104.694	269.348	101.908	104.164	10615.091	MET069	WT	-1	Rep 3	1.00508813025613	1	1.10023361354193	16	NA
MET069_D	Rab5	20240925_MET069_GFPUb_mCherryRab5_LP02Halo-MaxIP (series 04)-1.tif:c:2/3 t:10/16 - 20240925_MET070_GFPUb_mCherryRab5_LP02Halo-M	D	2.108	109.508	230.865	101.908	104.559	10655.397	MET069	WT	8	Rep 3	1.04733212827208	1	1.10023361354193	16	NA
MET069_D	Rab5	20240925_MET069_GFPUb_mCherryRab5_LP02Halo-MaxIP (series 04)-1.tif:c:2/3 t:11/16 - 20240925_MET070_GFPUb_mCherryRab5_LP02Halo-M	D	2.108	109.034	229.864	101.908	104.504	10649.716	MET069	WT	9	Rep 3	1.04334762305749	1	1.10023361354193	16	NA
MET069_D	Rab5	20240925_MET069_GFPUb_mCherryRab5_LP02Halo-MaxIP (series 04)-1.tif:c:2/3 t:12/16 - 20240925_MET070_GFPUb_mCherryRab5_LP02Halo-M	D	2.108	110.39	232.723	101.908	104.417	10640.89	MET069	WT	10	Rep 3	1.05720332895984	1	1.10023361354193	16	NA
MET069_D	Rab5	20240925_MET069_GFPUb_mCherryRab5_LP02Halo-MaxIP (series 04)-1.tif:c:2/3 t:13/16 - 20240925_MET070_GFPUb_mCherryRab5_LP02Halo-M	D	2.108	111.695	235.474	101.908	104.498	10649.108	MET069	WT	11	Rep 3	1.06887213152405	1	1.10023361354193	16	NA
MET069_D	Rab5	20240925_MET069_GFPUb_mCherryRab5_LP02Halo-MaxIP (series 04)-1.tif:c:2/3 t:14/16 - 20240925_MET070_GFPUb_mCherryRab5_LP02Halo-M	D	2.108	112.678	237.546	101.908	104.6	10659.542	MET069	WT	12	Rep 3	1.0772275334608	1	1.10023361354193	16	NA
MET069_D	Rab5	20240925_MET069_GFPUb_mCherryRab5_LP02Halo-MaxIP (series 04)-1.tif:c:2/3 t:15/16 - 20240925_MET070_GFPUb_mCherryRab5_LP02Halo-M	D	2.108	114.915	242.263	101.908	104.446	10643.855	MET069	WT	13	Rep 3	1.10023361354193	1	1.10023361354193	16	NA
MET069_D	Rab5	20240925_MET069_GFPUb_mCherryRab5_LP02Halo-MaxIP (series 04)-1.tif:c:2/3 t:16/16 - 20240925_MET070_GFPUb_mCherryRab5_LP02Halo-M	D	2.108	115	242.442	101.908	104.715	10671.262	MET069	WT	14	Rep 3	1.09821897531395	1	1.10023361354193	16	NA
MET069_D	Rab5	20240925_MET069_GFPUb_mCherryRab5_LP02Halo-MaxIP (series 04)-1.tif:c:2/3 t:2/16 - 20240925_MET070_GFPUb_mCherryRab5_LP02Halo-Ma	D	2.573	105.139	270.491	101.908	104.069	10605.408	MET069	WT	0	Rep 3	1.01028164006573	1	1.10023361354193	16	NA
MET069_D	Rab5	20240925_MET069_GFPUb_mCherryRab5_LP02Halo-MaxIP (series 04)-1.tif:c:2/3 t:3/16 - 20240925_MET070_GFPUb_mCherryRab5_LP02Halo-Ma	D	1.93	104.778	202.172	101.908	104.175	10616.235	MET069	WT	1	Rep 3	1.00578833693305	1	1.10023361354193	16	NA
MET069_D	Rab5	20240925_MET069_GFPUb_mCherryRab5_LP02Halo-MaxIP (series 04)-1.tif:c:2/3 t:4/16 - 20240925_MET070_GFPUb_mCherryRab5_LP02Halo-Ma	D	1.93	104.796	202.208	101.908	104.358	10634.851	MET069	WT	2	Rep 3	1.00419709078365	1	1.10023361354193	16	NA
MET069_D	Rab5	20240925_MET069_GFPUb_mCherryRab5_LP02Halo-MaxIP (series 04)-1.tif:c:2/3 t:5/16 - 20240925_MET070_GFPUb_mCherryRab5_LP02Halo-Ma	D	1.93	105.907	204.351	101.908	104.323	10631.278	MET069	WT	3	Rep 3	1.01518361243446	1	1.10023361354193	16	NA
MET069_D	Rab5	20240925_MET069_GFPUb_mCherryRab5_LP02Halo-MaxIP (series 04)-1.tif:c:2/3 t:6/16 - 20240925_MET070_GFPUb_mCherryRab5_LP02Halo-Ma	D	1.93	108.389	209.14	101.908	104.492	10648.501	MET069	WT	4	Rep 3	1.03729472112698	1	1.10023361354193	16	NA
MET069_D	Rab5	20240925_MET069_GFPUb_mCherryRab5_LP02Halo-MaxIP (series 04)-1.tif:c:2/3 t:7/16 - 20240925_MET070_GFPUb_mCherryRab5_LP02Halo-Ma	D	1.93	107.093	206.638	101.908	104.501	10649.501	MET069	WT	5	Rep 3	1.02480359039626	1	1.10023361354193	16	NA
MET069_D	Rab5	20240925_MET069_GFPUb_mCherryRab5_LP02Halo-MaxIP (series 04)-1.tif:c:2/3 t:8/16 - 20240925_MET070_GFPUb_mCherryRab5_LP02Halo-Ma	D	2.108	107.39	226.398	101.908	104.495	10648.858	MET069	WT	6	Rep 3	1.02770467486483	1	1.10023361354193	16	NA
MET069_D	Rab5	20240925_MET069_GFPUb_mCherryRab5_LP02Halo-MaxIP (series 04)-1.tif:c:2/3 t:9/16 - 20240925_MET070_GFPUb_mCherryRab5_LP02Halo-Ma	D	2.108	108.339	228.399	101.908	104.538	10653.182	MET069	WT	7	Rep 3	1.03635998392929	1	1.10023361354193	16	NA
MET069_E	Rab5	20240925_MET069_GFPUb_mCherryRab5_LP02Halo-MaxIP (series 05)-1.tif:c:2/3 t:10/16 - 20240925_MET070_GFPUb_mCherryRab5_LP02Halo-M	E	2.18	128.574	280.246	106.803	109.732	11719.711	MET069	WT	7	Rep 3	1.17170925527649	2	1.23265168066843	15	NA
MET069_E	Rab5	20240925_MET069_GFPUb_mCherryRab5_LP02Halo-MaxIP (series 05)-1.tif:c:2/3 t:11/16 - 20240925_MET070_GFPUb_mCherryRab5_LP02Halo-M	E	2.18	128.213	279.46	106.803	110.193	11768.914	MET069	WT	8	Rep 3	1.16353125879139	2	1.23265168066843	15	NA
MET069_E	Rab5	20240925_MET069_GFPUb_mCherryRab5_LP02Halo-MaxIP (series 05)-1.tif:c:2/3 t:12/16 - 20240925_MET070_GFPUb_mCherryRab5_LP02Halo-M	E	2.466	127.58	314.549	106.803	109.584	11703.882	MET069	WT	9	Rep 3	1.16422105416849	2	1.23265168066843	15	NA
MET069_E	Rab5	20240925_MET069_GFPUb_mCherryRab5_LP02Halo-MaxIP (series 05)-1.tif:c:2/3 t:13/16 - 20240925_MET070_GFPUb_mCherryRab5_LP02Halo-M	E	2.466	134.841	332.451	106.803	109.391	11683.336	MET069	WT	10	Rep 3	1.23265168066843	2	1.23265168066843	15	NA
MET069_E	Rab5	20240925_MET069_GFPUb_mCherryRab5_LP02Halo-MaxIP (series 05)-1.tif:c:2/3 t:14/16 - 20240925_MET070_GFPUb_mCherryRab5_LP02Halo-M	E	2.108	133.068	280.532	106.803	108.803	11620.519	MET069	WT	11	Rep 3	1.2230177476724	2	1.23265168066843	15	NA
MET069_E	Rab5	20240925_MET069_GFPUb_mCherryRab5_LP02Halo-MaxIP (series 05)-1.tif:c:2/3 t:15/16 - 20240925_MET070_GFPUb_mCherryRab5_LP02Halo-M	E	2.108	133.22	280.854	106.803	108.947	11635.848	MET069	WT	12	Rep 3	1.22279640559171	2	1.23265168066843	15	NA
MET069_E	Rab5	20240925_MET069_GFPUb_mCherryRab5_LP02Halo-MaxIP (series 05)-1.tif:c:2/3 t:16/16 - 20240925_MET070_GFPUb_mCherryRab5_LP02Halo-M	E	2.358	131.667	310.511	106.803	108.751	11614.945	MET069	WT	13	Rep 3	1.21071990142619	2	1.23265168066843	15	NA
MET069_E	Rab5	20240925_MET069_GFPUb_mCherryRab5_LP02Halo-MaxIP (series 05)-1.tif:c:2/3 t:2/16 - 20240925_MET070_GFPUb_mCherryRab5_LP02Halo-Ma	E	2.644	107.054	283.069	106.803	110.618	11814.294	MET069	WT	-1	Rep 3	0.967781012131841	2	1.23265168066843	15	NA
MET069_E	Rab5	20240925_MET069_GFPUb_mCherryRab5_LP02Halo-MaxIP (series 05)-1.tif:c:2/3 t:3/16 - 20240925_MET070_GFPUb_mCherryRab5_LP02Halo-Ma	E	2.644	107.392	283.962	106.803	109.626	11708.348	MET069	WT	0	Rep 3	0.979621622607775	2	1.23265168066843	15	NA
MET069_E	Rab5	20240925_MET069_GFPUb_mCherryRab5_LP02Halo-MaxIP (series 05)-1.tif:c:2/3 t:4/16 - 20240925_MET070_GFPUb_mCherryRab5_LP02Halo-Ma	E	2.644	109.568	289.715	106.803	109.587	11704.275	MET069	WT	1	Rep 3	0.99982662177083	2	1.23265168066843	15	NA
MET069_E	Rab5	20240925_MET069_GFPUb_mCherryRab5_LP02Halo-MaxIP (series 05)-1.tif:c:2/3 t:5/16 - 20240925_MET070_GFPUb_mCherryRab5_LP02Halo-Ma	E	2.644	113.514	300.149	106.803	109.405	11684.837	MET069	WT	2	Rep 3	1.03755769845985	2	1.23265168066843	15	NA
MET069_E	Rab5	20240925_MET069_GFPUb_mCherryRab5_LP02Halo-MaxIP (series 05)-1.tif:c:2/3 t:6/16 - 20240925_MET070_GFPUb_mCherryRab5_LP02Halo-Ma	E	2.644	119.757	316.657	106.803	110.505	11802.288	MET069	WT	3	Rep 3	1.08372471833854	2	1.23265168066843	15	NA
MET069_E	Rab5	20240925_MET069_GFPUb_mCherryRab5_LP02Halo-MaxIP (series 05)-1.tif:c:2/3 t:7/16 - 20240925_MET070_GFPUb_mCherryRab5_LP02Halo-Ma	E	2.644	121.108	320.23	106.803	110.494	11801.109	MET069	WT	4	Rep 3	1.09605951454378	2	1.23265168066843	15	NA
MET069_E	Rab5	20240925_MET069_GFPUb_mCherryRab5_LP02Halo-MaxIP (series 05)-1.tif:c:2/3 t:8/16 - 20240925_MET070_GFPUb_mCherryRab5_LP02Halo-Ma	E	2.251	129.825	292.252	106.803	110.977	11852.634	MET069	WT	5	Rep 3	1.16983699325085	2	1.23265168066843	15	NA
MET069_E	Rab5	20240925_MET069_GFPUb_mCherryRab5_LP02Halo-MaxIP (series 05)-1.tif:c:2/3 t:9/16 - 20240925_MET070_GFPUb_mCherryRab5_LP02Halo-Ma	E	2.18	127.852	278.674	106.803	109.798	11726.714	MET069	WT	6	Rep 3	1.16442922457604	2	1.23265168066843	15	NA
MET069_F	Rab5	20240925_MET069_GFPUb_mCherryRab5_LP02Halo-MaxIP (series 09)-1.tif:c:2/3 t:1/16 - 20240925_MET070_GFPUb_mCherryRab5_LP02Halo-Ma	F	1.644	107.304	176.373	195.418	111.484	21786.065	MET069	WT	-1	Rep 3	0.962505830433067	1	1.05261705045324	16	NA
MET069_F	Rab5	20240925_MET069_GFPUb_mCherryRab5_LP02Halo-MaxIP (series 09)-1.tif:c:2/3 t:10/16 - 20240925_MET070_GFPUb_mCherryRab5_LP02Halo-M	F	1.358	115.184	156.399	195.418	111.467	21782.742	MET069	WT	8	Rep 3	1.03334619214655	1	1.05261705045324	16	NA
MET069_F	Rab5	20240925_MET069_GFPUb_mCherryRab5_LP02Halo-MaxIP (series 09)-1.tif:c:2/3 t:11/16 - 20240925_MET070_GFPUb_mCherryRab5_LP02Halo-M	F	1.358	115.368	156.649	195.418	111.614	21811.364	MET069	WT	9	Rep 3	1.03363377354095	1	1.05261705045324	16	NA
MET069_F	Rab5	20240925_MET069_GFPUb_mCherryRab5_LP02Halo-MaxIP (series 09)-1.tif:c:2/3 t:12/16 - 20240925_MET070_GFPUb_mCherryRab5_LP02Halo-M	F	1.358	113.974	154.755	195.418	111.791	21846.024	MET069	WT	10	Rep 3	1.01952751115922	1	1.05261705045324	16	NA
MET069_F	Rab5	20240925_MET069_GFPUb_mCherryRab5_LP02Halo-MaxIP (series 09)-1.tif:c:2/3 t:13/16 - 20240925_MET070_GFPUb_mCherryRab5_LP02Halo-M	F	1.358	113.474	154.076	195.418	111.963	21879.612	MET069	WT	11	Rep 3	1.01349552977323	1	1.05261705045324	16	NA
MET069_F	Rab5	20240925_MET069_GFPUb_mCherryRab5_LP02Halo-MaxIP (series 09)-1.tif:c:2/3 t:14/16 - 20240925_MET070_GFPUb_mCherryRab5_LP02Halo-M	F	1.358	114.395	155.327	195.418	112.053	21897.299	MET069	WT	12	Rep 3	1.02090082371735	1	1.05261705045324	16	NA
MET069_F	Rab5	20240925_MET069_GFPUb_mCherryRab5_LP02Halo-MaxIP (series 09)-1.tif:c:2/3 t:15/16 - 20240925_MET070_GFPUb_mCherryRab5_LP02Halo-M	F	1.358	116.368	158.007	195.418	112.077	21901.944	MET069	WT	13	Rep 3	1.03828617825245	1	1.05261705045324	16	NA
MET069_F	Rab5	20240925_MET069_GFPUb_mCherryRab5_LP02Halo-MaxIP (series 09)-1.tif:c:2/3 t:16/16 - 20240925_MET070_GFPUb_mCherryRab5_LP02Halo-M	F	1.358	118.211	160.508	195.418	112.302	21945.788	MET069	WT	14	Rep 3	1.05261705045324	1	1.05261705045324	16	NA
MET069_F	Rab5	20240925_MET069_GFPUb_mCherryRab5_LP02Halo-MaxIP (series 09)-1.tif:c:2/3 t:2/16 - 20240925_MET070_GFPUb_mCherryRab5_LP02Halo-Ma	F	1.644	109.217	179.518	195.418	111.123	21715.423	MET069	WT	0	Rep 3	0.982847835281625	1	1.05261705045324	16	NA
MET069_F	Rab5	20240925_MET069_GFPUb_mCherryRab5_LP02Halo-MaxIP (series 09)-1.tif:c:2/3 t:3/16 - 20240925_MET070_GFPUb_mCherryRab5_LP02Halo-Ma	F	1.644	111.348	183.019	195.418	111.183	21727.143	MET069	WT	1	Rep 3	1.00148403982623	1	1.05261705045324	16	NA
MET069_F	Rab5	20240925_MET069_GFPUb_mCherryRab5_LP02Halo-MaxIP (series 09)-1.tif:c:2/3 t:4/16 - 20240925_MET070_GFPUb_mCherryRab5_LP02Halo-Ma	F	1.644	112.543	184.985	195.418	111.136	21718.103	MET069	WT	2	Rep 3	1.01266016412324	1	1.05261705045324	16	NA
MET069_F	Rab5	20240925_MET069_GFPUb_mCherryRab5_LP02Halo-MaxIP (series 09)-1.tif:c:2/3 t:5/16 - 20240925_MET070_GFPUb_mCherryRab5_LP02Halo-Ma	F	1.429	112.7	161.08	195.418	111.073	21705.633	MET069	WT	3	Rep 3	1.01464802427233	1	1.05261705045324	16	NA
MET069_F	Rab5	20240925_MET069_GFPUb_mCherryRab5_LP02Halo-MaxIP (series 09)-1.tif:c:2/3 t:6/16 - 20240925_MET070_GFPUb_mCherryRab5_LP02Halo-Ma	F	1.429	112.7	161.08	195.418	111.165	21723.677	MET069	WT	4	Rep 3	1.01380830297306	1	1.05261705045324	16	NA
MET069_F	Rab5	20240925_MET069_GFPUb_mCherryRab5_LP02Halo-MaxIP (series 09)-1.tif:c:2/3 t:7/16 - 20240925_MET070_GFPUb_mCherryRab5_LP02Halo-Ma	F	1.358	112.053	152.147	195.418	110.972	21685.909	MET069	WT	5	Rep 3	1.00974119597736	1	1.05261705045324	16	NA
MET069_F	Rab5	20240925_MET069_GFPUb_mCherryRab5_LP02Halo-MaxIP (series 09)-1.tif:c:2/3 t:8/16 - 20240925_MET070_GFPUb_mCherryRab5_LP02Halo-Ma	F	1.358	112.868	153.255	195.418	111.21	21732.396	MET069	WT	6	Rep 3	1.01490873122921	1	1.05261705045324	16	NA
MET069_F	Rab5	20240925_MET069_GFPUb_mCherryRab5_LP02Halo-MaxIP (series 09)-1.tif:c:2/3 t:9/16 - 20240925_MET070_GFPUb_mCherryRab5_LP02Halo-Ma	F	1.358	113.053	153.505	195.418	111.164	21723.463	MET069	WT	7	Rep 3	1.01699291137419	1	1.05261705045324	16	NA
MET070_A	Rab5	20240926_MET070_GFPUb_mChRab5A_LP02 MaxIP 1-1.tif:c:2/3 t:1/19 - 20240926_MET070_GFPUb_mChRab5A_LP02 -MaxIP.n	A	2.966	106.795	316.729	13.864	105.894	1468.122	MET070	WT	-1	Rep 1	1.00850850850851	1	1.18269285403133	38	NA
MET070_A	Rab5	20240926_MET070_GFPUb_mChRab5A_LP02 MaxIP 1-1.tif:c:2/3 t:10/19 - 20240926_MET070_GFPUb_mChRab5A_LP02 -MaxIP.	A	3.395	112.316	381.261	13.864	105.191	1458.367	MET070	WT	8	Rep 1	1.06773393161012	1	1.18269285403133	38	NA
MET070_A	Rab5	20240926_MET070_GFPUb_mChRab5A_LP02 MaxIP 1-1.tif:c:2/3 t:11/19 - 20240926_MET070_GFPUb_mChRab5A_LP02 -MaxIP.	A	3.395	113.168	384.155	13.864	105.951	1468.908	MET070	WT	9	Rep 1	1.06811639342715	1	1.18269285403133	38	NA
MET070_A	Rab5	20240926_MET070_GFPUb_mChRab5A_LP02 MaxIP 1-1.tif:c:2/3 t:12/19 - 20240926_MET070_GFPUb_mChRab5A_LP02 -MaxIP.	A	3.395	113.916	386.692	13.864	105.771	1466.407	MET070	WT	10	Rep 1	1.07700598462717	1	1.18269285403133	38	NA
MET070_A	Rab5	20240926_MET070_GFPUb_mChRab5A_LP02 MaxIP 1-1.tif:c:2/3 t:13/19 - 20240926_MET070_GFPUb_mChRab5A_LP02 -MaxIP.	A	3.395	114.611	389.05	13.864	105.644	1464.656	MET070	WT	11	Rep 1	1.08487940630798	1	1.18269285403133	38	NA
MET070_A	Rab5	20240926_MET070_GFPUb_mChRab5A_LP02 MaxIP 1-1.tif:c:2/3 t:14/19 - 20240926_MET070_GFPUb_mChRab5A_LP02 -MaxIP.	A	4.038	113.027	456.369	13.864	106.013	1469.765	MET070	WT	12	Rep 1	1.06616169715035	1	1.18269285403133	38	NA
MET070_A	Rab5	20240926_MET070_GFPUb_mChRab5A_LP02 MaxIP 1-1.tif:c:2/3 t:15/19 - 20240926_MET070_GFPUb_mChRab5A_LP02 -MaxIP.	A	4.038	117.106	472.842	13.864	106.173	1471.981	MET070	WT	13	Rep 1	1.10297344899362	1	1.18269285403133	38	NA
MET070_A	Rab5	20240926_MET070_GFPUb_mChRab5A_LP02 MaxIP 1-1.tif:c:2/3 t:16/19 - 20240926_MET070_GFPUb_mChRab5A_LP02 -MaxIP.	A	3.001	118.286	355.033	13.864	106.085	1470.766	MET070	WT	14	Rep 1	1.11501154734411	1	1.18269285403133	38	NA
MET070_A	Rab5	20240926_MET070_GFPUb_mChRab5A_LP02 MaxIP 1-1.tif:c:2/3 t:17/19 - 20240926_MET070_GFPUb_mChRab5A_LP02 -MaxIP.	A	3.109	120.172	373.578	13.864	106.041	1470.158	MET070	WT	15	Rep 1	1.13325977687875	1	1.18269285403133	38	NA
MET070_A	Rab5	20240926_MET070_GFPUb_mChRab5A_LP02 MaxIP 1-1.tif:c:2/3 t:18/19 - 20240926_MET070_GFPUb_mChRab5A_LP02 -MaxIP.	A	2.608	120.726	314.906	13.864	106.149	1471.659	MET070	WT	16	Rep 1	1.13732583444027	1	1.18269285403133	38	NA
MET070_A	Rab5	20240926_MET070_GFPUb_mChRab5A_LP02 MaxIP 1-1.tif:c:2/3 t:19/19 - 20240926_MET070_GFPUb_mChRab5A_LP02 -MaxIP.	A	2.608	124.89	325.769	13.864	105.598	1464.013	MET070	WT	17	Rep 1	1.18269285403133	1	1.18269285403133	38	NA
MET070_A	Rab5	20240926_MET070_GFPUb_mChRab5A_LP02 MaxIP 1-1.tif:c:2/3 t:2/19 - 20240926_MET070_GFPUb_mChRab5A_LP02 -MaxIP.n	A	2.966	108.217	320.945	13.864	105.116	1457.331	MET070	WT	0	Rep 1	1.02950074203737	1	1.18269285403133	38	NA
MET070_A	Rab5	20240926_MET070_GFPUb_mChRab5A_LP02 MaxIP 1-1.tif:c:2/3 t:3/19 - 20240926_MET070_GFPUb_mChRab5A_LP02 -MaxIP.n	A	2.966	110.482	327.663	13.864	105.09	1456.973	MET070	WT	1	Rep 1	1.05130840232182	1	1.18269285403133	38	NA
MET070_A	Rab5	20240926_MET070_GFPUb_mChRab5A_LP02 MaxIP 1-1.tif:c:2/3 t:4/19 - 20240926_MET070_GFPUb_mChRab5A_LP02 -MaxIP.n	A	2.966	111.94	331.986	13.864	104.727	1451.935	MET070	WT	2	Rep 1	1.06887431130463	1	1.18269285403133	38	NA
MET070_A	Rab5	20240926_MET070_GFPUb_mChRab5A_LP02 MaxIP 1-1.tif:c:2/3 t:5/19 - 20240926_MET070_GFPUb_mChRab5A_LP02 -MaxIP.n	A	2.966	113.518	336.667	13.864	105.268	1459.439	MET070	WT	3	Rep 1	1.07837139491583	1	1.18269285403133	38	NA
MET070_A	Rab5	20240926_MET070_GFPUb_mChRab5A_LP02 MaxIP 1-1.tif:c:2/3 t:6/19 - 20240926_MET070_GFPUb_mChRab5A_LP02 -MaxIP.n	A	3.287	114.228	375.508	13.864	105.482	1462.405	MET070	WT	4	Rep 1	1.08291462050397	1	1.18269285403133	38	NA
MET070_A	Rab5	20240926_MET070_GFPUb_mChRab5A_LP02 MaxIP 1-1.tif:c:2/3 t:7/19 - 20240926_MET070_GFPUb_mChRab5A_LP02 -MaxIP.n	A	3.287	113.913	374.472	13.864	105.464	1462.154	MET070	WT	5	Rep 1	1.0801126450732	1	1.18269285403133	38	NA
MET070_A	Rab5	20240926_MET070_GFPUb_mChRab5A_LP02 MaxIP 1-1.tif:c:2/3 t:8/19 - 20240926_MET070_GFPUb_mChRab5A_LP02 -MaxIP.n	A	3.287	114.413	376.115	13.864	105.593	1463.941	MET070	WT	6	Rep 1	1.08352826418418	1	1.18269285403133	38	NA
MET070_A	Rab5	20240926_MET070_GFPUb_mChRab5A_LP02 MaxIP 1-1.tif:c:2/3 t:9/19 - 20240926_MET070_GFPUb_mChRab5A_LP02 -MaxIP.n	A	3.395	113.442	385.084	13.864	105.253	1459.224	MET070	WT	7	Rep 1	1.07780300799027	1	1.18269285403133	38	NA
MET070_A	Ub	20240926_MET070_GFPUb_mChRab5A_LP02 MaxIP 1-1.tif:c:3/3 t:2/19 - 20240926_MET070_GFPUb_mChRab5A_LP02 -MaxIP.n	A	2.823	127.924	361.108	13.864	109.794	1522.184	MET070	WT	0	Rep 1	1.16512742044192	1	1.58627238449923	38	NA
MET070_A	Ub	20240926_MET070_GFPUb_mChRab5A_LP02 MaxIP 1-1.tif:c:3/3 t:3/19 - 20240926_MET070_GFPUb_mChRab5A_LP02 -MaxIP.n	A	3.466	133.041	461.122	13.864	108.66	1506.462	MET070	WT	1	Rep 1	1.22437879624517	1	1.58627238449923	38	NA
MET070_A	Ub	20240926_MET070_GFPUb_mChRab5A_LP02 MaxIP 1-1.tif:c:3/3 t:4/19 - 20240926_MET070_GFPUb_mChRab5A_LP02 -MaxIP.n	A	3.466	136.536	473.235	13.864	108.992	1511.072	MET070	WT	2	Rep 1	1.25271579565473	1	1.58627238449923	38	NA
MET070_A	Ub	20240926_MET070_GFPUb_mChRab5A_LP02 MaxIP 1-1.tif:c:3/3 t:5/19 - 20240926_MET070_GFPUb_mChRab5A_LP02 -MaxIP.n	A	3.466	137.175	475.45	13.864	109.747	1521.541	MET070	WT	3	Rep 1	1.24992027116914	1	1.58627238449923	38	NA
MET070_A	Ub	20240926_MET070_GFPUb_mChRab5A_LP02 MaxIP 1-1.tif:c:3/3 t:6/19 - 20240926_MET070_GFPUb_mChRab5A_LP02 -MaxIP.n	A	3.466	140.804	488.028	13.864	110.464	1531.475	MET070	WT	4	Rep 1	1.27465961761298	1	1.58627238449923	38	NA
MET070_A	Ub	20240926_MET070_GFPUb_mChRab5A_LP02 MaxIP 1-1.tif:c:3/3 t:7/19 - 20240926_MET070_GFPUb_mChRab5A_LP02 -MaxIP.n	A	3.466	143.351	496.854	13.864	111.129	1540.693	MET070	WT	5	Rep 1	1.28995131783783	1	1.58627238449923	38	NA
MET070_A	Ub	20240926_MET070_GFPUb_mChRab5A_LP02 MaxIP 1-1.tif:c:3/3 t:8/19 - 20240926_MET070_GFPUb_mChRab5A_LP02 -MaxIP.n	A	3.466	147.34	510.682	13.864	110.351	1529.902	MET070	WT	6	Rep 1	1.33519406258212	1	1.58627238449923	38	NA
MET070_A	Ub	20240926_MET070_GFPUb_mChRab5A_LP02 MaxIP 1-1.tif:c:3/3 t:9/19 - 20240926_MET070_GFPUb_mChRab5A_LP02 -MaxIP.n	A	3.466	147.711	511.968	13.864	110.534	1532.439	MET070	WT	7	Rep 1	1.33633994969874	1	1.58627238449923	38	NA
MET070_A	Ub	20240926_MET070_GFPUb_mChRab5A_LP02 MaxIP 1-1.tif:c:3/3 t:13/19 - 20240926_MET070_GFPUb_mChRab5A_LP02 -MaxIP.	A	3.001	149.286	448.08	13.864	110.144	1527.044	MET070	WT	11	Rep 1	1.3553711504939	1	1.58627238449923	38	NA
MET070_A	Ub	20240926_MET070_GFPUb_mChRab5A_LP02 MaxIP 1-1.tif:c:3/3 t:14/19 - 20240926_MET070_GFPUb_mChRab5A_LP02 -MaxIP.	A	3.001	150.107	450.545	13.864	109.995	1524.971	MET070	WT	12	Rep 1	1.36467112141461	1	1.58627238449923	38	NA
MET070_A	Ub	20240926_MET070_GFPUb_mChRab5A_LP02 MaxIP 1-1.tif:c:3/3 t:15/19 - 20240926_MET070_GFPUb_mChRab5A_LP02 -MaxIP.	A	3.001	154.143	462.658	13.864	109.343	1515.931	MET070	WT	13	Rep 1	1.40971987232836	1	1.58627238449923	38	NA
MET070_A	Ub	20240926_MET070_GFPUb_mChRab5A_LP02 MaxIP 1-1.tif:c:3/3 t:16/19 - 20240926_MET070_GFPUb_mChRab5A_LP02 -MaxIP.	A	2.787	157.897	440.076	13.864	109.691	1520.755	MET070	WT	14	Rep 1	1.43947087728255	1	1.58627238449923	38	NA
MET070_A	Ub	20240926_MET070_GFPUb_mChRab5A_LP02 MaxIP 1-1.tif:c:3/3 t:17/19 - 20240926_MET070_GFPUb_mChRab5A_LP02 -MaxIP.	A	3.001	162.048	486.384	13.864	109.284	1515.109	MET070	WT	15	Rep 1	1.48281541671242	1	1.58627238449923	38	NA
MET070_A	Ub	20240926_MET070_GFPUb_mChRab5A_LP02 MaxIP 1-1.tif:c:3/3 t:18/19 - 20240926_MET070_GFPUb_mChRab5A_LP02 -MaxIP.	A	3.001	165.202	495.853	13.864	108.515	1504.461	MET070	WT	16	Rep 1	1.5223886098696	1	1.58627238449923	38	NA
MET070_A	Ub	20240926_MET070_GFPUb_mChRab5A_LP02 MaxIP 1-1.tif:c:3/3 t:19/19 - 20240926_MET070_GFPUb_mChRab5A_LP02 -MaxIP.	A	2.68	171.227	458.871	13.864	107.943	1496.529	MET070	WT	17	Rep 1	1.58627238449923	1	1.58627238449923	38	NA
MET070_A	Ub	20240926_MET070_GFPUb_mChRab5A_LP02 MaxIP 1-1.tif:c:3/3 t:11/19 - 20240926_MET070_GFPUb_mChRab5A_LP02 -MaxIP.	A	3.001	145.095	435.502	13.864	109.863	1523.149	MET070	WT	9	Rep 1	1.32069031430054	1	1.58627238449923	38	NA
MET070_A	Ub	20240926_MET070_GFPUb_mChRab5A_LP02 MaxIP 1-1.tif:c:3/3 t:12/19 - 20240926_MET070_GFPUb_mChRab5A_LP02 -MaxIP.	A	3.001	146.369	439.325	13.864	109.856	1523.042	MET070	WT	10	Rep 1	1.3323714681037	1	1.58627238449923	38	NA
MET070_A	Ub	20240926_MET070_GFPUb_mChRab5A_LP02 MaxIP 1-1.tif:c:3/3 t:1/19 - 20240926_MET070_GFPUb_mChRab5A_LP02 -MaxIP.n	A	2.823	116.848	329.842	13.864	111.374	1544.088	MET070	WT	-1	Rep 1	1.04914971178192	1	1.58627238449923	38	NA
MET070_A	Ub	20240926_MET070_GFPUb_mChRab5A_LP02 MaxIP 1-1.tif:c:3/3 t:10/19 - 20240926_MET070_GFPUb_mChRab5A_LP02 -MaxIP.	A	3.466	146.34	507.216	13.864	110.082	1526.186	MET070	WT	8	Rep 1	1.32937264947948	1	1.58627238449923	38	NA
MET070_B	Rab5	20240926_MET070_GFPUb_mChRab5A_LP02 MaxIP 10-2.tif:c:2/3 t:6/19 - 20240926_MET070_GFPUb_mChRab5A_LP02 -MaxIP.n	B	1.536	138.581	212.927	11.649	112.767	1313.581	MET070	WT	4	Rep 1	1.22891448739436	1	1.27290439827354	38	NA
MET070_B	Rab5	20240926_MET070_GFPUb_mChRab5A_LP02 MaxIP 10-2.tif:c:2/3 t:7/19 - 20240926_MET070_GFPUb_mChRab5A_LP02 -MaxIP.n	B	1.536	139.558	214.428	11.649	112.831	1314.331	MET070	WT	5	Rep 1	1.23687639035371	1	1.27290439827354	38	NA
MET070_B	Rab5	20240926_MET070_GFPUb_mChRab5A_LP02 MaxIP 10-2.tif:c:2/3 t:17/19 - 20240926_MET070_GFPUb_mChRab5A_LP02 -MaxIP.	B	1.608	139.911	224.969	11.649	115.267	1342.702	MET070	WT	15	Rep 1	1.21379926605186	1	1.27290439827354	38	NA
MET070_B	Rab5	20240926_MET070_GFPUb_mChRab5A_LP02 MaxIP 10-2.tif:c:2/3 t:18/19 - 20240926_MET070_GFPUb_mChRab5A_LP02 -MaxIP.	B	1.608	141.333	227.256	11.649	113.325	1320.084	MET070	WT	16	Rep 1	1.2471475843812	1	1.27290439827354	38	NA
MET070_B	Rab5	20240926_MET070_GFPUb_mChRab5A_LP02 MaxIP 10-2.tif:c:2/3 t:19/19 - 20240926_MET070_GFPUb_mChRab5A_LP02 -MaxIP.	B	1.608	136.022	218.716	11.649	113.009	1316.404	MET070	WT	17	Rep 1	1.20363864824925	1	1.27290439827354	38	NA
MET070_B	Rab5	20240926_MET070_GFPUb_mChRab5A_LP02 MaxIP 10-2.tif:c:2/3 t:2/19 - 20240926_MET070_GFPUb_mChRab5A_LP02 -MaxIP.n	B	1.965	118	231.901	11.649	114.877	1338.164	MET070	WT	0	Rep 1	1.02718559850971	1	1.27290439827354	38	NA
MET070_B	Rab5	20240926_MET070_GFPUb_mChRab5A_LP02 MaxIP 10-2.tif:c:2/3 t:3/19 - 20240926_MET070_GFPUb_mChRab5A_LP02 -MaxIP.n	B	2.037	121.158	246.765	11.649	114.466	1333.376	MET070	WT	1	Rep 1	1.05846277497248	1	1.27290439827354	38	NA
MET070_B	Rab5	20240926_MET070_GFPUb_mChRab5A_LP02 MaxIP 10-2.tif:c:2/3 t:4/19 - 20240926_MET070_GFPUb_mChRab5A_LP02 -MaxIP.n	B	2.037	130.93	266.668	11.649	114.84	1337.736	MET070	WT	2	Rep 1	1.14010797631487	1	1.27290439827354	38	NA
MET070_B	Rab5	20240926_MET070_GFPUb_mChRab5A_LP02 MaxIP 10-2.tif:c:2/3 t:5/19 - 20240926_MET070_GFPUb_mChRab5A_LP02 -MaxIP.n	B	2.037	125.842	256.306	11.649	113.601	1323.3	MET070	WT	3	Rep 1	1.10775433314848	1	1.27290439827354	38	NA
MET070_B	Rab5	20240926_MET070_GFPUb_mChRab5A_LP02 MaxIP 10-2.tif:c:2/3 t:1/19 - 20240926_MET070_GFPUb_mChRab5A_LP02 -MaxIP.n	B	1.822	115.098	209.747	11.649	113.819	1325.837	MET070	WT	-1	Rep 1	1.01123713966912	1	1.27290439827354	38	NA
MET070_B	Rab5	20240926_MET070_GFPUb_mChRab5A_LP02 MaxIP 10-2.tif:c:2/3 t:10/19 - 20240926_MET070_GFPUb_mChRab5A_LP02 -MaxIP.	B	1.751	140.878	246.658	11.649	113.745	1324.979	MET070	WT	8	Rep 1	1.23854235351004	1	1.27290439827354	38	NA
MET070_B	Rab5	20240926_MET070_GFPUb_mChRab5A_LP02 MaxIP 10-2.tif:c:2/3 t:8/19 - 20240926_MET070_GFPUb_mChRab5A_LP02 -MaxIP.n	B	1.536	142.372	218.751	11.649	112.997	1316.261	MET070	WT	6	Rep 1	1.25996265387577	1	1.27290439827354	38	NA
MET070_B	Rab5	20240926_MET070_GFPUb_mChRab5A_LP02 MaxIP 10-2.tif:c:2/3 t:9/19 - 20240926_MET070_GFPUb_mChRab5A_LP02 -MaxIP.n	B	1.751	137.776	241.227	11.649	113.592	1323.193	MET070	WT	7	Rep 1	1.21290231706458	1	1.27290439827354	38	NA
MET070_B	Ub	20240926_MET070_GFPUb_mChRab5A_LP02 MaxIP 10-2.tif:c:3/3 t:2/19 - 20240926_MET070_GFPUb_mChRab5A_LP02 -MaxIP.n	B	1.215	150.853	183.27	11.649	120.564	1404.411	MET070	WT	0	Rep 1	1.25122756378355	1	1.58136534518113	38	NA
MET070_B	Ub	20240926_MET070_GFPUb_mChRab5A_LP02 MaxIP 10-2.tif:c:3/3 t:3/19 - 20240926_MET070_GFPUb_mChRab5A_LP02 -MaxIP.n	B	1.215	157.206	190.988	11.649	120.586	1404.662	MET070	WT	1	Rep 1	1.30368367803891	1	1.58136534518113	38	NA
MET070_B	Ub	20240926_MET070_GFPUb_mChRab5A_LP02 MaxIP 10-2.tif:c:3/3 t:4/19 - 20240926_MET070_GFPUb_mChRab5A_LP02 -MaxIP.n	B	1.215	163.794	198.992	11.649	119.564	1392.763	MET070	WT	2	Rep 1	1.36992740289719	1	1.58136534518113	38	NA
MET070_B	Ub	20240926_MET070_GFPUb_mChRab5A_LP02 MaxIP 10-2.tif:c:3/3 t:5/19 - 20240926_MET070_GFPUb_mChRab5A_LP02 -MaxIP.n	B	1.215	167.088	202.994	11.649	119.678	1394.085	MET070	WT	3	Rep 1	1.3961463259747	1	1.58136534518113	38	NA
MET070_B	Ub	20240926_MET070_GFPUb_mChRab5A_LP02 MaxIP 10-2.tif:c:3/3 t:6/19 - 20240926_MET070_GFPUb_mChRab5A_LP02 -MaxIP.n	B	1.215	166.441	202.208	11.649	120.405	1402.553	MET070	WT	4	Rep 1	1.38234292595822	1	1.58136534518113	38	NA
MET070_B	Ub	20240926_MET070_GFPUb_mChRab5A_LP02 MaxIP 10-2.tif:c:3/3 t:7/19 - 20240926_MET070_GFPUb_mChRab5A_LP02 -MaxIP.n	B	1.215	173.176	210.39	11.649	117.816	1372.396	MET070	WT	5	Rep 1	1.46988524478848	1	1.58136534518113	38	NA
MET070_B	Ub	20240926_MET070_GFPUb_mChRab5A_LP02 MaxIP 10-2.tif:c:3/3 t:8/19 - 20240926_MET070_GFPUb_mChRab5A_LP02 -MaxIP.n	B	1.215	171.912	208.854	11.649	116.813	1360.711	MET070	WT	6	Rep 1	1.47168551445473	1	1.58136534518113	38	NA
MET070_B	Ub	20240926_MET070_GFPUb_mChRab5A_LP02 MaxIP 10-2.tif:c:3/3 t:9/19 - 20240926_MET070_GFPUb_mChRab5A_LP02 -MaxIP.n	B	1.215	168.5	204.709	11.649	116.54	1357.531	MET070	WT	7	Rep 1	1.44585550025742	1	1.58136534518113	38	NA
MET070_B	Ub	20240926_MET070_GFPUb_mChRab5A_LP02 MaxIP 10-2.tif:c:3/3 t:13/19 - 20240926_MET070_GFPUb_mChRab5A_LP02 -MaxIP.	B	1.286	185.083	238.082	11.649	117.04	1363.355	MET070	WT	11	Rep 1	1.58136534518113	1	1.58136534518113	38	NA
MET070_B	Ub	20240926_MET070_GFPUb_mChRab5A_LP02 MaxIP 10-2.tif:c:3/3 t:14/19 - 20240926_MET070_GFPUb_mChRab5A_LP02 -MaxIP.	B	1.286	186.028	239.297	11.649	117.656	1370.538	MET070	WT	12	Rep 1	1.58111783504454	1	1.58136534518113	38	NA
MET070_B	Ub	20240926_MET070_GFPUb_mChRab5A_LP02 MaxIP 10-2.tif:c:3/3 t:15/19 - 20240926_MET070_GFPUb_mChRab5A_LP02 -MaxIP.	B	1.251	186.429	233.151	11.649	118.347	1378.577	MET070	WT	13	Rep 1	1.57527440492788	1	1.58136534518113	38	NA
MET070_B	Rab5	20240926_MET070_GFPUb_mChRab5A_LP02 MaxIP 10-2.tif:c:2/3 t:11/19 - 20240926_MET070_GFPUb_mChRab5A_LP02 -MaxIP.	B	1.751	134.02	234.652	11.649	113.807	1325.694	MET070	WT	9	Rep 1	1.17760770427127	1	1.27290439827354	38	NA
MET070_B	Rab5	20240926_MET070_GFPUb_mChRab5A_LP02 MaxIP 10-2.tif:c:2/3 t:12/19 - 20240926_MET070_GFPUb_mChRab5A_LP02 -MaxIP.	B	1.751	132.388	231.794	11.649	114.975	1339.308	MET070	WT	10	Rep 1	1.15145031528593	1	1.27290439827354	38	NA
MET070_B	Rab5	20240926_MET070_GFPUb_mChRab5A_LP02 MaxIP 10-2.tif:c:2/3 t:13/19 - 20240926_MET070_GFPUb_mChRab5A_LP02 -MaxIP.	B	1.465	137.146	200.921	11.649	113.669	1324.086	MET070	WT	11	Rep 1	1.20653828220535	1	1.27290439827354	38	NA
MET070_B	Rab5	20240926_MET070_GFPUb_mChRab5A_LP02 MaxIP 10-2.tif:c:2/3 t:14/19 - 20240926_MET070_GFPUb_mChRab5A_LP02 -MaxIP.	B	1.465	137.707	201.743	11.649	113.929	1327.123	MET070	WT	12	Rep 1	1.20870893275637	1	1.27290439827354	38	NA
MET070_B	Rab5	20240926_MET070_GFPUb_mChRab5A_LP02 MaxIP 10-2.tif:c:2/3 t:15/19 - 20240926_MET070_GFPUb_mChRab5A_LP02 -MaxIP.	B	1.608	145.689	234.259	11.649	114.454	1333.233	MET070	WT	13	Rep 1	1.27290439827354	1	1.27290439827354	38	NA
MET070_B	Rab5	20240926_MET070_GFPUb_mChRab5A_LP02 MaxIP 10-2.tif:c:2/3 t:16/19 - 20240926_MET070_GFPUb_mChRab5A_LP02 -MaxIP.	B	1.608	138.267	222.325	11.649	114.801	1337.271	MET070	WT	14	Rep 1	1.20440588496616	1	1.27290439827354	38	NA
MET070_B	Ub	20240926_MET070_GFPUb_mChRab5A_LP02 MaxIP 10-2.tif:c:3/3 t:1/19 - 20240926_MET070_GFPUb_mChRab5A_LP02 -MaxIP.n	B	1.215	140.029	170.12	11.649	120.788	1407.02	MET070	WT	-1	Rep 1	1.15929562539325	1	1.58136534518113	38	NA
MET070_B	Ub	20240926_MET070_GFPUb_mChRab5A_LP02 MaxIP 10-2.tif:c:3/3 t:10/19 - 20240926_MET070_GFPUb_mChRab5A_LP02 -MaxIP.	B	1.215	171.382	208.211	11.649	116.196	1353.529	MET070	WT	8	Rep 1	1.47493889634755	1	1.58136534518113	38	NA
MET070_B	Ub	20240926_MET070_GFPUb_mChRab5A_LP02 MaxIP 10-2.tif:c:3/3 t:11/19 - 20240926_MET070_GFPUb_mChRab5A_LP02 -MaxIP.	B	1.215	177.765	215.964	11.649	115.663	1347.312	MET070	WT	9	Rep 1	1.53692191971503	1	1.58136534518113	38	NA
MET070_B	Ub	20240926_MET070_GFPUb_mChRab5A_LP02 MaxIP 10-2.tif:c:3/3 t:12/19 - 20240926_MET070_GFPUb_mChRab5A_LP02 -MaxIP.	B	1.286	182.528	234.795	11.649	115.883	1349.884	MET070	WT	10	Rep 1	1.57510592580448	1	1.58136534518113	38	NA
MET070_B	Ub	20240926_MET070_GFPUb_mChRab5A_LP02 MaxIP 10-2.tif:c:3/3 t:17/19 - 20240926_MET070_GFPUb_mChRab5A_LP02 -MaxIP.	B	1.358	188.079	255.377	11.649	121.098	1410.629	MET070	WT	15	Rep 1	1.55311400683744	1	1.58136534518113	38	NA
MET070_B	Ub	20240926_MET070_GFPUb_mChRab5A_LP02 MaxIP 10-2.tif:c:3/3 t:18/19 - 20240926_MET070_GFPUb_mChRab5A_LP02 -MaxIP.	B	1.358	178	241.691	11.649	121.847	1419.347	MET070	WT	16	Rep 1	1.46084844107775	1	1.58136534518113	38	NA
MET070_B	Ub	20240926_MET070_GFPUb_mChRab5A_LP02 MaxIP 10-2.tif:c:3/3 t:19/19 - 20240926_MET070_GFPUb_mChRab5A_LP02 -MaxIP.	B	1.358	189.684	257.556	11.649	122.35	1425.208	MET070	WT	17	Rep 1	1.55033919084593	1	1.58136534518113	38	NA
MET070_B	Ub	20240926_MET070_GFPUb_mChRab5A_LP02 MaxIP 10-2.tif:c:3/3 t:16/19 - 20240926_MET070_GFPUb_mChRab5A_LP02 -MaxIP.	B	1.358	175.105	237.761	11.649	119.874	1396.372	MET070	WT	14	Rep 1	1.46074211255151	1	1.58136534518113	38	NA
MET070_C	Rab5	20240926_MET070_GFPUb_mChRab5A_LP02 MaxIP 2-1.tif:c:2/3 t:2/19 - 20240926_MET070_GFPUb_mChRab5A_LP02 -MaxIP.n	C	1.215	111.206	135.103	9.433	107.799	1016.898	MET070	WT	0	Rep 1	1.03160511693058	1	1.21146457803597	38	NA
MET070_C	Rab5	20240926_MET070_GFPUb_mChRab5A_LP02 MaxIP 2-1.tif:c:2/3 t:14/19 - 20240926_MET070_GFPUb_mChRab5A_LP02 -MaxIP.	C	1.179	125.242	147.68	9.433	107.799	1016.898	MET070	WT	12	Rep 1	1.16181040640451	1	1.21146457803597	38	NA
MET070_C	Rab5	20240926_MET070_GFPUb_mChRab5A_LP02 MaxIP 2-1.tif:c:2/3 t:3/19 - 20240926_MET070_GFPUb_mChRab5A_LP02 -MaxIP.n	C	1.179	113.97	134.388	9.433	108.129	1020.006	MET070	WT	1	Rep 1	1.0540188108648	1	1.21146457803597	38	NA
MET070_C	Rab5	20240926_MET070_GFPUb_mChRab5A_LP02 MaxIP 2-1.tif:c:2/3 t:1/19 - 20240926_MET070_GFPUb_mChRab5A_LP02 -MaxIP.n	C	1.215	108.647	131.994	9.433	108.333	1021.936	MET070	WT	-1	Rep 1	1.00289847045683	1	1.21146457803597	38	NA
MET070_C	Rab5	20240926_MET070_GFPUb_mChRab5A_LP02 MaxIP 2-1.tif:c:2/3 t:10/19 - 20240926_MET070_GFPUb_mChRab5A_LP02 -MaxIP.	C	1.179	120.697	142.321	9.433	106.621	1005.785	MET070	WT	8	Rep 1	1.13201902064321	1	1.21146457803597	38	NA
MET070_C	Rab5	20240926_MET070_GFPUb_mChRab5A_LP02 MaxIP 2-1.tif:c:2/3 t:17/19 - 20240926_MET070_GFPUb_mChRab5A_LP02 -MaxIP.	C	1.179	130.545	153.934	9.433	107.758	1016.505	MET070	WT	15	Rep 1	1.21146457803597	1	1.21146457803597	38	NA
MET070_C	Rab5	20240926_MET070_GFPUb_mChRab5A_LP02 MaxIP 2-1.tif:c:2/3 t:11/19 - 20240926_MET070_GFPUb_mChRab5A_LP02 -MaxIP.	C	1.179	122.879	144.893	9.433	106.996	1009.322	MET070	WT	9	Rep 1	1.14844480167483	1	1.21146457803597	38	NA
MET070_C	Rab5	20240926_MET070_GFPUb_mChRab5A_LP02 MaxIP 2-1.tif:c:2/3 t:18/19 - 20240926_MET070_GFPUb_mChRab5A_LP02 -MaxIP.	C	1.179	128	150.932	9.433	108.148	1020.185	MET070	WT	16	Rep 1	1.18356326515516	1	1.21146457803597	38	NA
MET070_C	Rab5	20240926_MET070_GFPUb_mChRab5A_LP02 MaxIP 2-1.tif:c:2/3 t:12/19 - 20240926_MET070_GFPUb_mChRab5A_LP02 -MaxIP.	C	1.179	124.242	146.501	9.433	107.034	1009.68	MET070	WT	10	Rep 1	1.16077134368518	1	1.21146457803597	38	NA
MET070_C	Rab5	20240926_MET070_GFPUb_mChRab5A_LP02 MaxIP 2-1.tif:c:2/3 t:19/19 - 20240926_MET070_GFPUb_mChRab5A_LP02 -MaxIP.	C	1.179	126.727	149.431	9.433	107.697	1015.933	MET070	WT	17	Rep 1	1.17669944380995	1	1.21146457803597	38	NA
MET070_C	Rab5	20240926_MET070_GFPUb_mChRab5A_LP02 MaxIP 2-1.tif:c:2/3 t:13/19 - 20240926_MET070_GFPUb_mChRab5A_LP02 -MaxIP.	C	1.179	125.879	148.431	9.433	107.769	1016.612	MET070	WT	11	Rep 1	1.16804461394278	1	1.21146457803597	38	NA
MET070_C	Ub	20240926_MET070_GFPUb_mChRab5A_LP02 MaxIP 2-1.tif:c:3/3 t:1/19 - 20240926_MET070_GFPUb_mChRab5A_LP02 -MaxIP.n	C	1.179	162.333	191.416	9.433	129.652	1223.036	MET070	WT	-1	Rep 1	1.25206707185389	1	2.22430701609282	38	NA
MET070_C	Ub	20240926_MET070_GFPUb_mChRab5A_LP02 MaxIP 2-1.tif:c:3/3 t:10/19 - 20240926_MET070_GFPUb_mChRab5A_LP02 -MaxIP.	C	1.322	273.811	362.001	9.433	125.75	1186.232	MET070	WT	8	Rep 1	2.17742345924453	1	2.22430701609282	38	NA
MET070_C	Rab5	20240926_MET070_GFPUb_mChRab5A_LP02 MaxIP 2-1.tif:c:2/3 t:15/19 - 20240926_MET070_GFPUb_mChRab5A_LP02 -MaxIP.	C	1.179	126.727	149.431	9.433	107.754	1016.469	MET070	WT	13	Rep 1	1.17607699018134	1	1.21146457803597	38	NA
MET070_C	Rab5	20240926_MET070_GFPUb_mChRab5A_LP02 MaxIP 2-1.tif:c:2/3 t:4/19 - 20240926_MET070_GFPUb_mChRab5A_LP02 -MaxIP.n	C	1.179	115.455	136.139	9.433	107.886	1017.72	MET070	WT	2	Rep 1	1.07015738835437	1	1.21146457803597	38	NA
MET070_C	Rab5	20240926_MET070_GFPUb_mChRab5A_LP02 MaxIP 2-1.tif:c:2/3 t:16/19 - 20240926_MET070_GFPUb_mChRab5A_LP02 -MaxIP.	C	1.179	128.848	151.933	9.433	107.833	1017.219	MET070	WT	14	Rep 1	1.19488468279655	1	1.21146457803597	38	NA
MET070_C	Rab5	20240926_MET070_GFPUb_mChRab5A_LP02 MaxIP 2-1.tif:c:2/3 t:5/19 - 20240926_MET070_GFPUb_mChRab5A_LP02 -MaxIP.n	C	1.179	115.121	135.746	9.433	107.663	1015.611	MET070	WT	3	Rep 1	1.06927170894365	1	1.21146457803597	38	NA
MET070_C	Rab5	20240926_MET070_GFPUb_mChRab5A_LP02 MaxIP 2-1.tif:c:2/3 t:6/19 - 20240926_MET070_GFPUb_mChRab5A_LP02 -MaxIP.n	C	1.179	118.364	139.569	9.433	108.133	1020.042	MET070	WT	4	Rep 1	1.09461496490433	1	1.21146457803597	38	NA
MET070_C	Rab5	20240926_MET070_GFPUb_mChRab5A_LP02 MaxIP 2-1.tif:c:2/3 t:7/19 - 20240926_MET070_GFPUb_mChRab5A_LP02 -MaxIP.n	C	1.179	122.879	144.893	9.433	107.553	1014.575	MET070	WT	5	Rep 1	1.14249718743317	1	1.21146457803597	38	NA
MET070_C	Rab5	20240926_MET070_GFPUb_mChRab5A_LP02 MaxIP 2-1.tif:c:2/3 t:8/19 - 20240926_MET070_GFPUb_mChRab5A_LP02 -MaxIP.n	C	1.179	124.182	146.43	9.433	107.288	1012.074	MET070	WT	6	Rep 1	1.15746402207143	1	1.21146457803597	38	NA
MET070_C	Rab5	20240926_MET070_GFPUb_mChRab5A_LP02 MaxIP 2-1.tif:c:2/3 t:9/19 - 20240926_MET070_GFPUb_mChRab5A_LP02 -MaxIP.n	C	1.179	119.939	141.427	9.433	106.318	1002.926	MET070	WT	7	Rep 1	1.12811565304088	1	1.21146457803597	38	NA
MET070_C	Ub	20240926_MET070_GFPUb_mChRab5A_LP02 MaxIP 2-1.tif:c:3/3 t:15/19 - 20240926_MET070_GFPUb_mChRab5A_LP02 -MaxIP.	C	1.251	272.371	340.633	9.433	127.678	1204.419	MET070	WT	13	Rep 1	2.1332649320948	1	2.22430701609282	38	NA
MET070_C	Ub	20240926_MET070_GFPUb_mChRab5A_LP02 MaxIP 2-1.tif:c:3/3 t:4/19 - 20240926_MET070_GFPUb_mChRab5A_LP02 -MaxIP.n	C	1.322	206.459	272.957	9.433	127.652	1204.169	MET070	WT	2	Rep 1	1.61735812991571	1	2.22430701609282	38	NA
MET070_C	Ub	20240926_MET070_GFPUb_mChRab5A_LP02 MaxIP 2-1.tif:c:3/3 t:16/19 - 20240926_MET070_GFPUb_mChRab5A_LP02 -MaxIP.	C	1.251	282.6	353.425	9.433	128.633	1213.424	MET070	WT	14	Rep 1	2.19694790605832	1	2.22430701609282	38	NA
MET070_C	Ub	20240926_MET070_GFPUb_mChRab5A_LP02 MaxIP 2-1.tif:c:3/3 t:5/19 - 20240926_MET070_GFPUb_mChRab5A_LP02 -MaxIP.n	C	1.322	235.676	311.583	9.433	129.102	1217.855	MET070	WT	3	Rep 1	1.8255023159982	1	2.22430701609282	38	NA
MET070_C	Ub	20240926_MET070_GFPUb_mChRab5A_LP02 MaxIP 2-1.tif:c:3/3 t:6/19 - 20240926_MET070_GFPUb_mChRab5A_LP02 -MaxIP.n	C	1.322	231.973	306.688	9.433	128.958	1216.497	MET070	WT	4	Rep 1	1.79882597434824	1	2.22430701609282	38	NA
MET070_C	Ub	20240926_MET070_GFPUb_mChRab5A_LP02 MaxIP 2-1.tif:c:3/3 t:7/19 - 20240926_MET070_GFPUb_mChRab5A_LP02 -MaxIP.n	C	1.322	282.378	373.328	9.433	126.951	1197.559	MET070	WT	5	Rep 1	2.22430701609282	1	2.22430701609282	38	NA
MET070_C	Ub	20240926_MET070_GFPUb_mChRab5A_LP02 MaxIP 2-1.tif:c:3/3 t:8/19 - 20240926_MET070_GFPUb_mChRab5A_LP02 -MaxIP.n	C	1.322	266.784	352.711	9.433	125.977	1188.376	MET070	WT	6	Rep 1	2.11771990125182	1	2.22430701609282	38	NA
MET070_C	Ub	20240926_MET070_GFPUb_mChRab5A_LP02 MaxIP 2-1.tif:c:3/3 t:9/19 - 20240926_MET070_GFPUb_mChRab5A_LP02 -MaxIP.n	C	1.322	238.027	314.692	9.433	125.792	1186.625	MET070	WT	7	Rep 1	1.89222685067413	1	2.22430701609282	38	NA
MET070_C	Ub	20240926_MET070_GFPUb_mChRab5A_LP02 MaxIP 2-1.tif:c:3/3 t:18/19 - 20240926_MET070_GFPUb_mChRab5A_LP02 -MaxIP.	C	1.251	253.029	316.443	9.433	132.958	1254.23	MET070	WT	16	Rep 1	1.90307465515426	1	2.22430701609282	38	NA
MET070_C	Ub	20240926_MET070_GFPUb_mChRab5A_LP02 MaxIP 2-1.tif:c:3/3 t:12/19 - 20240926_MET070_GFPUb_mChRab5A_LP02 -MaxIP.	C	1.251	223.943	280.068	9.433	126.314	1191.556	MET070	WT	10	Rep 1	1.77290719951866	1	2.22430701609282	38	NA
MET070_C	Ub	20240926_MET070_GFPUb_mChRab5A_LP02 MaxIP 2-1.tif:c:3/3 t:19/19 - 20240926_MET070_GFPUb_mChRab5A_LP02 -MaxIP.	C	1.251	260.057	325.233	9.433	133.311	1257.553	MET070	WT	17	Rep 1	1.9507542513371	1	2.22430701609282	38	NA
MET070_C	Ub	20240926_MET070_GFPUb_mChRab5A_LP02 MaxIP 2-1.tif:c:3/3 t:13/19 - 20240926_MET070_GFPUb_mChRab5A_LP02 -MaxIP.	C	1.251	241.257	301.721	9.433	124.015	1169.866	MET070	WT	11	Rep 1	1.94538563883401	1	2.22430701609282	38	NA
MET070_C	Ub	20240926_MET070_GFPUb_mChRab5A_LP02 MaxIP 2-1.tif:c:3/3 t:2/19 - 20240926_MET070_GFPUb_mChRab5A_LP02 -MaxIP.n	C	1.179	195.879	230.972	9.433	128.269	1209.994	MET070	WT	0	Rep 1	1.52709540107119	1	2.22430701609282	38	NA
MET070_C	Ub	20240926_MET070_GFPUb_mChRab5A_LP02 MaxIP 2-1.tif:c:3/3 t:14/19 - 20240926_MET070_GFPUb_mChRab5A_LP02 -MaxIP.	C	1.251	254.4	318.158	9.433	126.265	1191.091	MET070	WT	12	Rep 1	2.01481012156971	1	2.22430701609282	38	NA
MET070_C	Ub	20240926_MET070_GFPUb_mChRab5A_LP02 MaxIP 2-1.tif:c:3/3 t:3/19 - 20240926_MET070_GFPUb_mChRab5A_LP02 -MaxIP.n	C	1.322	209.054	276.387	9.433	128.534	1212.495	MET070	WT	1	Rep 1	1.6264490329407	1	2.22430701609282	38	NA
MET070_C	Ub	20240926_MET070_GFPUb_mChRab5A_LP02 MaxIP 2-1.tif:c:3/3 t:17/19 - 20240926_MET070_GFPUb_mChRab5A_LP02 -MaxIP.	C	1.251	251.771	314.871	9.433	131.769	1243.01	MET070	WT	15	Rep 1	1.91069978523021	1	2.22430701609282	38	NA
MET070_C	Ub	20240926_MET070_GFPUb_mChRab5A_LP02 MaxIP 2-1.tif:c:3/3 t:11/19 - 20240926_MET070_GFPUb_mChRab5A_LP02 -MaxIP.	C	1.251	244.829	306.188	9.433	125.561	1184.445	MET070	WT	9	Rep 1	1.94988093436656	1	2.22430701609282	38	NA
MET070_D	Rab5	20240926_MET070_GFPUb_mChRab5A_LP02 MaxIP 2-1.tif:c:2/3 t:9/19 - 20240926_MET070_GFPUb_mChRab5A_LP02 -MaxIP.n	D	1.751	112.714	197.348	71.25	106.267	7571.509	MET070	WT	6	Rep 1	1.06066794018839	2	1.10187887890725	36	NA
MET070_D	Ub	20240926_MET070_GFPUb_mChRab5A_LP02 MaxIP 2-1.tif:c:3/3 t:17/19 - 20240926_MET070_GFPUb_mChRab5A_LP02 -MaxIP.	D	1.751	240.286	420.709	71.25	123.507	8799.833	MET070	WT	14	Rep 1	1.94552535483819	2	2.03488670646383	36	NA
MET070_D	Rab5	20240926_MET070_GFPUb_mChRab5A_LP02 MaxIP 2-1.tif:c:2/3 t:8/19 - 20240926_MET070_GFPUb_mChRab5A_LP02 -MaxIP.n	D	1.608	112.711	181.233	71.25	106.378	7579.406	MET070	WT	5	Rep 1	1.05953298614375	2	1.10187887890725	36	NA
MET070_D	Rab5	20240926_MET070_GFPUb_mChRab5A_LP02 MaxIP 2-1.tif:c:2/3 t:2/19 - 20240926_MET070_GFPUb_mChRab5A_LP02 -MaxIP.n	D	1.608	109.244	175.659	71.25	107.264	7642.508	MET070	WT	-1	Rep 1	1.01845912887828	2	1.10187887890725	36	NA
MET070_D	Rab5	20240926_MET070_GFPUb_mChRab5A_LP02 MaxIP 2-1.tif:c:2/3 t:16/19 - 20240926_MET070_GFPUb_mChRab5A_LP02 -MaxIP.	D	1.751	113.306	198.384	71.25	105.828	7540.243	MET070	WT	13	Rep 1	1.07066182862758	2	1.10187887890725	36	NA
MET070_D	Rab5	20240926_MET070_GFPUb_mChRab5A_LP02 MaxIP 2-1.tif:c:2/3 t:5/19 - 20240926_MET070_GFPUb_mChRab5A_LP02 -MaxIP.n	D	1.608	111.2	178.803	71.25	106.626	7597.057	MET070	WT	2	Rep 1	1.0428976047118	2	1.10187887890725	36	NA
MET070_D	Rab5	20240926_MET070_GFPUb_mChRab5A_LP02 MaxIP 2-1.tif:c:2/3 t:17/19 - 20240926_MET070_GFPUb_mChRab5A_LP02 -MaxIP.	D	1.715	116.646	200.064	71.25	105.967	7550.141	MET070	WT	14	Rep 1	1.10077665688375	2	1.10187887890725	36	NA
MET070_D	Rab5	20240926_MET070_GFPUb_mChRab5A_LP02 MaxIP 2-1.tif:c:2/3 t:6/19 - 20240926_MET070_GFPUb_mChRab5A_LP02 -MaxIP.n	D	1.608	111.756	179.696	71.25	106.492	7587.517	MET070	WT	3	Rep 1	1.04943094316944	2	1.10187887890725	36	NA
MET070_D	Rab5	20240926_MET070_GFPUb_mChRab5A_LP02 MaxIP 2-1.tif:c:2/3 t:18/19 - 20240926_MET070_GFPUb_mChRab5A_LP02 -MaxIP.	D	1.715	116.125	199.17	71.25	106.069	7557.395	MET070	WT	15	Rep 1	1.0948062110513	2	1.10187887890725	36	NA
MET070_D	Rab5	20240926_MET070_GFPUb_mChRab5A_LP02 MaxIP 2-1.tif:c:2/3 t:7/19 - 20240926_MET070_GFPUb_mChRab5A_LP02 -MaxIP.n	D	1.608	112.356	180.661	71.25	106.373	7579.048	MET070	WT	4	Rep 1	1.05624547582563	2	1.10187887890725	36	NA
MET070_D	Rab5	20240926_MET070_GFPUb_mChRab5A_LP02 MaxIP 2-1.tif:c:2/3 t:19/19 - 20240926_MET070_GFPUb_mChRab5A_LP02 -MaxIP.	D	1.715	116.646	200.064	71.25	105.861	7542.53	MET070	WT	16	Rep 1	1.10187887890725	2	1.10187887890725	36	NA
MET070_D	Rab5	20240926_MET070_GFPUb_mChRab5A_LP02 MaxIP 2-1.tif:c:2/3 t:10/19 - 20240926_MET070_GFPUb_mChRab5A_LP02 -MaxIP.	D	1.751	113.571	198.849	71.25	106.37	7578.798	MET070	WT	7	Rep 1	1.06769765911441	2	1.10187887890725	36	NA
MET070_D	Rab5	20240926_MET070_GFPUb_mChRab5A_LP02 MaxIP 2-1.tif:c:2/3 t:11/19 - 20240926_MET070_GFPUb_mChRab5A_LP02 -MaxIP.	D	1.751	113.939	199.492	71.25	106.062	7556.859	MET070	WT	8	Rep 1	1.07426788105071	2	1.10187887890725	36	NA
MET070_D	Rab5	20240926_MET070_GFPUb_mChRab5A_LP02 MaxIP 2-1.tif:c:2/3 t:12/19 - 20240926_MET070_GFPUb_mChRab5A_LP02 -MaxIP.	D	1.751	112.224	196.49	71.25	105.869	7543.102	MET070	WT	9	Rep 1	1.06002701451794	2	1.10187887890725	36	NA
MET070_D	Rab5	20240926_MET070_GFPUb_mChRab5A_LP02 MaxIP 2-1.tif:c:2/3 t:13/19 - 20240926_MET070_GFPUb_mChRab5A_LP02 -MaxIP.	D	1.751	112.612	197.169	71.25	105.749	7534.598	MET070	WT	10	Rep 1	1.0648989588554	2	1.10187887890725	36	NA
MET070_D	Ub	20240926_MET070_GFPUb_mChRab5A_LP02 MaxIP 2-1.tif:c:3/3 t:6/19 - 20240926_MET070_GFPUb_mChRab5A_LP02 -MaxIP.n	D	1.965	208.873	410.489	71.25	123.192	8777.357	MET070	WT	3	Rep 1	1.69550782518345	2	2.03488670646383	36	NA
MET070_D	Ub	20240926_MET070_GFPUb_mChRab5A_LP02 MaxIP 2-1.tif:c:3/3 t:18/19 - 20240926_MET070_GFPUb_mChRab5A_LP02 -MaxIP.	D	1.751	242.49	424.568	71.25	123.261	8782.288	MET070	WT	15	Rep 1	1.96728892350378	2	2.03488670646383	36	NA
MET070_D	Ub	20240926_MET070_GFPUb_mChRab5A_LP02 MaxIP 2-1.tif:c:3/3 t:7/19 - 20240926_MET070_GFPUb_mChRab5A_LP02 -MaxIP.n	D	1.965	213.055	418.708	71.25	122.932	8758.848	MET070	WT	4	Rep 1	1.73311261510429	2	2.03488670646383	36	NA
MET070_D	Ub	20240926_MET070_GFPUb_mChRab5A_LP02 MaxIP 2-1.tif:c:3/3 t:19/19 - 20240926_MET070_GFPUb_mChRab5A_LP02 -MaxIP.	D	1.751	253.612	444.042	71.25	124.632	8880.016	MET070	WT	16	Rep 1	2.03488670646383	2	2.03488670646383	36	NA
MET070_D	Ub	20240926_MET070_GFPUb_mChRab5A_LP02 MaxIP 2-1.tif:c:3/3 t:8/19 - 20240926_MET070_GFPUb_mChRab5A_LP02 -MaxIP.n	D	1.965	230.673	453.332	71.25	123.362	8789.471	MET070	WT	5	Rep 1	1.86988699923801	2	2.03488670646383	36	NA
MET070_D	Ub	20240926_MET070_GFPUb_mChRab5A_LP02 MaxIP 2-1.tif:c:3/3 t:2/19 - 20240926_MET070_GFPUb_mChRab5A_LP02 -MaxIP.n	D	1.93	131.019	252.804	71.25	128.933	9186.418	MET070	WT	-1	Rep 1	1.01617894565394	2	2.03488670646383	36	NA
MET070_D	Ub	20240926_MET070_GFPUb_mChRab5A_LP02 MaxIP 2-1.tif:c:3/3 t:9/19 - 20240926_MET070_GFPUb_mChRab5A_LP02 -MaxIP.n	D	1.858	229.519	426.462	71.25	125.268	8925.288	MET070	WT	6	Rep 1	1.8322237123607	2	2.03488670646383	36	NA
MET070_D	Ub	20240926_MET070_GFPUb_mChRab5A_LP02 MaxIP 2-1.tif:c:3/3 t:13/19 - 20240926_MET070_GFPUb_mChRab5A_LP02 -MaxIP.	D	1.286	232.389	298.934	71.25	121.223	8637.109	MET070	WT	10	Rep 1	1.91703719591167	2	2.03488670646383	36	NA
MET070_D	Ub	20240926_MET070_GFPUb_mChRab5A_LP02 MaxIP 2-1.tif:c:3/3 t:14/19 - 20240926_MET070_GFPUb_mChRab5A_LP02 -MaxIP.	D	1.286	227.806	293.038	71.25	119.798	8535.595	MET070	WT	11	Rep 1	1.90158433362827	2	2.03488670646383	36	NA
MET070_D	Ub	20240926_MET070_GFPUb_mChRab5A_LP02 MaxIP 2-1.tif:c:3/3 t:3/19 - 20240926_MET070_GFPUb_mChRab5A_LP02 -MaxIP.n	D	1.93	172.981	333.773	71.25	126.639	9022.979	MET070	WT	0	Rep 1	1.3659378232614	2	2.03488670646383	36	NA
MET070_D	Ub	20240926_MET070_GFPUb_mChRab5A_LP02 MaxIP 2-1.tif:c:3/3 t:15/19 - 20240926_MET070_GFPUb_mChRab5A_LP02 -MaxIP.	D	1.286	243.278	312.941	71.25	120.764	8604.414	MET070	WT	12	Rep 1	2.01449107349872	2	2.03488670646383	36	NA
MET070_D	Ub	20240926_MET070_GFPUb_mChRab5A_LP02 MaxIP 2-1.tif:c:3/3 t:4/19 - 20240926_MET070_GFPUb_mChRab5A_LP02 -MaxIP.n	D	1.93	198.667	383.333	71.25	127.279	9068.609	MET070	WT	1	Rep 1	1.56087807100936	2	2.03488670646383	36	NA
MET070_D	Ub	20240926_MET070_GFPUb_mChRab5A_LP02 MaxIP 2-1.tif:c:3/3 t:16/19 - 20240926_MET070_GFPUb_mChRab5A_LP02 -MaxIP.	D	1.286	225.722	290.358	71.25	123.088	8769.997	MET070	WT	13	Rep 1	1.83382620564149	2	2.03488670646383	36	NA
MET070_D	Rab5	20240926_MET070_GFPUb_mChRab5A_LP02 MaxIP 2-1.tif:c:2/3 t:14/19 - 20240926_MET070_GFPUb_mChRab5A_LP02 -MaxIP.	D	1.751	114.551	200.564	71.25	105.896	7545.067	MET070	WT	11	Rep 1	1.08173113243182	2	1.10187887890725	36	NA
MET070_D	Rab5	20240926_MET070_GFPUb_mChRab5A_LP02 MaxIP 2-1.tif:c:2/3 t:3/19 - 20240926_MET070_GFPUb_mChRab5A_LP02 -MaxIP.n	D	1.608	108.8	174.944	71.25	107.474	7657.516	MET070	WT	0	Rep 1	1.01233786776337	2	1.10187887890725	36	NA
MET070_D	Rab5	20240926_MET070_GFPUb_mChRab5A_LP02 MaxIP 2-1.tif:c:2/3 t:15/19 - 20240926_MET070_GFPUb_mChRab5A_LP02 -MaxIP.	D	1.751	113.571	198.849	71.25	105.939	7548.14	MET070	WT	12	Rep 1	1.07204145782007	2	1.10187887890725	36	NA
MET070_D	Rab5	20240926_MET070_GFPUb_mChRab5A_LP02 MaxIP 2-1.tif:c:2/3 t:4/19 - 20240926_MET070_GFPUb_mChRab5A_LP02 -MaxIP.n	D	1.608	110.556	177.767	71.25	107.178	7636.398	MET070	WT	1	Rep 1	1.0315176622068	2	1.10187887890725	36	NA
MET070_D	Ub	20240926_MET070_GFPUb_mChRab5A_LP02 MaxIP 2-1.tif:c:3/3 t:10/19 - 20240926_MET070_GFPUb_mChRab5A_LP02 -MaxIP.	D	1.858	222.404	413.241	71.25	124.948	8902.527	MET070	WT	7	Rep 1	1.77997246854692	2	2.03488670646383	36	NA
MET070_D	Ub	20240926_MET070_GFPUb_mChRab5A_LP02 MaxIP 2-1.tif:c:3/3 t:11/19 - 20240926_MET070_GFPUb_mChRab5A_LP02 -MaxIP.	D	1.858	238.808	443.72	71.25	123.782	8819.45	MET070	WT	8	Rep 1	1.92926273610056	2	2.03488670646383	36	NA
MET070_D	Ub	20240926_MET070_GFPUb_mChRab5A_LP02 MaxIP 2-1.tif:c:3/3 t:12/19 - 20240926_MET070_GFPUb_mChRab5A_LP02 -MaxIP.	D	1.858	218.635	406.237	71.25	121.053	8624.996	MET070	WT	9	Rep 1	1.80610972053563	2	2.03488670646383	36	NA
MET070_D	Ub	20240926_MET070_GFPUb_mChRab5A_LP02 MaxIP 2-1.tif:c:3/3 t:5/19 - 20240926_MET070_GFPUb_mChRab5A_LP02 -MaxIP.n	D	1.965	204.636	402.164	71.25	126.761	9031.662	MET070	WT	2	Rep 1	1.61434510614463	2	2.03488670646383	36	NA
MET070_E	Rab5	20240926_MET070_GFPUb_mChRab5A_LP02 MaxIP 2-2.tif:c:2/3 t:18/19 - 20240926_MET070_GFPUb_mChRab5A_LP02 -MaxIP.	E	2.358	113.773	268.312	31.266	109.915	3436.563	MET070	WT	11	Rep 1	1.035099849884	6	1.05180032050985	28	NA
MET070_E	Rab5	20240926_MET070_GFPUb_mChRab5A_LP02 MaxIP 2-2.tif:c:2/3 t:19/19 - 20240926_MET070_GFPUb_mChRab5A_LP02 -MaxIP.	E	2.358	112.909	266.275	31.266	107.976	3375.926	MET070	WT	12	Rep 1	1.04568607838779	6	1.05180032050985	28	NA
MET070_E	Rab5	20240926_MET070_GFPUb_mChRab5A_LP02 MaxIP 2-2.tif:c:2/3 t:7/19 - 20240926_MET070_GFPUb_mChRab5A_LP02 -MaxIP.n	E	2.537	109.479	277.745	31.266	108.28	3385.431	MET070	WT	0	Rep 1	1.01107314370151	6	1.05180032050985	28	NA
MET070_E	Rab5	20240926_MET070_GFPUb_mChRab5A_LP02 MaxIP 2-2.tif:c:2/3 t:8/19 - 20240926_MET070_GFPUb_mChRab5A_LP02 -MaxIP.n	E	2.537	109.324	277.352	31.266	108.298	3386.002	MET070	WT	1	Rep 1	1.00947385916637	6	1.05180032050985	28	NA
MET070_E	Rab5	20240926_MET070_GFPUb_mChRab5A_LP02 MaxIP 2-2.tif:c:2/3 t:9/19 - 20240926_MET070_GFPUb_mChRab5A_LP02 -MaxIP.n	E	2.537	110.127	279.389	31.266	107.941	3374.818	MET070	WT	2	Rep 1	1.02025180422638	6	1.05180032050985	28	NA
MET070_E	Rab5	20240926_MET070_GFPUb_mChRab5A_LP02 MaxIP 2-2.tif:c:2/3 t:6/19 - 20240926_MET070_GFPUb_mChRab5A_LP02 -MaxIP.n	E	2.537	107.915	273.779	31.266	107.949	3375.068	MET070	WT	-1	Rep 1	0.999685036452399	6	1.05180032050985	28	NA
MET070_E	Rab5	20240926_MET070_GFPUb_mChRab5A_LP02 MaxIP 2-2.tif:c:2/3 t:10/19 - 20240926_MET070_GFPUb_mChRab5A_LP02 -MaxIP.	E	2.501	111.443	278.746	31.266	107.962	3375.497	MET070	WT	3	Rep 1	1.03224282617958	6	1.05180032050985	28	NA
MET070_E	Rab5	20240926_MET070_GFPUb_mChRab5A_LP02 MaxIP 2-2.tif:c:2/3 t:11/19 - 20240926_MET070_GFPUb_mChRab5A_LP02 -MaxIP.	E	2.501	110	275.137	31.266	107.599	3364.134	MET070	WT	4	Rep 1	1.02231433377634	6	1.05180032050985	28	NA
MET070_E	Rab5	20240926_MET070_GFPUb_mChRab5A_LP02 MaxIP 2-2.tif:c:2/3 t:12/19 - 20240926_MET070_GFPUb_mChRab5A_LP02 -MaxIP.	E	2.251	112.397	253.018	31.266	108.144	3381.179	MET070	WT	5	Rep 1	1.0393271933718	6	1.05180032050985	28	NA
MET070_E	Rab5	20240926_MET070_GFPUb_mChRab5A_LP02 MaxIP 2-2.tif:c:2/3 t:13/19 - 20240926_MET070_GFPUb_mChRab5A_LP02 -MaxIP.	E	2.251	113.587	255.698	31.266	108.241	3384.216	MET070	WT	6	Rep 1	1.04938978760359	6	1.05180032050985	28	NA
MET070_E	Rab5	20240926_MET070_GFPUb_mChRab5A_LP02 MaxIP 2-2.tif:c:2/3 t:14/19 - 20240926_MET070_GFPUb_mChRab5A_LP02 -MaxIP.	E	2.215	113.532	251.518	31.266	108.271	3385.145	MET070	WT	7	Rep 1	1.04859103545732	6	1.05180032050985	28	NA
MET070_E	Rab5	20240926_MET070_GFPUb_mChRab5A_LP02 MaxIP 2-2.tif:c:2/3 t:15/19 - 20240926_MET070_GFPUb_mChRab5A_LP02 -MaxIP.	E	2.215	112.935	250.196	31.266	107.92	3374.175	MET070	WT	8	Rep 1	1.04646960711638	6	1.05180032050985	28	NA
MET070_E	Rab5	20240926_MET070_GFPUb_mChRab5A_LP02 MaxIP 2-2.tif:c:2/3 t:16/19 - 20240926_MET070_GFPUb_mChRab5A_LP02 -MaxIP.	E	2.358	113.545	267.776	31.266	107.953	3375.211	MET070	WT	9	Rep 1	1.05180032050985	6	1.05180032050985	28	NA
MET070_E	Rab5	20240926_MET070_GFPUb_mChRab5A_LP02 MaxIP 2-2.tif:c:2/3 t:17/19 - 20240926_MET070_GFPUb_mChRab5A_LP02 -MaxIP.	E	2.358	114.152	269.205	31.266	109.577	3425.987	MET070	WT	10	Rep 1	1.04175146244194	6	1.05180032050985	28	NA
MET070_E	Ub	20240926_MET070_GFPUb_mChRab5A_LP02 MaxIP 2-2.tif:c:3/3 t:10/19 - 20240926_MET070_GFPUb_mChRab5A_LP02 -MaxIP.	E	2.18	156.59	341.312	39.913	116.535	4651.238	MET070	WT	3	Rep 1	1.34371648002746	6	1.67858338914936	28	NA
MET070_E	Ub	20240926_MET070_GFPUb_mChRab5A_LP02 MaxIP 2-2.tif:c:3/3 t:11/19 - 20240926_MET070_GFPUb_mChRab5A_LP02 -MaxIP.	E	1.787	173.76	310.44	39.913	116.899	4665.745	MET070	WT	4	Rep 1	1.48641134654702	6	1.67858338914936	28	NA
MET070_E	Ub	20240926_MET070_GFPUb_mChRab5A_LP02 MaxIP 2-2.tif:c:3/3 t:12/19 - 20240926_MET070_GFPUb_mChRab5A_LP02 -MaxIP.	E	1.787	176.3	314.978	39.913	117.428	4686.862	MET070	WT	5	Rep 1	1.50134550533093	6	1.67858338914936	28	NA
MET070_E	Ub	20240926_MET070_GFPUb_mChRab5A_LP02 MaxIP 2-2.tif:c:3/3 t:13/19 - 20240926_MET070_GFPUb_mChRab5A_LP02 -MaxIP.	E	1.787	189.52	338.597	39.913	118.223	4718.593	MET070	WT	6	Rep 1	1.60307216023955	6	1.67858338914936	28	NA
MET070_E	Ub	20240926_MET070_GFPUb_mChRab5A_LP02 MaxIP 2-2.tif:c:3/3 t:14/19 - 20240926_MET070_GFPUb_mChRab5A_LP02 -MaxIP.	E	1.822	194.647	354.712	39.913	118.182	4716.949	MET070	WT	7	Rep 1	1.6470105430607	6	1.67858338914936	28	NA
MET070_E	Ub	20240926_MET070_GFPUb_mChRab5A_LP02 MaxIP 2-2.tif:c:3/3 t:16/19 - 20240926_MET070_GFPUb_mChRab5A_LP02 -MaxIP.	E	1.965	198.4	389.908	39.913	120.394	4805.243	MET070	WT	9	Rep 1	1.64792265395285	6	1.67858338914936	28	NA
MET070_E	Ub	20240926_MET070_GFPUb_mChRab5A_LP02 MaxIP 2-2.tif:c:3/3 t:17/19 - 20240926_MET070_GFPUb_mChRab5A_LP02 -MaxIP.	E	1.894	194.094	367.575	39.913	117.165	4676.357	MET070	WT	10	Rep 1	1.65658686467802	6	1.67858338914936	28	NA
MET070_E	Ub	20240926_MET070_GFPUb_mChRab5A_LP02 MaxIP 2-2.tif:c:3/3 t:18/19 - 20240926_MET070_GFPUb_mChRab5A_LP02 -MaxIP.	E	1.894	188.679	357.32	39.913	116.95	4667.782	MET070	WT	11	Rep 1	1.61333048311244	6	1.67858338914936	28	NA
MET070_E	Ub	20240926_MET070_GFPUb_mChRab5A_LP02 MaxIP 2-2.tif:c:3/3 t:19/19 - 20240926_MET070_GFPUb_mChRab5A_LP02 -MaxIP.	E	1.894	184.717	349.817	39.913	116.03	4631.049	MET070	WT	12	Rep 1	1.59197621304835	6	1.67858338914936	28	NA
MET070_E	Ub	20240926_MET070_GFPUb_mChRab5A_LP02 MaxIP 2-2.tif:c:3/3 t:6/19 - 20240926_MET070_GFPUb_mChRab5A_LP02 -MaxIP.n	E	2.144	119.117	255.377	39.913	116.386	4645.27	MET070	WT	-1	Rep 1	1.02346502156617	6	1.67858338914936	28	NA
MET070_E	Ub	20240926_MET070_GFPUb_mChRab5A_LP02 MaxIP 2-2.tif:c:3/3 t:7/19 - 20240926_MET070_GFPUb_mChRab5A_LP02 -MaxIP.n	E	2.144	139.717	299.542	39.913	116.499	4649.773	MET070	WT	0	Rep 1	1.1992978480502	6	1.67858338914936	28	NA
MET070_E	Ub	20240926_MET070_GFPUb_mChRab5A_LP02 MaxIP 2-2.tif:c:3/3 t:8/19 - 20240926_MET070_GFPUb_mChRab5A_LP02 -MaxIP.n	E	2.144	146.1	313.227	39.913	116.5	4649.844	MET070	WT	1	Rep 1	1.25407725321888	6	1.67858338914936	28	NA
MET070_E	Ub	20240926_MET070_GFPUb_mChRab5A_LP02 MaxIP 2-2.tif:c:3/3 t:9/19 - 20240926_MET070_GFPUb_mChRab5A_LP02 -MaxIP.n	E	2.144	158.717	340.276	39.913	116.453	4647.95	MET070	WT	2	Rep 1	1.36292753299614	6	1.67858338914936	28	NA
MET070_E	Ub	20240926_MET070_GFPUb_mChRab5A_LP02 MaxIP 2-2.tif:c:3/3 t:15/19 - 20240926_MET070_GFPUb_mChRab5A_LP02 -MaxIP.	E	1.822	200.49	365.36	39.913	119.44	4767.152	MET070	WT	8	Rep 1	1.67858338914936	6	1.67858338914936	28	NA
MET070_F	Rab5	20240926_MET070_GFPUb_mChRab5A_LP02 MaxIP 6-1.tif:c:2/3 t:3/19 - 20240926_MET070_GFPUb_mChRab5A_LP02 -MaxIP.n	F	2.001	109.679	219.466	46.63	111.096	5180.429	MET070	WT	-1	Rep 1	0.987245265356088	3	1.22655143483478	30	NA
MET070_F	Rab5	20240926_MET070_GFPUb_mChRab5A_LP02 MaxIP 6-1.tif:c:2/3 t:4/19 - 20240926_MET070_GFPUb_mChRab5A_LP02 -MaxIP.n	F	2.072	118.707	246.015	46.63	111.507	5199.617	MET070	WT	0	Rep 1	1.06456993731335	3	1.22655143483478	30	NA
MET070_F	Rab5	20240926_MET070_GFPUb_mChRab5A_LP02 MaxIP 6-1.tif:c:2/3 t:6/19 - 20240926_MET070_GFPUb_mChRab5A_LP02 -MaxIP.n	F	1.858	132.75	246.658	46.63	111.651	5206.335	MET070	WT	2	Rep 1	1.18897278125588	3	1.22655143483478	30	NA
MET070_F	Rab5	20240926_MET070_GFPUb_mChRab5A_LP02 MaxIP 6-1.tif:c:2/3 t:7/19 - 20240926_MET070_GFPUb_mChRab5A_LP02 -MaxIP.n	F	1.858	135.962	252.625	46.63	110.849	5168.923	MET070	WT	3	Rep 1	1.22655143483478	3	1.22655143483478	30	NA
MET070_F	Rab5	20240926_MET070_GFPUb_mChRab5A_LP02 MaxIP 6-1.tif:c:2/3 t:8/19 - 20240926_MET070_GFPUb_mChRab5A_LP02 -MaxIP.n	F	2.394	129.985	311.19	46.63	110.825	5167.816	MET070	WT	4	Rep 1	1.17288517933679	3	1.22655143483478	30	NA
MET070_F	Rab5	20240926_MET070_GFPUb_mChRab5A_LP02 MaxIP 6-1.tif:c:2/3 t:5/19 - 20240926_MET070_GFPUb_mChRab5A_LP02 -MaxIP.n	F	1.965	131.345	258.128	46.63	111.969	5221.128	MET070	WT	1	Rep 1	1.17304789718583	3	1.22655143483478	30	NA
MET070_F	Ub	20240926_MET070_GFPUb_mChRab5A_LP02 MaxIP 6-1.tif:c:3/3 t:17/19 - 20240926_MET070_GFPUb_mChRab5A_LP02 -MaxIP.	F	1.858	186.615	346.744	37.018	109.528	4054.549	MET070	WT	13	Rep 1	1.70381089767	3	1.81286101774337	30	NA
MET070_F	Ub	20240926_MET070_GFPUb_mChRab5A_LP02 MaxIP 6-1.tif:c:3/3 t:3/19 - 20240926_MET070_GFPUb_mChRab5A_LP02 -MaxIP.n	F	2.001	116.375	232.866	37.018	114.799	4249.681	MET070	WT	-1	Rep 1	1.01372834258138	3	1.81286101774337	30	NA
MET070_F	Ub	20240926_MET070_GFPUb_mChRab5A_LP02 MaxIP 6-1.tif:c:3/3 t:4/19 - 20240926_MET070_GFPUb_mChRab5A_LP02 -MaxIP.n	F	2.001	118.732	237.582	37.018	113.763	4211.305	MET070	WT	0	Rep 1	1.04367852465213	3	1.81286101774337	30	NA
MET070_F	Ub	20240926_MET070_GFPUb_mChRab5A_LP02 MaxIP 6-1.tif:c:3/3 t:5/19 - 20240926_MET070_GFPUb_mChRab5A_LP02 -MaxIP.n	F	1.93	147.278	284.177	37.018	113.555	4203.623	MET070	WT	1	Rep 1	1.29697503412443	3	1.81286101774337	30	NA
MET070_F	Ub	20240926_MET070_GFPUb_mChRab5A_LP02 MaxIP 6-1.tif:c:3/3 t:6/19 - 20240926_MET070_GFPUb_mChRab5A_LP02 -MaxIP.n	F	2.215	171.742	380.475	37.018	113.158	4188.937	MET070	WT	2	Rep 1	1.51771858816876	3	1.81286101774337	30	NA
MET070_F	Ub	20240926_MET070_GFPUb_mChRab5A_LP02 MaxIP 6-1.tif:c:3/3 t:7/19 - 20240926_MET070_GFPUb_mChRab5A_LP02 -MaxIP.n	F	2.215	169.403	375.293	37.018	112.913	4179.861	MET070	WT	3	Rep 1	1.50029668860096	3	1.81286101774337	30	NA
MET070_F	Ub	20240926_MET070_GFPUb_mChRab5A_LP02 MaxIP 6-1.tif:c:3/3 t:8/19 - 20240926_MET070_GFPUb_mChRab5A_LP02 -MaxIP.n	F	2.215	175.919	389.729	37.018	113.127	4187.793	MET070	WT	4	Rep 1	1.55505759014205	3	1.81286101774337	30	NA
MET070_F	Ub	20240926_MET070_GFPUb_mChRab5A_LP02 MaxIP 6-1.tif:c:3/3 t:9/19 - 20240926_MET070_GFPUb_mChRab5A_LP02 -MaxIP.n	F	2.251	182.587	411.025	37.018	112.504	4164.71	MET070	WT	5	Rep 1	1.62293785109863	3	1.81286101774337	30	NA
MET070_F	Ub	20240926_MET070_GFPUb_mChRab5A_LP02 MaxIP 6-1.tif:c:3/3 t:10/19 - 20240926_MET070_GFPUb_mChRab5A_LP02 -MaxIP.	F	2.251	185.762	418.172	37.018	111.71	4135.339	MET070	WT	6	Rep 1	1.66289499597171	3	1.81286101774337	30	NA
MET070_F	Ub	20240926_MET070_GFPUb_mChRab5A_LP02 MaxIP 6-1.tif:c:3/3 t:11/19 - 20240926_MET070_GFPUb_mChRab5A_LP02 -MaxIP.	F	2.251	201.175	452.868	37.018	110.971	4107.968	MET070	WT	7	Rep 1	1.81286101774337	3	1.81286101774337	30	NA
MET070_F	Ub	20240926_MET070_GFPUb_mChRab5A_LP02 MaxIP 6-1.tif:c:3/3 t:12/19 - 20240926_MET070_GFPUb_mChRab5A_LP02 -MaxIP.	F	2.215	193	427.569	37.018	110.706	4098.142	MET070	WT	8	Rep 1	1.74335627698589	3	1.81286101774337	30	NA
MET070_F	Ub	20240926_MET070_GFPUb_mChRab5A_LP02 MaxIP 6-1.tif:c:3/3 t:13/19 - 20240926_MET070_GFPUb_mChRab5A_LP02 -MaxIP.	F	2.215	189.194	419.137	37.018	110.316	4083.706	MET070	WT	9	Rep 1	1.71501867362849	3	1.81286101774337	30	NA
MET070_F	Rab5	20240926_MET070_GFPUb_mChRab5A_LP02 MaxIP 6-1.tif:c:2/3 t:9/19 - 20240926_MET070_GFPUb_mChRab5A_LP02 -MaxIP.n	F	2.358	129.318	304.973	46.63	110.672	5160.669	MET070	WT	5	Rep 1	1.16847983229724	3	1.22655143483478	30	NA
MET070_F	Rab5	20240926_MET070_GFPUb_mChRab5A_LP02 MaxIP 6-1.tif:c:2/3 t:10/19 - 20240926_MET070_GFPUb_mChRab5A_LP02 -MaxIP.	F	2.358	131.879	311.012	46.63	110.366	5146.412	MET070	WT	6	Rep 1	1.19492416142653	3	1.22655143483478	30	NA
MET070_F	Rab5	20240926_MET070_GFPUb_mChRab5A_LP02 MaxIP 6-1.tif:c:2/3 t:11/19 - 20240926_MET070_GFPUb_mChRab5A_LP02 -MaxIP.	F	2.358	131.333	309.725	46.63	110.324	5144.447	MET070	WT	7	Rep 1	1.19043000616366	3	1.22655143483478	30	NA
MET070_F	Rab5	20240926_MET070_GFPUb_mChRab5A_LP02 MaxIP 6-1.tif:c:2/3 t:12/19 - 20240926_MET070_GFPUb_mChRab5A_LP02 -MaxIP.	F	2.358	130.258	307.188	46.63	110.84	5168.494	MET070	WT	8	Rep 1	1.17518946228798	3	1.22655143483478	30	NA
MET070_F	Rab5	20240926_MET070_GFPUb_mChRab5A_LP02 MaxIP 6-1.tif:c:2/3 t:13/19 - 20240926_MET070_GFPUb_mChRab5A_LP02 -MaxIP.	F	2.215	131.484	291.287	46.63	110.546	5154.773	MET070	WT	9	Rep 1	1.1894053154343	3	1.22655143483478	30	NA
MET070_F	Rab5	20240926_MET070_GFPUb_mChRab5A_LP02 MaxIP 6-1.tif:c:2/3 t:14/19 - 20240926_MET070_GFPUb_mChRab5A_LP02 -MaxIP.	F	2.323	131.138	304.58	46.63	110.543	5154.63	MET070	WT	10	Rep 1	1.18630759071131	3	1.22655143483478	30	NA
MET070_F	Rab5	20240926_MET070_GFPUb_mChRab5A_LP02 MaxIP 6-1.tif:c:2/3 t:15/19 - 20240926_MET070_GFPUb_mChRab5A_LP02 -MaxIP.	F	2.287	130.812	299.149	46.63	110.533	5154.202	MET070	WT	11	Rep 1	1.18346557136783	3	1.22655143483478	30	NA
MET070_F	Rab5	20240926_MET070_GFPUb_mChRab5A_LP02 MaxIP 6-1.tif:c:2/3 t:16/19 - 20240926_MET070_GFPUb_mChRab5A_LP02 -MaxIP.	F	2.001	132.196	264.524	46.63	110.773	5165.386	MET070	WT	12	Rep 1	1.19339550251415	3	1.22655143483478	30	NA
MET070_F	Rab5	20240926_MET070_GFPUb_mChRab5A_LP02 MaxIP 6-1.tif:c:2/3 t:17/19 - 20240926_MET070_GFPUb_mChRab5A_LP02 -MaxIP.	F	2.001	130.571	261.273	46.63	110.294	5143.053	MET070	WT	13	Rep 1	1.18384499610133	3	1.22655143483478	30	NA
MET070_F	Ub	20240926_MET070_GFPUb_mChRab5A_LP02 MaxIP 6-1.tif:c:3/3 t:14/19 - 20240926_MET070_GFPUb_mChRab5A_LP02 -MaxIP.	F	2.466	191.072	471.091	37.018	109.799	4064.589	MET070	WT	10	Rep 1	1.74019799816027	3	1.81286101774337	30	NA
MET070_F	Ub	20240926_MET070_GFPUb_mChRab5A_LP02 MaxIP 6-1.tif:c:3/3 t:15/19 - 20240926_MET070_GFPUb_mChRab5A_LP02 -MaxIP.	F	2.466	181.435	447.329	37.018	109.895	4068.127	MET070	WT	11	Rep 1	1.65098503116611	3	1.81286101774337	30	NA
MET070_F	Ub	20240926_MET070_GFPUb_mChRab5A_LP02 MaxIP 6-1.tif:c:3/3 t:16/19 - 20240926_MET070_GFPUb_mChRab5A_LP02 -MaxIP.	F	2.072	189.845	393.445	37.018	109.859	4066.805	MET070	WT	12	Rep 1	1.72807871908537	3	1.81286101774337	30	NA
MET078_A	Rab5	20241025_MET078_GFPUbmChRab5_LP02Halo_001-MaxIP_series 3-1.tif:c:2/3 t:4/21 - 20241025_MET078_GFPUbmChRab5_LP02Halo_001-Max	A	1.412	107.429	151.653	60.029	110.817	6652.279	MET078	WT	-1	Rep 3	0.969427073463458	4	1.05097686952616	36	NA
MET078_A	Rab5	20241025_MET078_GFPUbmChRab5_LP02Halo_001-MaxIP_series 3-1.tif:c:2/3 t:14/21 - 20241025_MET078_GFPUbmChRab5_LP02Halo_001-Ma	A	1.546	115.674	178.845	60.029	111.04	6665.656	MET078	WT	9	Rep 3	1.04173270893372	4	1.05097686952616	36	NA
MET078_A	Rab5	20241025_MET078_GFPUbmChRab5_LP02Halo_001-MaxIP_series 3-1.tif:c:2/3 t:21/21 - 20241025_MET078_GFPUbmChRab5_LP02Halo_001-Ma	A	1.412	115.786	163.451	60.029	112.109	6729.819	MET078	WT	16	Rep 3	1.03279843723519	4	1.05097686952616	36	NA
MET078_A	Rab5	20241025_MET078_GFPUbmChRab5_LP02Halo_001-MaxIP_series 3-1.tif:c:2/3 t:15/21 - 20241025_MET078_GFPUbmChRab5_LP02Halo_001-Ma	A	1.412	115.738	163.384	60.029	111.097	6669.084	MET078	WT	10	Rep 3	1.04177430533678	4	1.05097686952616	36	NA
MET078_A	Rab5	20241025_MET078_GFPUbmChRab5_LP02Halo_001-MaxIP_series 3-1.tif:c:2/3 t:8/21 - 20241025_MET078_GFPUbmChRab5_LP02Halo_001-Max	A	1.546	109.891	169.904	60.029	110.781	6650.127	MET078	WT	3	Rep 3	0.991966131376319	4	1.05097686952616	36	NA
MET078_A	Rab5	20241025_MET078_GFPUbmChRab5_LP02Halo_001-MaxIP_series 3-1.tif:c:2/3 t:9/21 - 20241025_MET078_GFPUbmChRab5_LP02Halo_001-Max	A	1.546	112.587	174.072	60.029	111.042	6665.79	MET078	WT	4	Rep 3	1.01391365429297	4	1.05097686952616	36	NA
MET078_A	Rab5	20241025_MET078_GFPUbmChRab5_LP02Halo_001-MaxIP_series 3-1.tif:c:2/3 t:5/21 - 20241025_MET078_GFPUbmChRab5_LP02Halo_001-Max	A	1.546	109.174	168.795	60.029	110.619	6640.38	MET078	WT	0	Rep 3	0.986937144613493	4	1.05097686952616	36	NA
MET078_A	Ub	20241025_MET078_GFPUbmChRab5_LP02Halo_001-MaxIP_series 3-1.tif:c:3/3 t:15/21 - 20241025_MET078_GFPUbmChRab5_LP02Halo_001-Ma	A	1.58	103.234	163.081	66.012	102.67	6777.48	MET078	WT	10	Rep 3	1.0054933281387	4	1.02082825940827	36	NA
MET078_A	Ub	20241025_MET078_GFPUbmChRab5_LP02Halo_001-MaxIP_series 3-1.tif:c:3/3 t:4/21 - 20241025_MET078_GFPUbmChRab5_LP02Halo_001-Max	A	1.58	102.277	161.569	66.012	102.91	6793.344	MET078	WT	-1	Rep 3	0.993848994266835	4	1.02082825940827	36	NA
MET078_A	Ub	20241025_MET078_GFPUbmChRab5_LP02Halo_001-MaxIP_series 3-1.tif:c:3/3 t:16/21 - 20241025_MET078_GFPUbmChRab5_LP02Halo_001-Ma	A	1.58	103.617	163.686	66.012	102.596	6772.573	MET078	WT	11	Rep 3	1.00995165503528	4	1.02082825940827	36	NA
MET078_A	Ub	20241025_MET078_GFPUbmChRab5_LP02Halo_001-MaxIP_series 3-1.tif:c:3/3 t:6/21 - 20241025_MET078_GFPUbmChRab5_LP02Halo_001-Max	A	1.58	103.872	164.089	66.012	102.686	6778.556	MET078	WT	1	Rep 3	1.01154977309468	4	1.02082825940827	36	NA
MET078_A	Ub	20241025_MET078_GFPUbmChRab5_LP02Halo_001-MaxIP_series 3-1.tif:c:3/3 t:7/21 - 20241025_MET078_GFPUbmChRab5_LP02Halo_001-Max	A	1.58	104.787	165.535	66.012	102.649	6776.102	MET078	WT	2	Rep 3	1.02082825940827	4	1.02082825940827	36	NA
MET078_A	Ub	20241025_MET078_GFPUbmChRab5_LP02Halo_001-MaxIP_series 3-1.tif:c:3/3 t:8/21 - 20241025_MET078_GFPUbmChRab5_LP02Halo_001-Max	A	1.58	104.468	165.031	66.012	102.851	6789.412	MET078	WT	3	Rep 3	1.01572177227251	4	1.02082825940827	36	NA
MET078_A	Ub	20241025_MET078_GFPUbmChRab5_LP02Halo_001-MaxIP_series 3-1.tif:c:3/3 t:9/21 - 20241025_MET078_GFPUbmChRab5_LP02Halo_001-Max	A	1.58	104.191	164.594	66.012	102.871	6790.723	MET078	WT	4	Rep 3	1.01283160463104	4	1.02082825940827	36	NA
MET078_A	Rab5	20241025_MET078_GFPUbmChRab5_LP02Halo_001-MaxIP_series 3-1.tif:c:2/3 t:16/21 - 20241025_MET078_GFPUbmChRab5_LP02Halo_001-Ma	A	1.412	113.762	160.594	60.029	110.761	6648.917	MET078	WT	11	Rep 3	1.02709437437365	4	1.05097686952616	36	NA
MET078_A	Rab5	20241025_MET078_GFPUbmChRab5_LP02Halo_001-MaxIP_series 3-1.tif:c:2/3 t:6/21 - 20241025_MET078_GFPUbmChRab5_LP02Halo_001-Max	A	1.546	109.065	168.627	60.029	110.37	6625.423	MET078	WT	1	Rep 3	0.988176134819244	4	1.05097686952616	36	NA
MET078_A	Rab5	20241025_MET078_GFPUbmChRab5_LP02Halo_001-MaxIP_series 3-1.tif:c:2/3 t:7/21 - 20241025_MET078_GFPUbmChRab5_LP02Halo_001-Max	A	1.546	108.543	167.82	60.029	110.611	6639.91	MET078	WT	2	Rep 3	0.98130384862265	4	1.05097686952616	36	NA
MET078_A	Rab5	20241025_MET078_GFPUbmChRab5_LP02Halo_001-MaxIP_series 3-1.tif:c:2/3 t:10/21 - 20241025_MET078_GFPUbmChRab5_LP02Halo_001-Ma	A	1.546	113.087	174.845	60.029	111.186	6674.462	MET078	WT	5	Rep 3	1.01709747630097	4	1.05097686952616	36	NA
MET078_A	Rab5	20241025_MET078_GFPUbmChRab5_LP02Halo_001-MaxIP_series 3-1.tif:c:2/3 t:17/21 - 20241025_MET078_GFPUbmChRab5_LP02Halo_001-Ma	A	1.412	113	159.518	60.029	110.994	6662.9	MET078	WT	12	Rep 3	1.01807304899364	4	1.05097686952616	36	NA
MET078_A	Rab5	20241025_MET078_GFPUbmChRab5_LP02Halo_001-MaxIP_series 3-1.tif:c:2/3 t:11/21 - 20241025_MET078_GFPUbmChRab5_LP02Halo_001-Ma	A	1.546	112.022	173.198	60.029	111.148	6672.143	MET078	WT	6	Rep 3	1.00786338935473	4	1.05097686952616	36	NA
MET078_A	Rab5	20241025_MET078_GFPUbmChRab5_LP02Halo_001-MaxIP_series 3-1.tif:c:2/3 t:18/21 - 20241025_MET078_GFPUbmChRab5_LP02Halo_001-Ma	A	1.412	116.524	164.493	60.029	111.369	6685.419	MET078	WT	13	Rep 3	1.04628756655802	4	1.05097686952616	36	NA
MET078_A	Rab5	20241025_MET078_GFPUbmChRab5_LP02Halo_001-MaxIP_series 3-1.tif:c:2/3 t:12/21 - 20241025_MET078_GFPUbmChRab5_LP02Halo_001-Ma	A	1.546	114.543	177.097	60.029	111.14	6671.672	MET078	WT	7	Rep 3	1.03061903904985	4	1.05097686952616	36	NA
MET078_A	Rab5	20241025_MET078_GFPUbmChRab5_LP02Halo_001-MaxIP_series 3-1.tif:c:2/3 t:19/21 - 20241025_MET078_GFPUbmChRab5_LP02Halo_001-Ma	A	1.412	115.714	163.35	60.029	110.711	6645.926	MET078	WT	14	Rep 3	1.04518972821129	4	1.05097686952616	36	NA
MET078_A	Rab5	20241025_MET078_GFPUbmChRab5_LP02Halo_001-MaxIP_series 3-1.tif:c:2/3 t:13/21 - 20241025_MET078_GFPUbmChRab5_LP02Halo_001-Ma	A	1.546	114.413	176.895	60.029	111.471	6691.57	MET078	WT	8	Rep 3	1.02639251464506	4	1.05097686952616	36	NA
MET078_A	Rab5	20241025_MET078_GFPUbmChRab5_LP02Halo_001-MaxIP_series 3-1.tif:c:2/3 t:20/21 - 20241025_MET078_GFPUbmChRab5_LP02Halo_001-Ma	A	1.412	117	165.165	60.029	111.325	6682.798	MET078	WT	15	Rep 3	1.05097686952616	4	1.05097686952616	36	NA
MET078_A	Ub	20241025_MET078_GFPUbmChRab5_LP02Halo_001-MaxIP_series 3-1.tif:c:3/3 t:10/21 - 20241025_MET078_GFPUbmChRab5_LP02Halo_001-Ma	A	1.58	105.064	165.972	66.012	102.965	6796.974	MET078	WT	5	Rep 3	1.02038556791143	4	1.02082825940827	36	NA
MET078_A	Ub	20241025_MET078_GFPUbmChRab5_LP02Halo_001-MaxIP_series 3-1.tif:c:3/3 t:17/21 - 20241025_MET078_GFPUbmChRab5_LP02Halo_001-Ma	A	1.58	103.723	163.854	66.012	102.603	6773.077	MET078	WT	12	Rep 3	1.01091586016003	4	1.02082825940827	36	NA
MET078_A	Ub	20241025_MET078_GFPUbmChRab5_LP02Halo_001-MaxIP_series 3-1.tif:c:3/3 t:11/21 - 20241025_MET078_GFPUbmChRab5_LP02Halo_001-Ma	A	1.58	104.532	165.131	66.012	102.995	6798.924	MET078	WT	6	Rep 3	1.01492305451721	4	1.02082825940827	36	NA
MET078_A	Ub	20241025_MET078_GFPUbmChRab5_LP02Halo_001-MaxIP_series 3-1.tif:c:3/3 t:18/21 - 20241025_MET078_GFPUbmChRab5_LP02Halo_001-Ma	A	1.58	103.383	163.316	66.012	102.555	6769.918	MET078	WT	13	Rep 3	1.00807371654234	4	1.02082825940827	36	NA
MET078_A	Ub	20241025_MET078_GFPUbmChRab5_LP02Halo_001-MaxIP_series 3-1.tif:c:3/3 t:12/21 - 20241025_MET078_GFPUbmChRab5_LP02Halo_001-Ma	A	1.58	104.936	165.77	66.012	102.874	6790.924	MET078	WT	7	Rep 3	1.02004393724362	4	1.02082825940827	36	NA
MET078_A	Ub	20241025_MET078_GFPUbmChRab5_LP02Halo_001-MaxIP_series 3-1.tif:c:3/3 t:19/21 - 20241025_MET078_GFPUbmChRab5_LP02Halo_001-Ma	A	1.58	103.404	163.35	66.012	102.706	6779.833	MET078	WT	14	Rep 3	1.00679609759897	4	1.02082825940827	36	NA
MET078_A	Ub	20241025_MET078_GFPUbmChRab5_LP02Halo_001-MaxIP_series 3-1.tif:c:3/3 t:13/21 - 20241025_MET078_GFPUbmChRab5_LP02Halo_001-Ma	A	1.58	104.468	165.031	66.012	102.747	6782.555	MET078	WT	8	Rep 3	1.01674988077511	4	1.02082825940827	36	NA
MET078_A	Ub	20241025_MET078_GFPUbmChRab5_LP02Halo_001-MaxIP_series 3-1.tif:c:3/3 t:20/21 - 20241025_MET078_GFPUbmChRab5_LP02Halo_001-Ma	A	1.58	103.426	163.384	66.012	102.575	6771.228	MET078	WT	15	Rep 3	1.00829636851085	4	1.02082825940827	36	NA
MET078_A	Ub	20241025_MET078_GFPUbmChRab5_LP02Halo_001-MaxIP_series 3-1.tif:c:3/3 t:14/21 - 20241025_MET078_GFPUbmChRab5_LP02Halo_001-Ma	A	1.58	103.851	164.056	66.012	102.723	6780.976	MET078	WT	9	Rep 3	1.0109809877048	4	1.02082825940827	36	NA
MET078_A	Ub	20241025_MET078_GFPUbmChRab5_LP02Halo_001-MaxIP_series 3-1.tif:c:3/3 t:21/21 - 20241025_MET078_GFPUbmChRab5_LP02Halo_001-Ma	A	1.849	103.091	190.575	66.012	102.537	6768.708	MET078	WT	16	Rep 3	1.00540292772365	4	1.02082825940827	36	NA
MET078_A	Ub	20241025_MET078_GFPUbmChRab5_LP02Halo_001-MaxIP_series 3-1.tif:c:3/3 t:5/21 - 20241025_MET078_GFPUbmChRab5_LP02Halo_001-Max	A	1.58	103.085	162.846	66.012	102.784	6785.009	MET078	WT	0	Rep 3	1.00292847135741	4	1.02082825940827	36	NA
MET078_B	Rab5	20241025_MET078_GFPUbmChRab5_LP02Halo_001-MaxIP_series 3-1.tif:c:2/3 t:10/21 - 20241025_MET078_GFPUbmChRab5_LP02Halo_001-Ma	B	1.143	124.412	142.175	13.814	117.404	1621.837	MET078	WT	3	Rep 3	1.05969132227181	6	1.35849315656241	32	NA
MET078_B	Rab5	20241025_MET078_GFPUbmChRab5_LP02Halo_001-MaxIP_series 3-1.tif:c:2/3 t:11/21 - 20241025_MET078_GFPUbmChRab5_LP02Halo_001-Ma	B	1.143	125.147	143.015	13.814	116.002	1602.477	MET078	WT	4	Rep 3	1.07883484767504	6	1.35849315656241	32	NA
MET078_B	Rab5	20241025_MET078_GFPUbmChRab5_LP02Halo_001-MaxIP_series 3-1.tif:c:2/3 t:12/21 - 20241025_MET078_GFPUbmChRab5_LP02Halo_001-Ma	B	1.143	128.088	146.376	13.814	116.054	1603.183	MET078	WT	5	Rep 3	1.10369310838058	6	1.35849315656241	32	NA
MET078_B	Rab5	20241025_MET078_GFPUbmChRab5_LP02Halo_001-MaxIP_series 3-1.tif:c:2/3 t:14/21 - 20241025_MET078_GFPUbmChRab5_LP02Halo_001-Ma	B	1.143	127.206	145.368	13.814	117.917	1628.929	MET078	WT	7	Rep 3	1.07877574904382	6	1.35849315656241	32	NA
MET078_B	Rab5	20241025_MET078_GFPUbmChRab5_LP02Halo_001-MaxIP_series 3-1.tif:c:2/3 t:21/21 - 20241025_MET078_GFPUbmChRab5_LP02Halo_001-Ma	B	1.076	158.312	170.274	13.814	116.535	1609.838	MET078	WT	14	Rep 3	1.35849315656241	6	1.35849315656241	32	NA
MET078_B	Rab5	20241025_MET078_GFPUbmChRab5_LP02Halo_001-MaxIP_series 3-1.tif:c:2/3 t:15/21 - 20241025_MET078_GFPUbmChRab5_LP02Halo_001-Ma	B	1.143	129.441	147.923	13.814	118.988	1643.718	MET078	WT	8	Rep 3	1.08784919487679	6	1.35849315656241	32	NA
MET078_B	Rab5	20241025_MET078_GFPUbmChRab5_LP02Halo_001-MaxIP_series 3-1.tif:c:2/3 t:13/21 - 20241025_MET078_GFPUbmChRab5_LP02Halo_001-Ma	B	1.143	130	148.561	13.814	118.027	1630.442	MET078	WT	6	Rep 3	1.10144289018614	6	1.35849315656241	32	NA
MET078_B	Rab5	20241025_MET078_GFPUbmChRab5_LP02Halo_001-MaxIP_series 3-1.tif:c:2/3 t:16/21 - 20241025_MET078_GFPUbmChRab5_LP02Halo_001-Ma	B	1.311	147.333	193.129	13.814	119.616	1652.39	MET078	WT	9	Rep 3	1.23171649277689	6	1.35849315656241	32	NA
MET078_B	Rab5	20241025_MET078_GFPUbmChRab5_LP02Halo_001-MaxIP_series 3-1.tif:c:2/3 t:6/21 - 20241025_MET078_GFPUbmChRab5_LP02Halo_001-Max	B	1.143	117.324	134.075	13.814	119.995	1657.633	MET078	WT	-1	Rep 3	0.977740739197467	6	1.35849315656241	32	NA
MET078_B	Rab5	20241025_MET078_GFPUbmChRab5_LP02Halo_001-MaxIP_series 3-1.tif:c:2/3 t:17/21 - 20241025_MET078_GFPUbmChRab5_LP02Halo_001-Ma	B	1.311	149.821	196.39	13.814	119.243	1647.247	MET078	WT	10	Rep 3	1.25643433996126	6	1.35849315656241	32	NA
MET078_B	Rab5	20241025_MET078_GFPUbmChRab5_LP02Halo_001-MaxIP_series 3-1.tif:c:2/3 t:7/21 - 20241025_MET078_GFPUbmChRab5_LP02Halo_001-Max	B	1.143	121.412	138.747	13.814	116.569	1610.309	MET078	WT	0	Rep 3	1.04154620868327	6	1.35849315656241	32	NA
MET078_B	Rab5	20241025_MET078_GFPUbmChRab5_LP02Halo_001-MaxIP_series 3-1.tif:c:2/3 t:18/21 - 20241025_MET078_GFPUbmChRab5_LP02Halo_001-Ma	B	1.311	149.821	196.39	13.814	119.163	1646.138	MET078	WT	11	Rep 3	1.25727784631135	6	1.35849315656241	32	NA
MET078_B	Rab5	20241025_MET078_GFPUbmChRab5_LP02Halo_001-MaxIP_series 3-1.tif:c:2/3 t:8/21 - 20241025_MET078_GFPUbmChRab5_LP02Halo_001-Max	B	1.143	121.294	138.612	13.814	118.946	1643.147	MET078	WT	1	Rep 3	1.01974005010677	6	1.35849315656241	32	NA
MET078_B	Rab5	20241025_MET078_GFPUbmChRab5_LP02Halo_001-MaxIP_series 3-1.tif:c:2/3 t:19/21 - 20241025_MET078_GFPUbmChRab5_LP02Halo_001-Ma	B	1.311	155.744	204.154	13.814	118.275	1633.87	MET078	WT	12	Rep 3	1.3167956034665	6	1.35849315656241	32	NA
MET078_B	Rab5	20241025_MET078_GFPUbmChRab5_LP02Halo_001-MaxIP_series 3-1.tif:c:2/3 t:9/21 - 20241025_MET078_GFPUbmChRab5_LP02Halo_001-Max	B	1.143	125.412	143.318	13.814	116.647	1611.384	MET078	WT	2	Rep 3	1.07514123809442	6	1.35849315656241	32	NA
MET078_B	Ub	20241025_MET078_GFPUbmChRab5_LP02Halo_001-MaxIP_series 3-1.tif:c:3/3 t:16/21 - 20241025_MET078_GFPUbmChRab5_LP02Halo_001-Ma	B	1.378	108.951	150.141	13.814	103.718	1432.775	MET078	WT	9	Rep 3	1.0504541159683	6	1.06607035913684	32	NA
MET078_B	Ub	20241025_MET078_GFPUbmChRab5_LP02Halo_001-MaxIP_series 3-1.tif:c:3/3 t:6/21 - 20241025_MET078_GFPUbmChRab5_LP02Halo_001-Max	B	1.076	104.219	112.093	13.814	103.567	1430.691	MET078	WT	-1	Rep 3	1.00629544159819	6	1.06607035913684	32	NA
MET078_B	Ub	20241025_MET078_GFPUbmChRab5_LP02Halo_001-MaxIP_series 3-1.tif:c:3/3 t:17/21 - 20241025_MET078_GFPUbmChRab5_LP02Halo_001-Ma	B	1.378	108.585	149.637	13.814	103.825	1434.254	MET078	WT	10	Rep 3	1.04584637611365	6	1.06607035913684	32	NA
MET078_B	Ub	20241025_MET078_GFPUbmChRab5_LP02Halo_001-MaxIP_series 3-1.tif:c:3/3 t:7/21 - 20241025_MET078_GFPUbmChRab5_LP02Halo_001-Max	B	1.076	107	115.084	13.814	103.109	1424.372	MET078	WT	0	Rep 3	1.03773676400702	6	1.06607035913684	32	NA
MET078_B	Ub	20241025_MET078_GFPUbmChRab5_LP02Halo_001-MaxIP_series 3-1.tif:c:3/3 t:18/21 - 20241025_MET078_GFPUbmChRab5_LP02Halo_001-Ma	B	1.378	109.878	151.418	13.814	103.871	1434.892	MET078	WT	11	Rep 3	1.05783134849958	6	1.06607035913684	32	NA
MET078_B	Ub	20241025_MET078_GFPUbmChRab5_LP02Halo_001-MaxIP_series 3-1.tif:c:3/3 t:8/21 - 20241025_MET078_GFPUbmChRab5_LP02Halo_001-Max	B	1.076	108.188	116.362	13.814	103.496	1429.716	MET078	WT	1	Rep 3	1.04533508541393	6	1.06607035913684	32	NA
MET078_B	Ub	20241025_MET078_GFPUbmChRab5_LP02Halo_001-MaxIP_series 3-1.tif:c:3/3 t:19/21 - 20241025_MET078_GFPUbmChRab5_LP02Halo_001-Ma	B	1.378	109.317	150.645	13.814	103.978	1436.371	MET078	WT	12	Rep 3	1.05134740041163	6	1.06607035913684	32	NA
MET078_B	Ub	20241025_MET078_GFPUbmChRab5_LP02Halo_001-MaxIP_series 3-1.tif:c:3/3 t:9/21 - 20241025_MET078_GFPUbmChRab5_LP02Halo_001-Max	B	1.076	107.344	115.454	13.814	103.596	1431.094	MET078	WT	2	Rep 3	1.03617900305031	6	1.06607035913684	32	NA
MET078_B	Ub	20241025_MET078_GFPUbmChRab5_LP02Halo_001-MaxIP_series 3-1.tif:c:3/3 t:11/21 - 20241025_MET078_GFPUbmChRab5_LP02Halo_001-Ma	B	1.076	109.406	117.673	13.814	103.416	1428.607	MET078	WT	4	Rep 3	1.05792140481163	6	1.06607035913684	32	NA
MET078_B	Ub	20241025_MET078_GFPUbmChRab5_LP02Halo_001-MaxIP_series 3-1.tif:c:3/3 t:12/21 - 20241025_MET078_GFPUbmChRab5_LP02Halo_001-Ma	B	1.076	109.438	117.706	13.814	103.307	1427.094	MET078	WT	5	Rep 3	1.05934738207479	6	1.06607035913684	32	NA
MET078_B	Ub	20241025_MET078_GFPUbmChRab5_LP02Halo_001-MaxIP_series 3-1.tif:c:3/3 t:13/21 - 20241025_MET078_GFPUbmChRab5_LP02Halo_001-Ma	B	1.076	110.156	118.479	13.814	103.591	1431.027	MET078	WT	6	Rep 3	1.06337423135214	6	1.06607035913684	32	NA
MET078_B	Ub	20241025_MET078_GFPUbmChRab5_LP02Halo_001-MaxIP_series 3-1.tif:c:3/3 t:14/21 - 20241025_MET078_GFPUbmChRab5_LP02Halo_001-Ma	B	1.076	109.062	117.303	13.814	103.876	1434.959	MET078	WT	7	Rep 3	1.04992491047018	6	1.06607035913684	32	NA
MET078_B	Ub	20241025_MET078_GFPUbmChRab5_LP02Halo_001-MaxIP_series 3-1.tif:c:3/3 t:21/21 - 20241025_MET078_GFPUbmChRab5_LP02Halo_001-Ma	B	1.378	110.366	152.09	13.814	103.526	1430.119	MET078	WT	14	Rep 3	1.06607035913684	6	1.06607035913684	32	NA
MET078_B	Ub	20241025_MET078_GFPUbmChRab5_LP02Halo_001-MaxIP_series 3-1.tif:c:3/3 t:15/21 - 20241025_MET078_GFPUbmChRab5_LP02Halo_001-Ma	B	1.076	107.75	115.891	13.814	103.749	1433.212	MET078	WT	8	Rep 3	1.03856422712508	6	1.06607035913684	32	NA
MET078_B	Ub	20241025_MET078_GFPUbmChRab5_LP02Halo_001-MaxIP_series 3-1.tif:c:3/3 t:20/21 - 20241025_MET078_GFPUbmChRab5_LP02Halo_001-Ma	B	1.244	109.73	136.461	13.814	103.691	1432.405	MET078	WT	13	Rep 3	1.05824034872843	6	1.06607035913684	32	NA
MET078_B	Rab5	20241025_MET078_GFPUbmChRab5_LP02Halo_001-MaxIP_series 3-1.tif:c:2/3 t:20/21 - 20241025_MET078_GFPUbmChRab5_LP02Halo_001-Ma	B	1.479	155.682	230.236	13.814	116.124	1604.158	MET078	WT	13	Rep 3	1.34065309496745	6	1.35849315656241	32	NA
MET078_B	Ub	20241025_MET078_GFPUbmChRab5_LP02Halo_001-MaxIP_series 3-1.tif:c:3/3 t:10/21 - 20241025_MET078_GFPUbmChRab5_LP02Halo_001-Ma	B	1.076	110.094	118.412	13.814	103.462	1429.246	MET078	WT	3	Rep 3	1.06410082928998	6	1.06607035913684	32	NA
MET078_C	Rab5	20241025_MET078_GFPUbmChRab5_LP02Halo_001-MaxIP_series 9-2.tif:c:2/3 t:6/21 - 20241025_MET078_GFPUbmChRab5_LP02Halo_001-Max	C	1.781	119.566	212.994	45.846	111.142	5095.378	MET078	WT	4	Rep 3	1.07579492900974	1	1.09527914499968	42	NA
MET078_C	Rab5	20241025_MET078_GFPUbmChRab5_LP02Halo_001-MaxIP_series 9-2.tif:c:2/3 t:7/21 - 20241025_MET078_GFPUbmChRab5_LP02Halo_001-Max	C	2.017	120.683	243.378	45.846	110.678	5074.102	MET078	WT	5	Rep 3	1.09039736894414	1	1.09527914499968	42	NA
MET078_C	Rab5	20241025_MET078_GFPUbmChRab5_LP02Halo_001-MaxIP_series 9-2.tif:c:2/3 t:4/21 - 20241025_MET078_GFPUbmChRab5_LP02Halo_001-Max	C	1.781	116.151	206.91	42.451	112.325	4768.308	MET078	WT	2	Rep 3	1.03406187402626	1	1.09527914499968	42	NA
MET078_C	Rab5	20241025_MET078_GFPUbmChRab5_LP02Halo_001-MaxIP_series 9-2.tif:c:2/3 t:5/21 - 20241025_MET078_GFPUbmChRab5_LP02Halo_001-Max	C	1.781	119.83	213.464	45.846	111.571	5115.041	MET078	WT	3	Rep 3	1.07402461213039	1	1.09527914499968	42	NA
MET078_C	Rab5	20241025_MET078_GFPUbmChRab5_LP02Halo_001-MaxIP_series 9-2.tif:c:2/3 t:17/21 - 20241025_MET078_GFPUbmChRab5_LP02Halo_001-Ma	C	2.151	115.859	249.226	45.846	108.221	4961.471	MET078	WT	15	Rep 3	1.07057779913326	1	1.09527914499968	42	NA
MET078_C	Rab5	20241025_MET078_GFPUbmChRab5_LP02Halo_001-MaxIP_series 9-2.tif:c:2/3 t:18/21 - 20241025_MET078_GFPUbmChRab5_LP02Halo_001-Ma	C	2.151	117.75	253.293	45.846	108.181	4959.623	MET078	WT	16	Rep 3	1.08845361015335	1	1.09527914499968	42	NA
MET078_C	Rab5	20241025_MET078_GFPUbmChRab5_LP02Halo_001-MaxIP_series 9-2.tif:c:2/3 t:19/21 - 20241025_MET078_GFPUbmChRab5_LP02Halo_001-Ma	C	2.286	118.162	270.065	45.846	107.883	4945.977	MET078	WT	17	Rep 3	1.09527914499968	1	1.09527914499968	42	NA
MET078_C	Rab5	20241025_MET078_GFPUbmChRab5_LP02Halo_001-MaxIP_series 9-2.tif:c:2/3 t:2/21 - 20241025_MET078_GFPUbmChRab5_LP02Halo_001-Max	C	1.781	114.113	203.28	42.451	112.039	4756.141	MET078	WT	0	Rep 3	1.01851141120503	1	1.09527914499968	42	NA
MET078_C	Rab5	20241025_MET078_GFPUbmChRab5_LP02Halo_001-MaxIP_series 9-2.tif:c:2/3 t:20/21 - 20241025_MET078_GFPUbmChRab5_LP02Halo_001-Ma	C	2.286	116.279	265.763	45.846	107.842	4944.061	MET078	WT	18	Rep 3	1.07823482502179	1	1.09527914499968	42	NA
MET078_C	Rab5	20241025_MET078_GFPUbmChRab5_LP02Halo_001-MaxIP_series 9-2.tif:c:2/3 t:21/21 - 20241025_MET078_GFPUbmChRab5_LP02Halo_001-Ma	C	2.286	116.397	266.032	45.846	107.91	4947.187	MET078	WT	19	Rep 3	1.07864887406172	1	1.09527914499968	42	NA
MET078_C	Rab5	20241025_MET078_GFPUbmChRab5_LP02Halo_001-MaxIP_series 9-2.tif:c:2/3 t:3/21 - 20241025_MET078_GFPUbmChRab5_LP02Halo_001-Max	C	1.781	114.868	204.624	42.451	112.472	4774.526	MET078	WT	1	Rep 3	1.02130307987766	1	1.09527914499968	42	NA
MET078_C	Ub	20241025_MET078_GFPUbmChRab5_LP02Halo_001-MaxIP_series 9-2.tif:c:3/3 t:9/21 - 20241025_MET078_GFPUbmChRab5_LP02Halo_001-Max	C	1.748	115.385	201.667	45.846	107.836	4943.792	MET078	WT	7	Rep 3	1.07000445120368	1	1.15447092541634	42	NA
MET078_C	Rab5	20241025_MET078_GFPUbmChRab5_LP02Halo_001-MaxIP_series 9-2.tif:c:2/3 t:10/21 - 20241025_MET078_GFPUbmChRab5_LP02Halo_001-Ma	C	2.017	117.1	236.152	45.846	109.96	5041.197	MET078	WT	8	Rep 3	1.06493270280102	1	1.09527914499968	42	NA
MET078_C	Rab5	20241025_MET078_GFPUbmChRab5_LP02Halo_001-MaxIP_series 9-2.tif:c:2/3 t:11/21 - 20241025_MET078_GFPUbmChRab5_LP02Halo_001-Ma	C	2.05	117.164	240.219	45.846	109.626	5025.87	MET078	WT	9	Rep 3	1.0687610603324	1	1.09527914499968	42	NA
MET078_C	Rab5	20241025_MET078_GFPUbmChRab5_LP02Halo_001-MaxIP_series 9-2.tif:c:2/3 t:12/21 - 20241025_MET078_GFPUbmChRab5_LP02Halo_001-Ma	C	2.151	117.172	252.05	45.846	109.323	5011.955	MET078	WT	10	Rep 3	1.07179641978358	1	1.09527914499968	42	NA
MET078_C	Rab5	20241025_MET078_GFPUbmChRab5_LP02Halo_001-MaxIP_series 9-2.tif:c:2/3 t:8/21 - 20241025_MET078_GFPUbmChRab5_LP02Halo_001-Max	C	2.017	118.983	239.95	45.846	110.783	5078.909	MET078	WT	6	Rep 3	1.07401857685746	1	1.09527914499968	42	NA
MET078_C	Rab5	20241025_MET078_GFPUbmChRab5_LP02Halo_001-MaxIP_series 9-2.tif:c:2/3 t:9/21 - 20241025_MET078_GFPUbmChRab5_LP02Halo_001-Max	C	2.017	117.883	237.731	45.846	110.35	5059.044	MET078	WT	7	Rep 3	1.06826461259628	1	1.09527914499968	42	NA
MET078_C	Ub	20241025_MET078_GFPUbmChRab5_LP02Halo_001-MaxIP_series 9-2.tif:c:3/3 t:21/21 - 20241025_MET078_GFPUbmChRab5_LP02Halo_001-Ma	C	2.05	121.246	248.588	45.846	105.023	4814.86	MET078	WT	19	Rep 3	1.15447092541634	1	1.15447092541634	42	NA
MET078_C	Ub	20241025_MET078_GFPUbmChRab5_LP02Halo_001-MaxIP_series 9-2.tif:c:3/3 t:3/21 - 20241025_MET078_GFPUbmChRab5_LP02Halo_001-Max	C	1.815	111.148	201.734	45.846	109.301	5010.981	MET078	WT	1	Rep 3	1.01689829004309	1	1.15447092541634	42	NA
MET078_C	Ub	20241025_MET078_GFPUbmChRab5_LP02Halo_001-MaxIP_series 9-2.tif:c:3/3 t:4/21 - 20241025_MET078_GFPUbmChRab5_LP02Halo_001-Max	C	1.815	114.056	207.011	45.846	109.557	5022.711	MET078	WT	2	Rep 3	1.04106538149091	1	1.15447092541634	42	NA
MET078_C	Ub	20241025_MET078_GFPUbmChRab5_LP02Halo_001-MaxIP_series 9-2.tif:c:3/3 t:5/21 - 20241025_MET078_GFPUbmChRab5_LP02Halo_001-Max	C	1.748	115.5	201.868	45.846	109.271	5009.569	MET078	WT	3	Rep 3	1.05700506081211	1	1.15447092541634	42	NA
MET078_C	Ub	20241025_MET078_GFPUbmChRab5_LP02Halo_001-MaxIP_series 9-2.tif:c:3/3 t:6/21 - 20241025_MET078_GFPUbmChRab5_LP02Halo_001-Max	C	1.748	115.712	202.238	45.846	108.676	4982.31	MET078	WT	4	Rep 3	1.06474290551732	1	1.15447092541634	42	NA
MET078_C	Ub	20241025_MET078_GFPUbmChRab5_LP02Halo_001-MaxIP_series 9-2.tif:c:3/3 t:7/21 - 20241025_MET078_GFPUbmChRab5_LP02Halo_001-Max	C	1.748	116.462	203.549	45.846	108.433	4971.151	MET078	WT	5	Rep 3	1.07404572408769	1	1.15447092541634	42	NA
MET078_C	Ub	20241025_MET078_GFPUbmChRab5_LP02Halo_001-MaxIP_series 9-2.tif:c:3/3 t:8/21 - 20241025_MET078_GFPUbmChRab5_LP02Halo_001-Max	C	1.748	115.423	201.734	45.846	108.145	4957.976	MET078	WT	6	Rep 3	1.06729853437514	1	1.15447092541634	42	NA
MET078_C	Rab5	20241025_MET078_GFPUbmChRab5_LP02Halo_001-MaxIP_series 9-2.tif:c:2/3 t:1/21 - 20241025_MET078_GFPUbmChRab5_LP02Halo_001-Max	C	1.781	113.774	202.675	42.451	111.882	4749.486	MET078	WT	-1	Rep 3	1.01691067374555	1	1.09527914499968	42	NA
MET078_C	Ub	20241025_MET078_GFPUbmChRab5_LP02Halo_001-MaxIP_series 9-2.tif:c:3/3 t:15/21 - 20241025_MET078_GFPUbmChRab5_LP02Halo_001-Ma	C	1.714	116.608	199.885	45.846	105.561	4839.497	MET078	WT	13	Rep 3	1.10465039171664	1	1.15447092541634	42	NA
MET078_C	Ub	20241025_MET078_GFPUbmChRab5_LP02Halo_001-MaxIP_series 9-2.tif:c:3/3 t:16/21 - 20241025_MET078_GFPUbmChRab5_LP02Halo_001-Ma	C	2.05	117.016	239.916	45.846	105.422	4833.111	MET078	WT	14	Rep 3	1.10997704463964	1	1.15447092541634	42	NA
MET078_C	Ub	20241025_MET078_GFPUbmChRab5_LP02Halo_001-MaxIP_series 9-2.tif:c:3/3 t:17/21 - 20241025_MET078_GFPUbmChRab5_LP02Halo_001-Ma	C	2.05	119.246	244.487	45.846	105.578	4840.303	MET078	WT	15	Rep 3	1.12945878876281	1	1.15447092541634	42	NA
MET078_C	Rab5	20241025_MET078_GFPUbmChRab5_LP02Halo_001-MaxIP_series 9-2.tif:c:2/3 t:13/21 - 20241025_MET078_GFPUbmChRab5_LP02Halo_001-Ma	C	2.151	116.688	251.008	45.846	108.99	4996.729	MET078	WT	11	Rep 3	1.07063033305808	1	1.09527914499968	42	NA
MET078_C	Rab5	20241025_MET078_GFPUbmChRab5_LP02Halo_001-MaxIP_series 9-2.tif:c:2/3 t:14/21 - 20241025_MET078_GFPUbmChRab5_LP02Halo_001-Ma	C	2.151	115.438	248.319	45.846	108.871	4991.251	MET078	WT	12	Rep 3	1.06031909323879	1	1.09527914499968	42	NA
MET078_C	Rab5	20241025_MET078_GFPUbmChRab5_LP02Halo_001-MaxIP_series 9-2.tif:c:2/3 t:15/21 - 20241025_MET078_GFPUbmChRab5_LP02Halo_001-Ma	C	2.151	115.844	249.193	45.846	108.328	4966.379	MET078	WT	13	Rep 3	1.06938187726165	1	1.09527914499968	42	NA
MET078_C	Rab5	20241025_MET078_GFPUbmChRab5_LP02Halo_001-MaxIP_series 9-2.tif:c:2/3 t:16/21 - 20241025_MET078_GFPUbmChRab5_LP02Halo_001-Ma	C	2.151	115.406	248.252	45.846	108.227	4961.707	MET078	WT	14	Rep 3	1.06633280050265	1	1.09527914499968	42	NA
MET078_C	Ub	20241025_MET078_GFPUbmChRab5_LP02Halo_001-MaxIP_series 9-2.tif:c:3/3 t:1/21 - 20241025_MET078_GFPUbmChRab5_LP02Halo_001-Max	C	1.815	106.63	193.533	45.846	108.685	4982.747	MET078	WT	-1	Rep 3	0.981092147030409	1	1.15447092541634	42	NA
MET078_C	Ub	20241025_MET078_GFPUbmChRab5_LP02Halo_001-MaxIP_series 9-2.tif:c:3/3 t:10/21 - 20241025_MET078_GFPUbmChRab5_LP02Halo_001-Ma	C	1.748	115.442	201.768	45.846	107.084	4909.307	MET078	WT	8	Rep 3	1.07805087594785	1	1.15447092541634	42	NA
MET078_C	Ub	20241025_MET078_GFPUbmChRab5_LP02Halo_001-MaxIP_series 9-2.tif:c:3/3 t:11/21 - 20241025_MET078_GFPUbmChRab5_LP02Halo_001-Ma	C	1.714	115.843	198.574	45.846	106.652	4889.51	MET078	WT	9	Rep 3	1.08617747440273	1	1.15447092541634	42	NA
MET078_C	Ub	20241025_MET078_GFPUbmChRab5_LP02Halo_001-MaxIP_series 9-2.tif:c:3/3 t:12/21 - 20241025_MET078_GFPUbmChRab5_LP02Halo_001-Ma	C	1.714	115.333	197.701	45.846	106.359	4876.099	MET078	WT	10	Rep 3	1.08437461803891	1	1.15447092541634	42	NA
MET078_C	Ub	20241025_MET078_GFPUbmChRab5_LP02Halo_001-MaxIP_series 9-2.tif:c:3/3 t:13/21 - 20241025_MET078_GFPUbmChRab5_LP02Halo_001-Ma	C	1.714	115.059	197.23	45.846	105.913	4855.664	MET078	WT	11	Rep 3	1.08635389423395	1	1.15447092541634	42	NA
MET078_C	Ub	20241025_MET078_GFPUbmChRab5_LP02Halo_001-MaxIP_series 9-2.tif:c:3/3 t:14/21 - 20241025_MET078_GFPUbmChRab5_LP02Halo_001-Ma	C	1.714	115.98	198.81	45.846	105.706	4846.152	MET078	WT	12	Rep 3	1.09719410440278	1	1.15447092541634	42	NA
MET078_C	Ub	20241025_MET078_GFPUbmChRab5_LP02Halo_001-MaxIP_series 9-2.tif:c:3/3 t:19/21 - 20241025_MET078_GFPUbmChRab5_LP02Halo_001-Ma	C	2.05	117.82	241.563	45.846	105.304	4827.699	MET078	WT	17	Rep 3	1.11885588391704	1	1.15447092541634	42	NA
MET078_C	Ub	20241025_MET078_GFPUbmChRab5_LP02Halo_001-MaxIP_series 9-2.tif:c:3/3 t:2/21 - 20241025_MET078_GFPUbmChRab5_LP02Halo_001-Max	C	1.815	109.611	198.944	45.846	109.112	5002.309	MET078	WT	0	Rep 3	1.00457328249872	1	1.15447092541634	42	NA
MET078_C	Ub	20241025_MET078_GFPUbmChRab5_LP02Halo_001-MaxIP_series 9-2.tif:c:3/3 t:20/21 - 20241025_MET078_GFPUbmChRab5_LP02Halo_001-Ma	C	2.05	119.689	245.395	45.846	105.117	4819.162	MET078	WT	18	Rep 3	1.13862648287147	1	1.15447092541634	42	NA
MET078_C	Ub	20241025_MET078_GFPUbmChRab5_LP02Halo_001-MaxIP_series 9-2.tif:c:3/3 t:18/21 - 20241025_MET078_GFPUbmChRab5_LP02Halo_001-Ma	C	2.05	118.098	242.134	45.846	105.318	4828.371	MET078	WT	16	Rep 3	1.12134677832849	1	1.15447092541634	42	NA
MET080_A	Rab5	20241031_MET080_GFPUbmChRab5_KO_001-MaxIP.nd2 (series 01)-1-1.tif:c:2/3 t:7/16 - 20241031_MET080_GFPUbmChRab5_KO_001-MaxIP.nd2	A	1.815	113.611	206.204	20.032	106.386	2131.146	MET080	KO	0	Rep 2	1.06791307126878	6	1.06866486557972	22	NA
MET080_A	Rab5	20241031_MET080_GFPUbmChRab5_KO_001-MaxIP.nd2 (series 01)-1-1.tif:c:2/3 t:8/16 - 20241031_MET080_GFPUbmChRab5_KO_001-MaxIP.nd2	A	2.05	113.131	231.95	20.032	105.862	2120.66	MET080	KO	1	Rep 2	1.06866486557972	6	1.06866486557972	22	NA
MET080_A	Rab5	20241031_MET080_GFPUbmChRab5_KO_001-MaxIP.nd2 (series 01)-1-1.tif:c:2/3 t:9/16 - 20241031_MET080_GFPUbmChRab5_KO_001-MaxIP.nd2	A	2.151	112.266	241.496	20.032	106.282	2129.063	MET080	KO	2	Rep 2	1.05630304284827	6	1.06866486557972	22	NA
MET080_A	Rab5	20241031_MET080_GFPUbmChRab5_KO_001-MaxIP.nd2 (series 01)-1-1.tif:c:2/3 t:10/16 - 20241031_MET080_GFPUbmChRab5_KO_001-MaxIP.nd	A	1.815	112.167	203.583	20.032	106.268	2128.794	MET080	KO	3	Rep 2	1.055510595852	6	1.06866486557972	22	NA
MET080_A	Rab5	20241031_MET080_GFPUbmChRab5_KO_001-MaxIP.nd2 (series 01)-1-1.tif:c:2/3 t:11/16 - 20241031_MET080_GFPUbmChRab5_KO_001-MaxIP.nd	A	2.218	109.864	243.714	20.032	106.136	2126.138	MET080	KO	4	Rep 2	1.03512474560941	6	1.06866486557972	22	NA
MET080_A	Rab5	20241031_MET080_GFPUbmChRab5_KO_001-MaxIP.nd2 (series 01)-1-1.tif:c:2/3 t:12/16 - 20241031_MET080_GFPUbmChRab5_KO_001-MaxIP.nd	A	2.286	109.088	249.327	20.032	105.25	2108.392	MET080	KO	5	Rep 2	1.03646555819477	6	1.06866486557972	22	NA
MET080_A	Rab5	20241031_MET080_GFPUbmChRab5_KO_001-MaxIP.nd2 (series 01)-1-1.tif:c:2/3 t:13/16 - 20241031_MET080_GFPUbmChRab5_KO_001-MaxIP.nd	A	2.151	108.641	233.698	20.032	105.287	2109.131	MET080	KO	6	Rep 2	1.03185578466477	6	1.06866486557972	22	NA
MET080_A	Rab5	20241031_MET080_GFPUbmChRab5_KO_001-MaxIP.nd2 (series 01)-1-1.tif:c:2/3 t:14/16 - 20241031_MET080_GFPUbmChRab5_KO_001-MaxIP.nd	A	1.815	108.241	196.457	20.032	105.898	2121.366	MET080	KO	7	Rep 2	1.02212506374058	6	1.06866486557972	22	NA
MET080_A	Rab5	20241031_MET080_GFPUbmChRab5_KO_001-MaxIP.nd2 (series 01)-1-1.tif:c:2/3 t:15/16 - 20241031_MET080_GFPUbmChRab5_KO_001-MaxIP.nd	A	1.681	109.44	183.92	20.032	105.591	2115.215	MET080	KO	8	Rep 2	1.03645197033838	6	1.06866486557972	22	NA
MET080_A	Rab5	20241031_MET080_GFPUbmChRab5_KO_001-MaxIP.nd2 (series 01)-1-1.tif:c:2/3 t:16/16 - 20241031_MET080_GFPUbmChRab5_KO_001-MaxIP.nd	A	1.882	109	205.162	20.032	105.852	2120.458	MET080	KO	9	Rep 2	1.02973963647357	6	1.06866486557972	22	NA
MET080_A	Rab5	20241031_MET080_GFPUbmChRab5_KO_001-MaxIP.nd2 (series 01)-1-1.tif:c:2/3 t:6/16 - 20241031_MET080_GFPUbmChRab5_KO_001-MaxIP.nd2	A	1.513	106.578	161.199	20.032	106.079	2124.996	MET080	KO	-1	Rep 2	1.00470404132769	6	1.06866486557972	22	NA
MET080_A	Ub	20241031_MET080_GFPUbmChRab5_KO_001-MaxIP.nd2 (series 01)-1-1.tif:c:3/3 t:10/16 - 20241031_MET080_GFPUbmChRab5_KO_001-MaxIP.nd	A	2.118	110.524	234.034	25.074	105.287	2639.952	MET080	KO	3	Rep 2	1.04974023383704	6	1.07222031767798	22	NA
MET080_A	Ub	20241031_MET080_GFPUbmChRab5_KO_001-MaxIP.nd2 (series 01)-1-1.tif:c:3/3 t:11/16 - 20241031_MET080_GFPUbmChRab5_KO_001-MaxIP.nd	A	2.252	110.134	248.016	25.074	105.458	2644.254	MET080	KO	4	Rep 2	1.0443399267955	6	1.07222031767798	22	NA
MET080_A	Ub	20241031_MET080_GFPUbmChRab5_KO_001-MaxIP.nd2 (series 01)-1-1.tif:c:3/3 t:13/16 - 20241031_MET080_GFPUbmChRab5_KO_001-MaxIP.nd	A	1.983	109.559	217.262	25.074	105.008	2632.96	MET080	KO	6	Rep 2	1.04333955508152	6	1.07222031767798	22	NA
MET080_A	Ub	20241031_MET080_GFPUbmChRab5_KO_001-MaxIP.nd2 (series 01)-1-1.tif:c:3/3 t:14/16 - 20241031_MET080_GFPUbmChRab5_KO_001-MaxIP.nd	A	1.513	112.356	169.938	25.074	105.184	2637.363	MET080	KO	7	Rep 2	1.06818527532705	6	1.07222031767798	22	NA
MET080_A	Ub	20241031_MET080_GFPUbmChRab5_KO_001-MaxIP.nd2 (series 01)-1-1.tif:c:3/3 t:15/16 - 20241031_MET080_GFPUbmChRab5_KO_001-MaxIP.nd	A	1.748	112.596	196.793	25.074	105.012	2633.061	MET080	KO	8	Rep 2	1.07222031767798	6	1.07222031767798	22	NA
MET080_A	Ub	20241031_MET080_GFPUbmChRab5_KO_001-MaxIP.nd2 (series 01)-1-1.tif:c:3/3 t:16/16 - 20241031_MET080_GFPUbmChRab5_KO_001-MaxIP.nd	A	1.983	111.254	220.623	25.074	104.82	2628.255	MET080	KO	9	Rep 2	1.06138141576035	6	1.07222031767798	22	NA
MET080_A	Ub	20241031_MET080_GFPUbmChRab5_KO_001-MaxIP.nd2 (series 01)-1-1.tif:c:3/3 t:6/16 - 20241031_MET080_GFPUbmChRab5_KO_001-MaxIP.nd2	A	1.479	103.659	153.3	25.074	104.54	2621.23	MET080	KO	-1	Rep 2	0.991572603788024	6	1.07222031767798	22	NA
MET080_A	Ub	20241031_MET080_GFPUbmChRab5_KO_001-MaxIP.nd2 (series 01)-1-1.tif:c:3/3 t:7/16 - 20241031_MET080_GFPUbmChRab5_KO_001-MaxIP.nd2	A	1.983	105.525	209.263	25.074	104.808	2627.952	MET080	KO	0	Rep 2	1.00684108083352	6	1.07222031767798	22	NA
MET080_A	Ub	20241031_MET080_GFPUbmChRab5_KO_001-MaxIP.nd2 (series 01)-1-1.tif:c:3/3 t:8/16 - 20241031_MET080_GFPUbmChRab5_KO_001-MaxIP.nd2	A	2.151	108.719	233.866	25.074	105.363	2641.867	MET080	KO	1	Rep 2	1.03185178857853	6	1.07222031767798	22	NA
MET080_A	Ub	20241031_MET080_GFPUbmChRab5_KO_001-MaxIP.nd2 (series 01)-1-1.tif:c:3/3 t:9/16 - 20241031_MET080_GFPUbmChRab5_KO_001-MaxIP.nd2	A	2.05	110.279	226.102	25.074	105.252	2639.078	MET080	KO	2	Rep 2	1.04776156272565	6	1.07222031767798	22	NA
MET080_A	Ub	20241031_MET080_GFPUbmChRab5_KO_001-MaxIP.nd2 (series 01)-1-1.tif:c:3/3 t:12/16 - 20241031_MET080_GFPUbmChRab5_KO_001-MaxIP.nd	A	1.949	110.259	214.943	25.074	105.141	2636.288	MET080	KO	5	Rep 2	1.04867749022741	6	1.07222031767798	22	NA
MET080_B	Rab5	20241031_MET080_GFPUbmChRab5_KO_001-MaxIP.nd2 (series 01)-2-1.tif:c:2/3 t:2/16 - 20241031_MET080_GFPUbmChRab5_KO_001-MaxIP.nd2	B	2.218	135.985	301.66	21.242	107.94	2292.883	MET080	KO	0	Rep 2	1.25982027052066	1	1.25982027052066	32	NA
MET080_B	Rab5	20241031_MET080_GFPUbmChRab5_KO_001-MaxIP.nd2 (series 01)-2-1.tif:c:2/3 t:3/16 - 20241031_MET080_GFPUbmChRab5_KO_001-MaxIP.nd2	B	2.588	124.26	321.591	21.242	108.112	2296.547	MET080	KO	1	Rep 2	1.14936362290958	1	1.25982027052066	32	NA
MET080_B	Rab5	20241031_MET080_GFPUbmChRab5_KO_001-MaxIP.nd2 (series 01)-2-1.tif:c:2/3 t:5/16 - 20241031_MET080_GFPUbmChRab5_KO_001-MaxIP.nd2	B	3.025	123.433	373.386	21.242	108.84	2312.008	MET080	KO	3	Rep 2	1.13407754502021	1	1.25982027052066	32	NA
MET080_B	Rab5	20241031_MET080_GFPUbmChRab5_KO_001-MaxIP.nd2 (series 01)-2-1.tif:c:2/3 t:6/16 - 20241031_MET080_GFPUbmChRab5_KO_001-MaxIP.nd2	B	2.151	128.578	276.586	21.242	107.813	2290.194	MET080	KO	4	Rep 2	1.19260200532403	1	1.25982027052066	32	NA
MET080_B	Rab5	20241031_MET080_GFPUbmChRab5_KO_001-MaxIP.nd2 (series 01)-2-1.tif:c:2/3 t:7/16 - 20241031_MET080_GFPUbmChRab5_KO_001-MaxIP.nd2	B	2.151	125.281	269.494	21.242	107.788	2289.656	MET080	KO	5	Rep 2	1.16229079303819	1	1.25982027052066	32	NA
MET080_B	Rab5	20241031_MET080_GFPUbmChRab5_KO_001-MaxIP.nd2 (series 01)-2-1.tif:c:2/3 t:4/16 - 20241031_MET080_GFPUbmChRab5_KO_001-MaxIP.nd2	B	2.487	129.892	323.07	21.242	108.435	2303.403	MET080	KO	2	Rep 2	1.1978789136349	1	1.25982027052066	32	NA
MET080_B	Rab5	20241031_MET080_GFPUbmChRab5_KO_001-MaxIP.nd2 (series 01)-2-1.tif:c:2/3 t:9/16 - 20241031_MET080_GFPUbmChRab5_KO_001-MaxIP.nd2	B	2.151	121.453	261.259	21.242	107.271	2278.666	MET080	KO	7	Rep 2	1.13220721350598	1	1.25982027052066	32	NA
MET080_B	Ub	20241031_MET080_GFPUbmChRab5_KO_001-MaxIP.nd2 (series 01)-2-1.tif:c:3/3 t:2/16 - 20241031_MET080_GFPUbmChRab5_KO_001-MaxIP.nd2	B	2.386	118.028	281.661	32.771	115.525	3785.855	MET080	KO	0	Rep 2	1.02166630599437	1	1.06698262781936	32	NA
MET080_B	Ub	20241031_MET080_GFPUbmChRab5_KO_001-MaxIP.nd2 (series 01)-2-1.tif:c:3/3 t:3/16 - 20241031_MET080_GFPUbmChRab5_KO_001-MaxIP.nd2	B	2.689	118.9	319.709	32.771	115.911	3798.493	MET080	KO	1	Rep 2	1.0257870262529	1	1.06698262781936	32	NA
MET080_B	Ub	20241031_MET080_GFPUbmChRab5_KO_001-MaxIP.nd2 (series 01)-2-1.tif:c:3/3 t:4/16 - 20241031_MET080_GFPUbmChRab5_KO_001-MaxIP.nd2	B	2.487	124.095	308.651	32.771	116.4	3814.526	MET080	KO	2	Rep 2	1.06610824742268	1	1.06698262781936	32	NA
MET080_B	Ub	20241031_MET080_GFPUbmChRab5_KO_001-MaxIP.nd2 (series 01)-2-1.tif:c:3/3 t:5/16 - 20241031_MET080_GFPUbmChRab5_KO_001-MaxIP.nd2	B	2.151	123.875	266.469	32.771	116.969	3833.18	MET080	KO	3	Rep 2	1.05904128444289	1	1.06698262781936	32	NA
MET080_B	Ub	20241031_MET080_GFPUbmChRab5_KO_001-MaxIP.nd2 (series 01)-2-1.tif:c:3/3 t:6/16 - 20241031_MET080_GFPUbmChRab5_KO_001-MaxIP.nd2	B	2.924	125.172	366.025	32.771	117.314	3844.473	MET080	KO	4	Rep 2	1.06698262781936	1	1.06698262781936	32	NA
MET080_B	Ub	20241031_MET080_GFPUbmChRab5_KO_001-MaxIP.nd2 (series 01)-2-1.tif:c:3/3 t:7/16 - 20241031_MET080_GFPUbmChRab5_KO_001-MaxIP.nd2	B	2.924	124.356	363.639	32.771	117.692	3856.876	MET080	KO	5	Rep 2	1.05662237025456	1	1.06698262781936	32	NA
MET080_B	Ub	20241031_MET080_GFPUbmChRab5_KO_001-MaxIP.nd2 (series 01)-2-1.tif:c:3/3 t:8/16 - 20241031_MET080_GFPUbmChRab5_KO_001-MaxIP.nd2	B	2.924	123.621	361.488	32.771	118.431	3881.076	MET080	KO	6	Rep 2	1.04382298553588	1	1.06698262781936	32	NA
MET080_B	Ub	20241031_MET080_GFPUbmChRab5_KO_001-MaxIP.nd2 (series 01)-2-1.tif:c:3/3 t:9/16 - 20241031_MET080_GFPUbmChRab5_KO_001-MaxIP.nd2	B	2.924	122.69	358.765	32.771	118.778	3892.47	MET080	KO	7	Rep 2	1.03293539207597	1	1.06698262781936	32	NA
MET080_B	Ub	20241031_MET080_GFPUbmChRab5_KO_001-MaxIP.nd2 (series 01)-2-1.tif:c:3/3 t:10/16 - 20241031_MET080_GFPUbmChRab5_KO_001-MaxIP.nd	B	2.924	119.517	349.488	32.771	119.281	3908.939	MET080	KO	8	Rep 2	1.00197852130683	1	1.06698262781936	32	NA
MET080_B	Ub	20241031_MET080_GFPUbmChRab5_KO_001-MaxIP.nd2 (series 01)-2-1.tif:c:3/3 t:11/16 - 20241031_MET080_GFPUbmChRab5_KO_001-MaxIP.nd	B	2.924	120.655	352.816	32.771	119.792	3925.678	MET080	KO	9	Rep 2	1.0072041538667	1	1.06698262781936	32	NA
MET080_B	Ub	20241031_MET080_GFPUbmChRab5_KO_001-MaxIP.nd2 (series 01)-2-1.tif:c:3/3 t:12/16 - 20241031_MET080_GFPUbmChRab5_KO_001-MaxIP.nd	B	2.924	121.759	356.043	32.771	120.201	3939.088	MET080	KO	10	Rep 2	1.01296162261545	1	1.06698262781936	32	NA
MET080_B	Rab5	20241031_MET080_GFPUbmChRab5_KO_001-MaxIP.nd2 (series 01)-2-1.tif:c:2/3 t:8/16 - 20241031_MET080_GFPUbmChRab5_KO_001-MaxIP.nd2	B	2.151	124.203	267.175	21.242	107.897	2291.976	MET080	KO	6	Rep 2	1.15112561053597	1	1.25982027052066	32	NA
MET080_B	Rab5	20241031_MET080_GFPUbmChRab5_KO_001-MaxIP.nd2 (series 01)-2-1.tif:c:2/3 t:1/16 - 20241031_MET080_GFPUbmChRab5_KO_001-MaxIP.nd2	B	2.017	121.917	245.865	21.242	109.622	2328.612	MET080	KO	-1	Rep 2	1.11215814343836	1	1.25982027052066	32	NA
MET080_B	Rab5	20241031_MET080_GFPUbmChRab5_KO_001-MaxIP.nd2 (series 01)-2-1.tif:c:2/3 t:10/16 - 20241031_MET080_GFPUbmChRab5_KO_001-MaxIP.nd	B	2.151	114.812	246.974	21.242	107.021	2273.355	MET080	KO	8	Rep 2	1.07279879649788	1	1.25982027052066	32	NA
MET080_B	Rab5	20241031_MET080_GFPUbmChRab5_KO_001-MaxIP.nd2 (series 01)-2-1.tif:c:2/3 t:11/16 - 20241031_MET080_GFPUbmChRab5_KO_001-MaxIP.nd	B	2.151	118.25	254.369	21.242	107.348	2280.313	MET080	KO	9	Rep 2	1.10155755114208	1	1.25982027052066	32	NA
MET080_B	Rab5	20241031_MET080_GFPUbmChRab5_KO_001-MaxIP.nd2 (series 01)-2-1.tif:c:2/3 t:12/16 - 20241031_MET080_GFPUbmChRab5_KO_001-MaxIP.nd	B	2.151	112.984	243.042	21.242	107.32	2279.708	MET080	KO	10	Rep 2	1.05277674245248	1	1.25982027052066	32	NA
MET080_B	Rab5	20241031_MET080_GFPUbmChRab5_KO_001-MaxIP.nd2 (series 01)-2-1.tif:c:2/3 t:13/16 - 20241031_MET080_GFPUbmChRab5_KO_001-MaxIP.nd	B	2.151	110.938	238.639	21.242	106.929	2271.406	MET080	KO	11	Rep 2	1.03749216770006	1	1.25982027052066	32	NA
MET080_B	Rab5	20241031_MET080_GFPUbmChRab5_KO_001-MaxIP.nd2 (series 01)-2-1.tif:c:2/3 t:14/16 - 20241031_MET080_GFPUbmChRab5_KO_001-MaxIP.nd	B	1.748	112.981	197.465	21.242	106.949	2271.843	MET080	KO	12	Rep 2	1.05640071435918	1	1.25982027052066	32	NA
MET080_B	Rab5	20241031_MET080_GFPUbmChRab5_KO_001-MaxIP.nd2 (series 01)-2-1.tif:c:2/3 t:15/16 - 20241031_MET080_GFPUbmChRab5_KO_001-MaxIP.nd	B	2.185	111.862	244.386	21.242	107.271	2278.666	MET080	KO	13	Rep 2	1.04279814674982	1	1.25982027052066	32	NA
MET080_B	Rab5	20241031_MET080_GFPUbmChRab5_KO_001-MaxIP.nd2 (series 01)-2-1.tif:c:2/3 t:16/16 - 20241031_MET080_GFPUbmChRab5_KO_001-MaxIP.nd	B	2.185	114.308	249.731	21.242	107.049	2273.96	MET080	KO	14	Rep 2	1.06781006828649	1	1.25982027052066	32	NA
MET080_B	Ub	20241031_MET080_GFPUbmChRab5_KO_001-MaxIP.nd2 (series 01)-2-1.tif:c:3/3 t:1/16 - 20241031_MET080_GFPUbmChRab5_KO_001-MaxIP.nd2	B	2.756	116	319.709	32.771	114.831	3763.101	MET080	KO	-1	Rep 2	1.01018017782655	1	1.06698262781936	32	NA
MET080_B	Ub	20241031_MET080_GFPUbmChRab5_KO_001-MaxIP.nd2 (series 01)-2-1.tif:c:3/3 t:14/16 - 20241031_MET080_GFPUbmChRab5_KO_001-MaxIP.nd	B	2.386	121.606	290.198	32.771	120.176	3938.282	MET080	KO	12	Rep 2	1.01189921448542	1	1.06698262781936	32	NA
MET080_B	Ub	20241031_MET080_GFPUbmChRab5_KO_001-MaxIP.nd2 (series 01)-2-1.tif:c:3/3 t:15/16 - 20241031_MET080_GFPUbmChRab5_KO_001-MaxIP.nd	B	2.386	122.831	293.123	32.771	120.394	3945.407	MET080	KO	13	Rep 2	1.02024187251856	1	1.06698262781936	32	NA
MET080_B	Ub	20241031_MET080_GFPUbmChRab5_KO_001-MaxIP.nd2 (series 01)-2-1.tif:c:3/3 t:16/16 - 20241031_MET080_GFPUbmChRab5_KO_001-MaxIP.nd	B	2.017	124	250.067	32.771	120.892	3961.742	MET080	KO	14	Rep 2	1.0257088971975	1	1.06698262781936	32	NA
MET080_B	Ub	20241031_MET080_GFPUbmChRab5_KO_001-MaxIP.nd2 (series 01)-2-1.tif:c:3/3 t:13/16 - 20241031_MET080_GFPUbmChRab5_KO_001-MaxIP.nd	B	2.386	121.197	289.224	32.771	119.85	3927.593	MET080	KO	11	Rep 2	1.01123904881101	1	1.06698262781936	32	NA
MET080_C	Rab5	20241031_MET080_GFPUbmChRab5_KO_001-MaxIP.nd2 (series 06)-1-1.tif:c:2/3 t:8/16 - 20241031_MET080_GFPUbmChRab5_KO_001-MaxIP.nd2	C	3.529	112.524	397.115	21.074	108.959	2296.211	MET080	KO	0	Rep 2	1.03271872906323	7	1.13661443987899	20	NA
MET080_C	Rab5	20241031_MET080_GFPUbmChRab5_KO_001-MaxIP.nd2 (series 06)-1-1.tif:c:2/3 t:9/16 - 20241031_MET080_GFPUbmChRab5_KO_001-MaxIP.nd2	C	2.857	116.718	333.456	21.074	108.946	2295.942	MET080	KO	1	Rep 2	1.07133809410167	7	1.13661443987899	20	NA
MET080_C	Ub	20241031_MET080_GFPUbmChRab5_KO_001-MaxIP.nd2 (series 06)-1-1.tif:c:3/3 t:12/16 - 20241031_MET080_GFPUbmChRab5_KO_001-MaxIP.nd	C	3.496	131.327	459.061	19.965	120.854	2412.841	MET080	KO	4	Rep 2	1.08665828189386	7	1.19503637417112	20	NA
MET080_C	Ub	20241031_MET080_GFPUbmChRab5_KO_001-MaxIP.nd2 (series 06)-1-1.tif:c:3/3 t:7/16 - 20241031_MET080_GFPUbmChRab5_KO_001-MaxIP.nd2	C	3.328	119.121	396.376	19.965	117.093	2337.754	MET080	KO	-1	Rep 2	1.01731956649842	7	1.19503637417112	20	NA
MET080_C	Ub	20241031_MET080_GFPUbmChRab5_KO_001-MaxIP.nd2 (series 06)-1-1.tif:c:3/3 t:8/16 - 20241031_MET080_GFPUbmChRab5_KO_001-MaxIP.nd2	C	2.958	123.341	364.815	19.965	118	2355.87	MET080	KO	0	Rep 2	1.04526271186441	7	1.19503637417112	20	NA
MET080_C	Ub	20241031_MET080_GFPUbmChRab5_KO_001-MaxIP.nd2 (series 06)-1-1.tif:c:3/3 t:9/16 - 20241031_MET080_GFPUbmChRab5_KO_001-MaxIP.nd2	C	2.991	125.034	374.025	19.965	118.753	2370.895	MET080	KO	1	Rep 2	1.0528912953778	7	1.19503637417112	20	NA
MET080_C	Rab5	20241031_MET080_GFPUbmChRab5_KO_001-MaxIP.nd2 (series 06)-1-1.tif:c:2/3 t:13/16 - 20241031_MET080_GFPUbmChRab5_KO_001-MaxIP.nd	C	3.193	123.779	395.233	21.074	111.56	2351.03	MET080	KO	5	Rep 2	1.10952850484044	7	1.13661443987899	20	NA
MET080_C	Rab5	20241031_MET080_GFPUbmChRab5_KO_001-MaxIP.nd2 (series 06)-1-1.tif:c:2/3 t:14/16 - 20241031_MET080_GFPUbmChRab5_KO_001-MaxIP.nd	C	3.193	125.863	401.888	21.074	110.735	2333.653	MET080	KO	6	Rep 2	1.13661443987899	7	1.13661443987899	20	NA
MET080_C	Rab5	20241031_MET080_GFPUbmChRab5_KO_001-MaxIP.nd2 (series 06)-1-1.tif:c:2/3 t:15/16 - 20241031_MET080_GFPUbmChRab5_KO_001-MaxIP.nd	C	3.193	124.242	396.712	21.074	111.27	2344.913	MET080	KO	7	Rep 2	1.11658128875708	7	1.13661443987899	20	NA
MET080_C	Rab5	20241031_MET080_GFPUbmChRab5_KO_001-MaxIP.nd2 (series 06)-1-1.tif:c:2/3 t:16/16 - 20241031_MET080_GFPUbmChRab5_KO_001-MaxIP.nd	C	3.193	124.474	397.451	21.074	111.214	2343.737	MET080	KO	8	Rep 2	1.11922959339651	7	1.13661443987899	20	NA
MET080_C	Rab5	20241031_MET080_GFPUbmChRab5_KO_001-MaxIP.nd2 (series 06)-1-1.tif:c:2/3 t:7/16 - 20241031_MET080_GFPUbmChRab5_KO_001-MaxIP.nd2	C	2.991	110.438	330.364	21.074	108.606	2288.783	MET080	KO	-1	Rep 2	1.01686831298455	7	1.13661443987899	20	NA
MET080_C	Ub	20241031_MET080_GFPUbmChRab5_KO_001-MaxIP.nd2 (series 06)-1-1.tif:c:3/3 t:10/16 - 20241031_MET080_GFPUbmChRab5_KO_001-MaxIP.nd	C	3.025	127.622	386.057	19.965	119.13	2378.423	MET080	KO	2	Rep 2	1.07128347183749	7	1.19503637417112	20	NA
MET080_C	Ub	20241031_MET080_GFPUbmChRab5_KO_001-MaxIP.nd2 (series 06)-1-1.tif:c:3/3 t:13/16 - 20241031_MET080_GFPUbmChRab5_KO_001-MaxIP.nd	C	3.496	139.615	488.033	19.965	123.039	2456.468	MET080	KO	5	Rep 2	1.1347215110656	7	1.19503637417112	20	NA
MET080_C	Ub	20241031_MET080_GFPUbmChRab5_KO_001-MaxIP.nd2 (series 06)-1-1.tif:c:3/3 t:14/16 - 20241031_MET080_GFPUbmChRab5_KO_001-MaxIP.nd	C	3.496	142.288	497.377	19.965	122.392	2443.562	MET080	KO	6	Rep 2	1.1625596444212	7	1.19503637417112	20	NA
MET080_C	Ub	20241031_MET080_GFPUbmChRab5_KO_001-MaxIP.nd2 (series 06)-1-1.tif:c:3/3 t:15/16 - 20241031_MET080_GFPUbmChRab5_KO_001-MaxIP.nd	C	3.496	143.712	502.352	19.965	123.229	2460.267	MET080	KO	7	Rep 2	1.16621899065967	7	1.19503637417112	20	NA
MET080_C	Ub	20241031_MET080_GFPUbmChRab5_KO_001-MaxIP.nd2 (series 06)-1-1.tif:c:3/3 t:16/16 - 20241031_MET080_GFPUbmChRab5_KO_001-MaxIP.nd	C	3.496	148.5	519.09	19.965	124.264	2480.937	MET080	KO	8	Rep 2	1.19503637417112	7	1.19503637417112	20	NA
MET080_C	Rab5	20241031_MET080_GFPUbmChRab5_KO_001-MaxIP.nd2 (series 06)-1-1.tif:c:2/3 t:10/16 - 20241031_MET080_GFPUbmChRab5_KO_001-MaxIP.nd	C	2.353	118.343	278.434	21.074	110.04	2318.999	MET080	KO	2	Rep 2	1.07545438022537	7	1.13661443987899	20	NA
MET080_C	Rab5	20241031_MET080_GFPUbmChRab5_KO_001-MaxIP.nd2 (series 06)-1-1.tif:c:2/3 t:11/16 - 20241031_MET080_GFPUbmChRab5_KO_001-MaxIP.nd	C	2.353	117.157	275.645	21.074	109.357	2304.613	MET080	KO	3	Rep 2	1.07132602393994	7	1.13661443987899	20	NA
MET080_C	Rab5	20241031_MET080_GFPUbmChRab5_KO_001-MaxIP.nd2 (series 06)-1-1.tif:c:2/3 t:12/16 - 20241031_MET080_GFPUbmChRab5_KO_001-MaxIP.nd	C	3.193	122.474	391.065	21.074	110.011	2318.394	MET080	KO	4	Rep 2	1.11328867113289	7	1.13661443987899	20	NA
MET080_C	Ub	20241031_MET080_GFPUbmChRab5_KO_001-MaxIP.nd2 (series 06)-1-1.tif:c:3/3 t:11/16 - 20241031_MET080_GFPUbmChRab5_KO_001-MaxIP.nd	C	3.025	127.533	385.788	19.965	119.707	2389.952	MET080	KO	3	Rep 2	1.06537629378399	7	1.19503637417112	20	NA
MET080_D	Rab5	20241031_MET080_GFPUbmChRab5_KO_001-MaxIP.nd2 (series 09)-1-1.tif:c:2/3 t:3/16 - 20241031_MET080_GFPUbmChRab5_KO_001-MaxIP.nd2	D	3.159	106.553	336.649	76.062	108.486	8251.63	MET080	KO	1	Rep 2	0.982182032704681	1	1.17004882230173	30	NA
MET080_D	Rab5	20241031_MET080_GFPUbmChRab5_KO_001-MaxIP.nd2 (series 09)-1-1.tif:c:2/3 t:4/16 - 20241031_MET080_GFPUbmChRab5_KO_001-MaxIP.nd2	D	3.496	108	377.52	76.062	108.011	8215.532	MET080	KO	2	Rep 2	0.999898158520891	1	1.17004882230173	30	NA
MET080_D	Rab5	20241031_MET080_GFPUbmChRab5_KO_001-MaxIP.nd2 (series 09)-1-1.tif:c:2/3 t:6/16 - 20241031_MET080_GFPUbmChRab5_KO_001-MaxIP.nd2	D	3.193	125.579	400.981	76.062	107.328	8163.569	MET080	KO	4	Rep 2	1.17004882230173	1	1.17004882230173	30	NA
MET080_D	Rab5	20241031_MET080_GFPUbmChRab5_KO_001-MaxIP.nd2 (series 09)-1-1.tif:c:2/3 t:7/16 - 20241031_MET080_GFPUbmChRab5_KO_001-MaxIP.nd2	D	3.193	125.126	399.535	76.062	107.552	8180.643	MET080	KO	5	Rep 2	1.16340002975305	1	1.17004882230173	30	NA
MET080_D	Rab5	20241031_MET080_GFPUbmChRab5_KO_001-MaxIP.nd2 (series 09)-1-1.tif:c:2/3 t:8/16 - 20241031_MET080_GFPUbmChRab5_KO_001-MaxIP.nd2	D	3.193	121.263	387.2	76.062	107.463	8173.854	MET080	KO	6	Rep 2	1.12841629211915	1	1.17004882230173	30	NA
MET080_D	Rab5	20241031_MET080_GFPUbmChRab5_KO_001-MaxIP.nd2 (series 09)-1-1.tif:c:2/3 t:5/16 - 20241031_MET080_GFPUbmChRab5_KO_001-MaxIP.nd2	D	3.798	123.133	467.665	76.062	107.762	8196.575	MET080	KO	3	Rep 2	1.14263840685956	1	1.17004882230173	30	NA
MET080_D	Rab5	20241031_MET080_GFPUbmChRab5_KO_001-MaxIP.nd2 (series 09)-1-1.tif:c:2/3 t:1/16 - 20241031_MET080_GFPUbmChRab5_KO_001-MaxIP.nd2	D	3.159	106.489	336.447	76.062	108.595	8259.932	MET080	KO	-1	Rep 2	0.980606841935632	1	1.17004882230173	30	NA
MET080_D	Rab5	20241031_MET080_GFPUbmChRab5_KO_001-MaxIP.nd2 (series 09)-1-1.tif:c:2/3 t:10/16 - 20241031_MET080_GFPUbmChRab5_KO_001-MaxIP.nd	D	3.193	119.968	383.066	76.062	107.238	8156.712	MET080	KO	8	Rep 2	1.11870792069975	1	1.17004882230173	30	NA
MET080_D	Rab5	20241031_MET080_GFPUbmChRab5_KO_001-MaxIP.nd2 (series 09)-1-1.tif:c:2/3 t:11/16 - 20241031_MET080_GFPUbmChRab5_KO_001-MaxIP.nd	D	3.193	119.6	381.89	76.062	107.153	8150.259	MET080	KO	9	Rep 2	1.11616100342501	1	1.17004882230173	30	NA
MET080_D	Rab5	20241031_MET080_GFPUbmChRab5_KO_001-MaxIP.nd2 (series 09)-1-1.tif:c:2/3 t:12/16 - 20241031_MET080_GFPUbmChRab5_KO_001-MaxIP.nd	D	2.891	121.07	349.959	76.062	107.141	8149.318	MET080	KO	10	Rep 2	1.13000625344173	1	1.17004882230173	30	NA
MET080_D	Rab5	20241031_MET080_GFPUbmChRab5_KO_001-MaxIP.nd2 (series 09)-1-1.tif:c:2/3 t:13/16 - 20241031_MET080_GFPUbmChRab5_KO_001-MaxIP.nd	D	2.891	119.36	345.018	76.062	106.986	8137.554	MET080	KO	11	Rep 2	1.11565999289627	1	1.17004882230173	30	NA
MET080_D	Rab5	20241031_MET080_GFPUbmChRab5_KO_001-MaxIP.nd2 (series 09)-1-1.tif:c:2/3 t:14/16 - 20241031_MET080_GFPUbmChRab5_KO_001-MaxIP.nd	D	3.697	116.436	430.491	76.062	106.848	8127.101	MET080	KO	12	Rep 2	1.08973495058401	1	1.17004882230173	30	NA
MET080_D	Rab5	20241031_MET080_GFPUbmChRab5_KO_001-MaxIP.nd2 (series 09)-1-1.tif:c:2/3 t:15/16 - 20241031_MET080_GFPUbmChRab5_KO_001-MaxIP.nd	D	3.697	113.718	420.441	76.062	106.929	8133.218	MET080	KO	13	Rep 2	1.06349072749207	1	1.17004882230173	30	NA
MET080_D	Rab5	20241031_MET080_GFPUbmChRab5_KO_001-MaxIP.nd2 (series 09)-1-1.tif:c:2/3 t:2/16 - 20241031_MET080_GFPUbmChRab5_KO_001-MaxIP.nd2	D	3.159	107.734	340.38	76.062	108.665	8265.242	MET080	KO	0	Rep 2	0.991432383932269	1	1.17004882230173	30	NA
MET080_D	Ub	20241031_MET080_GFPUbmChRab5_KO_001-MaxIP.nd2 (series 09)-1-1.tif:c:3/3 t:1/16 - 20241031_MET080_GFPUbmChRab5_KO_001-MaxIP.nd2	D	3.832	110.965	425.181	284.552	112.309	31957.584	MET080	KO	-1	Rep 2	0.988033016053923	1	1.23775597815166	30	NA
MET080_D	Ub	20241031_MET080_GFPUbmChRab5_KO_001-MaxIP.nd2 (series 09)-1-1.tif:c:3/3 t:10/16 - 20241031_MET080_GFPUbmChRab5_KO_001-MaxIP.nd	D	3.529	127.81	451.061	284.552	109.366	31120.23	MET080	KO	8	Rep 2	1.16864473419527	1	1.23775597815166	30	NA
MET080_D	Ub	20241031_MET080_GFPUbmChRab5_KO_001-MaxIP.nd2 (series 09)-1-1.tif:c:3/3 t:11/16 - 20241031_MET080_GFPUbmChRab5_KO_001-MaxIP.nd	D	3.529	133.124	469.816	284.552	109.173	31065.243	MET080	KO	9	Rep 2	1.2193857455598	1	1.23775597815166	30	NA
MET080_D	Ub	20241031_MET080_GFPUbmChRab5_KO_001-MaxIP.nd2 (series 09)-1-1.tif:c:3/3 t:12/16 - 20241031_MET080_GFPUbmChRab5_KO_001-MaxIP.nd	D	4.269	133.724	570.818	284.552	109.27	31092.871	MET080	KO	10	Rep 2	1.22379427107166	1	1.23775597815166	30	NA
MET080_D	Ub	20241031_MET080_GFPUbmChRab5_KO_001-MaxIP.nd2 (series 09)-1-1.tif:c:3/3 t:13/16 - 20241031_MET080_GFPUbmChRab5_KO_001-MaxIP.nd	D	4.269	132.504	565.608	284.552	109.405	31131.389	MET080	KO	11	Rep 2	1.21113294639185	1	1.23775597815166	30	NA
MET080_D	Rab5	20241031_MET080_GFPUbmChRab5_KO_001-MaxIP.nd2 (series 09)-1-1.tif:c:2/3 t:9/16 - 20241031_MET080_GFPUbmChRab5_KO_001-MaxIP.nd2	D	3.193	122.2	390.191	76.062	107.618	8185.618	MET080	KO	7	Rep 2	1.13549777918192	1	1.17004882230173	30	NA
MET080_D	Ub	20241031_MET080_GFPUbmChRab5_KO_001-MaxIP.nd2 (series 09)-1-1.tif:c:3/3 t:2/16 - 20241031_MET080_GFPUbmChRab5_KO_001-MaxIP.nd2	D	3.832	109.737	420.475	284.552	111.797	31812.149	MET080	KO	0	Rep 2	0.981573745270445	1	1.23775597815166	30	NA
MET080_D	Ub	20241031_MET080_GFPUbmChRab5_KO_001-MaxIP.nd2 (series 09)-1-1.tif:c:3/3 t:3/16 - 20241031_MET080_GFPUbmChRab5_KO_001-MaxIP.nd2	D	3.832	108.904	417.282	284.552	110.875	31549.579	MET080	KO	1	Rep 2	0.982223224351747	1	1.23775597815166	30	NA
MET080_D	Ub	20241031_MET080_GFPUbmChRab5_KO_001-MaxIP.nd2 (series 09)-1-1.tif:c:3/3 t:4/16 - 20241031_MET080_GFPUbmChRab5_KO_001-MaxIP.nd2	D	3.428	109.598	375.739	284.552	110.264	31375.877	MET080	KO	2	Rep 2	0.993959950663861	1	1.23775597815166	30	NA
MET080_D	Ub	20241031_MET080_GFPUbmChRab5_KO_001-MaxIP.nd2 (series 09)-1-1.tif:c:3/3 t:5/16 - 20241031_MET080_GFPUbmChRab5_KO_001-MaxIP.nd2	D	4.706	109.729	516.334	284.552	109.9	31272.287	MET080	KO	3	Rep 2	0.998444040036397	1	1.23775597815166	30	NA
MET080_D	Ub	20241031_MET080_GFPUbmChRab5_KO_001-MaxIP.nd2 (series 09)-1-1.tif:c:3/3 t:6/16 - 20241031_MET080_GFPUbmChRab5_KO_001-MaxIP.nd2	D	4.201	110.336	463.565	284.552	109.369	31121.239	MET080	KO	4	Rep 2	1.00884162788359	1	1.23775597815166	30	NA
MET080_D	Ub	20241031_MET080_GFPUbmChRab5_KO_001-MaxIP.nd2 (series 09)-1-1.tif:c:3/3 t:7/16 - 20241031_MET080_GFPUbmChRab5_KO_001-MaxIP.nd2	D	4.201	111.392	468.001	284.552	109.357	31117.71	MET080	KO	5	Rep 2	1.01860877675869	1	1.23775597815166	30	NA
MET080_D	Ub	20241031_MET080_GFPUbmChRab5_KO_001-MaxIP.nd2 (series 09)-1-1.tif:c:3/3 t:8/16 - 20241031_MET080_GFPUbmChRab5_KO_001-MaxIP.nd2	D	4.201	114.208	479.832	284.552	109.358	31118.079	MET080	KO	6	Rep 2	1.0443497503612	1	1.23775597815166	30	NA
MET080_D	Ub	20241031_MET080_GFPUbmChRab5_KO_001-MaxIP.nd2 (series 09)-1-1.tif:c:3/3 t:9/16 - 20241031_MET080_GFPUbmChRab5_KO_001-MaxIP.nd2	D	3.529	120.162	424.071	284.552	109.305	31102.954	MET080	KO	7	Rep 2	1.09932756964457	1	1.23775597815166	30	NA
MET080_D	Ub	20241031_MET080_GFPUbmChRab5_KO_001-MaxIP.nd2 (series 09)-1-1.tif:c:3/3 t:14/16 - 20241031_MET080_GFPUbmChRab5_KO_001-MaxIP.nd	D	4.201	135.512	569.339	284.552	109.482	31153.304	MET080	KO	12	Rep 2	1.23775597815166	1	1.23775597815166	30	NA
MET080_D	Ub	20241031_MET080_GFPUbmChRab5_KO_001-MaxIP.nd2 (series 09)-1-1.tif:c:3/3 t:15/16 - 20241031_MET080_GFPUbmChRab5_KO_001-MaxIP.nd	D	4.201	133.288	559.995	284.552	109.64	31198.242	MET080	KO	13	Rep 2	1.21568770521707	1	1.23775597815166	30	NA
MET080_E	Rab5	20241031_MET080_GFPUbmChRab5_KO_001-MaxIP.nd2 (series 09)-3-1.tif:c:2/3 t:7/16 - 20241031_MET080_GFPUbmChRab5_KO_001-MaxIP.nd2	E	1.815	124.352	225.699	44.904	110.407	4957.774	MET080	KO	1	Rep 2	1.12630539730271	5	1.12630539730271	22	NA
MET080_E	Ub	20241031_MET080_GFPUbmChRab5_KO_001-MaxIP.nd2 (series 09)-3-1.tif:c:3/3 t:13/16 - 20241031_MET080_GFPUbmChRab5_KO_001-MaxIP.nd	E	2.554	113.355	289.56	56.736	105.453	5982.913	MET080	KO	7	Rep 2	1.07493385678928	5	1.09363057324841	22	NA
MET080_E	Ub	20241031_MET080_GFPUbmChRab5_KO_001-MaxIP.nd2 (series 09)-3-1.tif:c:3/3 t:14/16 - 20241031_MET080_GFPUbmChRab5_KO_001-MaxIP.nd	E	2.554	115.039	293.862	56.736	105.19	5968.023	MET080	KO	8	Rep 2	1.09363057324841	5	1.09363057324841	22	NA
MET080_E	Rab5	20241031_MET080_GFPUbmChRab5_KO_001-MaxIP.nd2 (series 09)-3-1.tif:c:2/3 t:8/16 - 20241031_MET080_GFPUbmChRab5_KO_001-MaxIP.nd2	E	1.748	122.615	214.304	44.904	110.092	4943.624	MET080	KO	2	Rep 2	1.11375031791592	5	1.12630539730271	22	NA
MET080_E	Rab5	20241031_MET080_GFPUbmChRab5_KO_001-MaxIP.nd2 (series 09)-3-1.tif:c:2/3 t:9/16 - 20241031_MET080_GFPUbmChRab5_KO_001-MaxIP.nd2	E	2.218	119.485	265.057	44.904	110.122	4944.968	MET080	KO	3	Rep 2	1.08502388260293	5	1.12630539730271	22	NA
MET080_E	Ub	20241031_MET080_GFPUbmChRab5_KO_001-MaxIP.nd2 (series 09)-3-1.tif:c:3/3 t:6/16 - 20241031_MET080_GFPUbmChRab5_KO_001-MaxIP.nd2	E	2.823	111.107	313.693	56.736	107.331	6089.46	MET080	KO	0	Rep 2	1.03518088902554	5	1.09363057324841	22	NA
MET080_E	Ub	20241031_MET080_GFPUbmChRab5_KO_001-MaxIP.nd2 (series 09)-3-1.tif:c:3/3 t:7/16 - 20241031_MET080_GFPUbmChRab5_KO_001-MaxIP.nd2	E	2.353	112.371	264.385	56.736	106.845	6061.933	MET080	KO	1	Rep 2	1.05171978099116	5	1.09363057324841	22	NA
MET080_E	Ub	20241031_MET080_GFPUbmChRab5_KO_001-MaxIP.nd2 (series 09)-3-1.tif:c:3/3 t:8/16 - 20241031_MET080_GFPUbmChRab5_KO_001-MaxIP.nd2	E	2.487	111.432	277.157	56.736	106.996	6070.47	MET080	KO	2	Rep 2	1.04145949381285	5	1.09363057324841	22	NA
MET080_E	Ub	20241031_MET080_GFPUbmChRab5_KO_001-MaxIP.nd2 (series 09)-3-1.tif:c:3/3 t:9/16 - 20241031_MET080_GFPUbmChRab5_KO_001-MaxIP.nd2	E	2.386	111.789	266.771	56.736	106.412	6037.33	MET080	KO	3	Rep 2	1.0505300154118	5	1.09363057324841	22	NA
MET080_E	Rab5	20241031_MET080_GFPUbmChRab5_KO_001-MaxIP.nd2 (series 09)-3-1.tif:c:2/3 t:14/16 - 20241031_MET080_GFPUbmChRab5_KO_001-MaxIP.nd	E	2.218	111.5	247.344	44.904	109.35	4910.282	MET080	KO	8	Rep 2	1.01966163694559	5	1.12630539730271	22	NA
MET080_E	Rab5	20241031_MET080_GFPUbmChRab5_KO_001-MaxIP.nd2 (series 09)-3-1.tif:c:2/3 t:15/16 - 20241031_MET080_GFPUbmChRab5_KO_001-MaxIP.nd	E	2.218	112.394	249.327	44.904	109.571	4920.231	MET080	KO	9	Rep 2	1.02576411641767	5	1.12630539730271	22	NA
MET080_E	Rab5	20241031_MET080_GFPUbmChRab5_KO_001-MaxIP.nd2 (series 09)-3-1.tif:c:2/3 t:5/16 - 20241031_MET080_GFPUbmChRab5_KO_001-MaxIP.nd2	E	1.882	117.25	220.691	44.904	110.073	4942.784	MET080	KO	-1	Rep 2	1.06520218400516	5	1.12630539730271	22	NA
MET080_E	Rab5	20241031_MET080_GFPUbmChRab5_KO_001-MaxIP.nd2 (series 09)-3-1.tif:c:2/3 t:6/16 - 20241031_MET080_GFPUbmChRab5_KO_001-MaxIP.nd2	E	1.983	122.627	243.176	44.904	110.359	4955.589	MET080	KO	0	Rep 2	1.11116447231309	5	1.12630539730271	22	NA
MET080_E	Ub	20241031_MET080_GFPUbmChRab5_KO_001-MaxIP.nd2 (series 09)-3-1.tif:c:3/3 t:10/16 - 20241031_MET080_GFPUbmChRab5_KO_001-MaxIP.nd	E	2.42	113.417	274.468	56.736	105.828	6004.223	MET080	KO	4	Rep 2	1.07171070038175	5	1.09363057324841	22	NA
MET080_E	Ub	20241031_MET080_GFPUbmChRab5_KO_001-MaxIP.nd2 (series 09)-3-1.tif:c:3/3 t:11/16 - 20241031_MET080_GFPUbmChRab5_KO_001-MaxIP.nd	E	2.454	113.192	277.729	56.736	105.505	5985.905	MET080	KO	5	Rep 2	1.0728591062035	5	1.09363057324841	22	NA
MET080_E	Ub	20241031_MET080_GFPUbmChRab5_KO_001-MaxIP.nd2 (series 09)-3-1.tif:c:3/3 t:12/16 - 20241031_MET080_GFPUbmChRab5_KO_001-MaxIP.nd	E	2.554	113.118	288.955	56.736	105.364	5977.872	MET080	KO	6	Rep 2	1.07359249838655	5	1.09363057324841	22	NA
MET080_E	Ub	20241031_MET080_GFPUbmChRab5_KO_001-MaxIP.nd2 (series 09)-3-1.tif:c:3/3 t:15/16 - 20241031_MET080_GFPUbmChRab5_KO_001-MaxIP.nd	E	2.554	112.947	288.518	56.736	105.342	5976.662	MET080	KO	9	Rep 2	1.07219342712308	5	1.09363057324841	22	NA
MET080_E	Ub	20241031_MET080_GFPUbmChRab5_KO_001-MaxIP.nd2 (series 09)-3-1.tif:c:3/3 t:5/16 - 20241031_MET080_GFPUbmChRab5_KO_001-MaxIP.nd2	E	2.017	109.283	220.388	56.736	106.716	6054.606	MET080	KO	-1	Rep 2	1.02405449979385	5	1.09363057324841	22	NA
MET080_E	Rab5	20241031_MET080_GFPUbmChRab5_KO_001-MaxIP.nd2 (series 09)-3-1.tif:c:2/3 t:10/16 - 20241031_MET080_GFPUbmChRab5_KO_001-MaxIP.nd	E	2.252	118.522	266.906	44.904	109.729	4927.322	MET080	KO	4	Rep 2	1.08013378414093	5	1.12630539730271	22	NA
MET080_E	Rab5	20241031_MET080_GFPUbmChRab5_KO_001-MaxIP.nd2 (series 09)-3-1.tif:c:2/3 t:11/16 - 20241031_MET080_GFPUbmChRab5_KO_001-MaxIP.nd	E	2.487	114.014	283.577	44.904	109.977	4938.448	MET080	KO	5	Rep 2	1.03670767524119	5	1.12630539730271	22	NA
MET080_E	Rab5	20241031_MET080_GFPUbmChRab5_KO_001-MaxIP.nd2 (series 09)-3-1.tif:c:2/3 t:12/16 - 20241031_MET080_GFPUbmChRab5_KO_001-MaxIP.nd	E	2.151	112.703	242.437	44.904	109.713	4926.617	MET080	KO	6	Rep 2	1.02725292353686	5	1.12630539730271	22	NA
MET080_E	Rab5	20241031_MET080_GFPUbmChRab5_KO_001-MaxIP.nd2 (series 09)-3-1.tif:c:2/3 t:13/16 - 20241031_MET080_GFPUbmChRab5_KO_001-MaxIP.nd	E	2.151	111.625	240.118	44.904	109.284	4907.324	MET080	KO	7	Rep 2	1.0214212510523	5	1.12630539730271	22	NA
MET080_F	Rab5	20241031_MET080_GFPUbmChRab5_LP02_002-MaxIP.nd2 (series 04)-1-1.tif:c:2/3 t:4/16 - 20241031_MET080_GFPUbmChRab5_LP02_002-MaxIP.n	F	2.756	124.817	344.01	38.922	116.562	4536.795	MET080	WT	0	Rep 2	1.07082067912356	3	1.39339114209794	28	NA
MET080_F	Rab5	20241031_MET080_GFPUbmChRab5_LP02_002-MaxIP.nd2 (series 04)-1-1.tif:c:2/3 t:5/16 - 20241031_MET080_GFPUbmChRab5_LP02_002-MaxIP.n	F	2.756	129.268	356.278	38.922	117.69	4580.691	MET080	WT	1	Rep 2	1.09837709236129	3	1.39339114209794	28	NA
MET080_F	Rab5	20241031_MET080_GFPUbmChRab5_LP02_002-MaxIP.nd2 (series 04)-1-1.tif:c:2/3 t:6/16 - 20241031_MET080_GFPUbmChRab5_LP02_002-MaxIP.n	F	2.756	124.61	343.438	38.922	118.895	4627.579	MET080	WT	2	Rep 2	1.04806762269229	3	1.39339114209794	28	NA
MET080_F	Rab5	20241031_MET080_GFPUbmChRab5_LP02_002-MaxIP.nd2 (series 04)-1-1.tif:c:2/3 t:7/16 - 20241031_MET080_GFPUbmChRab5_LP02_002-MaxIP.n	F	2.756	127.427	351.203	38.922	117.849	4586.875	MET080	WT	3	Rep 2	1.08127349404747	3	1.39339114209794	28	NA
MET080_F	Rab5	20241031_MET080_GFPUbmChRab5_LP02_002-MaxIP.nd2 (series 04)-1-1.tif:c:2/3 t:8/16 - 20241031_MET080_GFPUbmChRab5_LP02_002-MaxIP.n	F	2.588	133.065	344.38	38.922	118.114	4597.194	MET080	WT	4	Rep 2	1.12658109961563	3	1.39339114209794	28	NA
MET080_F	Rab5	20241031_MET080_GFPUbmChRab5_LP02_002-MaxIP.nd2 (series 04)-1-1.tif:c:2/3 t:9/16 - 20241031_MET080_GFPUbmChRab5_LP02_002-MaxIP.n	F	2.588	136.584	353.488	38.922	118.197	4600.421	MET080	WT	5	Rep 2	1.15556232391685	3	1.39339114209794	28	NA
MET080_F	Ub	20241031_MET080_GFPUbmChRab5_LP02_002-MaxIP.nd2 (series 04)-1-1.tif:c:3/3 t:16/16 - 20241031_MET080_GFPUbmChRab5_LP02_002-MaxIP.	F	1.781	146.151	260.352	36.636	111.06	4068.794	MET080	WT	12	Rep 2	1.31596434359806	3	1.31596434359806	28	NA
MET080_F	Ub	20241031_MET080_GFPUbmChRab5_LP02_002-MaxIP.nd2 (series 04)-1-1.tif:c:3/3 t:3/16 - 20241031_MET080_GFPUbmChRab5_LP02_002-MaxIP.n	F	1.949	110.121	214.674	36.636	109.568	4014.142	MET080	WT	-1	Rep 2	1.00504709404206	3	1.31596434359806	28	NA
MET080_F	Ub	20241031_MET080_GFPUbmChRab5_LP02_002-MaxIP.nd2 (series 04)-1-1.tif:c:3/3 t:4/16 - 20241031_MET080_GFPUbmChRab5_LP02_002-MaxIP.n	F	2.218	112.955	250.571	36.636	110.257	4039.384	MET080	WT	0	Rep 2	1.02447010167155	3	1.31596434359806	28	NA
MET080_F	Ub	20241031_MET080_GFPUbmChRab5_LP02_002-MaxIP.nd2 (series 04)-1-1.tif:c:3/3 t:5/16 - 20241031_MET080_GFPUbmChRab5_LP02_002-MaxIP.n	F	2.218	113.894	252.655	36.636	110.803	4059.383	MET080	WT	1	Rep 2	1.02789635659684	3	1.31596434359806	28	NA
MET080_F	Ub	20241031_MET080_GFPUbmChRab5_LP02_002-MaxIP.nd2 (series 04)-1-1.tif:c:3/3 t:6/16 - 20241031_MET080_GFPUbmChRab5_LP02_002-MaxIP.n	F	1.949	119.293	232.555	36.636	110.906	4063.147	MET080	WT	2	Rep 2	1.07562259931834	3	1.31596434359806	28	NA
MET080_F	Ub	20241031_MET080_GFPUbmChRab5_LP02_002-MaxIP.nd2 (series 04)-1-1.tif:c:3/3 t:7/16 - 20241031_MET080_GFPUbmChRab5_LP02_002-MaxIP.n	F	1.949	121.828	237.496	36.636	111.116	4070.844	MET080	WT	3	Rep 2	1.09640375823464	3	1.31596434359806	28	NA
MET080_F	Ub	20241031_MET080_GFPUbmChRab5_LP02_002-MaxIP.nd2 (series 04)-1-1.tif:c:3/3 t:8/16 - 20241031_MET080_GFPUbmChRab5_LP02_002-MaxIP.n	F	1.949	126.638	246.874	36.636	111.124	4071.147	MET080	WT	4	Rep 2	1.13960980526259	3	1.31596434359806	28	NA
MET080_F	Ub	20241031_MET080_GFPUbmChRab5_LP02_002-MaxIP.nd2 (series 04)-1-1.tif:c:3/3 t:9/16 - 20241031_MET080_GFPUbmChRab5_LP02_002-MaxIP.n	F	1.949	131.31	255.982	36.636	110.916	4063.517	MET080	WT	5	Rep 2	1.18386887374229	3	1.31596434359806	28	NA
MET080_F	Rab5	20241031_MET080_GFPUbmChRab5_LP02_002-MaxIP.nd2 (series 04)-1-1.tif:c:2/3 t:3/16 - 20241031_MET080_GFPUbmChRab5_LP02_002-MaxIP.n	F	2.386	112.789	269.158	38.922	115.997	4514.78	MET080	WT	-1	Rep 2	0.972344112347733	3	1.39339114209794	28	NA
MET080_F	Ub	20241031_MET080_GFPUbmChRab5_LP02_002-MaxIP.nd2 (series 04)-1-1.tif:c:3/3 t:10/16 - 20241031_MET080_GFPUbmChRab5_LP02_002-MaxIP.	F	2.185	135.015	294.971	36.636	110.754	4057.601	MET080	WT	6	Rep 2	1.21905303645918	3	1.31596434359806	28	NA
MET080_F	Ub	20241031_MET080_GFPUbmChRab5_LP02_002-MaxIP.nd2 (series 04)-1-1.tif:c:3/3 t:11/16 - 20241031_MET080_GFPUbmChRab5_LP02_002-MaxIP.	F	2.084	135.919	283.241	36.636	110.563	4050.61	MET080	WT	7	Rep 2	1.2293353110896	3	1.31596434359806	28	NA
MET080_F	Ub	20241031_MET080_GFPUbmChRab5_LP02_002-MaxIP.nd2 (series 04)-1-1.tif:c:3/3 t:12/16 - 20241031_MET080_GFPUbmChRab5_LP02_002-MaxIP.	F	2.084	139.403	290.501	36.636	110.821	4060.055	MET080	WT	8	Rep 2	1.25791140668285	3	1.31596434359806	28	NA
MET080_F	Ub	20241031_MET080_GFPUbmChRab5_LP02_002-MaxIP.nd2 (series 04)-1-1.tif:c:3/3 t:13/16 - 20241031_MET080_GFPUbmChRab5_LP02_002-MaxIP.	F	1.781	141.151	251.445	36.636	110.804	4059.416	MET080	WT	9	Rep 2	1.27388000433197	3	1.31596434359806	28	NA
MET080_F	Ub	20241031_MET080_GFPUbmChRab5_LP02_002-MaxIP.nd2 (series 04)-1-1.tif:c:3/3 t:14/16 - 20241031_MET080_GFPUbmChRab5_LP02_002-MaxIP.	F	1.781	141.038	251.243	36.636	110.719	4056.324	MET080	WT	10	Rep 2	1.27383737208609	3	1.31596434359806	28	NA
MET080_F	Rab5	20241031_MET080_GFPUbmChRab5_LP02_002-MaxIP.nd2 (series 04)-1-1.tif:c:2/3 t:10/16 - 20241031_MET080_GFPUbmChRab5_LP02_002-MaxIP.	F	2.319	146.928	340.75	38.922	118.769	4622.671	MET080	WT	6	Rep 2	1.23709048657478	3	1.39339114209794	28	NA
MET080_F	Rab5	20241031_MET080_GFPUbmChRab5_LP02_002-MaxIP.nd2 (series 04)-1-1.tif:c:2/3 t:11/16 - 20241031_MET080_GFPUbmChRab5_LP02_002-MaxIP.	F	1.916	149.474	286.367	38.922	119.855	4664.954	MET080	WT	7	Rep 2	1.24712360769263	3	1.39339114209794	28	NA
MET080_F	Rab5	20241031_MET080_GFPUbmChRab5_LP02_002-MaxIP.nd2 (series 04)-1-1.tif:c:2/3 t:12/16 - 20241031_MET080_GFPUbmChRab5_LP02_002-MaxIP.	F	1.916	151.965	291.139	38.922	119.484	4650.535	MET080	WT	8	Rep 2	1.27184392889425	3	1.39339114209794	28	NA
MET080_F	Rab5	20241031_MET080_GFPUbmChRab5_LP02_002-MaxIP.nd2 (series 04)-1-1.tif:c:2/3 t:13/16 - 20241031_MET080_GFPUbmChRab5_LP02_002-MaxIP.	F	2.286	158.485	362.227	38.922	120.481	4689.322	MET080	WT	9	Rep 2	1.31543562885434	3	1.39339114209794	28	NA
MET080_F	Rab5	20241031_MET080_GFPUbmChRab5_LP02_002-MaxIP.nd2 (series 04)-1-1.tif:c:2/3 t:14/16 - 20241031_MET080_GFPUbmChRab5_LP02_002-MaxIP.	F	1.815	163.722	297.156	38.922	119.995	4670.399	MET080	WT	10	Rep 2	1.36440685028543	3	1.39339114209794	28	NA
MET080_F	Rab5	20241031_MET080_GFPUbmChRab5_LP02_002-MaxIP.nd2 (series 04)-1-1.tif:c:2/3 t:15/16 - 20241031_MET080_GFPUbmChRab5_LP02_002-MaxIP.	F	1.815	158.907	288.417	38.922	119.598	4654.972	MET080	WT	11	Rep 2	1.32867606481714	3	1.39339114209794	28	NA
MET080_F	Rab5	20241031_MET080_GFPUbmChRab5_LP02_002-MaxIP.nd2 (series 04)-1-1.tif:c:2/3 t:16/16 - 20241031_MET080_GFPUbmChRab5_LP02_002-MaxIP.	F	1.815	167.278	303.609	38.922	120.051	4672.584	MET080	WT	12	Rep 2	1.39339114209794	3	1.39339114209794	28	NA
MET080_F	Ub	20241031_MET080_GFPUbmChRab5_LP02_002-MaxIP.nd2 (series 04)-1-1.tif:c:3/3 t:15/16 - 20241031_MET080_GFPUbmChRab5_LP02_002-MaxIP.	F	1.781	140.358	250.033	36.636	110.668	4054.442	MET080	WT	11	Rep 2	1.26827990024217	3	1.31596434359806	28	NA
MET080_G	Rab5	20241031_MET080_GFPUbmChRab5_LP02_002-MaxIP.nd2 (series 06)-1-1.tif:c:2/3 t:2/16 - 20241031_MET080_GFPUbmChRab5_LP02_002-MaxIP.n	G	1.546	111.522	172.425	59.156	112.056	6628.751	MET080	WT	0	Rep 2	0.995234525594346	1	1.14427028533916	32	NA
MET080_G	Rab5	20241031_MET080_GFPUbmChRab5_LP02_002-MaxIP.nd2 (series 06)-1-1.tif:c:2/3 t:3/16 - 20241031_MET080_GFPUbmChRab5_LP02_002-MaxIP.n	G	1.311	110.923	145.402	59.156	112.178	6635.977	MET080	WT	1	Rep 2	0.988812423113266	1	1.14427028533916	32	NA
MET080_G	Rab5	20241031_MET080_GFPUbmChRab5_LP02_002-MaxIP.nd2 (series 06)-1-1.tif:c:2/3 t:5/16 - 20241031_MET080_GFPUbmChRab5_LP02_002-MaxIP.n	G	1.378	112.244	154.678	59.156	111.952	6622.566	MET080	WT	3	Rep 2	1.00260826068315	1	1.14427028533916	32	NA
MET080_G	Rab5	20241031_MET080_GFPUbmChRab5_LP02_002-MaxIP.nd2 (series 06)-1-1.tif:c:2/3 t:6/16 - 20241031_MET080_GFPUbmChRab5_LP02_002-MaxIP.n	G	1.378	114.341	157.569	59.156	111.898	6619.407	MET080	WT	4	Rep 2	1.02183238306315	1	1.14427028533916	32	NA
MET080_G	Rab5	20241031_MET080_GFPUbmChRab5_LP02_002-MaxIP.nd2 (series 06)-1-1.tif:c:2/3 t:7/16 - 20241031_MET080_GFPUbmChRab5_LP02_002-MaxIP.n	G	1.378	115.829	159.619	59.156	111.31	6584.586	MET080	WT	5	Rep 2	1.04059832899111	1	1.14427028533916	32	NA
MET080_G	Rab5	20241031_MET080_GFPUbmChRab5_LP02_002-MaxIP.nd2 (series 06)-1-1.tif:c:2/3 t:4/16 - 20241031_MET080_GFPUbmChRab5_LP02_002-MaxIP.n	G	1.378	112.195	154.611	59.156	111.997	6625.255	MET080	WT	2	Rep 2	1.00176790449744	1	1.14427028533916	32	NA
MET080_G	Rab5	20241031_MET080_GFPUbmChRab5_LP02_002-MaxIP.nd2 (series 06)-1-1.tif:c:2/3 t:1/16 - 20241031_MET080_GFPUbmChRab5_LP02_002-MaxIP.n	G	1.546	109.63	169.501	59.156	112.215	6638.128	MET080	WT	-1	Rep 2	0.97696386401105	1	1.14427028533916	32	NA
MET080_G	Rab5	20241031_MET080_GFPUbmChRab5_LP02_002-MaxIP.nd2 (series 06)-1-1.tif:c:2/3 t:10/16 - 20241031_MET080_GFPUbmChRab5_LP02_002-MaxIP.	G	1.378	125.634	173.131	59.156	111.394	6589.56	MET080	WT	8	Rep 2	1.12783453327827	1	1.14427028533916	32	NA
MET080_G	Rab5	20241031_MET080_GFPUbmChRab5_LP02_002-MaxIP.nd2 (series 06)-1-1.tif:c:2/3 t:11/16 - 20241031_MET080_GFPUbmChRab5_LP02_002-MaxIP.	G	1.378	124.756	171.921	59.156	111.134	6574.2	MET080	WT	9	Rep 2	1.1225727500135	1	1.14427028533916	32	NA
MET080_G	Rab5	20241031_MET080_GFPUbmChRab5_LP02_002-MaxIP.nd2 (series 06)-1-1.tif:c:2/3 t:12/16 - 20241031_MET080_GFPUbmChRab5_LP02_002-MaxIP.	G	1.378	127.244	175.349	59.156	111.201	6578.132	MET080	WT	10	Rep 2	1.14427028533916	1	1.14427028533916	32	NA
MET080_G	Rab5	20241031_MET080_GFPUbmChRab5_LP02_002-MaxIP.nd2 (series 06)-1-1.tif:c:2/3 t:13/16 - 20241031_MET080_GFPUbmChRab5_LP02_002-MaxIP.	G	1.378	125.415	172.828	59.156	111.093	6571.78	MET080	WT	11	Rep 2	1.12891901379925	1	1.14427028533916	32	NA
MET080_G	Rab5	20241031_MET080_GFPUbmChRab5_LP02_002-MaxIP.nd2 (series 06)-1-1.tif:c:2/3 t:14/16 - 20241031_MET080_GFPUbmChRab5_LP02_002-MaxIP.	G	1.781	125.906	224.287	59.156	111.003	6566.469	MET080	WT	12	Rep 2	1.13425763267659	1	1.14427028533916	32	NA
MET080_G	Rab5	20241031_MET080_GFPUbmChRab5_LP02_002-MaxIP.nd2 (series 06)-1-1.tif:c:2/3 t:15/16 - 20241031_MET080_GFPUbmChRab5_LP02_002-MaxIP.	G	1.781	126.868	226.001	59.156	111.171	6576.385	MET080	WT	13	Rep 2	1.14119689487366	1	1.14427028533916	32	NA
MET080_G	Rab5	20241031_MET080_GFPUbmChRab5_LP02_002-MaxIP.nd2 (series 06)-1-1.tif:c:2/3 t:16/16 - 20241031_MET080_GFPUbmChRab5_LP02_002-MaxIP.	G	1.781	125.528	223.615	59.156	110.876	6558.941	MET080	WT	14	Rep 2	1.13214762437317	1	1.14427028533916	32	NA
MET080_G	Ub	20241031_MET080_GFPUbmChRab5_LP02_002-MaxIP.nd2 (series 06)-1-1.tif:c:3/3 t:1/16 - 20241031_MET080_GFPUbmChRab5_LP02_002-MaxIP.n	G	1.681	108.4	182.172	20.469	105.839	2166.438	MET080	WT	-1	Rep 2	1.02419712960251	1	1.08720342788713	32	NA
MET080_G	Ub	20241031_MET080_GFPUbmChRab5_LP02_002-MaxIP.nd2 (series 06)-1-1.tif:c:3/3 t:10/16 - 20241031_MET080_GFPUbmChRab5_LP02_002-MaxIP.	G	1.344	113.9	153.132	20.469	106.795	2186	MET080	WT	8	Rep 2	1.06652933189756	1	1.08720342788713	32	NA
MET080_G	Ub	20241031_MET080_GFPUbmChRab5_LP02_002-MaxIP.nd2 (series 06)-1-1.tif:c:3/3 t:11/16 - 20241031_MET080_GFPUbmChRab5_LP02_002-MaxIP.	G	1.445	116.209	167.955	20.469	106.888	2187.916	MET080	WT	9	Rep 2	1.08720342788713	1	1.08720342788713	32	NA
MET080_G	Ub	20241031_MET080_GFPUbmChRab5_LP02_002-MaxIP.nd2 (series 06)-1-1.tif:c:3/3 t:12/16 - 20241031_MET080_GFPUbmChRab5_LP02_002-MaxIP.	G	1.445	114.442	165.4	20.469	107.039	2191.008	MET080	WT	10	Rep 2	1.06916170741505	1	1.08720342788713	32	NA
MET080_G	Ub	20241031_MET080_GFPUbmChRab5_LP02_002-MaxIP.nd2 (series 06)-1-1.tif:c:3/3 t:13/16 - 20241031_MET080_GFPUbmChRab5_LP02_002-MaxIP.	G	1.445	114.884	166.039	20.469	106.92	2188.554	MET080	WT	11	Rep 2	1.07448559670782	1	1.08720342788713	32	NA
MET080_G	Ub	20241031_MET080_GFPUbmChRab5_LP02_002-MaxIP.nd2 (series 06)-1-1.tif:c:3/3 t:14/16 - 20241031_MET080_GFPUbmChRab5_LP02_002-MaxIP.	G	1.445	115.628	167.114	20.469	106.831	2186.739	MET080	WT	12	Rep 2	1.08234501221556	1	1.08720342788713	32	NA
MET080_G	Ub	20241031_MET080_GFPUbmChRab5_LP02_002-MaxIP.nd2 (series 06)-1-1.tif:c:3/3 t:15/16 - 20241031_MET080_GFPUbmChRab5_LP02_002-MaxIP.	G	1.58	115.426	182.34	20.469	106.706	2184.185	MET080	WT	13	Rep 2	1.08171986579949	1	1.08720342788713	32	NA
MET080_G	Ub	20241031_MET080_GFPUbmChRab5_LP02_002-MaxIP.nd2 (series 06)-1-1.tif:c:3/3 t:16/16 - 20241031_MET080_GFPUbmChRab5_LP02_002-MaxIP.	G	1.58	115.17	181.937	20.469	106.775	2185.596	MET080	WT	14	Rep 2	1.07862327323812	1	1.08720342788713	32	NA
MET080_G	Ub	20241031_MET080_GFPUbmChRab5_LP02_002-MaxIP.nd2 (series 06)-1-1.tif:c:3/3 t:2/16 - 20241031_MET080_GFPUbmChRab5_LP02_002-MaxIP.n	G	1.681	110.94	186.441	20.469	105.923	2168.152	MET080	WT	0	Rep 2	1.04736459503602	1	1.08720342788713	32	NA
MET080_G	Ub	20241031_MET080_GFPUbmChRab5_LP02_002-MaxIP.nd2 (series 06)-1-1.tif:c:3/3 t:3/16 - 20241031_MET080_GFPUbmChRab5_LP02_002-MaxIP.n	G	1.681	112.78	189.533	20.469	106.087	2171.513	MET080	WT	1	Rep 2	1.06308972824191	1	1.08720342788713	32	NA
MET080_G	Ub	20241031_MET080_GFPUbmChRab5_LP02_002-MaxIP.nd2 (series 06)-1-1.tif:c:3/3 t:4/16 - 20241031_MET080_GFPUbmChRab5_LP02_002-MaxIP.n	G	1.613	113.458	183.046	20.469	106.002	2169.766	MET080	WT	2	Rep 2	1.07033829550386	1	1.08720342788713	32	NA
MET080_G	Ub	20241031_MET080_GFPUbmChRab5_LP02_002-MaxIP.nd2 (series 06)-1-1.tif:c:3/3 t:5/16 - 20241031_MET080_GFPUbmChRab5_LP02_002-MaxIP.n	G	1.613	112.833	182.038	20.469	106.066	2171.076	MET080	WT	3	Rep 2	1.06379989817661	1	1.08720342788713	32	NA
MET080_G	Ub	20241031_MET080_GFPUbmChRab5_LP02_002-MaxIP.nd2 (series 06)-1-1.tif:c:3/3 t:6/16 - 20241031_MET080_GFPUbmChRab5_LP02_002-MaxIP.n	G	1.613	113.75	183.517	20.469	105.969	2169.093	MET080	WT	4	Rep 2	1.07342713435061	1	1.08720342788713	32	NA
MET080_G	Ub	20241031_MET080_GFPUbmChRab5_LP02_002-MaxIP.nd2 (series 06)-1-1.tif:c:3/3 t:7/16 - 20241031_MET080_GFPUbmChRab5_LP02_002-MaxIP.n	G	1.613	111.875	180.492	20.469	105.944	2168.589	MET080	WT	5	Rep 2	1.05598240579929	1	1.08720342788713	32	NA
MET080_G	Ub	20241031_MET080_GFPUbmChRab5_LP02_002-MaxIP.nd2 (series 06)-1-1.tif:c:3/3 t:8/16 - 20241031_MET080_GFPUbmChRab5_LP02_002-MaxIP.n	G	1.613	112.812	182.004	20.469	106.448	2178.908	MET080	WT	6	Rep 2	1.05978505937171	1	1.08720342788713	32	NA
MET080_G	Ub	20241031_MET080_GFPUbmChRab5_LP02_002-MaxIP.nd2 (series 06)-1-1.tif:c:3/3 t:9/16 - 20241031_MET080_GFPUbmChRab5_LP02_002-MaxIP.n	G	1.344	113.625	152.763	20.469	106.458	2179.11	MET080	WT	7	Rep 2	1.06732232429691	1	1.08720342788713	32	NA
MET080_G	Rab5	20241031_MET080_GFPUbmChRab5_LP02_002-MaxIP.nd2 (series 06)-1-1.tif:c:2/3 t:8/16 - 20241031_MET080_GFPUbmChRab5_LP02_002-MaxIP.n	G	1.378	118.951	163.921	59.156	111.447	6592.72	MET080	WT	6	Rep 2	1.06733245399158	1	1.14427028533916	32	NA
MET080_G	Rab5	20241031_MET080_GFPUbmChRab5_LP02_002-MaxIP.nd2 (series 06)-1-1.tif:c:2/3 t:9/16 - 20241031_MET080_GFPUbmChRab5_LP02_002-MaxIP.n	G	1.378	121.732	167.753	59.156	111.529	6597.56	MET080	WT	7	Rep 2	1.09148293269015	1	1.14427028533916	32	NA
MET080_H	Ub	20241031_MET080_GFPUbmChRab5_LP02_002-MaxIP.nd2 (series 08)-3-1.tif:c:3/3 t:1/16 - 20241031_MET080_GFPUbmChRab5_LP02_002-MaxIP.n	H	1.176	106.371	125.134	36.569	106.03	3877.412	MET080	WT	-1	Rep 2	1.00321607092332	1	1.41812846183606	32	NA
MET080_H	Ub	20241031_MET080_GFPUbmChRab5_LP02_002-MaxIP.nd2 (series 08)-3-1.tif:c:3/3 t:10/16 - 20241031_MET080_GFPUbmChRab5_LP02_002-MaxIP.	H	1.412	153.048	216.052	36.569	109.14	3991.118	MET080	WT	8	Rep 2	1.40230896096756	1	1.41812846183606	32	NA
MET080_H	Ub	20241031_MET080_GFPUbmChRab5_LP02_002-MaxIP.nd2 (series 08)-3-1.tif:c:3/3 t:13/16 - 20241031_MET080_GFPUbmChRab5_LP02_002-MaxIP.	H	1.412	149.929	211.649	36.569	109.659	4010.109	MET080	WT	11	Rep 2	1.36722931998286	1	1.41812846183606	32	NA
MET080_H	Ub	20241031_MET080_GFPUbmChRab5_LP02_002-MaxIP.nd2 (series 08)-3-1.tif:c:3/3 t:14/16 - 20241031_MET080_GFPUbmChRab5_LP02_002-MaxIP.	H	1.412	147.119	207.683	36.569	107.768	3940.971	MET080	WT	12	Rep 2	1.36514549773588	1	1.41812846183606	32	NA
MET080_H	Ub	20241031_MET080_GFPUbmChRab5_LP02_002-MaxIP.nd2 (series 08)-3-1.tif:c:3/3 t:11/16 - 20241031_MET080_GFPUbmChRab5_LP02_002-MaxIP.	H	1.412	148.405	209.498	36.569	110.233	4031.116	MET080	WT	9	Rep 2	1.34628468788838	1	1.41812846183606	32	NA
MET080_H	Ub	20241031_MET080_GFPUbmChRab5_LP02_002-MaxIP.nd2 (series 08)-3-1.tif:c:3/3 t:12/16 - 20241031_MET080_GFPUbmChRab5_LP02_002-MaxIP.	H	1.412	148.333	209.397	36.569	109.951	4020.797	MET080	WT	10	Rep 2	1.34908277323535	1	1.41812846183606	32	NA
MET080_H	Ub	20241031_MET080_GFPUbmChRab5_LP02_002-MaxIP.nd2 (series 08)-3-1.tif:c:3/3 t:2/16 - 20241031_MET080_GFPUbmChRab5_LP02_002-MaxIP.n	H	1.042	124.871	130.109	36.569	106.901	3909.242	MET080	WT	0	Rep 2	1.16809945650649	1	1.41812846183606	32	NA
MET080_H	Ub	20241031_MET080_GFPUbmChRab5_LP02_002-MaxIP.nd2 (series 08)-3-1.tif:c:3/3 t:3/16 - 20241031_MET080_GFPUbmChRab5_LP02_002-MaxIP.n	H	1.042	134.548	140.192	36.569	107.675	3937.542	MET080	WT	1	Rep 2	1.24957511028558	1	1.41812846183606	32	NA
MET080_H	Ub	20241031_MET080_GFPUbmChRab5_LP02_002-MaxIP.nd2 (series 08)-3-1.tif:c:3/3 t:4/16 - 20241031_MET080_GFPUbmChRab5_LP02_002-MaxIP.n	H	1.311	142.179	186.374	36.569	108.857	3980.766	MET080	WT	2	Rep 2	1.30610801326511	1	1.41812846183606	32	NA
MET080_H	Ub	20241031_MET080_GFPUbmChRab5_LP02_002-MaxIP.nd2 (series 08)-3-1.tif:c:3/3 t:5/16 - 20241031_MET080_GFPUbmChRab5_LP02_002-MaxIP.n	H	1.311	143.564	188.189	36.569	109.703	4011.722	MET080	WT	3	Rep 2	1.30866065649982	1	1.41812846183606	32	NA
MET080_H	Ub	20241031_MET080_GFPUbmChRab5_LP02_002-MaxIP.nd2 (series 08)-3-1.tif:c:3/3 t:6/16 - 20241031_MET080_GFPUbmChRab5_LP02_002-MaxIP.n	H	1.344	142.025	190.945	36.569	109.756	4013.638	MET080	WT	4	Rep 2	1.29400670578374	1	1.41812846183606	32	NA
MET080_H	Ub	20241031_MET080_GFPUbmChRab5_LP02_002-MaxIP.nd2 (series 08)-3-1.tif:c:3/3 t:7/16 - 20241031_MET080_GFPUbmChRab5_LP02_002-MaxIP.n	H	1.277	147.947	188.962	36.569	109.615	4008.495	MET080	WT	5	Rep 2	1.34969666560234	1	1.41812846183606	32	NA
MET080_H	Ub	20241031_MET080_GFPUbmChRab5_LP02_002-MaxIP.nd2 (series 08)-3-1.tif:c:3/3 t:8/16 - 20241031_MET080_GFPUbmChRab5_LP02_002-MaxIP.n	H	1.445	153.651	222.069	36.569	109.226	3994.278	MET080	WT	6	Rep 2	1.40672550491641	1	1.41812846183606	32	NA
MET080_H	Ub	20241031_MET080_GFPUbmChRab5_LP02_002-MaxIP.nd2 (series 08)-3-1.tif:c:3/3 t:9/16 - 20241031_MET080_GFPUbmChRab5_LP02_002-MaxIP.n	H	1.412	151.548	213.935	36.569	109.389	4000.227	MET080	WT	7	Rep 2	1.38540438252475	1	1.41812846183606	32	NA
MET080_H	Rab5	20241031_MET080_GFPUbmChRab5_LP02_002-MaxIP.nd2 (series 08)-3-1.tif:c:2/3 t:2/16 - 20241031_MET080_GFPUbmChRab5_LP02_002-MaxIP.n	H	0.739	114.318	84.532	28.502	111.583	3180.351	MET080	WT	0	Rep 2	1.02451090219836	1	1.53869644484959	32	NA
MET080_H	Rab5	20241031_MET080_GFPUbmChRab5_LP02_002-MaxIP.nd2 (series 08)-3-1.tif:c:2/3 t:3/16 - 20241031_MET080_GFPUbmChRab5_LP02_002-MaxIP.n	H	1.176	129.343	152.158	28.502	113.142	3224.785	MET080	WT	1	Rep 2	1.14319174135158	1	1.53869644484959	32	NA
MET080_H	Rab5	20241031_MET080_GFPUbmChRab5_LP02_002-MaxIP.nd2 (series 08)-3-1.tif:c:2/3 t:4/16 - 20241031_MET080_GFPUbmChRab5_LP02_002-MaxIP.n	H	1.008	143.267	144.461	28.502	113.498	3234.936	MET080	WT	2	Rep 2	1.2622865601156	1	1.53869644484959	32	NA
MET080_H	Ub	20241031_MET080_GFPUbmChRab5_LP02_002-MaxIP.nd2 (series 08)-3-1.tif:c:3/3 t:15/16 - 20241031_MET080_GFPUbmChRab5_LP02_002-MaxIP.	H	1.378	150.976	208.053	36.569	106.563	3896.906	MET080	WT	13	Rep 2	1.41677693007892	1	1.41812846183606	32	NA
MET080_H	Ub	20241031_MET080_GFPUbmChRab5_LP02_002-MaxIP.nd2 (series 08)-3-1.tif:c:3/3 t:16/16 - 20241031_MET080_GFPUbmChRab5_LP02_002-MaxIP.	H	1.277	150.289	191.953	36.569	105.977	3875.463	MET080	WT	14	Rep 2	1.41812846183606	1	1.41812846183606	32	NA
MET080_H	Rab5	20241031_MET080_GFPUbmChRab5_LP02_002-MaxIP.nd2 (series 08)-3-1.tif:c:2/3 t:1/16 - 20241031_MET080_GFPUbmChRab5_LP02_002-MaxIP.n	H	1.311	107.795	141.301	28.502	110.745	3156.487	MET080	WT	-1	Rep 2	0.973362228543049	1	1.53869644484959	32	NA
MET080_H	Rab5	20241031_MET080_GFPUbmChRab5_LP02_002-MaxIP.nd2 (series 08)-3-1.tif:c:2/3 t:10/16 - 20241031_MET080_GFPUbmChRab5_LP02_002-MaxIP.	H	1.344	151.675	203.919	28.502	110.968	3162.84	MET080	WT	8	Rep 2	1.36683548410353	1	1.53869644484959	32	NA
MET080_H	Rab5	20241031_MET080_GFPUbmChRab5_LP02_002-MaxIP.nd2 (series 08)-3-1.tif:c:2/3 t:11/16 - 20241031_MET080_GFPUbmChRab5_LP02_002-MaxIP.	H	1.344	153.075	205.801	28.502	112.73	3213.055	MET080	WT	9	Rep 2	1.35789053490641	1	1.53869644484959	32	NA
MET080_H	Rab5	20241031_MET080_GFPUbmChRab5_LP02_002-MaxIP.nd2 (series 08)-3-1.tif:c:2/3 t:12/16 - 20241031_MET080_GFPUbmChRab5_LP02_002-MaxIP.	H	1.344	156.7	210.674	28.502	111.185	3169.024	MET080	WT	10	Rep 2	1.40936277375545	1	1.53869644484959	32	NA
MET080_H	Rab5	20241031_MET080_GFPUbmChRab5_LP02_002-MaxIP.nd2 (series 08)-3-1.tif:c:2/3 t:13/16 - 20241031_MET080_GFPUbmChRab5_LP02_002-MaxIP.	H	1.344	153.375	206.204	28.502	110.772	3157.26	MET080	WT	11	Rep 2	1.38460080164663	1	1.53869644484959	32	NA
MET080_H	Rab5	20241031_MET080_GFPUbmChRab5_LP02_002-MaxIP.nd2 (series 08)-3-1.tif:c:2/3 t:14/16 - 20241031_MET080_GFPUbmChRab5_LP02_002-MaxIP.	H	1.344	159.25	214.103	28.502	109.953	3133.901	MET080	WT	12	Rep 2	1.44834611152038	1	1.53869644484959	32	NA
MET080_H	Rab5	20241031_MET080_GFPUbmChRab5_LP02_002-MaxIP.nd2 (series 08)-3-1.tif:c:2/3 t:15/16 - 20241031_MET080_GFPUbmChRab5_LP02_002-MaxIP.	H	1.311	158.077	207.213	28.502	110.101	3138.136	MET080	WT	13	Rep 2	1.43574536107756	1	1.53869644484959	32	NA
MET080_H	Rab5	20241031_MET080_GFPUbmChRab5_LP02_002-MaxIP.nd2 (series 08)-3-1.tif:c:2/3 t:16/16 - 20241031_MET080_GFPUbmChRab5_LP02_002-MaxIP.	H	1.311	168.795	221.262	28.502	109.7	3126.708	MET080	WT	14	Rep 2	1.53869644484959	1	1.53869644484959	32	NA
MET080_H	Rab5	20241031_MET080_GFPUbmChRab5_LP02_002-MaxIP.nd2 (series 08)-3-1.tif:c:2/3 t:6/16 - 20241031_MET080_GFPUbmChRab5_LP02_002-MaxIP.n	H	0.975	142.103	138.511	28.502	113.69	3240.414	MET080	WT	4	Rep 2	1.24991643944058	1	1.53869644484959	32	NA
MET080_H	Rab5	20241031_MET080_GFPUbmChRab5_LP02_002-MaxIP.nd2 (series 08)-3-1.tif:c:2/3 t:7/16 - 20241031_MET080_GFPUbmChRab5_LP02_002-MaxIP.n	H	1.042	149.613	155.888	28.502	111.396	3175.041	MET080	WT	5	Rep 2	1.3430733599052	1	1.53869644484959	32	NA
MET080_H	Rab5	20241031_MET080_GFPUbmChRab5_LP02_002-MaxIP.nd2 (series 08)-3-1.tif:c:2/3 t:8/16 - 20241031_MET080_GFPUbmChRab5_LP02_002-MaxIP.n	H	1.143	147.941	169.064	28.502	111.559	3179.679	MET080	WT	6	Rep 2	1.32612339658835	1	1.53869644484959	32	NA
MET080_H	Rab5	20241031_MET080_GFPUbmChRab5_LP02_002-MaxIP.nd2 (series 08)-3-1.tif:c:2/3 t:5/16 - 20241031_MET080_GFPUbmChRab5_LP02_002-MaxIP.n	H	1.244	143.757	178.778	28.502	114.011	3249.556	MET080	WT	3	Rep 2	1.26090464955136	1	1.53869644484959	32	NA
MET080_H	Rab5	20241031_MET080_GFPUbmChRab5_LP02_002-MaxIP.nd2 (series 08)-3-1.tif:c:2/3 t:9/16 - 20241031_MET080_GFPUbmChRab5_LP02_002-MaxIP.n	H	1.176	149.543	175.921	28.502	111.6	3180.855	MET080	WT	7	Rep 2	1.33999103942652	1	1.53869644484959	32	NA
MET080_I	Ub	20241031_MET080_GFPUbmChRab5_LP02_002-MaxIP.nd2 (series 08)-3-2.tif:c:3/3 t:10/16 - 20241031_MET080_GFPUbmChRab5_LP02_002-MaxIP.	I	1.916	141.456	271.006	70.382	105.622	7433.838	MET080	WT	7	Rep 2	1.33926644070364	2	1.34300824241269	30	NA
MET080_I	Ub	20241031_MET080_GFPUbmChRab5_LP02_002-MaxIP.nd2 (series 08)-3-2.tif:c:3/3 t:11/16 - 20241031_MET080_GFPUbmChRab5_LP02_002-MaxIP.	I	1.714	141	241.698	70.382	105.396	7417.94	MET080	WT	8	Rep 2	1.33781168165775	2	1.34300824241269	30	NA
MET080_I	Ub	20241031_MET080_GFPUbmChRab5_LP02_002-MaxIP.nd2 (series 08)-3-2.tif:c:3/3 t:12/16 - 20241031_MET080_GFPUbmChRab5_LP02_002-MaxIP.	I	1.714	138.078	236.689	70.382	105.062	7394.412	MET080	WT	9	Rep 2	1.31425253659744	2	1.34300824241269	30	NA
MET080_I	Ub	20241031_MET080_GFPUbmChRab5_LP02_002-MaxIP.nd2 (series 08)-3-2.tif:c:3/3 t:3/16 - 20241031_MET080_GFPUbmChRab5_LP02_002-MaxIP.n	I	2.017	117.35	236.656	70.382	106.204	7474.81	MET080	WT	0	Rep 2	1.10494896614064	2	1.34300824241269	30	NA
MET080_I	Ub	20241031_MET080_GFPUbmChRab5_LP02_002-MaxIP.nd2 (series 08)-3-2.tif:c:3/3 t:4/16 - 20241031_MET080_GFPUbmChRab5_LP02_002-MaxIP.n	I	1.916	126.877	243.076	70.382	105.778	7444.829	MET080	WT	1	Rep 2	1.19946491709051	2	1.34300824241269	30	NA
MET080_I	Ub	20241031_MET080_GFPUbmChRab5_LP02_002-MaxIP.nd2 (series 08)-3-2.tif:c:3/3 t:5/16 - 20241031_MET080_GFPUbmChRab5_LP02_002-MaxIP.n	I	2.05	131.656	269.931	70.382	105.909	7454.072	MET080	WT	2	Rep 2	1.2431049297038	2	1.34300824241269	30	NA
MET080_I	Ub	20241031_MET080_GFPUbmChRab5_LP02_002-MaxIP.nd2 (series 08)-3-2.tif:c:3/3 t:6/16 - 20241031_MET080_GFPUbmChRab5_LP02_002-MaxIP.n	I	2.05	134.41	275.578	70.382	106.074	7465.634	MET080	WT	3	Rep 2	1.26713426475856	2	1.34300824241269	30	NA
MET080_I	Ub	20241031_MET080_GFPUbmChRab5_LP02_002-MaxIP.nd2 (series 08)-3-2.tif:c:3/3 t:7/16 - 20241031_MET080_GFPUbmChRab5_LP02_002-MaxIP.n	I	1.916	139.544	267.343	70.382	106.165	7472.054	MET080	WT	4	Rep 2	1.31440681957331	2	1.34300824241269	30	NA
MET080_I	Ub	20241031_MET080_GFPUbmChRab5_LP02_002-MaxIP.nd2 (series 08)-3-2.tif:c:3/3 t:8/16 - 20241031_MET080_GFPUbmChRab5_LP02_002-MaxIP.n	I	1.916	140.474	269.124	70.382	105.948	7456.828	MET080	WT	5	Rep 2	1.32587684524484	2	1.34300824241269	30	NA
MET080_I	Ub	20241031_MET080_GFPUbmChRab5_LP02_002-MaxIP.nd2 (series 08)-3-2.tif:c:3/3 t:9/16 - 20241031_MET080_GFPUbmChRab5_LP02_002-MaxIP.n	I	1.916	142	272.048	70.382	105.788	7445.535	MET080	WT	6	Rep 2	1.34230725602148	2	1.34300824241269	30	NA
MET080_I	Rab5	20241031_MET080_GFPUbmChRab5_LP02_002-MaxIP.nd2 (series 08)-3-2.tif:c:2/3 t:2/16 - 20241031_MET080_GFPUbmChRab5_LP02_002-MaxIP.n	I	2.286	111.809	255.545	47.224	114.258	5395.66	MET080	WT	-1	Rep 2	0.978566052267675	2	1.49614797554213	30	NA
MET080_I	Ub	20241031_MET080_GFPUbmChRab5_LP02_002-MaxIP.nd2 (series 08)-3-2.tif:c:3/3 t:13/16 - 20241031_MET080_GFPUbmChRab5_LP02_002-MaxIP.	I	1.714	138.392	237.227	70.382	104.961	7387.354	MET080	WT	10	Rep 2	1.31850877945142	2	1.34300824241269	30	NA
MET080_I	Ub	20241031_MET080_GFPUbmChRab5_LP02_002-MaxIP.nd2 (series 08)-3-2.tif:c:3/3 t:14/16 - 20241031_MET080_GFPUbmChRab5_LP02_002-MaxIP.	I	1.748	140.942	246.336	70.382	104.945	7386.211	MET080	WT	11	Rep 2	1.34300824241269	2	1.34300824241269	30	NA
MET080_I	Ub	20241031_MET080_GFPUbmChRab5_LP02_002-MaxIP.nd2 (series 08)-3-2.tif:c:3/3 t:15/16 - 20241031_MET080_GFPUbmChRab5_LP02_002-MaxIP.	I	1.714	140.431	240.723	70.382	104.814	7377.002	MET080	WT	12	Rep 2	1.33981147556624	2	1.34300824241269	30	NA
MET080_I	Ub	20241031_MET080_GFPUbmChRab5_LP02_002-MaxIP.nd2 (series 08)-3-2.tif:c:3/3 t:16/16 - 20241031_MET080_GFPUbmChRab5_LP02_002-MaxIP.	I	1.714	140.039	240.051	70.382	104.658	7366.011	MET080	WT	13	Rep 2	1.33806302432685	2	1.34300824241269	30	NA
MET080_I	Ub	20241031_MET080_GFPUbmChRab5_LP02_002-MaxIP.nd2 (series 08)-3-2.tif:c:3/3 t:2/16 - 20241031_MET080_GFPUbmChRab5_LP02_002-MaxIP.n	I	1.983	105.136	208.49	70.382	106.24	7477.364	MET080	WT	-1	Rep 2	0.98960843373494	2	1.34300824241269	30	NA
MET080_I	Rab5	20241031_MET080_GFPUbmChRab5_LP02_002-MaxIP.nd2 (series 08)-3-2.tif:c:2/3 t:10/16 - 20241031_MET080_GFPUbmChRab5_LP02_002-MaxIP.	I	1.949	144.5	281.695	47.224	111.962	5287.23	MET080	WT	7	Rep 2	1.29061645915578	2	1.49614797554213	30	NA
MET080_I	Rab5	20241031_MET080_GFPUbmChRab5_LP02_002-MaxIP.nd2 (series 08)-3-2.tif:c:2/3 t:11/16 - 20241031_MET080_GFPUbmChRab5_LP02_002-MaxIP.	I	1.949	154.621	301.424	47.224	111.438	5262.526	MET080	WT	8	Rep 2	1.38750695453974	2	1.49614797554213	30	NA
MET080_I	Rab5	20241031_MET080_GFPUbmChRab5_LP02_002-MaxIP.nd2 (series 08)-3-2.tif:c:2/3 t:12/16 - 20241031_MET080_GFPUbmChRab5_LP02_002-MaxIP.	I	1.949	155.19	302.534	47.224	112.02	5289.986	MET080	WT	9	Rep 2	1.38537761114087	2	1.49614797554213	30	NA
MET080_I	Rab5	20241031_MET080_GFPUbmChRab5_LP02_002-MaxIP.nd2 (series 08)-3-2.tif:c:2/3 t:13/16 - 20241031_MET080_GFPUbmChRab5_LP02_002-MaxIP.	I	1.849	156.273	288.888	47.224	112.616	5318.153	MET080	WT	10	Rep 2	1.38766249911203	2	1.49614797554213	30	NA
MET080_I	Rab5	20241031_MET080_GFPUbmChRab5_LP02_002-MaxIP.nd2 (series 08)-3-2.tif:c:2/3 t:14/16 - 20241031_MET080_GFPUbmChRab5_LP02_002-MaxIP.	I	1.849	162.255	299.946	47.224	111.767	5278.054	MET080	WT	11	Rep 2	1.45172546458257	2	1.49614797554213	30	NA
MET080_I	Rab5	20241031_MET080_GFPUbmChRab5_LP02_002-MaxIP.nd2 (series 08)-3-2.tif:c:2/3 t:15/16 - 20241031_MET080_GFPUbmChRab5_LP02_002-MaxIP.	I	1.849	162.836	301.021	47.224	111.647	5272.374	MET080	WT	12	Rep 2	1.45848970415685	2	1.49614797554213	30	NA
MET080_I	Rab5	20241031_MET080_GFPUbmChRab5_LP02_002-MaxIP.nd2 (series 08)-3-2.tif:c:2/3 t:16/16 - 20241031_MET080_GFPUbmChRab5_LP02_002-MaxIP.	I	1.949	165.655	322.936	47.224	110.721	5228.646	MET080	WT	13	Rep 2	1.49614797554213	2	1.49614797554213	30	NA
MET080_I	Rab5	20241031_MET080_GFPUbmChRab5_LP02_002-MaxIP.nd2 (series 08)-3-2.tif:c:2/3 t:6/16 - 20241031_MET080_GFPUbmChRab5_LP02_002-MaxIP.n	I	2.622	134.346	352.211	47.224	113.268	5348.907	MET080	WT	3	Rep 2	1.18608962813857	2	1.49614797554213	30	NA
MET080_I	Rab5	20241031_MET080_GFPUbmChRab5_LP02_002-MaxIP.nd2 (series 08)-3-2.tif:c:2/3 t:3/16 - 20241031_MET080_GFPUbmChRab5_LP02_002-MaxIP.n	I	2.286	121.324	277.292	47.224	115.108	5435.825	MET080	WT	0	Rep 2	1.05400145949891	2	1.49614797554213	30	NA
MET080_I	Rab5	20241031_MET080_GFPUbmChRab5_LP02_002-MaxIP.nd2 (series 08)-3-2.tif:c:2/3 t:4/16 - 20241031_MET080_GFPUbmChRab5_LP02_002-MaxIP.n	I	2.319	129.087	299.374	47.224	113.246	5347.898	MET080	WT	1	Rep 2	1.13988132031153	2	1.49614797554213	30	NA
MET080_I	Rab5	20241031_MET080_GFPUbmChRab5_LP02_002-MaxIP.nd2 (series 08)-3-2.tif:c:2/3 t:5/16 - 20241031_MET080_GFPUbmChRab5_LP02_002-MaxIP.n	I	2.622	133.013	348.715	47.224	113.023	5337.378	MET080	WT	2	Rep 2	1.17686665545951	2	1.49614797554213	30	NA
MET080_I	Rab5	20241031_MET080_GFPUbmChRab5_LP02_002-MaxIP.nd2 (series 08)-3-2.tif:c:2/3 t:7/16 - 20241031_MET080_GFPUbmChRab5_LP02_002-MaxIP.n	I	1.714	135.471	232.219	47.224	112.54	5314.556	MET080	WT	4	Rep 2	1.20375866358628	2	1.49614797554213	30	NA
MET080_I	Rab5	20241031_MET080_GFPUbmChRab5_LP02_002-MaxIP.nd2 (series 08)-3-2.tif:c:2/3 t:8/16 - 20241031_MET080_GFPUbmChRab5_LP02_002-MaxIP.n	I	1.714	142.529	244.319	47.224	113.26	5348.571	MET080	WT	5	Rep 2	1.25842309729825	2	1.49614797554213	30	NA
MET080_I	Rab5	20241031_MET080_GFPUbmChRab5_LP02_002-MaxIP.nd2 (series 08)-3-2.tif:c:2/3 t:9/16 - 20241031_MET080_GFPUbmChRab5_LP02_002-MaxIP.n	I	1.949	146.397	285.392	47.224	111.54	5267.333	MET080	WT	6	Rep 2	1.31250672404519	2	1.49614797554213	30	NA
MET080_J	Ub	20241031_MET080_GFPUbmChRab5_LP02_002-MaxIP.nd2 (series 09)-3-1.tif:c:3/3 t:1/16 - 20241031_MET080_GFPUbmChRab5_LP02_002-MaxIP.n	J	1.681	127.38	214.069	33.51	117.779	3946.819	MET080	WT	-1	Rep 2	1.08151707859635	1	1.32903395399781	32	NA
MET080_J	Rab5	20241031_MET080_GFPUbmChRab5_LP02_002-MaxIP.nd2 (series 09)-3-1.tif:c:2/3 t:1/16 - 20241031_MET080_GFPUbmChRab5_LP02_002-MaxIP.n	J	1.748	111.808	195.415	48.971	122.179	5983.283	MET080	WT	-1	Rep 2	0.915116345689521	1	1.09786837875581	32	NA
MET080_J	Rab5	20241031_MET080_GFPUbmChRab5_LP02_002-MaxIP.nd2 (series 09)-3-1.tif:c:2/3 t:10/16 - 20241031_MET080_GFPUbmChRab5_LP02_002-MaxIP.	J	2.017	125	252.083	35.056	113.857	3991.421	MET080	WT	8	Rep 2	1.09786837875581	1	1.09786837875581	32	NA
MET080_J	Rab5	20241031_MET080_GFPUbmChRab5_LP02_002-MaxIP.nd2 (series 09)-3-1.tif:c:2/3 t:11/16 - 20241031_MET080_GFPUbmChRab5_LP02_002-MaxIP.	J	1.815	123.185	223.581	35.056	114.6	4017.47	MET080	WT	9	Rep 2	1.0749127399651	1	1.09786837875581	32	NA
MET080_J	Rab5	20241031_MET080_GFPUbmChRab5_LP02_002-MaxIP.nd2 (series 09)-3-1.tif:c:2/3 t:12/16 - 20241031_MET080_GFPUbmChRab5_LP02_002-MaxIP.	J	2.319	118.507	274.838	35.056	115.481	4048.358	MET080	WT	10	Rep 2	1.02620344472251	1	1.09786837875581	32	NA
MET080_J	Rab5	20241031_MET080_GFPUbmChRab5_LP02_002-MaxIP.nd2 (series 09)-3-1.tif:c:2/3 t:13/16 - 20241031_MET080_GFPUbmChRab5_LP02_002-MaxIP.	J	2.151	119.047	256.083	35.056	114.606	4017.671	MET080	WT	11	Rep 2	1.03875015269707	1	1.09786837875581	32	NA
MET080_J	Rab5	20241031_MET080_GFPUbmChRab5_LP02_002-MaxIP.nd2 (series 09)-3-1.tif:c:2/3 t:14/16 - 20241031_MET080_GFPUbmChRab5_LP02_002-MaxIP.	J	2.386	119.648	285.526	35.056	115.641	4053.971	MET080	WT	12	Rep 2	1.03465034027724	1	1.09786837875581	32	NA
MET080_J	Rab5	20241031_MET080_GFPUbmChRab5_LP02_002-MaxIP.nd2 (series 09)-3-1.tif:c:2/3 t:15/16 - 20241031_MET080_GFPUbmChRab5_LP02_002-MaxIP.	J	2.386	120.563	287.711	35.056	115.819	4060.189	MET080	WT	13	Rep 2	1.04096046417255	1	1.09786837875581	32	NA
MET080_J	Ub	20241031_MET080_GFPUbmChRab5_LP02_002-MaxIP.nd2 (series 09)-3-1.tif:c:3/3 t:10/16 - 20241031_MET080_GFPUbmChRab5_LP02_002-MaxIP.	J	2.454	145.425	356.816	33.51	113.049	3788.309	MET080	WT	8	Rep 2	1.28638908791763	1	1.32903395399781	32	NA
MET080_J	Ub	20241031_MET080_GFPUbmChRab5_LP02_002-MaxIP.nd2 (series 09)-3-1.tif:c:3/3 t:11/16 - 20241031_MET080_GFPUbmChRab5_LP02_002-MaxIP.	J	2.454	149.781	367.504	33.51	113.641	3808.14	MET080	WT	9	Rep 2	1.31801902482379	1	1.32903395399781	32	NA
MET080_J	Ub	20241031_MET080_GFPUbmChRab5_LP02_002-MaxIP.nd2 (series 09)-3-1.tif:c:3/3 t:12/16 - 20241031_MET080_GFPUbmChRab5_LP02_002-MaxIP.	J	2.286	151.676	346.665	33.51	114.125	3824.374	MET080	WT	10	Rep 2	1.32903395399781	1	1.32903395399781	32	NA
MET080_J	Ub	20241031_MET080_GFPUbmChRab5_LP02_002-MaxIP.nd2 (series 09)-3-1.tif:c:3/3 t:13/16 - 20241031_MET080_GFPUbmChRab5_LP02_002-MaxIP.	J	2.353	149.1	350.799	33.51	113.966	3819.03	MET080	WT	11	Rep 2	1.30828492708352	1	1.32903395399781	32	NA
MET080_J	Ub	20241031_MET080_GFPUbmChRab5_LP02_002-MaxIP.nd2 (series 09)-3-1.tif:c:3/3 t:14/16 - 20241031_MET080_GFPUbmChRab5_LP02_002-MaxIP.	J	2.454	149.877	367.739	33.51	114.478	3836.205	MET080	WT	12	Rep 2	1.30922098569157	1	1.32903395399781	32	NA
MET080_J	Ub	20241031_MET080_GFPUbmChRab5_LP02_002-MaxIP.nd2 (series 09)-3-1.tif:c:3/3 t:15/16 - 20241031_MET080_GFPUbmChRab5_LP02_002-MaxIP.	J	2.454	151.027	370.563	33.51	114.683	3843.061	MET080	WT	13	Rep 2	1.3169083473575	1	1.32903395399781	32	NA
MET080_J	Ub	20241031_MET080_GFPUbmChRab5_LP02_002-MaxIP.nd2 (series 09)-3-1.tif:c:3/3 t:16/16 - 20241031_MET080_GFPUbmChRab5_LP02_002-MaxIP.	J	2.454	150.644	369.621	33.51	114.474	3836.07	MET080	WT	14	Rep 2	1.315966944459	1	1.32903395399781	32	NA
MET080_J	Ub	20241031_MET080_GFPUbmChRab5_LP02_002-MaxIP.nd2 (series 09)-3-1.tif:c:3/3 t:2/16 - 20241031_MET080_GFPUbmChRab5_LP02_002-MaxIP.n	J	2.454	137.671	337.792	33.51	117.61	3941.139	MET080	WT	0	Rep 2	1.17057223025253	1	1.32903395399781	32	NA
MET080_J	Ub	20241031_MET080_GFPUbmChRab5_LP02_002-MaxIP.nd2 (series 09)-3-1.tif:c:3/3 t:3/16 - 20241031_MET080_GFPUbmChRab5_LP02_002-MaxIP.n	J	2.286	148.868	340.245	33.51	117.667	3943.055	MET080	WT	1	Rep 2	1.26516355477747	1	1.32903395399781	32	NA
MET080_J	Ub	20241031_MET080_GFPUbmChRab5_LP02_002-MaxIP.nd2 (series 09)-3-1.tif:c:3/3 t:4/16 - 20241031_MET080_GFPUbmChRab5_LP02_002-MaxIP.n	J	2.286	149.265	341.153	33.51	117.778	3946.785	MET080	WT	2	Rep 2	1.26734194841142	1	1.32903395399781	32	NA
MET080_J	Ub	20241031_MET080_GFPUbmChRab5_LP02_002-MaxIP.nd2 (series 09)-3-1.tif:c:3/3 t:5/16 - 20241031_MET080_GFPUbmChRab5_LP02_002-MaxIP.n	J	2.185	149.369	326.33	33.51	115.936	3885.042	MET080	WT	3	Rep 2	1.28837462048026	1	1.32903395399781	32	NA
MET080_J	Ub	20241031_MET080_GFPUbmChRab5_LP02_002-MaxIP.nd2 (series 09)-3-1.tif:c:3/3 t:6/16 - 20241031_MET080_GFPUbmChRab5_LP02_002-MaxIP.n	J	2.386	149.211	356.076	33.51	115.05	3855.363	MET080	WT	4	Rep 2	1.29692307692308	1	1.32903395399781	32	NA
MET080_J	Ub	20241031_MET080_GFPUbmChRab5_LP02_002-MaxIP.nd2 (series 09)-3-1.tif:c:3/3 t:7/16 - 20241031_MET080_GFPUbmChRab5_LP02_002-MaxIP.n	J	2.42	141.944	343.506	33.51	114.965	3852.506	MET080	WT	5	Rep 2	1.23467142173705	1	1.32903395399781	32	NA
MET080_J	Ub	20241031_MET080_GFPUbmChRab5_LP02_002-MaxIP.nd2 (series 09)-3-1.tif:c:3/3 t:8/16 - 20241031_MET080_GFPUbmChRab5_LP02_002-MaxIP.n	J	2.454	141.521	347.236	33.51	115.162	3859.128	MET080	WT	6	Rep 2	1.22888626456644	1	1.32903395399781	32	NA
MET080_J	Ub	20241031_MET080_GFPUbmChRab5_LP02_002-MaxIP.nd2 (series 09)-3-1.tif:c:3/3 t:9/16 - 20241031_MET080_GFPUbmChRab5_LP02_002-MaxIP.n	J	2.454	142.479	349.589	33.51	113.877	3816.038	MET080	WT	7	Rep 2	1.25116573144709	1	1.32903395399781	32	NA
MET080_J	Rab5	20241031_MET080_GFPUbmChRab5_LP02_002-MaxIP.nd2 (series 09)-3-1.tif:c:2/3 t:2/16 - 20241031_MET080_GFPUbmChRab5_LP02_002-MaxIP.n	J	1.815	114.722	208.221	48.971	120.544	5903.221	MET080	WT	0	Rep 2	0.951702282983807	1	1.09786837875581	32	NA
MET080_J	Rab5	20241031_MET080_GFPUbmChRab5_LP02_002-MaxIP.nd2 (series 09)-3-1.tif:c:2/3 t:3/16 - 20241031_MET080_GFPUbmChRab5_LP02_002-MaxIP.n	J	1.815	117	212.355	48.971	119.791	5866.316	MET080	WT	1	Rep 2	0.976701087727793	1	1.09786837875581	32	NA
MET080_J	Rab5	20241031_MET080_GFPUbmChRab5_LP02_002-MaxIP.nd2 (series 09)-3-1.tif:c:2/3 t:4/16 - 20241031_MET080_GFPUbmChRab5_LP02_002-MaxIP.n	J	1.916	119.825	229.564	48.971	118.87	5821.21	MET080	WT	2	Rep 2	1.00803398670817	1	1.09786837875581	32	NA
MET080_J	Rab5	20241031_MET080_GFPUbmChRab5_LP02_002-MaxIP.nd2 (series 09)-3-1.tif:c:2/3 t:5/16 - 20241031_MET080_GFPUbmChRab5_LP02_002-MaxIP.n	J	1.916	119.333	228.623	35.056	116.666	4089.902	MET080	WT	3	Rep 2	1.02286013062932	1	1.09786837875581	32	NA
MET080_J	Rab5	20241031_MET080_GFPUbmChRab5_LP02_002-MaxIP.nd2 (series 09)-3-1.tif:c:2/3 t:6/16 - 20241031_MET080_GFPUbmChRab5_LP02_002-MaxIP.n	J	2.487	115.73	287.846	35.056	115.572	4051.551	MET080	WT	4	Rep 2	1.00136711314159	1	1.09786837875581	32	NA
MET080_J	Rab5	20241031_MET080_GFPUbmChRab5_LP02_002-MaxIP.nd2 (series 09)-3-1.tif:c:2/3 t:7/16 - 20241031_MET080_GFPUbmChRab5_LP02_002-MaxIP.n	J	2.118	117.651	249.126	35.056	115.735	4057.265	MET080	WT	5	Rep 2	1.01655506113103	1	1.09786837875581	32	NA
MET080_J	Rab5	20241031_MET080_GFPUbmChRab5_LP02_002-MaxIP.nd2 (series 09)-3-1.tif:c:2/3 t:8/16 - 20241031_MET080_GFPUbmChRab5_LP02_002-MaxIP.n	J	2.151	122.234	262.94	35.056	115.697	4055.921	MET080	WT	6	Rep 2	1.05650103287034	1	1.09786837875581	32	NA
MET080_J	Rab5	20241031_MET080_GFPUbmChRab5_LP02_002-MaxIP.nd2 (series 09)-3-1.tif:c:2/3 t:9/16 - 20241031_MET080_GFPUbmChRab5_LP02_002-MaxIP.n	J	2.017	120.067	242.134	35.056	115.068	4033.872	MET080	WT	7	Rep 2	1.04344387666423	1	1.09786837875581	32	NA
MET080_J	Rab5	20241031_MET080_GFPUbmChRab5_LP02_002-MaxIP.nd2 (series 09)-3-1.tif:c:2/3 t:16/16 - 20241031_MET080_GFPUbmChRab5_LP02_002-MaxIP.	J	2.386	120.549	287.678	35.056	115.953	4064.895	MET080	WT	14	Rep 2	1.03963674937259	1	1.09786837875581	32	NA
MET080_K	Ub	20241031_MET080_GFPUbmChRab5_LP02_002-MaxIP.nd2 (series 10)-2-1.tif:c:3/3 t:4/16 - 20241031_MET080_GFPUbmChRab5_LP02_002-MaxIP.n	K	1.378	166.366	229.261	39.997	165.852	6633.624	MET080	WT	1	Rep 2	1.00309914863855	2	1.46303911321377	30	NA
MET080_K	Ub	20241031_MET080_GFPUbmChRab5_LP02_002-MaxIP.nd2 (series 10)-2-1.tif:c:3/3 t:5/16 - 20241031_MET080_GFPUbmChRab5_LP02_002-MaxIP.n	K	1.378	184.463	254.201	39.997	178.741	7149.152	MET080	WT	2	Rep 2	1.03201280064451	2	1.46303911321377	30	NA
MET080_K	Ub	20241031_MET080_GFPUbmChRab5_LP02_002-MaxIP.nd2 (series 10)-2-1.tif:c:3/3 t:6/16 - 20241031_MET080_GFPUbmChRab5_LP02_002-MaxIP.n	K	1.613	187.25	302.097	39.997	184.148	7365.406	MET080	WT	3	Rep 2	1.01684514629537	2	1.46303911321377	30	NA
MET080_K	Ub	20241031_MET080_GFPUbmChRab5_LP02_002-MaxIP.nd2 (series 10)-2-1.tif:c:3/3 t:3/16 - 20241031_MET080_GFPUbmChRab5_LP02_002-MaxIP.n	K	1.378	133.756	184.323	39.997	151.881	6074.806	MET080	WT	0	Rep 2	0.880663150756184	2	1.46303911321377	30	NA
MET080_K	Ub	20241031_MET080_GFPUbmChRab5_LP02_002-MaxIP.nd2 (series 10)-2-1.tif:c:3/3 t:10/16 - 20241031_MET080_GFPUbmChRab5_LP02_002-MaxIP.	K	1.546	212.37	328.347	39.997	151.324	6052.555	MET080	WT	7	Rep 2	1.40341254526711	2	1.46303911321377	30	NA
MET080_K	Ub	20241031_MET080_GFPUbmChRab5_LP02_002-MaxIP.nd2 (series 10)-2-1.tif:c:3/3 t:11/16 - 20241031_MET080_GFPUbmChRab5_LP02_002-MaxIP.	K	1.546	212.761	328.952	39.997	145.424	5816.538	MET080	WT	8	Rep 2	1.46303911321377	2	1.46303911321377	30	NA
MET080_K	Ub	20241031_MET080_GFPUbmChRab5_LP02_002-MaxIP.nd2 (series 10)-2-1.tif:c:3/3 t:12/16 - 20241031_MET080_GFPUbmChRab5_LP02_002-MaxIP.	K	1.546	203.543	314.701	39.997	145.367	5814.286	MET080	WT	9	Rep 2	1.40020087089917	2	1.46303911321377	30	NA
MET080_K	Ub	20241031_MET080_GFPUbmChRab5_LP02_002-MaxIP.nd2 (series 10)-2-1.tif:c:3/3 t:13/16 - 20241031_MET080_GFPUbmChRab5_LP02_002-MaxIP.	K	1.546	192.652	297.862	39.997	147.06	5881.979	MET080	WT	10	Rep 2	1.31002311981504	2	1.46303911321377	30	NA
MET080_K	Ub	20241031_MET080_GFPUbmChRab5_LP02_002-MaxIP.nd2 (series 10)-2-1.tif:c:3/3 t:14/16 - 20241031_MET080_GFPUbmChRab5_LP02_002-MaxIP.	K	1.647	200.184	329.691	39.997	146.45	5857.611	MET080	WT	11	Rep 2	1.36691020826221	2	1.46303911321377	30	NA
MET080_K	Ub	20241031_MET080_GFPUbmChRab5_LP02_002-MaxIP.nd2 (series 10)-2-1.tif:c:3/3 t:15/16 - 20241031_MET080_GFPUbmChRab5_LP02_002-MaxIP.	K	1.647	189.735	312.483	39.997	141.023	5640.517	MET080	WT	12	Rep 2	1.34541883238904	2	1.46303911321377	30	NA
MET080_K	Ub	20241031_MET080_GFPUbmChRab5_LP02_002-MaxIP.nd2 (series 10)-2-1.tif:c:3/3 t:16/16 - 20241031_MET080_GFPUbmChRab5_LP02_002-MaxIP.	K	1.647	176.898	291.341	39.997	138.761	5550.069	MET080	WT	13	Rep 2	1.27483947218599	2	1.46303911321377	30	NA
MET080_K	Ub	20241031_MET080_GFPUbmChRab5_LP02_002-MaxIP.nd2 (series 10)-2-1.tif:c:3/3 t:2/16 - 20241031_MET080_GFPUbmChRab5_LP02_002-MaxIP.n	K	1.378	117.073	161.333	39.997	146.551	5861.644	MET080	WT	-1	Rep 2	0.798855006107089	2	1.46303911321377	30	NA
MET080_K	Rab5	20241031_MET080_GFPUbmChRab5_LP02_002-MaxIP.nd2 (series 10)-2-1.tif:c:2/3 t:10/16 - 20241031_MET080_GFPUbmChRab5_LP02_002-MaxIP.	K	1.378	125.439	172.862	35.661	116.209	4144.183	MET080	WT	7	Rep 2	1.07942586202446	2	1.12416917113115	30	NA
MET080_K	Rab5	20241031_MET080_GFPUbmChRab5_LP02_002-MaxIP.nd2 (series 10)-2-1.tif:c:2/3 t:11/16 - 20241031_MET080_GFPUbmChRab5_LP02_002-MaxIP.	K	1.378	124.78	171.954	35.661	114.432	4080.793	MET080	WT	8	Rep 2	1.09042925055928	2	1.12416917113115	30	NA
MET080_K	Rab5	20241031_MET080_GFPUbmChRab5_LP02_002-MaxIP.nd2 (series 10)-2-1.tif:c:2/3 t:12/16 - 20241031_MET080_GFPUbmChRab5_LP02_002-MaxIP.	K	1.378	129.049	177.836	35.661	114.795	4093.767	MET080	WT	9	Rep 2	1.12416917113115	2	1.12416917113115	30	NA
MET080_K	Rab5	20241031_MET080_GFPUbmChRab5_LP02_002-MaxIP.nd2 (series 10)-2-1.tif:c:2/3 t:13/16 - 20241031_MET080_GFPUbmChRab5_LP02_002-MaxIP.	K	1.412	124.905	176.324	35.661	115.133	4105.8	MET080	WT	10	Rep 2	1.08487575239071	2	1.12416917113115	30	NA
MET080_K	Ub	20241031_MET080_GFPUbmChRab5_LP02_002-MaxIP.nd2 (series 10)-2-1.tif:c:3/3 t:7/16 - 20241031_MET080_GFPUbmChRab5_LP02_002-MaxIP.n	K	1.613	189.208	305.256	39.997	174.226	6968.559	MET080	WT	4	Rep 2	1.08599175783178	2	1.46303911321377	30	NA
MET080_K	Ub	20241031_MET080_GFPUbmChRab5_LP02_002-MaxIP.nd2 (series 10)-2-1.tif:c:3/3 t:8/16 - 20241031_MET080_GFPUbmChRab5_LP02_002-MaxIP.n	K	1.613	193.979	312.953	39.997	168.04	6721.148	MET080	WT	5	Rep 2	1.15436205665318	2	1.46303911321377	30	NA
MET080_K	Ub	20241031_MET080_GFPUbmChRab5_LP02_002-MaxIP.nd2 (series 10)-2-1.tif:c:3/3 t:9/16 - 20241031_MET080_GFPUbmChRab5_LP02_002-MaxIP.n	K	1.613	204.083	329.254	39.997	157.818	6312.302	MET080	WT	6	Rep 2	1.2931541395785	2	1.46303911321377	30	NA
MET080_K	Rab5	20241031_MET080_GFPUbmChRab5_LP02_002-MaxIP.nd2 (series 10)-2-1.tif:c:2/3 t:2/16 - 20241031_MET080_GFPUbmChRab5_LP02_002-MaxIP.n	K	1.344	110.2	148.158	35.661	119.381	4257.285	MET080	WT	-1	Rep 2	0.923094964860405	2	1.12416917113115	30	NA
MET080_K	Rab5	20241031_MET080_GFPUbmChRab5_LP02_002-MaxIP.nd2 (series 10)-2-1.tif:c:2/3 t:3/16 - 20241031_MET080_GFPUbmChRab5_LP02_002-MaxIP.n	K	1.344	114.475	153.905	35.661	120.086	4282.426	MET080	WT	0	Rep 2	0.953275152807155	2	1.12416917113115	30	NA
MET080_K	Rab5	20241031_MET080_GFPUbmChRab5_LP02_002-MaxIP.nd2 (series 10)-2-1.tif:c:2/3 t:4/16 - 20241031_MET080_GFPUbmChRab5_LP02_002-MaxIP.n	K	1.344	119.175	160.224	35.661	120.583	4300.173	MET080	WT	1	Rep 2	0.988323395503512	2	1.12416917113115	30	NA
MET080_K	Rab5	20241031_MET080_GFPUbmChRab5_LP02_002-MaxIP.nd2 (series 10)-2-1.tif:c:2/3 t:5/16 - 20241031_MET080_GFPUbmChRab5_LP02_002-MaxIP.n	K	1.344	122.5	164.694	35.661	121.176	4321.314	MET080	WT	2	Rep 2	1.0109262560243	2	1.12416917113115	30	NA
MET080_K	Rab5	20241031_MET080_GFPUbmChRab5_LP02_002-MaxIP.nd2 (series 10)-2-1.tif:c:2/3 t:6/16 - 20241031_MET080_GFPUbmChRab5_LP02_002-MaxIP.n	K	1.277	121.237	154.846	35.661	120.966	4313.819	MET080	WT	3	Rep 2	1.00224029892697	2	1.12416917113115	30	NA
MET080_K	Rab5	20241031_MET080_GFPUbmChRab5_LP02_002-MaxIP.nd2 (series 10)-2-1.tif:c:2/3 t:7/16 - 20241031_MET080_GFPUbmChRab5_LP02_002-MaxIP.n	K	1.277	123.658	157.939	35.661	119.842	4273.721	MET080	WT	4	Rep 2	1.03184192520152	2	1.12416917113115	30	NA
MET080_K	Rab5	20241031_MET080_GFPUbmChRab5_LP02_002-MaxIP.nd2 (series 10)-2-1.tif:c:2/3 t:8/16 - 20241031_MET080_GFPUbmChRab5_LP02_002-MaxIP.n	K	1.277	124.816	159.418	35.661	120.025	4280.275	MET080	WT	5	Rep 2	1.03991668402416	2	1.12416917113115	30	NA
MET080_K	Rab5	20241031_MET080_GFPUbmChRab5_LP02_002-MaxIP.nd2 (series 10)-2-1.tif:c:2/3 t:9/16 - 20241031_MET080_GFPUbmChRab5_LP02_002-MaxIP.n	K	1.412	126.714	178.878	35.661	117.443	4188.18	MET080	WT	6	Rep 2	1.07894042216224	2	1.12416917113115	30	NA
MET080_K	Rab5	20241031_MET080_GFPUbmChRab5_LP02_002-MaxIP.nd2 (series 10)-2-1.tif:c:2/3 t:16/16 - 20241031_MET080_GFPUbmChRab5_LP02_002-MaxIP.	K	1.412	125.905	177.736	35.661	113.765	4057.03	MET080	WT	13	Rep 2	1.1067112029183	2	1.12416917113115	30	NA
MET080_K	Rab5	20241031_MET080_GFPUbmChRab5_LP02_002-MaxIP.nd2 (series 10)-2-1.tif:c:2/3 t:14/16 - 20241031_MET080_GFPUbmChRab5_LP02_002-MaxIP.	K	1.412	126.119	178.038	35.661	115.199	4108.152	MET080	WT	11	Rep 2	1.09479248951814	2	1.12416917113115	30	NA
MET080_K	Rab5	20241031_MET080_GFPUbmChRab5_LP02_002-MaxIP.nd2 (series 10)-2-1.tif:c:2/3 t:15/16 - 20241031_MET080_GFPUbmChRab5_LP02_002-MaxIP.	K	1.412	124.19	175.316	35.661	114.091	4068.659	MET080	WT	12	Rep 2	1.08851706094258	2	1.12416917113115	30	NA
MET080_L	Ub	20241031_MET080_GFPUbmChRab5_LP02_002-MaxIP.nd2 (series 10)-2-2.tif:c:3/3 t:3/16 - 20241031_MET080_GFPUbmChRab5_LP02_002-MaxIP.n	L	2.218	160.212	355.404	33.846	110.525	3740.884	MET080	WT	1	Rep 2	1.44955439945714	1	1.70199781112616	32	NA
MET080_L	Ub	20241031_MET080_GFPUbmChRab5_LP02_002-MaxIP.nd2 (series 10)-2-2.tif:c:3/3 t:2/16 - 20241031_MET080_GFPUbmChRab5_LP02_002-MaxIP.n	L	2.218	147.045	326.196	33.846	110.818	3750.799	MET080	WT	0	Rep 2	1.3269053763829	1	1.70199781112616	32	NA
MET080_L	Ub	20241031_MET080_GFPUbmChRab5_LP02_002-MaxIP.nd2 (series 10)-2-2.tif:c:3/3 t:1/16 - 20241031_MET080_GFPUbmChRab5_LP02_002-MaxIP.n	L	2.218	118.985	263.948	33.846	110.951	3755.303	MET080	WT	-1	Rep 2	1.0724103433047	1	1.70199781112616	32	NA
MET080_L	Ub	20241031_MET080_GFPUbmChRab5_LP02_002-MaxIP.nd2 (series 10)-2-2.tif:c:3/3 t:10/16 - 20241031_MET080_GFPUbmChRab5_LP02_002-MaxIP.	L	2.857	181.153	517.544	33.846	108.787	3682.064	MET080	WT	8	Rep 2	1.66520815906312	1	1.70199781112616	32	NA
MET080_L	Ub	20241031_MET080_GFPUbmChRab5_LP02_002-MaxIP.nd2 (series 10)-2-2.tif:c:3/3 t:11/16 - 20241031_MET080_GFPUbmChRab5_LP02_002-MaxIP.	L	2.857	182.494	521.376	33.846	108.273	3664.654	MET080	WT	9	Rep 2	1.68549869311832	1	1.70199781112616	32	NA
MET080_L	Ub	20241031_MET080_GFPUbmChRab5_LP02_002-MaxIP.nd2 (series 10)-2-2.tif:c:3/3 t:12/16 - 20241031_MET080_GFPUbmChRab5_LP02_002-MaxIP.	L	2.857	183.506	524.266	33.846	107.818	3649.26	MET080	WT	10	Rep 2	1.70199781112616	1	1.70199781112616	32	NA
MET080_L	Ub	20241031_MET080_GFPUbmChRab5_LP02_002-MaxIP.nd2 (series 10)-2-2.tif:c:3/3 t:13/16 - 20241031_MET080_GFPUbmChRab5_LP02_002-MaxIP.	L	2.857	180.059	514.418	33.846	107.686	3644.789	MET080	WT	11	Rep 2	1.67207436435563	1	1.70199781112616	32	NA
MET080_L	Ub	20241031_MET080_GFPUbmChRab5_LP02_002-MaxIP.nd2 (series 10)-2-2.tif:c:3/3 t:14/16 - 20241031_MET080_GFPUbmChRab5_LP02_002-MaxIP.	L	2.689	178.287	479.395	33.846	106.512	3605.061	MET080	WT	12	Rep 2	1.67386773321316	1	1.70199781112616	32	NA
MET080_L	Ub	20241031_MET080_GFPUbmChRab5_LP02_002-MaxIP.nd2 (series 10)-2-2.tif:c:3/3 t:15/16 - 20241031_MET080_GFPUbmChRab5_LP02_002-MaxIP.	L	2.689	175.75	472.572	33.846	106.102	3591.18	MET080	WT	13	Rep 2	1.65642494957682	1	1.70199781112616	32	NA
MET080_L	Ub	20241031_MET080_GFPUbmChRab5_LP02_002-MaxIP.nd2 (series 10)-2-2.tif:c:3/3 t:16/16 - 20241031_MET080_GFPUbmChRab5_LP02_002-MaxIP.	L	2.454	176.247	432.441	33.846	106.211	3594.843	MET080	WT	14	Rep 2	1.65940439314195	1	1.70199781112616	32	NA
MET080_L	Rab5	20241031_MET080_GFPUbmChRab5_LP02_002-MaxIP.nd2 (series 10)-2-2.tif:c:2/3 t:1/16 - 20241031_MET080_GFPUbmChRab5_LP02_002-MaxIP.n	L	2.622	123.038	322.566	38.384	112.434	4315.667	MET080	WT	-1	Rep 2	1.09431310813455	1	1.21805095933019	32	NA
MET080_L	Rab5	20241031_MET080_GFPUbmChRab5_LP02_002-MaxIP.nd2 (series 10)-2-2.tif:c:2/3 t:10/16 - 20241031_MET080_GFPUbmChRab5_LP02_002-MaxIP.	L	2.588	130.727	338.33	38.384	111.127	4265.486	MET080	WT	8	Rep 2	1.17637477840669	1	1.21805095933019	32	NA
MET080_L	Rab5	20241031_MET080_GFPUbmChRab5_LP02_002-MaxIP.nd2 (series 10)-2-2.tif:c:2/3 t:11/16 - 20241031_MET080_GFPUbmChRab5_LP02_002-MaxIP.	L	2.588	134.714	348.648	38.384	110.598	4245.185	MET080	WT	9	Rep 2	1.21805095933019	1	1.21805095933019	32	NA
MET080_L	Rab5	20241031_MET080_GFPUbmChRab5_LP02_002-MaxIP.nd2 (series 10)-2-2.tif:c:2/3 t:12/16 - 20241031_MET080_GFPUbmChRab5_LP02_002-MaxIP.	L	2.588	131.403	340.077	38.384	110.272	4232.682	MET080	WT	10	Rep 2	1.19162616076611	1	1.21805095933019	32	NA
MET080_L	Rab5	20241031_MET080_GFPUbmChRab5_LP02_002-MaxIP.nd2 (series 10)-2-2.tif:c:2/3 t:13/16 - 20241031_MET080_GFPUbmChRab5_LP02_002-MaxIP.	L	2.588	130.766	338.43	38.384	110.113	4226.564	MET080	WT	11	Rep 2	1.1875618682626	1	1.21805095933019	32	NA
MET080_L	Rab5	20241031_MET080_GFPUbmChRab5_LP02_002-MaxIP.nd2 (series 10)-2-2.tif:c:2/3 t:14/16 - 20241031_MET080_GFPUbmChRab5_LP02_002-MaxIP.	L	2.218	130.106	288.619	38.384	108.215	4153.729	MET080	WT	12	Rep 2	1.20229173404796	1	1.21805095933019	32	NA
MET080_L	Rab5	20241031_MET080_GFPUbmChRab5_LP02_002-MaxIP.nd2 (series 10)-2-2.tif:c:2/3 t:15/16 - 20241031_MET080_GFPUbmChRab5_LP02_002-MaxIP.	L	1.949	130.121	253.663	38.384	107.832	4139.007	MET080	WT	13	Rep 2	1.20670116477484	1	1.21805095933019	32	NA
MET080_L	Rab5	20241031_MET080_GFPUbmChRab5_LP02_002-MaxIP.nd2 (series 10)-2-2.tif:c:2/3 t:16/16 - 20241031_MET080_GFPUbmChRab5_LP02_002-MaxIP.	L	2.185	126.323	275.981	38.384	107.511	4126.706	MET080	WT	14	Rep 2	1.1749774441685	1	1.21805095933019	32	NA
MET080_L	Rab5	20241031_MET080_GFPUbmChRab5_LP02_002-MaxIP.nd2 (series 10)-2-2.tif:c:2/3 t:2/16 - 20241031_MET080_GFPUbmChRab5_LP02_002-MaxIP.n	L	2.622	129.103	338.464	38.384	112.496	4318.054	MET080	WT	0	Rep 2	1.1476230265965	1	1.21805095933019	32	NA
MET080_L	Rab5	20241031_MET080_GFPUbmChRab5_LP02_002-MaxIP.nd2 (series 10)-2-2.tif:c:2/3 t:3/16 - 20241031_MET080_GFPUbmChRab5_LP02_002-MaxIP.n	L	2.622	128.474	336.817	38.384	111.983	4298.358	MET080	WT	1	Rep 2	1.14726342391256	1	1.21805095933019	32	NA
MET080_L	Rab5	20241031_MET080_GFPUbmChRab5_LP02_002-MaxIP.nd2 (series 10)-2-2.tif:c:2/3 t:4/16 - 20241031_MET080_GFPUbmChRab5_LP02_002-MaxIP.n	L	2.622	128.179	336.044	38.384	112.048	4300.845	MET080	WT	2	Rep 2	1.14396508639155	1	1.21805095933019	32	NA
MET080_L	Rab5	20241031_MET080_GFPUbmChRab5_LP02_002-MaxIP.nd2 (series 10)-2-2.tif:c:2/3 t:5/16 - 20241031_MET080_GFPUbmChRab5_LP02_002-MaxIP.n	L	2.622	128.128	335.91	38.384	111.824	4292.24	MET080	WT	3	Rep 2	1.14580054371155	1	1.21805095933019	32	NA
MET080_L	Rab5	20241031_MET080_GFPUbmChRab5_LP02_002-MaxIP.nd2 (series 10)-2-2.tif:c:2/3 t:6/16 - 20241031_MET080_GFPUbmChRab5_LP02_002-MaxIP.n	L	2.622	123.372	323.44	38.384	113.039	4338.893	MET080	WT	4	Rep 2	1.09141092897142	1	1.21805095933019	32	NA
MET080_L	Rab5	20241031_MET080_GFPUbmChRab5_LP02_002-MaxIP.nd2 (series 10)-2-2.tif:c:2/3 t:7/16 - 20241031_MET080_GFPUbmChRab5_LP02_002-MaxIP.n	L	2.622	126.115	330.633	38.384	113.204	4345.212	MET080	WT	5	Rep 2	1.11405074025653	1	1.21805095933019	32	NA
MET080_L	Rab5	20241031_MET080_GFPUbmChRab5_LP02_002-MaxIP.nd2 (series 10)-2-2.tif:c:2/3 t:8/16 - 20241031_MET080_GFPUbmChRab5_LP02_002-MaxIP.n	L	2.958	127.148	376.075	38.384	112.944	4335.229	MET080	WT	6	Rep 2	1.12576143929735	1	1.21805095933019	32	NA
MET080_L	Rab5	20241031_MET080_GFPUbmChRab5_LP02_002-MaxIP.nd2 (series 10)-2-2.tif:c:2/3 t:9/16 - 20241031_MET080_GFPUbmChRab5_LP02_002-MaxIP.n	L	2.958	128.727	380.747	38.384	112.211	4307.097	MET080	WT	7	Rep 2	1.14718699592732	1	1.21805095933019	32	NA
MET080_L	Ub	20241031_MET080_GFPUbmChRab5_LP02_002-MaxIP.nd2 (series 10)-2-2.tif:c:3/3 t:4/16 - 20241031_MET080_GFPUbmChRab5_LP02_002-MaxIP.n	L	2.218	167.636	371.873	33.846	109.987	3722.666	MET080	WT	2	Rep 2	1.52414376244465	1	1.70199781112616	32	NA
MET080_L	Ub	20241031_MET080_GFPUbmChRab5_LP02_002-MaxIP.nd2 (series 10)-2-2.tif:c:3/3 t:5/16 - 20241031_MET080_GFPUbmChRab5_LP02_002-MaxIP.n	L	2.151	160.234	344.682	33.846	109.874	3718.835	MET080	WT	3	Rep 2	1.45834319311211	1	1.70199781112616	32	NA
MET080_L	Ub	20241031_MET080_GFPUbmChRab5_LP02_002-MaxIP.nd2 (series 10)-2-2.tif:c:3/3 t:6/16 - 20241031_MET080_GFPUbmChRab5_LP02_002-MaxIP.n	L	2.151	172.266	370.563	33.846	110.419	3737.287	MET080	WT	4	Rep 2	1.56011193725718	1	1.70199781112616	32	NA
MET080_L	Ub	20241031_MET080_GFPUbmChRab5_LP02_002-MaxIP.nd2 (series 10)-2-2.tif:c:3/3 t:7/16 - 20241031_MET080_GFPUbmChRab5_LP02_002-MaxIP.n	L	2.151	184.969	397.888	33.846	110.78	3749.488	MET080	WT	5	Rep 2	1.66969669615454	1	1.70199781112616	32	NA
MET080_L	Ub	20241031_MET080_GFPUbmChRab5_LP02_002-MaxIP.nd2 (series 10)-2-2.tif:c:3/3 t:8/16 - 20241031_MET080_GFPUbmChRab5_LP02_002-MaxIP.n	L	2.891	183.047	529.106	33.846	110.735	3747.976	MET080	WT	6	Rep 2	1.65301846751253	1	1.70199781112616	32	NA
MET080_L	Ub	20241031_MET080_GFPUbmChRab5_LP02_002-MaxIP.nd2 (series 10)-2-2.tif:c:3/3 t:9/16 - 20241031_MET080_GFPUbmChRab5_LP02_002-MaxIP.n	L	2.554	181.329	463.195	33.846	109.699	3712.919	MET080	WT	7	Rep 2	1.6529685776534	1	1.70199781112616	32	NA
MET080_M	Ub	20241031_MET080_GFPUbmChRab5_LP02_002-MaxIP.nd2(series 08)-4-1.tif:c:3/3 t:1/16 - 20241031_MET080_GFPUbmChRab5_LP02_002-MaxIP.n	M	2.42	106.097	256.755	60.063	106.878	6419.421	MET080	WT	-1	Rep 2	0.992692602780741	1	1.25491447776046	32	NA
MET080_M	Ub	20241031_MET080_GFPUbmChRab5_LP02_002-MaxIP.nd2(series 08)-4-1.tif:c:3/3 t:10/16 - 20241031_MET080_GFPUbmChRab5_LP02_002-MaxIP.	M	2.79	130.602	364.345	60.063	106.4	6390.683	MET080	WT	8	Rep 2	1.22746240601504	1	1.25491447776046	32	NA
MET080_M	Ub	20241031_MET080_GFPUbmChRab5_LP02_002-MaxIP.nd2(series 08)-4-1.tif:c:3/3 t:11/16 - 20241031_MET080_GFPUbmChRab5_LP02_002-MaxIP.	M	2.386	128.099	305.693	60.063	106.271	6382.986	MET080	WT	9	Rep 2	1.20539940341203	1	1.25491447776046	32	NA
MET080_M	Ub	20241031_MET080_GFPUbmChRab5_LP02_002-MaxIP.nd2(series 08)-4-1.tif:c:3/3 t:12/16 - 20241031_MET080_GFPUbmChRab5_LP02_002-MaxIP.	M	1.882	129.482	243.714	60.063	106.218	6379.793	MET080	WT	10	Rep 2	1.21902125816717	1	1.25491447776046	32	NA
MET080_M	Ub	20241031_MET080_GFPUbmChRab5_LP02_002-MaxIP.nd2(series 08)-4-1.tif:c:3/3 t:13/16 - 20241031_MET080_GFPUbmChRab5_LP02_002-MaxIP.	M	1.781	126.358	225.094	60.063	106.082	6371.626	MET080	WT	11	Rep 2	1.19113515959352	1	1.25491447776046	32	NA
MET080_M	Ub	20241031_MET080_GFPUbmChRab5_LP02_002-MaxIP.nd2(series 08)-4-1.tif:c:3/3 t:14/16 - 20241031_MET080_GFPUbmChRab5_LP02_002-MaxIP.	M	1.781	130.453	232.387	60.063	105.972	6365.004	MET080	WT	12	Rep 2	1.23101385271581	1	1.25491447776046	32	NA
MET080_M	Ub	20241031_MET080_GFPUbmChRab5_LP02_002-MaxIP.nd2(series 08)-4-1.tif:c:3/3 t:15/16 - 20241031_MET080_GFPUbmChRab5_LP02_002-MaxIP.	M	2.017	130.717	263.612	60.063	106.29	6384.129	MET080	WT	13	Rep 2	1.2298146580111	1	1.25491447776046	32	NA
MET080_M	Ub	20241031_MET080_GFPUbmChRab5_LP02_002-MaxIP.nd2(series 08)-4-1.tif:c:3/3 t:16/16 - 20241031_MET080_GFPUbmChRab5_LP02_002-MaxIP.	M	2.454	131.932	323.709	60.063	106.316	6385.675	MET080	WT	14	Rep 2	1.24094209714436	1	1.25491447776046	32	NA
MET080_M	Ub	20241031_MET080_GFPUbmChRab5_LP02_002-MaxIP.nd2(series 08)-4-1.tif:c:3/3 t:2/16 - 20241031_MET080_GFPUbmChRab5_LP02_002-MaxIP.n	M	2.42	113.403	274.435	60.063	107.201	6438.814	MET080	WT	0	Rep 2	1.05785393792968	1	1.25491447776046	32	NA
MET080_M	Ub	20241031_MET080_GFPUbmChRab5_LP02_002-MaxIP.nd2(series 08)-4-1.tif:c:3/3 t:3/16 - 20241031_MET080_GFPUbmChRab5_LP02_002-MaxIP.n	M	2.42	120.236	290.971	60.063	107.556	6460.124	MET080	WT	1	Rep 2	1.11789207482614	1	1.25491447776046	32	NA
MET080_M	Ub	20241031_MET080_GFPUbmChRab5_LP02_002-MaxIP.nd2(series 08)-4-1.tif:c:3/3 t:4/16 - 20241031_MET080_GFPUbmChRab5_LP02_002-MaxIP.n	M	2.42	124.764	301.929	60.063	107.466	6454.712	MET080	WT	2	Rep 2	1.16096253698844	1	1.25491447776046	32	NA
MET080_M	Ub	20241031_MET080_GFPUbmChRab5_LP02_002-MaxIP.nd2(series 08)-4-1.tif:c:3/3 t:5/16 - 20241031_MET080_GFPUbmChRab5_LP02_002-MaxIP.n	M	2.42	126.792	306.836	60.063	107.266	6442.747	MET080	WT	3	Rep 2	1.18203344955531	1	1.25491447776046	32	NA
MET080_M	Ub	20241031_MET080_GFPUbmChRab5_LP02_002-MaxIP.nd2(series 08)-4-1.tif:c:3/3 t:6/16 - 20241031_MET080_GFPUbmChRab5_LP02_002-MaxIP.n	M	2.42	129.736	313.961	60.063	107.114	6433.571	MET080	WT	4	Rep 2	1.21119554866777	1	1.25491447776046	32	NA
MET080_M	Ub	20241031_MET080_GFPUbmChRab5_LP02_002-MaxIP.nd2(series 08)-4-1.tif:c:3/3 t:7/16 - 20241031_MET080_GFPUbmChRab5_LP02_002-MaxIP.n	M	2.689	131.525	353.656	60.063	107.047	6429.571	MET080	WT	5	Rep 2	1.22866591310359	1	1.25491447776046	32	NA
MET080_M	Ub	20241031_MET080_GFPUbmChRab5_LP02_002-MaxIP.nd2(series 08)-4-1.tif:c:3/3 t:8/16 - 20241031_MET080_GFPUbmChRab5_LP02_002-MaxIP.n	M	2.521	133.4	336.279	60.063	106.744	6411.388	MET080	WT	6	Rep 2	1.24971895375853	1	1.25491447776046	32	NA
MET080_M	Ub	20241031_MET080_GFPUbmChRab5_LP02_002-MaxIP.nd2(series 08)-4-1.tif:c:3/3 t:9/16 - 20241031_MET080_GFPUbmChRab5_LP02_002-MaxIP.n	M	2.286	133.676	305.525	60.063	106.522	6398.044	MET080	WT	7	Rep 2	1.25491447776046	1	1.25491447776046	32	NA
MET080_M	Rab5	20241031_MET080_GFPUbmChRab5_LP02_002-MaxIP.nd2(series 08)-4-1.tif:c:2/3 t:2/16 - 20241031_MET080_GFPUbmChRab5_LP02_002-MaxIP.n	M	2.017	113.417	228.724	55.895	109.188	6103.107	MET080	WT	0	Rep 2	1.03873136242078	1	1.16642671777425	32	NA
MET080_M	Rab5	20241031_MET080_GFPUbmChRab5_LP02_002-MaxIP.nd2(series 08)-4-1.tif:c:2/3 t:3/16 - 20241031_MET080_GFPUbmChRab5_LP02_002-MaxIP.n	M	2.017	112.933	227.749	55.895	109.483	6119.576	MET080	WT	1	Rep 2	1.03151174154892	1	1.16642671777425	32	NA
MET080_M	Rab5	20241031_MET080_GFPUbmChRab5_LP02_002-MaxIP.nd2(series 08)-4-1.tif:c:2/3 t:4/16 - 20241031_MET080_GFPUbmChRab5_LP02_002-MaxIP.n	M	2.017	116.767	235.479	55.895	109.765	6135.373	MET080	WT	2	Rep 2	1.06379082585524	1	1.16642671777425	32	NA
MET080_M	Rab5	20241031_MET080_GFPUbmChRab5_LP02_002-MaxIP.nd2(series 08)-4-1.tif:c:2/3 t:5/16 - 20241031_MET080_GFPUbmChRab5_LP02_002-MaxIP.n	M	1.916	118.456	226.942	55.895	109.506	6120.887	MET080	WT	3	Rep 2	1.08173068142385	1	1.16642671777425	32	NA
MET080_M	Rab5	20241031_MET080_GFPUbmChRab5_LP02_002-MaxIP.nd2(series 08)-4-1.tif:c:2/3 t:6/16 - 20241031_MET080_GFPUbmChRab5_LP02_002-MaxIP.n	M	1.916	119.825	229.564	55.895	109.451	6117.795	MET080	WT	4	Rep 2	1.09478213995304	1	1.16642671777425	32	NA
MET080_M	Rab5	20241031_MET080_GFPUbmChRab5_LP02_002-MaxIP.nd2(series 08)-4-1.tif:c:2/3 t:1/16 - 20241031_MET080_GFPUbmChRab5_LP02_002-MaxIP.n	M	2.017	109.783	221.396	55.895	108.897	6086.805	MET080	WT	-1	Rep 2	1.00813612863532	1	1.16642671777425	32	NA
MET080_M	Rab5	20241031_MET080_GFPUbmChRab5_LP02_002-MaxIP.nd2(series 08)-4-1.tif:c:2/3 t:10/16 - 20241031_MET080_GFPUbmChRab5_LP02_002-MaxIP.	M	1.849	127.2	235.143	55.895	109.051	6095.41	MET080	WT	8	Rep 2	1.16642671777425	1	1.16642671777425	32	NA
MET080_M	Rab5	20241031_MET080_GFPUbmChRab5_LP02_002-MaxIP.nd2(series 08)-4-1.tif:c:2/3 t:11/16 - 20241031_MET080_GFPUbmChRab5_LP02_002-MaxIP.	M	1.882	125.321	235.883	55.895	108.807	6081.797	MET080	WT	9	Rep 2	1.1517733234075	1	1.16642671777425	32	NA
MET080_M	Rab5	20241031_MET080_GFPUbmChRab5_LP02_002-MaxIP.nd2(series 08)-4-1.tif:c:2/3 t:12/16 - 20241031_MET080_GFPUbmChRab5_LP02_002-MaxIP.	M	1.815	125.778	228.287	55.895	108.759	6079.108	MET080	WT	10	Rep 2	1.15648360135713	1	1.16642671777425	32	NA
MET080_M	Rab5	20241031_MET080_GFPUbmChRab5_LP02_002-MaxIP.nd2(series 08)-4-1.tif:c:2/3 t:13/16 - 20241031_MET080_GFPUbmChRab5_LP02_002-MaxIP.	M	1.613	124.688	201.163	55.895	108.723	6077.125	MET080	WT	11	Rep 2	1.14684105479061	1	1.16642671777425	32	NA
MET080_M	Rab5	20241031_MET080_GFPUbmChRab5_LP02_002-MaxIP.nd2(series 08)-4-1.tif:c:2/3 t:14/16 - 20241031_MET080_GFPUbmChRab5_LP02_002-MaxIP.	M	1.681	124.04	208.456	55.895	109.205	6104.048	MET080	WT	12	Rep 2	1.13584542832288	1	1.16642671777425	32	NA
MET080_M	Rab5	20241031_MET080_GFPUbmChRab5_LP02_002-MaxIP.nd2(series 08)-4-1.tif:c:2/3 t:15/16 - 20241031_MET080_GFPUbmChRab5_LP02_002-MaxIP.	M	1.647	124.347	204.793	55.895	109.13	6099.846	MET080	WT	13	Rep 2	1.13943920095299	1	1.16642671777425	32	NA
MET080_M	Rab5	20241031_MET080_GFPUbmChRab5_LP02_002-MaxIP.nd2(series 08)-4-1.tif:c:2/3 t:16/16 - 20241031_MET080_GFPUbmChRab5_LP02_002-MaxIP.	M	1.412	127.929	180.593	55.895	109.77	6135.609	MET080	WT	14	Rep 2	1.16542771248975	1	1.16642671777425	32	NA
MET080_M	Rab5	20241031_MET080_GFPUbmChRab5_LP02_002-MaxIP.nd2(series 08)-4-1.tif:c:2/3 t:7/16 - 20241031_MET080_GFPUbmChRab5_LP02_002-MaxIP.n	M	1.882	121.232	228.186	55.895	109.303	6109.526	MET080	WT	5	Rep 2	1.10913698617604	1	1.16642671777425	32	NA
MET080_M	Rab5	20241031_MET080_GFPUbmChRab5_LP02_002-MaxIP.nd2(series 08)-4-1.tif:c:2/3 t:8/16 - 20241031_MET080_GFPUbmChRab5_LP02_002-MaxIP.n	M	2.185	123.385	269.561	55.895	109.041	6094.905	MET080	WT	6	Rep 2	1.13154684935024	1	1.16642671777425	32	NA
MET080_M	Rab5	20241031_MET080_GFPUbmChRab5_LP02_002-MaxIP.nd2(series 08)-4-1.tif:c:2/3 t:9/16 - 20241031_MET080_GFPUbmChRab5_LP02_002-MaxIP.n	M	2.05	123.639	253.495	55.895	108.926	6088.452	MET080	WT	7	Rep 2	1.13507335255127	1	1.16642671777425	32	NA
MET080_X	Ub	20241031_MET080_GFPUbmChRab5_LP02_002-MaxIP.nd2 (series 09)-3-2.tif:c:3/3 t:10/16 - 20241031_MET080_GFPUbmChRab5_LP02_002-MaxIP.	X	1.176	147.829	173.904	18.486	111.347	2058.378	MET080	WT	3	Rep 2	1.32764241515263	6	1.43676848672264	22	NA
MET080_X	Ub	20241031_MET080_GFPUbmChRab5_LP02_002-MaxIP.nd2 (series 09)-3-2.tif:c:3/3 t:14/16 - 20241031_MET080_GFPUbmChRab5_LP02_002-MaxIP.	X	1.176	159.829	188.021	18.486	111.242	2056.429	MET080	WT	7	Rep 2	1.43676848672264	6	1.43676848672264	22	NA
MET080_X	Ub	20241031_MET080_GFPUbmChRab5_LP02_002-MaxIP.nd2 (series 09)-3-2.tif:c:3/3 t:11/16 - 20241031_MET080_GFPUbmChRab5_LP02_002-MaxIP.	X	1.176	150.829	177.433	18.486	111.231	2056.227	MET080	WT	4	Rep 2	1.35599787828933	6	1.43676848672264	22	NA
MET080_X	Ub	20241031_MET080_GFPUbmChRab5_LP02_002-MaxIP.nd2 (series 09)-3-2.tif:c:3/3 t:12/16 - 20241031_MET080_GFPUbmChRab5_LP02_002-MaxIP.	X	1.176	158.429	186.374	18.486	111.32	2057.874	MET080	WT	5	Rep 2	1.42318541142652	6	1.43676848672264	22	NA
MET080_X	Ub	20241031_MET080_GFPUbmChRab5_LP02_002-MaxIP.nd2 (series 09)-3-2.tif:c:3/3 t:13/16 - 20241031_MET080_GFPUbmChRab5_LP02_002-MaxIP.	X	1.176	158.457	186.407	18.486	111.529	2061.74	MET080	WT	6	Rep 2	1.42076948596329	6	1.43676848672264	22	NA
MET080_X	Ub	20241031_MET080_GFPUbmChRab5_LP02_002-MaxIP.nd2 (series 09)-3-2.tif:c:3/3 t:7/16 - 20241031_MET080_GFPUbmChRab5_LP02_002-MaxIP.n	X	1.176	130.629	153.67	18.486	111.873	2068.092	MET080	WT	0	Rep 2	1.16765439382157	6	1.43676848672264	22	NA
MET080_X	Ub	20241031_MET080_GFPUbmChRab5_LP02_002-MaxIP.nd2 (series 09)-3-2.tif:c:3/3 t:8/16 - 20241031_MET080_GFPUbmChRab5_LP02_002-MaxIP.n	X	1.176	137.229	161.434	18.486	111.349	2058.412	MET080	WT	1	Rep 2	1.23242238367655	6	1.43676848672264	22	NA
MET080_X	Ub	20241031_MET080_GFPUbmChRab5_LP02_002-MaxIP.nd2 (series 09)-3-2.tif:c:3/3 t:9/16 - 20241031_MET080_GFPUbmChRab5_LP02_002-MaxIP.n	X	1.176	144.543	170.039	18.486	111.296	2057.437	MET080	WT	2	Rep 2	1.29872592006901	6	1.43676848672264	22	NA
MET080_X	Rab5	20241031_MET080_GFPUbmChRab5_LP02_002-MaxIP.nd2 (series 09)-3-2.tif:c:2/3 t:13/16 - 20241031_MET080_GFPUbmChRab5_LP02_002-MaxIP.	X	1.176	126.029	148.259	25.007	108.081	2702.737	MET080	WT	6	Rep 2	1.16606063970541	6	1.16606063970541	22	NA
MET080_X	Rab5	20241031_MET080_GFPUbmChRab5_LP02_002-MaxIP.nd2 (series 09)-3-2.tif:c:2/3 t:14/16 - 20241031_MET080_GFPUbmChRab5_LP02_002-MaxIP.	X	1.176	120.286	141.503	25.007	108.183	2705.292	MET080	WT	7	Rep 2	1.11187524842166	6	1.16606063970541	22	NA
MET080_X	Rab5	20241031_MET080_GFPUbmChRab5_LP02_002-MaxIP.nd2 (series 09)-3-2.tif:c:2/3 t:15/16 - 20241031_MET080_GFPUbmChRab5_LP02_002-MaxIP.	X	1.176	122.943	144.629	25.007	108.159	2704.687	MET080	WT	8	Rep 2	1.13668765428674	6	1.16606063970541	22	NA
MET080_X	Rab5	20241031_MET080_GFPUbmChRab5_LP02_002-MaxIP.nd2 (series 09)-3-2.tif:c:2/3 t:16/16 - 20241031_MET080_GFPUbmChRab5_LP02_002-MaxIP.	X	1.176	119.886	141.032	25.007	108.355	2709.594	MET080	WT	9	Rep 2	1.10641871625675	6	1.16606063970541	22	NA
MET080_X	Rab5	20241031_MET080_GFPUbmChRab5_LP02_002-MaxIP.nd2 (series 09)-3-2.tif:c:2/3 t:6/16 - 20241031_MET080_GFPUbmChRab5_LP02_002-MaxIP.n	X	1.143	120.5	137.705	25.007	107.762	2694.771	MET080	WT	-1	Rep 2	1.1182049330933	6	1.16606063970541	22	NA
MET080_X	Rab5	20241031_MET080_GFPUbmChRab5_LP02_002-MaxIP.nd2 (series 09)-3-2.tif:c:2/3 t:7/16 - 20241031_MET080_GFPUbmChRab5_LP02_002-MaxIP.n	X	1.344	119.975	161.3	25.007	107.894	2698.065	MET080	WT	0	Rep 2	1.1119710085825	6	1.16606063970541	22	NA
MET080_X	Rab5	20241031_MET080_GFPUbmChRab5_LP02_002-MaxIP.nd2 (series 09)-3-2.tif:c:2/3 t:8/16 - 20241031_MET080_GFPUbmChRab5_LP02_002-MaxIP.n	X	1.344	120.8	162.409	25.007	107.261	2682.234	MET080	WT	1	Rep 2	1.12622481610278	6	1.16606063970541	22	NA
MET080_X	Ub	20241031_MET080_GFPUbmChRab5_LP02_002-MaxIP.nd2 (series 09)-3-2.tif:c:3/3 t:15/16 - 20241031_MET080_GFPUbmChRab5_LP02_002-MaxIP.	X	1.176	158.229	186.138	18.486	111.556	2062.244	MET080	WT	8	Rep 2	1.4183817992757	6	1.43676848672264	22	NA
MET080_X	Ub	20241031_MET080_GFPUbmChRab5_LP02_002-MaxIP.nd2 (series 09)-3-2.tif:c:3/3 t:16/16 - 20241031_MET080_GFPUbmChRab5_LP02_002-MaxIP.	X	1.176	154.4	181.634	18.486	112.691	2083.217	MET080	WT	9	Rep 2	1.37011828806205	6	1.43676848672264	22	NA
MET080_X	Ub	20241031_MET080_GFPUbmChRab5_LP02_002-MaxIP.nd2 (series 09)-3-2.tif:c:3/3 t:6/16 - 20241031_MET080_GFPUbmChRab5_LP02_002-MaxIP.n	X	1.176	127.714	150.242	18.486	111.656	2064.092	MET080	WT	-1	Rep 2	1.14381672279143	6	1.43676848672264	22	NA
MET080_X	Rab5	20241031_MET080_GFPUbmChRab5_LP02_002-MaxIP.nd2 (series 09)-3-2.tif:c:2/3 t:10/16 - 20241031_MET080_GFPUbmChRab5_LP02_002-MaxIP.	X	1.344	121.325	163.115	25.007	107.707	2693.393	MET080	WT	3	Rep 2	1.12643560771352	6	1.16606063970541	22	NA
MET080_X	Rab5	20241031_MET080_GFPUbmChRab5_LP02_002-MaxIP.nd2 (series 09)-3-2.tif:c:2/3 t:11/16 - 20241031_MET080_GFPUbmChRab5_LP02_002-MaxIP.	X	1.344	121.625	163.518	25.007	108.413	2711.039	MET080	WT	4	Rep 2	1.12186730373664	6	1.16606063970541	22	NA
MET080_X	Rab5	20241031_MET080_GFPUbmChRab5_LP02_002-MaxIP.nd2 (series 09)-3-2.tif:c:2/3 t:12/16 - 20241031_MET080_GFPUbmChRab5_LP02_002-MaxIP.	X	1.344	120.7	162.274	25.007	107.578	2690.167	MET080	WT	5	Rep 2	1.1219766123185	6	1.16606063970541	22	NA
MET080_X	Rab5	20241031_MET080_GFPUbmChRab5_LP02_002-MaxIP.nd2 (series 09)-3-2.tif:c:2/3 t:9/16 - 20241031_MET080_GFPUbmChRab5_LP02_002-MaxIP.n	X	1.344	120.325	161.77	25.007	107.841	2696.754	MET080	WT	2	Rep 2	1.11576302148533	6	1.16606063970541	22	NA
MET081_A	Ub	20241101_MET081_GFPUbmChRab5_KO_001-MaxIP series 1-1.tif:c:3/3 t:10/21 - 20241101_MET081_GFPUbmChRab5_KO_001-MaxIP.nd	A	2.756	106.085	292.383	41.14	106.559	4383.831	MET081	KO	5	Rep 1	0.995551760057808	4	1.07397198202621	36	NA
MET081_A	Ub	20241101_MET081_GFPUbmChRab5_KO_001-MaxIP series 1-1.tif:c:3/3 t:11/21 - 20241101_MET081_GFPUbmChRab5_KO_001-MaxIP.nd	A	2.756	106.585	293.761	41.14	106.351	4375.294	MET081	KO	6	Rep 1	1.00220026139858	4	1.07397198202621	36	NA
MET081_A	Ub	20241101_MET081_GFPUbmChRab5_KO_001-MaxIP series 1-1.tif:c:3/3 t:12/21 - 20241101_MET081_GFPUbmChRab5_KO_001-MaxIP.nd	A	2.756	106.72	294.131	41.14	106.337	4374.689	MET081	KO	7	Rep 1	1.00360175667924	4	1.07397198202621	36	NA
MET081_A	Ub	20241101_MET081_GFPUbmChRab5_KO_001-MaxIP series 1-1.tif:c:3/3 t:14/21 - 20241101_MET081_GFPUbmChRab5_KO_001-MaxIP.nd	A	2.756	107.829	297.189	41.14	106.242	4370.79	MET081	KO	9	Rep 1	1.01493759530129	4	1.07397198202621	36	NA
MET081_A	Ub	20241101_MET081_GFPUbmChRab5_KO_001-MaxIP series 1-1.tif:c:3/3 t:15/21 - 20241101_MET081_GFPUbmChRab5_KO_001-MaxIP.nd	A	2.756	107.805	297.122	41.14	106.181	4368.302	MET081	KO	10	Rep 1	1.01529463840047	4	1.07397198202621	36	NA
MET081_A	Ub	20241101_MET081_GFPUbmChRab5_KO_001-MaxIP series 1-1.tif:c:3/3 t:16/21 - 20241101_MET081_GFPUbmChRab5_KO_001-MaxIP.nd	A	2.756	109.341	301.357	41.14	106.032	4362.152	MET081	KO	11	Rep 1	1.03120755998189	4	1.07397198202621	36	NA
MET081_A	Ub	20241101_MET081_GFPUbmChRab5_KO_001-MaxIP series 1-1.tif:c:3/3 t:13/21 - 20241101_MET081_GFPUbmChRab5_KO_001-MaxIP.nd	A	2.756	107.854	297.257	41.14	106.349	4375.193	MET081	KO	8	Rep 1	1.01415151999549	4	1.07397198202621	36	NA
MET081_A	Rab5	20241101_MET081_GFPUbmChRab5_KO_001-MaxIP series 1-1.tif:c:2/3 t:10/21 - 20241101_MET081_GFPUbmChRab5_KO_001-MaxIP.nd	A	2.588	113.545	293.862	41.14	113.677	4676.684	MET081	KO	5	Rep 1	0.99883881523967	4	1.35608326827086	36	NA
MET081_A	Rab5	20241101_MET081_GFPUbmChRab5_KO_001-MaxIP series 1-1.tif:c:2/3 t:11/21 - 20241101_MET081_GFPUbmChRab5_KO_001-MaxIP.nd	A	2.756	112.671	310.533	41.14	114.159	4696.515	MET081	KO	6	Rep 1	0.986965548051402	4	1.35608326827086	36	NA
MET081_A	Rab5	20241101_MET081_GFPUbmChRab5_KO_001-MaxIP series 1-1.tif:c:2/3 t:12/21 - 20241101_MET081_GFPUbmChRab5_KO_001-MaxIP.nd	A	2.756	113.22	312.046	41.14	114.841	4724.547	MET081	KO	7	Rep 1	0.985884832072169	4	1.35608326827086	36	NA
MET081_A	Rab5	20241101_MET081_GFPUbmChRab5_KO_001-MaxIP series 1-1.tif:c:2/3 t:13/21 - 20241101_MET081_GFPUbmChRab5_KO_001-MaxIP.nd	A	2.756	112.512	310.096	41.14	115.497	4751.536	MET081	KO	8	Rep 1	0.974155172861633	4	1.35608326827086	36	NA
MET081_A	Rab5	20241101_MET081_GFPUbmChRab5_KO_001-MaxIP series 1-1.tif:c:2/3 t:14/21 - 20241101_MET081_GFPUbmChRab5_KO_001-MaxIP.nd	A	2.756	113.598	313.088	41.14	114.067	4692.717	MET081	KO	9	Rep 1	0.995888381389885	4	1.35608326827086	36	NA
MET081_A	Rab5	20241101_MET081_GFPUbmChRab5_KO_001-MaxIP series 1-1.tif:c:2/3 t:15/21 - 20241101_MET081_GFPUbmChRab5_KO_001-MaxIP.nd	A	2.756	113.317	312.314	41.14	113.772	4680.583	MET081	KO	10	Rep 1	0.996000773476778	4	1.35608326827086	36	NA
MET081_A	Rab5	20241101_MET081_GFPUbmChRab5_KO_001-MaxIP series 1-1.tif:c:2/3 t:16/21 - 20241101_MET081_GFPUbmChRab5_KO_001-MaxIP.nd	A	2.756	114.622	315.911	41.14	113.316	4661.828	MET081	KO	11	Rep 1	1.0115252921035	4	1.35608326827086	36	NA
MET081_A	Rab5	20241101_MET081_GFPUbmChRab5_KO_001-MaxIP series 1-1.tif:c:2/3 t:17/21 - 20241101_MET081_GFPUbmChRab5_KO_001-MaxIP.nd	A	2.756	115.11	317.255	41.14	113.536	4670.87	MET081	KO	12	Rep 1	1.01386344419391	4	1.35608326827086	36	NA
MET081_A	Rab5	20241101_MET081_GFPUbmChRab5_KO_001-MaxIP series 1-1.tif:c:2/3 t:18/21 - 20241101_MET081_GFPUbmChRab5_KO_001-MaxIP.nd	A	2.756	114.256	314.903	41.14	113.141	4654.602	MET081	KO	13	Rep 1	1.0098549597405	4	1.35608326827086	36	NA
MET081_A	Rab5	20241101_MET081_GFPUbmChRab5_KO_001-MaxIP series 1-1.tif:c:2/3 t:19/21 - 20241101_MET081_GFPUbmChRab5_KO_001-MaxIP.nd	A	2.756	113.622	313.155	41.14	113.435	4666.736	MET081	KO	14	Rep 1	1.00164852117953	4	1.35608326827086	36	NA
MET081_A	Rab5	20241101_MET081_GFPUbmChRab5_KO_001-MaxIP series 1-1.tif:c:2/3 t:20/21 - 20241101_MET081_GFPUbmChRab5_KO_001-MaxIP.nd	A	2.756	114.244	314.869	41.14	113.238	4658.602	MET081	KO	15	Rep 1	1.00888394355252	4	1.35608326827086	36	NA
MET081_A	Rab5	20241101_MET081_GFPUbmChRab5_KO_001-MaxIP series 1-1.tif:c:2/3 t:21/21 - 20241101_MET081_GFPUbmChRab5_KO_001-MaxIP.nd	A	2.756	112.585	310.298	41.14	113.874	4684.785	MET081	KO	16	Rep 1	0.988680471398212	4	1.35608326827086	36	NA
MET081_A	Rab5	20241101_MET081_GFPUbmChRab5_KO_001-MaxIP series 1-1.tif:c:2/3 t:4/21 - 20241101_MET081_GFPUbmChRab5_KO_001-MaxIP.nd2	A	2.588	114.805	297.122	41.14	112.692	4636.149	MET081	KO	-1	Rep 1	1.01875022184361	4	1.35608326827086	36	NA
MET081_A	Rab5	20241101_MET081_GFPUbmChRab5_KO_001-MaxIP series 1-1.tif:c:2/3 t:5/21 - 20241101_MET081_GFPUbmChRab5_KO_001-MaxIP.nd2	A	2.588	154.584	400.073	41.14	113.993	4689.658	MET081	KO	0	Rep 1	1.35608326827086	4	1.35608326827086	36	NA
MET081_A	Rab5	20241101_MET081_GFPUbmChRab5_KO_001-MaxIP series 1-1.tif:c:2/3 t:6/21 - 20241101_MET081_GFPUbmChRab5_KO_001-MaxIP.nd2	A	2.588	134.649	348.48	41.14	114.275	4701.288	MET081	KO	1	Rep 1	1.17828921461387	4	1.35608326827086	36	NA
MET081_A	Rab5	20241101_MET081_GFPUbmChRab5_KO_001-MaxIP series 1-1.tif:c:2/3 t:7/21 - 20241101_MET081_GFPUbmChRab5_KO_001-MaxIP.nd2	A	2.588	114.987	297.593	41.14	114.215	4698.801	MET081	KO	2	Rep 1	1.00675918224401	4	1.35608326827086	36	NA
MET081_A	Rab5	20241101_MET081_GFPUbmChRab5_KO_001-MaxIP series 1-1.tif:c:2/3 t:8/21 - 20241101_MET081_GFPUbmChRab5_KO_001-MaxIP.nd2	A	2.588	112.662	291.576	41.14	114.264	4700.817	MET081	KO	3	Rep 1	0.985979836168872	4	1.35608326827086	36	NA
MET081_A	Rab5	20241101_MET081_GFPUbmChRab5_KO_001-MaxIP series 1-1.tif:c:2/3 t:9/21 - 20241101_MET081_GFPUbmChRab5_KO_001-MaxIP.nd2	A	2.588	118.013	305.424	41.14	114.161	4696.582	MET081	KO	4	Rep 1	1.03374182076191	4	1.35608326827086	36	NA
MET081_A	Ub	20241101_MET081_GFPUbmChRab5_KO_001-MaxIP series 1-1.tif:c:3/3 t:20/21 - 20241101_MET081_GFPUbmChRab5_KO_001-MaxIP.nd	A	2.756	113.354	312.415	41.14	106.029	4362.051	MET081	KO	15	Rep 1	1.06908487300644	4	1.07397198202621	36	NA
MET081_A	Ub	20241101_MET081_GFPUbmChRab5_KO_001-MaxIP series 1-1.tif:c:3/3 t:21/21 - 20241101_MET081_GFPUbmChRab5_KO_001-MaxIP.nd	A	2.756	113.768	313.558	41.14	105.932	4358.051	MET081	KO	16	Rep 1	1.07397198202621	4	1.07397198202621	36	NA
MET081_A	Ub	20241101_MET081_GFPUbmChRab5_KO_001-MaxIP series 1-1.tif:c:3/3 t:4/21 - 20241101_MET081_GFPUbmChRab5_KO_001-MaxIP.nd2	A	2.756	105.512	290.803	41.14	106.49	4381.007	MET081	KO	-1	Rep 1	0.990816039064701	4	1.07397198202621	36	NA
MET081_A	Ub	20241101_MET081_GFPUbmChRab5_KO_001-MaxIP series 1-1.tif:c:3/3 t:5/21 - 20241101_MET081_GFPUbmChRab5_KO_001-MaxIP.nd2	A	2.756	106.732	294.164	41.14	106.537	4382.923	MET081	KO	0	Rep 1	1.00183035001924	4	1.07397198202621	36	NA
MET081_A	Ub	20241101_MET081_GFPUbmChRab5_KO_001-MaxIP series 1-1.tif:c:3/3 t:6/21 - 20241101_MET081_GFPUbmChRab5_KO_001-MaxIP.nd2	A	2.756	106.024	292.215	41.14	106.584	4384.873	MET081	KO	1	Rep 1	0.994745928094273	4	1.07397198202621	36	NA
MET081_A	Ub	20241101_MET081_GFPUbmChRab5_KO_001-MaxIP series 1-1.tif:c:3/3 t:7/21 - 20241101_MET081_GFPUbmChRab5_KO_001-MaxIP.nd2	A	2.756	106.768	294.265	41.14	106.422	4378.184	MET081	KO	2	Rep 1	1.0032512074571	4	1.07397198202621	36	NA
MET081_A	Ub	20241101_MET081_GFPUbmChRab5_KO_001-MaxIP series 1-1.tif:c:3/3 t:8/21 - 20241101_MET081_GFPUbmChRab5_KO_001-MaxIP.nd2	A	2.756	106.5	293.526	41.14	106.325	4374.218	MET081	KO	3	Rep 1	1.00164589701387	4	1.07397198202621	36	NA
MET081_A	Ub	20241101_MET081_GFPUbmChRab5_KO_001-MaxIP series 1-1.tif:c:3/3 t:9/21 - 20241101_MET081_GFPUbmChRab5_KO_001-MaxIP.nd2	A	2.756	106.305	292.988	41.14	106.288	4372.672	MET081	KO	4	Rep 1	1.00015994279693	4	1.07397198202621	36	NA
MET081_A	Ub	20241101_MET081_GFPUbmChRab5_KO_001-MaxIP series 1-1.tif:c:3/3 t:17/21 - 20241101_MET081_GFPUbmChRab5_KO_001-MaxIP.nd	A	2.756	110.11	303.475	41.14	106.055	4363.093	MET081	KO	12	Rep 1	1.03823487812927	4	1.07397198202621	36	NA
MET081_A	Ub	20241101_MET081_GFPUbmChRab5_KO_001-MaxIP series 1-1.tif:c:3/3 t:18/21 - 20241101_MET081_GFPUbmChRab5_KO_001-MaxIP.nd	A	2.756	111.768	308.046	41.14	105.92	4357.547	MET081	KO	13	Rep 1	1.05521148036254	4	1.07397198202621	36	NA
MET081_A	Ub	20241101_MET081_GFPUbmChRab5_KO_001-MaxIP series 1-1.tif:c:3/3 t:19/21 - 20241101_MET081_GFPUbmChRab5_KO_001-MaxIP.nd	A	2.756	113.305	312.281	41.14	106.029	4362.051	MET081	KO	14	Rep 1	1.0686227352894	4	1.07397198202621	36	NA
MET081_D	Ub	20241101_MET081_GFPUbmChRab5_KO_001-MaxIP series 3-1.tif:c:3/3 t:14/21 - 20241101_MET081_GFPUbmChRab5_KO_001-MaxIP.nd	D	2.386	130.662	311.81	55.055	114.256	6290.388	MET081	KO	4	Rep 1	1.14358983335667	9	1.37219536896377	13	NA
MET081_D	Ub	20241101_MET081_GFPUbmChRab5_KO_001-MaxIP series 3-1.tif:c:3/3 t:9/21 - 20241101_MET081_GFPUbmChRab5_KO_001-MaxIP.nd2	D	2.823	115.202	325.255	55.055	113.813	6265.952	MET081	KO	-1	Rep 1	1.01220422974528	9	1.37219536896377	13	NA
MET081_D	Ub	20241101_MET081_GFPUbmChRab5_KO_001-MaxIP series 3-1.tif:c:3/3 t:10/21 - 20241101_MET081_GFPUbmChRab5_KO_001-MaxIP.nd	D	2.924	114.563	335.002	55.055	113.836	6267.263	MET081	KO	0	Rep 1	1.0063863804069	9	1.37219536896377	13	NA
MET081_D	Ub	20241101_MET081_GFPUbmChRab5_KO_001-MaxIP series 3-1.tif:c:3/3 t:19/21 - 20241101_MET081_GFPUbmChRab5_KO_001-MaxIP.nd	D	2.286	137.103	313.356	55.055	110.149	6064.252	MET081	KO	9	Rep 1	1.24470489972673	9	1.37219536896377	13	NA
MET081_D	Ub	20241101_MET081_GFPUbmChRab5_KO_001-MaxIP series 3-1.tif:c:3/3 t:15/21 - 20241101_MET081_GFPUbmChRab5_KO_001-MaxIP.nd	D	2.353	134.286	315.944	55.055	113.941	6273.011	MET081	KO	5	Rep 1	1.17855732352709	9	1.37219536896377	13	NA
MET081_D	Ub	20241101_MET081_GFPUbmChRab5_KO_001-MaxIP series 3-1.tif:c:3/3 t:11/21 - 20241101_MET081_GFPUbmChRab5_KO_001-MaxIP.nd	D	2.252	117.269	264.083	55.055	113.976	6274.927	MET081	KO	1	Rep 1	1.02889204744859	9	1.37219536896377	13	NA
MET081_D	Ub	20241101_MET081_GFPUbmChRab5_KO_001-MaxIP series 3-1.tif:c:3/3 t:20/21 - 20241101_MET081_GFPUbmChRab5_KO_001-MaxIP.nd	D	2.286	141.926	324.381	55.055	109.534	6030.406	MET081	KO	10	Rep 1	1.29572552814651	9	1.37219536896377	13	NA
MET081_D	Ub	20241101_MET081_GFPUbmChRab5_KO_001-MaxIP series 3-1.tif:c:3/3 t:16/21 - 20241101_MET081_GFPUbmChRab5_KO_001-MaxIP.nd	D	2.353	137.971	324.616	55.055	113.115	6227.569	MET081	KO	6	Rep 1	1.2197409715776	9	1.37219536896377	13	NA
MET081_D	Ub	20241101_MET081_GFPUbmChRab5_KO_001-MaxIP series 3-1.tif:c:3/3 t:12/21 - 20241101_MET081_GFPUbmChRab5_KO_001-MaxIP.nd	D	2.218	124.136	275.376	55.055	114.522	6305.009	MET081	KO	2	Rep 1	1.0839489355757	9	1.37219536896377	13	NA
MET081_D	Ub	20241101_MET081_GFPUbmChRab5_KO_001-MaxIP series 3-1.tif:c:3/3 t:21/21 - 20241101_MET081_GFPUbmChRab5_KO_001-MaxIP.nd	D	2.454	149.041	365.689	55.055	108.615	5979.787	MET081	KO	11	Rep 1	1.37219536896377	9	1.37219536896377	13	NA
MET081_D	Ub	20241101_MET081_GFPUbmChRab5_KO_001-MaxIP series 3-1.tif:c:3/3 t:17/21 - 20241101_MET081_GFPUbmChRab5_KO_001-MaxIP.nd	D	2.353	138.7	326.33	55.055	112.252	6180.009	MET081	KO	7	Rep 1	1.23561272850372	9	1.37219536896377	13	NA
MET081_D	Ub	20241101_MET081_GFPUbmChRab5_KO_001-MaxIP series 3-1.tif:c:3/3 t:13/21 - 20241101_MET081_GFPUbmChRab5_KO_001-MaxIP.nd	D	2.554	130.605	333.624	55.055	114.455	6301.345	MET081	KO	3	Rep 1	1.14110349045476	9	1.37219536896377	13	NA
MET081_D	Ub	20241101_MET081_GFPUbmChRab5_KO_001-MaxIP series 3-1.tif:c:3/3 t:18/21 - 20241101_MET081_GFPUbmChRab5_KO_001-MaxIP.nd	D	2.286	134.338	307.038	55.055	110.999	6111.039	MET081	KO	8	Rep 1	1.21026315552392	9	1.37219536896377	13	NA
MET081_E	Rab5	20241101_MET081_GFPUbmChRab5_KO_001-MaxIP series 3-1.tif:c:2/3 t:17/21 - 20241101_MET081_GFPUbmChRab5_KO_001-MaxIP.nd	E	4	110.882	443.499	53.744	106.136	5704.21	MET081	KO	7	Rep 1	1.04471621316047	9	1.0812342865752	26	NA
MET081_E	Rab5	20241101_MET081_GFPUbmChRab5_KO_001-MaxIP series 3-1.tif:c:2/3 t:11/21 - 20241101_MET081_GFPUbmChRab5_KO_001-MaxIP.nd	E	4.067	110.967	451.296	53.744	106.217	5708.546	MET081	KO	1	Rep 1	1.04471977178794	9	1.0812342865752	26	NA
MET081_E	Rab5	20241101_MET081_GFPUbmChRab5_KO_001-MaxIP series 3-1.tif:c:2/3 t:19/21 - 20241101_MET081_GFPUbmChRab5_KO_001-MaxIP.nd	E	4.269	110.551	471.9	53.744	106.053	5699.74	MET081	KO	9	Rep 1	1.04241275588621	9	1.0812342865752	26	NA
MET081_E	Rab5	20241101_MET081_GFPUbmChRab5_KO_001-MaxIP series 3-1.tif:c:2/3 t:13/21 - 20241101_MET081_GFPUbmChRab5_KO_001-MaxIP.nd	E	3.294	111.071	365.857	53.744	106.048	5699.471	MET081	KO	3	Rep 1	1.04736534399517	9	1.0812342865752	26	NA
MET081_E	Rab5	20241101_MET081_GFPUbmChRab5_KO_001-MaxIP series 3-1.tif:c:2/3 t:18/21 - 20241101_MET081_GFPUbmChRab5_KO_001-MaxIP.nd	E	4.101	110.869	454.624	53.744	106.071	5700.714	MET081	KO	8	Rep 1	1.04523385279671	9	1.0812342865752	26	NA
MET081_E	Rab5	20241101_MET081_GFPUbmChRab5_KO_001-MaxIP series 3-1.tif:c:2/3 t:12/21 - 20241101_MET081_GFPUbmChRab5_KO_001-MaxIP.nd	E	3.596	111.533	401.115	53.744	106.346	5715.503	MET081	KO	2	Rep 1	1.04877475410453	9	1.0812342865752	26	NA
MET081_E	Rab5	20241101_MET081_GFPUbmChRab5_KO_001-MaxIP series 3-1.tif:c:2/3 t:21/21 - 20241101_MET081_GFPUbmChRab5_KO_001-MaxIP.nd	E	3.63	113.083	410.493	53.744	105.971	5695.303	MET081	KO	11	Rep 1	1.06711270064452	9	1.0812342865752	26	NA
MET081_E	Rab5	20241101_MET081_GFPUbmChRab5_KO_001-MaxIP series 3-1.tif:c:2/3 t:15/21 - 20241101_MET081_GFPUbmChRab5_KO_001-MaxIP.nd	E	3.664	114.826	420.677	53.744	106.199	5707.571	MET081	KO	5	Rep 1	1.0812342865752	9	1.0812342865752	26	NA
MET081_E	Rab5	20241101_MET081_GFPUbmChRab5_KO_001-MaxIP series 3-1.tif:c:2/3 t:20/21 - 20241101_MET081_GFPUbmChRab5_KO_001-MaxIP.nd	E	4	111.513	446.02	53.744	105.92	5692.58	MET081	KO	10	Rep 1	1.05280400302115	9	1.0812342865752	26	NA
MET081_E	Rab5	20241101_MET081_GFPUbmChRab5_KO_001-MaxIP series 3-1.tif:c:2/3 t:14/21 - 20241101_MET081_GFPUbmChRab5_KO_001-MaxIP.nd	E	3.529	109.905	387.872	53.744	106.001	5696.916	MET081	KO	4	Rep 1	1.03682984122791	9	1.0812342865752	26	NA
MET081_E	Rab5	20241101_MET081_GFPUbmChRab5_KO_001-MaxIP series 3-1.tif:c:2/3 t:10/21 - 20241101_MET081_GFPUbmChRab5_KO_001-MaxIP.nd	E	4.134	109.073	450.927	53.744	106.274	5711.604	MET081	KO	0	Rep 1	1.02633758021717	9	1.0812342865752	26	NA
MET081_E	Ub	20241101_MET081_GFPUbmChRab5_KO_001-MaxIP series 3-1.tif:c:3/3 t:19/21 - 20241101_MET081_GFPUbmChRab5_KO_001-MaxIP.nd	E	2.991	132.933	397.653	53.744	111.604	5998.072	MET081	KO	9	Rep 1	1.19111322174832	9	1.25506483165486	26	NA
MET081_E	Ub	20241101_MET081_GFPUbmChRab5_KO_001-MaxIP series 3-1.tif:c:3/3 t:15/21 - 20241101_MET081_GFPUbmChRab5_KO_001-MaxIP.nd	E	3.059	130.077	397.855	53.744	113.313	6089.897	MET081	KO	5	Rep 1	1.14794418998703	9	1.25506483165486	26	NA
MET081_E	Ub	20241101_MET081_GFPUbmChRab5_KO_001-MaxIP series 3-1.tif:c:3/3 t:14/21 - 20241101_MET081_GFPUbmChRab5_KO_001-MaxIP.nd	E	3.395	130.851	444.205	53.744	113.558	6103.073	MET081	KO	4	Rep 1	1.15228341464274	9	1.25506483165486	26	NA
MET081_E	Ub	20241101_MET081_GFPUbmChRab5_KO_001-MaxIP series 3-1.tif:c:3/3 t:20/21 - 20241101_MET081_GFPUbmChRab5_KO_001-MaxIP.nd	E	3.025	137.244	415.165	53.744	111.34	5983.888	MET081	KO	10	Rep 1	1.23265672714209	9	1.25506483165486	26	NA
MET081_E	Ub	20241101_MET081_GFPUbmChRab5_KO_001-MaxIP series 3-1.tif:c:3/3 t:16/21 - 20241101_MET081_GFPUbmChRab5_KO_001-MaxIP.nd	E	3.126	125.978	393.788	53.744	112.786	6061.597	MET081	KO	6	Rep 1	1.11696487152661	9	1.25506483165486	26	NA
MET081_E	Ub	20241101_MET081_GFPUbmChRab5_KO_001-MaxIP series 3-1.tif:c:3/3 t:12/21 - 20241101_MET081_GFPUbmChRab5_KO_001-MaxIP.nd	E	3.529	123.886	437.213	53.744	112.901	6067.781	MET081	KO	2	Rep 1	1.09729763243904	9	1.25506483165486	26	NA
MET081_E	Ub	20241101_MET081_GFPUbmChRab5_KO_001-MaxIP series 3-1.tif:c:3/3 t:11/21 - 20241101_MET081_GFPUbmChRab5_KO_001-MaxIP.nd	E	3.731	124.351	463.934	53.744	112.862	6065.697	MET081	KO	1	Rep 1	1.10179688469104	9	1.25506483165486	26	NA
MET081_E	Ub	20241101_MET081_GFPUbmChRab5_KO_001-MaxIP series 3-1.tif:c:3/3 t:17/21 - 20241101_MET081_GFPUbmChRab5_KO_001-MaxIP.nd	E	2.891	124.779	360.681	53.744	112.106	6025.062	MET081	KO	7	Rep 1	1.11304479688866	9	1.25506483165486	26	NA
MET081_E	Ub	20241101_MET081_GFPUbmChRab5_KO_001-MaxIP series 3-1.tif:c:3/3 t:21/21 - 20241101_MET081_GFPUbmChRab5_KO_001-MaxIP.nd	E	2.857	138.706	396.275	53.744	110.517	5939.622	MET081	KO	11	Rep 1	1.25506483165486	9	1.25506483165486	26	NA
MET081_E	Ub	20241101_MET081_GFPUbmChRab5_KO_001-MaxIP series 3-1.tif:c:3/3 t:9/21 - 20241101_MET081_GFPUbmChRab5_KO_001-MaxIP.nd2	E	3.697	117.136	433.079	53.744	113.441	6096.788	MET081	KO	-1	Rep 1	1.03257199777858	9	1.25506483165486	26	NA
MET081_E	Rab5	20241101_MET081_GFPUbmChRab5_KO_001-MaxIP series 3-1.tif:c:2/3 t:16/21 - 20241101_MET081_GFPUbmChRab5_KO_001-MaxIP.nd	E	3.025	108.022	326.767	53.744	106.126	5703.672	MET081	KO	6	Rep 1	1.01786555603716	9	1.0812342865752	26	NA
MET081_E	Rab5	20241101_MET081_GFPUbmChRab5_KO_001-MaxIP series 3-1.tif:c:2/3 t:9/21 - 20241101_MET081_GFPUbmChRab5_KO_001-MaxIP.nd2	E	3.933	108.462	426.525	53.744	106.335	5714.898	MET081	KO	-1	Rep 1	1.02000282127239	9	1.0812342865752	26	NA
MET081_E	Ub	20241101_MET081_GFPUbmChRab5_KO_001-MaxIP series 3-1.tif:c:3/3 t:10/21 - 20241101_MET081_GFPUbmChRab5_KO_001-MaxIP.nd	E	4.269	118.748	506.889	53.744	113.177	6082.604	MET081	KO	0	Rep 1	1.04922378221724	9	1.25506483165486	26	NA
MET081_E	Ub	20241101_MET081_GFPUbmChRab5_KO_001-MaxIP series 3-1.tif:c:3/3 t:13/21 - 20241101_MET081_GFPUbmChRab5_KO_001-MaxIP.nd	E	3.395	128.248	435.365	53.744	112.954	6070.605	MET081	KO	3	Rep 1	1.13540025142979	9	1.25506483165486	26	NA
MET081_E	Ub	20241101_MET081_GFPUbmChRab5_KO_001-MaxIP series 3-1.tif:c:3/3 t:18/21 - 20241101_MET081_GFPUbmChRab5_KO_001-MaxIP.nd	E	2.891	128.209	370.596	53.744	111.67	6001.601	MET081	KO	8	Rep 1	1.14810602668577	9	1.25506483165486	26	NA
MET081_F	Rab5	20241101_MET081_GFPUbmChRab5_KO_001-MaxIP series 3-1.tif:c:2/3 t:15/21 - 20241101_MET081_GFPUbmChRab5_KO_001-MaxIP.nd	F	1.58	107.957	170.543	64.332	105.905	6813.074	MET081	KO	7	Rep 1	1.01937585571975	7	1.03195669834313	30	NA
MET081_F	Rab5	20241101_MET081_GFPUbmChRab5_KO_001-MaxIP series 3-1.tif:c:2/3 t:10/21 - 20241101_MET081_GFPUbmChRab5_KO_001-MaxIP.nd	F	1.58	108.617	171.585	64.332	106.071	6823.729	MET081	KO	2	Rep 1	1.02400279058367	7	1.03195669834313	30	NA
MET081_F	Rab5	20241101_MET081_GFPUbmChRab5_KO_001-MaxIP series 3-1.tif:c:2/3 t:11/21 - 20241101_MET081_GFPUbmChRab5_KO_001-MaxIP.nd	F	1.58	107.532	169.871	64.332	105.788	6805.545	MET081	KO	3	Rep 1	1.01648580179226	7	1.03195669834313	30	NA
MET081_F	Rab5	20241101_MET081_GFPUbmChRab5_KO_001-MaxIP series 3-1.tif:c:2/3 t:18/21 - 20241101_MET081_GFPUbmChRab5_KO_001-MaxIP.nd	F	1.58	108.064	170.711	64.332	105.676	6798.285	MET081	KO	10	Rep 1	1.02259737310269	7	1.03195669834313	30	NA
MET081_F	Rab5	20241101_MET081_GFPUbmChRab5_KO_001-MaxIP series 3-1.tif:c:2/3 t:12/21 - 20241101_MET081_GFPUbmChRab5_KO_001-MaxIP.nd	F	1.58	107.915	170.476	64.332	105.796	6806.049	MET081	KO	4	Rep 1	1.02002911263186	7	1.03195669834313	30	NA
MET081_F	Rab5	20241101_MET081_GFPUbmChRab5_KO_001-MaxIP series 3-1.tif:c:2/3 t:17/21 - 20241101_MET081_GFPUbmChRab5_KO_001-MaxIP.nd	F	1.58	109.064	172.291	64.332	105.867	6810.621	MET081	KO	9	Rep 1	1.0301982676377	7	1.03195669834313	30	NA
MET081_F	Rab5	20241101_MET081_GFPUbmChRab5_KO_001-MaxIP series 3-1.tif:c:2/3 t:13/21 - 20241101_MET081_GFPUbmChRab5_KO_001-MaxIP.nd	F	1.58	107.596	169.971	64.332	105.644	6796.269	MET081	KO	5	Rep 1	1.01847714967248	7	1.03195669834313	30	NA
MET081_F	Rab5	20241101_MET081_GFPUbmChRab5_KO_001-MaxIP series 3-1.tif:c:2/3 t:20/21 - 20241101_MET081_GFPUbmChRab5_KO_001-MaxIP.nd	F	1.479	108.068	159.821	64.332	105.787	6805.478	MET081	KO	12	Rep 1	1.02156219573294	7	1.03195669834313	30	NA
MET081_F	Rab5	20241101_MET081_GFPUbmChRab5_KO_001-MaxIP series 3-1.tif:c:2/3 t:14/21 - 20241101_MET081_GFPUbmChRab5_KO_001-MaxIP.nd	F	1.58	108.043	170.677	64.332	105.751	6803.125	MET081	KO	6	Rep 1	1.02167355391438	7	1.03195669834313	30	NA
MET081_F	Rab5	20241101_MET081_GFPUbmChRab5_KO_001-MaxIP series 3-1.tif:c:2/3 t:19/21 - 20241101_MET081_GFPUbmChRab5_KO_001-MaxIP.nd	F	1.58	107.851	170.375	64.332	105.788	6805.545	MET081	KO	11	Rep 1	1.01950126668431	7	1.03195669834313	30	NA
MET081_F	Rab5	20241101_MET081_GFPUbmChRab5_KO_001-MaxIP series 3-1.tif:c:2/3 t:8/21 - 20241101_MET081_GFPUbmChRab5_KO_001-MaxIP.nd2	F	1.781	109.245	194.608	64.332	105.862	6810.284	MET081	KO	0	Rep 1	1.03195669834313	7	1.03195669834313	30	NA
MET081_F	Rab5	20241101_MET081_GFPUbmChRab5_KO_001-MaxIP series 3-1.tif:c:2/3 t:16/21 - 20241101_MET081_GFPUbmChRab5_KO_001-MaxIP.nd	F	1.58	108.106	170.778	64.332	105.788	6805.512	MET081	KO	8	Rep 1	1.02191174802435	7	1.03195669834313	30	NA
MET081_F	Rab5	20241101_MET081_GFPUbmChRab5_KO_001-MaxIP series 3-1.tif:c:2/3 t:9/21 - 20241101_MET081_GFPUbmChRab5_KO_001-MaxIP.nd2	F	1.781	108.189	192.726	64.332	105.8	6806.285	MET081	KO	1	Rep 1	1.02258034026465	7	1.03195669834313	30	NA
MET081_F	Ub	20241101_MET081_GFPUbmChRab5_KO_001-MaxIP series 3-1.tif:c:3/3 t:10/21 - 20241101_MET081_GFPUbmChRab5_KO_001-MaxIP.nd	F	1.277	143.368	183.113	64.332	113.46	7299.057	MET081	KO	2	Rep 1	1.26359950643399	7	1.34332634028525	30	NA
MET081_F	Ub	20241101_MET081_GFPUbmChRab5_KO_001-MaxIP series 3-1.tif:c:3/3 t:19/21 - 20241101_MET081_GFPUbmChRab5_KO_001-MaxIP.nd	F	1.277	139.632	178.341	64.332	113.746	7317.476	MET081	KO	11	Rep 1	1.22757723348513	7	1.34332634028525	30	NA
MET081_F	Ub	20241101_MET081_GFPUbmChRab5_KO_001-MaxIP series 3-1.tif:c:3/3 t:11/21 - 20241101_MET081_GFPUbmChRab5_KO_001-MaxIP.nd	F	1.277	137.553	175.685	64.332	113.24	7284.941	MET081	KO	3	Rep 1	1.21470328505828	7	1.34332634028525	30	NA
MET081_F	Ub	20241101_MET081_GFPUbmChRab5_KO_001-MaxIP series 3-1.tif:c:3/3 t:20/21 - 20241101_MET081_GFPUbmChRab5_KO_001-MaxIP.nd	F	1.109	144.182	159.922	64.332	114.038	7336.231	MET081	KO	12	Rep 1	1.26433294165103	7	1.34332634028525	30	NA
MET081_F	Ub	20241101_MET081_GFPUbmChRab5_KO_001-MaxIP series 3-1.tif:c:3/3 t:16/21 - 20241101_MET081_GFPUbmChRab5_KO_001-MaxIP.nd	F	1.277	151.816	193.903	64.332	113.757	7318.148	MET081	KO	8	Rep 1	1.33456402682912	7	1.34332634028525	30	NA
MET081_F	Ub	20241101_MET081_GFPUbmChRab5_KO_001-MaxIP series 3-1.tif:c:3/3 t:15/21 - 20241101_MET081_GFPUbmChRab5_KO_001-MaxIP.nd	F	1.277	147.842	188.827	64.332	113.831	7322.921	MET081	KO	7	Rep 1	1.29878504098181	7	1.34332634028525	30	NA
MET081_F	Ub	20241101_MET081_GFPUbmChRab5_KO_001-MaxIP series 3-1.tif:c:3/3 t:21/21 - 20241101_MET081_GFPUbmChRab5_KO_001-MaxIP.nd	F	1.109	152	168.593	64.332	114.126	7341.912	MET081	KO	13	Rep 1	1.3318612761334	7	1.34332634028525	30	NA
MET081_F	Ub	20241101_MET081_GFPUbmChRab5_KO_001-MaxIP series 3-1.tif:c:3/3 t:7/21 - 20241101_MET081_GFPUbmChRab5_KO_001-MaxIP.nd2	F	1.21	143.778	173.971	64.332	114.99	7397.504	MET081	KO	-1	Rep 1	1.25035220453953	7	1.34332634028525	30	NA
MET081_F	Ub	20241101_MET081_GFPUbmChRab5_KO_001-MaxIP series 3-1.tif:c:3/3 t:8/21 - 20241101_MET081_GFPUbmChRab5_KO_001-MaxIP.nd2	F	1.21	143.583	173.736	64.332	114.772	7383.455	MET081	KO	0	Rep 1	1.25102812532673	7	1.34332634028525	30	NA
MET081_F	Ub	20241101_MET081_GFPUbmChRab5_KO_001-MaxIP series 3-1.tif:c:3/3 t:12/21 - 20241101_MET081_GFPUbmChRab5_KO_001-MaxIP.nd	F	1.277	141.158	180.29	64.332	113.345	7291.663	MET081	KO	4	Rep 1	1.2453835634567	7	1.34332634028525	30	NA
MET081_F	Ub	20241101_MET081_GFPUbmChRab5_KO_001-MaxIP series 3-1.tif:c:3/3 t:18/21 - 20241101_MET081_GFPUbmChRab5_KO_001-MaxIP.nd	F	1.277	144.711	184.828	64.332	113.835	7323.224	MET081	KO	10	Rep 1	1.27123468177626	7	1.34332634028525	30	NA
MET081_F	Ub	20241101_MET081_GFPUbmChRab5_KO_001-MaxIP series 3-1.tif:c:3/3 t:9/21 - 20241101_MET081_GFPUbmChRab5_KO_001-MaxIP.nd2	F	1.21	142.75	172.728	64.332	113.666	7312.334	MET081	KO	1	Rep 1	1.25587246846023	7	1.34332634028525	30	NA
MET081_F	Ub	20241101_MET081_GFPUbmChRab5_KO_001-MaxIP series 3-1.tif:c:3/3 t:17/21 - 20241101_MET081_GFPUbmChRab5_KO_001-MaxIP.nd	F	1.277	152.395	194.642	64.332	113.446	7298.15	MET081	KO	9	Rep 1	1.34332634028525	7	1.34332634028525	30	NA
MET081_F	Ub	20241101_MET081_GFPUbmChRab5_KO_001-MaxIP series 3-1.tif:c:3/3 t:13/21 - 20241101_MET081_GFPUbmChRab5_KO_001-MaxIP.nd	F	1.277	142.026	181.399	64.332	113.254	7285.815	MET081	KO	5	Rep 1	1.25404842213079	7	1.34332634028525	30	NA
MET081_F	Ub	20241101_MET081_GFPUbmChRab5_KO_001-MaxIP series 3-1.tif:c:3/3 t:14/21 - 20241101_MET081_GFPUbmChRab5_KO_001-MaxIP.nd	F	1.277	148.184	189.264	64.332	113.125	7277.546	MET081	KO	6	Rep 1	1.3099138121547	7	1.34332634028525	30	NA
MET081_F	Rab5	20241101_MET081_GFPUbmChRab5_KO_001-MaxIP series 3-1.tif:c:2/3 t:21/21 - 20241101_MET081_GFPUbmChRab5_KO_001-MaxIP.nd	F	1.479	108.932	161.098	64.332	105.774	6804.638	MET081	KO	13	Rep 1	1.02985610830639	7	1.03195669834313	30	NA
MET081_F	Rab5	20241101_MET081_GFPUbmChRab5_KO_001-MaxIP series 3-1.tif:c:2/3 t:7/21 - 20241101_MET081_GFPUbmChRab5_KO_001-MaxIP.nd2	F	1.781	108.057	192.491	64.332	105.918	6813.914	MET081	KO	-1	Rep 1	1.02019486772786	7	1.03195669834313	30	NA
MET081_G	Ub	20241101_MET081_GFPUbmChRab5_KO_001-MaxIP series 4-1.tif:c:3/3 t:13/21 - 20241101_MET081_GFPUbmChRab5_KO_001-MaxIP.nd	G	3.596	112.393	404.207	48.131	105.867	5095.513	MET081	KO	5	Rep 1	1.06164338273494	7	1.0734278924139	30	NA
MET081_G	Ub	20241101_MET081_GFPUbmChRab5_KO_001-MaxIP series 4-1.tif:c:3/3 t:20/21 - 20241101_MET081_GFPUbmChRab5_KO_001-MaxIP.nd	G	3.126	110.57	345.623	48.131	105.386	5072.354	MET081	KO	12	Rep 1	1.04919059457613	7	1.0734278924139	30	NA
MET081_G	Ub	20241101_MET081_GFPUbmChRab5_KO_001-MaxIP series 4-1.tif:c:3/3 t:12/21 - 20241101_MET081_GFPUbmChRab5_KO_001-MaxIP.nd	G	3.596	113.822	409.35	48.131	106.036	5103.613	MET081	KO	4	Rep 1	1.0734278924139	7	1.0734278924139	30	NA
MET081_G	Ub	20241101_MET081_GFPUbmChRab5_KO_001-MaxIP series 4-1.tif:c:3/3 t:19/21 - 20241101_MET081_GFPUbmChRab5_KO_001-MaxIP.nd	G	3.126	111.204	347.606	48.131	105.509	5078.27	MET081	KO	11	Rep 1	1.05397643802898	7	1.0734278924139	30	NA
MET081_G	Ub	20241101_MET081_GFPUbmChRab5_KO_001-MaxIP series 4-1.tif:c:3/3 t:15/21 - 20241101_MET081_GFPUbmChRab5_KO_001-MaxIP.nd	G	3.596	110.477	397.317	48.131	105.597	5082.505	MET081	KO	7	Rep 1	1.04621343409377	7	1.0734278924139	30	NA
MET081_G	Ub	20241101_MET081_GFPUbmChRab5_KO_001-MaxIP series 4-1.tif:c:3/3 t:8/21 - 20241101_MET081_GFPUbmChRab5_KO_001-MaxIP.nd2	G	3.227	106.812	344.648	48.131	106.652	5133.291	MET081	KO	0	Rep 1	1.00150020627836	7	1.0734278924139	30	NA
MET081_G	Ub	20241101_MET081_GFPUbmChRab5_KO_001-MaxIP series 4-1.tif:c:3/3 t:14/21 - 20241101_MET081_GFPUbmChRab5_KO_001-MaxIP.nd	G	3.596	111.748	401.888	48.131	105.635	5084.32	MET081	KO	6	Rep 1	1.05786907748379	7	1.0734278924139	30	NA
MET081_G	Ub	20241101_MET081_GFPUbmChRab5_KO_001-MaxIP series 4-1.tif:c:3/3 t:21/21 - 20241101_MET081_GFPUbmChRab5_KO_001-MaxIP.nd	G	3.126	111.194	347.573	48.131	105.182	5062.506	MET081	KO	13	Rep 1	1.0571580688711	7	1.0734278924139	30	NA
MET081_G	Rab5	20241101_MET081_GFPUbmChRab5_KO_001-MaxIP series 4-1.tif:c:2/3 t:7/21 - 20241101_MET081_GFPUbmChRab5_KO_001-MaxIP.nd2	G	3.395	106.772	362.462	48.131	106.975	5148.82	MET081	KO	-1	Rep 1	0.998102360364571	7	1.1027363300435	30	NA
MET081_G	Rab5	20241101_MET081_GFPUbmChRab5_KO_001-MaxIP series 4-1.tif:c:2/3 t:9/21 - 20241101_MET081_GFPUbmChRab5_KO_001-MaxIP.nd2	G	4.638	116.42	539.996	48.131	106.916	5145.996	MET081	KO	1	Rep 1	1.08889221444873	7	1.1027363300435	30	NA
MET081_G	Ub	20241101_MET081_GFPUbmChRab5_KO_001-MaxIP series 4-1.tif:c:3/3 t:18/21 - 20241101_MET081_GFPUbmChRab5_KO_001-MaxIP.nd	G	3.596	110.542	397.552	48.131	105.399	5072.959	MET081	KO	10	Rep 1	1.04879552936935	7	1.0734278924139	30	NA
MET081_G	Ub	20241101_MET081_GFPUbmChRab5_KO_001-MaxIP series 4-1.tif:c:3/3 t:11/21 - 20241101_MET081_GFPUbmChRab5_KO_001-MaxIP.nd	G	3.496	113.798	397.788	48.131	106.05	5104.319	MET081	KO	3	Rep 1	1.07305987741631	7	1.0734278924139	30	NA
MET081_G	Rab5	20241101_MET081_GFPUbmChRab5_KO_001-MaxIP series 4-1.tif:c:2/3 t:17/21 - 20241101_MET081_GFPUbmChRab5_KO_001-MaxIP.nd	G	3.832	113.728	435.768	48.131	106.946	5147.408	MET081	KO	9	Rep 1	1.06341518149346	7	1.1027363300435	30	NA
MET081_G	Rab5	20241101_MET081_GFPUbmChRab5_KO_001-MaxIP series 4-1.tif:c:2/3 t:11/21 - 20241101_MET081_GFPUbmChRab5_KO_001-MaxIP.nd	G	4.638	117.877	546.752	48.131	106.895	5144.988	MET081	KO	3	Rep 1	1.1027363300435	7	1.1027363300435	30	NA
MET081_G	Rab5	20241101_MET081_GFPUbmChRab5_KO_001-MaxIP series 4-1.tif:c:2/3 t:18/21 - 20241101_MET081_GFPUbmChRab5_KO_001-MaxIP.nd	G	3.832	113	432.978	48.131	107.212	5160.248	MET081	KO	10	Rep 1	1.05398649404917	7	1.1027363300435	30	NA
MET081_G	Rab5	20241101_MET081_GFPUbmChRab5_KO_001-MaxIP series 4-1.tif:c:2/3 t:12/21 - 20241101_MET081_GFPUbmChRab5_KO_001-MaxIP.nd	G	3.966	117.72	466.892	48.131	106.916	5145.963	MET081	KO	4	Rep 1	1.10105129260354	7	1.1027363300435	30	NA
MET081_G	Rab5	20241101_MET081_GFPUbmChRab5_KO_001-MaxIP series 4-1.tif:c:2/3 t:19/21 - 20241101_MET081_GFPUbmChRab5_KO_001-MaxIP.nd	G	3.563	112.877	402.157	48.131	107.318	5165.323	MET081	KO	11	Rep 1	1.05179932536946	7	1.1027363300435	30	NA
MET081_G	Rab5	20241101_MET081_GFPUbmChRab5_KO_001-MaxIP series 4-1.tif:c:2/3 t:13/21 - 20241101_MET081_GFPUbmChRab5_KO_001-MaxIP.nd	G	3.899	116.017	452.338	48.131	106.89	5144.719	MET081	KO	5	Rep 1	1.08538684629058	7	1.1027363300435	30	NA
MET081_G	Rab5	20241101_MET081_GFPUbmChRab5_KO_001-MaxIP series 4-1.tif:c:2/3 t:20/21 - 20241101_MET081_GFPUbmChRab5_KO_001-MaxIP.nd	G	3.563	112.594	401.149	48.131	107.092	5154.466	MET081	KO	12	Rep 1	1.0513763866582	7	1.1027363300435	30	NA
MET081_G	Ub	20241101_MET081_GFPUbmChRab5_KO_001-MaxIP series 4-1.tif:c:3/3 t:16/21 - 20241101_MET081_GFPUbmChRab5_KO_001-MaxIP.nd	G	3.596	109.963	395.468	48.131	105.584	5081.866	MET081	KO	8	Rep 1	1.04147408698288	7	1.0734278924139	30	NA
MET081_G	Rab5	20241101_MET081_GFPUbmChRab5_KO_001-MaxIP series 4-1.tif:c:2/3 t:16/21 - 20241101_MET081_GFPUbmChRab5_KO_001-MaxIP.nd	G	3.899	115.552	450.523	48.131	107.003	5150.164	MET081	KO	8	Rep 1	1.07989495621618	7	1.1027363300435	30	NA
MET081_G	Rab5	20241101_MET081_GFPUbmChRab5_KO_001-MaxIP series 4-1.tif:c:2/3 t:8/21 - 20241101_MET081_GFPUbmChRab5_KO_001-MaxIP.nd2	G	4.101	116.197	476.471	48.131	106.784	5139.61	MET081	KO	0	Rep 1	1.08814991009889	7	1.1027363300435	30	NA
MET081_G	Ub	20241101_MET081_GFPUbmChRab5_KO_001-MaxIP series 4-1.tif:c:3/3 t:10/21 - 20241101_MET081_GFPUbmChRab5_KO_001-MaxIP.nd	G	3.496	110.856	387.503	48.131	106.222	5112.587	MET081	KO	2	Rep 1	1.04362561427953	7	1.0734278924139	30	NA
MET081_G	Ub	20241101_MET081_GFPUbmChRab5_KO_001-MaxIP series 4-1.tif:c:3/3 t:17/21 - 20241101_MET081_GFPUbmChRab5_KO_001-MaxIP.nd	G	3.596	110.748	398.292	48.131	105.411	5073.531	MET081	KO	9	Rep 1	1.05063038961778	7	1.0734278924139	30	NA
MET081_G	Rab5	20241101_MET081_GFPUbmChRab5_KO_001-MaxIP series 4-1.tif:c:2/3 t:10/21 - 20241101_MET081_GFPUbmChRab5_KO_001-MaxIP.nd	G	4.638	117.058	542.954	48.131	106.919	5146.131	MET081	KO	2	Rep 1	1.09482879563034	7	1.1027363300435	30	NA
MET081_G	Rab5	20241101_MET081_GFPUbmChRab5_KO_001-MaxIP series 4-1.tif:c:2/3 t:21/21 - 20241101_MET081_GFPUbmChRab5_KO_001-MaxIP.nd	G	3.227	111.458	359.639	48.131	107.48	5173.154	MET081	KO	13	Rep 1	1.03701153703015	7	1.1027363300435	30	NA
MET081_G	Ub	20241101_MET081_GFPUbmChRab5_KO_001-MaxIP series 4-1.tif:c:3/3 t:7/21 - 20241101_MET081_GFPUbmChRab5_KO_001-MaxIP.nd2	G	3.227	104.781	338.094	48.131	106.66	5133.661	MET081	KO	-1	Rep 1	0.982383273954622	7	1.0734278924139	30	NA
MET081_G	Ub	20241101_MET081_GFPUbmChRab5_KO_001-MaxIP series 4-1.tif:c:3/3 t:9/21 - 20241101_MET081_GFPUbmChRab5_KO_001-MaxIP.nd2	G	3.496	108.048	377.688	48.131	106.357	5119.074	MET081	KO	1	Rep 1	1.01589928260481	7	1.0734278924139	30	NA
MET081_G	Rab5	20241101_MET081_GFPUbmChRab5_KO_001-MaxIP series 4-1.tif:c:2/3 t:14/21 - 20241101_MET081_GFPUbmChRab5_KO_001-MaxIP.nd	G	3.899	116.724	455.095	48.131	107.093	5154.5	MET081	KO	6	Rep 1	1.0899311813097	7	1.1027363300435	30	NA
MET081_G	Rab5	20241101_MET081_GFPUbmChRab5_KO_001-MaxIP series 4-1.tif:c:2/3 t:15/21 - 20241101_MET081_GFPUbmChRab5_KO_001-MaxIP.nd	G	3.899	114.164	445.112	48.131	106.944	5147.341	MET081	KO	7	Rep 1	1.06751196888091	7	1.1027363300435	30	NA
MET081_H	Rab5	20241101_MET081_GFPUbmChRab5_KO_001-MaxIP series 4-1.tif:c:2/3 t:10/21 - 20241101_MET081_GFPUbmChRab5_KO_001-MaxIP.nd	H	1.546	113.065	174.811	47.425	106.96	5072.59	MET081	KO	4	Rep 1	1.05707741211668	5	1.05707741211668	34	NA
MET081_H	Rab5	20241101_MET081_GFPUbmChRab5_KO_001-MaxIP series 4-1.tif:c:2/3 t:15/21 - 20241101_MET081_GFPUbmChRab5_KO_001-MaxIP.nd	H	1.479	107.136	158.443	47.425	106.838	5066.842	MET081	KO	9	Rep 1	1.00278926973549	5	1.05707741211668	34	NA
MET081_H	Rab5	20241101_MET081_GFPUbmChRab5_KO_001-MaxIP series 4-1.tif:c:2/3 t:12/21 - 20241101_MET081_GFPUbmChRab5_KO_001-MaxIP.nd	H	1.513	108.844	164.627	47.425	106.867	5068.22	MET081	KO	6	Rep 1	1.01849963038169	5	1.05707741211668	34	NA
MET081_H	Rab5	20241101_MET081_GFPUbmChRab5_KO_001-MaxIP series 4-1.tif:c:2/3 t:19/21 - 20241101_MET081_GFPUbmChRab5_KO_001-MaxIP.nd	H	1.479	106.409	157.367	47.425	107.088	5078.673	MET081	KO	13	Rep 1	0.993659420289855	5	1.05707741211668	34	NA
MET081_H	Rab5	20241101_MET081_GFPUbmChRab5_KO_001-MaxIP series 4-1.tif:c:2/3 t:13/21 - 20241101_MET081_GFPUbmChRab5_KO_001-MaxIP.nd	H	1.513	106.733	161.434	47.425	106.974	5073.262	MET081	KO	7	Rep 1	0.997747116121674	5	1.05707741211668	34	NA
MET081_H	Rab5	20241101_MET081_GFPUbmChRab5_KO_001-MaxIP series 4-1.tif:c:2/3 t:11/21 - 20241101_MET081_GFPUbmChRab5_KO_001-MaxIP.nd	H	1.815	110.833	201.163	47.425	106.908	5070.136	MET081	KO	5	Rep 1	1.03671381000486	5	1.05707741211668	34	NA
MET081_H	Rab5	20241101_MET081_GFPUbmChRab5_KO_001-MaxIP series 4-1.tif:c:2/3 t:7/21 - 20241101_MET081_GFPUbmChRab5_KO_001-MaxIP.nd2	H	1.58	107.66	170.072	47.425	106.922	5070.808	MET081	KO	1	Rep 1	1.00690222779222	5	1.05707741211668	34	NA
MET081_H	Rab5	20241101_MET081_GFPUbmChRab5_KO_001-MaxIP series 4-1.tif:c:2/3 t:17/21 - 20241101_MET081_GFPUbmChRab5_KO_001-MaxIP.nd	H	1.479	106.068	156.863	47.425	106.843	5067.044	MET081	KO	11	Rep 1	0.992746366163436	5	1.05707741211668	34	NA
MET081_H	Rab5	20241101_MET081_GFPUbmChRab5_KO_001-MaxIP series 4-1.tif:c:2/3 t:8/21 - 20241101_MET081_GFPUbmChRab5_KO_001-MaxIP.nd2	H	1.58	110.213	174.106	47.425	106.759	5063.078	MET081	KO	2	Rep 1	1.03235324422297	5	1.05707741211668	34	NA
MET081_H	Rab5	20241101_MET081_GFPUbmChRab5_KO_001-MaxIP series 4-1.tif:c:2/3 t:20/21 - 20241101_MET081_GFPUbmChRab5_KO_001-MaxIP.nd	H	1.479	107.205	158.544	47.425	107.072	5077.934	MET081	KO	14	Rep 1	1.00124215481172	5	1.05707741211668	34	NA
MET081_H	Rab5	20241101_MET081_GFPUbmChRab5_KO_001-MaxIP series 4-1.tif:c:2/3 t:9/21 - 20241101_MET081_GFPUbmChRab5_KO_001-MaxIP.nd2	H	1.546	112.413	173.803	47.425	106.946	5071.951	MET081	KO	3	Rep 1	1.05111925644718	5	1.05707741211668	34	NA
MET081_H	Ub	20241101_MET081_GFPUbmChRab5_KO_001-MaxIP series 4-1.tif:c:3/3 t:13/21 - 20241101_MET081_GFPUbmChRab5_KO_001-MaxIP.nd	H	1.714	107.392	184.088	47.425	105.777	5016.526	MET081	KO	7	Rep 1	1.01526796940734	5	1.05904533379038	34	NA
MET081_H	Ub	20241101_MET081_GFPUbmChRab5_KO_001-MaxIP series 4-1.tif:c:3/3 t:20/21 - 20241101_MET081_GFPUbmChRab5_KO_001-MaxIP.nd	H	1.815	110.204	200.02	47.425	105.107	4984.73	MET081	KO	14	Rep 1	1.04849344001827	5	1.05904533379038	34	NA
MET081_H	Rab5	20241101_MET081_GFPUbmChRab5_KO_001-MaxIP series 4-1.tif:c:2/3 t:18/21 - 20241101_MET081_GFPUbmChRab5_KO_001-MaxIP.nd	H	1.479	106.591	157.636	47.425	106.921	5070.775	MET081	KO	12	Rep 1	0.99691360911327	5	1.05707741211668	34	NA
MET081_H	Ub	20241101_MET081_GFPUbmChRab5_KO_001-MaxIP series 4-1.tif:c:3/3 t:21/21 - 20241101_MET081_GFPUbmChRab5_KO_001-MaxIP.nd	H	1.815	111.222	201.868	47.425	105.021	4980.663	MET081	KO	15	Rep 1	1.05904533379038	5	1.05904533379038	34	NA
MET081_H	Rab5	20241101_MET081_GFPUbmChRab5_KO_001-MaxIP series 4-1.tif:c:2/3 t:14/21 - 20241101_MET081_GFPUbmChRab5_KO_001-MaxIP.nd	H	1.311	107.128	140.427	47.425	107.016	5075.279	MET081	KO	8	Rep 1	1.00104657247514	5	1.05707741211668	34	NA
MET081_H	Rab5	20241101_MET081_GFPUbmChRab5_KO_001-MaxIP series 4-1.tif:c:2/3 t:21/21 - 20241101_MET081_GFPUbmChRab5_KO_001-MaxIP.nd	H	1.479	107.318	158.712	47.425	107.218	5084.824	MET081	KO	15	Rep 1	1.00093267921431	5	1.05707741211668	34	NA
MET081_H	Ub	20241101_MET081_GFPUbmChRab5_KO_001-MaxIP series 4-1.tif:c:3/3 t:14/21 - 20241101_MET081_GFPUbmChRab5_KO_001-MaxIP.nd	H	1.748	107.365	187.651	47.425	105.412	4999.217	MET081	KO	8	Rep 1	1.01852730239441	5	1.05904533379038	34	NA
MET081_H	Rab5	20241101_MET081_GFPUbmChRab5_KO_001-MaxIP series 4-1.tif:c:2/3 t:5/21 - 20241101_MET081_GFPUbmChRab5_KO_001-MaxIP.nd2	H	1.613	107.396	173.265	47.425	106.838	5066.809	MET081	KO	-1	Rep 1	1.00522286077987	5	1.05707741211668	34	NA
MET081_H	Rab5	20241101_MET081_GFPUbmChRab5_KO_001-MaxIP series 4-1.tif:c:2/3 t:6/21 - 20241101_MET081_GFPUbmChRab5_KO_001-MaxIP.nd2	H	1.58	110.298	174.24	47.425	106.79	5064.523	MET081	KO	0	Rep 1	1.03284951774511	5	1.05707741211668	34	NA
MET081_H	Rab5	20241101_MET081_GFPUbmChRab5_KO_001-MaxIP series 4-1.tif:c:2/3 t:16/21 - 20241101_MET081_GFPUbmChRab5_KO_001-MaxIP.nd	H	1.479	107.5	158.981	47.425	106.812	5065.599	MET081	KO	10	Rep 1	1.00644122383253	5	1.05707741211668	34	NA
MET081_H	Ub	20241101_MET081_GFPUbmChRab5_KO_001-MaxIP series 4-1.tif:c:3/3 t:10/21 - 20241101_MET081_GFPUbmChRab5_KO_001-MaxIP.nd	H	1.344	110.575	148.662	47.425	106.28	5040.357	MET081	KO	4	Rep 1	1.04041211893113	5	1.05904533379038	34	NA
MET081_H	Ub	20241101_MET081_GFPUbmChRab5_KO_001-MaxIP series 4-1.tif:c:3/3 t:15/21 - 20241101_MET081_GFPUbmChRab5_KO_001-MaxIP.nd	H	1.714	108.059	185.231	47.425	105.425	4999.788	MET081	KO	9	Rep 1	1.02498458619872	5	1.05904533379038	34	NA
MET081_H	Ub	20241101_MET081_GFPUbmChRab5_KO_001-MaxIP series 4-1.tif:c:3/3 t:11/21 - 20241101_MET081_GFPUbmChRab5_KO_001-MaxIP.nd	H	1.378	111.171	153.199	47.425	106.119	5032.727	MET081	KO	5	Rep 1	1.04760693184067	5	1.05904533379038	34	NA
MET081_H	Ub	20241101_MET081_GFPUbmChRab5_KO_001-MaxIP series 4-1.tif:c:3/3 t:12/21 - 20241101_MET081_GFPUbmChRab5_KO_001-MaxIP.nd	H	1.647	109.327	180.055	47.425	105.938	5024.123	MET081	KO	6	Rep 1	1.03199040948479	5	1.05904533379038	34	NA
MET081_H	Ub	20241101_MET081_GFPUbmChRab5_KO_001-MaxIP series 4-1.tif:c:3/3 t:19/21 - 20241101_MET081_GFPUbmChRab5_KO_001-MaxIP.nd	H	1.714	110.765	189.869	47.425	105.288	4993.301	MET081	KO	13	Rep 1	1.05201922346326	5	1.05904533379038	34	NA
MET081_H	Ub	20241101_MET081_GFPUbmChRab5_KO_001-MaxIP series 4-1.tif:c:3/3 t:6/21 - 20241101_MET081_GFPUbmChRab5_KO_001-MaxIP.nd2	H	1.613	105.292	169.871	47.425	106.761	5063.179	MET081	KO	0	Rep 1	0.986240293740224	5	1.05904533379038	34	NA
MET081_H	Ub	20241101_MET081_GFPUbmChRab5_KO_001-MaxIP series 4-1.tif:c:3/3 t:16/21 - 20241101_MET081_GFPUbmChRab5_KO_001-MaxIP.nd	H	1.714	108.843	186.575	47.425	105.444	5000.696	MET081	KO	10	Rep 1	1.03223512006373	5	1.05904533379038	34	NA
MET081_H	Ub	20241101_MET081_GFPUbmChRab5_KO_001-MaxIP series 4-1.tif:c:3/3 t:7/21 - 20241101_MET081_GFPUbmChRab5_KO_001-MaxIP.nd2	H	1.613	105.396	170.039	47.425	106.936	5071.447	MET081	KO	1	Rep 1	0.98559886287125	5	1.05904533379038	34	NA
MET081_H	Ub	20241101_MET081_GFPUbmChRab5_KO_001-MaxIP series 4-1.tif:c:3/3 t:5/21 - 20241101_MET081_GFPUbmChRab5_KO_001-MaxIP.nd2	H	1.445	108.581	156.93	47.425	106.554	5053.331	MET081	KO	-1	Rep 1	1.0190232182743	5	1.05904533379038	34	NA
MET081_H	Ub	20241101_MET081_GFPUbmChRab5_KO_001-MaxIP series 4-1.tif:c:3/3 t:8/21 - 20241101_MET081_GFPUbmChRab5_KO_001-MaxIP.nd2	H	1.613	105.688	170.509	47.425	106.714	5060.927	MET081	KO	2	Rep 1	0.990385516427085	5	1.05904533379038	34	NA
MET081_H	Ub	20241101_MET081_GFPUbmChRab5_KO_001-MaxIP series 4-1.tif:c:3/3 t:18/21 - 20241101_MET081_GFPUbmChRab5_KO_001-MaxIP.nd	H	1.714	110.843	190.004	47.425	105.195	4988.898	MET081	KO	12	Rep 1	1.05369076477019	5	1.05904533379038	34	NA
MET081_H	Ub	20241101_MET081_GFPUbmChRab5_KO_001-MaxIP series 4-1.tif:c:3/3 t:9/21 - 20241101_MET081_GFPUbmChRab5_KO_001-MaxIP.nd2	H	1.445	107.558	155.451	47.425	106.475	5049.6	MET081	KO	3	Rep 1	1.0101714017375	5	1.05904533379038	34	NA
MET081_H	Ub	20241101_MET081_GFPUbmChRab5_KO_001-MaxIP series 4-1.tif:c:3/3 t:17/21 - 20241101_MET081_GFPUbmChRab5_KO_001-MaxIP.nd	H	1.714	109.706	188.054	47.425	105.286	4993.2	MET081	KO	11	Rep 1	1.04198089014684	5	1.05904533379038	34	NA
MET081_I	Rab5	20241101_MET081_GFPUbmChRab5_KO_001-MaxIP series 7-1.tif:c:2/3 t:10/21 - 20241101_MET081_GFPUbmChRab5_KO_001-MaxIP.nd	I	6.991	125.192	875.233	71.894	115.651	8314.651	MET081	KO	3	Rep 1	1.08249820580886	6	1.17476392618903	32	NA
MET081_I	Rab5	20241101_MET081_GFPUbmChRab5_KO_001-MaxIP series 7-1.tif:c:2/3 t:11/21 - 20241101_MET081_GFPUbmChRab5_KO_001-MaxIP.nd	I	6.991	127.962	894.593	71.894	115.494	8303.324	MET081	KO	4	Rep 1	1.10795365993039	6	1.17476392618903	32	NA
MET081_I	Rab5	20241101_MET081_GFPUbmChRab5_KO_001-MaxIP series 7-1.tif:c:2/3 t:12/21 - 20241101_MET081_GFPUbmChRab5_KO_001-MaxIP.nd	I	4.571	134.272	613.773	71.894	115.357	8293.509	MET081	KO	5	Rep 1	1.16396924330556	6	1.17476392618903	32	NA
MET081_I	Ub	20241101_MET081_GFPUbmChRab5_KO_001-MaxIP series 7-1.tif:c:3/3 t:8/21 - 20241101_MET081_GFPUbmChRab5_KO_001-MaxIP.nd2	I	4.101	114.164	468.136	71.894	107.576	7734.12	MET081	KO	1	Rep 1	1.06124042537369	6	1.18311964205144	32	NA
MET081_I	Ub	20241101_MET081_GFPUbmChRab5_KO_001-MaxIP series 7-1.tif:c:3/3 t:9/21 - 20241101_MET081_GFPUbmChRab5_KO_001-MaxIP.nd2	I	4.101	113.18	464.102	71.894	107.258	7711.23	MET081	KO	2	Rep 1	1.05521266478957	6	1.18311964205144	32	NA
MET081_I	Rab5	20241101_MET081_GFPUbmChRab5_KO_001-MaxIP series 7-1.tif:c:2/3 t:8/21 - 20241101_MET081_GFPUbmChRab5_KO_001-MaxIP.nd2	I	6.991	120.601	843.135	71.894	115.627	8312.903	MET081	KO	1	Rep 1	1.04301763428957	6	1.17476392618903	32	NA
MET081_I	Rab5	20241101_MET081_GFPUbmChRab5_KO_001-MaxIP series 7-1.tif:c:2/3 t:9/21 - 20241101_MET081_GFPUbmChRab5_KO_001-MaxIP.nd2	I	6.991	121.048	846.261	71.894	115.558	8307.962	MET081	KO	2	Rep 1	1.04750861039478	6	1.17476392618903	32	NA
MET081_I	Ub	20241101_MET081_GFPUbmChRab5_KO_001-MaxIP series 7-1.tif:c:3/3 t:14/21 - 20241101_MET081_GFPUbmChRab5_KO_001-MaxIP.nd	I	3.798	121.425	461.178	71.894	106.789	7677.485	MET081	KO	7	Rep 1	1.13705531468597	6	1.18311964205144	32	NA
MET081_I	Ub	20241101_MET081_GFPUbmChRab5_KO_001-MaxIP series 7-1.tif:c:3/3 t:15/21 - 20241101_MET081_GFPUbmChRab5_KO_001-MaxIP.nd	I	3.798	122.274	464.405	71.894	106.737	7673.788	MET081	KO	8	Rep 1	1.14556339413699	6	1.18311964205144	32	NA
MET081_I	Ub	20241101_MET081_GFPUbmChRab5_KO_001-MaxIP series 7-1.tif:c:3/3 t:16/21 - 20241101_MET081_GFPUbmChRab5_KO_001-MaxIP.nd	I	4.033	124.067	500.402	71.894	106.747	7674.46	MET081	KO	9	Rep 1	1.16225280335747	6	1.18311964205144	32	NA
MET081_I	Ub	20241101_MET081_GFPUbmChRab5_KO_001-MaxIP series 7-1.tif:c:3/3 t:18/21 - 20241101_MET081_GFPUbmChRab5_KO_001-MaxIP.nd	I	3.227	123.26	397.72	71.894	106.515	7657.789	MET081	KO	11	Rep 1	1.15720790498991	6	1.18311964205144	32	NA
MET081_I	Ub	20241101_MET081_GFPUbmChRab5_KO_001-MaxIP series 7-1.tif:c:3/3 t:19/21 - 20241101_MET081_GFPUbmChRab5_KO_001-MaxIP.nd	I	3.227	125.865	406.123	71.894	106.384	7648.378	MET081	KO	12	Rep 1	1.18311964205144	6	1.18311964205144	32	NA
MET081_I	Ub	20241101_MET081_GFPUbmChRab5_KO_001-MaxIP series 7-1.tif:c:3/3 t:20/21 - 20241101_MET081_GFPUbmChRab5_KO_001-MaxIP.nd	I	3.227	124.031	400.208	71.894	105.896	7613.288	MET081	KO	13	Rep 1	1.17125292740047	6	1.18311964205144	32	NA
MET081_I	Ub	20241101_MET081_GFPUbmChRab5_KO_001-MaxIP series 7-1.tif:c:3/3 t:21/21 - 20241101_MET081_GFPUbmChRab5_KO_001-MaxIP.nd	I	2.823	123.214	347.875	71.894	106.023	7622.463	MET081	KO	14	Rep 1	1.16214406308065	6	1.18311964205144	32	NA
MET081_I	Ub	20241101_MET081_GFPUbmChRab5_KO_001-MaxIP series 7-1.tif:c:3/3 t:6/21 - 20241101_MET081_GFPUbmChRab5_KO_001-MaxIP.nd2	I	4.101	114.311	468.741	71.894	107.531	7730.826	MET081	KO	-1	Rep 1	1.06305158512429	6	1.18311964205144	32	NA
MET081_I	Ub	20241101_MET081_GFPUbmChRab5_KO_001-MaxIP series 7-1.tif:c:3/3 t:7/21 - 20241101_MET081_GFPUbmChRab5_KO_001-MaxIP.nd2	I	4.101	113.41	465.043	71.894	107.531	7730.826	MET081	KO	0	Rep 1	1.05467260603919	6	1.18311964205144	32	NA
MET081_I	Rab5	20241101_MET081_GFPUbmChRab5_KO_001-MaxIP series 7-1.tif:c:2/3 t:6/21 - 20241101_MET081_GFPUbmChRab5_KO_001-MaxIP.nd2	I	6.991	123.317	862.125	71.894	116.781	8395.855	MET081	KO	-1	Rep 1	1.05596800849453	6	1.17476392618903	32	NA
MET081_I	Rab5	20241101_MET081_GFPUbmChRab5_KO_001-MaxIP series 7-1.tif:c:2/3 t:7/21 - 20241101_MET081_GFPUbmChRab5_KO_001-MaxIP.nd2	I	6.991	119.606	836.177	71.894	116.36	8365.639	MET081	KO	0	Rep 1	1.02789618425576	6	1.17476392618903	32	NA
MET081_I	Ub	20241101_MET081_GFPUbmChRab5_KO_001-MaxIP series 7-1.tif:c:3/3 t:10/21 - 20241101_MET081_GFPUbmChRab5_KO_001-MaxIP.nd	I	4.101	114.557	469.749	71.894	107.108	7700.475	MET081	KO	3	Rep 1	1.06954662583561	6	1.18311964205144	32	NA
MET081_I	Ub	20241101_MET081_GFPUbmChRab5_KO_001-MaxIP series 7-1.tif:c:3/3 t:11/21 - 20241101_MET081_GFPUbmChRab5_KO_001-MaxIP.nd	I	4.101	115.959	475.496	71.894	107.039	7695.5	MET081	KO	4	Rep 1	1.08333411186577	6	1.18311964205144	32	NA
MET081_I	Ub	20241101_MET081_GFPUbmChRab5_KO_001-MaxIP series 7-1.tif:c:3/3 t:12/21 - 20241101_MET081_GFPUbmChRab5_KO_001-MaxIP.nd	I	4.269	118.622	506.351	71.894	107.031	7694.929	MET081	KO	5	Rep 1	1.10829572740608	6	1.18311964205144	32	NA
MET081_I	Ub	20241101_MET081_GFPUbmChRab5_KO_001-MaxIP series 7-1.tif:c:3/3 t:13/21 - 20241101_MET081_GFPUbmChRab5_KO_001-MaxIP.nd	I	3.563	120.962	430.962	71.894	106.98	7691.265	MET081	KO	6	Rep 1	1.1306973266031	6	1.18311964205144	32	NA
MET081_I	Rab5	20241101_MET081_GFPUbmChRab5_KO_001-MaxIP series 7-1.tif:c:2/3 t:13/21 - 20241101_MET081_GFPUbmChRab5_KO_001-MaxIP.nd	I	4.571	133.926	612.193	71.894	115.376	8294.887	MET081	KO	6	Rep 1	1.16077867147414	6	1.17476392618903	32	NA
MET081_I	Ub	20241101_MET081_GFPUbmChRab5_KO_001-MaxIP series 7-1.tif:c:3/3 t:17/21 - 20241101_MET081_GFPUbmChRab5_KO_001-MaxIP.nd	I	3.596	123.794	445.213	71.894	106.566	7661.452	MET081	KO	10	Rep 1	1.16166507141114	6	1.18311964205144	32	NA
MET081_I	Rab5	20241101_MET081_GFPUbmChRab5_KO_001-MaxIP series 7-1.tif:c:2/3 t:15/21 - 20241101_MET081_GFPUbmChRab5_KO_001-MaxIP.nd	I	4.571	134.14	613.168	71.894	115.025	8269.646	MET081	KO	8	Rep 1	1.1661812649424	6	1.17476392618903	32	NA
MET081_I	Rab5	20241101_MET081_GFPUbmChRab5_KO_001-MaxIP series 7-1.tif:c:2/3 t:16/21 - 20241101_MET081_GFPUbmChRab5_KO_001-MaxIP.nd	I	4.571	131.522	601.202	71.894	115.138	8277.779	MET081	KO	9	Rep 1	1.14229880664941	6	1.17476392618903	32	NA
MET081_I	Rab5	20241101_MET081_GFPUbmChRab5_KO_001-MaxIP series 7-1.tif:c:2/3 t:17/21 - 20241101_MET081_GFPUbmChRab5_KO_001-MaxIP.nd	I	4	134.261	537.005	71.894	114.638	8241.816	MET081	KO	10	Rep 1	1.17117360735533	6	1.17476392618903	32	NA
MET081_I	Rab5	20241101_MET081_GFPUbmChRab5_KO_001-MaxIP series 7-1.tif:c:2/3 t:18/21 - 20241101_MET081_GFPUbmChRab5_KO_001-MaxIP.nd	I	4	133.353	533.375	71.894	114.971	8265.747	MET081	KO	11	Rep 1	1.15988379678354	6	1.17476392618903	32	NA
MET081_I	Rab5	20241101_MET081_GFPUbmChRab5_KO_001-MaxIP series 7-1.tif:c:2/3 t:19/21 - 20241101_MET081_GFPUbmChRab5_KO_001-MaxIP.nd	I	4	130.824	523.258	71.894	115.067	8272.671	MET081	KO	12	Rep 1	1.13693761026185	6	1.17476392618903	32	NA
MET081_I	Rab5	20241101_MET081_GFPUbmChRab5_KO_001-MaxIP series 7-1.tif:c:2/3 t:20/21 - 20241101_MET081_GFPUbmChRab5_KO_001-MaxIP.nd	I	4	126.798	507.158	71.894	114.204	8210.624	MET081	KO	13	Rep 1	1.11027634758853	6	1.17476392618903	32	NA
MET081_I	Rab5	20241101_MET081_GFPUbmChRab5_KO_001-MaxIP series 7-1.tif:c:2/3 t:21/21 - 20241101_MET081_GFPUbmChRab5_KO_001-MaxIP.nd	I	3.596	127.234	457.582	71.894	113.842	8184.542	MET081	KO	14	Rep 1	1.11763672458319	6	1.17476392618903	32	NA
MET081_I	Rab5	20241101_MET081_GFPUbmChRab5_KO_001-MaxIP series 7-1.tif:c:2/3 t:14/21 - 20241101_MET081_GFPUbmChRab5_KO_001-MaxIP.nd	I	4.571	135.603	619.856	71.894	115.43	8298.719	MET081	KO	7	Rep 1	1.17476392618903	6	1.17476392618903	32	NA
MET081_J	Rab5	20241101_MET081_GFPUbmChRab5_KO_001-MaxIP series 7-2.tif:c:2/3 t:5/21 - 20241101_MET081_GFPUbmChRab5_KO_001-MaxIP.nd2	J	2.218	113.197	251.109	58.08	109.438	6356.131	MET081	KO	-1	Rep 1	1.03434821542791	5	1.12586815908987	34	NA
MET081_J	Rab5	20241101_MET081_GFPUbmChRab5_KO_001-MaxIP series 7-2.tif:c:2/3 t:7/21 - 20241101_MET081_GFPUbmChRab5_KO_001-MaxIP.nd2	J	2.218	117.576	260.822	58.08	109.088	6335.83	MET081	KO	1	Rep 1	1.07780874156644	5	1.12586815908987	34	NA
MET081_J	Rab5	20241101_MET081_GFPUbmChRab5_KO_001-MaxIP series 7-2.tif:c:2/3 t:8/21 - 20241101_MET081_GFPUbmChRab5_KO_001-MaxIP.nd2	J	2.588	119.143	308.348	58.08	109.278	6346.854	MET081	KO	2	Rep 1	1.090274346163	5	1.12586815908987	34	NA
MET081_J	Rab5	20241101_MET081_GFPUbmChRab5_KO_001-MaxIP series 7-2.tif:c:2/3 t:9/21 - 20241101_MET081_GFPUbmChRab5_KO_001-MaxIP.nd2	J	2.588	122.714	317.591	58.08	108.995	6330.452	MET081	KO	3	Rep 1	1.12586815908987	5	1.12586815908987	34	NA
MET081_J	Rab5	20241101_MET081_GFPUbmChRab5_KO_001-MaxIP series 7-2.tif:c:2/3 t:6/21 - 20241101_MET081_GFPUbmChRab5_KO_001-MaxIP.nd2	J	2.218	116.621	258.705	58.08	109.431	6355.761	MET081	KO	0	Rep 1	1.06570350266378	5	1.12586815908987	34	NA
MET081_J	Rab5	20241101_MET081_GFPUbmChRab5_KO_001-MaxIP series 7-2.tif:c:2/3 t:13/21 - 20241101_MET081_GFPUbmChRab5_KO_001-MaxIP.nd	J	2.554	114.987	293.728	53.778	111.096	5974.51	MET081	KO	7	Rep 1	1.0350237632318	5	1.12586815908987	34	NA
MET081_J	Rab5	20241101_MET081_GFPUbmChRab5_KO_001-MaxIP series 7-2.tif:c:2/3 t:14/21 - 20241101_MET081_GFPUbmChRab5_KO_001-MaxIP.nd	J	2.554	116.895	298.601	53.778	110.856	5961.57	MET081	KO	8	Rep 1	1.05447607707296	5	1.12586815908987	34	NA
MET081_J	Rab5	20241101_MET081_GFPUbmChRab5_KO_001-MaxIP series 7-2.tif:c:2/3 t:15/21 - 20241101_MET081_GFPUbmChRab5_KO_001-MaxIP.nd	J	2.353	117.271	275.914	53.778	110.926	5965.368	MET081	KO	9	Rep 1	1.05720029569262	5	1.12586815908987	34	NA
MET081_J	Rab5	20241101_MET081_GFPUbmChRab5_KO_001-MaxIP series 7-2.tif:c:2/3 t:16/21 - 20241101_MET081_GFPUbmChRab5_KO_001-MaxIP.nd	J	2.42	117.597	284.585	53.778	111.201	5980.123	MET081	KO	10	Rep 1	1.05751746836809	5	1.12586815908987	34	NA
MET081_J	Rab5	20241101_MET081_GFPUbmChRab5_KO_001-MaxIP series 7-2.tif:c:2/3 t:17/21 - 20241101_MET081_GFPUbmChRab5_KO_001-MaxIP.nd	J	2.386	116.549	278.132	53.778	111.205	5980.359	MET081	KO	11	Rep 1	1.04805539319275	5	1.12586815908987	34	NA
MET081_J	Rab5	20241101_MET081_GFPUbmChRab5_KO_001-MaxIP series 7-2.tif:c:2/3 t:18/21 - 20241101_MET081_GFPUbmChRab5_KO_001-MaxIP.nd	J	2.689	116.463	313.155	53.778	111.594	6001.299	MET081	KO	12	Rep 1	1.04363137803108	5	1.12586815908987	34	NA
MET081_J	Rab5	20241101_MET081_GFPUbmChRab5_KO_001-MaxIP series 7-2.tif:c:2/3 t:19/21 - 20241101_MET081_GFPUbmChRab5_KO_001-MaxIP.nd	J	2.689	119.85	322.263	53.778	111.034	5971.149	MET081	KO	13	Rep 1	1.07939910297747	5	1.12586815908987	34	NA
MET081_J	Rab5	20241101_MET081_GFPUbmChRab5_KO_001-MaxIP series 7-2.tif:c:2/3 t:20/21 - 20241101_MET081_GFPUbmChRab5_KO_001-MaxIP.nd	J	2.151	118.844	255.646	53.778	110.741	5955.386	MET081	KO	14	Rep 1	1.07317073170732	5	1.12586815908987	34	NA
MET081_J	Rab5	20241101_MET081_GFPUbmChRab5_KO_001-MaxIP series 7-2.tif:c:2/3 t:21/21 - 20241101_MET081_GFPUbmChRab5_KO_001-MaxIP.nd	J	2.386	120.493	287.543	53.778	111.418	5991.787	MET081	KO	15	Rep 1	1.08145003500332	5	1.12586815908987	34	NA
MET081_J	Ub	20241101_MET081_GFPUbmChRab5_KO_001-MaxIP series 7-2.tif:c:3/3 t:10/21 - 20241101_MET081_GFPUbmChRab5_KO_001-MaxIP.nd	J	2.42	110.75	268.015	53.778	104.601	5625.224	MET081	KO	4	Rep 1	1.05878528885957	5	1.10367816311522	34	NA
MET081_J	Ub	20241101_MET081_GFPUbmChRab5_KO_001-MaxIP series 7-2.tif:c:3/3 t:11/21 - 20241101_MET081_GFPUbmChRab5_KO_001-MaxIP.nd	J	1.983	111.373	220.859	53.778	104.611	5625.728	MET081	KO	5	Rep 1	1.0646394738603	5	1.10367816311522	34	NA
MET081_J	Ub	20241101_MET081_GFPUbmChRab5_KO_001-MaxIP series 7-2.tif:c:3/3 t:12/21 - 20241101_MET081_GFPUbmChRab5_KO_001-MaxIP.nd	J	2.084	111.355	232.051	53.778	104.628	5626.669	MET081	KO	6	Rep 1	1.06429445272776	5	1.10367816311522	34	NA
MET081_J	Ub	20241101_MET081_GFPUbmChRab5_KO_001-MaxIP series 7-2.tif:c:3/3 t:13/21 - 20241101_MET081_GFPUbmChRab5_KO_001-MaxIP.nd	J	2.487	111.77	277.998	53.778	104.631	5626.837	MET081	KO	7	Rep 1	1.06823025680726	5	1.10367816311522	34	NA
MET081_J	Ub	20241101_MET081_GFPUbmChRab5_KO_001-MaxIP series 7-2.tif:c:3/3 t:15/21 - 20241101_MET081_GFPUbmChRab5_KO_001-MaxIP.nd	J	2.487	113.932	283.375	53.778	104.627	5626.602	MET081	KO	9	Rep 1	1.08893497854282	5	1.10367816311522	34	NA
MET081_J	Ub	20241101_MET081_GFPUbmChRab5_KO_001-MaxIP series 7-2.tif:c:3/3 t:16/21 - 20241101_MET081_GFPUbmChRab5_KO_001-MaxIP.nd	J	2.487	115.554	287.409	53.778	104.699	5630.467	MET081	KO	10	Rep 1	1.10367816311522	5	1.10367816311522	34	NA
MET081_J	Ub	20241101_MET081_GFPUbmChRab5_KO_001-MaxIP series 7-2.tif:c:3/3 t:17/21 - 20241101_MET081_GFPUbmChRab5_KO_001-MaxIP.nd	J	2.554	115.316	294.568	53.778	104.629	5626.736	MET081	KO	11	Rep 1	1.102141853597	5	1.10367816311522	34	NA
MET081_J	Ub	20241101_MET081_GFPUbmChRab5_KO_001-MaxIP series 7-2.tif:c:3/3 t:18/21 - 20241101_MET081_GFPUbmChRab5_KO_001-MaxIP.nd	J	2.588	114.052	295.173	53.778	104.584	5624.316	MET081	KO	12	Rep 1	1.09053010020653	5	1.10367816311522	34	NA
MET081_J	Ub	20241101_MET081_GFPUbmChRab5_KO_001-MaxIP series 7-2.tif:c:3/3 t:19/21 - 20241101_MET081_GFPUbmChRab5_KO_001-MaxIP.nd	J	2.588	114.325	295.879	53.778	104.736	5632.484	MET081	KO	13	Rep 1	1.09155400244424	5	1.10367816311522	34	NA
MET081_J	Ub	20241101_MET081_GFPUbmChRab5_KO_001-MaxIP series 7-2.tif:c:3/3 t:20/21 - 20241101_MET081_GFPUbmChRab5_KO_001-MaxIP.nd	J	2.588	113.221	293.022	53.778	104.425	5615.745	MET081	KO	14	Rep 1	1.08423270289682	5	1.10367816311522	34	NA
MET081_J	Ub	20241101_MET081_GFPUbmChRab5_KO_001-MaxIP series 7-2.tif:c:3/3 t:21/21 - 20241101_MET081_GFPUbmChRab5_KO_001-MaxIP.nd	J	2.689	113.138	304.214	53.778	104.67	5628.921	MET081	KO	15	Rep 1	1.08090188210567	5	1.10367816311522	34	NA
MET081_J	Ub	20241101_MET081_GFPUbmChRab5_KO_001-MaxIP series 7-2.tif:c:3/3 t:5/21 - 20241101_MET081_GFPUbmChRab5_KO_001-MaxIP.nd2	J	2.42	106.625	258.033	53.778	104.74	5632.685	MET081	KO	-1	Rep 1	1.01799694481573	5	1.10367816311522	34	NA
MET081_J	Ub	20241101_MET081_GFPUbmChRab5_KO_001-MaxIP series 7-2.tif:c:3/3 t:6/21 - 20241101_MET081_GFPUbmChRab5_KO_001-MaxIP.nd2	J	2.42	107.847	260.99	53.778	104.784	5635.038	MET081	KO	0	Rep 1	1.02923156207055	5	1.10367816311522	34	NA
MET081_J	Ub	20241101_MET081_GFPUbmChRab5_KO_001-MaxIP series 7-2.tif:c:3/3 t:7/21 - 20241101_MET081_GFPUbmChRab5_KO_001-MaxIP.nd2	J	2.42	110.458	267.309	53.778	104.57	5623.543	MET081	KO	1	Rep 1	1.05630678014727	5	1.10367816311522	34	NA
MET081_J	Ub	20241101_MET081_GFPUbmChRab5_KO_001-MaxIP series 7-2.tif:c:3/3 t:8/21 - 20241101_MET081_GFPUbmChRab5_KO_001-MaxIP.nd2	J	2.252	111.91	252.016	53.778	104.531	5621.426	MET081	KO	2	Rep 1	1.07059149917249	5	1.10367816311522	34	NA
MET081_J	Rab5	20241101_MET081_GFPUbmChRab5_KO_001-MaxIP series 7-2.tif:c:2/3 t:10/21 - 20241101_MET081_GFPUbmChRab5_KO_001-MaxIP.nd	J	2.622	120.333	315.474	53.778	110.738	5955.251	MET081	KO	4	Rep 1	1.08664595712402	5	1.12586815908987	34	NA
MET081_J	Rab5	20241101_MET081_GFPUbmChRab5_KO_001-MaxIP series 7-2.tif:c:2/3 t:11/21 - 20241101_MET081_GFPUbmChRab5_KO_001-MaxIP.nd	J	2.487	117.081	291.207	53.778	110.534	5944.294	MET081	KO	5	Rep 1	1.05923064396475	5	1.12586815908987	34	NA
MET081_J	Rab5	20241101_MET081_GFPUbmChRab5_KO_001-MaxIP series 7-2.tif:c:2/3 t:12/21 - 20241101_MET081_GFPUbmChRab5_KO_001-MaxIP.nd	J	2.454	114.726	281.493	53.778	111.049	5971.99	MET081	KO	6	Rep 1	1.03311150933372	5	1.12586815908987	34	NA
MET081_J	Ub	20241101_MET081_GFPUbmChRab5_KO_001-MaxIP series 7-2.tif:c:3/3 t:14/21 - 20241101_MET081_GFPUbmChRab5_KO_001-MaxIP.nd	J	2.487	111.095	276.317	53.778	104.485	5618.972	MET081	KO	8	Rep 1	1.06326266928267	5	1.10367816311522	34	NA
MET081_J	Ub	20241101_MET081_GFPUbmChRab5_KO_001-MaxIP series 7-2.tif:c:3/3 t:9/21 - 20241101_MET081_GFPUbmChRab5_KO_001-MaxIP.nd2	J	2.252	111.672	251.478	53.778	104.514	5620.552	MET081	KO	3	Rep 1	1.06848843217177	5	1.10367816311522	34	NA
MET081_K	Ub	20241101_MET081_GFPUbmChRab5_KO_001-MaxIP series 9-1.tif:c:3/3 t:8/21 - 20241101_MET081_GFPUbmChRab5_KO_001-MaxIP.nd2	K	1.748	160.365	280.283	148.326	108.502	16093.608	MET081	KO	3	Rep 1	1.47799118910251	4	1.59881357794134	36	NA
MET081_K	Ub	20241101_MET081_GFPUbmChRab5_KO_001-MaxIP series 9-1.tif:c:3/3 t:9/21 - 20241101_MET081_GFPUbmChRab5_KO_001-MaxIP.nd2	K	2.084	153.5	319.877	148.326	109.656	16264.89	MET081	KO	4	Rep 1	1.39983220252426	4	1.59881357794134	36	NA
MET081_K	Rab5	20241101_MET081_GFPUbmChRab5_KO_001-MaxIP series 9-1.tif:c:2/3 t:12/21 - 20241101_MET081_GFPUbmChRab5_KO_001-MaxIP.nd	K	2.689	112.8	303.307	111.186	109.368	12160.132	MET081	KO	7	Rep 1	1.03138029405311	4	1.04336918543657	36	NA
MET081_K	Rab5	20241101_MET081_GFPUbmChRab5_KO_001-MaxIP series 9-1.tif:c:2/3 t:14/21 - 20241101_MET081_GFPUbmChRab5_KO_001-MaxIP.nd	K	2.689	111.525	299.878	111.186	109.271	12149.41	MET081	KO	9	Rep 1	1.02062761391403	4	1.04336918543657	36	NA
MET081_K	Rab5	20241101_MET081_GFPUbmChRab5_KO_001-MaxIP series 9-1.tif:c:2/3 t:15/21 - 20241101_MET081_GFPUbmChRab5_KO_001-MaxIP.nd	K	2.689	111.375	299.475	111.186	109.536	12178.854	MET081	KO	10	Rep 1	1.01678900087642	4	1.04336918543657	36	NA
MET081_K	Rab5	20241101_MET081_GFPUbmChRab5_KO_001-MaxIP series 9-1.tif:c:2/3 t:16/21 - 20241101_MET081_GFPUbmChRab5_KO_001-MaxIP.nd	K	2.084	114.371	238.336	111.186	109.617	12187.861	MET081	KO	11	Rep 1	1.04336918543657	4	1.04336918543657	36	NA
MET081_K	Rab5	20241101_MET081_GFPUbmChRab5_KO_001-MaxIP series 9-1.tif:c:2/3 t:13/21 - 20241101_MET081_GFPUbmChRab5_KO_001-MaxIP.nd	K	2.689	110.888	298.164	111.186	109.465	12170.888	MET081	KO	8	Rep 1	1.0129995889097	4	1.04336918543657	36	NA
MET081_K	Rab5	20241101_MET081_GFPUbmChRab5_KO_001-MaxIP series 9-1.tif:c:2/3 t:18/21 - 20241101_MET081_GFPUbmChRab5_KO_001-MaxIP.nd	K	2.084	113.177	235.849	111.186	109.638	12190.113	MET081	KO	13	Rep 1	1.03227895437713	4	1.04336918543657	36	NA
MET081_K	Rab5	20241101_MET081_GFPUbmChRab5_KO_001-MaxIP series 9-1.tif:c:2/3 t:19/21 - 20241101_MET081_GFPUbmChRab5_KO_001-MaxIP.nd	K	2.084	112.242	233.9	111.186	109.868	12215.691	MET081	KO	14	Rep 1	1.02160774747879	4	1.04336918543657	36	NA
MET081_K	Rab5	20241101_MET081_GFPUbmChRab5_KO_001-MaxIP series 9-1.tif:c:2/3 t:20/21 - 20241101_MET081_GFPUbmChRab5_KO_001-MaxIP.nd	K	2.084	112.806	235.076	111.186	109.55	12180.366	MET081	KO	15	Rep 1	1.02972158831584	4	1.04336918543657	36	NA
MET081_K	Rab5	20241101_MET081_GFPUbmChRab5_KO_001-MaxIP series 9-1.tif:c:2/3 t:17/21 - 20241101_MET081_GFPUbmChRab5_KO_001-MaxIP.nd	K	2.084	113	235.479	111.186	109.742	12201.709	MET081	KO	12	Rep 1	1.02968781323468	4	1.04336918543657	36	NA
MET081_K	Ub	20241101_MET081_GFPUbmChRab5_KO_001-MaxIP series 9-1.tif:c:3/3 t:7/21 - 20241101_MET081_GFPUbmChRab5_KO_001-MaxIP.nd2	K	2.05	162.672	333.523	148.326	108.597	16107.792	MET081	KO	2	Rep 1	1.49794193209757	4	1.59881357794134	36	NA
MET081_K	Rab5	20241101_MET081_GFPUbmChRab5_KO_001-MaxIP series 9-1.tif:c:2/3 t:10/21 - 20241101_MET081_GFPUbmChRab5_KO_001-MaxIP.nd	K	2.689	111.85	300.752	111.186	109.121	12132.672	MET081	KO	5	Rep 1	1.02500893503542	4	1.04336918543657	36	NA
MET081_K	Rab5	20241101_MET081_GFPUbmChRab5_KO_001-MaxIP series 9-1.tif:c:2/3 t:11/21 - 20241101_MET081_GFPUbmChRab5_KO_001-MaxIP.nd	K	2.689	112.05	301.29	111.186	109.443	12168.535	MET081	KO	6	Rep 1	1.02382061895233	4	1.04336918543657	36	NA
MET081_K	Rab5	20241101_MET081_GFPUbmChRab5_KO_001-MaxIP series 9-1.tif:c:2/3 t:7/21 - 20241101_MET081_GFPUbmChRab5_KO_001-MaxIP.nd2	K	3.092	110.511	341.724	111.186	108.983	12117.312	MET081	KO	2	Rep 1	1.01402053531285	4	1.04336918543657	36	NA
MET081_K	Rab5	20241101_MET081_GFPUbmChRab5_KO_001-MaxIP series 9-1.tif:c:2/3 t:8/21 - 20241101_MET081_GFPUbmChRab5_KO_001-MaxIP.nd2	K	3.092	110.739	342.43	111.186	108.961	12114.858	MET081	KO	3	Rep 1	1.01631776507191	4	1.04336918543657	36	NA
MET081_K	Rab5	20241101_MET081_GFPUbmChRab5_KO_001-MaxIP series 9-1.tif:c:2/3 t:9/21 - 20241101_MET081_GFPUbmChRab5_KO_001-MaxIP.nd2	K	2.689	111.65	300.214	111.186	109.046	12124.336	MET081	KO	4	Rep 1	1.02387983053024	4	1.04336918543657	36	NA
MET081_K	Ub	20241101_MET081_GFPUbmChRab5_KO_001-MaxIP series 9-1.tif:c:3/3 t:16/21 - 20241101_MET081_GFPUbmChRab5_KO_001-MaxIP.nd	K	2.42	167.194	404.611	148.326	109.071	16178.005	MET081	KO	11	Rep 1	1.5328914193507	4	1.59881357794134	36	NA
MET081_K	Ub	20241101_MET081_GFPUbmChRab5_KO_001-MaxIP series 9-1.tif:c:3/3 t:17/21 - 20241101_MET081_GFPUbmChRab5_KO_001-MaxIP.nd	K	2.42	158.764	384.209	148.326	108.902	16152.965	MET081	KO	12	Rep 1	1.45786119630493	4	1.59881357794134	36	NA
MET081_K	Ub	20241101_MET081_GFPUbmChRab5_KO_001-MaxIP series 9-1.tif:c:3/3 t:18/21 - 20241101_MET081_GFPUbmChRab5_KO_001-MaxIP.nd	K	2.42	161.444	390.696	148.326	108.913	16154.545	MET081	KO	13	Rep 1	1.48232075142545	4	1.59881357794134	36	NA
MET081_K	Ub	20241101_MET081_GFPUbmChRab5_KO_001-MaxIP series 9-1.tif:c:3/3 t:19/21 - 20241101_MET081_GFPUbmChRab5_KO_001-MaxIP.nd	K	2.42	153.069	370.428	148.326	108.885	16150.478	MET081	KO	14	Rep 1	1.40578592092575	4	1.59881357794134	36	NA
MET081_K	Ub	20241101_MET081_GFPUbmChRab5_KO_001-MaxIP series 9-1.tif:c:3/3 t:20/21 - 20241101_MET081_GFPUbmChRab5_KO_001-MaxIP.nd	K	2.42	146.361	354.194	148.326	108.536	16098.683	MET081	KO	15	Rep 1	1.3485018795607	4	1.59881357794134	36	NA
MET081_K	Ub	20241101_MET081_GFPUbmChRab5_KO_001-MaxIP series 9-1.tif:c:3/3 t:21/21 - 20241101_MET081_GFPUbmChRab5_KO_001-MaxIP.nd	K	2.42	148.611	359.639	148.326	108.562	16102.515	MET081	KO	16	Rep 1	1.36890440485621	4	1.59881357794134	36	NA
MET081_K	Ub	20241101_MET081_GFPUbmChRab5_KO_001-MaxIP series 9-1.tif:c:3/3 t:4/21 - 20241101_MET081_GFPUbmChRab5_KO_001-MaxIP.nd2	K	2.286	109.485	250.235	148.326	109.746	16278.099	MET081	KO	-1	Rep 1	0.997621781203871	4	1.59881357794134	36	NA
MET081_K	Rab5	20241101_MET081_GFPUbmChRab5_KO_001-MaxIP series 9-1.tif:c:2/3 t:4/21 - 20241101_MET081_GFPUbmChRab5_KO_001-MaxIP.nd2	K	2.924	109.724	320.852	111.186	109.417	12165.645	MET081	KO	-1	Rep 1	1.00280577972344	4	1.04336918543657	36	NA
MET081_K	Rab5	20241101_MET081_GFPUbmChRab5_KO_001-MaxIP series 9-1.tif:c:2/3 t:5/21 - 20241101_MET081_GFPUbmChRab5_KO_001-MaxIP.nd2	K	3.092	108.174	334.498	111.186	109.693	12196.298	MET081	KO	0	Rep 1	0.986152261311114	4	1.04336918543657	36	NA
MET081_K	Rab5	20241101_MET081_GFPUbmChRab5_KO_001-MaxIP series 9-1.tif:c:2/3 t:6/21 - 20241101_MET081_GFPUbmChRab5_KO_001-MaxIP.nd2	K	3.092	109.837	339.64	111.186	109.226	12144.335	MET081	KO	1	Rep 1	1.00559390621281	4	1.04336918543657	36	NA
MET081_K	Ub	20241101_MET081_GFPUbmChRab5_KO_001-MaxIP series 9-1.tif:c:3/3 t:11/21 - 20241101_MET081_GFPUbmChRab5_KO_001-MaxIP.nd	K	2.084	166.516	347.001	148.326	109.43	16231.346	MET081	KO	6	Rep 1	1.52166681897103	4	1.59881357794134	36	NA
MET081_K	Ub	20241101_MET081_GFPUbmChRab5_KO_001-MaxIP series 9-1.tif:c:3/3 t:12/21 - 20241101_MET081_GFPUbmChRab5_KO_001-MaxIP.nd	K	1.815	174.648	316.986	148.326	109.236	16202.508	MET081	KO	7	Rep 1	1.59881357794134	4	1.59881357794134	36	NA
MET081_K	Ub	20241101_MET081_GFPUbmChRab5_KO_001-MaxIP series 9-1.tif:c:3/3 t:13/21 - 20241101_MET081_GFPUbmChRab5_KO_001-MaxIP.nd	K	1.815	171.5	311.273	148.326	109.451	16234.405	MET081	KO	8	Rep 1	1.56691122054618	4	1.59881357794134	36	NA
MET081_K	Ub	20241101_MET081_GFPUbmChRab5_KO_001-MaxIP series 9-1.tif:c:3/3 t:14/21 - 20241101_MET081_GFPUbmChRab5_KO_001-MaxIP.nd	K	1.815	165.185	299.811	148.326	109.28	16209.095	MET081	KO	9	Rep 1	1.51157576866764	4	1.59881357794134	36	NA
MET081_K	Ub	20241101_MET081_GFPUbmChRab5_KO_001-MaxIP series 9-1.tif:c:3/3 t:15/21 - 20241101_MET081_GFPUbmChRab5_KO_001-MaxIP.nd	K	2.118	174.619	369.756	148.326	109.251	16204.793	MET081	KO	10	Rep 1	1.59832861941767	4	1.59881357794134	36	NA
MET081_K	Ub	20241101_MET081_GFPUbmChRab5_KO_001-MaxIP series 9-1.tif:c:3/3 t:5/21 - 20241101_MET081_GFPUbmChRab5_KO_001-MaxIP.nd2	K	2.017	114.483	230.875	148.326	109.545	16248.353	MET081	KO	0	Rep 1	1.04507736546625	4	1.59881357794134	36	NA
MET081_K	Ub	20241101_MET081_GFPUbmChRab5_KO_001-MaxIP series 9-1.tif:c:3/3 t:6/21 - 20241101_MET081_GFPUbmChRab5_KO_001-MaxIP.nd2	K	2.084	141.468	294.803	148.326	109.007	16168.594	MET081	KO	1	Rep 1	1.29778821543571	4	1.59881357794134	36	NA
MET081_K	Ub	20241101_MET081_GFPUbmChRab5_KO_001-MaxIP series 9-1.tif:c:3/3 t:10/21 - 20241101_MET081_GFPUbmChRab5_KO_001-MaxIP.nd	K	2.084	158.694	330.7	148.326	109.583	16253.933	MET081	KO	5	Rep 1	1.44816257996222	4	1.59881357794134	36	NA
MET081_K	Rab5	20241101_MET081_GFPUbmChRab5_KO_001-MaxIP series 9-1.tif:c:2/3 t:21/21 - 20241101_MET081_GFPUbmChRab5_KO_001-MaxIP.nd	K	2.252	112.388	253.092	111.186	109.394	12163.023	MET081	KO	16	Rep 1	1.02736895990639	4	1.04336918543657	36	NA
MET081_L	Rab5	20241101_MET081_GFPUbmChRab5_KO_001-MaxIP series 9-2.tif:c:2/3 t:6/21 - 20241101_MET081_GFPUbmChRab5_KO_001-MaxIP.nd2	L	7.764	121.558	943.8	85.171	111.495	9496.082	MET081	KO	4	Rep 1	1.0902551683932	1	1.09876476810269	42	NA
MET081_L	Ub	20241101_MET081_GFPUbmChRab5_KO_001-MaxIP series 9-2.tif:c:3/3 t:18/21 - 20241101_MET081_GFPUbmChRab5_KO_001-MaxIP.nd	L	5.411	189.18	1023.727	85.171	116.036	9882.811	MET081	KO	16	Rep 1	1.63035609638388	1	1.81618735233282	42	NA
MET081_L	Rab5	20241101_MET081_GFPUbmChRab5_KO_001-MaxIP series 9-2.tif:c:2/3 t:7/21 - 20241101_MET081_GFPUbmChRab5_KO_001-MaxIP.nd2	L	7.764	121.996	947.195	85.171	111.583	9503.61	MET081	KO	5	Rep 1	1.09332066712671	1	1.09876476810269	42	NA
MET081_L	Rab5	20241101_MET081_GFPUbmChRab5_KO_001-MaxIP series 9-2.tif:c:2/3 t:8/21 - 20241101_MET081_GFPUbmChRab5_KO_001-MaxIP.nd2	L	7.697	122.576	943.464	85.171	111.558	9501.493	MET081	KO	6	Rep 1	1.09876476810269	1	1.09876476810269	42	NA
MET081_L	Rab5	20241101_MET081_GFPUbmChRab5_KO_001-MaxIP series 9-2.tif:c:2/3 t:20/21 - 20241101_MET081_GFPUbmChRab5_KO_001-MaxIP.nd	L	8.941	115.278	1030.651	85.171	112.33	9567.203	MET081	KO	18	Rep 1	1.02624410219888	1	1.09876476810269	42	NA
MET081_L	Rab5	20241101_MET081_GFPUbmChRab5_KO_001-MaxIP series 9-2.tif:c:2/3 t:21/21 - 20241101_MET081_GFPUbmChRab5_KO_001-MaxIP.nd	L	8.941	115.244	1030.349	85.171	112.426	9575.37	MET081	KO	19	Rep 1	1.02506537633643	1	1.09876476810269	42	NA
MET081_L	Rab5	20241101_MET081_GFPUbmChRab5_KO_001-MaxIP series 9-2.tif:c:2/3 t:3/21 - 20241101_MET081_GFPUbmChRab5_KO_001-MaxIP.nd2	L	7.764	115.468	896.509	85.171	111.702	9513.761	MET081	KO	1	Rep 1	1.03371470519776	1	1.09876476810269	42	NA
MET081_L	Rab5	20241101_MET081_GFPUbmChRab5_KO_001-MaxIP series 9-2.tif:c:2/3 t:9/21 - 20241101_MET081_GFPUbmChRab5_KO_001-MaxIP.nd2	L	7.697	122.703	944.439	85.171	112.035	9542.062	MET081	KO	7	Rep 1	1.09522024367385	1	1.09876476810269	42	NA
MET081_L	Rab5	20241101_MET081_GFPUbmChRab5_KO_001-MaxIP series 9-2.tif:c:2/3 t:5/21 - 20241101_MET081_GFPUbmChRab5_KO_001-MaxIP.nd2	L	7.764	122.307	949.615	85.171	111.707	9514.164	MET081	KO	3	Rep 1	1.09489109903587	1	1.09876476810269	42	NA
MET081_L	Ub	20241101_MET081_GFPUbmChRab5_KO_001-MaxIP series 9-2.tif:c:3/3 t:12/21 - 20241101_MET081_GFPUbmChRab5_KO_001-MaxIP.nd	L	7.798	171.289	1335.672	85.171	117.492	10006.87	MET081	KO	10	Rep 1	1.45787798318183	1	1.81618735233282	42	NA
MET081_L	Ub	20241101_MET081_GFPUbmChRab5_KO_001-MaxIP series 9-2.tif:c:3/3 t:13/21 - 20241101_MET081_GFPUbmChRab5_KO_001-MaxIP.nd	L	7.798	180.272	1405.718	85.171	117.249	9986.165	MET081	KO	11	Rep 1	1.53751417922541	1	1.81618735233282	42	NA
MET081_L	Rab5	20241101_MET081_GFPUbmChRab5_KO_001-MaxIP series 9-2.tif:c:2/3 t:4/21 - 20241101_MET081_GFPUbmChRab5_KO_001-MaxIP.nd2	L	7.764	119.182	925.348	85.171	111.834	9524.987	MET081	KO	2	Rep 1	1.06570452635156	1	1.09876476810269	42	NA
MET081_L	Ub	20241101_MET081_GFPUbmChRab5_KO_001-MaxIP series 9-2.tif:c:3/3 t:15/21 - 20241101_MET081_GFPUbmChRab5_KO_001-MaxIP.nd	L	7.798	191.634	1494.317	85.171	116.488	9921.363	MET081	KO	13	Rep 1	1.64509649062564	1	1.81618735233282	42	NA
MET081_L	Ub	20241101_MET081_GFPUbmChRab5_KO_001-MaxIP series 9-2.tif:c:3/3 t:16/21 - 20241101_MET081_GFPUbmChRab5_KO_001-MaxIP.nd	L	7.798	190.151	1482.754	85.171	116.237	9899.986	MET081	KO	14	Rep 1	1.6358904651703	1	1.81618735233282	42	NA
MET081_L	Ub	20241101_MET081_GFPUbmChRab5_KO_001-MaxIP series 9-2.tif:c:3/3 t:17/21 - 20241101_MET081_GFPUbmChRab5_KO_001-MaxIP.nd	L	7.193	190.654	1371.334	85.171	116.315	9906.641	MET081	KO	15	Rep 1	1.63911791256502	1	1.81618735233282	42	NA
MET081_L	Ub	20241101_MET081_GFPUbmChRab5_KO_001-MaxIP series 9-2.tif:c:3/3 t:14/21 - 20241101_MET081_GFPUbmChRab5_KO_001-MaxIP.nd	L	7.798	196.655	1533.474	85.171	116.758	9944.353	MET081	KO	12	Rep 1	1.68429572277703	1	1.81618735233282	42	NA
MET081_L	Rab5	20241101_MET081_GFPUbmChRab5_KO_001-MaxIP series 9-2.tif:c:2/3 t:18/21 - 20241101_MET081_GFPUbmChRab5_KO_001-MaxIP.nd	L	8.941	116.06	1037.642	85.171	112.476	9579.672	MET081	KO	16	Rep 1	1.0318645755539	1	1.09876476810269	42	NA
MET081_L	Rab5	20241101_MET081_GFPUbmChRab5_KO_001-MaxIP series 9-2.tif:c:2/3 t:19/21 - 20241101_MET081_GFPUbmChRab5_KO_001-MaxIP.nd	L	8.941	115.556	1033.139	85.171	112.602	9590.394	MET081	KO	17	Rep 1	1.02623399229143	1	1.09876476810269	42	NA
MET081_L	Rab5	20241101_MET081_GFPUbmChRab5_KO_001-MaxIP series 9-2.tif:c:2/3 t:2/21 - 20241101_MET081_GFPUbmChRab5_KO_001-MaxIP.nd2	L	7.764	112.532	873.721	85.171	111.248	9475.075	MET081	KO	0	Rep 1	1.01154178052639	1	1.09876476810269	42	NA
MET081_L	Ub	20241101_MET081_GFPUbmChRab5_KO_001-MaxIP series 9-2.tif:c:3/3 t:1/21 - 20241101_MET081_GFPUbmChRab5_KO_001-MaxIP.nd2	L	8.705	119.595	1041.104	85.171	119.406	10169.884	MET081	KO	-1	Rep 1	1.00158283503342	1	1.81618735233282	42	NA
MET081_L	Ub	20241101_MET081_GFPUbmChRab5_KO_001-MaxIP series 9-2.tif:c:3/3 t:10/21 - 20241101_MET081_GFPUbmChRab5_KO_001-MaxIP.nd	L	8.403	153.204	1287.339	85.171	118.192	10066.496	MET081	KO	8	Rep 1	1.29622986327332	1	1.81618735233282	42	NA
MET081_L	Ub	20241101_MET081_GFPUbmChRab5_KO_001-MaxIP series 9-2.tif:c:3/3 t:11/21 - 20241101_MET081_GFPUbmChRab5_KO_001-MaxIP.nd	L	8.705	154.869	1348.176	85.171	117.713	10025.658	MET081	KO	9	Rep 1	1.31564907869139	1	1.81618735233282	42	NA
MET081_L	Ub	20241101_MET081_GFPUbmChRab5_KO_001-MaxIP series 9-2.tif:c:3/3 t:5/21 - 20241101_MET081_GFPUbmChRab5_KO_001-MaxIP.nd2	L	8.47	151.437	1282.667	85.171	119.067	10141.012	MET081	KO	3	Rep 1	1.27186374058303	1	1.81618735233282	42	NA
MET081_L	Ub	20241101_MET081_GFPUbmChRab5_KO_001-MaxIP series 9-2.tif:c:3/3 t:6/21 - 20241101_MET081_GFPUbmChRab5_KO_001-MaxIP.nd2	L	8.47	158.456	1342.126	85.171	119.35	10165.144	MET081	KO	4	Rep 1	1.32765814830331	1	1.81618735233282	42	NA
MET081_L	Ub	20241101_MET081_GFPUbmChRab5_KO_001-MaxIP series 9-2.tif:c:3/3 t:7/21 - 20241101_MET081_GFPUbmChRab5_KO_001-MaxIP.nd2	L	8.47	152.746	1293.759	85.171	119.021	10137.113	MET081	KO	5	Rep 1	1.28335335781081	1	1.81618735233282	42	NA
MET081_L	Ub	20241101_MET081_GFPUbmChRab5_KO_001-MaxIP series 9-2.tif:c:3/3 t:8/21 - 20241101_MET081_GFPUbmChRab5_KO_001-MaxIP.nd2	L	8.47	162.948	1380.173	85.171	118.779	10116.442	MET081	KO	6	Rep 1	1.37185866188468	1	1.81618735233282	42	NA
MET081_L	Ub	20241101_MET081_GFPUbmChRab5_KO_001-MaxIP series 9-2.tif:c:3/3 t:9/21 - 20241101_MET081_GFPUbmChRab5_KO_001-MaxIP.nd2	L	8.403	148	1243.611	85.171	118.611	10102.191	MET081	KO	7	Rep 1	1.24777634452117	1	1.81618735233282	42	NA
MET081_L	Rab5	20241101_MET081_GFPUbmChRab5_KO_001-MaxIP series 9-2.tif:c:2/3 t:14/21 - 20241101_MET081_GFPUbmChRab5_KO_001-MaxIP.nd	L	8.403	119.872	1007.258	85.171	112.26	9561.22	MET081	KO	12	Rep 1	1.06780687689293	1	1.09876476810269	42	NA
MET081_L	Rab5	20241101_MET081_GFPUbmChRab5_KO_001-MaxIP series 9-2.tif:c:2/3 t:15/21 - 20241101_MET081_GFPUbmChRab5_KO_001-MaxIP.nd	L	8.403	118.28	993.881	85.171	112.59	9589.352	MET081	KO	13	Rep 1	1.05053734789946	1	1.09876476810269	42	NA
MET081_L	Ub	20241101_MET081_GFPUbmChRab5_KO_001-MaxIP series 9-2.tif:c:3/3 t:19/21 - 20241101_MET081_GFPUbmChRab5_KO_001-MaxIP.nd	L	7.394	185.277	1370.023	85.171	116.034	9882.643	MET081	KO	17	Rep 1	1.59674750504163	1	1.81618735233282	42	NA
MET081_L	Ub	20241101_MET081_GFPUbmChRab5_KO_001-MaxIP series 9-2.tif:c:3/3 t:2/21 - 20241101_MET081_GFPUbmChRab5_KO_001-MaxIP.nd2	L	8.705	121.432	1057.103	85.171	119.2	10152.339	MET081	KO	0	Rep 1	1.01872483221477	1	1.81618735233282	42	NA
MET081_L	Ub	20241101_MET081_GFPUbmChRab5_KO_001-MaxIP series 9-2.tif:c:3/3 t:20/21 - 20241101_MET081_GFPUbmChRab5_KO_001-MaxIP.nd	L	7.394	204.573	1512.702	85.171	115.455	9833.403	MET081	KO	18	Rep 1	1.77188515005846	1	1.81618735233282	42	NA
MET081_L	Ub	20241101_MET081_GFPUbmChRab5_KO_001-MaxIP series 9-2.tif:c:3/3 t:21/21 - 20241101_MET081_GFPUbmChRab5_KO_001-MaxIP.nd	L	7.394	209.855	1551.758	85.171	115.547	9841.201	MET081	KO	19	Rep 1	1.81618735233282	1	1.81618735233282	42	NA
MET081_L	Ub	20241101_MET081_GFPUbmChRab5_KO_001-MaxIP series 9-2.tif:c:3/3 t:3/21 - 20241101_MET081_GFPUbmChRab5_KO_001-MaxIP.nd2	L	8.47	122.409	1036.802	85.171	119.276	10158.826	MET081	KO	1	Rep 1	1.02626680975217	1	1.81618735233282	42	NA
MET081_L	Ub	20241101_MET081_GFPUbmChRab5_KO_001-MaxIP series 9-2.tif:c:3/3 t:4/21 - 20241101_MET081_GFPUbmChRab5_KO_001-MaxIP.nd2	L	8.47	129.734	1098.848	85.171	119.025	10137.415	MET081	KO	2	Rep 1	1.08997269481201	1	1.81618735233282	42	NA
MET081_L	Rab5	20241101_MET081_GFPUbmChRab5_KO_001-MaxIP series 9-2.tif:c:2/3 t:1/21 - 20241101_MET081_GFPUbmChRab5_KO_001-MaxIP.nd2	L	7.764	109.554	850.597	85.171	111.378	9486.099	MET081	KO	-1	Rep 1	0.983623336745138	1	1.09876476810269	42	NA
MET081_L	Rab5	20241101_MET081_GFPUbmChRab5_KO_001-MaxIP series 9-2.tif:c:2/3 t:10/21 - 20241101_MET081_GFPUbmChRab5_KO_001-MaxIP.nd	L	7.697	123.035	946.993	85.171	111.989	9538.196	MET081	KO	8	Rep 1	1.09863468733536	1	1.09876476810269	42	NA
MET081_L	Rab5	20241101_MET081_GFPUbmChRab5_KO_001-MaxIP series 9-2.tif:c:2/3 t:11/21 - 20241101_MET081_GFPUbmChRab5_KO_001-MaxIP.nd	L	7.697	122.266	941.078	85.171	112.11	9548.448	MET081	KO	9	Rep 1	1.09058959950049	1	1.09876476810269	42	NA
MET081_L	Rab5	20241101_MET081_GFPUbmChRab5_KO_001-MaxIP series 9-2.tif:c:2/3 t:12/21 - 20241101_MET081_GFPUbmChRab5_KO_001-MaxIP.nd	L	7.697	121.258	933.313	85.171	112.171	9553.691	MET081	KO	10	Rep 1	1.08101024328926	1	1.09876476810269	42	NA
MET081_L	Rab5	20241101_MET081_GFPUbmChRab5_KO_001-MaxIP series 9-2.tif:c:2/3 t:13/21 - 20241101_MET081_GFPUbmChRab5_KO_001-MaxIP.nd	L	8.436	119.896	1011.493	85.171	112.313	9565.757	MET081	KO	11	Rep 1	1.06751667215727	1	1.09876476810269	42	NA
MET081_L	Rab5	20241101_MET081_GFPUbmChRab5_KO_001-MaxIP series 9-2.tif:c:2/3 t:16/21 - 20241101_MET081_GFPUbmChRab5_KO_001-MaxIP.nd	L	8.403	117.408	986.553	85.171	112.681	9597.117	MET081	KO	14	Rep 1	1.04195028443127	1	1.09876476810269	42	NA
MET081_L	Rab5	20241101_MET081_GFPUbmChRab5_KO_001-MaxIP series 9-2.tif:c:2/3 t:17/21 - 20241101_MET081_GFPUbmChRab5_KO_001-MaxIP.nd	L	8.403	117.24	985.142	85.171	112.524	9583.739	MET081	KO	15	Rep 1	1.04191105897409	1	1.09876476810269	42	NA
MET089_A	Rab5	20250219_MET089_mChRab5GFPUb_LEG160_run1-MaxIP (series 08)-1-1.tif:c:2/3 t:26/33 - 20250219_MET089_mChRab5GFPUb_LEG160_run1-Max	A	3.832	115.623	443.028	51.022	107.963	5508.459	MET089	KO	11	Rep 3	1.07095023295018	14	1.14337480486305	40	NA
MET089_A	Rab5	20250219_MET089_mChRab5GFPUb_LEG160_run1-MaxIP (series 08)-1-1.tif:c:2/3 t:14/33 - 20250219_MET089_mChRab5GFPUb_LEG160_run1-Max	A	3.832	108.272	414.862	51.022	109.466	5585.126	MET089	KO	-1	Rep 3	0.989092503608426	14	1.14337480486305	40	NA
MET089_A	Ub	20250219_MET089_mChRab5GFPUb_LEG160_run1-MaxIP (series 08)-1-1.tif:c:3/3 t:31/33 - 20250219_MET089_mChRab5GFPUb_LEG160_run1-Max	A	5.613	363.467	2040.161	51.022	144.306	7362.75	MET089	KO	16	Rep 3	2.51872410017601	14	2.76707319621377	40	NA
MET089_A	Ub	20250219_MET089_mChRab5GFPUb_LEG160_run1-MaxIP (series 08)-1-1.tif:c:3/3 t:32/33 - 20250219_MET089_mChRab5GFPUb_LEG160_run1-Max	A	5.613	370.665	2080.562	51.022	142.759	7283.798	MET089	KO	17	Rep 3	2.5964387534236	14	2.76707319621377	40	NA
MET089_A	Ub	20250219_MET089_mChRab5GFPUb_LEG160_run1-MaxIP (series 08)-1-1.tif:c:3/3 t:33/33 - 20250219_MET089_mChRab5GFPUb_LEG160_run1-Max	A	5.613	369.605	2074.613	51.022	149.394	7622.329	MET089	KO	18	Rep 3	2.47402840810207	14	2.76707319621377	40	NA
MET089_A	Rab5	20250219_MET089_mChRab5GFPUb_LEG160_run1-MaxIP (series 08)-1-1.tif:c:2/3 t:18/33 - 20250219_MET089_mChRab5GFPUb_LEG160_run1-Max	A	4.235	114.302	484.067	51.022	109.822	5603.309	MET089	KO	3	Rep 3	1.04079328367722	14	1.14337480486305	40	NA
MET089_A	Rab5	20250219_MET089_mChRab5GFPUb_LEG160_run1-MaxIP (series 08)-1-1.tif:c:2/3 t:19/33 - 20250219_MET089_mChRab5GFPUb_LEG160_run1-Max	A	4.235	112.921	478.219	51.022	108.721	5547.111	MET089	KO	4	Rep 3	1.03863099125284	14	1.14337480486305	40	NA
MET089_A	Rab5	20250219_MET089_mChRab5GFPUb_LEG160_run1-MaxIP (series 08)-1-1.tif:c:2/3 t:20/33 - 20250219_MET089_mChRab5GFPUb_LEG160_run1-Max	A	3.563	116.594	415.4	51.022	108.416	5531.583	MET089	KO	5	Rep 3	1.07543167060213	14	1.14337480486305	40	NA
MET089_A	Rab5	20250219_MET089_mChRab5GFPUb_LEG160_run1-MaxIP (series 08)-1-1.tif:c:2/3 t:21/33 - 20250219_MET089_mChRab5GFPUb_LEG160_run1-Max	A	3.697	116.291	429.953	51.022	108.598	5540.86	MET089	KO	6	Rep 3	1.07083924197499	14	1.14337480486305	40	NA
MET089_A	Rab5	20250219_MET089_mChRab5GFPUb_LEG160_run1-MaxIP (series 08)-1-1.tif:c:2/3 t:22/33 - 20250219_MET089_mChRab5GFPUb_LEG160_run1-Max	A	3.26	118.845	387.469	51.022	109.541	5588.957	MET089	KO	7	Rep 3	1.08493623392155	14	1.14337480486305	40	NA
MET089_A	Rab5	20250219_MET089_mChRab5GFPUb_LEG160_run1-MaxIP (series 08)-1-1.tif:c:2/3 t:23/33 - 20250219_MET089_mChRab5GFPUb_LEG160_run1-Max	A	3.025	118.356	358.026	51.022	105.692	5392.601	MET089	KO	8	Rep 3	1.11981985391515	14	1.14337480486305	40	NA
MET089_A	Rab5	20250219_MET089_mChRab5GFPUb_LEG160_run1-MaxIP (series 08)-1-1.tif:c:2/3 t:24/33 - 20250219_MET089_mChRab5GFPUb_LEG160_run1-Max	A	3.025	117.867	356.547	51.022	105.894	5402.886	MET089	KO	9	Rep 3	1.11306589608476	14	1.14337480486305	40	NA
MET089_A	Rab5	20250219_MET089_mChRab5GFPUb_LEG160_run1-MaxIP (series 08)-1-1.tif:c:2/3 t:25/33 - 20250219_MET089_mChRab5GFPUb_LEG160_run1-Max	A	3.126	120.849	377.755	51.022	105.695	5392.736	MET089	KO	10	Rep 3	1.14337480486305	14	1.14337480486305	40	NA
MET089_A	Rab5	20250219_MET089_mChRab5GFPUb_LEG160_run1-MaxIP (series 08)-1-1.tif:c:2/3 t:27/33 - 20250219_MET089_mChRab5GFPUb_LEG160_run1-Max	A	3.764	114.875	432.441	51.022	107.366	5478.007	MET089	KO	12	Rep 3	1.06993834174692	14	1.14337480486305	40	NA
MET089_A	Rab5	20250219_MET089_mChRab5GFPUb_LEG160_run1-MaxIP (series 08)-1-1.tif:c:2/3 t:28/33 - 20250219_MET089_mChRab5GFPUb_LEG160_run1-Max	A	3.496	114.933	401.754	51.022	109.131	5568.051	MET089	KO	13	Rep 3	1.05316546169283	14	1.14337480486305	40	NA
MET089_A	Rab5	20250219_MET089_mChRab5GFPUb_LEG160_run1-MaxIP (series 08)-1-1.tif:c:2/3 t:15/33 - 20250219_MET089_mChRab5GFPUb_LEG160_run1-Max	A	3.832	113.842	436.205	51.022	109.96	5610.368	MET089	KO	0	Rep 3	1.03530374681702	14	1.14337480486305	40	NA
MET089_A	Rab5	20250219_MET089_mChRab5GFPUb_LEG160_run1-MaxIP (series 08)-1-1.tif:c:2/3 t:16/33 - 20250219_MET089_mChRab5GFPUb_LEG160_run1-Max	A	3.832	109.982	421.416	51.022	108.507	5536.221	MET089	KO	1	Rep 3	1.01359359304008	14	1.14337480486305	40	NA
MET089_A	Rab5	20250219_MET089_mChRab5GFPUb_LEG160_run1-MaxIP (series 08)-1-1.tif:c:2/3 t:17/33 - 20250219_MET089_mChRab5GFPUb_LEG160_run1-Max	A	4.235	110.135	466.421	51.022	110.851	5655.81	MET089	KO	2	Rep 3	0.993540879198203	14	1.14337480486305	40	NA
MET089_A	Rab5	20250219_MET089_mChRab5GFPUb_LEG160_run1-MaxIP (series 08)-1-1.tif:c:2/3 t:32/33 - 20250219_MET089_mChRab5GFPUb_LEG160_run1-Max	A	3.294	115.041	378.932	51.022	109.057	5564.287	MET089	KO	17	Rep 3	1.05487038887921	14	1.14337480486305	40	NA
MET089_A	Rab5	20250219_MET089_mChRab5GFPUb_LEG160_run1-MaxIP (series 08)-1-1.tif:c:2/3 t:33/33 - 20250219_MET089_mChRab5GFPUb_LEG160_run1-Max	A	3.294	114.092	375.806	51.022	108.403	5530.911	MET089	KO	18	Rep 3	1.05248009741428	14	1.14337480486305	40	NA
MET089_A	Ub	20250219_MET089_mChRab5GFPUb_LEG160_run1-MaxIP (series 08)-1-1.tif:c:3/3 t:22/33 - 20250219_MET089_mChRab5GFPUb_LEG160_run1-Max	A	3.025	142.811	432.004	51.022	157.83	8052.753	MET089	KO	7	Rep 3	0.904840651333713	14	2.76707319621377	40	NA
MET089_A	Ub	20250219_MET089_mChRab5GFPUb_LEG160_run1-MaxIP (series 08)-1-1.tif:c:3/3 t:23/33 - 20250219_MET089_mChRab5GFPUb_LEG160_run1-Max	A	3.428	167.902	575.624	51.022	141.176	7203.03	MET089	KO	8	Rep 3	1.18930979769933	14	2.76707319621377	40	NA
MET089_A	Ub	20250219_MET089_mChRab5GFPUb_LEG160_run1-MaxIP (series 08)-1-1.tif:c:3/3 t:24/33 - 20250219_MET089_mChRab5GFPUb_LEG160_run1-Max	A	3.764	194.902	733.697	51.022	143.931	7343.626	MET089	KO	9	Rep 3	1.35413496744968	14	2.76707319621377	40	NA
MET089_A	Ub	20250219_MET089_mChRab5GFPUb_LEG160_run1-MaxIP (series 08)-1-1.tif:c:3/3 t:25/33 - 20250219_MET089_mChRab5GFPUb_LEG160_run1-Max	A	3.092	273.913	847	51.022	142.411	7266.051	MET089	KO	10	Rep 3	1.92339777123958	14	2.76707319621377	40	NA
MET089_A	Ub	20250219_MET089_mChRab5GFPUb_LEG160_run1-MaxIP (series 08)-1-1.tif:c:3/3 t:26/33 - 20250219_MET089_mChRab5GFPUb_LEG160_run1-Max	A	3.496	299.673	1047.524	51.022	138.856	7084.686	MET089	KO	11	Rep 3	2.15815665149507	14	2.76707319621377	40	NA
MET089_A	Ub	20250219_MET089_mChRab5GFPUb_LEG160_run1-MaxIP (series 08)-1-1.tif:c:3/3 t:27/33 - 20250219_MET089_mChRab5GFPUb_LEG160_run1-Max	A	3.697	321.627	1189.128	51.022	139.615	7123.372	MET089	KO	12	Rep 3	2.30367080901049	14	2.76707319621377	40	NA
MET089_A	Ub	20250219_MET089_mChRab5GFPUb_LEG160_run1-MaxIP (series 08)-1-1.tif:c:3/3 t:28/33 - 20250219_MET089_mChRab5GFPUb_LEG160_run1-Max	A	3.159	397.277	1255.174	51.022	143.573	7325.341	MET089	KO	13	Rep 3	2.76707319621377	14	2.76707319621377	40	NA
MET089_A	Ub	20250219_MET089_mChRab5GFPUb_LEG160_run1-MaxIP (series 08)-1-1.tif:c:3/3 t:29/33 - 20250219_MET089_mChRab5GFPUb_LEG160_run1-Max	A	4.101	321.049	1316.48	51.022	144.976	7396.899	MET089	KO	14	Rep 3	2.21449757201192	14	2.76707319621377	40	NA
MET089_A	Rab5	20250219_MET089_mChRab5GFPUb_LEG160_run1-MaxIP (series 08)-1-1.tif:c:2/3 t:29/33 - 20250219_MET089_mChRab5GFPUb_LEG160_run1-Max	A	3.294	114.378	376.747	51.022	107.254	5472.26	MET089	KO	14	Rep 3	1.06642176515561	14	1.14337480486305	40	NA
MET089_A	Rab5	20250219_MET089_mChRab5GFPUb_LEG160_run1-MaxIP (series 08)-1-1.tif:c:2/3 t:30/33 - 20250219_MET089_mChRab5GFPUb_LEG160_run1-Max	A	3.395	112.693	382.562	51.022	107.984	5509.501	MET089	KO	15	Rep 3	1.04360831234257	14	1.14337480486305	40	NA
MET089_A	Rab5	20250219_MET089_mChRab5GFPUb_LEG160_run1-MaxIP (series 08)-1-1.tif:c:2/3 t:31/33 - 20250219_MET089_mChRab5GFPUb_LEG160_run1-Max	A	3.26	113.928	371.436	51.022	106.72	5445.035	MET089	KO	16	Rep 3	1.06754122938531	14	1.14337480486305	40	NA
MET089_A	Ub	20250219_MET089_mChRab5GFPUb_LEG160_run1-MaxIP (series 08)-1-1.tif:c:3/3 t:18/33 - 20250219_MET089_mChRab5GFPUb_LEG160_run1-Max	A	3.697	143.036	528.837	51.022	149.775	7641.79	MET089	KO	3	Rep 3	0.955005842096478	14	2.76707319621377	40	NA
MET089_A	Ub	20250219_MET089_mChRab5GFPUb_LEG160_run1-MaxIP (series 08)-1-1.tif:c:3/3 t:19/33 - 20250219_MET089_mChRab5GFPUb_LEG160_run1-Max	A	3.697	140.245	518.519	51.022	152.535	7782.587	MET089	KO	4	Rep 3	0.919428327924739	14	2.76707319621377	40	NA
MET089_A	Ub	20250219_MET089_mChRab5GFPUb_LEG160_run1-MaxIP (series 08)-1-1.tif:c:3/3 t:20/33 - 20250219_MET089_mChRab5GFPUb_LEG160_run1-Max	A	3.227	144.083	464.909	51.022	150.372	7672.242	MET089	KO	5	Rep 3	0.958177054238821	14	2.76707319621377	40	NA
MET089_A	Ub	20250219_MET089_mChRab5GFPUb_LEG160_run1-MaxIP (series 08)-1-1.tif:c:3/3 t:21/33 - 20250219_MET089_mChRab5GFPUb_LEG160_run1-Max	A	3.294	140.867	464.001	51.022	153.308	7822.046	MET089	KO	6	Rep 3	0.918849636026822	14	2.76707319621377	40	NA
MET089_A	Ub	20250219_MET089_mChRab5GFPUb_LEG160_run1-MaxIP (series 08)-1-1.tif:c:3/3 t:17/33 - 20250219_MET089_mChRab5GFPUb_LEG160_run1-Max	A	3.764	137.054	515.931	51.022	153.848	7849.574	MET089	KO	2	Rep 3	0.890840309916281	14	2.76707319621377	40	NA
MET089_A	Ub	20250219_MET089_mChRab5GFPUb_LEG160_run1-MaxIP (series 08)-1-1.tif:c:3/3 t:14/33 - 20250219_MET089_mChRab5GFPUb_LEG160_run1-Max	A	3.563	132.538	472.203	51.022	147.355	7518.303	MET089	KO	-1	Rep 3	0.899446913915375	14	2.76707319621377	40	NA
MET089_A	Ub	20250219_MET089_mChRab5GFPUb_LEG160_run1-MaxIP (series 08)-1-1.tif:c:3/3 t:30/33 - 20250219_MET089_mChRab5GFPUb_LEG160_run1-Max	A	4	304.941	1219.68	51.022	140.521	7169.621	MET089	KO	15	Rep 3	2.1700742237815	14	2.76707319621377	40	NA
MET089_A	Ub	20250219_MET089_mChRab5GFPUb_LEG160_run1-MaxIP (series 08)-1-1.tif:c:3/3 t:16/33 - 20250219_MET089_mChRab5GFPUb_LEG160_run1-Max	A	3.328	138.949	462.355	51.022	153.61	7837.44	MET089	KO	1	Rep 3	0.904556994987305	14	2.76707319621377	40	NA
MET089_A	Ub	20250219_MET089_mChRab5GFPUb_LEG160_run1-MaxIP (series 08)-1-1.tif:c:3/3 t:15/33 - 20250219_MET089_mChRab5GFPUb_LEG160_run1-Max	A	3.563	139.811	498.117	51.022	148.549	7579.24	MET089	KO	0	Rep 3	0.941177658550377	14	2.76707319621377	40	NA
MET089_B	Rab5	20250219_MET089_mChRab5GFPUb_LEG160_run1-MaxIP (series 09)-1-1.tif:c:2/3 t:26/33 - 20250219_MET089_mChRab5GFPUb_LEG160_run1-Max	B	3.63	108.481	393.788	97.271	107.463	10452.956	MET089	KO	22	Rep 3	1.00947302792589	3	1.05819080517876	56	NA
MET089_B	Rab5	20250219_MET089_mChRab5GFPUb_LEG160_run1-MaxIP (series 09)-1-1.tif:c:2/3 t:27/33 - 20250219_MET089_mChRab5GFPUb_LEG160_run1-Max	B	3.63	109.75	398.393	97.271	107.225	10429.866	MET089	KO	23	Rep 3	1.02354861273024	3	1.05819080517876	56	NA
MET089_B	Rab5	20250219_MET089_mChRab5GFPUb_LEG160_run1-MaxIP (series 09)-1-1.tif:c:2/3 t:28/33 - 20250219_MET089_mChRab5GFPUb_LEG160_run1-Max	B	3.63	109.926	399.031	97.271	107.464	10453.057	MET089	KO	24	Rep 3	1.02290999776669	3	1.05819080517876	56	NA
MET089_B	Rab5	20250219_MET089_mChRab5GFPUb_LEG160_run1-MaxIP (series 09)-1-1.tif:c:2/3 t:3/33 - 20250219_MET089_mChRab5GFPUb_LEG160_run1-MaxI	B	5.445	106.883	581.976	97.271	107.123	10419.917	MET089	KO	-1	Rep 3	0.997759584776378	3	1.05819080517876	56	NA
MET089_B	Rab5	20250219_MET089_mChRab5GFPUb_LEG160_run1-MaxIP (series 09)-1-1.tif:c:2/3 t:22/33 - 20250219_MET089_mChRab5GFPUb_LEG160_run1-Max	B	3.966	109.492	434.256	97.271	106.613	10370.273	MET089	KO	18	Rep 3	1.02700421149391	3	1.05819080517876	56	NA
MET089_B	Rab5	20250219_MET089_mChRab5GFPUb_LEG160_run1-MaxIP (series 09)-1-1.tif:c:2/3 t:23/33 - 20250219_MET089_mChRab5GFPUb_LEG160_run1-Max	B	3.966	108.941	432.071	97.271	106.753	10383.886	MET089	KO	19	Rep 3	1.02049591112194	3	1.05819080517876	56	NA
MET089_B	Rab5	20250219_MET089_mChRab5GFPUb_LEG160_run1-MaxIP (series 09)-1-1.tif:c:2/3 t:29/33 - 20250219_MET089_mChRab5GFPUb_LEG160_run1-Max	B	4.033	109.842	443.028	97.271	108.539	10557.655	MET089	KO	25	Rep 3	1.01200490146399	3	1.05819080517876	56	NA
MET089_B	Rab5	20250219_MET089_mChRab5GFPUb_LEG160_run1-MaxIP (series 09)-1-1.tif:c:2/3 t:25/33 - 20250219_MET089_mChRab5GFPUb_LEG160_run1-Max	B	3.63	110.657	401.686	97.271	107.004	10408.321	MET089	KO	21	Rep 3	1.03413891069493	3	1.05819080517876	56	NA
MET089_B	Ub	20250219_MET089_mChRab5GFPUb_LEG160_run1-MaxIP (series 09)-1-1.tif:c:3/3 t:12/33 - 20250219_MET089_mChRab5GFPUb_LEG160_run1-Max	B	5.445	124.698	678.978	179.416	109.82	19703.408	MET089	KO	8	Rep 3	1.13547623383719	3	1.39985778833864	56	NA
MET089_B	Ub	20250219_MET089_mChRab5GFPUb_LEG160_run1-MaxIP (series 09)-1-1.tif:c:3/3 t:13/33 - 20250219_MET089_mChRab5GFPUb_LEG160_run1-Max	B	5.748	124.596	716.118	179.416	109.54	19653.294	MET089	KO	9	Rep 3	1.13744750775972	3	1.39985778833864	56	NA
MET089_B	Rab5	20250219_MET089_mChRab5GFPUb_LEG160_run1-MaxIP (series 09)-1-1.tif:c:2/3 t:24/33 - 20250219_MET089_mChRab5GFPUb_LEG160_run1-Max	B	3.63	113.037	410.325	97.271	106.821	10390.507	MET089	KO	20	Rep 3	1.05819080517876	3	1.05819080517876	56	NA
MET089_B	Ub	20250219_MET089_mChRab5GFPUb_LEG160_run1-MaxIP (series 09)-1-1.tif:c:3/3 t:15/33 - 20250219_MET089_mChRab5GFPUb_LEG160_run1-Max	B	5.21	137.045	713.967	179.416	111.484	20002.076	MET089	KO	11	Rep 3	1.22927953787091	3	1.39985778833864	56	NA
MET089_B	Ub	20250219_MET089_mChRab5GFPUb_LEG160_run1-MaxIP (series 09)-1-1.tif:c:3/3 t:16/33 - 20250219_MET089_mChRab5GFPUb_LEG160_run1-Max	B	6.353	139.693	887.401	179.416	110.799	19879.161	MET089	KO	12	Rep 3	1.26077852688201	3	1.39985778833864	56	NA
MET089_B	Rab5	20250219_MET089_mChRab5GFPUb_LEG160_run1-MaxIP (series 09)-1-1.tif:c:2/3 t:30/33 - 20250219_MET089_mChRab5GFPUb_LEG160_run1-Max	B	4.033	108.942	439.398	97.271	107.967	10501.995	MET089	KO	26	Rep 3	1.00903053710856	3	1.05819080517876	56	NA
MET089_B	Ub	20250219_MET089_mChRab5GFPUb_LEG160_run1-MaxIP (series 09)-1-1.tif:c:3/3 t:14/33 - 20250219_MET089_mChRab5GFPUb_LEG160_run1-Max	B	5.748	127.865	734.907	179.416	111.357	19979.254	MET089	KO	10	Rep 3	1.14824393616926	3	1.39985778833864	56	NA
MET089_B	Rab5	20250219_MET089_mChRab5GFPUb_LEG160_run1-MaxIP (series 09)-1-1.tif:c:2/3 t:18/33 - 20250219_MET089_mChRab5GFPUb_LEG160_run1-Max	B	5.647	110.256	622.579	97.271	105.837	10294.783	MET089	KO	14	Rep 3	1.04175288415205	3	1.05819080517876	56	NA
MET089_B	Rab5	20250219_MET089_mChRab5GFPUb_LEG160_run1-MaxIP (series 09)-1-1.tif:c:2/3 t:19/33 - 20250219_MET089_mChRab5GFPUb_LEG160_run1-Max	B	5.647	109.107	616.092	97.271	106.611	10370.105	MET089	KO	15	Rep 3	1.0234122182514	3	1.05819080517876	56	NA
MET089_B	Rab5	20250219_MET089_mChRab5GFPUb_LEG160_run1-MaxIP (series 09)-1-1.tif:c:2/3 t:20/33 - 20250219_MET089_mChRab5GFPUb_LEG160_run1-Max	B	3.63	109.954	399.132	97.271	106.582	10367.282	MET089	KO	16	Rep 3	1.03163761235481	3	1.05819080517876	56	NA
MET089_B	Rab5	20250219_MET089_mChRab5GFPUb_LEG160_run1-MaxIP (series 09)-1-1.tif:c:2/3 t:21/33 - 20250219_MET089_mChRab5GFPUb_LEG160_run1-Max	B	3.428	109.049	373.856	97.271	106.848	10393.196	MET089	KO	17	Rep 3	1.02059935609464	3	1.05819080517876	56	NA
MET089_B	Ub	20250219_MET089_mChRab5GFPUb_LEG160_run1-MaxIP (series 09)-1-1.tif:c:3/3 t:10/33 - 20250219_MET089_mChRab5GFPUb_LEG160_run1-Max	B	5.445	126.926	691.112	179.416	110.809	19880.908	MET089	KO	6	Rep 3	1.1454484744019	3	1.39985778833864	56	NA
MET089_B	Ub	20250219_MET089_mChRab5GFPUb_LEG160_run1-MaxIP (series 09)-1-1.tif:c:3/3 t:11/33 - 20250219_MET089_mChRab5GFPUb_LEG160_run1-Max	B	5.445	126.716	689.969	179.416	109.926	19722.499	MET089	KO	7	Rep 3	1.15273911540491	3	1.39985778833864	56	NA
MET089_B	Ub	20250219_MET089_mChRab5GFPUb_LEG160_run1-MaxIP (series 09)-1-1.tif:c:3/3 t:26/33 - 20250219_MET089_mChRab5GFPUb_LEG160_run1-Max	B	3.697	150.018	554.651	150.645	112.392	16931.264	MET089	KO	22	Rep 3	1.33477471706171	3	1.39985778833864	56	NA
MET089_B	Ub	20250219_MET089_mChRab5GFPUb_LEG160_run1-MaxIP (series 09)-1-1.tif:c:3/3 t:27/33 - 20250219_MET089_mChRab5GFPUb_LEG160_run1-Max	B	3.697	155.136	573.574	150.645	111.374	16777.964	MET089	KO	23	Rep 3	1.39292833156751	3	1.39985778833864	56	NA
MET089_B	Ub	20250219_MET089_mChRab5GFPUb_LEG160_run1-MaxIP (series 09)-1-1.tif:c:3/3 t:28/33 - 20250219_MET089_mChRab5GFPUb_LEG160_run1-Max	B	3.697	149.136	551.39	150.645	110.549	16653.602	MET089	KO	24	Rep 3	1.34904883807181	3	1.39985778833864	56	NA
MET089_B	Ub	20250219_MET089_mChRab5GFPUb_LEG160_run1-MaxIP (series 09)-1-1.tif:c:3/3 t:29/33 - 20250219_MET089_mChRab5GFPUb_LEG160_run1-Max	B	3.697	155.527	575.019	150.645	111.102	16736.924	MET089	KO	25	Rep 3	1.39985778833864	3	1.39985778833864	56	NA
MET089_B	Ub	20250219_MET089_mChRab5GFPUb_LEG160_run1-MaxIP (series 09)-1-1.tif:c:3/3 t:3/33 - 20250219_MET089_mChRab5GFPUb_LEG160_run1-MaxI	B	6.285	117.84	740.655	179.416	112.168	20124.757	MET089	KO	-1	Rep 3	1.05056700663291	3	1.39985778833864	56	NA
MET089_B	Ub	20250219_MET089_mChRab5GFPUb_LEG160_run1-MaxIP (series 09)-1-1.tif:c:3/3 t:17/33 - 20250219_MET089_mChRab5GFPUb_LEG160_run1-Max	B	4.235	151.214	640.393	150.645	110.277	16612.664	MET089	KO	13	Rep 3	1.37121974663801	3	1.39985778833864	56	NA
MET089_B	Ub	20250219_MET089_mChRab5GFPUb_LEG160_run1-MaxIP (series 09)-1-1.tif:c:3/3 t:18/33 - 20250219_MET089_mChRab5GFPUb_LEG160_run1-Max	B	4.235	149.579	633.469	150.645	111.022	16724.925	MET089	KO	14	Rep 3	1.3472915278053	3	1.39985778833864	56	NA
MET089_B	Rab5	20250219_MET089_mChRab5GFPUb_LEG160_run1-MaxIP (series 09)-1-1.tif:c:2/3 t:4/33 - 20250219_MET089_mChRab5GFPUb_LEG160_run1-MaxI	B	5.445	106.784	581.439	97.271	107.341	10441.092	MET089	KO	0	Rep 3	0.994810929654093	3	1.05819080517876	56	NA
MET089_B	Rab5	20250219_MET089_mChRab5GFPUb_LEG160_run1-MaxIP (series 09)-1-1.tif:c:2/3 t:5/33 - 20250219_MET089_mChRab5GFPUb_LEG160_run1-MaxI	B	5.277	107.809	568.902	97.271	107.343	10441.361	MET089	KO	1	Rep 3	1.00434122392704	3	1.05819080517876	56	NA
MET089_B	Rab5	20250219_MET089_mChRab5GFPUb_LEG160_run1-MaxIP (series 09)-1-1.tif:c:2/3 t:6/33 - 20250219_MET089_mChRab5GFPUb_LEG160_run1-MaxI	B	5.277	108.949	574.918	97.271	107.191	10426.538	MET089	KO	2	Rep 3	1.01640063064996	3	1.05819080517876	56	NA
MET089_B	Rab5	20250219_MET089_mChRab5GFPUb_LEG160_run1-MaxIP (series 09)-1-1.tif:c:2/3 t:7/33 - 20250219_MET089_mChRab5GFPUb_LEG160_run1-MaxI	B	5.277	109.924	580.061	97.271	106.737	10382.373	MET089	KO	3	Rep 3	1.02985843709304	3	1.05819080517876	56	NA
MET089_B	Rab5	20250219_MET089_mChRab5GFPUb_LEG160_run1-MaxIP (series 09)-1-1.tif:c:2/3 t:8/33 - 20250219_MET089_mChRab5GFPUb_LEG160_run1-MaxI	B	5.277	109.395	577.271	97.271	106.936	10401.7	MET089	KO	4	Rep 3	1.02299506246727	3	1.05819080517876	56	NA
MET089_B	Rab5	20250219_MET089_mChRab5GFPUb_LEG160_run1-MaxIP (series 09)-1-1.tif:c:2/3 t:9/33 - 20250219_MET089_mChRab5GFPUb_LEG160_run1-MaxI	B	5.109	108.763	555.659	97.271	106.954	10403.447	MET089	KO	5	Rep 3	1.01691381341511	3	1.05819080517876	56	NA
MET089_B	Rab5	20250219_MET089_mChRab5GFPUb_LEG160_run1-MaxIP (series 09)-1-1.tif:c:2/3 t:10/33 - 20250219_MET089_mChRab5GFPUb_LEG160_run1-Max	B	5.109	108.533	554.483	97.271	107.093	10416.959	MET089	KO	6	Rep 3	1.01344625699159	3	1.05819080517876	56	NA
MET089_B	Rab5	20250219_MET089_mChRab5GFPUb_LEG160_run1-MaxIP (series 09)-1-1.tif:c:2/3 t:11/33 - 20250219_MET089_mChRab5GFPUb_LEG160_run1-Max	B	5.109	108.243	553.004	97.271	106.867	10394.977	MET089	KO	7	Rep 3	1.01287581760506	3	1.05819080517876	56	NA
MET089_B	Rab5	20250219_MET089_mChRab5GFPUb_LEG160_run1-MaxIP (series 09)-1-1.tif:c:2/3 t:12/33 - 20250219_MET089_mChRab5GFPUb_LEG160_run1-Max	B	5.109	108.178	552.668	97.271	106.739	10382.575	MET089	KO	8	Rep 3	1.01348148286943	3	1.05819080517876	56	NA
MET089_B	Rab5	20250219_MET089_mChRab5GFPUb_LEG160_run1-MaxIP (series 09)-1-1.tif:c:2/3 t:13/33 - 20250219_MET089_mChRab5GFPUb_LEG160_run1-Max	B	6.823	109.384	746.335	97.271	106.778	10386.339	MET089	KO	9	Rep 3	1.02440577647081	3	1.05819080517876	56	NA
MET089_B	Rab5	20250219_MET089_mChRab5GFPUb_LEG160_run1-MaxIP (series 09)-1-1.tif:c:2/3 t:14/33 - 20250219_MET089_mChRab5GFPUb_LEG160_run1-Max	B	6.823	109.232	745.293	97.271	107.239	10431.244	MET089	KO	10	Rep 3	1.01858465670139	3	1.05819080517876	56	NA
MET089_B	Rab5	20250219_MET089_mChRab5GFPUb_LEG160_run1-MaxIP (series 09)-1-1.tif:c:2/3 t:15/33 - 20250219_MET089_mChRab5GFPUb_LEG160_run1-Max	B	6.823	109.365	746.2	97.271	107.039	10411.783	MET089	KO	11	Rep 3	1.02173039733181	3	1.05819080517876	56	NA
MET089_B	Rab5	20250219_MET089_mChRab5GFPUb_LEG160_run1-MaxIP (series 09)-1-1.tif:c:2/3 t:16/33 - 20250219_MET089_mChRab5GFPUb_LEG160_run1-Max	B	6.823	110.167	751.679	97.271	106.774	10385.97	MET089	KO	12	Rep 3	1.03177739899226	3	1.05819080517876	56	NA
MET089_B	Rab5	20250219_MET089_mChRab5GFPUb_LEG160_run1-MaxIP (series 09)-1-1.tif:c:2/3 t:17/33 - 20250219_MET089_mChRab5GFPUb_LEG160_run1-Max	B	5.647	109.625	619.016	97.271	106.027	10313.269	MET089	KO	13	Rep 3	1.03393475246871	3	1.05819080517876	56	NA
MET089_B	Ub	20250219_MET089_mChRab5GFPUb_LEG160_run1-MaxIP (series 09)-1-1.tif:c:3/3 t:19/33 - 20250219_MET089_mChRab5GFPUb_LEG160_run1-Max	B	4.235	154.079	652.526	150.645	110.261	16610.211	MET089	KO	15	Rep 3	1.39740252673203	3	1.39985778833864	56	NA
MET089_B	Ub	20250219_MET089_mChRab5GFPUb_LEG160_run1-MaxIP (series 09)-1-1.tif:c:3/3 t:20/33 - 20250219_MET089_mChRab5GFPUb_LEG160_run1-Max	B	4	151.782	607.084	150.645	110.728	16680.659	MET089	KO	16	Rep 3	1.37076439563615	3	1.39985778833864	56	NA
MET089_B	Ub	20250219_MET089_mChRab5GFPUb_LEG160_run1-MaxIP (series 09)-1-1.tif:c:3/3 t:21/33 - 20250219_MET089_mChRab5GFPUb_LEG160_run1-Max	B	4	149.706	598.782	150.645	110.141	16592.128	MET089	KO	17	Rep 3	1.35922136170908	3	1.39985778833864	56	NA
MET089_B	Ub	20250219_MET089_mChRab5GFPUb_LEG160_run1-MaxIP (series 09)-1-1.tif:c:3/3 t:22/33 - 20250219_MET089_mChRab5GFPUb_LEG160_run1-Max	B	3.966	150.61	597.337	150.645	109.606	16511.562	MET089	KO	18	Rep 3	1.37410360746674	3	1.39985778833864	56	NA
MET089_B	Ub	20250219_MET089_mChRab5GFPUb_LEG160_run1-MaxIP (series 09)-1-1.tif:c:3/3 t:23/33 - 20250219_MET089_mChRab5GFPUb_LEG160_run1-Max	B	3.966	145.661	577.708	150.645	111.789	16840.413	MET089	KO	19	Rep 3	1.30299940065659	3	1.39985778833864	56	NA
MET089_B	Ub	20250219_MET089_mChRab5GFPUb_LEG160_run1-MaxIP (series 09)-1-1.tif:c:3/3 t:24/33 - 20250219_MET089_mChRab5GFPUb_LEG160_run1-Max	B	3.697	149.973	554.483	150.645	111.65	16819.507	MET089	KO	20	Rep 3	1.34324227496641	3	1.39985778833864	56	NA
MET089_B	Ub	20250219_MET089_mChRab5GFPUb_LEG160_run1-MaxIP (series 09)-1-1.tif:c:3/3 t:25/33 - 20250219_MET089_mChRab5GFPUb_LEG160_run1-Max	B	3.697	152.427	563.558	150.645	111.468	16792.08	MET089	KO	21	Rep 3	1.36745074819679	3	1.39985778833864	56	NA
MET089_B	Ub	20250219_MET089_mChRab5GFPUb_LEG160_run1-MaxIP (series 09)-1-1.tif:c:3/3 t:30/33 - 20250219_MET089_mChRab5GFPUb_LEG160_run1-Max	B	3.697	152.745	564.734	150.645	112.189	16900.678	MET089	KO	26	Rep 3	1.36149711647309	3	1.39985778833864	56	NA
MET089_B	Ub	20250219_MET089_mChRab5GFPUb_LEG160_run1-MaxIP (series 09)-1-1.tif:c:3/3 t:4/33 - 20250219_MET089_mChRab5GFPUb_LEG160_run1-MaxI	B	6.689	121.166	810.431	179.416	111.919	20080.155	MET089	KO	0	Rep 3	1.08262225359412	3	1.39985778833864	56	NA
MET089_B	Ub	20250219_MET089_mChRab5GFPUb_LEG160_run1-MaxIP (series 09)-1-1.tif:c:3/3 t:5/33 - 20250219_MET089_mChRab5GFPUb_LEG160_run1-MaxI	B	5.613	126.287	708.858	179.416	111.766	20052.628	MET089	KO	1	Rep 3	1.12992323246783	3	1.39985778833864	56	NA
MET089_B	Ub	20250219_MET089_mChRab5GFPUb_LEG160_run1-MaxIP (series 09)-1-1.tif:c:3/3 t:6/33 - 20250219_MET089_mChRab5GFPUb_LEG160_run1-MaxI	B	5.613	131.665	739.041	179.416	111.219	19954.449	MET089	KO	2	Rep 3	1.18383549573364	3	1.39985778833864	56	NA
MET089_B	Ub	20250219_MET089_mChRab5GFPUb_LEG160_run1-MaxIP (series 09)-1-1.tif:c:3/3 t:7/33 - 20250219_MET089_mChRab5GFPUb_LEG160_run1-MaxI	B	5.613	132.76	745.192	179.416	111.234	19957.206	MET089	KO	3	Rep 3	1.19351996691659	3	1.39985778833864	56	NA
MET089_B	Ub	20250219_MET089_mChRab5GFPUb_LEG160_run1-MaxIP (series 09)-1-1.tif:c:3/3 t:8/33 - 20250219_MET089_mChRab5GFPUb_LEG160_run1-MaxI	B	4.739	125.73	595.858	179.416	111.233	19956.97	MET089	KO	4	Rep 3	1.13033002795933	3	1.39985778833864	56	NA
MET089_B	Ub	20250219_MET089_mChRab5GFPUb_LEG160_run1-MaxIP (series 09)-1-1.tif:c:3/3 t:9/33 - 20250219_MET089_mChRab5GFPUb_LEG160_run1-MaxI	B	5.445	125.698	684.423	179.416	111.138	19939.862	MET089	KO	5	Rep 3	1.13100829599237	3	1.39985778833864	56	NA
MET089_C	Ub	20250219_MET089_mChRab5GFPUb_LEG160_run2-MaxIP (series 07)-1-1.tif:c:3/3 t:29/30 - 20250219_MET089_mChRab5GFPUb_LEG160_run2-Max	C	3.596	229.103	823.943	69.34	139.255	9655.902	MET089	KO	20	Rep 3	1.64520484004165	8	1.64520484004165	46	NA
MET089_C	Ub	20250219_MET089_mChRab5GFPUb_LEG160_run2-MaxIP (series 07)-1-1.tif:c:3/3 t:26/30 - 20250219_MET089_mChRab5GFPUb_LEG160_run2-Max	C	3.596	221.664	797.188	69.34	138.847	9627.602	MET089	KO	17	Rep 3	1.59646229302758	8	1.64520484004165	46	NA
MET089_C	Ub	20250219_MET089_mChRab5GFPUb_LEG160_run2-MaxIP (series 07)-1-1.tif:c:3/3 t:27/30 - 20250219_MET089_mChRab5GFPUb_LEG160_run2-Max	C	3.596	225.626	811.44	69.34	139.795	9693.379	MET089	KO	18	Rep 3	1.61397761007189	8	1.64520484004165	46	NA
MET089_C	Ub	20250219_MET089_mChRab5GFPUb_LEG160_run2-MaxIP (series 07)-1-1.tif:c:3/3 t:28/30 - 20250219_MET089_mChRab5GFPUb_LEG160_run2-Max	C	3.596	225.776	811.977	69.34	139.452	9669.549	MET089	KO	19	Rep 3	1.61902303301494	8	1.64520484004165	46	NA
MET089_C	Ub	20250219_MET089_mChRab5GFPUb_LEG160_run2-MaxIP (series 07)-1-1.tif:c:3/3 t:24/30 - 20250219_MET089_mChRab5GFPUb_LEG160_run2-Max	C	3.596	215.047	773.392	69.34	138.535	9605.956	MET089	KO	15	Rep 3	1.55229364420544	8	1.64520484004165	46	NA
MET089_C	Ub	20250219_MET089_mChRab5GFPUb_LEG160_run2-MaxIP (series 07)-1-1.tif:c:3/3 t:25/30 - 20250219_MET089_mChRab5GFPUb_LEG160_run2-Max	C	3.596	222.477	800.113	69.34	138.39	9595.907	MET089	KO	16	Rep 3	1.60760893128116	8	1.64520484004165	46	NA
MET089_C	Rab5	20250219_MET089_mChRab5GFPUb_LEG160_run2-MaxIP (series 07)-1-1.tif:c:2/3 t:10/30 - 20250219_MET089_mChRab5GFPUb_LEG160_run2-Max	C	3.428	132.676	454.859	85.708	112.672	9656.944	MET089	KO	1	Rep 3	1.17754189150809	8	1.19064670915992	46	NA
MET089_C	Rab5	20250219_MET089_mChRab5GFPUb_LEG160_run2-MaxIP (series 07)-1-1.tif:c:2/3 t:11/30 - 20250219_MET089_mChRab5GFPUb_LEG160_run2-Max	C	3.428	133	455.968	85.708	111.704	9573.992	MET089	KO	2	Rep 3	1.19064670915992	8	1.19064670915992	46	NA
MET089_C	Rab5	20250219_MET089_mChRab5GFPUb_LEG160_run2-MaxIP (series 07)-1-1.tif:c:2/3 t:12/30 - 20250219_MET089_mChRab5GFPUb_LEG160_run2-Max	C	3.596	130.841	470.556	85.708	112.534	9645.08	MET089	KO	3	Rep 3	1.16267972346135	8	1.19064670915992	46	NA
MET089_C	Rab5	20250219_MET089_mChRab5GFPUb_LEG160_run2-MaxIP (series 07)-1-1.tif:c:2/3 t:13/30 - 20250219_MET089_mChRab5GFPUb_LEG160_run2-Max	C	3.496	128.413	448.876	85.708	112.404	9633.988	MET089	KO	4	Rep 3	1.14242375716167	8	1.19064670915992	46	NA
MET089_C	Ub	20250219_MET089_mChRab5GFPUb_LEG160_run2-MaxIP (series 07)-1-1.tif:c:3/3 t:30/30 - 20250219_MET089_mChRab5GFPUb_LEG160_run2-Max	C	3.529	227.229	801.928	69.34	139.578	9678.321	MET089	KO	21	Rep 3	1.62797145681984	8	1.64520484004165	46	NA
MET089_C	Ub	20250219_MET089_mChRab5GFPUb_LEG160_run2-MaxIP (series 07)-1-1.tif:c:3/3 t:8/30 - 20250219_MET089_mChRab5GFPUb_LEG160_run2-MaxI	C	3.361	139.27	468.102	69.34	138.904	9631.534	MET089	KO	-1	Rep 3	1.00263491332143	8	1.64520484004165	46	NA
MET089_C	Rab5	20250219_MET089_mChRab5GFPUb_LEG160_run2-MaxIP (series 07)-1-1.tif:c:2/3 t:8/30 - 20250219_MET089_mChRab5GFPUb_LEG160_run2-MaxI	C	3.126	118.097	369.151	85.708	113.409	9720.1	MET089	KO	-1	Rep 3	1.04133710728425	8	1.19064670915992	46	NA
MET089_C	Rab5	20250219_MET089_mChRab5GFPUb_LEG160_run2-MaxIP (series 07)-1-1.tif:c:2/3 t:9/30 - 20250219_MET089_mChRab5GFPUb_LEG160_run2-MaxI	C	3.63	127.343	462.254	85.708	113.176	9700.135	MET089	KO	0	Rep 3	1.1251767159115	8	1.19064670915992	46	NA
MET089_C	Ub	20250219_MET089_mChRab5GFPUb_LEG160_run2-MaxIP (series 07)-1-1.tif:c:3/3 t:21/30 - 20250219_MET089_mChRab5GFPUb_LEG160_run2-Max	C	3.596	209.748	754.334	69.34	138.457	9600.545	MET089	KO	12	Rep 3	1.51489632160165	8	1.64520484004165	46	NA
MET089_C	Ub	20250219_MET089_mChRab5GFPUb_LEG160_run2-MaxIP (series 07)-1-1.tif:c:3/3 t:22/30 - 20250219_MET089_mChRab5GFPUb_LEG160_run2-Max	C	3.596	211.579	760.922	69.34	138.375	9594.898	MET089	KO	13	Rep 3	1.52902619692864	8	1.64520484004165	46	NA
MET089_C	Ub	20250219_MET089_mChRab5GFPUb_LEG160_run2-MaxIP (series 07)-1-1.tif:c:3/3 t:23/30 - 20250219_MET089_mChRab5GFPUb_LEG160_run2-Max	C	3.596	217.364	781.727	69.34	138.678	9615.872	MET089	KO	14	Rep 3	1.56740074128557	8	1.64520484004165	46	NA
MET089_C	Rab5	20250219_MET089_mChRab5GFPUb_LEG160_run2-MaxIP (series 07)-1-1.tif:c:2/3 t:22/30 - 20250219_MET089_mChRab5GFPUb_LEG160_run2-Max	C	3.496	114.327	399.636	85.708	113.106	9694.118	MET089	KO	13	Rep 3	1.0107951832794	8	1.19064670915992	46	NA
MET089_C	Rab5	20250219_MET089_mChRab5GFPUb_LEG160_run2-MaxIP (series 07)-1-1.tif:c:2/3 t:23/30 - 20250219_MET089_mChRab5GFPUb_LEG160_run2-Max	C	3.496	110.798	387.301	85.708	113.613	9737.577	MET089	KO	14	Rep 3	0.975222905829439	8	1.19064670915992	46	NA
MET089_C	Rab5	20250219_MET089_mChRab5GFPUb_LEG160_run2-MaxIP (series 07)-1-1.tif:c:2/3 t:24/30 - 20250219_MET089_mChRab5GFPUb_LEG160_run2-Max	C	3.496	113.25	395.872	85.708	113.341	9714.251	MET089	KO	15	Rep 3	0.999197113136464	8	1.19064670915992	46	NA
MET089_C	Rab5	20250219_MET089_mChRab5GFPUb_LEG160_run2-MaxIP (series 07)-1-1.tif:c:2/3 t:25/30 - 20250219_MET089_mChRab5GFPUb_LEG160_run2-Max	C	3.496	112.894	394.628	85.708	113.22	9703.899	MET089	KO	16	Rep 3	0.997120650061827	8	1.19064670915992	46	NA
MET089_C	Rab5	20250219_MET089_mChRab5GFPUb_LEG160_run2-MaxIP (series 07)-1-1.tif:c:2/3 t:26/30 - 20250219_MET089_mChRab5GFPUb_LEG160_run2-Max	C	3.496	112.337	392.679	85.708	113.42	9721.041	MET089	KO	17	Rep 3	0.990451419502733	8	1.19064670915992	46	NA
MET089_C	Rab5	20250219_MET089_mChRab5GFPUb_LEG160_run2-MaxIP (series 07)-1-1.tif:c:2/3 t:27/30 - 20250219_MET089_mChRab5GFPUb_LEG160_run2-Max	C	3.496	115.375	403.3	85.708	113.571	9733.981	MET089	KO	18	Rep 3	1.01588433667045	8	1.19064670915992	46	NA
MET089_C	Rab5	20250219_MET089_mChRab5GFPUb_LEG160_run2-MaxIP (series 07)-1-1.tif:c:2/3 t:28/30 - 20250219_MET089_mChRab5GFPUb_LEG160_run2-Max	C	3.496	116.144	405.989	85.708	113.349	9714.957	MET089	KO	19	Rep 3	1.02465835605078	8	1.19064670915992	46	NA
MET089_C	Rab5	20250219_MET089_mChRab5GFPUb_LEG160_run2-MaxIP (series 07)-1-1.tif:c:2/3 t:29/30 - 20250219_MET089_mChRab5GFPUb_LEG160_run2-Max	C	3.496	113.683	397.384	85.708	113.571	9733.947	MET089	KO	20	Rep 3	1.0009861672434	8	1.19064670915992	46	NA
MET089_C	Rab5	20250219_MET089_mChRab5GFPUb_LEG160_run2-MaxIP (series 07)-1-1.tif:c:2/3 t:30/30 - 20250219_MET089_mChRab5GFPUb_LEG160_run2-Max	C	3.496	117.74	411.568	85.708	113.801	9753.677	MET089	KO	21	Rep 3	1.03461305260938	8	1.19064670915992	46	NA
MET089_C	Ub	20250219_MET089_mChRab5GFPUb_LEG160_run2-MaxIP (series 07)-1-1.tif:c:3/3 t:18/30 - 20250219_MET089_mChRab5GFPUb_LEG160_run2-Max	C	3.193	211.642	675.785	69.34	137.519	9535.507	MET089	KO	9	Rep 3	1.53900188337612	8	1.64520484004165	46	NA
MET089_C	Ub	20250219_MET089_mChRab5GFPUb_LEG160_run2-MaxIP (series 07)-1-1.tif:c:3/3 t:19/30 - 20250219_MET089_mChRab5GFPUb_LEG160_run2-Max	C	3.596	211.056	759.04	69.34	137.767	9552.75	MET089	KO	10	Rep 3	1.53197790472319	8	1.64520484004165	46	NA
MET089_C	Ub	20250219_MET089_mChRab5GFPUb_LEG160_run2-MaxIP (series 07)-1-1.tif:c:3/3 t:20/30 - 20250219_MET089_mChRab5GFPUb_LEG160_run2-Max	C	3.596	207.486	746.2	69.34	138.13	9577.891	MET089	KO	11	Rep 3	1.50210671106928	8	1.64520484004165	46	NA
MET089_C	Rab5	20250219_MET089_mChRab5GFPUb_LEG160_run2-MaxIP (series 07)-1-1.tif:c:2/3 t:19/30 - 20250219_MET089_mChRab5GFPUb_LEG160_run2-Max	C	3.496	118.288	413.484	85.708	112.626	9653.012	MET089	KO	10	Rep 3	1.05027258359526	8	1.19064670915992	46	NA
MET089_C	Rab5	20250219_MET089_mChRab5GFPUb_LEG160_run2-MaxIP (series 07)-1-1.tif:c:2/3 t:20/30 - 20250219_MET089_mChRab5GFPUb_LEG160_run2-Max	C	3.496	111.115	388.41	85.708	112.868	9673.75	MET089	KO	11	Rep 3	0.984468582769253	8	1.19064670915992	46	NA
MET089_C	Rab5	20250219_MET089_mChRab5GFPUb_LEG160_run2-MaxIP (series 07)-1-1.tif:c:2/3 t:21/30 - 20250219_MET089_mChRab5GFPUb_LEG160_run2-Max	C	3.496	113.865	398.023	85.708	113.054	9689.682	MET089	KO	12	Rep 3	1.00717356307605	8	1.19064670915992	46	NA
MET089_C	Ub	20250219_MET089_mChRab5GFPUb_LEG160_run2-MaxIP (series 07)-1-1.tif:c:3/3 t:10/30 - 20250219_MET089_mChRab5GFPUb_LEG160_run2-Max	C	2.689	141.275	379.873	69.34	138.432	9598.864	MET089	KO	1	Rep 3	1.02053715903837	8	1.64520484004165	46	NA
MET089_C	Ub	20250219_MET089_mChRab5GFPUb_LEG160_run2-MaxIP (series 07)-1-1.tif:c:3/3 t:11/30 - 20250219_MET089_mChRab5GFPUb_LEG160_run2-Max	C	2.689	154.8	416.24	69.34	136.946	9495.779	MET089	KO	2	Rep 3	1.13037255560586	8	1.64520484004165	46	NA
MET089_C	Ub	20250219_MET089_mChRab5GFPUb_LEG160_run2-MaxIP (series 07)-1-1.tif:c:3/3 t:12/30 - 20250219_MET089_mChRab5GFPUb_LEG160_run2-Max	C	2.689	172.775	464.573	69.34	137.507	9534.701	MET089	KO	3	Rep 3	1.25648148821515	8	1.64520484004165	46	NA
MET089_C	Ub	20250219_MET089_mChRab5GFPUb_LEG160_run2-MaxIP (series 07)-1-1.tif:c:3/3 t:13/30 - 20250219_MET089_mChRab5GFPUb_LEG160_run2-Max	C	3.059	185.78	568.23	69.34	138.543	9606.561	MET089	KO	4	Rep 3	1.34095551561609	8	1.64520484004165	46	NA
MET089_C	Ub	20250219_MET089_mChRab5GFPUb_LEG160_run2-MaxIP (series 07)-1-1.tif:c:3/3 t:14/30 - 20250219_MET089_mChRab5GFPUb_LEG160_run2-Max	C	3.059	197.154	603.017	69.34	137.607	9541.625	MET089	KO	5	Rep 3	1.43273234646493	8	1.64520484004165	46	NA
MET089_C	Rab5	20250219_MET089_mChRab5GFPUb_LEG160_run2-MaxIP (series 07)-1-1.tif:c:2/3 t:14/30 - 20250219_MET089_mChRab5GFPUb_LEG160_run2-Max	C	3.496	123.788	432.71	85.708	112.571	9648.273	MET089	KO	5	Rep 3	1.09964378036972	8	1.19064670915992	46	NA
MET089_C	Rab5	20250219_MET089_mChRab5GFPUb_LEG160_run2-MaxIP (series 07)-1-1.tif:c:2/3 t:15/30 - 20250219_MET089_mChRab5GFPUb_LEG160_run2-Max	C	3.496	118.817	415.333	85.708	112.325	9627.232	MET089	KO	6	Rep 3	1.05779657244603	8	1.19064670915992	46	NA
MET089_C	Ub	20250219_MET089_mChRab5GFPUb_LEG160_run2-MaxIP (series 07)-1-1.tif:c:3/3 t:9/30 - 20250219_MET089_mChRab5GFPUb_LEG160_run2-MaxI	C	3.227	140.281	452.641	69.34	138.651	9613.989	MET089	KO	0	Rep 3	1.01175613590959	8	1.64520484004165	46	NA
MET089_C	Rab5	20250219_MET089_mChRab5GFPUb_LEG160_run2-MaxIP (series 07)-1-1.tif:c:2/3 t:17/30 - 20250219_MET089_mChRab5GFPUb_LEG160_run2-Max	C	3.496	113.173	395.603	85.708	112.56	9647.298	MET089	KO	8	Rep 3	1.00544598436389	8	1.19064670915992	46	NA
MET089_C	Rab5	20250219_MET089_mChRab5GFPUb_LEG160_run2-MaxIP (series 07)-1-1.tif:c:2/3 t:18/30 - 20250219_MET089_mChRab5GFPUb_LEG160_run2-Max	C	3.496	112.038	391.637	85.708	113.057	9689.917	MET089	KO	9	Rep 3	0.990986847342491	8	1.19064670915992	46	NA
MET089_C	Ub	20250219_MET089_mChRab5GFPUb_LEG160_run2-MaxIP (series 07)-1-1.tif:c:3/3 t:15/30 - 20250219_MET089_mChRab5GFPUb_LEG160_run2-Max	C	3.059	200.692	613.84	69.34	137.63	9543.238	MET089	KO	6	Rep 3	1.45819952045339	8	1.64520484004165	46	NA
MET089_C	Ub	20250219_MET089_mChRab5GFPUb_LEG160_run2-MaxIP (series 07)-1-1.tif:c:3/3 t:16/30 - 20250219_MET089_mChRab5GFPUb_LEG160_run2-Max	C	3.193	207.168	661.5	69.34	137.379	9525.794	MET089	KO	7	Rep 3	1.5080034066342	8	1.64520484004165	46	NA
MET089_C	Rab5	20250219_MET089_mChRab5GFPUb_LEG160_run2-MaxIP (series 07)-1-1.tif:c:2/3 t:16/30 - 20250219_MET089_mChRab5GFPUb_LEG160_run2-Max	C	3.496	114.538	400.376	85.708	112.709	9660.07	MET089	KO	7	Rep 3	1.01622763044655	8	1.19064670915992	46	NA
MET089_C	Ub	20250219_MET089_mChRab5GFPUb_LEG160_run2-MaxIP (series 07)-1-1.tif:c:3/3 t:17/30 - 20250219_MET089_mChRab5GFPUb_LEG160_run2-Max	C	3.193	208.063	664.357	69.34	137.405	9527.609	MET089	KO	8	Rep 3	1.51423165095884	8	1.64520484004165	46	NA
MET089_D	Rab5	20250219_MET089_mChRab5GFPUb_LEG160_run2-MaxIP (series 07)-2-1.tif:c:2/3 t:10/30 - 20250219_MET089_mChRab5GFPUb_LEG160_run2-Max	D	2.218	108.985	241.765	75.524	107.08	8087.104	MET089	KO	0	Rep 3	1.01779043705641	9	1.04530049389862	44	NA
MET089_D	Rab5	20250219_MET089_mChRab5GFPUb_LEG160_run2-MaxIP (series 07)-2-1.tif:c:2/3 t:11/30 - 20250219_MET089_mChRab5GFPUb_LEG160_run2-Max	D	2.454	110.836	271.948	75.524	106.939	8076.482	MET089	KO	1	Rep 3	1.03644133571475	9	1.04530049389862	44	NA
MET089_D	Rab5	20250219_MET089_mChRab5GFPUb_LEG160_run2-MaxIP (series 07)-2-1.tif:c:2/3 t:12/30 - 20250219_MET089_mChRab5GFPUb_LEG160_run2-Max	D	2.454	111.959	274.704	75.524	107.107	8089.154	MET089	KO	2	Rep 3	1.04530049389862	9	1.04530049389862	44	NA
MET089_D	Rab5	20250219_MET089_mChRab5GFPUb_LEG160_run2-MaxIP (series 07)-2-1.tif:c:2/3 t:13/30 - 20250219_MET089_mChRab5GFPUb_LEG160_run2-Max	D	2.454	110.575	271.309	75.524	107.059	8085.524	MET089	KO	3	Rep 3	1.03284170410708	9	1.04530049389862	44	NA
MET089_D	Rab5	20250219_MET089_mChRab5GFPUb_LEG160_run2-MaxIP (series 07)-2-1.tif:c:2/3 t:14/30 - 20250219_MET089_mChRab5GFPUb_LEG160_run2-Max	D	2.454	109.959	269.796	75.524	107.033	8083.574	MET089	KO	4	Rep 3	1.02733736324311	9	1.04530049389862	44	NA
MET089_D	Rab5	20250219_MET089_mChRab5GFPUb_LEG160_run2-MaxIP (series 07)-2-1.tif:c:2/3 t:15/30 - 20250219_MET089_mChRab5GFPUb_LEG160_run2-Max	D	2.454	108.342	265.83	75.524	107.125	8090.498	MET089	KO	5	Rep 3	1.01136056009335	9	1.04530049389862	44	NA
MET089_D	Rab5	20250219_MET089_mChRab5GFPUb_LEG160_run2-MaxIP (series 07)-2-1.tif:c:2/3 t:16/30 - 20250219_MET089_mChRab5GFPUb_LEG160_run2-Max	D	2.454	107.973	264.923	75.524	107.185	8095.069	MET089	KO	6	Rep 3	1.00735177496851	9	1.04530049389862	44	NA
MET089_D	Rab5	20250219_MET089_mChRab5GFPUb_LEG160_run2-MaxIP (series 07)-2-1.tif:c:2/3 t:17/30 - 20250219_MET089_mChRab5GFPUb_LEG160_run2-Max	D	2.454	107.055	262.671	75.524	107.322	8105.388	MET089	KO	7	Rep 3	0.997512159669033	9	1.04530049389862	44	NA
MET089_D	Rab5	20250219_MET089_mChRab5GFPUb_LEG160_run2-MaxIP (series 07)-2-1.tif:c:2/3 t:23/30 - 20250219_MET089_mChRab5GFPUb_LEG160_run2-Max	D	2.622	107.167	280.955	75.524	107.813	8142.461	MET089	KO	13	Rep 3	0.994008143730348	9	1.04530049389862	44	NA
MET089_D	Rab5	20250219_MET089_mChRab5GFPUb_LEG160_run2-MaxIP (series 07)-2-1.tif:c:2/3 t:24/30 - 20250219_MET089_mChRab5GFPUb_LEG160_run2-Max	D	2.218	107.742	239.009	75.524	107.838	8144.343	MET089	KO	14	Rep 3	0.999109775774773	9	1.04530049389862	44	NA
MET089_D	Rab5	20250219_MET089_mChRab5GFPUb_LEG160_run2-MaxIP (series 07)-2-1.tif:c:2/3 t:25/30 - 20250219_MET089_mChRab5GFPUb_LEG160_run2-Max	D	2.588	108.26	280.182	75.524	107.804	8141.789	MET089	KO	15	Rep 3	1.00422989870506	9	1.04530049389862	44	NA
MET089_D	Rab5	20250219_MET089_mChRab5GFPUb_LEG160_run2-MaxIP (series 07)-2-1.tif:c:2/3 t:22/30 - 20250219_MET089_mChRab5GFPUb_LEG160_run2-Max	D	2.084	107.323	223.648	75.524	107.899	8148.948	MET089	KO	12	Rep 3	0.994661674343599	9	1.04530049389862	44	NA
MET089_D	Rab5	20250219_MET089_mChRab5GFPUb_LEG160_run2-MaxIP (series 07)-2-1.tif:c:2/3 t:27/30 - 20250219_MET089_mChRab5GFPUb_LEG160_run2-Max	D	3.159	108.521	342.867	75.524	107.445	8114.665	MET089	KO	17	Rep 3	1.01001442598539	9	1.04530049389862	44	NA
MET089_D	Rab5	20250219_MET089_mChRab5GFPUb_LEG160_run2-MaxIP (series 07)-2-1.tif:c:2/3 t:28/30 - 20250219_MET089_mChRab5GFPUb_LEG160_run2-Max	D	2.79	107.012	298.534	75.524	107.448	8114.934	MET089	KO	18	Rep 3	0.99594222321495	9	1.04530049389862	44	NA
MET089_D	Rab5	20250219_MET089_mChRab5GFPUb_LEG160_run2-MaxIP (series 07)-2-1.tif:c:2/3 t:29/30 - 20250219_MET089_mChRab5GFPUb_LEG160_run2-Max	D	2.286	107.529	245.764	75.524	107.53	8121.118	MET089	KO	19	Rep 3	0.999990700269692	9	1.04530049389862	44	NA
MET089_D	Rab5	20250219_MET089_mChRab5GFPUb_LEG160_run2-MaxIP (series 07)-2-1.tif:c:2/3 t:26/30 - 20250219_MET089_mChRab5GFPUb_LEG160_run2-Max	D	2.487	108.784	270.569	75.524	107.648	8130.025	MET089	KO	16	Rep 3	1.01055291319857	9	1.04530049389862	44	NA
MET089_D	Rab5	20250219_MET089_mChRab5GFPUb_LEG160_run2-MaxIP (series 07)-2-1.tif:c:2/3 t:9/30 - 20250219_MET089_mChRab5GFPUb_LEG160_run2-MaxI	D	2.218	105.348	233.698	75.524	106.878	8071.844	MET089	KO	-1	Rep 3	0.985684612361758	9	1.04530049389862	44	NA
MET089_D	Rab5	20250219_MET089_mChRab5GFPUb_LEG160_run2-MaxIP (series 07)-2-1.tif:c:2/3 t:18/30 - 20250219_MET089_mChRab5GFPUb_LEG160_run2-Max	D	2.353	108.029	254.167	75.524	107.394	8110.833	MET089	KO	8	Rep 3	1.00591280704695	9	1.04530049389862	44	NA
MET089_D	Rab5	20250219_MET089_mChRab5GFPUb_LEG160_run2-MaxIP (series 07)-2-1.tif:c:2/3 t:19/30 - 20250219_MET089_mChRab5GFPUb_LEG160_run2-Max	D	2.353	106.714	251.075	75.524	107.375	8109.421	MET089	KO	9	Rep 3	0.993844004656577	9	1.04530049389862	44	NA
MET089_D	Rab5	20250219_MET089_mChRab5GFPUb_LEG160_run2-MaxIP (series 07)-2-1.tif:c:2/3 t:30/30 - 20250219_MET089_mChRab5GFPUb_LEG160_run2-Max	D	2.891	106.651	308.281	75.524	107.285	8102.632	MET089	KO	20	Rep 3	0.994090506594585	9	1.04530049389862	44	NA
MET089_D	Rab5	20250219_MET089_mChRab5GFPUb_LEG160_run2-MaxIP (series 07)-2-1.tif:c:2/3 t:20/30 - 20250219_MET089_mChRab5GFPUb_LEG160_run2-Max	D	2.857	107.141	306.096	75.524	107.723	8135.672	MET089	KO	10	Rep 3	0.994597254068305	9	1.04530049389862	44	NA
MET089_D	Rab5	20250219_MET089_mChRab5GFPUb_LEG160_run2-MaxIP (series 07)-2-1.tif:c:2/3 t:21/30 - 20250219_MET089_mChRab5GFPUb_LEG160_run2-Max	D	2.386	107.958	257.629	75.524	107.756	8138.192	MET089	KO	11	Rep 3	1.00187460559041	9	1.04530049389862	44	NA
MET089_D	Ub	20250219_MET089_mChRab5GFPUb_LEG160_run2-MaxIP (series 07)-2-1.tif:c:3/3 t:10/30 - 20250219_MET089_mChRab5GFPUb_LEG160_run2-Max	D	2.42	120.333	291.207	41.443	118.481	4910.147	MET089	KO	0	Rep 3	1.0156311982512	9	1.61519198664441	44	NA
MET089_D	Ub	20250219_MET089_mChRab5GFPUb_LEG160_run2-MaxIP (series 07)-2-1.tif:c:3/3 t:11/30 - 20250219_MET089_mChRab5GFPUb_LEG160_run2-Max	D	2.319	133.391	309.357	41.443	117.989	4889.745	MET089	KO	1	Rep 3	1.13053759248744	9	1.61519198664441	44	NA
MET089_D	Ub	20250219_MET089_mChRab5GFPUb_LEG160_run2-MaxIP (series 07)-2-1.tif:c:3/3 t:12/30 - 20250219_MET089_mChRab5GFPUb_LEG160_run2-Max	D	2.319	161.594	374.764	41.443	118.561	4913.475	MET089	KO	2	Rep 3	1.36296083872437	9	1.61519198664441	44	NA
MET089_D	Ub	20250219_MET089_mChRab5GFPUb_LEG160_run2-MaxIP (series 07)-2-1.tif:c:3/3 t:13/30 - 20250219_MET089_mChRab5GFPUb_LEG160_run2-Max	D	2.319	179.333	415.904	41.443	118.51	4911.357	MET089	KO	3	Rep 3	1.5132309509746	9	1.61519198664441	44	NA
MET089_D	Ub	20250219_MET089_mChRab5GFPUb_LEG160_run2-MaxIP (series 07)-2-1.tif:c:3/3 t:14/30 - 20250219_MET089_mChRab5GFPUb_LEG160_run2-Max	D	2.857	182.635	521.779	41.443	118.796	4923.188	MET089	KO	4	Rep 3	1.53738341358295	9	1.61519198664441	44	NA
MET089_D	Ub	20250219_MET089_mChRab5GFPUb_LEG160_run2-MaxIP (series 07)-2-1.tif:c:3/3 t:15/30 - 20250219_MET089_mChRab5GFPUb_LEG160_run2-Max	D	2.857	181.894	519.661	41.443	118.643	4916.869	MET089	KO	5	Rep 3	1.5331203695119	9	1.61519198664441	44	NA
MET089_D	Ub	20250219_MET089_mChRab5GFPUb_LEG160_run2-MaxIP (series 07)-2-1.tif:c:3/3 t:16/30 - 20250219_MET089_mChRab5GFPUb_LEG160_run2-Max	D	2.857	176.259	503.562	41.443	118.717	4919.928	MET089	KO	6	Rep 3	1.48469890580119	9	1.61519198664441	44	NA
MET089_D	Ub	20250219_MET089_mChRab5GFPUb_LEG160_run2-MaxIP (series 07)-2-1.tif:c:3/3 t:17/30 - 20250219_MET089_mChRab5GFPUb_LEG160_run2-Max	D	2.857	172.988	494.218	41.443	118.883	4926.818	MET089	KO	7	Rep 3	1.45511132794428	9	1.61519198664441	44	NA
MET089_D	Ub	20250219_MET089_mChRab5GFPUb_LEG160_run2-MaxIP (series 07)-2-1.tif:c:3/3 t:18/30 - 20250219_MET089_mChRab5GFPUb_LEG160_run2-Max	D	2.857	157.741	450.658	41.443	119.147	4937.742	MET089	KO	8	Rep 3	1.3239191922583	9	1.61519198664441	44	NA
MET089_D	Ub	20250219_MET089_mChRab5GFPUb_LEG160_run2-MaxIP (series 07)-2-1.tif:c:3/3 t:19/30 - 20250219_MET089_mChRab5GFPUb_LEG160_run2-Max	D	2.857	157.612	450.288	41.443	119.297	4943.96	MET089	KO	9	Rep 3	1.3211732063673	9	1.61519198664441	44	NA
MET089_D	Ub	20250219_MET089_mChRab5GFPUb_LEG160_run2-MaxIP (series 07)-2-1.tif:c:3/3 t:20/30 - 20250219_MET089_mChRab5GFPUb_LEG160_run2-Max	D	2.622	150.385	394.258	41.443	119.263	4942.548	MET089	KO	10	Rep 3	1.26095268440338	9	1.61519198664441	44	NA
MET089_D	Ub	20250219_MET089_mChRab5GFPUb_LEG160_run2-MaxIP (series 07)-2-1.tif:c:3/3 t:21/30 - 20250219_MET089_mChRab5GFPUb_LEG160_run2-Max	D	2.386	153.352	365.958	41.443	119.14	4937.473	MET089	KO	11	Rep 3	1.28715796541883	9	1.61519198664441	44	NA
MET089_D	Ub	20250219_MET089_mChRab5GFPUb_LEG160_run2-MaxIP (series 07)-2-1.tif:c:3/3 t:22/30 - 20250219_MET089_mChRab5GFPUb_LEG160_run2-Max	D	2.454	154.849	379.94	41.443	119.17	4938.683	MET089	KO	12	Rep 3	1.29939582109591	9	1.61519198664441	44	NA
MET089_D	Ub	20250219_MET089_mChRab5GFPUb_LEG160_run2-MaxIP (series 07)-2-1.tif:c:3/3 t:23/30 - 20250219_MET089_mChRab5GFPUb_LEG160_run2-Max	D	2.723	171.63	467.262	41.443	119.3	4944.094	MET089	KO	13	Rep 3	1.43864207879296	9	1.61519198664441	44	NA
MET089_D	Ub	20250219_MET089_mChRab5GFPUb_LEG160_run2-MaxIP (series 07)-2-1.tif:c:3/3 t:24/30 - 20250219_MET089_mChRab5GFPUb_LEG160_run2-Max	D	2.319	159.696	370.361	41.443	119.525	4953.405	MET089	KO	14	Rep 3	1.33608868437565	9	1.61519198664441	44	NA
MET089_D	Ub	20250219_MET089_mChRab5GFPUb_LEG160_run2-MaxIP (series 07)-2-1.tif:c:3/3 t:25/30 - 20250219_MET089_mChRab5GFPUb_LEG160_run2-Max	D	2.42	193.5	468.27	41.443	119.8	4964.832	MET089	KO	15	Rep 3	1.61519198664441	9	1.61519198664441	44	NA
MET089_D	Ub	20250219_MET089_mChRab5GFPUb_LEG160_run2-MaxIP (series 07)-2-1.tif:c:3/3 t:26/30 - 20250219_MET089_mChRab5GFPUb_LEG160_run2-Max	D	2.622	176.923	463.833	41.443	119.606	4956.766	MET089	KO	16	Rep 3	1.479215089544	9	1.61519198664441	44	NA
MET089_D	Ub	20250219_MET089_mChRab5GFPUb_LEG160_run2-MaxIP (series 07)-2-1.tif:c:3/3 t:27/30 - 20250219_MET089_mChRab5GFPUb_LEG160_run2-Max	D	2.622	181.731	476.438	41.443	119.517	4953.069	MET089	KO	17	Rep 3	1.52054519440749	9	1.61519198664441	44	NA
MET089_D	Ub	20250219_MET089_mChRab5GFPUb_LEG160_run2-MaxIP (series 07)-2-1.tif:c:3/3 t:28/30 - 20250219_MET089_mChRab5GFPUb_LEG160_run2-Max	D	2.958	181.091	535.627	41.443	119.447	4950.178	MET089	KO	18	Rep 3	1.51607826065117	9	1.61519198664441	44	NA
MET089_D	Ub	20250219_MET089_mChRab5GFPUb_LEG160_run2-MaxIP (series 07)-2-1.tif:c:3/3 t:29/30 - 20250219_MET089_mChRab5GFPUb_LEG160_run2-Max	D	2.554	188.184	480.706	41.443	119.687	4960.127	MET089	KO	19	Rep 3	1.5723010853309	9	1.61519198664441	44	NA
MET089_D	Ub	20250219_MET089_mChRab5GFPUb_LEG160_run2-MaxIP (series 07)-2-1.tif:c:3/3 t:30/30 - 20250219_MET089_mChRab5GFPUb_LEG160_run2-Max	D	3.126	177.269	554.113	41.443	119.526	4953.438	MET089	KO	20	Rep 3	1.48309991131637	9	1.61519198664441	44	NA
MET089_D	Ub	20250219_MET089_mChRab5GFPUb_LEG160_run2-MaxIP (series 07)-2-1.tif:c:3/3 t:9/30 - 20250219_MET089_mChRab5GFPUb_LEG160_run2-MaxI	D	2.42	114.722	277.628	41.443	117.777	4880.973	MET089	KO	-1	Rep 3	0.974061149460421	9	1.61519198664441	44	NA
