# Supplementary material for: Canonical and phosphoribosyl ubiquitination coordinate to stabilize a proteinaceous structure surrounding the Legionella-containing vacuole
Source: eLife. 2026 Jul 8;14:RP108254. doi: 10.7554/eLife.108254 (PMC13345631; doi:10.7554/eLife.108254)
Supplement: Figure 7—source data 3. [file elife-108254-fig7-data3.csv]

Filename	N_LCVs	RNUN	RPUN	RNUP	RPUP	T
20240920_MET067_LP02_mChRab5_GFPUb_1-1.tif	5	2	0	1	2	13
20240920_MET067_LP02_mChRab5_GFPUb_5-1.tif	8	2	0	2	4	13
20240920_MET067_LP02_mChRab5_GFPUb_6-1.tif	10	7	0	1	2	13
20240920_MET067_LP02_mChRab5_GFPUb_6-2.tif	11	8	0	3	0	13
20240920_MET067_LP02_mChRab5_GFPUb_7-1.tif	10	4	1	1	4	13
20240920_MET067_LP02_mChRab5_GFPUb_8-1.tif	8	4	0	3	1	13
20240920_MET067_LP02_mChRab5_GFPUb_8-2.tif	4	2	0	1	1	13
20240925_MET069_GFPUb_mCherryRab5_LP02Halo-MaxIP (series 01)-1.tif	3	0	0	0	3	16
20240925_MET069_GFPUb_mCherryRab5_LP02Halo-MaxIP (series 02)-1.tif	3	1	0	1	1	16
20240925_MET069_GFPUb_mCherryRab5_LP02Halo-MaxIP (series 04)-1.tif	1	0	0	0	1	16
20240925_MET069_GFPUb_mCherryRab5_LP02Halo-MaxIP (series 05)-1.tif	6	3	1	0	2	16
20240925_MET069_GFPUb_mCherryRab5_LP02Halo-MaxIP (series 09)-1.tif	2	1	0	0	1	16
20240925_MET069_GFPUb_mCherryRab5_LP02Halo-MaxIP (series 10)-1.tif	4	4	0	0	0	16
20240926_MET070_GFPUb_mChRab5A_LP02 MaxIP 1-1.tif	1	0	0	0	1	19
20240926_MET070_GFPUb_mChRab5A_LP02 MaxIP 1-2.tif	1	1	0	0	0	19
20240926_MET070_GFPUb_mChRab5A_LP02 MaxIP 1-3.tif	2	2	0	0	0	19
20240926_MET070_GFPUb_mChRab5A_LP02 MaxIP 1-4.tif	1	0	0	1	0	19
20240926_MET070_GFPUb_mChRab5A_LP02 MaxIP 2-1.tif	5	2	0	0	3	19
20240926_MET070_GFPUb_mChRab5A_LP02 MaxIP 2-2.tif	1	0	0	0	1	19
20240926_MET070_GFPUb_mChRab5A_LP02 MaxIP 6-1.tif	3	1	0	1	1	17
20240926_MET070_GFPUb_mChRab5A_LP02 MaxIP 10-1.tif	4	0	0	3	1	19
20240926_MET070_GFPUb_mChRab5A_LP02 MaxIP 10-2.tif	9	0	0	4	5	19
20241024_MET077_GFPUbmChRab5_KOHalo_001-MaxIP_series 2-1.tif	3	2	0	1	0	13
20241024_MET077_GFPUbmChRab5_KOHalo_001-MaxIP_series 2-3.tif	10	6	2	2	0	13
20241024_MET077_GFPUbmChRab5_KOHalo_001-MaxIP_series 4-1.tif	2	0	0	0	2	13
20241024_MET077_GFPUbmChRab5_KOHalo_001-MaxIP_series 4-2.tif	2	1	1	0	0	13
20241024_MET077_GFPUbmChRab5_KOHalo_001-MaxIP_series 5-1.tif	1	0	1	0	0	13
20241024_MET077_GFPUbmChRab5_KOHalo_001-MaxIP_series 6-1.tif	6	4	0	2	0	13
20241024_MET077_GFPUbmChRab5_KOHalo_001-MaxIP_series 6-2.tif	1	0	0	1	0	13
20241025_MET078_GFPUbmChRab5_LP02Halo_001-MaxIP_series 3-1.tif	5	4	0	0	1	21
20241025_MET078_GFPUbmChRab5_LP02Halo_001-MaxIP_series 9-1.tif	4	3	0	1	0	21
20241025_MET078_GFPUbmChRab5_LP02Halo_001-MaxIP_series 9-2.tif	2	1	0	0	1	21
20241031_MET080_GFPUbmChRab5_KO_001-MaxIP.nd2 (series 01)-1.tif	8	7	0	0	1	16
20241031_MET080_GFPUbmChRab5_KO_001-MaxIP.nd2 (series 01)-2.tif	10	4	2	2	2	16
20241031_MET080_GFPUbmChRab5_KO_001-MaxIP.nd2 (series 02)-1.tif	7	4	0	2	1	16
20241031_MET080_GFPUbmChRab5_KO_001-MaxIP.nd2 (series 05)-1.tif	5	2	0	2	1	16
20241031_MET080_GFPUbmChRab5_KO_001-MaxIP.nd2 (series 05)-2.tif	3	3	0	0	0	16
20241031_MET080_GFPUbmChRab5_KO_001-MaxIP.nd2 (series 05)-3.tif	6	1	1	1	3	16
20241031_MET080_GFPUbmChRab5_KO_001-MaxIP.nd2 (series 06)-1.tif	5	0	2	0	1	16
20241031_MET080_GFPUbmChRab5_KO_001-MaxIP.nd2 (series 06)-2.tif	7	4	0	2	1	16
20241031_MET080_GFPUbmChRab5_KO_001-MaxIP.nd2 (series 08)-1.tif	6	2	2	2	0	12
20241031_MET080_GFPUbmChRab5_KO_001-MaxIP.nd2 (series 08)-2.tif	4	3	0	1	0	12
20241031_MET080_GFPUbmChRab5_KO_001-MaxIP.nd2 (series 08)-3.tif	6	1	1	4	0	12
20241031_MET080_GFPUbmChRab5_KO_001-MaxIP.nd2 (series 09)-1.tif	3	0	0	1	2	15
20241031_MET080_GFPUbmChRab5_KO_001-MaxIP.nd2 (series 09)-2.tif	1	0	0	1	0	15
20241031_MET080_GFPUbmChRab5_KO_001-MaxIP.nd2 (series 09)-3.tif	3	0	1	2	0	15
20241031_MET080_GFPUbmChRab5_KO_001-MaxIP.nd2 (series 09)-4.tif	1	0	0	1	0	15
20241031_MET080_GFPUbmChRab5_KO_001-MaxIP.nd2 (series 09)-5.tif	2	0	0	2	0	15
20241031_MET080_GFPUbmChRab5_LP02_002-MaxIP.nd2 (series 04)-1.tif	1	0	0	0	1	16
20241031_MET080_GFPUbmChRab5_LP02_002-MaxIP.nd2 (series 06)-1.tif	9	4	1	1	3	16
20241031_MET080_GFPUbmChRab5_LP02_002-MaxIP.nd2 (series 06)-2.tif	4	1	0	3	0	16
20241031_MET080_GFPUbmChRab5_LP02_002-MaxIP.nd2 (series 06)-3.tif	7	4	0	3	0	16
20241031_MET080_GFPUbmChRab5_LP02_002-MaxIP.nd2 (series 08)-1.tif	4	1	0	2	1	16
20241031_MET080_GFPUbmChRab5_LP02_002-MaxIP.nd2 (series 08)-2.tif	2	2	0	0	0	16
20241031_MET080_GFPUbmChRab5_LP02_002-MaxIP.nd2 (series 08)-3.tif	3	1	0	0	2	16
20241031_MET080_GFPUbmChRab5_LP02_002-MaxIP.nd2 (series 09)-1.tif	5	2	0	3	0	16
20241031_MET080_GFPUbmChRab5_LP02_002-MaxIP.nd2 (series 09)-2.tif	4	3	0	0	1	16
20241031_MET080_GFPUbmChRab5_LP02_002-MaxIP.nd2 (series 09)-3.tif	3	1	0	0	2	16
20241031_MET080_GFPUbmChRab5_LP02_002-MaxIP.nd2 (series 10)-1.tif	2	0	0	0	2	16
20241031_MET080_GFPUbmChRab5_LP02_002-MaxIP.nd2 (series 10)-2.tif	3	1	0	1	1	16
20241031_MET080_GFPUbmChRab5_LP02_002-MaxIP.nd2(series 08)-4.tif	4	2	0	0	2	16
20241101_MET081_GFPUbmChRab5_KO_001-MaxIP series 1-1.tif	1	0	0	0	1	21
20241101_MET081_GFPUbmChRab5_KO_001-MaxIP series 2-1.tif	1	0	0	0	1	12
20241101_MET081_GFPUbmChRab5_KO_001-MaxIP series 2-2.tif	1	0	0	0	1	12
20241101_MET081_GFPUbmChRab5_KO_001-MaxIP series 2-3.tif	3	0	0	0	0	12
20241101_MET081_GFPUbmChRab5_KO_001-MaxIP series 3-1.tif	5	0	1	1	3	21
20241101_MET081_GFPUbmChRab5_KO_001-MaxIP series 4-1.tif	2	0	0	0	2	21
20241101_MET081_GFPUbmChRab5_KO_001-MaxIP series 5-1.tif	2	1	1	0	0	21
20241101_MET081_GFPUbmChRab5_KO_001-MaxIP series 6-1.tif	7	2	1	3	1	21
20241101_MET081_GFPUbmChRab5_KO_001-MaxIP series 6-2.tif	6	5	1	0	0	21
20241101_MET081_GFPUbmChRab5_KO_001-MaxIP series 6-3.tif	2	2	0	0	0	21
20241101_MET081_GFPUbmChRab5_KO_001-MaxIP series 7-1.tif	3	0	1	1	1	21
20241101_MET081_GFPUbmChRab5_KO_001-MaxIP series 7-2.tif	5	3	0	1	1	21
20241101_MET081_GFPUbmChRab5_KO_001-MaxIP series 9-1.tif	2	1	0	0	1	21
20241101_MET081_GFPUbmChRab5_KO_001-MaxIP series 9-2.tif	5	2	0	1	2	21
20241101_MET081_GFPUbmChRab5_KO_001-MaxIP series 10-1.tif	4	2	0	1	1	21
20241101_MET081_GFPUbmChRab5_KO_001-MaxIP series 10-2.tif	2	0	0	1	1	21
20241101_MET081_GFPUbmChRab5_KO_001-MaxIP series 10-3.tif	2	0	0	1	1	21
20250219_MET089_mChRab5GFPUb_LEG160_run1-MaxIP (series 08)-1.tif	1	0	0	0	1	33
20250219_MET089_mChRab5GFPUb_LEG160_run1-MaxIP (series 09)-1.tif	2	1	0	0	1	33
20250219_MET089_mChRab5GFPUb_LEG160_run2-MaxIP (series 01)-1.tif	2	0	0	2	0	30
20250219_MET089_mChRab5GFPUb_LEG160_run2-MaxIP (series 01)-2.tif	3	1	0	2	0	30
20250219_MET089_mChRab5GFPUb_LEG160_run2-MaxIP (series 06)-1.tif	7	3	0	3	1	30
20250219_MET089_mChRab5GFPUb_LEG160_run2-MaxIP (series 07)-1.tif	3	1	0	1	1	30
20250219_MET089_mChRab5GFPUb_LEG160_run2-MaxIP (series 07)-2.tif	2	1	0	0	1	30
