# Supplementary material for: Canonical and phosphoribosyl ubiquitination coordinate to stabilize a proteinaceous structure surrounding the Legionella-containing vacuole
Source: eLife. 2026 Jul 8;14:RP108254. doi: 10.7554/eLife.108254 (PMC13345631; doi:10.7554/eLife.108254)
Supplement: Figure 7—source data 4. [file elife-108254-fig7-data4.csv]

Label	LCV	ttotal	t_rab5p	t_rab5n	experiment	strain	dwell	category
20240925_MET069_GFPUb_mCherryRab5_LP02Halo-MaxIP (series 01)-1.tif	1	16	5	X	MET069	WT	55	pos only
20240925_MET069_GFPUb_mCherryRab5_LP02Halo-MaxIP (series 01)-1.tif	2	16	5	X	MET069	WT	55	pos only
20240925_MET069_GFPUb_mCherryRab5_LP02Halo-MaxIP (series 04)-1.tif	1	16	6	X	MET069	WT	50	pos only
20240925_MET069_GFPUb_mCherryRab5_LP02Halo-MaxIP (series 05)-1.tif	1	16	6	X	MET069	WT	50	pos only
20240925_MET069_GFPUb_mCherryRab5_LP02Halo-MaxIP (series 09)-1.tif	1	16	4	X	MET069	WT	60	pos only
20240926_MET070_GFPUb_mChRab5A_LP02 MaxIP 1-1.tif	1	19	4	X	MET070	WT	75	pos only
20240926_MET070_GFPUb_mChRab5A_LP02 MaxIP 2-1.tif	1	19	8	X	MET070	WT	55	pos only
20240926_MET070_GFPUb_mChRab5A_LP02 MaxIP 2-1.tif	2	19	4	X	MET070	WT	75	pos only
20240926_MET070_GFPUb_mChRab5A_LP02 MaxIP 6-1.tif	1	17	4	X	MET070	WT	65	pos only
20240926_MET070_GFPUb_mChRab5A_LP02 MaxIP 10-1.tif	1	19	9	X	MET070	WT	50	pos only
20240926_MET070_GFPUb_mChRab5A_LP02 MaxIP 10-2.tif	1	19	2	X	MET070	WT	85	pos only
20240926_MET070_GFPUb_mChRab5A_LP02 MaxIP 10-2.tif	2	19	5	X	MET070	WT	70	pos only
20241025_MET078_GFPUbmChRab5_LP02Halo_001-MaxIP_series 9-2.tif	1	21	5	X	MET078	WT	80	pos only
20241031_MET080_GFPUbmChRab5_KO_001-MaxIP.nd2 (series 01)-1.tif	1	16	7	11	MET080	KO	20	pos to neg
20241031_MET080_GFPUbmChRab5_KO_001-MaxIP.nd2 (series 01)-2.tif	1	16	4	7	MET080	KO	15	pos to neg
20241031_MET080_GFPUbmChRab5_KO_001-MaxIP.nd2 (series 02)-1.tif	1	16	2	7	MET080	KO	25	pos to neg
20241031_MET080_GFPUbmChRab5_KO_001-MaxIP.nd2 (series 05)-3.tif	1	16	4	X	MET080	KO	60	pos only
20241031_MET080_GFPUbmChRab5_KO_001-MaxIP.nd2 (series 06)-1.tif	1	16	8	X	MET080	KO	40	pos only
20241031_MET080_GFPUbmChRab5_KO_001-MaxIP.nd2 (series 06)-2.tif	1	16	11	15	MET080	KO	20	pos to neg
20241031_MET080_GFPUbmChRab5_KO_001-MaxIP.nd2 (series 09)-1.tif	1	15	5	X	MET080	KO	50	pos only
20241031_MET080_GFPUbmChRab5_LP02_002-MaxIP.nd2 (series 06)-1.tif	1	16	4	X	MET080	WT	60	pos only
20241031_MET080_GFPUbmChRab5_LP02_002-MaxIP.nd2 (series 06)-1.tif	2	16	2	X	MET080	WT	70	pos only
20241031_MET080_GFPUbmChRab5_LP02_002-MaxIP.nd2 (series 06)-1.tif	3	16	8	X	MET080	WT	40	pos only
20241031_MET080_GFPUbmChRab5_LP02_002-MaxIP.nd2 (series 08)-1.tif	1	16	7	X	MET080	WT	45	pos only
20241031_MET080_GFPUbmChRab5_LP02_002-MaxIP.nd2 (series 08)-3.tif	1	16	2	X	MET080	WT	70	pos only
20241031_MET080_GFPUbmChRab5_LP02_002-MaxIP.nd2 (series 08)-3.tif	2	16	3	X	MET080	WT	65	pos only
20241031_MET080_GFPUbmChRab5_LP02_002-MaxIP.nd2 (series 09)-2.tif	1	16	2	X	MET080	WT	70	pos only
20241031_MET080_GFPUbmChRab5_LP02_002-MaxIP.nd2 (series 09)-3.tif	1	16	2	X	MET080	WT	70	pos only
20241031_MET080_GFPUbmChRab5_LP02_002-MaxIP.nd2 (series 09)-3.tif	2	16	2	X	MET080	WT	70	pos only
20241031_MET080_GFPUbmChRab5_LP02_002-MaxIP.nd2 (series 10)-1.tif	1	16	4	X	MET080	WT	60	pos only
20241031_MET080_GFPUbmChRab5_LP02_002-MaxIP.nd2 (series 10)-2.tif	1	16	4	X	MET080	WT	60	pos only
20241031_MET080_GFPUbmChRab5_LP02_002-MaxIP.nd2(series 08)-4.tif	1	16	5	X	MET080	WT	55	pos only
20241031_MET080_GFPUbmChRab5_LP02_002-MaxIP.nd2(series 08)-4.tif	2	16	6	X	MET080	WT	50	pos only
20241101_MET081_GFPUbmChRab5_KO_001-MaxIP series 1-1.tif	1	21	5	7	MET081	KO	10	pos to neg
20241101_MET081_GFPUbmChRab5_KO_001-MaxIP series 3-1.tif	1	21	9	X	MET081	KO	60	pos only
20241101_MET081_GFPUbmChRab5_KO_001-MaxIP series 4-1.tif	1	21	6	7	MET081	KO	5	pos to neg
20241101_MET081_GFPUbmChRab5_KO_001-MaxIP series 4-1.tif	2	21	8	X	MET081	KO	65	pos only
20241101_MET081_GFPUbmChRab5_KO_001-MaxIP series 6-1.tif	1	21	1	11	MET081	KO	50	pos to neg
20241101_MET081_GFPUbmChRab5_KO_001-MaxIP series 7-1.tif	1	21	7	19	MET081	KO	60	pos to neg
20241101_MET081_GFPUbmChRab5_KO_001-MaxIP series 7-2.tif	1	21	9	11	MET081	KO	10	pos to neg
20241101_MET081_GFPUbmChRab5_KO_001-MaxIP series 9-2.tif	1	21	3	X	MET081	KO	90	pos only
20241101_MET081_GFPUbmChRab5_KO_001-MaxIP series 10-1.tif	1	21	4	5	MET081	KO	5	pos to neg
20241101_MET081_GFPUbmChRab5_KO_001-MaxIP series 10-2.tif	1	21	5	10	MET081	KO	25	pos to neg
20241101_MET081_GFPUbmChRab5_KO_001-MaxIP series 10-3.tif	1	21	7	X	MET081	KO	70	pos only
20241101_MET081_GFPUbmChRab5_KO_001-MaxIP series 10-3.tif	2	21	11	15	MET081	KO	20	pos to neg
20250219_MET089_mChRab5GFPUb_LEG160_run1-MaxIP (series 08)-1.tif	1	33	2	9	MET089	KO	35	pos to neg
20250219_MET089_mChRab5GFPUb_LEG160_run1-MaxIP (series 09)-1.tif	1	33	4	6	MET089	KO	10	pos to neg
20250219_MET089_mChRab5GFPUb_LEG160_run2-MaxIP (series 06)-1.tif	1	30	4	5	MET089	KO	5	pos to neg
20250219_MET089_mChRab5GFPUb_LEG160_run2-MaxIP (series 07)-1.tif	1	30	9	17	MET089	KO	40	pos to neg
20250219_MET089_mChRab5GFPUb_LEG160_run2-MaxIP (series 07)-2.tif	1	30	10	17	MET089	KO	35	pos to neg
